# Supplementary material for: Comparative Proteomics of Extended-Spectrum Cephalosporin-Resistant Neisseria gonorrhoeae Isolates Demonstrates Altered Protein Synthesis, Metabolism, Substance Transport, and Membrane Permeability
Source: Front Microbiol. 2020 Feb 19;11:169. doi: 10.3389/fmicb.2020.00169 (PMC7042406; doi:10.3389/fmicb.2020.00169)
Supplement: DATA SHEET S1 — The information of the quantifiable peptides and proteins. [file Data_Sheet_1.ZIP]

Archive with 10 entries (6 files):
- Supplementary Material 1/
- Supplementary Material 1/REP1/
- Supplementary Material 1/REP1/Protein-Peptides-Repeat1.csv
- Supplementary Material 1/REP1/Proteins-Repeat1.csv
- Supplementary Material 1/REP2/
- Supplementary Material 1/REP2/Protein-Peptides-Repeat2.csv
- Supplementary Material 1/REP2/Proteins-Repeat2.csv
- Supplementary Material 1/REP3/
- Supplementary Material 1/REP3/Protein-Peptides-Repeat3.csv
- Supplementary Material 1/REP3/Proteins-Repeat3.csv
