# Supplementary material for: Comparative Proteomics of Extended-Spectrum Cephalosporin-Resistant Neisseria gonorrhoeae Isolates Demonstrates Altered Protein Synthesis, Metabolism, Substance Transport, and Membrane Permeability
Source: Front Microbiol. 2020 Feb 19;11:169. doi: 10.3389/fmicb.2020.00169 (PMC7042406; doi:10.3389/fmicb.2020.00169)
Supplement: DATA SHEET S1 — The information of the quantifiable peptides and proteins. [file Data_Sheet_1.ZIP › Supplementary Material 1/REP1/Protein-Peptides-Repeat1.csv]

Protein Group	Protein ID	Protein Accession	Peptide	Used	Unique	-10lgP	Quality Score	Mass	ppm	m/z	RT	Fraction	scan	Source File	#Feature	Intensity iTRAQ4-114	Intensity iTRAQ4-115	Intensity iTRAQ4-116	Intensity iTRAQ4-117	Ratio iTRAQ4-114	Ratio iTRAQ4-115	Ratio iTRAQ4-116	Ratio iTRAQ4-117	Intensity 49226(iTRAQ4-114)	Intensity 40(iTRAQ4-115)	Intensity 41(iTRAQ4-116)	Intensity 48(iTRAQ4-117)	Ratio 49226(iTRAQ4-114)	Ratio 40(iTRAQ4-115)	Ratio 41(iTRAQ4-116)	Ratio 48(iTRAQ4-117)	SD iTRAQ4-114	SD iTRAQ4-115	SD iTRAQ4-116	SD iTRAQ4-117	Start	End	PTM	AScore
78	207	Q5F939	R.M(+144.10)YAN(+.98)NEDVFYYITLMNENYTHPDMPEGAEQDILK(+144.10).G	Y	Y	158.92	35.69	4356.9785	0.9	1090.2529	111.48	11	F11:38087	SC-GWM-A8.raw	1	5.921E4	6.925E4	6.937E4	6.467E4	1.00	1.17	1.17	1.09	5.921E4	6.925E4	6.937E4	6.467E4	1.00	1.17	1.17	1.09	0	0.07	0.06	0.03	678	711	iTRAQ 4plex (K N-term); Deamidation (NQ)	M1:iTRAQ 4plex (K N-term):1000.00;N4:Deamidation (NQ):17.01;K34:iTRAQ 4plex (K N-term):1000.00
78	207	Q5F939	K.V(+144.10)WC(+57.02)FC(+57.02)GDGEMDEPESQGAIALAAR.E	Y	Y	138.60	33.45	2812.2375	-1.0	938.4188	84.80	9	F9:27930	SC-GWM-A6.raw	3	7.8E5	5.77E5	7.019E5	5.618E5	1.00	0.74	0.90	0.72	7.8E5	5.77E5	7.019E5	5.618E5	1.00	0.74	0.90	0.72	0	0.12	0.10	0.13	223	246	iTRAQ 4plex (K N-term); Carbamidomethylation	V1:iTRAQ 4plex (K N-term):1000.00;C3:Carbamidomethylation:1000.00;C5:Carbamidomethylation:1000.00
78	207	Q5F939	K.A(+144.10)K(+144.10)GEGEEGDLVFFQGHVAPGIYAR.A	Y	Y	125.32	31.77	2834.4595	1.2	945.8282	73.54	11	F11:24001	SC-GWM-A8.raw	19	5.966E6	5.773E6	5.829E6	5.388E6	1.00	0.97	0.98	0.90	5.966E6	5.773E6	5.829E6	5.388E6	1.00	0.97	0.98	0.90	0	0.22	0.15	0.18	126	149	iTRAQ 4plex (K N-term)	A1:iTRAQ 4plex (K N-term):1000.00;K2:iTRAQ 4plex (K N-term):1000.00
78	207	Q5F939	R.K(+144.10)(+144.10)VWC(+57.02)FC(+57.02)GDGEMDEPESQGAIALAAR.E	Y	Y	124.14	31.52	3084.4346	1.4	1029.1536	76.70	10	F10:25304	SC-GWM-A7.raw	2	3.074E5	2.359E5	2.693E5	2.183E5	1.00	0.77	0.88	0.71	3.074E5	2.359E5	2.693E5	2.183E5	1.00	0.77	0.88	0.71	0	0.05	0.06	0.06	222	246	iTRAQ 4plex (K N-term); Carbamidomethylation	K1:iTRAQ 4plex (K N-term):1000.00;K1:iTRAQ 4plex (K N-term):1000.00;C4:Carbamidomethylation:1000.00;C6:Carbamidomethylation:1000.00
78	207	Q5F939	K.D(+144.10)LELGGHIASFQSAATMYEVGFNHFWK(+144.10).A	Y	Y	122.41	30.61	3342.6375	0.9	836.6674	107.31	9	F9:35872	SC-GWM-A6.raw	47	5.159E6	5.254E6	5.209E6	5.227E6	1.00	1.02	1.01	1.01	5.159E6	5.254E6	5.209E6	5.227E6	1.00	1.02	1.01	1.01	0	0.15	0.15	0.20	99	125	iTRAQ 4plex (K N-term)	D1:iTRAQ 4plex (K N-term):1000.00;K27:iTRAQ 4plex (K N-term):1000.00
78	207	Q5F939	K.G(+144.10)EGEEGDLVFFQGHVAPGIYAR.A	Y	Y	116.00	30.81	2491.2253	0.5	1246.6206	76.78	9	F9:24972	SC-GWM-A6.raw	9	2.502E6	2.866E6	2.661E6	2.777E6	1.00	1.15	1.06	1.11	2.502E6	2.866E6	2.661E6	2.777E6	1.00	1.15	1.06	1.11	0	0.31	0.27	0.34	128	149	iTRAQ 4plex (K N-term)	G1:iTRAQ 4plex (K N-term):1000.00
78	207	Q5F939	K.V(+144.10)WC(+57.02)FC(+57.02)GDGEM(+15.99)DEPESQGAIALAAR.E	Y	Y	114.57	31.17	2828.2324	-4.1	943.7476	78.69	9	F9:25698	SC-GWM-A6.raw	2	4.551E5	3.063E5	4.115E5	3.228E5	1.00	0.67	0.90	0.71	4.551E5	3.063E5	4.115E5	3.228E5	1.00	0.67	0.90	0.71	0	0.09	0.06	0.16	223	246	iTRAQ 4plex (K N-term); Carbamidomethylation; Oxidation (M)	V1:iTRAQ 4plex (K N-term):1000.00;C3:Carbamidomethylation:1000.00;C5:Carbamidomethylation:1000.00;M10:Oxidation (M):1000.00
78	207	Q5F939	R.K(+144.10)(+144.10)VWC(+57.02)FC(+57.02)GDGEM(+15.99)DEPESQGAIALAAR.E	Y	Y	113.59	30.66	3100.4294	0.4	776.1149	68.22	9	F9:22076	SC-GWM-A6.raw	2	3.152E5	2.311E5	2.64E5	2.262E5	1.00	0.73	0.84	0.72	3.152E5	2.311E5	2.64E5	2.262E5	1.00	0.73	0.84	0.72	0	0.01	0.04	0.07	222	246	iTRAQ 4plex (K N-term); Carbamidomethylation; Oxidation (M)	K1:iTRAQ 4plex (K N-term):1000.00;K1:iTRAQ 4plex (K N-term):1000.00;C4:Carbamidomethylation:1000.00;C6:Carbamidomethylation:1000.00;M11:Oxidation (M):1000.00
78	207	Q5F939	R.D(+144.10)RFDIPVTDEQIESGDLPYLTFAPDTEEYK(+144.10).Y	Y	Y	110.23	29.56	3790.8345	1.7	1264.6210	116.42	6	F6:37637	SC-GWM-A3.raw	3	5.856E5	6.256E5	6.159E5	5.707E5	1.00	1.07	1.05	0.97	5.856E5	6.256E5	6.159E5	5.707E5	1.00	1.07	1.05	0.97	0	0.14	0.09	0.17	421	450	iTRAQ 4plex (K N-term)	D1:iTRAQ 4plex (K N-term):1000.00;K30:iTRAQ 4plex (K N-term):1000.00
78	207	Q5F939	K.G(+144.10)YGMGASGEGQNVAHQAK(+144.10).K	Y	Y	107.45	29.55	2048.9941	-1.4	684.0044	46.60	5	F5:12853	SC-GWM-A2.raw	17	6.222E6	5.516E6	5.878E6	5.546E6	1.00	0.89	0.94	0.89	6.222E6	5.516E6	5.878E6	5.546E6	1.00	0.89	0.94	0.89	0	0.15	0.17	0.21	392	409	iTRAQ 4plex (K N-term)	G1:iTRAQ 4plex (K N-term):1000.00;K18:iTRAQ 4plex (K N-term):1000.00
78	207	Q5F939	R.M(+144.10)YANN(+.98)EDVFYYITLMNENYTHPDMPEGAEQDILK(+144.10).G	Y	Y	107.09	29.42	4356.9785	-1.1	1090.2507	108.02	10	F10:36865	SC-GWM-A7.raw	1	3.061E4	3.435E4	3.503E4	3.599E4	1.00	1.12	1.14	1.18	3.061E4	3.435E4	3.503E4	3.599E4	1.00	1.12	1.14	1.18	-	-	-	-	678	711	iTRAQ 4plex (K N-term); Deamidation (NQ)	M1:iTRAQ 4plex (K N-term):1000.00;N5:Deamidation (NQ):12.28;K34:iTRAQ 4plex (K N-term):1000.00
78	207	Q5F939	R.M(+144.10)YANNEDVFYYITLM(+15.99)NENYTHPDMPEGAEQDILK(+144.10).G	Y	Y	103.94	29.38	4371.9893	1.2	1094.0059	95.96	9	F9:31967	SC-GWM-A6.raw	4	1.681E5	1.376E5	1.32E5	1.491E5	1.00	0.82	0.78	0.89	1.681E5	1.376E5	1.32E5	1.491E5	1.00	0.82	0.78	0.89	0	0.57	0.61	0.63	678	711	iTRAQ 4plex (K N-term); Oxidation (M)	M1:iTRAQ 4plex (K N-term):1000.00;M15:Oxidation (M):46.57;K34:iTRAQ 4plex (K N-term):1000.00
78	207	Q5F939	R.K(+144.10)(+144.10)PTQEVLEVPELSAFDAQLK(+144.10).S	Y	Y	103.93	28.79	2673.4954	4.9	1337.7615	83.75	11	F11:27791	SC-GWM-A8.raw	12	1.786E6	1.835E6	1.797E6	1.692E6	1.00	1.03	1.01	0.95	1.786E6	1.835E6	1.797E6	1.692E6	1.00	1.03	1.01	0.95	0	0.20	0.10	0.21	467	486	iTRAQ 4plex (K N-term)	K1:iTRAQ 4plex (K N-term):1000.00;K1:iTRAQ 4plex (K N-term):1000.00;K20:iTRAQ 4plex (K N-term):1000.00
78	207	Q5F939	K.D(+144.10)LELGGHIASFQ(+.98)SAATMYEVGFNHFWK(+144.10).A	Y	Y	101.80	28.40	3343.6216	5.3	836.9171	106.81	9	F9:35726	SC-GWM-A6.raw	7	1.108E6	1.145E6	1.157E6	1.158E6	1.00	1.03	1.04	1.04	1.108E6	1.145E6	1.157E6	1.158E6	1.00	1.03	1.04	1.04	0	0.16	0.15	0.21	99	125	iTRAQ 4plex (K N-term); Deamidation (NQ)	D1:iTRAQ 4plex (K N-term):1000.00;Q12:Deamidation (NQ):24.97;K27:iTRAQ 4plex (K N-term):1000.00
78	207	Q5F939	K.I(+144.10)IQELEGNFAGAGWNVVK(+144.10).V	Y	Y	101.29	28.71	2232.2146	-1.4	745.0778	102.69	7	F7:34014	SC-GWM-A4.raw	10	3.188E7	2.952E7	3.133E7	2.925E7	1.00	0.93	0.98	0.92	3.188E7	2.952E7	3.133E7	2.925E7	1.00	0.93	0.98	0.92	0	0.16	0.10	0.08	273	290	iTRAQ 4plex (K N-term)	I1:iTRAQ 4plex (K N-term):1000.00;K18:iTRAQ 4plex (K N-term):1000.00
78	207	Q5F939	H.I(+144.10)ASFQSAATMYEVGFNHFWK(+144.10).A	Y	Y	100.94	29.04	2621.2981	0.4	874.7736	101.97	10	F10:34604	SC-GWM-A7.raw	3	5.548E5	6.096E5	5.655E5	5.635E5	1.00	1.10	1.02	1.02	5.548E5	6.096E5	5.655E5	5.635E5	1.00	1.10	1.02	1.02	0	0.21	0.14	0.23	106	125	iTRAQ 4plex (K N-term)	I1:iTRAQ 4plex (K N-term):1000.00;K20:iTRAQ 4plex (K N-term):1000.00
78	207	Q5F939	K.G(+144.10)QQYTPQDK(+144.10)DQLMFYK(+144.10).E	Y	Y	100.44	29.07	2421.2363	-0.1	808.0859	56.84	9	F9:17810	SC-GWM-A6.raw	12	2.082E7	1.965E7	1.998E7	1.958E7	1.00	0.94	0.96	0.94	2.082E7	1.965E7	1.998E7	1.958E7	1.00	0.94	0.96	0.94	0	0.09	0.12	0.13	543	558	iTRAQ 4plex (K N-term)	G1:iTRAQ 4plex (K N-term):1000.00;K9:iTRAQ 4plex (K N-term):1000.00;K16:iTRAQ 4plex (K N-term):1000.00
78	207	Q5F939	R.M(+144.10)YANNEDVFYYITLMNENYTHPDMPEGAEQDILK(+144.10).G	Y	Y	98.16	28.50	4355.9946	0.2	1090.0061	111.26	3	F3:37518	SC-GWM-A11.raw	5	7.661E5	8.815E5	7.961E5	9.356E5	1.00	1.15	1.04	1.22	7.661E5	8.815E5	7.961E5	9.356E5	1.00	1.15	1.04	1.22	0	0.20	0.20	0.28	678	711	iTRAQ 4plex (K N-term)	M1:iTRAQ 4plex (K N-term):1000.00;K34:iTRAQ 4plex (K N-term):1000.00
78	207	Q5F939	R.M(+144.10)PHGTTTPYLNTVSVENEK(+144.10).G	Y	Y	96.30	28.66	2405.2141	0.0	802.7453	53.54	11	F11:16721	SC-GWM-A8.raw	9	7.207E6	7.646E6	7.712E6	8.8E6	1.00	1.06	1.07	1.22	7.207E6	7.646E6	7.712E6	8.8E6	1.00	1.06	1.07	1.22	0	0.18	0.23	0.32	50	68	iTRAQ 4plex (K N-term)	M1:iTRAQ 4plex (K N-term):1000.00;K19:iTRAQ 4plex (K N-term):1000.00
78	207	Q5F939	K.D(+144.10)LELGGHIASFQSAATMYEVGFN(+.98)HFWK(+144.10).A	Y	Y	95.88	28.46	3343.6216	4.0	836.9160	109.72	11	F11:37437	SC-GWM-A8.raw	4	3.053E5	3.147E5	3.038E5	3.423E5	1.00	1.03	1.00	1.12	3.053E5	3.147E5	3.038E5	3.423E5	1.00	1.03	1.00	1.12	0	0.08	0.06	0.17	99	125	iTRAQ 4plex (K N-term); Deamidation (NQ)	D1:iTRAQ 4plex (K N-term):1000.00;N23:Deamidation (NQ):4.93;K27:iTRAQ 4plex (K N-term):1000.00
78	207	Q5F939	R.F(+144.10)DIPVTDEQIESGDLPYLTFAPDTEEYK(+144.10).Y	Y	Y	95.83	28.33	3519.7063	0.6	1174.2434	104.25	8	F8:35344	SC-GWM-A5.raw	3	3.309E5	3.458E5	3.288E5	3.165E5	1.00	1.04	0.99	0.96	3.309E5	3.458E5	3.288E5	3.165E5	1.00	1.04	0.99	0.96	0	0.18	0.04	0.13	423	450	iTRAQ 4plex (K N-term)	F1:iTRAQ 4plex (K N-term):1000.00;K28:iTRAQ 4plex (K N-term):1000.00
78	207	Q5F939	K.G(+144.10)YGM(+15.99)GASGEGQNVAHQAK(+144.10).K	Y	Y	95.14	29.19	2064.9890	-0.2	689.3368	26.37	11	F11:7083	SC-GWM-A8.raw	22	4.134E6	3.713E6	4.211E6	3.499E6	1.00	0.90	1.02	0.85	4.134E6	3.713E6	4.211E6	3.499E6	1.00	0.90	1.02	0.85	0	0.16	0.28	0.27	392	409	iTRAQ 4plex (K N-term); Oxidation (M)	G1:iTRAQ 4plex (K N-term):1000.00;M4:Oxidation (M):1000.00;K18:iTRAQ 4plex (K N-term):1000.00
78	207	Q5F939	R.A(+144.10)ANHADGK(+144.10)PTVILAK(+144.10).T	Y	Y	94.78	31.01	1937.1423	0.2	485.2929	33.50	10	F10:9531	SC-GWM-A7.raw	7	2.444E7	2.226E7	2.556E7	2.389E7	1.00	0.91	1.05	0.98	2.444E7	2.226E7	2.556E7	2.389E7	1.00	0.91	1.05	0.98	0	0.14	0.29	0.15	374	388	iTRAQ 4plex (K N-term)	A1:iTRAQ 4plex (K N-term):1000.00;K8:iTRAQ 4plex (K N-term):1000.00;K15:iTRAQ 4plex (K N-term):1000.00
78	207	Q5F939	R.E(+144.10)GLDNLIFVINC(+57.02)NLQR.L	Y	Y	94.57	28.32	2061.0798	0.6	1031.5479	105.28	10	F10:35845	SC-GWM-A7.raw	6	5.807E6	2.289E6	4.398E6	2.243E6	1.00	0.39	0.76	0.39	5.807E6	2.289E6	4.398E6	2.243E6	1.00	0.39	0.76	0.39	0	0.64	0.20	0.66	247	262	iTRAQ 4plex (K N-term); Carbamidomethylation	E1:iTRAQ 4plex (K N-term):1000.00;C12:Carbamidomethylation:1000.00
78	207	Q5F939	R.M(+144.10)EEC(+57.02)LDGDYQTYK(+144.10).S	Y	Y	92.85	28.12	1938.8583	-0.2	970.4362	56.24	10	F10:17823	SC-GWM-A7.raw	6	8.302E6	3.953E6	6.932E6	3.27E6	1.00	0.48	0.84	0.39	8.302E6	3.953E6	6.932E6	3.27E6	1.00	0.48	0.84	0.39	0	0.26	0.16	0.34	313	325	iTRAQ 4plex (K N-term); Carbamidomethylation	M1:iTRAQ 4plex (K N-term):1000.00;C4:Carbamidomethylation:1000.00;K13:iTRAQ 4plex (K N-term):1000.00
78	207	Q5F939	K.A(+144.10)LVADM(+15.99)TDEQLWALNR.G	Y	Y	92.25	28.61	2005.0060	-2.9	1003.5073	74.82	9	F9:24319	SC-GWM-A6.raw	10	2.467E6	2.424E6	2.76E6	2.282E6	1.00	0.98	1.12	0.92	2.467E6	2.424E6	2.76E6	2.282E6	1.00	0.98	1.12	0.92	0	0.23	0.16	0.18	344	359	iTRAQ 4plex (K N-term); Oxidation (M)	A1:iTRAQ 4plex (K N-term):1000.00;M6:Oxidation (M):1000.00
78	207	Q5F939	K.D(+144.10)LELGGHIASFQSAATM(+15.99)YEVGFNHFWK(+144.10).A	Y	Y	90.90	27.77	3358.6323	-1.4	840.6642	95.90	9	F9:31944	SC-GWM-A6.raw	6	6.181E5	6.146E5	6.477E5	6.145E5	1.00	0.99	1.05	0.99	6.181E5	6.146E5	6.477E5	6.145E5	1.00	0.99	1.05	0.99	0	0.15	0.15	0.21	99	125	iTRAQ 4plex (K N-term); Oxidation (M)	D1:iTRAQ 4plex (K N-term):1000.00;M17:Oxidation (M):1000.00;K27:iTRAQ 4plex (K N-term):1000.00
78	207	Q5F939	R.M(+144.10)PHGTTTPYLN(+.98)TVSVENEK(+144.10).G	Y	Y	89.60	27.32	2406.1980	0.0	803.0733	70.85	5	F5:21308	SC-GWM-A2.raw	5	8.581E5	9.272E5	9.01E5	9.465E5	1.00	1.08	1.05	1.10	8.581E5	9.272E5	9.01E5	9.465E5	1.00	1.08	1.05	1.10	0	0.11	0.13	0.17	50	68	iTRAQ 4plex (K N-term); Deamidation (NQ)	M1:iTRAQ 4plex (K N-term):1000.00;N11:Deamidation (NQ):60.10;K19:iTRAQ 4plex (K N-term):1000.00
78	207	Q5F939	R.M(+144.10)YANNEDVFYYITLMN(+.98)ENYTHPDMPEGAEQDILK(+144.10).G	Y	Y	89.48	27.60	4356.9785	5.9	1090.2583	110.75	3	F3:37335	SC-GWM-A11.raw	4	1.766E5	1.79E5	1.826E5	2.03E5	1.00	1.01	1.03	1.15	1.766E5	1.79E5	1.826E5	2.03E5	1.00	1.01	1.03	1.15	0	0.26	0.21	0.28	678	711	iTRAQ 4plex (K N-term); Deamidation (NQ)	M1:iTRAQ 4plex (K N-term):1000.00;N16:Deamidation (NQ):11.10;K34:iTRAQ 4plex (K N-term):1000.00
78	207	Q5F939	K.G(+144.10)YGMGASGEGQN(+.98)VAHQAK(+144.10).K	Y	Y	89.31	27.17	2049.9780	-4.7	684.3301	33.66	11	F11:9601	SC-GWM-A8.raw	1	9.89E4	9.55E4	1.064E5	1.004E5	1.00	0.97	1.08	1.02	9.89E4	9.55E4	1.064E5	1.004E5	1.00	0.97	1.08	1.02	-	-	-	-	392	409	iTRAQ 4plex (K N-term); Deamidation (NQ)	G1:iTRAQ 4plex (K N-term):1000.00;N12:Deamidation (NQ):16.90;K18:iTRAQ 4plex (K N-term):1000.00
78	207	Q5F939	R.K(+144.10)(+144.10)VWC(+57.02)FC(+57.02)GDGEMDEPESQ(+.98)GAIALAAR.E	Y	Y	88.52	27.46	3085.4187	6.7	1029.4871	77.90	10	F10:25768	SC-GWM-A7.raw	0	1.485E5	1.358E5	1.562E5	1.401E5	1.00	0.91	1.05	0.94	1.485E5	1.358E5	1.562E5	1.401E5	1.00	0.91	1.05	0.94	0	0.14	0.09	0.24	222	246	iTRAQ 4plex (K N-term); Carbamidomethylation; Deamidation (NQ)	K1:iTRAQ 4plex (K N-term):1000.00;K1:iTRAQ 4plex (K N-term):1000.00;C4:Carbamidomethylation:1000.00;C6:Carbamidomethylation:1000.00;Q17:Deamidation (NQ):1000.00
78	207	Q5F939	R.M(+144.10)(+15.99)YANNEDVFYYITLMNENYTHPDMPEGAEQDILK(+144.10).G	Y	Y	88.12	27.50	4371.9893	2.4	1094.0072	105.33	10	F10:35866	SC-GWM-A7.raw	3	7.841E4	8.148E4	8.049E4	8.825E4	1.00	1.04	1.03	1.13	7.841E4	8.148E4	8.049E4	8.825E4	1.00	1.04	1.03	1.13	0	0.07	0.11	0.12	678	711	iTRAQ 4plex (K N-term); Oxidation (M)	M1:iTRAQ 4plex (K N-term):1000.00;M1:Oxidation (M):65.04;K34:iTRAQ 4plex (K N-term):1000.00
78	207	Q5F939	K.A(+144.10)LVADMTDEQLWALNR.G	Y	Y	87.45	27.68	1989.0111	-0.1	995.5127	86.78	9	F9:28646	SC-GWM-A6.raw	28	1.792E7	1.721E7	1.688E7	1.651E7	1.00	0.96	0.94	0.92	1.792E7	1.721E7	1.688E7	1.651E7	1.00	0.96	0.94	0.92	0	0.19	0.13	0.17	344	359	iTRAQ 4plex (K N-term)	A1:iTRAQ 4plex (K N-term):1000.00
78	207	Q5F939	R.I(+144.10)GDLAWAAGDMHAR.G	Y	Y	87.42	27.31	1626.8058	0.1	543.2759	82.50	5	F5:25507	SC-GWM-A2.raw	31	1.634E7	1.549E7	1.555E7	1.513E7	1.00	0.95	0.95	0.93	1.634E7	1.549E7	1.555E7	1.513E7	1.00	0.95	0.95	0.93	0	0.21	0.24	0.22	608	621	iTRAQ 4plex (K N-term)	I1:iTRAQ 4plex (K N-term):1000.00
78	207	Q5F939	R.M(+144.10)YANNEDVFYYITLMNENYTHPDM(+15.99)PEGAEQDILK(+144.10).G	Y	Y	87.36	27.20	4371.9893	0.2	1094.0048	107.52	12	F12:36340	SC-GWM-A9.raw	3	1.821E5	1.66E5	1.919E5	1.635E5	1.00	0.91	1.05	0.90	1.821E5	1.66E5	1.919E5	1.635E5	1.00	0.91	1.05	0.90	0	0.03	0.19	0.09	678	711	iTRAQ 4plex (K N-term); Oxidation (M)	M1:iTRAQ 4plex (K N-term):1000.00;M24:Oxidation (M):45.63;K34:iTRAQ 4plex (K N-term):1000.00
78	207	Q5F939	K.R(+144.10)VVPIVPDESR.T	Y	Y	84.58	27.23	1409.8112	1.2	470.9449	38.55	9	F9:11187	SC-GWM-A6.raw	4	8.533E5	9.56E5	1.104E6	1.022E6	1.00	1.12	1.29	1.20	8.533E5	9.56E5	1.104E6	1.022E6	1.00	1.12	1.29	1.20	0	0.38	0.30	0.45	515	525	iTRAQ 4plex (K N-term)	R1:iTRAQ 4plex (K N-term):1000.00
78	207	Q5F939	M.S(+144.10)TQLHDVDPIETQEWLDALSSVLEYEGGER.A	Y	Y	83.87	26.54	3559.7075	1.9	1187.5787	116.83	12	F12:39753	SC-GWM-A9.raw	4	4.639E5	4.923E5	4.539E5	5.738E5	1.00	1.06	0.98	1.24	4.639E5	4.923E5	4.539E5	5.738E5	1.00	1.06	0.98	1.24	0	0.09	0.12	0.30	2	31	iTRAQ 4plex (K N-term)	S1:iTRAQ 4plex (K N-term):1000.00
78	207	Q5F939	R.A(+144.10)YIPN(+.98)DYHVLGTDGFGR.S	Y	Y	82.42	26.67	2038.9869	-1.0	680.6689	72.66	9	F9:23609	SC-GWM-A6.raw	6	2.143E6	2.237E6	2.111E6	2.161E6	1.00	1.04	0.98	1.01	2.143E6	2.237E6	2.111E6	2.161E6	1.00	1.04	0.98	1.01	0	0.15	0.15	0.12	815	831	iTRAQ 4plex (K N-term); Deamidation (NQ)	A1:iTRAQ 4plex (K N-term):1000.00;N5:Deamidation (NQ):1000.00
78	207	Q5F939	R.M(+144.10)(+15.99)EEC(+57.02)LDGDYQTYK(+144.10).S	Y	Y	81.51	26.76	1954.8531	0.5	978.4343	47.74	10	F10:14635	SC-GWM-A7.raw	4	1.073E6	7.758E5	1.086E6	6.393E5	1.00	0.72	1.01	0.60	1.073E6	7.758E5	1.086E6	6.393E5	1.00	0.72	1.01	0.60	0	0.36	0.11	0.41	313	325	iTRAQ 4plex (K N-term); Oxidation (M); Carbamidomethylation	M1:iTRAQ 4plex (K N-term):1000.00;M1:Oxidation (M):1000.00;C4:Carbamidomethylation:1000.00;K13:iTRAQ 4plex (K N-term):1000.00
78	207	Q5F939	F.C(+57.02)(+144.10)GDGEMDEPESQGAIALAAR.E	Y	Y	81.30	26.33	2219.9907	-1.2	741.0033	56.89	8	F8:17869	SC-GWM-A5.raw	1	1.394E5	1.413E5	1.525E5	1.304E5	1.00	1.01	1.09	0.94	1.394E5	1.413E5	1.525E5	1.304E5	1.00	1.01	1.09	0.94	0	0.02	0.01	0.03	227	246	Carbamidomethylation; iTRAQ 4plex (K N-term)	C1:Carbamidomethylation:1000.00;C1:iTRAQ 4plex (K N-term):1000.00
78	207	Q5F939	K.G(+144.10)QQYTPQDK(+144.10)DQLM(+15.99)FYK(+144.10).E	Y	Y	81.10	26.63	2437.2312	0.6	813.4182	52.86	8	F8:16442	SC-GWM-A5.raw	2	6.905E5	6.257E5	6.693E5	5.993E5	1.00	0.91	0.97	0.87	6.905E5	6.257E5	6.693E5	5.993E5	1.00	0.91	0.97	0.87	0	0.02	0.15	0.02	543	558	iTRAQ 4plex (K N-term); Oxidation (M)	G1:iTRAQ 4plex (K N-term):1000.00;K9:iTRAQ 4plex (K N-term):1000.00;M13:Oxidation (M):1000.00;K16:iTRAQ 4plex (K N-term):1000.00
78	207	Q5F939	K.I(+144.10)IQELEGN(+.98)FAGAGWNVVK(+144.10).V	Y	Y	79.99	26.37	2233.1985	0.0	745.4068	114.55	1	F1:37159	SC-GWM-A1.raw	1	6.612E5	5.916E5	6.39E5	5.752E5	1.00	0.89	0.97	0.87	6.612E5	5.916E5	6.39E5	5.752E5	1.00	0.89	0.97	0.87	0	0.23	0.15	0.13	273	290	iTRAQ 4plex (K N-term); Deamidation (NQ)	I1:iTRAQ 4plex (K N-term):1000.00;N8:Deamidation (NQ):52.68;K18:iTRAQ 4plex (K N-term):1000.00
78	207	Q5F939	R.E(+144.10)HFFNTPELK(+144.10).A	Y	Y	79.53	26.90	1548.8180	-1.0	775.4155	55.89	8	F8:17538	SC-GWM-A5.raw	10	1.487E7	1.489E7	1.517E7	1.493E7	1.00	1.00	1.02	1.00	1.487E7	1.489E7	1.517E7	1.493E7	1.00	1.00	1.02	1.00	0	0.17	0.19	0.18	334	343	iTRAQ 4plex (K N-term)	E1:iTRAQ 4plex (K N-term):1000.00;K10:iTRAQ 4plex (K N-term):1000.00
78	207	Q5F939	K.G(+144.10)YGMGASGEGQNVAH.Q	Y	Y	77.66	25.68	1577.7014	1.0	789.8588	33.04	10	F10:9373	SC-GWM-A7.raw	0	2.463E4	3.019E4	3.328E4	2.812E4	1.00	1.23	1.35	1.14	2.463E4	3.019E4	3.328E4	2.812E4	1.00	1.23	1.35	1.14	-	-	-	-	392	406	iTRAQ 4plex (K N-term)	G1:iTRAQ 4plex (K N-term):1000.00
78	207	Q5F939	R.E(+144.10)GLDNLIFVIN(+.98)C(+57.02)NLQR.L	Y	Y	77.62	26.11	2062.0640	1.9	1032.0413	114.88	1	F1:37282	SC-GWM-A1.raw	5	6.525E5	4.696E5	5.876E5	4.86E5	1.00	0.72	0.90	0.74	6.525E5	4.696E5	5.876E5	4.86E5	1.00	0.72	0.90	0.74	0	0.20	0.16	0.31	247	262	iTRAQ 4plex (K N-term); Deamidation (NQ); Carbamidomethylation	E1:iTRAQ 4plex (K N-term):1000.00;N11:Deamidation (NQ):36.05;C12:Carbamidomethylation:1000.00
78	207	Q5F939	P.T(+144.10)QEVLEVPELSAFDAQLK(+144.10).S	Y	Y	76.97	25.94	2304.2456	1.1	769.0900	90.06	9	F9:29826	SC-GWM-A6.raw	2	4.13E5	4.056E5	4.298E5	4.147E5	1.00	0.98	1.04	1.00	4.13E5	4.056E5	4.298E5	4.147E5	1.00	0.98	1.04	1.00	0	0.06	0.02	0.05	469	486	iTRAQ 4plex (K N-term)	T1:iTRAQ 4plex (K N-term):1000.00;K18:iTRAQ 4plex (K N-term):1000.00
78	207	Q5F939	R.M(+144.10)PHGTTTPYLNTVSVEN(+.98)EK(+144.10).G	Y	Y	76.92	26.63	2406.1980	-3.3	803.0706	72.42	6	F6:21655	SC-GWM-A3.raw	5	5.238E5	5.46E5	5.357E5	5.807E5	1.00	1.04	1.02	1.11	5.238E5	5.46E5	5.357E5	5.807E5	1.00	1.04	1.02	1.11	0	0.10	0.11	0.17	50	68	iTRAQ 4plex (K N-term); Deamidation (NQ)	M1:iTRAQ 4plex (K N-term):1000.00;N17:Deamidation (NQ):111.20;K19:iTRAQ 4plex (K N-term):1000.00
78	207	Q5F939	L.P(+144.10)YLTFAPDTEEYK(+144.10).Y	Y	Y	76.03	25.92	1860.9388	-1.9	931.4749	84.81	5	F5:26311	SC-GWM-A2.raw	2	1.779E5	1.618E5	1.923E5	1.242E5	1.00	0.91	1.08	0.70	1.779E5	1.618E5	1.923E5	1.242E5	1.00	0.91	1.08	0.70	0	0.14	0.16	0.01	438	450	iTRAQ 4plex (K N-term)	P1:iTRAQ 4plex (K N-term):1000.00;K13:iTRAQ 4plex (K N-term):1000.00
78	207	Q5F939	R.V(+144.10)VPIVPDESR.T	Y	Y	75.66	26.02	1253.7101	-0.1	418.9106	49.84	8	F8:15351	SC-GWM-A5.raw	2	4.508E7	4.387E7	4.599E7	4.357E7	1.00	0.97	1.02	0.97	4.508E7	4.387E7	4.599E7	4.357E7	1.00	0.97	1.02	0.97	0	0.08	0.08	0.08	516	525	iTRAQ 4plex (K N-term)	V1:iTRAQ 4plex (K N-term):1000.00
78	207	Q5F939	F.Q(+144.10)SAATMYEVGFNHFWK(+144.10).A	Y	Y	75.64	25.82	2203.0764	1.2	735.3669	99.93	6	F6:31611	SC-GWM-A3.raw	6	1.081E6	1.33E6	1.205E6	1.231E6	1.00	1.23	1.12	1.14	1.081E6	1.33E6	1.205E6	1.231E6	1.00	1.23	1.12	1.14	0	0.10	0.08	0.13	110	125	iTRAQ 4plex (K N-term)	Q1:iTRAQ 4plex (K N-term):1000.00;K16:iTRAQ 4plex (K N-term):1000.00
78	207	Q5F939	K.G(+144.10)EGEEGDLVFFQGH.V	Y	Y	75.28	26.01	1663.7600	-1.3	832.8862	71.43	10	F10:23384	SC-GWM-A7.raw	1	2.58E5	3.02E5	2.631E5	2.737E5	1.00	1.17	1.02	1.06	2.58E5	3.02E5	2.631E5	2.737E5	1.00	1.17	1.02	1.06	0	0.08	0.15	0.01	128	141	iTRAQ 4plex (K N-term)	G1:iTRAQ 4plex (K N-term):1000.00
78	207	Q5F939	I.P(+144.10)VTDEQIESGDLPYLTFAPDTEEYK(+144.10).Y	Y	Y	74.98	25.44	3144.5269	1.1	1049.1841	90.52	4	F4:30259	SC-GWM-A12.raw	1	3.674E4	3.723E4	4.336E4	3.079E4	1.00	1.01	1.18	0.84	3.674E4	3.723E4	4.336E4	3.079E4	1.00	1.01	1.18	0.84	-	-	-	-	426	450	iTRAQ 4plex (K N-term)	P1:iTRAQ 4plex (K N-term):1000.00;K25:iTRAQ 4plex (K N-term):1000.00
78	207	Q5F939	K.A(+144.10)K(+144.10)GEGEEGDLVFFQ(+.98)GHVAPGIYAR.A	Y	Y	72.72	25.14	2835.4434	6.9	946.1616	75.50	11	F11:24720	SC-GWM-A8.raw	0	2.126E5	1.898E5	2.048E5	2.778E5	1.00	0.89	0.96	1.31	2.126E5	1.898E5	2.048E5	2.778E5	1.00	0.89	0.96	1.31	0	0.11	0.00	0.25	126	149	iTRAQ 4plex (K N-term); Deamidation (NQ)	A1:iTRAQ 4plex (K N-term):1000.00;K2:iTRAQ 4plex (K N-term):1000.00;Q14:Deamidation (NQ):1000.00
78	207	Q5F939	R.A(+144.10)QYLLENLLK(+144.10).Y	Y	Y	72.68	30.03	1491.8904	-0.6	746.9520	86.66	9	F9:28600	SC-GWM-A6.raw	11	5.25E7	5.017E7	5.42E7	4.883E7	1.00	0.96	1.03	0.93	5.25E7	5.017E7	5.42E7	4.883E7	1.00	0.96	1.03	0.93	0	0.17	0.15	0.19	32	41	iTRAQ 4plex (K N-term)	A1:iTRAQ 4plex (K N-term):1000.00;K10:iTRAQ 4plex (K N-term):1000.00
78	207	Q5F939	L.M(+144.10)NENYTHPDM(+15.99)PEGAEQDILK(+144.10).G	Y	Y	72.38	25.44	2635.2139	-1.6	879.4105	52.04	10	F10:16250	SC-GWM-A7.raw	0	4.901E4	5.851E4	4.61E4	4.011E4	1.00	1.19	0.94	0.82	4.901E4	5.851E4	4.61E4	4.011E4	1.00	1.19	0.94	0.82	-	-	-	-	692	711	iTRAQ 4plex (K N-term); Oxidation (M)	M1:iTRAQ 4plex (K N-term):1000.00;M10:Oxidation (M):1000.00;K20:iTRAQ 4plex (K N-term):1000.00
78	207	Q5F939	R.A(+144.10)AN(+.98)HADGK(+144.10)PTVILAK(+144.10).T	Y	Y	72.10	25.58	1938.1263	-0.1	647.0493	34.96	7	F7:9387	SC-GWM-A4.raw	2	1.21E5	1.261E5	1.094E5	1.049E5	1.00	1.04	0.90	0.87	1.21E5	1.261E5	1.094E5	1.049E5	1.00	1.04	0.90	0.87	0	0.04	0.02	0.06	374	388	iTRAQ 4plex (K N-term); Deamidation (NQ)	A1:iTRAQ 4plex (K N-term):1000.00;N3:Deamidation (NQ):1000.00;K8:iTRAQ 4plex (K N-term):1000.00;K15:iTRAQ 4plex (K N-term):1000.00
78	207	Q5F939	R.T(+144.10)FGMEGMFR.Q	Y	Y	71.91	26.77	1218.5647	-0.5	610.2893	86.54	5	F5:26975	SC-GWM-A2.raw	8	3.669E7	3.353E7	3.434E7	3.349E7	1.00	0.91	0.94	0.91	3.669E7	3.353E7	3.434E7	3.349E7	1.00	0.91	0.94	0.91	0	0.54	0.15	0.52	526	534	iTRAQ 4plex (K N-term)	T1:iTRAQ 4plex (K N-term):1000.00
78	207	Q5F939	R.I(+144.10)GDLAWAAGDM(+15.99)HAR.G	Y	Y	71.72	25.26	1642.8008	0.8	548.6080	73.52	1	F1:22339	SC-GWM-A1.raw	12	3.819E6	3.565E6	4.032E6	3.666E6	1.00	0.93	1.06	0.96	3.819E6	3.565E6	4.032E6	3.666E6	1.00	0.93	1.06	0.96	0	0.24	0.18	0.21	608	621	iTRAQ 4plex (K N-term); Oxidation (M)	I1:iTRAQ 4plex (K N-term):1000.00;M11:Oxidation (M):1000.00
78	207	Q5F939	R.Q(+144.10)RM(+15.99)EEC(+57.02)LDGDYQTYK(+144.10).S	Y	Y	71.67	25.17	2239.0129	4.2	747.3481	42.37	8	F8:12691	SC-GWM-A5.raw	1	9.952E4	5.526E4	9.306E4	4.626E4	1.00	0.56	0.94	0.46	9.952E4	5.526E4	9.306E4	4.626E4	1.00	0.56	0.94	0.46	-	-	-	-	311	325	iTRAQ 4plex (K N-term); Oxidation (M); Carbamidomethylation	Q1:iTRAQ 4plex (K N-term):1000.00;M3:Oxidation (M):1000.00;C6:Carbamidomethylation:1000.00;K15:iTRAQ 4plex (K N-term):1000.00
78	207	Q5F939	N.H(+144.10)ADGK(+144.10)PTVILAK(+144.10).T	Y	Y	70.49	24.88	1681.0251	-0.2	841.5197	32.44	10	F10:9166	SC-GWM-A7.raw	2	2.053E5	2.185E5	2.189E5	2.032E5	1.00	1.06	1.07	0.99	2.053E5	2.185E5	2.189E5	2.032E5	1.00	1.06	1.07	0.99	0	0.04	0.06	0.05	377	388	iTRAQ 4plex (K N-term)	H1:iTRAQ 4plex (K N-term):1000.00;K5:iTRAQ 4plex (K N-term):1000.00;K12:iTRAQ 4plex (K N-term):1000.00
78	207	Q5F939	K.G(+144.10)QQYTPQDK(+144.10).D	Y	Y	70.27	25.24	1351.6975	-1.0	676.8553	23.39	9	F9:5822	SC-GWM-A6.raw	1	4.582E4	5.397E4	4.891E4	4.951E4	1.00	1.18	1.07	1.08	4.582E4	5.397E4	4.891E4	4.951E4	1.00	1.18	1.07	1.08	0	0.36	0.22	0.22	543	551	iTRAQ 4plex (K N-term)	G1:iTRAQ 4plex (K N-term):1000.00;K9:iTRAQ 4plex (K N-term):1000.00
78	207	Q5F939	K.G(+144.10)IPGDQNIEHR.I	Y	Y	70.22	25.32	1378.7075	-0.6	690.3606	28.59	11	F11:7876	SC-GWM-A8.raw	10	1.365E7	1.096E7	1.238E7	1.037E7	1.00	0.80	0.91	0.76	1.365E7	1.096E7	1.238E7	1.037E7	1.00	0.80	0.91	0.76	0	0.20	0.21	0.20	69	79	iTRAQ 4plex (K N-term)	G1:iTRAQ 4plex (K N-term):1000.00
78	207	Q5F939	R.L(+144.10)TEDQLNNFR.Q	Y	Y	69.51	26.99	1392.7119	0.6	697.3636	56.44	8	F8:17715	SC-GWM-A5.raw	9	2.881E7	2.623E7	2.759E7	2.541E7	1.00	0.91	0.96	0.88	2.881E7	2.623E7	2.759E7	2.541E7	1.00	0.91	0.96	0.88	0	0.24	0.15	0.21	156	165	iTRAQ 4plex (K N-term)	L1:iTRAQ 4plex (K N-term):1000.00
78	207	Q5F939	R.M(+144.10)(+15.99)PHGTTTPYLNTVSVENEK(+144.10).G	Y	Y	69.09	25.23	2421.2090	2.4	808.0789	47.85	4	F4:14513	SC-GWM-A12.raw	4	1.051E6	9.631E5	1.114E6	1.003E6	1.00	0.92	1.06	0.95	1.051E6	9.631E5	1.114E6	1.003E6	1.00	0.92	1.06	0.95	0	0.13	0.10	0.15	50	68	iTRAQ 4plex (K N-term); Oxidation (M)	M1:iTRAQ 4plex (K N-term):1000.00;M1:Oxidation (M):1000.00;K19:iTRAQ 4plex (K N-term):1000.00
78	207	Q5F939	R.A(+144.10)YIPNDYHVLGTDGFGR.S	Y	Y	68.04	24.70	2038.0029	-1.3	1020.0074	86.51	1	F1:27015	SC-GWM-A1.raw	13	1.337E7	1.318E7	1.296E7	1.332E7	1.00	0.99	0.97	1.00	1.337E7	1.318E7	1.296E7	1.332E7	1.00	0.99	0.97	1.00	0	0.17	0.15	0.21	815	831	iTRAQ 4plex (K N-term)	A1:iTRAQ 4plex (K N-term):1000.00
78	207	Q5F939	R.W(+144.10)NAAAIVLR.A	Y	Y	66.99	28.02	1156.6838	0.7	579.3496	68.91	11	F11:22364	SC-GWM-A8.raw	4	4.196E7	3.823E7	4.285E7	3.894E7	1.00	0.91	1.02	0.93	4.196E7	3.823E7	4.285E7	3.894E7	1.00	0.91	1.02	0.93	0	0.16	0.18	0.15	86	94	iTRAQ 4plex (K N-term)	W1:iTRAQ 4plex (K N-term):1000.00
78	207	Q5F939	R.M(+144.10)(+15.99)YANNEDVFYYITLMNEN(+.98)YTHPDMPEGAEQDILK(+144.10).G	Y	Y	66.95	24.77	4372.9731	6.1	1094.2572	106.37	10	F10:36252	SC-GWM-A7.raw	1	3.843E4	3.506E4	3.756E4	3.794E4	1.00	0.91	0.98	0.99	3.843E4	3.506E4	3.756E4	3.794E4	1.00	0.91	0.98	0.99	-	-	-	-	678	711	iTRAQ 4plex (K N-term); Oxidation (M); Deamidation (NQ)	M1:iTRAQ 4plex (K N-term):1000.00;M1:Oxidation (M):50.91;N18:Deamidation (NQ):0.00;K34:iTRAQ 4plex (K N-term):1000.00
78	207	Q5F939	R.A(+144.10)QYLLEN(+.98)LLK(+144.10).Y	Y	Y	66.02	24.85	1492.8744	0.5	747.4448	80.72	11	F11:26674	SC-GWM-A8.raw	3	4.627E5	4.284E5	4.574E5	4.243E5	1.00	0.93	0.99	0.92	4.627E5	4.284E5	4.574E5	4.243E5	1.00	0.93	0.99	0.92	0	0.08	0.07	0.03	32	41	iTRAQ 4plex (K N-term); Deamidation (NQ)	A1:iTRAQ 4plex (K N-term):1000.00;N7:Deamidation (NQ):169.90;K10:iTRAQ 4plex (K N-term):1000.00
78	207	Q5F939	R.D(+144.10)ALGGYLPQR.K	Y	Y	65.92	31.20	1232.6635	0.7	617.3394	54.48	8	F8:17036	SC-GWM-A5.raw	4	1.967E7	1.884E7	2.059E7	1.859E7	1.00	0.96	1.05	0.95	1.967E7	1.884E7	2.059E7	1.859E7	1.00	0.96	1.05	0.95	0	0.17	0.24	0.21	457	466	iTRAQ 4plex (K N-term)	D1:iTRAQ 4plex (K N-term):1000.00
78	207	Q5F939	R.G(+144.10)FLLGGTAGR.T	Y	Y	64.96	29.86	1091.6208	0.9	546.8182	52.91	10	F10:16562	SC-GWM-A7.raw	5	4.631E7	4.379E7	4.77E7	4.243E7	1.00	0.95	1.03	0.92	4.631E7	4.379E7	4.77E7	4.243E7	1.00	0.95	1.03	0.92	0	0.15	0.11	0.15	622	631	iTRAQ 4plex (K N-term)	G1:iTRAQ 4plex (K N-term):1000.00
78	207	Q5F939	R.D(+144.10)RFDIPVTDEQ(+.98)IESGDLPYLTFAPDTEEYK(+144.10).Y	Y	Y	64.32	24.79	3791.8184	6.7	1264.9552	99.37	7	F7:32822	SC-GWM-A4.raw	0	6.755E4	8.781E4	7.204E4	8.331E4	1.00	1.30	1.07	1.23	6.755E4	8.781E4	7.204E4	8.331E4	1.00	1.30	1.07	1.23	0	0.10	0.09	0.08	421	450	iTRAQ 4plex (K N-term); Deamidation (NQ)	D1:iTRAQ 4plex (K N-term):1000.00;Q11:Deamidation (NQ):1000.00;K30:iTRAQ 4plex (K N-term):1000.00
78	207	Q5F939	Y.G(+144.10)MGASGEGQNVAHQAK(+144.10).K	Y	Y	64.16	24.80	1828.9093	2.1	915.4638	23.99	12	F12:6276	SC-GWM-A9.raw	2	1.455E5	1.27E5	1.286E5	1.154E5	1.00	0.87	0.88	0.79	1.455E5	1.27E5	1.286E5	1.154E5	1.00	0.87	0.88	0.79	0	0.05	0.19	0.10	394	409	iTRAQ 4plex (K N-term)	G1:iTRAQ 4plex (K N-term):1000.00;K16:iTRAQ 4plex (K N-term):1000.00
78	207	Q5F939	R.M(+144.10)YANNEDVFYYITLMN(+.98)ENYTHPDM(+15.99)PEGAEQDILK(+144.10).G	Y	Y	63.37	24.65	4372.9731	4.3	1094.2552	106.50	12	F12:35981	SC-GWM-A9.raw	0	2.088E4	1.992E4	2.337E4	1.687E4	1.00	0.95	1.12	0.81	2.088E4	1.992E4	2.337E4	1.687E4	1.00	0.95	1.12	0.81	-	-	-	-	678	711	iTRAQ 4plex (K N-term); Deamidation (NQ); Oxidation (M)	M1:iTRAQ 4plex (K N-term):1000.00;N16:Deamidation (NQ):0.00;M24:Oxidation (M):2.84;K34:iTRAQ 4plex (K N-term):1000.00
78	207	Q5F939	P.Y(+144.10)LTFAPDTEEYK(+144.10).Y	Y	Y	63.14	24.32	1763.8861	-0.1	882.9503	85.80	6	F6:26532	SC-GWM-A3.raw	0	5.583E4	6.254E4	6.697E4	4.758E4	1.00	1.12	1.20	0.85	5.583E4	6.254E4	6.697E4	4.758E4	1.00	1.12	1.20	0.85	-	-	-	-	439	450	iTRAQ 4plex (K N-term)	Y1:iTRAQ 4plex (K N-term):1000.00;K12:iTRAQ 4plex (K N-term):1000.00
78	207	Q5F939	K.G(+144.10)QQYTPQDK(+144.10)DQL.M	Y	Y	63.08	24.36	1707.8672	2.3	854.9428	38.41	10	F10:11291	SC-GWM-A7.raw	1	5.111E4	5.809E4	5.649E4	5.589E4	1.00	1.14	1.11	1.09	5.111E4	5.809E4	5.649E4	5.589E4	1.00	1.14	1.11	1.09	-	-	-	-	543	554	iTRAQ 4plex (K N-term)	G1:iTRAQ 4plex (K N-term):1000.00;K9:iTRAQ 4plex (K N-term):1000.00
78	207	Q5F939	R.Q(+144.10)EVDGHGLPSYPHPH.L	Y	Y	61.44	23.84	1812.8665	2.9	907.4432	56.38	5	F5:16216	SC-GWM-A2.raw	7	3.652E6	3.393E6	3.554E6	3.071E6	1.00	0.93	0.97	0.84	3.652E6	3.393E6	3.554E6	3.071E6	1.00	0.93	0.97	0.84	0	0.24	0.14	0.29	166	180	iTRAQ 4plex (K N-term)	Q1:iTRAQ 4plex (K N-term):1000.00
78	207	Q5F939	R.L(+144.10)TEDQLN(+.98)NFR.Q	Y	Y	61.19	24.54	1393.6959	0.3	697.8555	58.78	4	F4:18479	SC-GWM-A12.raw	9	6.618E6	6.416E6	6.387E6	5.804E6	1.00	0.97	0.97	0.88	6.618E6	6.416E6	6.387E6	5.804E6	1.00	0.97	0.97	0.88	0	0.24	0.19	0.23	156	165	iTRAQ 4plex (K N-term); Deamidation (NQ)	L1:iTRAQ 4plex (K N-term):1000.00;N7:Deamidation (NQ):27.96
78	207	Q5F939	R.T(+144.10)TLNGEGLQHEDGHSHIQADLIPN.C	Y	Y	61.02	24.22	2739.3335	-0.1	685.8406	72.49	1	F1:21963	SC-GWM-A1.raw	4	8.491E5	7.841E5	7.678E5	7.643E5	1.00	0.92	0.90	0.90	8.491E5	7.841E5	7.678E5	7.643E5	1.00	0.92	0.90	0.90	0	0.16	0.17	0.12	632	655	iTRAQ 4plex (K N-term)	T1:iTRAQ 4plex (K N-term):1000.00
78	207	Q5F939	N.C(+57.02)(+144.10)VSYDPTFQYEVAVIVQDGLR.R	Y	Y	60.71	24.31	2602.2859	-0.7	868.4353	112.55	3	F3:37995	SC-GWM-A11.raw	4	5.012E5	5.384E5	5.268E5	5.415E5	1.00	1.07	1.05	1.08	5.012E5	5.384E5	5.268E5	5.415E5	1.00	1.07	1.05	1.08	0	0.10	0.08	0.17	656	676	Carbamidomethylation; iTRAQ 4plex (K N-term)	C1:Carbamidomethylation:1000.00;C1:iTRAQ 4plex (K N-term):1000.00
78	207	Q5F939	K.A(+144.10)LVADMTDEQ(+.98)LWALNR.G	Y	Y	59.58	23.94	1989.9951	4.6	664.3420	106.07	6	F6:33878	SC-GWM-A3.raw	0	6.321E4	5.504E4	6.039E4	5.735E4	1.00	0.87	0.96	0.91	6.321E4	5.504E4	6.039E4	5.735E4	1.00	0.87	0.96	0.91	-	-	-	-	344	359	iTRAQ 4plex (K N-term); Deamidation (NQ)	A1:iTRAQ 4plex (K N-term):1000.00;Q10:Deamidation (NQ):38.32
78	207	Q5F939	P.V(+144.10)TDEQIESGDLPYLTFAPDTEEYK(+144.10).Y	Y	Y	59.20	23.79	3047.4741	1.1	1016.8331	90.81	4	F4:30366	SC-GWM-A12.raw	1	2.614E4	3.414E4	3.603E4	2.383E4	1.00	1.31	1.38	0.91	2.614E4	3.414E4	3.603E4	2.383E4	1.00	1.31	1.38	0.91	-	-	-	-	427	450	iTRAQ 4plex (K N-term)	V1:iTRAQ 4plex (K N-term):1000.00;K24:iTRAQ 4plex (K N-term):1000.00
78	207	Q5F939	M.G(+144.10)LGPIMAIYQAR.F	Y	Y	59.08	23.87	1432.7982	1.4	478.6074	79.18	12	F12:26160	SC-GWM-A9.raw	3	4.06E5	4.313E5	4.092E5	3.767E5	1.00	1.06	1.01	0.93	4.06E5	4.313E5	4.092E5	3.767E5	1.00	1.06	1.01	0.93	0	0.09	0.03	0.09	194	205	iTRAQ 4plex (K N-term)	G1:iTRAQ 4plex (K N-term):1000.00
78	207	Q5F939	R.Q(+144.10)YGIWNPK(+144.10).G	Y	Y	58.23	23.91	1292.7120	0.0	647.3633	53.33	8	F8:16619	SC-GWM-A5.raw	7	3.061E7	2.896E7	2.92E7	2.863E7	1.00	0.95	0.95	0.94	3.061E7	2.896E7	2.92E7	2.863E7	1.00	0.95	0.95	0.94	0	0.12	0.12	0.17	535	542	iTRAQ 4plex (K N-term)	Q1:iTRAQ 4plex (K N-term):1000.00;K8:iTRAQ 4plex (K N-term):1000.00
78	207	Q5F939	K.G(+144.10)QQYTPQ(+.98)DK(+144.10)DQLM(+15.99)FYK(+144.10).E	Y	Y	57.97	23.61	2438.2153	6.8	813.7512	52.38	8	F8:16252	SC-GWM-A5.raw	1	1.479E5	1.333E5	1.56E5	1.417E5	1.00	0.90	1.05	0.96	1.479E5	1.333E5	1.56E5	1.417E5	1.00	0.90	1.05	0.96	-	-	-	-	543	558	iTRAQ 4plex (K N-term); Deamidation (NQ); Oxidation (M)	G1:iTRAQ 4plex (K N-term):1000.00;Q7:Deamidation (NQ):0.00;K9:iTRAQ 4plex (K N-term):1000.00;M13:Oxidation (M):1000.00;K16:iTRAQ 4plex (K N-term):1000.00
78	207	Q5F939	R.L(+144.10)TEDQLNN(+.98)FR.Q	Y	Y	57.69	23.76	1393.6959	1.9	697.8566	72.73	1	F1:22048	SC-GWM-A1.raw	2	3.797E5	3.924E5	4.128E5	3.987E5	1.00	1.03	1.09	1.05	3.797E5	3.924E5	4.128E5	3.987E5	1.00	1.03	1.09	1.05	0	0.07	0.04	0.04	156	165	iTRAQ 4plex (K N-term); Deamidation (NQ)	L1:iTRAQ 4plex (K N-term):1000.00;N8:Deamidation (NQ):15.91
78	207	Q5F939	R.E(+144.10)FSTTMAFVR.I	Y	Y	57.65	24.00	1331.6665	1.3	444.8967	65.97	3	F3:21087	SC-GWM-A11.raw	7	3.138E7	2.737E7	3.007E7	2.896E7	1.00	0.87	0.96	0.92	3.138E7	2.737E7	3.007E7	2.896E7	1.00	0.87	0.96	0.92	0	0.15	0.17	0.16	492	501	iTRAQ 4plex (K N-term)	E1:iTRAQ 4plex (K N-term):1000.00
78	207	Q5F939	R.R(+144.10)DALGGYLPQR.K	Y	Y	57.12	23.89	1388.7646	-0.4	463.9286	61.96	6	F6:17909	SC-GWM-A3.raw	5	5.407E6	4.517E6	4.831E6	4.622E6	1.00	0.84	0.89	0.85	5.407E6	4.517E6	4.831E6	4.622E6	1.00	0.84	0.89	0.85	0	0.20	0.17	0.16	456	466	iTRAQ 4plex (K N-term)	R1:iTRAQ 4plex (K N-term):1000.00
78	207	Q5F939	K.A(+144.10)DSAPSWK(+144.10).R	Y	Y	56.98	30.73	1148.6069	1.6	575.3116	48.19	1	F1:13576	SC-GWM-A1.raw	5	3.06E7	2.689E7	3.011E7	2.663E7	1.00	0.88	0.98	0.87	3.06E7	2.689E7	3.011E7	2.663E7	1.00	0.88	0.98	0.87	0	0.17	0.22	0.14	879	886	iTRAQ 4plex (K N-term)	A1:iTRAQ 4plex (K N-term):1000.00;K8:iTRAQ 4plex (K N-term):1000.00
78	207	Q5F939	M.G(+144.10)ASGEGQNVAHQAK(+144.10).K	Y	Y	56.76	23.54	1640.8474	2.2	547.9576	19.06	9	F9:4487	SC-GWM-A6.raw	1	2.001E3	2.381E3	1.584E3	3.883E3	1.00	1.19	0.79	1.94	2.001E3	2.381E3	1.584E3	3.883E3	1.00	1.19	0.79	1.94	-	-	-	-	396	409	iTRAQ 4plex (K N-term)	G1:iTRAQ 4plex (K N-term):1000.00;K14:iTRAQ 4plex (K N-term):1000.00
78	207	Q5F939	C.F(+144.10)C(+57.02)GDGEMDEPESQGAIALAAR.E	Y	Y	56.68	23.75	2367.0593	-1.7	790.0257	66.92	2	F2:21594	SC-GWM-A10.raw	1	2.107E5	1.867E5	2.359E5	2.034E5	1.00	0.89	1.12	0.97	2.107E5	1.867E5	2.359E5	2.034E5	1.00	0.89	1.12	0.97	-	-	-	-	226	246	iTRAQ 4plex (K N-term); Carbamidomethylation	F1:iTRAQ 4plex (K N-term):1000.00;C2:Carbamidomethylation:1000.00
78	207	Q5F939	P.H(+144.10)GTTTPYLNTVSVENEK(+144.10).G	Y	Y	56.62	23.60	2177.1208	0.4	726.7145	47.11	4	F4:14267	SC-GWM-A12.raw	3	5.036E5	5.511E5	5.296E5	5.288E5	1.00	1.09	1.05	1.05	5.036E5	5.511E5	5.296E5	5.288E5	1.00	1.09	1.05	1.05	0	0.10	0.05	0.08	52	68	iTRAQ 4plex (K N-term)	H1:iTRAQ 4plex (K N-term):1000.00;K17:iTRAQ 4plex (K N-term):1000.00
78	207	Q5F939	R.E(+144.10)HFFN(+.98)TPELK(+144.10).A	Y	Y	56.42	23.79	1549.8020	1.8	517.6089	72.01	1	F1:21780	SC-GWM-A1.raw	5	1.664E6	1.445E6	1.568E6	1.399E6	1.00	0.87	0.94	0.84	1.664E6	1.445E6	1.568E6	1.399E6	1.00	0.87	0.94	0.84	0	0.12	0.10	0.14	334	343	iTRAQ 4plex (K N-term); Deamidation (NQ)	E1:iTRAQ 4plex (K N-term):1000.00;N5:Deamidation (NQ):1000.00;K10:iTRAQ 4plex (K N-term):1000.00
78	207	Q5F939	R.M(+144.10)PHGTTTPYLN(+.98)TVSVEN(+.98)EK(+144.10).G	Y	Y	55.94	23.22	2407.1821	1.7	803.4026	71.37	6	F6:21285	SC-GWM-A3.raw	0	3.049E4	3.344E4	3.131E4	3.149E4	1.00	1.10	1.03	1.03	3.049E4	3.344E4	3.131E4	3.149E4	1.00	1.10	1.03	1.03	-	-	-	-	50	68	iTRAQ 4plex (K N-term); Deamidation (NQ)	M1:iTRAQ 4plex (K N-term):1000.00;N11:Deamidation (NQ):1000.00;N17:Deamidation (NQ):1000.00;K19:iTRAQ 4plex (K N-term):1000.00
78	207	Q5F939	N.C(+57.02)(+144.10)VSYDPTFQ(+.98)YEVAVIVQDGLR.R	Y	Y	55.69	23.34	2603.2698	6.8	868.7698	113.11	3	F3:38193	SC-GWM-A11.raw	1	1.362E5	1.486E5	1.46E5	1.543E5	1.00	1.09	1.07	1.13	1.362E5	1.486E5	1.46E5	1.543E5	1.00	1.09	1.07	1.13	0	0.15	0.13	0.14	656	676	Carbamidomethylation; iTRAQ 4plex (K N-term); Deamidation (NQ)	C1:Carbamidomethylation:1000.00;C1:iTRAQ 4plex (K N-term):1000.00;Q9:Deamidation (NQ):65.15
78	207	Q5F939	K.D(+144.10)LELGGHIASFQ(+.98)SAATMYEVGFN(+.98)HFWK(+144.10).A	Y	Y	55.61	23.26	3344.6055	5.0	837.1628	118.48	10	F10:40701	SC-GWM-A7.raw	0	8.733E4	8.142E4	9.826E4	8.87E4	1.00	0.93	1.13	1.02	8.733E4	8.142E4	9.826E4	8.87E4	1.00	0.93	1.13	1.02	-	-	-	-	99	125	iTRAQ 4plex (K N-term); Deamidation (NQ)	D1:iTRAQ 4plex (K N-term):1000.00;Q12:Deamidation (NQ):1000.00;N23:Deamidation (NQ):1000.00;K27:iTRAQ 4plex (K N-term):1000.00
78	207	Q5F939	R.T(+144.10)FGMEGM(+15.99)FR.Q	Y	Y	55.59	23.89	1234.5597	-0.2	618.2870	53.81	10	F10:16909	SC-GWM-A7.raw	3	1.785E6	1.867E6	1.966E6	1.678E6	1.00	1.05	1.10	0.94	1.785E6	1.867E6	1.966E6	1.678E6	1.00	1.05	1.10	0.94	0	0.14	0.10	0.21	526	534	iTRAQ 4plex (K N-term); Oxidation (M)	T1:iTRAQ 4plex (K N-term):1000.00;M7:Oxidation (M):24.60
78	207	Q5F939	N.F(+144.10)AGAGWNVVK(+144.10).V	Y	Y	54.96	23.35	1335.7543	-3.5	668.8821	60.49	7	F7:18541	SC-GWM-A4.raw	0	1.329E5	1.368E5	1.284E5	1.212E5	1.00	1.03	0.97	0.91	1.329E5	1.368E5	1.284E5	1.212E5	1.00	1.03	0.97	0.91	-	-	-	-	281	290	iTRAQ 4plex (K N-term)	F1:iTRAQ 4plex (K N-term):1000.00;K10:iTRAQ 4plex (K N-term):1000.00
78	207	Q5F939	R.E(+144.10)FSTTM(+15.99)AFVR.I	Y	Y	54.81	23.06	1347.6615	3.4	450.2293	51.27	9	F9:15828	SC-GWM-A6.raw	6	3.116E6	2.966E6	3.5E6	2.79E6	1.00	0.95	1.12	0.90	3.116E6	2.966E6	3.5E6	2.79E6	1.00	0.95	1.12	0.90	0	0.17	0.15	0.20	492	501	iTRAQ 4plex (K N-term); Oxidation (M)	E1:iTRAQ 4plex (K N-term):1000.00;M6:Oxidation (M):1000.00
78	207	Q5F939	R.W(+144.10)N(+.98)AAAIVLR.A	Y	Y	54.39	23.91	1157.6678	0.1	579.8412	74.58	8	F8:24499	SC-GWM-A5.raw	2	3.886E6	4.076E6	4.258E6	3.448E6	1.00	1.05	1.10	0.89	3.886E6	4.076E6	4.258E6	3.448E6	1.00	1.05	1.10	0.89	0	0.14	0.17	0.19	86	94	iTRAQ 4plex (K N-term); Deamidation (NQ)	W1:iTRAQ 4plex (K N-term):1000.00;N2:Deamidation (NQ):1000.00
78	207	Q5F939	T.F(+144.10)APDTEEYK(+144.10).Y	Y	Y	53.59	22.90	1386.6910	2.4	694.3545	44.19	11	F11:13273	SC-GWM-A8.raw	0	9.885E4	1.102E5	1.368E5	9.891E4	1.00	1.11	1.38	1.00	9.885E4	1.102E5	1.368E5	9.891E4	1.00	1.11	1.38	1.00	-	-	-	-	442	450	iTRAQ 4plex (K N-term)	F1:iTRAQ 4plex (K N-term):1000.00;K9:iTRAQ 4plex (K N-term):1000.00
78	207	Q5F939	R.T(+144.10)FGM(+15.99)EGMFR.Q	Y	Y	53.59	26.22	1234.5597	0.7	618.2875	53.30	10	F10:16714	SC-GWM-A7.raw	6	1.244E7	1.097E7	1.246E7	9.777E6	1.00	0.88	1.00	0.79	1.244E7	1.097E7	1.246E7	9.777E6	1.00	0.88	1.00	0.79	0	0.30	0.25	0.36	526	534	iTRAQ 4plex (K N-term); Oxidation (M)	T1:iTRAQ 4plex (K N-term):1000.00;M4:Oxidation (M):28.36
78	207	Q5F939	K.D(+144.10)QLMFYK(+144.10).E	Y	Y	52.95	24.18	1231.6515	-1.4	616.8322	58.65	8	F8:18493	SC-GWM-A5.raw	2	1.818E6	2.041E6	1.959E6	2.089E6	1.00	1.12	1.08	1.15	1.818E6	2.041E6	1.959E6	2.089E6	1.00	1.12	1.08	1.15	0	0.07	0.04	0.04	552	558	iTRAQ 4plex (K N-term)	D1:iTRAQ 4plex (K N-term):1000.00;K7:iTRAQ 4plex (K N-term):1000.00
78	207	Q5F939	R.M(+144.10)(+15.99)PHGTTTPYLN(+.98)TVSVENEK(+144.10).G	Y	Y	52.56	23.48	2422.1929	-1.6	808.4036	48.90	2	F2:14979	SC-GWM-A10.raw	1	1.134E5	1.084E5	1.201E5	9.6E4	1.00	0.96	1.06	0.85	1.134E5	1.084E5	1.201E5	9.6E4	1.00	0.96	1.06	0.85	-	-	-	-	50	68	iTRAQ 4plex (K N-term); Oxidation (M); Deamidation (NQ)	M1:iTRAQ 4plex (K N-term):1000.00;M1:Oxidation (M):1000.00;N11:Deamidation (NQ):72.73;K19:iTRAQ 4plex (K N-term):1000.00
78	207	Q5F939	Y.S(+144.10)MFGFQR.I	Y	Y	51.81	23.17	1015.5031	2.1	508.7599	54.58	7	F7:16412	SC-GWM-A4.raw	2	2.705E5	3.356E5	3.098E5	2.527E5	1.00	1.24	1.15	0.93	2.705E5	3.356E5	3.098E5	2.527E5	1.00	1.24	1.15	0.93	0	0.05	0.04	0.12	601	607	iTRAQ 4plex (K N-term)	S1:iTRAQ 4plex (K N-term):1000.00
78	207	Q5F939	K.G(+144.10)IPGDQN(+.98)IEHR.I	Y	Y	51.63	23.30	1379.6915	0.8	460.9048	33.76	9	F9:9464	SC-GWM-A6.raw	2	2.453E5	3.496E5	3.252E5	3.168E5	1.00	1.43	1.33	1.29	2.453E5	3.496E5	3.252E5	3.168E5	1.00	1.43	1.33	1.29	0	0.40	0.42	0.33	69	79	iTRAQ 4plex (K N-term); Deamidation (NQ)	G1:iTRAQ 4plex (K N-term):1000.00;N7:Deamidation (NQ):14.02
78	207	Q5F939	P.E(+144.10)LSAFDAQLK(+144.10).S	Y	Y	51.56	23.06	1408.7805	2.2	705.3991	77.16	6	F6:23408	SC-GWM-A3.raw	1	1.65E5	1.757E5	1.969E5	1.458E5	1.00	1.06	1.19	0.88	1.65E5	1.757E5	1.969E5	1.458E5	1.00	1.06	1.19	0.88	-	-	-	-	477	486	iTRAQ 4plex (K N-term)	E1:iTRAQ 4plex (K N-term):1000.00;K10:iTRAQ 4plex (K N-term):1000.00
78	207	Q5F939	R.E(+144.10)GLDNLIFVIN(+.98)C(+57.02)N(+.98)LQR.L	Y	Y	51.25	22.80	2063.0479	-0.2	1032.5310	114.37	1	F1:37094	SC-GWM-A1.raw	0	1.009E5	5.866E4	9.195E4	6.727E4	1.00	0.58	0.91	0.67	1.009E5	5.866E4	9.195E4	6.727E4	1.00	0.58	0.91	0.67	-	-	-	-	247	262	iTRAQ 4plex (K N-term); Deamidation (NQ); Carbamidomethylation	E1:iTRAQ 4plex (K N-term):1000.00;N11:Deamidation (NQ):0.00;C12:Carbamidomethylation:1000.00;N13:Deamidation (NQ):0.00
78	207	Q5F939	K.A(+144.10)K(+144.10)GEGEEGDLVFFQGH.V	Y	Y	51.16	22.74	2006.9941	-0.2	1004.5042	61.03	2	F2:19360	SC-GWM-A10.raw	4	2.023E6	2.005E6	1.906E6	1.801E6	1.00	0.99	0.94	0.89	2.023E6	2.005E6	1.906E6	1.801E6	1.00	0.99	0.94	0.89	0	0.16	0.14	0.10	126	141	iTRAQ 4plex (K N-term)	A1:iTRAQ 4plex (K N-term):1000.00;K2:iTRAQ 4plex (K N-term):1000.00
78	207	Q5F939	K.V(+144.10)YN(+.98)AYDR.A	Y	Y	50.94	23.18	1044.4998	0.0	523.2571	31.09	8	F8:8801	SC-GWM-A5.raw	1	2.229E5	2.206E5	2.313E5	1.977E5	1.00	0.99	1.04	0.89	2.229E5	2.206E5	2.313E5	1.977E5	1.00	0.99	1.04	0.89	-	-	-	-	367	373	iTRAQ 4plex (K N-term); Deamidation (NQ)	V1:iTRAQ 4plex (K N-term):1000.00;N3:Deamidation (NQ):1000.00
78	207	Q5F939	V.V(+144.10)PIVPDESR.T	Y	Y	50.77	22.79	1154.6417	-1.6	578.3272	58.67	5	F5:17060	SC-GWM-A2.raw	1	1.299E5	1.478E5	1.913E5	1.262E5	1.00	1.14	1.47	0.97	1.299E5	1.478E5	1.913E5	1.262E5	1.00	1.14	1.47	0.97	-	-	-	-	517	525	iTRAQ 4plex (K N-term)	V1:iTRAQ 4plex (K N-term):1000.00
78	207	Q5F939	N.Y(+144.10)THPDMPEGAEQDILK(+144.10).G	Y	Y	50.39	22.97	2131.0498	-0.4	711.3569	56.75	2	F2:17824	SC-GWM-A10.raw	1	1.362E5	1.505E5	1.135E5	1.142E5	1.00	1.10	0.83	0.84	1.362E5	1.505E5	1.135E5	1.142E5	1.00	1.10	0.83	0.84	-	-	-	-	696	711	iTRAQ 4plex (K N-term)	Y1:iTRAQ 4plex (K N-term):1000.00;K16:iTRAQ 4plex (K N-term):1000.00
78	207	Q5F939	R.T(+144.10)TLN(+.98)GEGLQHEDGHSHIQADLIPN.C	Y	Y	49.91	22.97	2740.3174	-0.7	686.0861	58.90	3	F3:18527	SC-GWM-A11.raw	4	1.674E6	1.803E6	1.781E6	1.656E6	1.00	1.08	1.06	0.99	1.674E6	1.803E6	1.781E6	1.656E6	1.00	1.08	1.06	0.99	0	0.20	0.11	0.22	632	655	iTRAQ 4plex (K N-term); Deamidation (NQ)	T1:iTRAQ 4plex (K N-term):1000.00;N4:Deamidation (NQ):76.17
78	207	Q5F939	Y.L(+144.10)NTVSVENEK(+144.10).G	Y	Y	49.51	23.11	1419.7812	-0.3	710.8977	39.19	3	F3:11463	SC-GWM-A11.raw	2	7.889E5	9.369E5	9.07E5	9.385E5	1.00	1.19	1.15	1.19	7.889E5	9.369E5	9.07E5	9.385E5	1.00	1.19	1.15	1.19	0	0.11	0.18	0.22	59	68	iTRAQ 4plex (K N-term)	L1:iTRAQ 4plex (K N-term):1000.00;K10:iTRAQ 4plex (K N-term):1000.00
78	207	Q5F939	T.F(+144.10)GMEGMFR.Q	Y	Y	49.19	22.42	1117.5171	5.1	559.7687	70.29	8	F8:22902	SC-GWM-A5.raw	1	1.849E5	1.252E5	2.67E5	2.058E5	1.00	0.68	1.44	1.11	1.849E5	1.252E5	2.67E5	2.058E5	1.00	0.68	1.44	1.11	0	0.12	0.09	0.10	527	534	iTRAQ 4plex (K N-term)	F1:iTRAQ 4plex (K N-term):1000.00
78	207	Q5F939	R.M(+144.10)YAN(+.98)NEDVFYYITLM(+15.99)NENYTHPDMPEGAEQDILK(+144.10).G	Y	Y	48.97	22.83	4372.9731	0.2	1094.2507	107.87	11	F11:36748	SC-GWM-A8.raw	1	2.483E4	2.942E4	2.55E4	2.767E4	1.00	1.19	1.03	1.11	2.483E4	2.942E4	2.55E4	2.767E4	1.00	1.19	1.03	1.11	-	-	-	-	678	711	iTRAQ 4plex (K N-term); Deamidation (NQ); Oxidation (M)	M1:iTRAQ 4plex (K N-term):1000.00;N4:Deamidation (NQ):17.01;M15:Oxidation (M):0.00;K34:iTRAQ 4plex (K N-term):1000.00
78	207	Q5F939	N.D(+144.10)YHVLGTDGFGR.S	Y	Y	48.33	22.80	1479.7228	-2.2	494.2471	69.58	6	F6:20643	SC-GWM-A3.raw	1	2.032E5	1.746E5	1.783E5	1.732E5	1.00	0.86	0.88	0.85	2.032E5	1.746E5	1.783E5	1.732E5	1.00	0.86	0.88	0.85	0	0.17	0.18	0.18	820	831	iTRAQ 4plex (K N-term)	D1:iTRAQ 4plex (K N-term):1000.00
78	207	Q5F939	C.L(+144.10)DGDYQTYK(+144.10).S	Y	Y	48.17	22.59	1389.7019	0.0	695.8582	45.31	3	F3:13613	SC-GWM-A11.raw	1	2.993E5	3.141E5	3.988E5	3.13E5	1.00	1.05	1.33	1.05	2.993E5	3.141E5	3.988E5	3.13E5	1.00	1.05	1.33	1.05	-	-	-	-	317	325	iTRAQ 4plex (K N-term)	L1:iTRAQ 4plex (K N-term):1000.00;K9:iTRAQ 4plex (K N-term):1000.00
78	207	Q5F939	K.D(+144.10)LELGGHIASF.Q	Y	Y	48.09	22.81	1301.6737	-1.7	651.8430	72.08	7	F7:22803	SC-GWM-A4.raw	1	3.478E5	4.49E5	5.276E5	3.912E5	1.00	1.29	1.52	1.12	3.478E5	4.49E5	5.276E5	3.912E5	1.00	1.29	1.52	1.12	0	0.07	0.20	0.06	99	109	iTRAQ 4plex (K N-term)	D1:iTRAQ 4plex (K N-term):1000.00
78	207	Q5F939	K.G(+144.10)QQYTPQDK(+144.10)DQLMF.Y	Y	Y	48.04	22.36	1985.9761	-1.7	993.9936	62.73	4	F4:19954	SC-GWM-A12.raw	3	5.227E5	6.055E5	6.757E5	5.426E5	1.00	1.16	1.29	1.04	5.227E5	6.055E5	6.757E5	5.426E5	1.00	1.16	1.29	1.04	0	0.03	0.14	0.10	543	556	iTRAQ 4plex (K N-term)	G1:iTRAQ 4plex (K N-term):1000.00;K9:iTRAQ 4plex (K N-term):1000.00
78	207	Q5F939	I.K(+144.10)(+144.10)GYGMGASGEGQNVAHQAK(+144.10).K	Y	Y	47.90	22.16	2321.1912	-1.3	581.3043	43.85	5	F5:11923	SC-GWM-A2.raw	0	5.989E4	7.381E4	7.796E4	7.184E4	1.00	1.23	1.30	1.20	5.989E4	7.381E4	7.796E4	7.184E4	1.00	1.23	1.30	1.20	-	-	-	-	391	409	iTRAQ 4plex (K N-term)	K1:iTRAQ 4plex (K N-term):1000.00;K1:iTRAQ 4plex (K N-term):1000.00;K19:iTRAQ 4plex (K N-term):1000.00
78	207	Q5F939	S.M(+144.10)GLGPIMAIYQAR.F	Y	Y	47.62	22.25	1563.8387	-1.5	522.2861	87.92	2	F2:29278	SC-GWM-A10.raw	4	3.065E5	3.362E5	3.192E5	3.075E5	1.00	1.10	1.04	1.00	3.065E5	3.362E5	3.192E5	3.075E5	1.00	1.10	1.04	1.00	0	0.07	0.05	0.05	193	205	iTRAQ 4plex (K N-term)	M1:iTRAQ 4plex (K N-term):1000.00
78	207	Q5F939	Y.E(+144.10)VGFNHFWK(+144.10).A	Y	Y	47.46	22.36	1450.7601	3.1	484.5955	62.51	3	F3:19847	SC-GWM-A11.raw	2	1.679E5	1.953E5	1.799E5	1.765E5	1.00	1.16	1.07	1.05	1.679E5	1.953E5	1.799E5	1.765E5	1.00	1.16	1.07	1.05	0	0.00	0.02	0.03	117	125	iTRAQ 4plex (K N-term)	E1:iTRAQ 4plex (K N-term):1000.00;K9:iTRAQ 4plex (K N-term):1000.00
78	207	Q5F939	G.M(+144.10)GASGEGQNVAHQAK(+144.10).K	Y	Y	47.02	22.40	1771.8879	-1.3	591.6358	23.44	2	F2:6041	SC-GWM-A10.raw	1	2.465E4	2.162E4	2.298E4	2.193E4	1.00	0.88	0.93	0.89	2.465E4	2.162E4	2.298E4	2.193E4	1.00	0.88	0.93	0.89	-	-	-	-	395	409	iTRAQ 4plex (K N-term)	M1:iTRAQ 4plex (K N-term):1000.00;K15:iTRAQ 4plex (K N-term):1000.00
78	207	Q5F939	K.V(+144.10)YNAYDR.A	Y	Y	46.51	22.21	1043.5157	0.8	522.7656	30.24	3	F3:8381	SC-GWM-A11.raw	4	7.933E6	7.346E6	8.341E6	7.706E6	1.00	0.93	1.05	0.97	7.933E6	7.346E6	8.341E6	7.706E6	1.00	0.93	1.05	0.97	0	0.19	0.18	0.22	367	373	iTRAQ 4plex (K N-term)	V1:iTRAQ 4plex (K N-term):1000.00
78	207	Q5F939	N.T(+144.10)VSVENEK(+144.10).G	Y	Y	46.42	22.27	1192.6543	-1.5	597.3336	25.14	8	F8:6717	SC-GWM-A5.raw	1	9.582E4	1.029E5	1.008E5	9.383E4	1.00	1.07	1.05	0.98	9.582E4	1.029E5	1.008E5	9.383E4	1.00	1.07	1.05	0.98	-	-	-	-	61	68	iTRAQ 4plex (K N-term)	T1:iTRAQ 4plex (K N-term):1000.00;K8:iTRAQ 4plex (K N-term):1000.00
78	207	Q5F939	R.E(+144.10)FSTTMAF.V	Y	Y	45.41	22.66	1076.4971	1.3	539.2565	94.12	6	F6:29554	SC-GWM-A3.raw	2	1.045E6	1.258E6	1.191E6	1.048E6	1.00	1.20	1.14	1.00	1.045E6	1.258E6	1.191E6	1.048E6	1.00	1.20	1.14	1.00	0	0.13	0.09	0.10	492	499	iTRAQ 4plex (K N-term)	E1:iTRAQ 4plex (K N-term):1000.00
78	207	Q5F939	Y.L(+144.10)TFAPDTEEYK(+144.10).Y	Y	Y	45.28	22.31	1600.8228	-1.8	801.4172	76.00	5	F5:23212	SC-GWM-A2.raw	0	1.179E5	1.223E5	1.261E5	1.038E5	1.00	1.04	1.07	0.88	1.179E5	1.223E5	1.261E5	1.038E5	1.00	1.04	1.07	0.88	-	-	-	-	440	450	iTRAQ 4plex (K N-term)	L1:iTRAQ 4plex (K N-term):1000.00;K11:iTRAQ 4plex (K N-term):1000.00
78	207	Q5F939	F.Y(+144.10)IYYSMFGFQR.I	Y	Y	44.82	22.31	1617.7771	-0.2	809.8957	91.93	2	F2:30800	SC-GWM-A10.raw	2	1.294E6	1.484E6	1.416E6	1.225E6	1.00	1.15	1.09	0.95	1.294E6	1.484E6	1.416E6	1.225E6	1.00	1.15	1.09	0.95	0	0.07	0.13	0.12	597	607	iTRAQ 4plex (K N-term)	Y1:iTRAQ 4plex (K N-term):1000.00
78	207	Q5F939	R.E(+144.10)GLDNLIFVINC(+57.02)N.L	Y	Y	44.81	22.21	1663.8362	-0.5	832.9250	104.07	3	F3:34903	SC-GWM-A11.raw	2	1.664E5	1.551E5	1.674E5	1.375E5	1.00	0.93	1.01	0.83	1.664E5	1.551E5	1.674E5	1.375E5	1.00	0.93	1.01	0.83	0	0.13	0.13	0.14	247	259	iTRAQ 4plex (K N-term); Carbamidomethylation	E1:iTRAQ 4plex (K N-term):1000.00;C12:Carbamidomethylation:1000.00
78	207	Q5F939	R.M(+144.10)YANNEDVFYYITLM(+15.99)N(+.98)ENYTHPDMPEGAEQDILK(+144.10).G	Y	Y	44.31	22.17	4372.9731	6.6	1094.2578	107.09	2	F2:36518	SC-GWM-A10.raw	1	2.734E4	2.583E4	2.809E4	2.55E4	1.00	0.94	1.03	0.93	2.734E4	2.583E4	2.809E4	2.55E4	1.00	0.94	1.03	0.93	-	-	-	-	678	711	iTRAQ 4plex (K N-term); Oxidation (M); Deamidation (NQ)	M1:iTRAQ 4plex (K N-term):1000.00;M15:Oxidation (M):0.00;N16:Deamidation (NQ):0.00;K34:iTRAQ 4plex (K N-term):1000.00
78	207	Q5F939	P.E(+144.10)SQGAIALAAR.E	Y	Y	44.00	21.86	1229.6849	0.5	615.8500	52.12	1	F1:14941	SC-GWM-A1.raw	0	1.065E5	1.176E5	1.268E5	9.766E4	1.00	1.10	1.19	0.92	1.065E5	1.176E5	1.268E5	9.766E4	1.00	1.10	1.19	0.92	-	-	-	-	236	246	iTRAQ 4plex (K N-term)	E1:iTRAQ 4plex (K N-term):1000.00
78	207	Q5F939	H.I(+144.10)ASFQ(+.98)SAATMYEVGFNHFWK(+144.10).A	Y	Y	43.94	22.00	2622.2820	3.9	875.1047	103.23	11	F11:34988	SC-GWM-A8.raw	0	6.993E4	7.345E4	6.49E4	7.045E4	1.00	1.05	0.93	1.01	6.993E4	7.345E4	6.49E4	7.045E4	1.00	1.05	0.93	1.01	-	-	-	-	106	125	iTRAQ 4plex (K N-term); Deamidation (NQ)	I1:iTRAQ 4plex (K N-term):1000.00;Q5:Deamidation (NQ):8.84;K20:iTRAQ 4plex (K N-term):1000.00
78	207	Q5F939	V.P(+144.10)ELSAFDAQLK(+144.10).S	Y	Y	43.76	22.56	1505.8333	4.4	753.9272	63.33	7	F7:19522	SC-GWM-A4.raw	1	1.528E5	1.692E5	1.861E5	1.698E5	1.00	1.11	1.22	1.11	1.528E5	1.692E5	1.861E5	1.698E5	1.00	1.11	1.22	1.11	-	-	-	-	476	486	iTRAQ 4plex (K N-term)	P1:iTRAQ 4plex (K N-term):1000.00;K11:iTRAQ 4plex (K N-term):1000.00
78	207	Q5F939	R.M(+144.10)PHGTTTPYLN.T	Y	Y	42.79	22.14	1374.6724	-2.9	688.3414	45.79	9	F9:13805	SC-GWM-A6.raw	1	1.678E5	1.775E5	1.594E5	1.66E5	1.00	1.06	0.95	0.99	1.678E5	1.775E5	1.594E5	1.66E5	1.00	1.06	0.95	0.99	0	0.10	0.11	0.10	50	60	iTRAQ 4plex (K N-term)	M1:iTRAQ 4plex (K N-term):1000.00
78	207	Q5F939	R.M(+144.10)YAN(+.98)NEDVFYYITLMNEN(+.98)YTHPDMPEGAEQDILK(+144.10).G	Y	Y	41.96	22.07	4357.9624	4.5	1090.5028	112.35	12	F12:38131	SC-GWM-A9.raw	0	1.395E4	1.688E4	1.703E4	1.938E4	1.00	1.21	1.22	1.39	1.395E4	1.688E4	1.703E4	1.938E4	1.00	1.21	1.22	1.39	-	-	-	-	678	711	iTRAQ 4plex (K N-term); Deamidation (NQ)	M1:iTRAQ 4plex (K N-term):1000.00;N4:Deamidation (NQ):14.02;N18:Deamidation (NQ):0.00;K34:iTRAQ 4plex (K N-term):1000.00
78	207	Q5F939	R.E(+144.10)GLDNLIFVIN.C	Y	Y	41.93	21.77	1389.7626	-0.9	695.8879	104.79	2	F2:35672	SC-GWM-A10.raw	2	4.317E5	2.911E5	2.743E5	2.363E5	1.00	0.67	0.64	0.55	4.317E5	2.911E5	2.743E5	2.363E5	1.00	0.67	0.64	0.55	0	0.34	0.25	0.15	247	257	iTRAQ 4plex (K N-term)	E1:iTRAQ 4plex (K N-term):1000.00
78	207	Q5F939	R.L(+144.10)DGPVRGN(+.98)GK(+144.10).I	Y	Y	41.00	21.83	1300.7343	1.5	434.5860	36.78	1	F1:9758	SC-GWM-A1.raw	2	2.815E5	1.989E5	2.399E5	1.837E5	1.00	0.71	0.85	0.65	2.815E5	1.989E5	2.399E5	1.837E5	1.00	0.71	0.85	0.65	0	0.00	0.08	0.09	263	272	iTRAQ 4plex (K N-term); Deamidation (NQ)	L1:iTRAQ 4plex (K N-term):1000.00;N8:Deamidation (NQ):1000.00;K10:iTRAQ 4plex (K N-term):1000.00
78	207	Q5F939	K.G(+144.10)YGM(+15.99)GASGEGQ(+.98)NVAHQAK(+144.10).K	Y	Y	40.64	21.83	2065.9731	5.6	689.6688	30.14	2	F2:8440	SC-GWM-A10.raw	1	9.38E4	8.864E4	8.502E4	8.78E4	1.00	0.95	0.91	0.94	9.38E4	8.864E4	8.502E4	8.78E4	1.00	0.95	0.91	0.94	-	-	-	-	392	409	iTRAQ 4plex (K N-term); Oxidation (M); Deamidation (NQ)	G1:iTRAQ 4plex (K N-term):1000.00;M4:Oxidation (M):1000.00;Q11:Deamidation (NQ):0.00;K18:iTRAQ 4plex (K N-term):1000.00
78	207	Q5F939	R.M(+144.10)(+15.99)PHGTTTPYLNTVSVEN(+.98)EK(+144.10).G	Y	Y	40.43	21.79	2422.1929	6.7	808.4103	48.49	3	F3:14696	SC-GWM-A11.raw	1	9.91E4	9.351E4	1.022E5	9.802E4	1.00	0.94	1.03	0.99	9.91E4	9.351E4	1.022E5	9.802E4	1.00	0.94	1.03	0.99	-	-	-	-	50	68	iTRAQ 4plex (K N-term); Oxidation (M); Deamidation (NQ)	M1:iTRAQ 4plex (K N-term):1000.00;M1:Oxidation (M):1000.00;N17:Deamidation (NQ):41.57;K19:iTRAQ 4plex (K N-term):1000.00
78	207	Q5F939	R.L(+144.10)TEDQ(+.98)LN(+.98)NFR.Q	Y	Y	40.40	21.79	1394.6799	3.8	465.9023	55.80	3	F3:17393	SC-GWM-A11.raw	1	8.087E4	6.62E4	6.41E4	5.563E4	1.00	0.82	0.79	0.69	8.087E4	6.62E4	6.41E4	5.563E4	1.00	0.82	0.79	0.69	-	-	-	-	156	165	iTRAQ 4plex (K N-term); Deamidation (NQ)	L1:iTRAQ 4plex (K N-term):1000.00;Q5:Deamidation (NQ):29.32;N7:Deamidation (NQ):11.06
78	207	Q5F939	R.K(+144.10)(+144.10)PTQ(+.98)EVLEVPELSAFDAQLK(+144.10).S	Y	Y	39.57	21.37	2674.4795	6.8	669.6317	82.45	11	F11:27327	SC-GWM-A8.raw	0	1.231E5	1.151E5	1.352E5	1.109E5	1.00	0.93	1.10	0.90	1.231E5	1.151E5	1.352E5	1.109E5	1.00	0.93	1.10	0.90	-	-	-	-	467	486	iTRAQ 4plex (K N-term); Deamidation (NQ)	K1:iTRAQ 4plex (K N-term):1000.00;K1:iTRAQ 4plex (K N-term):1000.00;Q4:Deamidation (NQ):0.00;K20:iTRAQ 4plex (K N-term):1000.00
78	207	Q5F939	R.G(+144.10)GHDPQK(+144.10).V	Y	Y	38.88	21.57	1025.5498	-1.5	513.7814	14.88	7	F7:3362	SC-GWM-A4.raw	1	1.454E3	1.624E3	917.57	600.689	1.00	1.12	0.63	0.41	1.454E3	1.624E3	917.57	600.689	1.00	1.12	0.63	0.41	-	-	-	-	360	366	iTRAQ 4plex (K N-term)	G1:iTRAQ 4plex (K N-term):1000.00;K7:iTRAQ 4plex (K N-term):1000.00
78	207	Q5F939	K.E(+144.10)SVDGQILQEGINE.P	Y	Y	38.14	21.51	1673.8230	-2.2	837.9169	66.96	7	F7:20862	SC-GWM-A4.raw	1	5.789E4	6.362E4	6.656E4	5.893E4	1.00	1.10	1.15	1.02	5.789E4	6.362E4	6.656E4	5.893E4	1.00	1.10	1.15	1.02	-	-	-	-	559	572	iTRAQ 4plex (K N-term)	E1:iTRAQ 4plex (K N-term):1000.00
78	207	Q5F939	R.E(+144.10)GLDNLIFVINC(+57.02).N	Y	Y	38.07	21.25	1549.7932	-0.2	775.9037	106.44	3	F3:35769	SC-GWM-A11.raw	1	6.976E4	5.185E4	5.548E4	4.844E4	1.00	0.74	0.80	0.69	6.976E4	5.185E4	5.548E4	4.844E4	1.00	0.74	0.80	0.69	-	-	-	-	247	258	iTRAQ 4plex (K N-term); Carbamidomethylation	E1:iTRAQ 4plex (K N-term):1000.00;C12:Carbamidomethylation:1000.00
78	207	Q5F939	K.A(+144.10)K(+144.10)GEGEEGDLVFFQGHVAPGIY.A	Y	Y	37.63	21.01	2607.3213	-4.5	870.1105	81.50	8	F8:26979	SC-GWM-A5.raw	1	7.706E4	8.213E4	6.799E4	9.595E4	1.00	1.07	0.88	1.25	7.706E4	8.213E4	6.799E4	9.595E4	1.00	1.07	0.88	1.25	-	-	-	-	126	147	iTRAQ 4plex (K N-term)	A1:iTRAQ 4plex (K N-term):1000.00;K2:iTRAQ 4plex (K N-term):1000.00
78	207	Q5F939	F.V(+144.10)INC(+57.02)NLQR.L	Y	Y	36.82	21.71	1159.6254	-1.1	580.8193	33.48	12	F12:9582	SC-GWM-A9.raw	1	1.644E5	9.394E4	1.255E5	8.816E4	1.00	0.57	0.76	0.54	1.644E5	9.394E4	1.255E5	8.816E4	1.00	0.57	0.76	0.54	-	-	-	-	255	262	iTRAQ 4plex (K N-term); Carbamidomethylation	V1:iTRAQ 4plex (K N-term):1000.00;C4:Carbamidomethylation:1000.00
78	207	Q5F939	H.V(+144.10)APGIYAR.A	Y	Y	36.80	25.81	989.5779	0.7	495.7966	36.85	2	F2:10706	SC-GWM-A10.raw	1	7.688E6	8.971E6	8.799E6	7.994E6	1.00	1.17	1.14	1.04	7.688E6	8.971E6	8.799E6	7.994E6	1.00	1.17	1.14	1.04	0	0.02	0.03	0.11	142	149	iTRAQ 4plex (K N-term)	V1:iTRAQ 4plex (K N-term):1000.00
78	207	Q5F939	K.D(+144.10)K(+144.10)DGILR.Q	Y	Y	35.67	23.19	1103.6542	1.9	552.8354	25.42	3	F3:6703	SC-GWM-A11.raw	9	1.751E7	1.558E7	1.742E7	1.654E7	1.00	0.89	0.99	0.94	1.751E7	1.558E7	1.742E7	1.654E7	1.00	0.89	0.99	0.94	0	0.23	0.22	0.21	304	310	iTRAQ 4plex (K N-term)	D1:iTRAQ 4plex (K N-term):1000.00;K2:iTRAQ 4plex (K N-term):1000.00
78	207	Q5F939	K.D(+144.10)LELGGHIASFQSAA.T	Y	Y	35.50	20.82	1658.8385	1.4	830.4277	67.82	9	F9:21938	SC-GWM-A6.raw	1	4.44E4	4.905E4	4.834E4	5.114E4	1.00	1.10	1.09	1.15	4.44E4	4.905E4	4.834E4	5.114E4	1.00	1.10	1.09	1.15	-	-	-	-	99	113	iTRAQ 4plex (K N-term)	D1:iTRAQ 4plex (K N-term):1000.00
78	207	Q5F939	M.S(+144.10)TQLHDVDPIETQ(+.98)EWLDALSSVLEYEGGER.A	Y	Y	35.27	20.95	3560.6917	2.7	891.1826	117.58	12	F12:40048	SC-GWM-A9.raw	1	7.687E4	8.129E4	7.497E4	8.034E4	1.00	1.06	0.98	1.05	7.687E4	8.129E4	7.497E4	8.034E4	1.00	1.06	0.98	1.05	-	-	-	-	2	31	iTRAQ 4plex (K N-term); Deamidation (NQ)	S1:iTRAQ 4plex (K N-term):1000.00;Q13:Deamidation (NQ):81.06
78	207	Q5F939	K.D(+144.10)LELGGHIASFQ(+.98)SAATM(+15.99)YEVGFNHFWK(+144.10).A	Y	Y	35.14	21.06	3359.6165	2.5	840.9135	102.16	10	F10:34681	SC-GWM-A7.raw	0	6.692E4	6.871E4	6.088E4	6.644E4	1.00	1.03	0.91	0.99	6.692E4	6.871E4	6.088E4	6.644E4	1.00	1.03	0.91	0.99	-	-	-	-	99	125	iTRAQ 4plex (K N-term); Deamidation (NQ); Oxidation (M)	D1:iTRAQ 4plex (K N-term):1000.00;Q12:Deamidation (NQ):0.00;M17:Oxidation (M):1000.00;K27:iTRAQ 4plex (K N-term):1000.00
78	207	Q5F939	R.K(+144.10)(+144.10)PTQEVLE.V	Y	Y	34.93	20.88	1230.7063	-2.1	616.3591	32.40	11	F11:9181	SC-GWM-A8.raw	0	7.518E4	8.146E4	9.667E4	7.438E4	1.00	1.08	1.29	0.99	7.518E4	8.146E4	9.667E4	7.438E4	1.00	1.08	1.29	0.99	-	-	-	-	467	474	iTRAQ 4plex (K N-term)	K1:iTRAQ 4plex (K N-term):1000.00;K1:iTRAQ 4plex (K N-term):1000.00
78	207	Q5F939	R.M(+144.10)PHGTTTPY.L	Y	Y	34.61	20.98	1147.5454	2.1	574.7812	36.24	4	F4:10364	SC-GWM-A12.raw	1	4.366E5	3.946E5	4.252E5	4.12E5	1.00	0.90	0.97	0.94	4.366E5	3.946E5	4.252E5	4.12E5	1.00	0.90	0.97	0.94	0	0.09	0.02	0.04	50	58	iTRAQ 4plex (K N-term)	M1:iTRAQ 4plex (K N-term):1000.00
78	207	Q5F939	K.K(+144.10)(+144.10)DLELGGH.I	Y	Y	34.30	20.89	1155.6492	0.5	578.8322	27.49	3	F3:7456	SC-GWM-A11.raw	2	1.884E5	1.941E5	1.898E5	1.964E5	1.00	1.03	1.01	1.04	1.884E5	1.941E5	1.898E5	1.964E5	1.00	1.03	1.01	1.04	0	0.00	0.01	0.02	98	105	iTRAQ 4plex (K N-term)	K1:iTRAQ 4plex (K N-term):1000.00;K1:iTRAQ 4plex (K N-term):1000.00
78	207	Q5F939	E.K(+144.10)(+144.10)GIPGDQNIEHR.I	Y	Y	33.96	20.96	1650.9045	1.3	413.7339	26.89	4	F4:7107	SC-GWM-A12.raw	1	8.281E4	7.933E4	8.277E4	7.376E4	1.00	0.96	1.00	0.89	8.281E4	7.933E4	8.277E4	7.376E4	1.00	0.96	1.00	0.89	-	-	-	-	68	79	iTRAQ 4plex (K N-term)	K1:iTRAQ 4plex (K N-term):1000.00;K1:iTRAQ 4plex (K N-term):1000.00
78	207	Q5F939	R.E(+144.10)FSTTM(+15.99)AF.V	Y	Y	33.50	21.00	1092.4919	-0.6	547.2529	94.39	6	F6:29656	SC-GWM-A3.raw	3	3.986E5	4.559E5	4.423E5	4.033E5	1.00	1.14	1.11	1.01	3.986E5	4.559E5	4.423E5	4.033E5	1.00	1.14	1.11	1.01	0	0.10	0.02	0.16	492	499	iTRAQ 4plex (K N-term); Oxidation (M)	E1:iTRAQ 4plex (K N-term):1000.00;M6:Oxidation (M):1000.00
78	207	Q5F939	T.M(+144.10)YEVGFNHFWK(+144.10).A	Y	Y	33.27	20.43	1744.8639	5.8	582.6320	95.34	9	F9:31738	SC-GWM-A6.raw	1	7.719E4	7.152E4	6.619E4	6.381E4	1.00	0.93	0.86	0.83	7.719E4	7.152E4	6.619E4	6.381E4	1.00	0.93	0.86	0.83	-	-	-	-	115	125	iTRAQ 4plex (K N-term)	M1:iTRAQ 4plex (K N-term):1000.00;K11:iTRAQ 4plex (K N-term):1000.00
78	207	Q5F939	R.M(+144.10)YANNEDVFYYITL.M	Y	Y	33.24	20.83	1898.8882	-1.2	950.4503	113.57	3	F3:38359	SC-GWM-A11.raw	0	2.969E4	1.874E4	1.959E4	2.112E4	1.00	0.63	0.66	0.71	2.969E4	1.874E4	1.959E4	2.112E4	1.00	0.63	0.66	0.71	-	-	-	-	678	691	iTRAQ 4plex (K N-term)	M1:iTRAQ 4plex (K N-term):1000.00
78	207	Q5F939	E.P(+144.10)ESQGAIALAAR.E	Y	Y	33.16	20.83	1326.7377	-1.4	664.3752	56.17	6	F6:15924	SC-GWM-A3.raw	1	1.084E5	1.543E5	1.503E5	1.182E5	1.00	1.42	1.39	1.09	1.084E5	1.543E5	1.503E5	1.182E5	1.00	1.42	1.39	1.09	-	-	-	-	235	246	iTRAQ 4plex (K N-term)	P1:iTRAQ 4plex (K N-term):1000.00
78	207	Q5F939	K.I(+144.10)IQELEGNFAGAGWN.V	Y	Y	33.06	20.45	1761.8807	3.3	881.9506	107.19	3	F3:36033	SC-GWM-A11.raw	3	1.189E5	1.3E5	1.253E5	1.198E5	1.00	1.09	1.05	1.01	1.189E5	1.3E5	1.253E5	1.198E5	1.00	1.09	1.05	1.01	0	0.12	0.22	0.11	273	287	iTRAQ 4plex (K N-term)	I1:iTRAQ 4plex (K N-term):1000.00
78	207	Q5F939	K.E(+144.10)SVDGQILQEGIN.E	Y	Y	31.48	20.69	1544.7804	4.4	773.4009	64.55	9	F9:20682	SC-GWM-A6.raw	1	8.763E4	9.772E4	1.003E5	8.553E4	1.00	1.12	1.14	0.98	8.763E4	9.772E4	1.003E5	8.553E4	1.00	1.12	1.14	0.98	-	-	-	-	559	571	iTRAQ 4plex (K N-term)	E1:iTRAQ 4plex (K N-term):1000.00
78	207	Q5F939	I.K(+144.10)(+144.10)GYGM(+15.99)GASGEGQNVAHQAK(+144.10).K	Y	Y	31.35	20.47	2337.1860	-0.1	780.0692	24.29	3	F3:6294	SC-GWM-A11.raw	1	8.654E3	1.09E4	1.193E4	9.064E3	1.00	1.26	1.38	1.05	8.654E3	1.09E4	1.193E4	9.064E3	1.00	1.26	1.38	1.05	-	-	-	-	391	409	iTRAQ 4plex (K N-term); Oxidation (M)	K1:iTRAQ 4plex (K N-term):1000.00;K1:iTRAQ 4plex (K N-term):1000.00;M5:Oxidation (M):1000.00;K19:iTRAQ 4plex (K N-term):1000.00
78	207	Q5F939	H.L(+144.10)LPDFWQFPTVSM(+15.99)GLGPIMAIYQAR.F	Y	Y	31.32	20.66	3010.5571	2.5	1004.5288	117.44	2	F2:40344	SC-GWM-A10.raw	1	9.292E4	8.252E4	8.47E4	7.426E4	1.00	0.89	0.91	0.80	9.292E4	8.252E4	8.47E4	7.426E4	1.00	0.89	0.91	0.80	-	-	-	-	181	205	iTRAQ 4plex (K N-term); Oxidation (M)	L1:iTRAQ 4plex (K N-term):1000.00;M13:Oxidation (M):28.13
78	207	Q5F939	K.D(+144.10)LELGGH.I	Y	Y	31.17	20.76	883.4521	-0.4	442.7332	34.54	8	F8:9912	SC-GWM-A5.raw	1	4.314E5	4.798E5	4.512E5	4.533E5	1.00	1.11	1.05	1.05	4.314E5	4.798E5	4.512E5	4.533E5	1.00	1.11	1.05	1.05	-	-	-	-	99	105	iTRAQ 4plex (K N-term)	D1:iTRAQ 4plex (K N-term):1000.00
78	207	Q5F939	R.I(+144.10)LSTLLK(+144.10).D	Y	Y	31.08	25.32	1074.7256	1.3	538.3708	68.72	11	F11:22286	SC-GWM-A8.raw	4	5.981E7	5.635E7	5.929E7	5.287E7	1.00	0.94	0.99	0.88	5.981E7	5.635E7	5.929E7	5.287E7	1.00	0.94	0.99	0.88	0	0.12	0.12	0.16	502	508	iTRAQ 4plex (K N-term)	I1:iTRAQ 4plex (K N-term):1000.00;K7:iTRAQ 4plex (K N-term):1000.00
78	207	Q5F939	R.T(+144.10)FGM(+15.99)EGM(+15.99)FR.Q	Y	Y	29.90	20.53	1250.5546	0.2	626.2847	86.13	6	F6:26653	SC-GWM-A3.raw	5	1.798E6	1.703E6	1.886E6	1.591E6	1.00	0.95	1.05	0.88	1.798E6	1.703E6	1.886E6	1.591E6	1.00	0.95	1.05	0.88	0	0.22	0.17	0.15	526	534	iTRAQ 4plex (K N-term); Oxidation (M)	T1:iTRAQ 4plex (K N-term):1000.00;M4:Oxidation (M):1000.00;M7:Oxidation (M):1000.00
78	207	Q5F939	K.G(+144.10)EGEEGDLVFFQGHVAPGIY.A	Y	Y	29.12	20.08	2264.0872	-0.7	1133.0500	107.53	6	F6:34433	SC-GWM-A3.raw	1	9.476E4	9.504E4	1.108E5	9.789E4	1.00	1.00	1.17	1.03	9.476E4	9.504E4	1.108E5	9.789E4	1.00	1.00	1.17	1.03	0	0.14	0.11	0.02	128	147	iTRAQ 4plex (K N-term)	G1:iTRAQ 4plex (K N-term):1000.00
78	207	Q5F939	R.V(+144.10)VPIVPD.E	Y	Y	28.74	20.51	881.5344	-2.1	441.7735	63.75	8	F8:20409	SC-GWM-A5.raw	0	8.502E4	5.83E4	7.556E4	6.122E4	1.00	0.69	0.89	0.72	8.502E4	5.83E4	7.556E4	6.122E4	1.00	0.69	0.89	0.72	-	-	-	-	516	522	iTRAQ 4plex (K N-term)	V1:iTRAQ 4plex (K N-term):1000.00
78	207	Q5F939	K.I(+144.10)IQELEGN(+.98)FAGAGWN(+.98)VVK(+144.10).V	Y	Y	28.73	20.35	2234.1826	6.3	745.7395	109.31	3	F3:36807	SC-GWM-A11.raw	1	6.873E4	7.108E4	6.136E4	6.477E4	1.00	1.03	0.89	0.94	6.873E4	7.108E4	6.136E4	6.477E4	1.00	1.03	0.89	0.94	-	-	-	-	273	290	iTRAQ 4plex (K N-term); Deamidation (NQ)	I1:iTRAQ 4plex (K N-term):1000.00;N8:Deamidation (NQ):41.96;N15:Deamidation (NQ):37.56;K18:iTRAQ 4plex (K N-term):1000.00
78	207	Q5F939	N.A(+144.10)AAIVLR.A	Y	Y	26.71	20.24	856.5616	-0.1	429.2880	51.55	5	F5:14536	SC-GWM-A2.raw	1	5.601E5	6.316E5	6.25E5	5.593E5	1.00	1.13	1.12	1.00	5.601E5	6.316E5	6.25E5	5.593E5	1.00	1.13	1.12	1.00	0	0.03	0.10	0.02	88	94	iTRAQ 4plex (K N-term)	A1:iTRAQ 4plex (K N-term):1000.00
78	207	Q5F939	R.M(+144.10)YANNEDVFYYITLMNENYTHPDMPEGAEQDILK(+144.10)GM.Y	Y	Y	21.48	19.46	4544.0566	1.2	1137.0228	104.75	3	F3:35153	SC-GWM-A11.raw	0	2.45E4	2.696E4	1.864E4	2.161E4	1.00	1.10	0.76	0.88	2.45E4	2.696E4	1.864E4	2.161E4	1.00	1.10	0.76	0.88	-	-	-	-	678	713	iTRAQ 4plex (K N-term)	M1:iTRAQ 4plex (K N-term):1000.00;K34:iTRAQ 4plex (K N-term):1000.00
78	207	Q5F939	K.I(+144.10)IQELEGNFAGAGW.N	Y	Y	21.33	19.24	1647.8378	3.2	824.9288	113.10	3	F3:38192	SC-GWM-A11.raw	0	3.492E4	3.704E4	3.772E4	3.251E4	1.00	1.06	1.08	0.93	3.492E4	3.704E4	3.772E4	3.251E4	1.00	1.06	1.08	0.93	-	-	-	-	273	286	iTRAQ 4plex (K N-term)	I1:iTRAQ 4plex (K N-term):1000.00
78	207	Q5F939	R.M(+144.10)YANNEDVFYYITLMNENYTHPDMPEGAEQDILK(+144.10)G.M	Y	Y	21.00	19.45	4413.0161	1.9	1104.2634	106.14	2	F2:36173	SC-GWM-A10.raw	1	2.884E4	2.106E4	2.681E4	3.061E4	1.00	0.73	0.93	1.06	2.884E4	2.106E4	2.681E4	3.061E4	1.00	0.73	0.93	1.06	-	-	-	-	678	712	iTRAQ 4plex (K N-term)	M1:iTRAQ 4plex (K N-term):1000.00;K34:iTRAQ 4plex (K N-term):1000.00
78	207	Q5F939	R.Q(+144.10)EVDGHGLPSY.P	Y	Y	19.86	19.28	1344.6432	-1.7	673.3278	48.11	10	F10:14769	SC-GWM-A7.raw	0	1.432E5	1.377E5	1.564E5	1.287E5	1.00	0.96	1.09	0.90	1.432E5	1.377E5	1.564E5	1.287E5	1.00	0.96	1.09	0.90	-	-	-	-	166	176	iTRAQ 4plex (K N-term)	Q1:iTRAQ 4plex (K N-term):1000.00
78	207	Q5F939	K.P(+144.10)TVILAK(+144.10).T	Y	Y	19.80	19.74	1028.6837	-1.0	515.3486	56.09	1	F1:16284	SC-GWM-A1.raw	1	7.994E5	9.39E5	9.418E5	7.92E5	1.00	1.17	1.18	0.99	7.994E5	9.39E5	9.418E5	7.92E5	1.00	1.17	1.18	0.99	-	-	-	-	382	388	iTRAQ 4plex (K N-term)	P1:iTRAQ 4plex (K N-term):1000.00;K7:iTRAQ 4plex (K N-term):1000.00
78	208	A0A0M3GXC2	R.M(+144.10)YAN(+.98)NEDVFYYITLMNENYTHPDMPEGAEQDILK(+144.10).G	Y	Y	158.92	35.69	4356.9785	0.9	1090.2529	111.48	11	F11:38087	SC-GWM-A8.raw	1	5.921E4	6.925E4	6.937E4	6.467E4	1.00	1.17	1.17	1.09	5.921E4	6.925E4	6.937E4	6.467E4	1.00	1.17	1.17	1.09	0	0.07	0.06	0.03	678	711	iTRAQ 4plex (K N-term); Deamidation (NQ)	M1:iTRAQ 4plex (K N-term):1000.00;N4:Deamidation (NQ):17.01;K34:iTRAQ 4plex (K N-term):1000.00
78	208	A0A0M3GXC2	K.V(+144.10)WC(+57.02)FC(+57.02)GDGEMDEPESQGAIALAAR.E	Y	Y	138.60	33.45	2812.2375	-1.0	938.4188	84.80	9	F9:27930	SC-GWM-A6.raw	3	7.8E5	5.77E5	7.019E5	5.618E5	1.00	0.74	0.90	0.72	7.8E5	5.77E5	7.019E5	5.618E5	1.00	0.74	0.90	0.72	0	0.12	0.10	0.13	223	246	iTRAQ 4plex (K N-term); Carbamidomethylation	V1:iTRAQ 4plex (K N-term):1000.00;C3:Carbamidomethylation:1000.00;C5:Carbamidomethylation:1000.00
78	208	A0A0M3GXC2	K.A(+144.10)K(+144.10)GEGEEGDLVFFQGHVAPGIYAR.A	Y	Y	125.32	31.77	2834.4595	1.2	945.8282	73.54	11	F11:24001	SC-GWM-A8.raw	19	5.966E6	5.773E6	5.829E6	5.388E6	1.00	0.97	0.98	0.90	5.966E6	5.773E6	5.829E6	5.388E6	1.00	0.97	0.98	0.90	0	0.22	0.15	0.18	126	149	iTRAQ 4plex (K N-term)	A1:iTRAQ 4plex (K N-term):1000.00;K2:iTRAQ 4plex (K N-term):1000.00
78	208	A0A0M3GXC2	R.K(+144.10)(+144.10)VWC(+57.02)FC(+57.02)GDGEMDEPESQGAIALAAR.E	Y	Y	124.14	31.52	3084.4346	1.4	1029.1536	76.70	10	F10:25304	SC-GWM-A7.raw	2	3.074E5	2.359E5	2.693E5	2.183E5	1.00	0.77	0.88	0.71	3.074E5	2.359E5	2.693E5	2.183E5	1.00	0.77	0.88	0.71	0	0.05	0.06	0.06	222	246	iTRAQ 4plex (K N-term); Carbamidomethylation	K1:iTRAQ 4plex (K N-term):1000.00;K1:iTRAQ 4plex (K N-term):1000.00;C4:Carbamidomethylation:1000.00;C6:Carbamidomethylation:1000.00
78	208	A0A0M3GXC2	K.D(+144.10)LELGGHIASFQSAATMYEVGFNHFWK(+144.10).A	Y	Y	122.41	30.61	3342.6375	0.9	836.6674	107.31	9	F9:35872	SC-GWM-A6.raw	47	5.159E6	5.254E6	5.209E6	5.227E6	1.00	1.02	1.01	1.01	5.159E6	5.254E6	5.209E6	5.227E6	1.00	1.02	1.01	1.01	0	0.15	0.15	0.20	99	125	iTRAQ 4plex (K N-term)	D1:iTRAQ 4plex (K N-term):1000.00;K27:iTRAQ 4plex (K N-term):1000.00
78	208	A0A0M3GXC2	K.G(+144.10)EGEEGDLVFFQGHVAPGIYAR.A	Y	Y	116.00	30.81	2491.2253	0.5	1246.6206	76.78	9	F9:24972	SC-GWM-A6.raw	9	2.502E6	2.866E6	2.661E6	2.777E6	1.00	1.15	1.06	1.11	2.502E6	2.866E6	2.661E6	2.777E6	1.00	1.15	1.06	1.11	0	0.31	0.27	0.34	128	149	iTRAQ 4plex (K N-term)	G1:iTRAQ 4plex (K N-term):1000.00
78	208	A0A0M3GXC2	K.V(+144.10)WC(+57.02)FC(+57.02)GDGEM(+15.99)DEPESQGAIALAAR.E	Y	Y	114.57	31.17	2828.2324	-4.1	943.7476	78.69	9	F9:25698	SC-GWM-A6.raw	2	4.551E5	3.063E5	4.115E5	3.228E5	1.00	0.67	0.90	0.71	4.551E5	3.063E5	4.115E5	3.228E5	1.00	0.67	0.90	0.71	0	0.09	0.06	0.16	223	246	iTRAQ 4plex (K N-term); Carbamidomethylation; Oxidation (M)	V1:iTRAQ 4plex (K N-term):1000.00;C3:Carbamidomethylation:1000.00;C5:Carbamidomethylation:1000.00;M10:Oxidation (M):1000.00
78	208	A0A0M3GXC2	R.K(+144.10)(+144.10)VWC(+57.02)FC(+57.02)GDGEM(+15.99)DEPESQGAIALAAR.E	Y	Y	113.59	30.66	3100.4294	0.4	776.1149	68.22	9	F9:22076	SC-GWM-A6.raw	2	3.152E5	2.311E5	2.64E5	2.262E5	1.00	0.73	0.84	0.72	3.152E5	2.311E5	2.64E5	2.262E5	1.00	0.73	0.84	0.72	0	0.01	0.04	0.07	222	246	iTRAQ 4plex (K N-term); Carbamidomethylation; Oxidation (M)	K1:iTRAQ 4plex (K N-term):1000.00;K1:iTRAQ 4plex (K N-term):1000.00;C4:Carbamidomethylation:1000.00;C6:Carbamidomethylation:1000.00;M11:Oxidation (M):1000.00
78	208	A0A0M3GXC2	R.D(+144.10)RFDIPVTDEQIESGDLPYLTFAPDTEEYK(+144.10).Y	Y	Y	110.23	29.56	3790.8345	1.7	1264.6210	116.42	6	F6:37637	SC-GWM-A3.raw	3	5.856E5	6.256E5	6.159E5	5.707E5	1.00	1.07	1.05	0.97	5.856E5	6.256E5	6.159E5	5.707E5	1.00	1.07	1.05	0.97	0	0.14	0.09	0.17	421	450	iTRAQ 4plex (K N-term)	D1:iTRAQ 4plex (K N-term):1000.00;K30:iTRAQ 4plex (K N-term):1000.00
78	208	A0A0M3GXC2	K.G(+144.10)YGMGASGEGQNVAHQAK(+144.10).K	Y	Y	107.45	29.55	2048.9941	-1.4	684.0044	46.60	5	F5:12853	SC-GWM-A2.raw	17	6.222E6	5.516E6	5.878E6	5.546E6	1.00	0.89	0.94	0.89	6.222E6	5.516E6	5.878E6	5.546E6	1.00	0.89	0.94	0.89	0	0.15	0.17	0.21	392	409	iTRAQ 4plex (K N-term)	G1:iTRAQ 4plex (K N-term):1000.00;K18:iTRAQ 4plex (K N-term):1000.00
78	208	A0A0M3GXC2	R.M(+144.10)YANN(+.98)EDVFYYITLMNENYTHPDMPEGAEQDILK(+144.10).G	Y	Y	107.09	29.42	4356.9785	-1.1	1090.2507	108.02	10	F10:36865	SC-GWM-A7.raw	1	3.061E4	3.435E4	3.503E4	3.599E4	1.00	1.12	1.14	1.18	3.061E4	3.435E4	3.503E4	3.599E4	1.00	1.12	1.14	1.18	-	-	-	-	678	711	iTRAQ 4plex (K N-term); Deamidation (NQ)	M1:iTRAQ 4plex (K N-term):1000.00;N5:Deamidation (NQ):12.28;K34:iTRAQ 4plex (K N-term):1000.00
78	208	A0A0M3GXC2	R.M(+144.10)YANNEDVFYYITLM(+15.99)NENYTHPDMPEGAEQDILK(+144.10).G	Y	Y	103.94	29.38	4371.9893	1.2	1094.0059	95.96	9	F9:31967	SC-GWM-A6.raw	4	1.681E5	1.376E5	1.32E5	1.491E5	1.00	0.82	0.78	0.89	1.681E5	1.376E5	1.32E5	1.491E5	1.00	0.82	0.78	0.89	0	0.57	0.61	0.63	678	711	iTRAQ 4plex (K N-term); Oxidation (M)	M1:iTRAQ 4plex (K N-term):1000.00;M15:Oxidation (M):46.57;K34:iTRAQ 4plex (K N-term):1000.00
78	208	A0A0M3GXC2	R.K(+144.10)(+144.10)PTQEVLEVPELSAFDAQLK(+144.10).S	Y	Y	103.93	28.79	2673.4954	4.9	1337.7615	83.75	11	F11:27791	SC-GWM-A8.raw	12	1.786E6	1.835E6	1.797E6	1.692E6	1.00	1.03	1.01	0.95	1.786E6	1.835E6	1.797E6	1.692E6	1.00	1.03	1.01	0.95	0	0.20	0.10	0.21	467	486	iTRAQ 4plex (K N-term)	K1:iTRAQ 4plex (K N-term):1000.00;K1:iTRAQ 4plex (K N-term):1000.00;K20:iTRAQ 4plex (K N-term):1000.00
78	208	A0A0M3GXC2	K.D(+144.10)LELGGHIASFQ(+.98)SAATMYEVGFNHFWK(+144.10).A	Y	Y	101.80	28.40	3343.6216	5.3	836.9171	106.81	9	F9:35726	SC-GWM-A6.raw	7	1.108E6	1.145E6	1.157E6	1.158E6	1.00	1.03	1.04	1.04	1.108E6	1.145E6	1.157E6	1.158E6	1.00	1.03	1.04	1.04	0	0.16	0.15	0.21	99	125	iTRAQ 4plex (K N-term); Deamidation (NQ)	D1:iTRAQ 4plex (K N-term):1000.00;Q12:Deamidation (NQ):24.97;K27:iTRAQ 4plex (K N-term):1000.00
78	208	A0A0M3GXC2	K.I(+144.10)IQELEGNFAGAGWNVVK(+144.10).V	Y	Y	101.29	28.71	2232.2146	-1.4	745.0778	102.69	7	F7:34014	SC-GWM-A4.raw	10	3.188E7	2.952E7	3.133E7	2.925E7	1.00	0.93	0.98	0.92	3.188E7	2.952E7	3.133E7	2.925E7	1.00	0.93	0.98	0.92	0	0.16	0.10	0.08	273	290	iTRAQ 4plex (K N-term)	I1:iTRAQ 4plex (K N-term):1000.00;K18:iTRAQ 4plex (K N-term):1000.00
78	208	A0A0M3GXC2	H.I(+144.10)ASFQSAATMYEVGFNHFWK(+144.10).A	Y	Y	100.94	29.04	2621.2981	0.4	874.7736	101.97	10	F10:34604	SC-GWM-A7.raw	3	5.548E5	6.096E5	5.655E5	5.635E5	1.00	1.10	1.02	1.02	5.548E5	6.096E5	5.655E5	5.635E5	1.00	1.10	1.02	1.02	0	0.21	0.14	0.23	106	125	iTRAQ 4plex (K N-term)	I1:iTRAQ 4plex (K N-term):1000.00;K20:iTRAQ 4plex (K N-term):1000.00
78	208	A0A0M3GXC2	K.G(+144.10)QQYTPQDK(+144.10)DQLMFYK(+144.10).E	Y	Y	100.44	29.07	2421.2363	-0.1	808.0859	56.84	9	F9:17810	SC-GWM-A6.raw	12	2.082E7	1.965E7	1.998E7	1.958E7	1.00	0.94	0.96	0.94	2.082E7	1.965E7	1.998E7	1.958E7	1.00	0.94	0.96	0.94	0	0.09	0.12	0.13	543	558	iTRAQ 4plex (K N-term)	G1:iTRAQ 4plex (K N-term):1000.00;K9:iTRAQ 4plex (K N-term):1000.00;K16:iTRAQ 4plex (K N-term):1000.00
78	208	A0A0M3GXC2	R.M(+144.10)YANNEDVFYYITLMNENYTHPDMPEGAEQDILK(+144.10).G	Y	Y	98.16	28.50	4355.9946	0.2	1090.0061	111.26	3	F3:37518	SC-GWM-A11.raw	5	7.661E5	8.815E5	7.961E5	9.356E5	1.00	1.15	1.04	1.22	7.661E5	8.815E5	7.961E5	9.356E5	1.00	1.15	1.04	1.22	0	0.20	0.20	0.28	678	711	iTRAQ 4plex (K N-term)	M1:iTRAQ 4plex (K N-term):1000.00;K34:iTRAQ 4plex (K N-term):1000.00
78	208	A0A0M3GXC2	R.M(+144.10)PHGTTTPYLNTVSVENEK(+144.10).G	Y	Y	96.30	28.66	2405.2141	0.0	802.7453	53.54	11	F11:16721	SC-GWM-A8.raw	9	7.207E6	7.646E6	7.712E6	8.8E6	1.00	1.06	1.07	1.22	7.207E6	7.646E6	7.712E6	8.8E6	1.00	1.06	1.07	1.22	0	0.18	0.23	0.32	50	68	iTRAQ 4plex (K N-term)	M1:iTRAQ 4plex (K N-term):1000.00;K19:iTRAQ 4plex (K N-term):1000.00
78	208	A0A0M3GXC2	K.D(+144.10)LELGGHIASFQSAATMYEVGFN(+.98)HFWK(+144.10).A	Y	Y	95.88	28.46	3343.6216	4.0	836.9160	109.72	11	F11:37437	SC-GWM-A8.raw	4	3.053E5	3.147E5	3.038E5	3.423E5	1.00	1.03	1.00	1.12	3.053E5	3.147E5	3.038E5	3.423E5	1.00	1.03	1.00	1.12	0	0.08	0.06	0.17	99	125	iTRAQ 4plex (K N-term); Deamidation (NQ)	D1:iTRAQ 4plex (K N-term):1000.00;N23:Deamidation (NQ):4.93;K27:iTRAQ 4plex (K N-term):1000.00
78	208	A0A0M3GXC2	R.F(+144.10)DIPVTDEQIESGDLPYLTFAPDTEEYK(+144.10).Y	Y	Y	95.83	28.33	3519.7063	0.6	1174.2434	104.25	8	F8:35344	SC-GWM-A5.raw	3	3.309E5	3.458E5	3.288E5	3.165E5	1.00	1.04	0.99	0.96	3.309E5	3.458E5	3.288E5	3.165E5	1.00	1.04	0.99	0.96	0	0.18	0.04	0.13	423	450	iTRAQ 4plex (K N-term)	F1:iTRAQ 4plex (K N-term):1000.00;K28:iTRAQ 4plex (K N-term):1000.00
78	208	A0A0M3GXC2	K.G(+144.10)YGM(+15.99)GASGEGQNVAHQAK(+144.10).K	Y	Y	95.14	29.19	2064.9890	-0.2	689.3368	26.37	11	F11:7083	SC-GWM-A8.raw	22	4.134E6	3.713E6	4.211E6	3.499E6	1.00	0.90	1.02	0.85	4.134E6	3.713E6	4.211E6	3.499E6	1.00	0.90	1.02	0.85	0	0.16	0.28	0.27	392	409	iTRAQ 4plex (K N-term); Oxidation (M)	G1:iTRAQ 4plex (K N-term):1000.00;M4:Oxidation (M):1000.00;K18:iTRAQ 4plex (K N-term):1000.00
78	208	A0A0M3GXC2	R.A(+144.10)ANHADGK(+144.10)PTVILAK(+144.10).T	Y	Y	94.78	31.01	1937.1423	0.2	485.2929	33.50	10	F10:9531	SC-GWM-A7.raw	7	2.444E7	2.226E7	2.556E7	2.389E7	1.00	0.91	1.05	0.98	2.444E7	2.226E7	2.556E7	2.389E7	1.00	0.91	1.05	0.98	0	0.14	0.29	0.15	374	388	iTRAQ 4plex (K N-term)	A1:iTRAQ 4plex (K N-term):1000.00;K8:iTRAQ 4plex (K N-term):1000.00;K15:iTRAQ 4plex (K N-term):1000.00
78	208	A0A0M3GXC2	R.E(+144.10)GLDNLIFVINC(+57.02)NLQR.L	Y	Y	94.57	28.32	2061.0798	0.6	1031.5479	105.28	10	F10:35845	SC-GWM-A7.raw	6	5.807E6	2.289E6	4.398E6	2.243E6	1.00	0.39	0.76	0.39	5.807E6	2.289E6	4.398E6	2.243E6	1.00	0.39	0.76	0.39	0	0.64	0.20	0.66	247	262	iTRAQ 4plex (K N-term); Carbamidomethylation	E1:iTRAQ 4plex (K N-term):1000.00;C12:Carbamidomethylation:1000.00
78	208	A0A0M3GXC2	R.M(+144.10)EEC(+57.02)LDGDYQTYK(+144.10).S	Y	Y	92.85	28.12	1938.8583	-0.2	970.4362	56.24	10	F10:17823	SC-GWM-A7.raw	6	8.302E6	3.953E6	6.932E6	3.27E6	1.00	0.48	0.84	0.39	8.302E6	3.953E6	6.932E6	3.27E6	1.00	0.48	0.84	0.39	0	0.26	0.16	0.34	313	325	iTRAQ 4plex (K N-term); Carbamidomethylation	M1:iTRAQ 4plex (K N-term):1000.00;C4:Carbamidomethylation:1000.00;K13:iTRAQ 4plex (K N-term):1000.00
78	208	A0A0M3GXC2	K.A(+144.10)LVADM(+15.99)TDEQLWALNR.G	Y	Y	92.25	28.61	2005.0060	-2.9	1003.5073	74.82	9	F9:24319	SC-GWM-A6.raw	10	2.467E6	2.424E6	2.76E6	2.282E6	1.00	0.98	1.12	0.92	2.467E6	2.424E6	2.76E6	2.282E6	1.00	0.98	1.12	0.92	0	0.23	0.16	0.18	344	359	iTRAQ 4plex (K N-term); Oxidation (M)	A1:iTRAQ 4plex (K N-term):1000.00;M6:Oxidation (M):1000.00
78	208	A0A0M3GXC2	K.D(+144.10)LELGGHIASFQSAATM(+15.99)YEVGFNHFWK(+144.10).A	Y	Y	90.90	27.77	3358.6323	-1.4	840.6642	95.90	9	F9:31944	SC-GWM-A6.raw	6	6.181E5	6.146E5	6.477E5	6.145E5	1.00	0.99	1.05	0.99	6.181E5	6.146E5	6.477E5	6.145E5	1.00	0.99	1.05	0.99	0	0.15	0.15	0.21	99	125	iTRAQ 4plex (K N-term); Oxidation (M)	D1:iTRAQ 4plex (K N-term):1000.00;M17:Oxidation (M):1000.00;K27:iTRAQ 4plex (K N-term):1000.00
78	208	A0A0M3GXC2	R.M(+144.10)PHGTTTPYLN(+.98)TVSVENEK(+144.10).G	Y	Y	89.60	27.32	2406.1980	0.0	803.0733	70.85	5	F5:21308	SC-GWM-A2.raw	5	8.581E5	9.272E5	9.01E5	9.465E5	1.00	1.08	1.05	1.10	8.581E5	9.272E5	9.01E5	9.465E5	1.00	1.08	1.05	1.10	0	0.11	0.13	0.17	50	68	iTRAQ 4plex (K N-term); Deamidation (NQ)	M1:iTRAQ 4plex (K N-term):1000.00;N11:Deamidation (NQ):60.10;K19:iTRAQ 4plex (K N-term):1000.00
78	208	A0A0M3GXC2	R.M(+144.10)YANNEDVFYYITLMN(+.98)ENYTHPDMPEGAEQDILK(+144.10).G	Y	Y	89.48	27.60	4356.9785	5.9	1090.2583	110.75	3	F3:37335	SC-GWM-A11.raw	4	1.766E5	1.79E5	1.826E5	2.03E5	1.00	1.01	1.03	1.15	1.766E5	1.79E5	1.826E5	2.03E5	1.00	1.01	1.03	1.15	0	0.26	0.21	0.28	678	711	iTRAQ 4plex (K N-term); Deamidation (NQ)	M1:iTRAQ 4plex (K N-term):1000.00;N16:Deamidation (NQ):11.10;K34:iTRAQ 4plex (K N-term):1000.00
78	208	A0A0M3GXC2	K.G(+144.10)YGMGASGEGQN(+.98)VAHQAK(+144.10).K	Y	Y	89.31	27.17	2049.9780	-4.7	684.3301	33.66	11	F11:9601	SC-GWM-A8.raw	1	9.89E4	9.55E4	1.064E5	1.004E5	1.00	0.97	1.08	1.02	9.89E4	9.55E4	1.064E5	1.004E5	1.00	0.97	1.08	1.02	-	-	-	-	392	409	iTRAQ 4plex (K N-term); Deamidation (NQ)	G1:iTRAQ 4plex (K N-term):1000.00;N12:Deamidation (NQ):16.90;K18:iTRAQ 4plex (K N-term):1000.00
78	208	A0A0M3GXC2	R.K(+144.10)(+144.10)VWC(+57.02)FC(+57.02)GDGEMDEPESQ(+.98)GAIALAAR.E	Y	Y	88.52	27.46	3085.4187	6.7	1029.4871	77.90	10	F10:25768	SC-GWM-A7.raw	0	1.485E5	1.358E5	1.562E5	1.401E5	1.00	0.91	1.05	0.94	1.485E5	1.358E5	1.562E5	1.401E5	1.00	0.91	1.05	0.94	0	0.14	0.09	0.24	222	246	iTRAQ 4plex (K N-term); Carbamidomethylation; Deamidation (NQ)	K1:iTRAQ 4plex (K N-term):1000.00;K1:iTRAQ 4plex (K N-term):1000.00;C4:Carbamidomethylation:1000.00;C6:Carbamidomethylation:1000.00;Q17:Deamidation (NQ):1000.00
78	208	A0A0M3GXC2	R.M(+144.10)(+15.99)YANNEDVFYYITLMNENYTHPDMPEGAEQDILK(+144.10).G	Y	Y	88.12	27.50	4371.9893	2.4	1094.0072	105.33	10	F10:35866	SC-GWM-A7.raw	3	7.841E4	8.148E4	8.049E4	8.825E4	1.00	1.04	1.03	1.13	7.841E4	8.148E4	8.049E4	8.825E4	1.00	1.04	1.03	1.13	0	0.07	0.11	0.12	678	711	iTRAQ 4plex (K N-term); Oxidation (M)	M1:iTRAQ 4plex (K N-term):1000.00;M1:Oxidation (M):65.04;K34:iTRAQ 4plex (K N-term):1000.00
78	208	A0A0M3GXC2	K.A(+144.10)LVADMTDEQLWALNR.G	Y	Y	87.45	27.68	1989.0111	-0.1	995.5127	86.78	9	F9:28646	SC-GWM-A6.raw	28	1.792E7	1.721E7	1.688E7	1.651E7	1.00	0.96	0.94	0.92	1.792E7	1.721E7	1.688E7	1.651E7	1.00	0.96	0.94	0.92	0	0.19	0.13	0.17	344	359	iTRAQ 4plex (K N-term)	A1:iTRAQ 4plex (K N-term):1000.00
78	208	A0A0M3GXC2	R.I(+144.10)GDLAWAAGDMHAR.G	Y	Y	87.42	27.31	1626.8058	0.1	543.2759	82.50	5	F5:25507	SC-GWM-A2.raw	31	1.634E7	1.549E7	1.555E7	1.513E7	1.00	0.95	0.95	0.93	1.634E7	1.549E7	1.555E7	1.513E7	1.00	0.95	0.95	0.93	0	0.21	0.24	0.22	608	621	iTRAQ 4plex (K N-term)	I1:iTRAQ 4plex (K N-term):1000.00
78	208	A0A0M3GXC2	R.M(+144.10)YANNEDVFYYITLMNENYTHPDM(+15.99)PEGAEQDILK(+144.10).G	Y	Y	87.36	27.20	4371.9893	0.2	1094.0048	107.52	12	F12:36340	SC-GWM-A9.raw	3	1.821E5	1.66E5	1.919E5	1.635E5	1.00	0.91	1.05	0.90	1.821E5	1.66E5	1.919E5	1.635E5	1.00	0.91	1.05	0.90	0	0.03	0.19	0.09	678	711	iTRAQ 4plex (K N-term); Oxidation (M)	M1:iTRAQ 4plex (K N-term):1000.00;M24:Oxidation (M):45.63;K34:iTRAQ 4plex (K N-term):1000.00
78	208	A0A0M3GXC2	K.R(+144.10)VVPIVPDESR.T	Y	Y	84.58	27.23	1409.8112	1.2	470.9449	38.55	9	F9:11187	SC-GWM-A6.raw	4	8.533E5	9.56E5	1.104E6	1.022E6	1.00	1.12	1.29	1.20	8.533E5	9.56E5	1.104E6	1.022E6	1.00	1.12	1.29	1.20	0	0.38	0.30	0.45	515	525	iTRAQ 4plex (K N-term)	R1:iTRAQ 4plex (K N-term):1000.00
78	208	A0A0M3GXC2	M.S(+144.10)TQLHDVDPIETQEWLDALSSVLEYEGGER.A	Y	Y	83.87	26.54	3559.7075	1.9	1187.5787	116.83	12	F12:39753	SC-GWM-A9.raw	4	4.639E5	4.923E5	4.539E5	5.738E5	1.00	1.06	0.98	1.24	4.639E5	4.923E5	4.539E5	5.738E5	1.00	1.06	0.98	1.24	0	0.09	0.12	0.30	2	31	iTRAQ 4plex (K N-term)	S1:iTRAQ 4plex (K N-term):1000.00
78	208	A0A0M3GXC2	R.A(+144.10)YIPN(+.98)DYHVLGTDGFGR.S	Y	Y	82.42	26.67	2038.9869	-1.0	680.6689	72.66	9	F9:23609	SC-GWM-A6.raw	6	2.143E6	2.237E6	2.111E6	2.161E6	1.00	1.04	0.98	1.01	2.143E6	2.237E6	2.111E6	2.161E6	1.00	1.04	0.98	1.01	0	0.15	0.15	0.12	815	831	iTRAQ 4plex (K N-term); Deamidation (NQ)	A1:iTRAQ 4plex (K N-term):1000.00;N5:Deamidation (NQ):1000.00
78	208	A0A0M3GXC2	R.M(+144.10)(+15.99)EEC(+57.02)LDGDYQTYK(+144.10).S	Y	Y	81.51	26.76	1954.8531	0.5	978.4343	47.74	10	F10:14635	SC-GWM-A7.raw	4	1.073E6	7.758E5	1.086E6	6.393E5	1.00	0.72	1.01	0.60	1.073E6	7.758E5	1.086E6	6.393E5	1.00	0.72	1.01	0.60	0	0.36	0.11	0.41	313	325	iTRAQ 4plex (K N-term); Oxidation (M); Carbamidomethylation	M1:iTRAQ 4plex (K N-term):1000.00;M1:Oxidation (M):1000.00;C4:Carbamidomethylation:1000.00;K13:iTRAQ 4plex (K N-term):1000.00
78	208	A0A0M3GXC2	F.C(+57.02)(+144.10)GDGEMDEPESQGAIALAAR.E	Y	Y	81.30	26.33	2219.9907	-1.2	741.0033	56.89	8	F8:17869	SC-GWM-A5.raw	1	1.394E5	1.413E5	1.525E5	1.304E5	1.00	1.01	1.09	0.94	1.394E5	1.413E5	1.525E5	1.304E5	1.00	1.01	1.09	0.94	0	0.02	0.01	0.03	227	246	Carbamidomethylation; iTRAQ 4plex (K N-term)	C1:Carbamidomethylation:1000.00;C1:iTRAQ 4plex (K N-term):1000.00
78	208	A0A0M3GXC2	K.G(+144.10)QQYTPQDK(+144.10)DQLM(+15.99)FYK(+144.10).E	Y	Y	81.10	26.63	2437.2312	0.6	813.4182	52.86	8	F8:16442	SC-GWM-A5.raw	2	6.905E5	6.257E5	6.693E5	5.993E5	1.00	0.91	0.97	0.87	6.905E5	6.257E5	6.693E5	5.993E5	1.00	0.91	0.97	0.87	0	0.02	0.15	0.02	543	558	iTRAQ 4plex (K N-term); Oxidation (M)	G1:iTRAQ 4plex (K N-term):1000.00;K9:iTRAQ 4plex (K N-term):1000.00;M13:Oxidation (M):1000.00;K16:iTRAQ 4plex (K N-term):1000.00
78	208	A0A0M3GXC2	K.I(+144.10)IQELEGN(+.98)FAGAGWNVVK(+144.10).V	Y	Y	79.99	26.37	2233.1985	0.0	745.4068	114.55	1	F1:37159	SC-GWM-A1.raw	1	6.612E5	5.916E5	6.39E5	5.752E5	1.00	0.89	0.97	0.87	6.612E5	5.916E5	6.39E5	5.752E5	1.00	0.89	0.97	0.87	0	0.23	0.15	0.13	273	290	iTRAQ 4plex (K N-term); Deamidation (NQ)	I1:iTRAQ 4plex (K N-term):1000.00;N8:Deamidation (NQ):52.68;K18:iTRAQ 4plex (K N-term):1000.00
78	208	A0A0M3GXC2	R.E(+144.10)HFFNTPELK(+144.10).A	Y	Y	79.53	26.90	1548.8180	-1.0	775.4155	55.89	8	F8:17538	SC-GWM-A5.raw	10	1.487E7	1.489E7	1.517E7	1.493E7	1.00	1.00	1.02	1.00	1.487E7	1.489E7	1.517E7	1.493E7	1.00	1.00	1.02	1.00	0	0.17	0.19	0.18	334	343	iTRAQ 4plex (K N-term)	E1:iTRAQ 4plex (K N-term):1000.00;K10:iTRAQ 4plex (K N-term):1000.00
78	208	A0A0M3GXC2	K.G(+144.10)YGMGASGEGQNVAH.Q	Y	Y	77.66	25.68	1577.7014	1.0	789.8588	33.04	10	F10:9373	SC-GWM-A7.raw	0	2.463E4	3.019E4	3.328E4	2.812E4	1.00	1.23	1.35	1.14	2.463E4	3.019E4	3.328E4	2.812E4	1.00	1.23	1.35	1.14	-	-	-	-	392	406	iTRAQ 4plex (K N-term)	G1:iTRAQ 4plex (K N-term):1000.00
78	208	A0A0M3GXC2	R.E(+144.10)GLDNLIFVIN(+.98)C(+57.02)NLQR.L	Y	Y	77.62	26.11	2062.0640	1.9	1032.0413	114.88	1	F1:37282	SC-GWM-A1.raw	5	6.525E5	4.696E5	5.876E5	4.86E5	1.00	0.72	0.90	0.74	6.525E5	4.696E5	5.876E5	4.86E5	1.00	0.72	0.90	0.74	0	0.20	0.16	0.31	247	262	iTRAQ 4plex (K N-term); Deamidation (NQ); Carbamidomethylation	E1:iTRAQ 4plex (K N-term):1000.00;N11:Deamidation (NQ):36.05;C12:Carbamidomethylation:1000.00
78	208	A0A0M3GXC2	P.T(+144.10)QEVLEVPELSAFDAQLK(+144.10).S	Y	Y	76.97	25.94	2304.2456	1.1	769.0900	90.06	9	F9:29826	SC-GWM-A6.raw	2	4.13E5	4.056E5	4.298E5	4.147E5	1.00	0.98	1.04	1.00	4.13E5	4.056E5	4.298E5	4.147E5	1.00	0.98	1.04	1.00	0	0.06	0.02	0.05	469	486	iTRAQ 4plex (K N-term)	T1:iTRAQ 4plex (K N-term):1000.00;K18:iTRAQ 4plex (K N-term):1000.00
78	208	A0A0M3GXC2	R.M(+144.10)PHGTTTPYLNTVSVEN(+.98)EK(+144.10).G	Y	Y	76.92	26.63	2406.1980	-3.3	803.0706	72.42	6	F6:21655	SC-GWM-A3.raw	5	5.238E5	5.46E5	5.357E5	5.807E5	1.00	1.04	1.02	1.11	5.238E5	5.46E5	5.357E5	5.807E5	1.00	1.04	1.02	1.11	0	0.10	0.11	0.17	50	68	iTRAQ 4plex (K N-term); Deamidation (NQ)	M1:iTRAQ 4plex (K N-term):1000.00;N17:Deamidation (NQ):111.20;K19:iTRAQ 4plex (K N-term):1000.00
78	208	A0A0M3GXC2	L.P(+144.10)YLTFAPDTEEYK(+144.10).Y	Y	Y	76.03	25.92	1860.9388	-1.9	931.4749	84.81	5	F5:26311	SC-GWM-A2.raw	2	1.779E5	1.618E5	1.923E5	1.242E5	1.00	0.91	1.08	0.70	1.779E5	1.618E5	1.923E5	1.242E5	1.00	0.91	1.08	0.70	0	0.14	0.16	0.01	438	450	iTRAQ 4plex (K N-term)	P1:iTRAQ 4plex (K N-term):1000.00;K13:iTRAQ 4plex (K N-term):1000.00
78	208	A0A0M3GXC2	R.V(+144.10)VPIVPDESR.T	Y	Y	75.66	26.02	1253.7101	-0.1	418.9106	49.84	8	F8:15351	SC-GWM-A5.raw	2	4.508E7	4.387E7	4.599E7	4.357E7	1.00	0.97	1.02	0.97	4.508E7	4.387E7	4.599E7	4.357E7	1.00	0.97	1.02	0.97	0	0.08	0.08	0.08	516	525	iTRAQ 4plex (K N-term)	V1:iTRAQ 4plex (K N-term):1000.00
78	208	A0A0M3GXC2	F.Q(+144.10)SAATMYEVGFNHFWK(+144.10).A	Y	Y	75.64	25.82	2203.0764	1.2	735.3669	99.93	6	F6:31611	SC-GWM-A3.raw	6	1.081E6	1.33E6	1.205E6	1.231E6	1.00	1.23	1.12	1.14	1.081E6	1.33E6	1.205E6	1.231E6	1.00	1.23	1.12	1.14	0	0.10	0.08	0.13	110	125	iTRAQ 4plex (K N-term)	Q1:iTRAQ 4plex (K N-term):1000.00;K16:iTRAQ 4plex (K N-term):1000.00
78	208	A0A0M3GXC2	K.G(+144.10)EGEEGDLVFFQGH.V	Y	Y	75.28	26.01	1663.7600	-1.3	832.8862	71.43	10	F10:23384	SC-GWM-A7.raw	1	2.58E5	3.02E5	2.631E5	2.737E5	1.00	1.17	1.02	1.06	2.58E5	3.02E5	2.631E5	2.737E5	1.00	1.17	1.02	1.06	0	0.08	0.15	0.01	128	141	iTRAQ 4plex (K N-term)	G1:iTRAQ 4plex (K N-term):1000.00
78	208	A0A0M3GXC2	I.P(+144.10)VTDEQIESGDLPYLTFAPDTEEYK(+144.10).Y	Y	Y	74.98	25.44	3144.5269	1.1	1049.1841	90.52	4	F4:30259	SC-GWM-A12.raw	1	3.674E4	3.723E4	4.336E4	3.079E4	1.00	1.01	1.18	0.84	3.674E4	3.723E4	4.336E4	3.079E4	1.00	1.01	1.18	0.84	-	-	-	-	426	450	iTRAQ 4plex (K N-term)	P1:iTRAQ 4plex (K N-term):1000.00;K25:iTRAQ 4plex (K N-term):1000.00
78	208	A0A0M3GXC2	K.A(+144.10)K(+144.10)GEGEEGDLVFFQ(+.98)GHVAPGIYAR.A	Y	Y	72.72	25.14	2835.4434	6.9	946.1616	75.50	11	F11:24720	SC-GWM-A8.raw	0	2.126E5	1.898E5	2.048E5	2.778E5	1.00	0.89	0.96	1.31	2.126E5	1.898E5	2.048E5	2.778E5	1.00	0.89	0.96	1.31	0	0.11	0.00	0.25	126	149	iTRAQ 4plex (K N-term); Deamidation (NQ)	A1:iTRAQ 4plex (K N-term):1000.00;K2:iTRAQ 4plex (K N-term):1000.00;Q14:Deamidation (NQ):1000.00
78	208	A0A0M3GXC2	R.A(+144.10)QYLLENLLK(+144.10).Y	Y	Y	72.68	30.03	1491.8904	-0.6	746.9520	86.66	9	F9:28600	SC-GWM-A6.raw	11	5.25E7	5.017E7	5.42E7	4.883E7	1.00	0.96	1.03	0.93	5.25E7	5.017E7	5.42E7	4.883E7	1.00	0.96	1.03	0.93	0	0.17	0.15	0.19	32	41	iTRAQ 4plex (K N-term)	A1:iTRAQ 4plex (K N-term):1000.00;K10:iTRAQ 4plex (K N-term):1000.00
78	208	A0A0M3GXC2	L.M(+144.10)NENYTHPDM(+15.99)PEGAEQDILK(+144.10).G	Y	Y	72.38	25.44	2635.2139	-1.6	879.4105	52.04	10	F10:16250	SC-GWM-A7.raw	0	4.901E4	5.851E4	4.61E4	4.011E4	1.00	1.19	0.94	0.82	4.901E4	5.851E4	4.61E4	4.011E4	1.00	1.19	0.94	0.82	-	-	-	-	692	711	iTRAQ 4plex (K N-term); Oxidation (M)	M1:iTRAQ 4plex (K N-term):1000.00;M10:Oxidation (M):1000.00;K20:iTRAQ 4plex (K N-term):1000.00
78	208	A0A0M3GXC2	R.A(+144.10)AN(+.98)HADGK(+144.10)PTVILAK(+144.10).T	Y	Y	72.10	25.58	1938.1263	-0.1	647.0493	34.96	7	F7:9387	SC-GWM-A4.raw	2	1.21E5	1.261E5	1.094E5	1.049E5	1.00	1.04	0.90	0.87	1.21E5	1.261E5	1.094E5	1.049E5	1.00	1.04	0.90	0.87	0	0.04	0.02	0.06	374	388	iTRAQ 4plex (K N-term); Deamidation (NQ)	A1:iTRAQ 4plex (K N-term):1000.00;N3:Deamidation (NQ):1000.00;K8:iTRAQ 4plex (K N-term):1000.00;K15:iTRAQ 4plex (K N-term):1000.00
78	208	A0A0M3GXC2	R.T(+144.10)FGMEGMFR.Q	Y	Y	71.91	26.77	1218.5647	-0.5	610.2893	86.54	5	F5:26975	SC-GWM-A2.raw	8	3.669E7	3.353E7	3.434E7	3.349E7	1.00	0.91	0.94	0.91	3.669E7	3.353E7	3.434E7	3.349E7	1.00	0.91	0.94	0.91	0	0.54	0.15	0.52	526	534	iTRAQ 4plex (K N-term)	T1:iTRAQ 4plex (K N-term):1000.00
78	208	A0A0M3GXC2	R.I(+144.10)GDLAWAAGDM(+15.99)HAR.G	Y	Y	71.72	25.26	1642.8008	0.8	548.6080	73.52	1	F1:22339	SC-GWM-A1.raw	12	3.819E6	3.565E6	4.032E6	3.666E6	1.00	0.93	1.06	0.96	3.819E6	3.565E6	4.032E6	3.666E6	1.00	0.93	1.06	0.96	0	0.24	0.18	0.21	608	621	iTRAQ 4plex (K N-term); Oxidation (M)	I1:iTRAQ 4plex (K N-term):1000.00;M11:Oxidation (M):1000.00
78	208	A0A0M3GXC2	R.Q(+144.10)RM(+15.99)EEC(+57.02)LDGDYQTYK(+144.10).S	Y	Y	71.67	25.17	2239.0129	4.2	747.3481	42.37	8	F8:12691	SC-GWM-A5.raw	1	9.952E4	5.526E4	9.306E4	4.626E4	1.00	0.56	0.94	0.46	9.952E4	5.526E4	9.306E4	4.626E4	1.00	0.56	0.94	0.46	-	-	-	-	311	325	iTRAQ 4plex (K N-term); Oxidation (M); Carbamidomethylation	Q1:iTRAQ 4plex (K N-term):1000.00;M3:Oxidation (M):1000.00;C6:Carbamidomethylation:1000.00;K15:iTRAQ 4plex (K N-term):1000.00
78	208	A0A0M3GXC2	N.H(+144.10)ADGK(+144.10)PTVILAK(+144.10).T	Y	Y	70.49	24.88	1681.0251	-0.2	841.5197	32.44	10	F10:9166	SC-GWM-A7.raw	2	2.053E5	2.185E5	2.189E5	2.032E5	1.00	1.06	1.07	0.99	2.053E5	2.185E5	2.189E5	2.032E5	1.00	1.06	1.07	0.99	0	0.04	0.06	0.05	377	388	iTRAQ 4plex (K N-term)	H1:iTRAQ 4plex (K N-term):1000.00;K5:iTRAQ 4plex (K N-term):1000.00;K12:iTRAQ 4plex (K N-term):1000.00
78	208	A0A0M3GXC2	K.G(+144.10)QQYTPQDK(+144.10).D	Y	Y	70.27	25.24	1351.6975	-1.0	676.8553	23.39	9	F9:5822	SC-GWM-A6.raw	1	4.582E4	5.397E4	4.891E4	4.951E4	1.00	1.18	1.07	1.08	4.582E4	5.397E4	4.891E4	4.951E4	1.00	1.18	1.07	1.08	0	0.36	0.22	0.22	543	551	iTRAQ 4plex (K N-term)	G1:iTRAQ 4plex (K N-term):1000.00;K9:iTRAQ 4plex (K N-term):1000.00
78	208	A0A0M3GXC2	K.G(+144.10)IPGDQNIEHR.I	Y	Y	70.22	25.32	1378.7075	-0.6	690.3606	28.59	11	F11:7876	SC-GWM-A8.raw	10	1.365E7	1.096E7	1.238E7	1.037E7	1.00	0.80	0.91	0.76	1.365E7	1.096E7	1.238E7	1.037E7	1.00	0.80	0.91	0.76	0	0.20	0.21	0.20	69	79	iTRAQ 4plex (K N-term)	G1:iTRAQ 4plex (K N-term):1000.00
78	208	A0A0M3GXC2	R.L(+144.10)TEDQLNNFR.Q	Y	Y	69.51	26.99	1392.7119	0.6	697.3636	56.44	8	F8:17715	SC-GWM-A5.raw	9	2.881E7	2.623E7	2.759E7	2.541E7	1.00	0.91	0.96	0.88	2.881E7	2.623E7	2.759E7	2.541E7	1.00	0.91	0.96	0.88	0	0.24	0.15	0.21	156	165	iTRAQ 4plex (K N-term)	L1:iTRAQ 4plex (K N-term):1000.00
78	208	A0A0M3GXC2	R.M(+144.10)(+15.99)PHGTTTPYLNTVSVENEK(+144.10).G	Y	Y	69.09	25.23	2421.2090	2.4	808.0789	47.85	4	F4:14513	SC-GWM-A12.raw	4	1.051E6	9.631E5	1.114E6	1.003E6	1.00	0.92	1.06	0.95	1.051E6	9.631E5	1.114E6	1.003E6	1.00	0.92	1.06	0.95	0	0.13	0.10	0.15	50	68	iTRAQ 4plex (K N-term); Oxidation (M)	M1:iTRAQ 4plex (K N-term):1000.00;M1:Oxidation (M):1000.00;K19:iTRAQ 4plex (K N-term):1000.00
78	208	A0A0M3GXC2	R.A(+144.10)YIPNDYHVLGTDGFGR.S	Y	Y	68.04	24.70	2038.0029	-1.3	1020.0074	86.51	1	F1:27015	SC-GWM-A1.raw	13	1.337E7	1.318E7	1.296E7	1.332E7	1.00	0.99	0.97	1.00	1.337E7	1.318E7	1.296E7	1.332E7	1.00	0.99	0.97	1.00	0	0.17	0.15	0.21	815	831	iTRAQ 4plex (K N-term)	A1:iTRAQ 4plex (K N-term):1000.00
78	208	A0A0M3GXC2	R.W(+144.10)NAAAIVLR.A	Y	Y	66.99	28.02	1156.6838	0.7	579.3496	68.91	11	F11:22364	SC-GWM-A8.raw	4	4.196E7	3.823E7	4.285E7	3.894E7	1.00	0.91	1.02	0.93	4.196E7	3.823E7	4.285E7	3.894E7	1.00	0.91	1.02	0.93	0	0.16	0.18	0.15	86	94	iTRAQ 4plex (K N-term)	W1:iTRAQ 4plex (K N-term):1000.00
78	208	A0A0M3GXC2	R.M(+144.10)(+15.99)YANNEDVFYYITLMNEN(+.98)YTHPDMPEGAEQDILK(+144.10).G	Y	Y	66.95	24.77	4372.9731	6.1	1094.2572	106.37	10	F10:36252	SC-GWM-A7.raw	1	3.843E4	3.506E4	3.756E4	3.794E4	1.00	0.91	0.98	0.99	3.843E4	3.506E4	3.756E4	3.794E4	1.00	0.91	0.98	0.99	-	-	-	-	678	711	iTRAQ 4plex (K N-term); Oxidation (M); Deamidation (NQ)	M1:iTRAQ 4plex (K N-term):1000.00;M1:Oxidation (M):50.91;N18:Deamidation (NQ):0.00;K34:iTRAQ 4plex (K N-term):1000.00
78	208	A0A0M3GXC2	R.A(+144.10)QYLLEN(+.98)LLK(+144.10).Y	Y	Y	66.02	24.85	1492.8744	0.5	747.4448	80.72	11	F11:26674	SC-GWM-A8.raw	3	4.627E5	4.284E5	4.574E5	4.243E5	1.00	0.93	0.99	0.92	4.627E5	4.284E5	4.574E5	4.243E5	1.00	0.93	0.99	0.92	0	0.08	0.07	0.03	32	41	iTRAQ 4plex (K N-term); Deamidation (NQ)	A1:iTRAQ 4plex (K N-term):1000.00;N7:Deamidation (NQ):169.90;K10:iTRAQ 4plex (K N-term):1000.00
78	208	A0A0M3GXC2	R.D(+144.10)ALGGYLPQR.K	Y	Y	65.92	31.20	1232.6635	0.7	617.3394	54.48	8	F8:17036	SC-GWM-A5.raw	4	1.967E7	1.884E7	2.059E7	1.859E7	1.00	0.96	1.05	0.95	1.967E7	1.884E7	2.059E7	1.859E7	1.00	0.96	1.05	0.95	0	0.17	0.24	0.21	457	466	iTRAQ 4plex (K N-term)	D1:iTRAQ 4plex (K N-term):1000.00
78	208	A0A0M3GXC2	R.G(+144.10)FLLGGTAGR.T	Y	Y	64.96	29.86	1091.6208	0.9	546.8182	52.91	10	F10:16562	SC-GWM-A7.raw	5	4.631E7	4.379E7	4.77E7	4.243E7	1.00	0.95	1.03	0.92	4.631E7	4.379E7	4.77E7	4.243E7	1.00	0.95	1.03	0.92	0	0.15	0.11	0.15	622	631	iTRAQ 4plex (K N-term)	G1:iTRAQ 4plex (K N-term):1000.00
78	208	A0A0M3GXC2	R.D(+144.10)RFDIPVTDEQ(+.98)IESGDLPYLTFAPDTEEYK(+144.10).Y	Y	Y	64.32	24.79	3791.8184	6.7	1264.9552	99.37	7	F7:32822	SC-GWM-A4.raw	0	6.755E4	8.781E4	7.204E4	8.331E4	1.00	1.30	1.07	1.23	6.755E4	8.781E4	7.204E4	8.331E4	1.00	1.30	1.07	1.23	0	0.10	0.09	0.08	421	450	iTRAQ 4plex (K N-term); Deamidation (NQ)	D1:iTRAQ 4plex (K N-term):1000.00;Q11:Deamidation (NQ):1000.00;K30:iTRAQ 4plex (K N-term):1000.00
78	208	A0A0M3GXC2	Y.G(+144.10)MGASGEGQNVAHQAK(+144.10).K	Y	Y	64.16	24.80	1828.9093	2.1	915.4638	23.99	12	F12:6276	SC-GWM-A9.raw	2	1.455E5	1.27E5	1.286E5	1.154E5	1.00	0.87	0.88	0.79	1.455E5	1.27E5	1.286E5	1.154E5	1.00	0.87	0.88	0.79	0	0.05	0.19	0.10	394	409	iTRAQ 4plex (K N-term)	G1:iTRAQ 4plex (K N-term):1000.00;K16:iTRAQ 4plex (K N-term):1000.00
78	208	A0A0M3GXC2	R.M(+144.10)YANNEDVFYYITLMN(+.98)ENYTHPDM(+15.99)PEGAEQDILK(+144.10).G	Y	Y	63.37	24.65	4372.9731	4.3	1094.2552	106.50	12	F12:35981	SC-GWM-A9.raw	0	2.088E4	1.992E4	2.337E4	1.687E4	1.00	0.95	1.12	0.81	2.088E4	1.992E4	2.337E4	1.687E4	1.00	0.95	1.12	0.81	-	-	-	-	678	711	iTRAQ 4plex (K N-term); Deamidation (NQ); Oxidation (M)	M1:iTRAQ 4plex (K N-term):1000.00;N16:Deamidation (NQ):0.00;M24:Oxidation (M):2.84;K34:iTRAQ 4plex (K N-term):1000.00
78	208	A0A0M3GXC2	P.Y(+144.10)LTFAPDTEEYK(+144.10).Y	Y	Y	63.14	24.32	1763.8861	-0.1	882.9503	85.80	6	F6:26532	SC-GWM-A3.raw	0	5.583E4	6.254E4	6.697E4	4.758E4	1.00	1.12	1.20	0.85	5.583E4	6.254E4	6.697E4	4.758E4	1.00	1.12	1.20	0.85	-	-	-	-	439	450	iTRAQ 4plex (K N-term)	Y1:iTRAQ 4plex (K N-term):1000.00;K12:iTRAQ 4plex (K N-term):1000.00
78	208	A0A0M3GXC2	K.G(+144.10)QQYTPQDK(+144.10)DQL.M	Y	Y	63.08	24.36	1707.8672	2.3	854.9428	38.41	10	F10:11291	SC-GWM-A7.raw	1	5.111E4	5.809E4	5.649E4	5.589E4	1.00	1.14	1.11	1.09	5.111E4	5.809E4	5.649E4	5.589E4	1.00	1.14	1.11	1.09	-	-	-	-	543	554	iTRAQ 4plex (K N-term)	G1:iTRAQ 4plex (K N-term):1000.00;K9:iTRAQ 4plex (K N-term):1000.00
78	208	A0A0M3GXC2	R.Q(+144.10)EVDGHGLPSYPHPH.L	Y	Y	61.44	23.84	1812.8665	2.9	907.4432	56.38	5	F5:16216	SC-GWM-A2.raw	7	3.652E6	3.393E6	3.554E6	3.071E6	1.00	0.93	0.97	0.84	3.652E6	3.393E6	3.554E6	3.071E6	1.00	0.93	0.97	0.84	0	0.24	0.14	0.29	166	180	iTRAQ 4plex (K N-term)	Q1:iTRAQ 4plex (K N-term):1000.00
78	208	A0A0M3GXC2	R.L(+144.10)TEDQLN(+.98)NFR.Q	Y	Y	61.19	24.54	1393.6959	0.3	697.8555	58.78	4	F4:18479	SC-GWM-A12.raw	9	6.618E6	6.416E6	6.387E6	5.804E6	1.00	0.97	0.97	0.88	6.618E6	6.416E6	6.387E6	5.804E6	1.00	0.97	0.97	0.88	0	0.24	0.19	0.23	156	165	iTRAQ 4plex (K N-term); Deamidation (NQ)	L1:iTRAQ 4plex (K N-term):1000.00;N7:Deamidation (NQ):27.96
78	208	A0A0M3GXC2	R.T(+144.10)TLNGEGLQHEDGHSHIQADLIPN.C	Y	Y	61.02	24.22	2739.3335	-0.1	685.8406	72.49	1	F1:21963	SC-GWM-A1.raw	4	8.491E5	7.841E5	7.678E5	7.643E5	1.00	0.92	0.90	0.90	8.491E5	7.841E5	7.678E5	7.643E5	1.00	0.92	0.90	0.90	0	0.16	0.17	0.12	632	655	iTRAQ 4plex (K N-term)	T1:iTRAQ 4plex (K N-term):1000.00
78	208	A0A0M3GXC2	N.C(+57.02)(+144.10)VSYDPTFQYEVAVIVQDGLR.R	Y	Y	60.71	24.31	2602.2859	-0.7	868.4353	112.55	3	F3:37995	SC-GWM-A11.raw	4	5.012E5	5.384E5	5.268E5	5.415E5	1.00	1.07	1.05	1.08	5.012E5	5.384E5	5.268E5	5.415E5	1.00	1.07	1.05	1.08	0	0.10	0.08	0.17	656	676	Carbamidomethylation; iTRAQ 4plex (K N-term)	C1:Carbamidomethylation:1000.00;C1:iTRAQ 4plex (K N-term):1000.00
78	208	A0A0M3GXC2	K.A(+144.10)LVADMTDEQ(+.98)LWALNR.G	Y	Y	59.58	23.94	1989.9951	4.6	664.3420	106.07	6	F6:33878	SC-GWM-A3.raw	0	6.321E4	5.504E4	6.039E4	5.735E4	1.00	0.87	0.96	0.91	6.321E4	5.504E4	6.039E4	5.735E4	1.00	0.87	0.96	0.91	-	-	-	-	344	359	iTRAQ 4plex (K N-term); Deamidation (NQ)	A1:iTRAQ 4plex (K N-term):1000.00;Q10:Deamidation (NQ):38.32
78	208	A0A0M3GXC2	P.V(+144.10)TDEQIESGDLPYLTFAPDTEEYK(+144.10).Y	Y	Y	59.20	23.79	3047.4741	1.1	1016.8331	90.81	4	F4:30366	SC-GWM-A12.raw	1	2.614E4	3.414E4	3.603E4	2.383E4	1.00	1.31	1.38	0.91	2.614E4	3.414E4	3.603E4	2.383E4	1.00	1.31	1.38	0.91	-	-	-	-	427	450	iTRAQ 4plex (K N-term)	V1:iTRAQ 4plex (K N-term):1000.00;K24:iTRAQ 4plex (K N-term):1000.00
78	208	A0A0M3GXC2	M.G(+144.10)LGPIMAIYQAR.F	Y	Y	59.08	23.87	1432.7982	1.4	478.6074	79.18	12	F12:26160	SC-GWM-A9.raw	3	4.06E5	4.313E5	4.092E5	3.767E5	1.00	1.06	1.01	0.93	4.06E5	4.313E5	4.092E5	3.767E5	1.00	1.06	1.01	0.93	0	0.09	0.03	0.09	194	205	iTRAQ 4plex (K N-term)	G1:iTRAQ 4plex (K N-term):1000.00
78	208	A0A0M3GXC2	R.Q(+144.10)YGIWNPK(+144.10).G	Y	Y	58.23	23.91	1292.7120	0.0	647.3633	53.33	8	F8:16619	SC-GWM-A5.raw	7	3.061E7	2.896E7	2.92E7	2.863E7	1.00	0.95	0.95	0.94	3.061E7	2.896E7	2.92E7	2.863E7	1.00	0.95	0.95	0.94	0	0.12	0.12	0.17	535	542	iTRAQ 4plex (K N-term)	Q1:iTRAQ 4plex (K N-term):1000.00;K8:iTRAQ 4plex (K N-term):1000.00
78	208	A0A0M3GXC2	K.G(+144.10)QQYTPQ(+.98)DK(+144.10)DQLM(+15.99)FYK(+144.10).E	Y	Y	57.97	23.61	2438.2153	6.8	813.7512	52.38	8	F8:16252	SC-GWM-A5.raw	1	1.479E5	1.333E5	1.56E5	1.417E5	1.00	0.90	1.05	0.96	1.479E5	1.333E5	1.56E5	1.417E5	1.00	0.90	1.05	0.96	-	-	-	-	543	558	iTRAQ 4plex (K N-term); Deamidation (NQ); Oxidation (M)	G1:iTRAQ 4plex (K N-term):1000.00;Q7:Deamidation (NQ):0.00;K9:iTRAQ 4plex (K N-term):1000.00;M13:Oxidation (M):1000.00;K16:iTRAQ 4plex (K N-term):1000.00
78	208	A0A0M3GXC2	R.L(+144.10)TEDQLNN(+.98)FR.Q	Y	Y	57.69	23.76	1393.6959	1.9	697.8566	72.73	1	F1:22048	SC-GWM-A1.raw	2	3.797E5	3.924E5	4.128E5	3.987E5	1.00	1.03	1.09	1.05	3.797E5	3.924E5	4.128E5	3.987E5	1.00	1.03	1.09	1.05	0	0.07	0.04	0.04	156	165	iTRAQ 4plex (K N-term); Deamidation (NQ)	L1:iTRAQ 4plex (K N-term):1000.00;N8:Deamidation (NQ):15.91
78	208	A0A0M3GXC2	R.E(+144.10)FSTTMAFVR.I	Y	Y	57.65	24.00	1331.6665	1.3	444.8967	65.97	3	F3:21087	SC-GWM-A11.raw	7	3.138E7	2.737E7	3.007E7	2.896E7	1.00	0.87	0.96	0.92	3.138E7	2.737E7	3.007E7	2.896E7	1.00	0.87	0.96	0.92	0	0.15	0.17	0.16	492	501	iTRAQ 4plex (K N-term)	E1:iTRAQ 4plex (K N-term):1000.00
78	208	A0A0M3GXC2	R.R(+144.10)DALGGYLPQR.K	Y	Y	57.12	23.89	1388.7646	-0.4	463.9286	61.96	6	F6:17909	SC-GWM-A3.raw	5	5.407E6	4.517E6	4.831E6	4.622E6	1.00	0.84	0.89	0.85	5.407E6	4.517E6	4.831E6	4.622E6	1.00	0.84	0.89	0.85	0	0.20	0.17	0.16	456	466	iTRAQ 4plex (K N-term)	R1:iTRAQ 4plex (K N-term):1000.00
78	208	A0A0M3GXC2	K.A(+144.10)DSAPSWK(+144.10).R	Y	Y	56.98	30.73	1148.6069	1.6	575.3116	48.19	1	F1:13576	SC-GWM-A1.raw	5	3.06E7	2.689E7	3.011E7	2.663E7	1.00	0.88	0.98	0.87	3.06E7	2.689E7	3.011E7	2.663E7	1.00	0.88	0.98	0.87	0	0.17	0.22	0.14	879	886	iTRAQ 4plex (K N-term)	A1:iTRAQ 4plex (K N-term):1000.00;K8:iTRAQ 4plex (K N-term):1000.00
78	208	A0A0M3GXC2	M.G(+144.10)ASGEGQNVAHQAK(+144.10).K	Y	Y	56.76	23.54	1640.8474	2.2	547.9576	19.06	9	F9:4487	SC-GWM-A6.raw	1	2.001E3	2.381E3	1.584E3	3.883E3	1.00	1.19	0.79	1.94	2.001E3	2.381E3	1.584E3	3.883E3	1.00	1.19	0.79	1.94	-	-	-	-	396	409	iTRAQ 4plex (K N-term)	G1:iTRAQ 4plex (K N-term):1000.00;K14:iTRAQ 4plex (K N-term):1000.00
78	208	A0A0M3GXC2	C.F(+144.10)C(+57.02)GDGEMDEPESQGAIALAAR.E	Y	Y	56.68	23.75	2367.0593	-1.7	790.0257	66.92	2	F2:21594	SC-GWM-A10.raw	1	2.107E5	1.867E5	2.359E5	2.034E5	1.00	0.89	1.12	0.97	2.107E5	1.867E5	2.359E5	2.034E5	1.00	0.89	1.12	0.97	-	-	-	-	226	246	iTRAQ 4plex (K N-term); Carbamidomethylation	F1:iTRAQ 4plex (K N-term):1000.00;C2:Carbamidomethylation:1000.00
78	208	A0A0M3GXC2	P.H(+144.10)GTTTPYLNTVSVENEK(+144.10).G	Y	Y	56.62	23.60	2177.1208	0.4	726.7145	47.11	4	F4:14267	SC-GWM-A12.raw	3	5.036E5	5.511E5	5.296E5	5.288E5	1.00	1.09	1.05	1.05	5.036E5	5.511E5	5.296E5	5.288E5	1.00	1.09	1.05	1.05	0	0.10	0.05	0.08	52	68	iTRAQ 4plex (K N-term)	H1:iTRAQ 4plex (K N-term):1000.00;K17:iTRAQ 4plex (K N-term):1000.00
78	208	A0A0M3GXC2	R.E(+144.10)HFFN(+.98)TPELK(+144.10).A	Y	Y	56.42	23.79	1549.8020	1.8	517.6089	72.01	1	F1:21780	SC-GWM-A1.raw	5	1.664E6	1.445E6	1.568E6	1.399E6	1.00	0.87	0.94	0.84	1.664E6	1.445E6	1.568E6	1.399E6	1.00	0.87	0.94	0.84	0	0.12	0.10	0.14	334	343	iTRAQ 4plex (K N-term); Deamidation (NQ)	E1:iTRAQ 4plex (K N-term):1000.00;N5:Deamidation (NQ):1000.00;K10:iTRAQ 4plex (K N-term):1000.00
78	208	A0A0M3GXC2	R.M(+144.10)PHGTTTPYLN(+.98)TVSVEN(+.98)EK(+144.10).G	Y	Y	55.94	23.22	2407.1821	1.7	803.4026	71.37	6	F6:21285	SC-GWM-A3.raw	0	3.049E4	3.344E4	3.131E4	3.149E4	1.00	1.10	1.03	1.03	3.049E4	3.344E4	3.131E4	3.149E4	1.00	1.10	1.03	1.03	-	-	-	-	50	68	iTRAQ 4plex (K N-term); Deamidation (NQ)	M1:iTRAQ 4plex (K N-term):1000.00;N11:Deamidation (NQ):1000.00;N17:Deamidation (NQ):1000.00;K19:iTRAQ 4plex (K N-term):1000.00
78	208	A0A0M3GXC2	N.C(+57.02)(+144.10)VSYDPTFQ(+.98)YEVAVIVQDGLR.R	Y	Y	55.69	23.34	2603.2698	6.8	868.7698	113.11	3	F3:38193	SC-GWM-A11.raw	1	1.362E5	1.486E5	1.46E5	1.543E5	1.00	1.09	1.07	1.13	1.362E5	1.486E5	1.46E5	1.543E5	1.00	1.09	1.07	1.13	0	0.15	0.13	0.14	656	676	Carbamidomethylation; iTRAQ 4plex (K N-term); Deamidation (NQ)	C1:Carbamidomethylation:1000.00;C1:iTRAQ 4plex (K N-term):1000.00;Q9:Deamidation (NQ):65.15
78	208	A0A0M3GXC2	K.D(+144.10)LELGGHIASFQ(+.98)SAATMYEVGFN(+.98)HFWK(+144.10).A	Y	Y	55.61	23.26	3344.6055	5.0	837.1628	118.48	10	F10:40701	SC-GWM-A7.raw	0	8.733E4	8.142E4	9.826E4	8.87E4	1.00	0.93	1.13	1.02	8.733E4	8.142E4	9.826E4	8.87E4	1.00	0.93	1.13	1.02	-	-	-	-	99	125	iTRAQ 4plex (K N-term); Deamidation (NQ)	D1:iTRAQ 4plex (K N-term):1000.00;Q12:Deamidation (NQ):1000.00;N23:Deamidation (NQ):1000.00;K27:iTRAQ 4plex (K N-term):1000.00
78	208	A0A0M3GXC2	R.T(+144.10)FGMEGM(+15.99)FR.Q	Y	Y	55.59	23.89	1234.5597	-0.2	618.2870	53.81	10	F10:16909	SC-GWM-A7.raw	3	1.785E6	1.867E6	1.966E6	1.678E6	1.00	1.05	1.10	0.94	1.785E6	1.867E6	1.966E6	1.678E6	1.00	1.05	1.10	0.94	0	0.14	0.10	0.21	526	534	iTRAQ 4plex (K N-term); Oxidation (M)	T1:iTRAQ 4plex (K N-term):1000.00;M7:Oxidation (M):24.60
78	208	A0A0M3GXC2	N.F(+144.10)AGAGWNVVK(+144.10).V	Y	Y	54.96	23.35	1335.7543	-3.5	668.8821	60.49	7	F7:18541	SC-GWM-A4.raw	0	1.329E5	1.368E5	1.284E5	1.212E5	1.00	1.03	0.97	0.91	1.329E5	1.368E5	1.284E5	1.212E5	1.00	1.03	0.97	0.91	-	-	-	-	281	290	iTRAQ 4plex (K N-term)	F1:iTRAQ 4plex (K N-term):1000.00;K10:iTRAQ 4plex (K N-term):1000.00
78	208	A0A0M3GXC2	R.E(+144.10)FSTTM(+15.99)AFVR.I	Y	Y	54.81	23.06	1347.6615	3.4	450.2293	51.27	9	F9:15828	SC-GWM-A6.raw	6	3.116E6	2.966E6	3.5E6	2.79E6	1.00	0.95	1.12	0.90	3.116E6	2.966E6	3.5E6	2.79E6	1.00	0.95	1.12	0.90	0	0.17	0.15	0.20	492	501	iTRAQ 4plex (K N-term); Oxidation (M)	E1:iTRAQ 4plex (K N-term):1000.00;M6:Oxidation (M):1000.00
78	208	A0A0M3GXC2	R.W(+144.10)N(+.98)AAAIVLR.A	Y	Y	54.39	23.91	1157.6678	0.1	579.8412	74.58	8	F8:24499	SC-GWM-A5.raw	2	3.886E6	4.076E6	4.258E6	3.448E6	1.00	1.05	1.10	0.89	3.886E6	4.076E6	4.258E6	3.448E6	1.00	1.05	1.10	0.89	0	0.14	0.17	0.19	86	94	iTRAQ 4plex (K N-term); Deamidation (NQ)	W1:iTRAQ 4plex (K N-term):1000.00;N2:Deamidation (NQ):1000.00
78	208	A0A0M3GXC2	T.F(+144.10)APDTEEYK(+144.10).Y	Y	Y	53.59	22.90	1386.6910	2.4	694.3545	44.19	11	F11:13273	SC-GWM-A8.raw	0	9.885E4	1.102E5	1.368E5	9.891E4	1.00	1.11	1.38	1.00	9.885E4	1.102E5	1.368E5	9.891E4	1.00	1.11	1.38	1.00	-	-	-	-	442	450	iTRAQ 4plex (K N-term)	F1:iTRAQ 4plex (K N-term):1000.00;K9:iTRAQ 4plex (K N-term):1000.00
78	208	A0A0M3GXC2	R.T(+144.10)FGM(+15.99)EGMFR.Q	Y	Y	53.59	26.22	1234.5597	0.7	618.2875	53.30	10	F10:16714	SC-GWM-A7.raw	6	1.244E7	1.097E7	1.246E7	9.777E6	1.00	0.88	1.00	0.79	1.244E7	1.097E7	1.246E7	9.777E6	1.00	0.88	1.00	0.79	0	0.30	0.25	0.36	526	534	iTRAQ 4plex (K N-term); Oxidation (M)	T1:iTRAQ 4plex (K N-term):1000.00;M4:Oxidation (M):28.36
78	208	A0A0M3GXC2	K.D(+144.10)QLMFYK(+144.10).E	Y	Y	52.95	24.18	1231.6515	-1.4	616.8322	58.65	8	F8:18493	SC-GWM-A5.raw	2	1.818E6	2.041E6	1.959E6	2.089E6	1.00	1.12	1.08	1.15	1.818E6	2.041E6	1.959E6	2.089E6	1.00	1.12	1.08	1.15	0	0.07	0.04	0.04	552	558	iTRAQ 4plex (K N-term)	D1:iTRAQ 4plex (K N-term):1000.00;K7:iTRAQ 4plex (K N-term):1000.00
78	208	A0A0M3GXC2	R.M(+144.10)(+15.99)PHGTTTPYLN(+.98)TVSVENEK(+144.10).G	Y	Y	52.56	23.48	2422.1929	-1.6	808.4036	48.90	2	F2:14979	SC-GWM-A10.raw	1	1.134E5	1.084E5	1.201E5	9.6E4	1.00	0.96	1.06	0.85	1.134E5	1.084E5	1.201E5	9.6E4	1.00	0.96	1.06	0.85	-	-	-	-	50	68	iTRAQ 4plex (K N-term); Oxidation (M); Deamidation (NQ)	M1:iTRAQ 4plex (K N-term):1000.00;M1:Oxidation (M):1000.00;N11:Deamidation (NQ):72.73;K19:iTRAQ 4plex (K N-term):1000.00
78	208	A0A0M3GXC2	Y.S(+144.10)MFGFQR.I	Y	Y	51.81	23.17	1015.5031	2.1	508.7599	54.58	7	F7:16412	SC-GWM-A4.raw	2	2.705E5	3.356E5	3.098E5	2.527E5	1.00	1.24	1.15	0.93	2.705E5	3.356E5	3.098E5	2.527E5	1.00	1.24	1.15	0.93	0	0.05	0.04	0.12	601	607	iTRAQ 4plex (K N-term)	S1:iTRAQ 4plex (K N-term):1000.00
78	208	A0A0M3GXC2	K.G(+144.10)IPGDQN(+.98)IEHR.I	Y	Y	51.63	23.30	1379.6915	0.8	460.9048	33.76	9	F9:9464	SC-GWM-A6.raw	2	2.453E5	3.496E5	3.252E5	3.168E5	1.00	1.43	1.33	1.29	2.453E5	3.496E5	3.252E5	3.168E5	1.00	1.43	1.33	1.29	0	0.40	0.42	0.33	69	79	iTRAQ 4plex (K N-term); Deamidation (NQ)	G1:iTRAQ 4plex (K N-term):1000.00;N7:Deamidation (NQ):14.02
78	208	A0A0M3GXC2	P.E(+144.10)LSAFDAQLK(+144.10).S	Y	Y	51.56	23.06	1408.7805	2.2	705.3991	77.16	6	F6:23408	SC-GWM-A3.raw	1	1.65E5	1.757E5	1.969E5	1.458E5	1.00	1.06	1.19	0.88	1.65E5	1.757E5	1.969E5	1.458E5	1.00	1.06	1.19	0.88	-	-	-	-	477	486	iTRAQ 4plex (K N-term)	E1:iTRAQ 4plex (K N-term):1000.00;K10:iTRAQ 4plex (K N-term):1000.00
78	208	A0A0M3GXC2	R.E(+144.10)GLDNLIFVIN(+.98)C(+57.02)N(+.98)LQR.L	Y	Y	51.25	22.80	2063.0479	-0.2	1032.5310	114.37	1	F1:37094	SC-GWM-A1.raw	0	1.009E5	5.866E4	9.195E4	6.727E4	1.00	0.58	0.91	0.67	1.009E5	5.866E4	9.195E4	6.727E4	1.00	0.58	0.91	0.67	-	-	-	-	247	262	iTRAQ 4plex (K N-term); Deamidation (NQ); Carbamidomethylation	E1:iTRAQ 4plex (K N-term):1000.00;N11:Deamidation (NQ):0.00;C12:Carbamidomethylation:1000.00;N13:Deamidation (NQ):0.00
78	208	A0A0M3GXC2	K.A(+144.10)K(+144.10)GEGEEGDLVFFQGH.V	Y	Y	51.16	22.74	2006.9941	-0.2	1004.5042	61.03	2	F2:19360	SC-GWM-A10.raw	4	2.023E6	2.005E6	1.906E6	1.801E6	1.00	0.99	0.94	0.89	2.023E6	2.005E6	1.906E6	1.801E6	1.00	0.99	0.94	0.89	0	0.16	0.14	0.10	126	141	iTRAQ 4plex (K N-term)	A1:iTRAQ 4plex (K N-term):1000.00;K2:iTRAQ 4plex (K N-term):1000.00
78	208	A0A0M3GXC2	K.V(+144.10)YN(+.98)AYDR.A	Y	Y	50.94	23.18	1044.4998	0.0	523.2571	31.09	8	F8:8801	SC-GWM-A5.raw	1	2.229E5	2.206E5	2.313E5	1.977E5	1.00	0.99	1.04	0.89	2.229E5	2.206E5	2.313E5	1.977E5	1.00	0.99	1.04	0.89	-	-	-	-	367	373	iTRAQ 4plex (K N-term); Deamidation (NQ)	V1:iTRAQ 4plex (K N-term):1000.00;N3:Deamidation (NQ):1000.00
78	208	A0A0M3GXC2	V.V(+144.10)PIVPDESR.T	Y	Y	50.77	22.79	1154.6417	-1.6	578.3272	58.67	5	F5:17060	SC-GWM-A2.raw	1	1.299E5	1.478E5	1.913E5	1.262E5	1.00	1.14	1.47	0.97	1.299E5	1.478E5	1.913E5	1.262E5	1.00	1.14	1.47	0.97	-	-	-	-	517	525	iTRAQ 4plex (K N-term)	V1:iTRAQ 4plex (K N-term):1000.00
78	208	A0A0M3GXC2	N.Y(+144.10)THPDMPEGAEQDILK(+144.10).G	Y	Y	50.39	22.97	2131.0498	-0.4	711.3569	56.75	2	F2:17824	SC-GWM-A10.raw	1	1.362E5	1.505E5	1.135E5	1.142E5	1.00	1.10	0.83	0.84	1.362E5	1.505E5	1.135E5	1.142E5	1.00	1.10	0.83	0.84	-	-	-	-	696	711	iTRAQ 4plex (K N-term)	Y1:iTRAQ 4plex (K N-term):1000.00;K16:iTRAQ 4plex (K N-term):1000.00
78	208	A0A0M3GXC2	R.T(+144.10)TLN(+.98)GEGLQHEDGHSHIQADLIPN.C	Y	Y	49.91	22.97	2740.3174	-0.7	686.0861	58.90	3	F3:18527	SC-GWM-A11.raw	4	1.674E6	1.803E6	1.781E6	1.656E6	1.00	1.08	1.06	0.99	1.674E6	1.803E6	1.781E6	1.656E6	1.00	1.08	1.06	0.99	0	0.20	0.11	0.22	632	655	iTRAQ 4plex (K N-term); Deamidation (NQ)	T1:iTRAQ 4plex (K N-term):1000.00;N4:Deamidation (NQ):76.17
78	208	A0A0M3GXC2	Y.L(+144.10)NTVSVENEK(+144.10).G	Y	Y	49.51	23.11	1419.7812	-0.3	710.8977	39.19	3	F3:11463	SC-GWM-A11.raw	2	7.889E5	9.369E5	9.07E5	9.385E5	1.00	1.19	1.15	1.19	7.889E5	9.369E5	9.07E5	9.385E5	1.00	1.19	1.15	1.19	0	0.11	0.18	0.22	59	68	iTRAQ 4plex (K N-term)	L1:iTRAQ 4plex (K N-term):1000.00;K10:iTRAQ 4plex (K N-term):1000.00
78	208	A0A0M3GXC2	T.F(+144.10)GMEGMFR.Q	Y	Y	49.19	22.42	1117.5171	5.1	559.7687	70.29	8	F8:22902	SC-GWM-A5.raw	1	1.849E5	1.252E5	2.67E5	2.058E5	1.00	0.68	1.44	1.11	1.849E5	1.252E5	2.67E5	2.058E5	1.00	0.68	1.44	1.11	0	0.12	0.09	0.10	527	534	iTRAQ 4plex (K N-term)	F1:iTRAQ 4plex (K N-term):1000.00
78	208	A0A0M3GXC2	R.M(+144.10)YAN(+.98)NEDVFYYITLM(+15.99)NENYTHPDMPEGAEQDILK(+144.10).G	Y	Y	48.97	22.83	4372.9731	0.2	1094.2507	107.87	11	F11:36748	SC-GWM-A8.raw	1	2.483E4	2.942E4	2.55E4	2.767E4	1.00	1.19	1.03	1.11	2.483E4	2.942E4	2.55E4	2.767E4	1.00	1.19	1.03	1.11	-	-	-	-	678	711	iTRAQ 4plex (K N-term); Deamidation (NQ); Oxidation (M)	M1:iTRAQ 4plex (K N-term):1000.00;N4:Deamidation (NQ):17.01;M15:Oxidation (M):0.00;K34:iTRAQ 4plex (K N-term):1000.00
78	208	A0A0M3GXC2	N.D(+144.10)YHVLGTDGFGR.S	Y	Y	48.33	22.80	1479.7228	-2.2	494.2471	69.58	6	F6:20643	SC-GWM-A3.raw	1	2.032E5	1.746E5	1.783E5	1.732E5	1.00	0.86	0.88	0.85	2.032E5	1.746E5	1.783E5	1.732E5	1.00	0.86	0.88	0.85	0	0.17	0.18	0.18	820	831	iTRAQ 4plex (K N-term)	D1:iTRAQ 4plex (K N-term):1000.00
78	208	A0A0M3GXC2	C.L(+144.10)DGDYQTYK(+144.10).S	Y	Y	48.17	22.59	1389.7019	0.0	695.8582	45.31	3	F3:13613	SC-GWM-A11.raw	1	2.993E5	3.141E5	3.988E5	3.13E5	1.00	1.05	1.33	1.05	2.993E5	3.141E5	3.988E5	3.13E5	1.00	1.05	1.33	1.05	-	-	-	-	317	325	iTRAQ 4plex (K N-term)	L1:iTRAQ 4plex (K N-term):1000.00;K9:iTRAQ 4plex (K N-term):1000.00
78	208	A0A0M3GXC2	K.D(+144.10)LELGGHIASF.Q	Y	Y	48.09	22.81	1301.6737	-1.7	651.8430	72.08	7	F7:22803	SC-GWM-A4.raw	1	3.478E5	4.49E5	5.276E5	3.912E5	1.00	1.29	1.52	1.12	3.478E5	4.49E5	5.276E5	3.912E5	1.00	1.29	1.52	1.12	0	0.07	0.20	0.06	99	109	iTRAQ 4plex (K N-term)	D1:iTRAQ 4plex (K N-term):1000.00
78	208	A0A0M3GXC2	K.G(+144.10)QQYTPQDK(+144.10)DQLMF.Y	Y	Y	48.04	22.36	1985.9761	-1.7	993.9936	62.73	4	F4:19954	SC-GWM-A12.raw	3	5.227E5	6.055E5	6.757E5	5.426E5	1.00	1.16	1.29	1.04	5.227E5	6.055E5	6.757E5	5.426E5	1.00	1.16	1.29	1.04	0	0.03	0.14	0.10	543	556	iTRAQ 4plex (K N-term)	G1:iTRAQ 4plex (K N-term):1000.00;K9:iTRAQ 4plex (K N-term):1000.00
78	208	A0A0M3GXC2	I.K(+144.10)(+144.10)GYGMGASGEGQNVAHQAK(+144.10).K	Y	Y	47.90	22.16	2321.1912	-1.3	581.3043	43.85	5	F5:11923	SC-GWM-A2.raw	0	5.989E4	7.381E4	7.796E4	7.184E4	1.00	1.23	1.30	1.20	5.989E4	7.381E4	7.796E4	7.184E4	1.00	1.23	1.30	1.20	-	-	-	-	391	409	iTRAQ 4plex (K N-term)	K1:iTRAQ 4plex (K N-term):1000.00;K1:iTRAQ 4plex (K N-term):1000.00;K19:iTRAQ 4plex (K N-term):1000.00
78	208	A0A0M3GXC2	S.M(+144.10)GLGPIMAIYQAR.F	Y	Y	47.62	22.25	1563.8387	-1.5	522.2861	87.92	2	F2:29278	SC-GWM-A10.raw	4	3.065E5	3.362E5	3.192E5	3.075E5	1.00	1.10	1.04	1.00	3.065E5	3.362E5	3.192E5	3.075E5	1.00	1.10	1.04	1.00	0	0.07	0.05	0.05	193	205	iTRAQ 4plex (K N-term)	M1:iTRAQ 4plex (K N-term):1000.00
78	208	A0A0M3GXC2	Y.E(+144.10)VGFNHFWK(+144.10).A	Y	Y	47.46	22.36	1450.7601	3.1	484.5955	62.51	3	F3:19847	SC-GWM-A11.raw	2	1.679E5	1.953E5	1.799E5	1.765E5	1.00	1.16	1.07	1.05	1.679E5	1.953E5	1.799E5	1.765E5	1.00	1.16	1.07	1.05	0	0.00	0.02	0.03	117	125	iTRAQ 4plex (K N-term)	E1:iTRAQ 4plex (K N-term):1000.00;K9:iTRAQ 4plex (K N-term):1000.00
78	208	A0A0M3GXC2	G.M(+144.10)GASGEGQNVAHQAK(+144.10).K	Y	Y	47.02	22.40	1771.8879	-1.3	591.6358	23.44	2	F2:6041	SC-GWM-A10.raw	1	2.465E4	2.162E4	2.298E4	2.193E4	1.00	0.88	0.93	0.89	2.465E4	2.162E4	2.298E4	2.193E4	1.00	0.88	0.93	0.89	-	-	-	-	395	409	iTRAQ 4plex (K N-term)	M1:iTRAQ 4plex (K N-term):1000.00;K15:iTRAQ 4plex (K N-term):1000.00
78	208	A0A0M3GXC2	K.V(+144.10)YNAYDR.A	Y	Y	46.51	22.21	1043.5157	0.8	522.7656	30.24	3	F3:8381	SC-GWM-A11.raw	4	7.933E6	7.346E6	8.341E6	7.706E6	1.00	0.93	1.05	0.97	7.933E6	7.346E6	8.341E6	7.706E6	1.00	0.93	1.05	0.97	0	0.19	0.18	0.22	367	373	iTRAQ 4plex (K N-term)	V1:iTRAQ 4plex (K N-term):1000.00
78	208	A0A0M3GXC2	N.T(+144.10)VSVENEK(+144.10).G	Y	Y	46.42	22.27	1192.6543	-1.5	597.3336	25.14	8	F8:6717	SC-GWM-A5.raw	1	9.582E4	1.029E5	1.008E5	9.383E4	1.00	1.07	1.05	0.98	9.582E4	1.029E5	1.008E5	9.383E4	1.00	1.07	1.05	0.98	-	-	-	-	61	68	iTRAQ 4plex (K N-term)	T1:iTRAQ 4plex (K N-term):1000.00;K8:iTRAQ 4plex (K N-term):1000.00
78	208	A0A0M3GXC2	R.E(+144.10)FSTTMAF.V	Y	Y	45.41	22.66	1076.4971	1.3	539.2565	94.12	6	F6:29554	SC-GWM-A3.raw	2	1.045E6	1.258E6	1.191E6	1.048E6	1.00	1.20	1.14	1.00	1.045E6	1.258E6	1.191E6	1.048E6	1.00	1.20	1.14	1.00	0	0.13	0.09	0.10	492	499	iTRAQ 4plex (K N-term)	E1:iTRAQ 4plex (K N-term):1000.00
78	208	A0A0M3GXC2	Y.L(+144.10)TFAPDTEEYK(+144.10).Y	Y	Y	45.28	22.31	1600.8228	-1.8	801.4172	76.00	5	F5:23212	SC-GWM-A2.raw	0	1.179E5	1.223E5	1.261E5	1.038E5	1.00	1.04	1.07	0.88	1.179E5	1.223E5	1.261E5	1.038E5	1.00	1.04	1.07	0.88	-	-	-	-	440	450	iTRAQ 4plex (K N-term)	L1:iTRAQ 4plex (K N-term):1000.00;K11:iTRAQ 4plex (K N-term):1000.00
78	208	A0A0M3GXC2	F.Y(+144.10)IYYSMFGFQR.I	Y	Y	44.82	22.31	1617.7771	-0.2	809.8957	91.93	2	F2:30800	SC-GWM-A10.raw	2	1.294E6	1.484E6	1.416E6	1.225E6	1.00	1.15	1.09	0.95	1.294E6	1.484E6	1.416E6	1.225E6	1.00	1.15	1.09	0.95	0	0.07	0.13	0.12	597	607	iTRAQ 4plex (K N-term)	Y1:iTRAQ 4plex (K N-term):1000.00
78	208	A0A0M3GXC2	R.E(+144.10)GLDNLIFVINC(+57.02)N.L	Y	Y	44.81	22.21	1663.8362	-0.5	832.9250	104.07	3	F3:34903	SC-GWM-A11.raw	2	1.664E5	1.551E5	1.674E5	1.375E5	1.00	0.93	1.01	0.83	1.664E5	1.551E5	1.674E5	1.375E5	1.00	0.93	1.01	0.83	0	0.13	0.13	0.14	247	259	iTRAQ 4plex (K N-term); Carbamidomethylation	E1:iTRAQ 4plex (K N-term):1000.00;C12:Carbamidomethylation:1000.00
78	208	A0A0M3GXC2	R.M(+144.10)YANNEDVFYYITLM(+15.99)N(+.98)ENYTHPDMPEGAEQDILK(+144.10).G	Y	Y	44.31	22.17	4372.9731	6.6	1094.2578	107.09	2	F2:36518	SC-GWM-A10.raw	1	2.734E4	2.583E4	2.809E4	2.55E4	1.00	0.94	1.03	0.93	2.734E4	2.583E4	2.809E4	2.55E4	1.00	0.94	1.03	0.93	-	-	-	-	678	711	iTRAQ 4plex (K N-term); Oxidation (M); Deamidation (NQ)	M1:iTRAQ 4plex (K N-term):1000.00;M15:Oxidation (M):0.00;N16:Deamidation (NQ):0.00;K34:iTRAQ 4plex (K N-term):1000.00
78	208	A0A0M3GXC2	P.E(+144.10)SQGAIALAAR.E	Y	Y	44.00	21.86	1229.6849	0.5	615.8500	52.12	1	F1:14941	SC-GWM-A1.raw	0	1.065E5	1.176E5	1.268E5	9.766E4	1.00	1.10	1.19	0.92	1.065E5	1.176E5	1.268E5	9.766E4	1.00	1.10	1.19	0.92	-	-	-	-	236	246	iTRAQ 4plex (K N-term)	E1:iTRAQ 4plex (K N-term):1000.00
78	208	A0A0M3GXC2	H.I(+144.10)ASFQ(+.98)SAATMYEVGFNHFWK(+144.10).A	Y	Y	43.94	22.00	2622.2820	3.9	875.1047	103.23	11	F11:34988	SC-GWM-A8.raw	0	6.993E4	7.345E4	6.49E4	7.045E4	1.00	1.05	0.93	1.01	6.993E4	7.345E4	6.49E4	7.045E4	1.00	1.05	0.93	1.01	-	-	-	-	106	125	iTRAQ 4plex (K N-term); Deamidation (NQ)	I1:iTRAQ 4plex (K N-term):1000.00;Q5:Deamidation (NQ):8.84;K20:iTRAQ 4plex (K N-term):1000.00
78	208	A0A0M3GXC2	V.P(+144.10)ELSAFDAQLK(+144.10).S	Y	Y	43.76	22.56	1505.8333	4.4	753.9272	63.33	7	F7:19522	SC-GWM-A4.raw	1	1.528E5	1.692E5	1.861E5	1.698E5	1.00	1.11	1.22	1.11	1.528E5	1.692E5	1.861E5	1.698E5	1.00	1.11	1.22	1.11	-	-	-	-	476	486	iTRAQ 4plex (K N-term)	P1:iTRAQ 4plex (K N-term):1000.00;K11:iTRAQ 4plex (K N-term):1000.00
78	208	A0A0M3GXC2	R.M(+144.10)PHGTTTPYLN.T	Y	Y	42.79	22.14	1374.6724	-2.9	688.3414	45.79	9	F9:13805	SC-GWM-A6.raw	1	1.678E5	1.775E5	1.594E5	1.66E5	1.00	1.06	0.95	0.99	1.678E5	1.775E5	1.594E5	1.66E5	1.00	1.06	0.95	0.99	0	0.10	0.11	0.10	50	60	iTRAQ 4plex (K N-term)	M1:iTRAQ 4plex (K N-term):1000.00
78	208	A0A0M3GXC2	R.M(+144.10)YAN(+.98)NEDVFYYITLMNEN(+.98)YTHPDMPEGAEQDILK(+144.10).G	Y	Y	41.96	22.07	4357.9624	4.5	1090.5028	112.35	12	F12:38131	SC-GWM-A9.raw	0	1.395E4	1.688E4	1.703E4	1.938E4	1.00	1.21	1.22	1.39	1.395E4	1.688E4	1.703E4	1.938E4	1.00	1.21	1.22	1.39	-	-	-	-	678	711	iTRAQ 4plex (K N-term); Deamidation (NQ)	M1:iTRAQ 4plex (K N-term):1000.00;N4:Deamidation (NQ):14.02;N18:Deamidation (NQ):0.00;K34:iTRAQ 4plex (K N-term):1000.00
78	208	A0A0M3GXC2	R.E(+144.10)GLDNLIFVIN.C	Y	Y	41.93	21.77	1389.7626	-0.9	695.8879	104.79	2	F2:35672	SC-GWM-A10.raw	2	4.317E5	2.911E5	2.743E5	2.363E5	1.00	0.67	0.64	0.55	4.317E5	2.911E5	2.743E5	2.363E5	1.00	0.67	0.64	0.55	0	0.34	0.25	0.15	247	257	iTRAQ 4plex (K N-term)	E1:iTRAQ 4plex (K N-term):1000.00
78	208	A0A0M3GXC2	R.L(+144.10)DGPVRGN(+.98)GK(+144.10).I	Y	Y	41.00	21.83	1300.7343	1.5	434.5860	36.78	1	F1:9758	SC-GWM-A1.raw	2	2.815E5	1.989E5	2.399E5	1.837E5	1.00	0.71	0.85	0.65	2.815E5	1.989E5	2.399E5	1.837E5	1.00	0.71	0.85	0.65	0	0.00	0.08	0.09	263	272	iTRAQ 4plex (K N-term); Deamidation (NQ)	L1:iTRAQ 4plex (K N-term):1000.00;N8:Deamidation (NQ):1000.00;K10:iTRAQ 4plex (K N-term):1000.00
78	208	A0A0M3GXC2	K.G(+144.10)YGM(+15.99)GASGEGQ(+.98)NVAHQAK(+144.10).K	Y	Y	40.64	21.83	2065.9731	5.6	689.6688	30.14	2	F2:8440	SC-GWM-A10.raw	1	9.38E4	8.864E4	8.502E4	8.78E4	1.00	0.95	0.91	0.94	9.38E4	8.864E4	8.502E4	8.78E4	1.00	0.95	0.91	0.94	-	-	-	-	392	409	iTRAQ 4plex (K N-term); Oxidation (M); Deamidation (NQ)	G1:iTRAQ 4plex (K N-term):1000.00;M4:Oxidation (M):1000.00;Q11:Deamidation (NQ):0.00;K18:iTRAQ 4plex (K N-term):1000.00
78	208	A0A0M3GXC2	R.M(+144.10)(+15.99)PHGTTTPYLNTVSVEN(+.98)EK(+144.10).G	Y	Y	40.43	21.79	2422.1929	6.7	808.4103	48.49	3	F3:14696	SC-GWM-A11.raw	1	9.91E4	9.351E4	1.022E5	9.802E4	1.00	0.94	1.03	0.99	9.91E4	9.351E4	1.022E5	9.802E4	1.00	0.94	1.03	0.99	-	-	-	-	50	68	iTRAQ 4plex (K N-term); Oxidation (M); Deamidation (NQ)	M1:iTRAQ 4plex (K N-term):1000.00;M1:Oxidation (M):1000.00;N17:Deamidation (NQ):41.57;K19:iTRAQ 4plex (K N-term):1000.00
78	208	A0A0M3GXC2	R.L(+144.10)TEDQ(+.98)LN(+.98)NFR.Q	Y	Y	40.40	21.79	1394.6799	3.8	465.9023	55.80	3	F3:17393	SC-GWM-A11.raw	1	8.087E4	6.62E4	6.41E4	5.563E4	1.00	0.82	0.79	0.69	8.087E4	6.62E4	6.41E4	5.563E4	1.00	0.82	0.79	0.69	-	-	-	-	156	165	iTRAQ 4plex (K N-term); Deamidation (NQ)	L1:iTRAQ 4plex (K N-term):1000.00;Q5:Deamidation (NQ):29.32;N7:Deamidation (NQ):11.06
78	208	A0A0M3GXC2	R.K(+144.10)(+144.10)PTQ(+.98)EVLEVPELSAFDAQLK(+144.10).S	Y	Y	39.57	21.37	2674.4795	6.8	669.6317	82.45	11	F11:27327	SC-GWM-A8.raw	0	1.231E5	1.151E5	1.352E5	1.109E5	1.00	0.93	1.10	0.90	1.231E5	1.151E5	1.352E5	1.109E5	1.00	0.93	1.10	0.90	-	-	-	-	467	486	iTRAQ 4plex (K N-term); Deamidation (NQ)	K1:iTRAQ 4plex (K N-term):1000.00;K1:iTRAQ 4plex (K N-term):1000.00;Q4:Deamidation (NQ):0.00;K20:iTRAQ 4plex (K N-term):1000.00
78	208	A0A0M3GXC2	R.G(+144.10)GHDPQK(+144.10).V	Y	Y	38.88	21.57	1025.5498	-1.5	513.7814	14.88	7	F7:3362	SC-GWM-A4.raw	1	1.454E3	1.624E3	917.57	600.689	1.00	1.12	0.63	0.41	1.454E3	1.624E3	917.57	600.689	1.00	1.12	0.63	0.41	-	-	-	-	360	366	iTRAQ 4plex (K N-term)	G1:iTRAQ 4plex (K N-term):1000.00;K7:iTRAQ 4plex (K N-term):1000.00
78	208	A0A0M3GXC2	K.E(+144.10)SVDGQILQEGINE.P	Y	Y	38.14	21.51	1673.8230	-2.2	837.9169	66.96	7	F7:20862	SC-GWM-A4.raw	1	5.789E4	6.362E4	6.656E4	5.893E4	1.00	1.10	1.15	1.02	5.789E4	6.362E4	6.656E4	5.893E4	1.00	1.10	1.15	1.02	-	-	-	-	559	572	iTRAQ 4plex (K N-term)	E1:iTRAQ 4plex (K N-term):1000.00
78	208	A0A0M3GXC2	R.E(+144.10)GLDNLIFVINC(+57.02).N	Y	Y	38.07	21.25	1549.7932	-0.2	775.9037	106.44	3	F3:35769	SC-GWM-A11.raw	1	6.976E4	5.185E4	5.548E4	4.844E4	1.00	0.74	0.80	0.69	6.976E4	5.185E4	5.548E4	4.844E4	1.00	0.74	0.80	0.69	-	-	-	-	247	258	iTRAQ 4plex (K N-term); Carbamidomethylation	E1:iTRAQ 4plex (K N-term):1000.00;C12:Carbamidomethylation:1000.00
78	208	A0A0M3GXC2	K.A(+144.10)K(+144.10)GEGEEGDLVFFQGHVAPGIY.A	Y	Y	37.63	21.01	2607.3213	-4.5	870.1105	81.50	8	F8:26979	SC-GWM-A5.raw	1	7.706E4	8.213E4	6.799E4	9.595E4	1.00	1.07	0.88	1.25	7.706E4	8.213E4	6.799E4	9.595E4	1.00	1.07	0.88	1.25	-	-	-	-	126	147	iTRAQ 4plex (K N-term)	A1:iTRAQ 4plex (K N-term):1000.00;K2:iTRAQ 4plex (K N-term):1000.00
78	208	A0A0M3GXC2	F.V(+144.10)INC(+57.02)NLQR.L	Y	Y	36.82	21.71	1159.6254	-1.1	580.8193	33.48	12	F12:9582	SC-GWM-A9.raw	1	1.644E5	9.394E4	1.255E5	8.816E4	1.00	0.57	0.76	0.54	1.644E5	9.394E4	1.255E5	8.816E4	1.00	0.57	0.76	0.54	-	-	-	-	255	262	iTRAQ 4plex (K N-term); Carbamidomethylation	V1:iTRAQ 4plex (K N-term):1000.00;C4:Carbamidomethylation:1000.00
78	208	A0A0M3GXC2	H.V(+144.10)APGIYAR.A	Y	Y	36.80	25.81	989.5779	0.7	495.7966	36.85	2	F2:10706	SC-GWM-A10.raw	1	7.688E6	8.971E6	8.799E6	7.994E6	1.00	1.17	1.14	1.04	7.688E6	8.971E6	8.799E6	7.994E6	1.00	1.17	1.14	1.04	0	0.02	0.03	0.11	142	149	iTRAQ 4plex (K N-term)	V1:iTRAQ 4plex (K N-term):1000.00
78	208	A0A0M3GXC2	K.D(+144.10)K(+144.10)DGILR.Q	Y	Y	35.67	23.19	1103.6542	1.9	552.8354	25.42	3	F3:6703	SC-GWM-A11.raw	9	1.751E7	1.558E7	1.742E7	1.654E7	1.00	0.89	0.99	0.94	1.751E7	1.558E7	1.742E7	1.654E7	1.00	0.89	0.99	0.94	0	0.23	0.22	0.21	304	310	iTRAQ 4plex (K N-term)	D1:iTRAQ 4plex (K N-term):1000.00;K2:iTRAQ 4plex (K N-term):1000.00
78	208	A0A0M3GXC2	K.D(+144.10)LELGGHIASFQSAA.T	Y	Y	35.50	20.82	1658.8385	1.4	830.4277	67.82	9	F9:21938	SC-GWM-A6.raw	1	4.44E4	4.905E4	4.834E4	5.114E4	1.00	1.10	1.09	1.15	4.44E4	4.905E4	4.834E4	5.114E4	1.00	1.10	1.09	1.15	-	-	-	-	99	113	iTRAQ 4plex (K N-term)	D1:iTRAQ 4plex (K N-term):1000.00
78	208	A0A0M3GXC2	M.S(+144.10)TQLHDVDPIETQ(+.98)EWLDALSSVLEYEGGER.A	Y	Y	35.27	20.95	3560.6917	2.7	891.1826	117.58	12	F12:40048	SC-GWM-A9.raw	1	7.687E4	8.129E4	7.497E4	8.034E4	1.00	1.06	0.98	1.05	7.687E4	8.129E4	7.497E4	8.034E4	1.00	1.06	0.98	1.05	-	-	-	-	2	31	iTRAQ 4plex (K N-term); Deamidation (NQ)	S1:iTRAQ 4plex (K N-term):1000.00;Q13:Deamidation (NQ):81.06
78	208	A0A0M3GXC2	K.D(+144.10)LELGGHIASFQ(+.98)SAATM(+15.99)YEVGFNHFWK(+144.10).A	Y	Y	35.14	21.06	3359.6165	2.5	840.9135	102.16	10	F10:34681	SC-GWM-A7.raw	0	6.692E4	6.871E4	6.088E4	6.644E4	1.00	1.03	0.91	0.99	6.692E4	6.871E4	6.088E4	6.644E4	1.00	1.03	0.91	0.99	-	-	-	-	99	125	iTRAQ 4plex (K N-term); Deamidation (NQ); Oxidation (M)	D1:iTRAQ 4plex (K N-term):1000.00;Q12:Deamidation (NQ):0.00;M17:Oxidation (M):1000.00;K27:iTRAQ 4plex (K N-term):1000.00
78	208	A0A0M3GXC2	R.K(+144.10)(+144.10)PTQEVLE.V	Y	Y	34.93	20.88	1230.7063	-2.1	616.3591	32.40	11	F11:9181	SC-GWM-A8.raw	0	7.518E4	8.146E4	9.667E4	7.438E4	1.00	1.08	1.29	0.99	7.518E4	8.146E4	9.667E4	7.438E4	1.00	1.08	1.29	0.99	-	-	-	-	467	474	iTRAQ 4plex (K N-term)	K1:iTRAQ 4plex (K N-term):1000.00;K1:iTRAQ 4plex (K N-term):1000.00
78	208	A0A0M3GXC2	R.M(+144.10)PHGTTTPY.L	Y	Y	34.61	20.98	1147.5454	2.1	574.7812	36.24	4	F4:10364	SC-GWM-A12.raw	1	4.366E5	3.946E5	4.252E5	4.12E5	1.00	0.90	0.97	0.94	4.366E5	3.946E5	4.252E5	4.12E5	1.00	0.90	0.97	0.94	0	0.09	0.02	0.04	50	58	iTRAQ 4plex (K N-term)	M1:iTRAQ 4plex (K N-term):1000.00
78	208	A0A0M3GXC2	K.K(+144.10)(+144.10)DLELGGH.I	Y	Y	34.30	20.89	1155.6492	0.5	578.8322	27.49	3	F3:7456	SC-GWM-A11.raw	2	1.884E5	1.941E5	1.898E5	1.964E5	1.00	1.03	1.01	1.04	1.884E5	1.941E5	1.898E5	1.964E5	1.00	1.03	1.01	1.04	0	0.00	0.01	0.02	98	105	iTRAQ 4plex (K N-term)	K1:iTRAQ 4plex (K N-term):1000.00;K1:iTRAQ 4plex (K N-term):1000.00
78	208	A0A0M3GXC2	E.K(+144.10)(+144.10)GIPGDQNIEHR.I	Y	Y	33.96	20.96	1650.9045	1.3	413.7339	26.89	4	F4:7107	SC-GWM-A12.raw	1	8.281E4	7.933E4	8.277E4	7.376E4	1.00	0.96	1.00	0.89	8.281E4	7.933E4	8.277E4	7.376E4	1.00	0.96	1.00	0.89	-	-	-	-	68	79	iTRAQ 4plex (K N-term)	K1:iTRAQ 4plex (K N-term):1000.00;K1:iTRAQ 4plex (K N-term):1000.00
78	208	A0A0M3GXC2	R.E(+144.10)FSTTM(+15.99)AF.V	Y	Y	33.50	21.00	1092.4919	-0.6	547.2529	94.39	6	F6:29656	SC-GWM-A3.raw	3	3.986E5	4.559E5	4.423E5	4.033E5	1.00	1.14	1.11	1.01	3.986E5	4.559E5	4.423E5	4.033E5	1.00	1.14	1.11	1.01	0	0.10	0.02	0.16	492	499	iTRAQ 4plex (K N-term); Oxidation (M)	E1:iTRAQ 4plex (K N-term):1000.00;M6:Oxidation (M):1000.00
78	208	A0A0M3GXC2	T.M(+144.10)YEVGFNHFWK(+144.10).A	Y	Y	33.27	20.43	1744.8639	5.8	582.6320	95.34	9	F9:31738	SC-GWM-A6.raw	1	7.719E4	7.152E4	6.619E4	6.381E4	1.00	0.93	0.86	0.83	7.719E4	7.152E4	6.619E4	6.381E4	1.00	0.93	0.86	0.83	-	-	-	-	115	125	iTRAQ 4plex (K N-term)	M1:iTRAQ 4plex (K N-term):1000.00;K11:iTRAQ 4plex (K N-term):1000.00
78	208	A0A0M3GXC2	R.M(+144.10)YANNEDVFYYITL.M	Y	Y	33.24	20.83	1898.8882	-1.2	950.4503	113.57	3	F3:38359	SC-GWM-A11.raw	0	2.969E4	1.874E4	1.959E4	2.112E4	1.00	0.63	0.66	0.71	2.969E4	1.874E4	1.959E4	2.112E4	1.00	0.63	0.66	0.71	-	-	-	-	678	691	iTRAQ 4plex (K N-term)	M1:iTRAQ 4plex (K N-term):1000.00
78	208	A0A0M3GXC2	E.P(+144.10)ESQGAIALAAR.E	Y	Y	33.16	20.83	1326.7377	-1.4	664.3752	56.17	6	F6:15924	SC-GWM-A3.raw	1	1.084E5	1.543E5	1.503E5	1.182E5	1.00	1.42	1.39	1.09	1.084E5	1.543E5	1.503E5	1.182E5	1.00	1.42	1.39	1.09	-	-	-	-	235	246	iTRAQ 4plex (K N-term)	P1:iTRAQ 4plex (K N-term):1000.00
78	208	A0A0M3GXC2	K.I(+144.10)IQELEGNFAGAGWN.V	Y	Y	33.06	20.45	1761.8807	3.3	881.9506	107.19	3	F3:36033	SC-GWM-A11.raw	3	1.189E5	1.3E5	1.253E5	1.198E5	1.00	1.09	1.05	1.01	1.189E5	1.3E5	1.253E5	1.198E5	1.00	1.09	1.05	1.01	0	0.12	0.22	0.11	273	287	iTRAQ 4plex (K N-term)	I1:iTRAQ 4plex (K N-term):1000.00
78	208	A0A0M3GXC2	K.E(+144.10)SVDGQILQEGIN.E	Y	Y	31.48	20.69	1544.7804	4.4	773.4009	64.55	9	F9:20682	SC-GWM-A6.raw	1	8.763E4	9.772E4	1.003E5	8.553E4	1.00	1.12	1.14	0.98	8.763E4	9.772E4	1.003E5	8.553E4	1.00	1.12	1.14	0.98	-	-	-	-	559	571	iTRAQ 4plex (K N-term)	E1:iTRAQ 4plex (K N-term):1000.00
78	208	A0A0M3GXC2	I.K(+144.10)(+144.10)GYGM(+15.99)GASGEGQNVAHQAK(+144.10).K	Y	Y	31.35	20.47	2337.1860	-0.1	780.0692	24.29	3	F3:6294	SC-GWM-A11.raw	1	8.654E3	1.09E4	1.193E4	9.064E3	1.00	1.26	1.38	1.05	8.654E3	1.09E4	1.193E4	9.064E3	1.00	1.26	1.38	1.05	-	-	-	-	391	409	iTRAQ 4plex (K N-term); Oxidation (M)	K1:iTRAQ 4plex (K N-term):1000.00;K1:iTRAQ 4plex (K N-term):1000.00;M5:Oxidation (M):1000.00;K19:iTRAQ 4plex (K N-term):1000.00
78	208	A0A0M3GXC2	H.L(+144.10)LPDFWQFPTVSM(+15.99)GLGPIMAIYQAR.F	Y	Y	31.32	20.66	3010.5571	2.5	1004.5288	117.44	2	F2:40344	SC-GWM-A10.raw	1	9.292E4	8.252E4	8.47E4	7.426E4	1.00	0.89	0.91	0.80	9.292E4	8.252E4	8.47E4	7.426E4	1.00	0.89	0.91	0.80	-	-	-	-	181	205	iTRAQ 4plex (K N-term); Oxidation (M)	L1:iTRAQ 4plex (K N-term):1000.00;M13:Oxidation (M):28.13
78	208	A0A0M3GXC2	K.D(+144.10)LELGGH.I	Y	Y	31.17	20.76	883.4521	-0.4	442.7332	34.54	8	F8:9912	SC-GWM-A5.raw	1	4.314E5	4.798E5	4.512E5	4.533E5	1.00	1.11	1.05	1.05	4.314E5	4.798E5	4.512E5	4.533E5	1.00	1.11	1.05	1.05	-	-	-	-	99	105	iTRAQ 4plex (K N-term)	D1:iTRAQ 4plex (K N-term):1000.00
78	208	A0A0M3GXC2	R.I(+144.10)LSTLLK(+144.10).D	Y	Y	31.08	25.32	1074.7256	1.3	538.3708	68.72	11	F11:22286	SC-GWM-A8.raw	4	5.981E7	5.635E7	5.929E7	5.287E7	1.00	0.94	0.99	0.88	5.981E7	5.635E7	5.929E7	5.287E7	1.00	0.94	0.99	0.88	0	0.12	0.12	0.16	502	508	iTRAQ 4plex (K N-term)	I1:iTRAQ 4plex (K N-term):1000.00;K7:iTRAQ 4plex (K N-term):1000.00
78	208	A0A0M3GXC2	R.T(+144.10)FGM(+15.99)EGM(+15.99)FR.Q	Y	Y	29.90	20.53	1250.5546	0.2	626.2847	86.13	6	F6:26653	SC-GWM-A3.raw	5	1.798E6	1.703E6	1.886E6	1.591E6	1.00	0.95	1.05	0.88	1.798E6	1.703E6	1.886E6	1.591E6	1.00	0.95	1.05	0.88	0	0.22	0.17	0.15	526	534	iTRAQ 4plex (K N-term); Oxidation (M)	T1:iTRAQ 4plex (K N-term):1000.00;M4:Oxidation (M):1000.00;M7:Oxidation (M):1000.00
78	208	A0A0M3GXC2	K.G(+144.10)EGEEGDLVFFQGHVAPGIY.A	Y	Y	29.12	20.08	2264.0872	-0.7	1133.0500	107.53	6	F6:34433	SC-GWM-A3.raw	1	9.476E4	9.504E4	1.108E5	9.789E4	1.00	1.00	1.17	1.03	9.476E4	9.504E4	1.108E5	9.789E4	1.00	1.00	1.17	1.03	0	0.14	0.11	0.02	128	147	iTRAQ 4plex (K N-term)	G1:iTRAQ 4plex (K N-term):1000.00
78	208	A0A0M3GXC2	R.V(+144.10)VPIVPD.E	Y	Y	28.74	20.51	881.5344	-2.1	441.7735	63.75	8	F8:20409	SC-GWM-A5.raw	0	8.502E4	5.83E4	7.556E4	6.122E4	1.00	0.69	0.89	0.72	8.502E4	5.83E4	7.556E4	6.122E4	1.00	0.69	0.89	0.72	-	-	-	-	516	522	iTRAQ 4plex (K N-term)	V1:iTRAQ 4plex (K N-term):1000.00
78	208	A0A0M3GXC2	K.I(+144.10)IQELEGN(+.98)FAGAGWN(+.98)VVK(+144.10).V	Y	Y	28.73	20.35	2234.1826	6.3	745.7395	109.31	3	F3:36807	SC-GWM-A11.raw	1	6.873E4	7.108E4	6.136E4	6.477E4	1.00	1.03	0.89	0.94	6.873E4	7.108E4	6.136E4	6.477E4	1.00	1.03	0.89	0.94	-	-	-	-	273	290	iTRAQ 4plex (K N-term); Deamidation (NQ)	I1:iTRAQ 4plex (K N-term):1000.00;N8:Deamidation (NQ):41.96;N15:Deamidation (NQ):37.56;K18:iTRAQ 4plex (K N-term):1000.00
78	208	A0A0M3GXC2	N.A(+144.10)AAIVLR.A	Y	Y	26.71	20.24	856.5616	-0.1	429.2880	51.55	5	F5:14536	SC-GWM-A2.raw	1	5.601E5	6.316E5	6.25E5	5.593E5	1.00	1.13	1.12	1.00	5.601E5	6.316E5	6.25E5	5.593E5	1.00	1.13	1.12	1.00	0	0.03	0.10	0.02	88	94	iTRAQ 4plex (K N-term)	A1:iTRAQ 4plex (K N-term):1000.00
78	208	A0A0M3GXC2	R.M(+144.10)YANNEDVFYYITLMNENYTHPDMPEGAEQDILK(+144.10)GM.Y	Y	Y	21.48	19.46	4544.0566	1.2	1137.0228	104.75	3	F3:35153	SC-GWM-A11.raw	0	2.45E4	2.696E4	1.864E4	2.161E4	1.00	1.10	0.76	0.88	2.45E4	2.696E4	1.864E4	2.161E4	1.00	1.10	0.76	0.88	-	-	-	-	678	713	iTRAQ 4plex (K N-term)	M1:iTRAQ 4plex (K N-term):1000.00;K34:iTRAQ 4plex (K N-term):1000.00
78	208	A0A0M3GXC2	K.I(+144.10)IQELEGNFAGAGW.N	Y	Y	21.33	19.24	1647.8378	3.2	824.9288	113.10	3	F3:38192	SC-GWM-A11.raw	0	3.492E4	3.704E4	3.772E4	3.251E4	1.00	1.06	1.08	0.93	3.492E4	3.704E4	3.772E4	3.251E4	1.00	1.06	1.08	0.93	-	-	-	-	273	286	iTRAQ 4plex (K N-term)	I1:iTRAQ 4plex (K N-term):1000.00
78	208	A0A0M3GXC2	R.M(+144.10)YANNEDVFYYITLMNENYTHPDMPEGAEQDILK(+144.10)G.M	Y	Y	21.00	19.45	4413.0161	1.9	1104.2634	106.14	2	F2:36173	SC-GWM-A10.raw	1	2.884E4	2.106E4	2.681E4	3.061E4	1.00	0.73	0.93	1.06	2.884E4	2.106E4	2.681E4	3.061E4	1.00	0.73	0.93	1.06	-	-	-	-	678	712	iTRAQ 4plex (K N-term)	M1:iTRAQ 4plex (K N-term):1000.00;K34:iTRAQ 4plex (K N-term):1000.00
78	208	A0A0M3GXC2	R.Q(+144.10)EVDGHGLPSY.P	Y	Y	19.86	19.28	1344.6432	-1.7	673.3278	48.11	10	F10:14769	SC-GWM-A7.raw	0	1.432E5	1.377E5	1.564E5	1.287E5	1.00	0.96	1.09	0.90	1.432E5	1.377E5	1.564E5	1.287E5	1.00	0.96	1.09	0.90	-	-	-	-	166	176	iTRAQ 4plex (K N-term)	Q1:iTRAQ 4plex (K N-term):1000.00
78	208	A0A0M3GXC2	K.P(+144.10)TVILAK(+144.10).T	Y	Y	19.80	19.74	1028.6837	-1.0	515.3486	56.09	1	F1:16284	SC-GWM-A1.raw	1	7.994E5	9.39E5	9.418E5	7.92E5	1.00	1.17	1.18	0.99	7.994E5	9.39E5	9.418E5	7.92E5	1.00	1.17	1.18	0.99	-	-	-	-	382	388	iTRAQ 4plex (K N-term)	P1:iTRAQ 4plex (K N-term):1000.00;K7:iTRAQ 4plex (K N-term):1000.00
78	251	B4RMJ9	R.M(+144.10)YAN(+.98)NEDVFYYITLMNENYTHPDMPEGAEQDILK(+144.10).G	Y	Y	158.92	35.69	4356.9785	0.9	1090.2529	111.48	11	F11:38087	SC-GWM-A8.raw	1	5.921E4	6.925E4	6.937E4	6.467E4	1.00	1.17	1.17	1.09	5.921E4	6.925E4	6.937E4	6.467E4	1.00	1.17	1.17	1.09	0	0.07	0.06	0.03	678	711	iTRAQ 4plex (K N-term); Deamidation (NQ)	M1:iTRAQ 4plex (K N-term):1000.00;N4:Deamidation (NQ):17.01;K34:iTRAQ 4plex (K N-term):1000.00
78	251	B4RMJ9	K.V(+144.10)WC(+57.02)FC(+57.02)GDGEMDEPESQGAIALAAR.E	Y	Y	138.60	33.45	2812.2375	-1.0	938.4188	84.80	9	F9:27930	SC-GWM-A6.raw	3	7.8E5	5.77E5	7.019E5	5.618E5	1.00	0.74	0.90	0.72	7.8E5	5.77E5	7.019E5	5.618E5	1.00	0.74	0.90	0.72	0	0.12	0.10	0.13	223	246	iTRAQ 4plex (K N-term); Carbamidomethylation	V1:iTRAQ 4plex (K N-term):1000.00;C3:Carbamidomethylation:1000.00;C5:Carbamidomethylation:1000.00
78	251	B4RMJ9	K.A(+144.10)K(+144.10)GEGEEGDLVFFQGHVAPGIYAR.A	Y	Y	125.32	31.77	2834.4595	1.2	945.8282	73.54	11	F11:24001	SC-GWM-A8.raw	19	5.966E6	5.773E6	5.829E6	5.388E6	1.00	0.97	0.98	0.90	5.966E6	5.773E6	5.829E6	5.388E6	1.00	0.97	0.98	0.90	0	0.22	0.15	0.18	126	149	iTRAQ 4plex (K N-term)	A1:iTRAQ 4plex (K N-term):1000.00;K2:iTRAQ 4plex (K N-term):1000.00
78	251	B4RMJ9	R.K(+144.10)(+144.10)VWC(+57.02)FC(+57.02)GDGEMDEPESQGAIALAAR.E	Y	Y	124.14	31.52	3084.4346	1.4	1029.1536	76.70	10	F10:25304	SC-GWM-A7.raw	2	3.074E5	2.359E5	2.693E5	2.183E5	1.00	0.77	0.88	0.71	3.074E5	2.359E5	2.693E5	2.183E5	1.00	0.77	0.88	0.71	0	0.05	0.06	0.06	222	246	iTRAQ 4plex (K N-term); Carbamidomethylation	K1:iTRAQ 4plex (K N-term):1000.00;K1:iTRAQ 4plex (K N-term):1000.00;C4:Carbamidomethylation:1000.00;C6:Carbamidomethylation:1000.00
78	251	B4RMJ9	K.D(+144.10)LELGGHIASFQSAATMYEVGFNHFWK(+144.10).A	Y	Y	122.41	30.61	3342.6375	0.9	836.6674	107.31	9	F9:35872	SC-GWM-A6.raw	47	5.159E6	5.254E6	5.209E6	5.227E6	1.00	1.02	1.01	1.01	5.159E6	5.254E6	5.209E6	5.227E6	1.00	1.02	1.01	1.01	0	0.15	0.15	0.20	99	125	iTRAQ 4plex (K N-term)	D1:iTRAQ 4plex (K N-term):1000.00;K27:iTRAQ 4plex (K N-term):1000.00
78	251	B4RMJ9	K.G(+144.10)EGEEGDLVFFQGHVAPGIYAR.A	Y	Y	116.00	30.81	2491.2253	0.5	1246.6206	76.78	9	F9:24972	SC-GWM-A6.raw	9	2.502E6	2.866E6	2.661E6	2.777E6	1.00	1.15	1.06	1.11	2.502E6	2.866E6	2.661E6	2.777E6	1.00	1.15	1.06	1.11	0	0.31	0.27	0.34	128	149	iTRAQ 4plex (K N-term)	G1:iTRAQ 4plex (K N-term):1000.00
78	251	B4RMJ9	K.V(+144.10)WC(+57.02)FC(+57.02)GDGEM(+15.99)DEPESQGAIALAAR.E	Y	Y	114.57	31.17	2828.2324	-4.1	943.7476	78.69	9	F9:25698	SC-GWM-A6.raw	2	4.551E5	3.063E5	4.115E5	3.228E5	1.00	0.67	0.90	0.71	4.551E5	3.063E5	4.115E5	3.228E5	1.00	0.67	0.90	0.71	0	0.09	0.06	0.16	223	246	iTRAQ 4plex (K N-term); Carbamidomethylation; Oxidation (M)	V1:iTRAQ 4plex (K N-term):1000.00;C3:Carbamidomethylation:1000.00;C5:Carbamidomethylation:1000.00;M10:Oxidation (M):1000.00
78	251	B4RMJ9	R.K(+144.10)(+144.10)VWC(+57.02)FC(+57.02)GDGEM(+15.99)DEPESQGAIALAAR.E	Y	Y	113.59	30.66	3100.4294	0.4	776.1149	68.22	9	F9:22076	SC-GWM-A6.raw	2	3.152E5	2.311E5	2.64E5	2.262E5	1.00	0.73	0.84	0.72	3.152E5	2.311E5	2.64E5	2.262E5	1.00	0.73	0.84	0.72	0	0.01	0.04	0.07	222	246	iTRAQ 4plex (K N-term); Carbamidomethylation; Oxidation (M)	K1:iTRAQ 4plex (K N-term):1000.00;K1:iTRAQ 4plex (K N-term):1000.00;C4:Carbamidomethylation:1000.00;C6:Carbamidomethylation:1000.00;M11:Oxidation (M):1000.00
78	251	B4RMJ9	R.D(+144.10)RFDIPVTDEQIESGDLPYLTFAPDTEEYK(+144.10).Y	Y	Y	110.23	29.56	3790.8345	1.7	1264.6210	116.42	6	F6:37637	SC-GWM-A3.raw	3	5.856E5	6.256E5	6.159E5	5.707E5	1.00	1.07	1.05	0.97	5.856E5	6.256E5	6.159E5	5.707E5	1.00	1.07	1.05	0.97	0	0.14	0.09	0.17	421	450	iTRAQ 4plex (K N-term)	D1:iTRAQ 4plex (K N-term):1000.00;K30:iTRAQ 4plex (K N-term):1000.00
78	251	B4RMJ9	K.G(+144.10)YGMGASGEGQNVAHQAK(+144.10).K	Y	Y	107.45	29.55	2048.9941	-1.4	684.0044	46.60	5	F5:12853	SC-GWM-A2.raw	17	6.222E6	5.516E6	5.878E6	5.546E6	1.00	0.89	0.94	0.89	6.222E6	5.516E6	5.878E6	5.546E6	1.00	0.89	0.94	0.89	0	0.15	0.17	0.21	392	409	iTRAQ 4plex (K N-term)	G1:iTRAQ 4plex (K N-term):1000.00;K18:iTRAQ 4plex (K N-term):1000.00
78	251	B4RMJ9	R.M(+144.10)YANN(+.98)EDVFYYITLMNENYTHPDMPEGAEQDILK(+144.10).G	Y	Y	107.09	29.42	4356.9785	-1.1	1090.2507	108.02	10	F10:36865	SC-GWM-A7.raw	1	3.061E4	3.435E4	3.503E4	3.599E4	1.00	1.12	1.14	1.18	3.061E4	3.435E4	3.503E4	3.599E4	1.00	1.12	1.14	1.18	-	-	-	-	678	711	iTRAQ 4plex (K N-term); Deamidation (NQ)	M1:iTRAQ 4plex (K N-term):1000.00;N5:Deamidation (NQ):12.28;K34:iTRAQ 4plex (K N-term):1000.00
78	251	B4RMJ9	R.M(+144.10)YANNEDVFYYITLM(+15.99)NENYTHPDMPEGAEQDILK(+144.10).G	Y	Y	103.94	29.38	4371.9893	1.2	1094.0059	95.96	9	F9:31967	SC-GWM-A6.raw	4	1.681E5	1.376E5	1.32E5	1.491E5	1.00	0.82	0.78	0.89	1.681E5	1.376E5	1.32E5	1.491E5	1.00	0.82	0.78	0.89	0	0.57	0.61	0.63	678	711	iTRAQ 4plex (K N-term); Oxidation (M)	M1:iTRAQ 4plex (K N-term):1000.00;M15:Oxidation (M):46.57;K34:iTRAQ 4plex (K N-term):1000.00
78	251	B4RMJ9	R.K(+144.10)(+144.10)PTQEVLEVPELSAFDAQLK(+144.10).S	Y	Y	103.93	28.79	2673.4954	4.9	1337.7615	83.75	11	F11:27791	SC-GWM-A8.raw	12	1.786E6	1.835E6	1.797E6	1.692E6	1.00	1.03	1.01	0.95	1.786E6	1.835E6	1.797E6	1.692E6	1.00	1.03	1.01	0.95	0	0.20	0.10	0.21	467	486	iTRAQ 4plex (K N-term)	K1:iTRAQ 4plex (K N-term):1000.00;K1:iTRAQ 4plex (K N-term):1000.00;K20:iTRAQ 4plex (K N-term):1000.00
78	251	B4RMJ9	K.D(+144.10)LELGGHIASFQ(+.98)SAATMYEVGFNHFWK(+144.10).A	Y	Y	101.80	28.40	3343.6216	5.3	836.9171	106.81	9	F9:35726	SC-GWM-A6.raw	7	1.108E6	1.145E6	1.157E6	1.158E6	1.00	1.03	1.04	1.04	1.108E6	1.145E6	1.157E6	1.158E6	1.00	1.03	1.04	1.04	0	0.16	0.15	0.21	99	125	iTRAQ 4plex (K N-term); Deamidation (NQ)	D1:iTRAQ 4plex (K N-term):1000.00;Q12:Deamidation (NQ):24.97;K27:iTRAQ 4plex (K N-term):1000.00
78	251	B4RMJ9	K.I(+144.10)IQELEGNFAGAGWNVVK(+144.10).V	Y	Y	101.29	28.71	2232.2146	-1.4	745.0778	102.69	7	F7:34014	SC-GWM-A4.raw	10	3.188E7	2.952E7	3.133E7	2.925E7	1.00	0.93	0.98	0.92	3.188E7	2.952E7	3.133E7	2.925E7	1.00	0.93	0.98	0.92	0	0.16	0.10	0.08	273	290	iTRAQ 4plex (K N-term)	I1:iTRAQ 4plex (K N-term):1000.00;K18:iTRAQ 4plex (K N-term):1000.00
78	251	B4RMJ9	H.I(+144.10)ASFQSAATMYEVGFNHFWK(+144.10).A	Y	Y	100.94	29.04	2621.2981	0.4	874.7736	101.97	10	F10:34604	SC-GWM-A7.raw	3	5.548E5	6.096E5	5.655E5	5.635E5	1.00	1.10	1.02	1.02	5.548E5	6.096E5	5.655E5	5.635E5	1.00	1.10	1.02	1.02	0	0.21	0.14	0.23	106	125	iTRAQ 4plex (K N-term)	I1:iTRAQ 4plex (K N-term):1000.00;K20:iTRAQ 4plex (K N-term):1000.00
78	251	B4RMJ9	K.G(+144.10)QQYTPQDK(+144.10)DQLMFYK(+144.10).E	Y	Y	100.44	29.07	2421.2363	-0.1	808.0859	56.84	9	F9:17810	SC-GWM-A6.raw	12	2.082E7	1.965E7	1.998E7	1.958E7	1.00	0.94	0.96	0.94	2.082E7	1.965E7	1.998E7	1.958E7	1.00	0.94	0.96	0.94	0	0.09	0.12	0.13	543	558	iTRAQ 4plex (K N-term)	G1:iTRAQ 4plex (K N-term):1000.00;K9:iTRAQ 4plex (K N-term):1000.00;K16:iTRAQ 4plex (K N-term):1000.00
78	251	B4RMJ9	R.M(+144.10)YANNEDVFYYITLMNENYTHPDMPEGAEQDILK(+144.10).G	Y	Y	98.16	28.50	4355.9946	0.2	1090.0061	111.26	3	F3:37518	SC-GWM-A11.raw	5	7.661E5	8.815E5	7.961E5	9.356E5	1.00	1.15	1.04	1.22	7.661E5	8.815E5	7.961E5	9.356E5	1.00	1.15	1.04	1.22	0	0.20	0.20	0.28	678	711	iTRAQ 4plex (K N-term)	M1:iTRAQ 4plex (K N-term):1000.00;K34:iTRAQ 4plex (K N-term):1000.00
78	251	B4RMJ9	R.M(+144.10)PHGTTTPYLNTVSVENEK(+144.10).G	Y	Y	96.30	28.66	2405.2141	0.0	802.7453	53.54	11	F11:16721	SC-GWM-A8.raw	9	7.207E6	7.646E6	7.712E6	8.8E6	1.00	1.06	1.07	1.22	7.207E6	7.646E6	7.712E6	8.8E6	1.00	1.06	1.07	1.22	0	0.18	0.23	0.32	50	68	iTRAQ 4plex (K N-term)	M1:iTRAQ 4plex (K N-term):1000.00;K19:iTRAQ 4plex (K N-term):1000.00
78	251	B4RMJ9	K.D(+144.10)LELGGHIASFQSAATMYEVGFN(+.98)HFWK(+144.10).A	Y	Y	95.88	28.46	3343.6216	4.0	836.9160	109.72	11	F11:37437	SC-GWM-A8.raw	4	3.053E5	3.147E5	3.038E5	3.423E5	1.00	1.03	1.00	1.12	3.053E5	3.147E5	3.038E5	3.423E5	1.00	1.03	1.00	1.12	0	0.08	0.06	0.17	99	125	iTRAQ 4plex (K N-term); Deamidation (NQ)	D1:iTRAQ 4plex (K N-term):1000.00;N23:Deamidation (NQ):4.93;K27:iTRAQ 4plex (K N-term):1000.00
78	251	B4RMJ9	R.F(+144.10)DIPVTDEQIESGDLPYLTFAPDTEEYK(+144.10).Y	Y	Y	95.83	28.33	3519.7063	0.6	1174.2434	104.25	8	F8:35344	SC-GWM-A5.raw	3	3.309E5	3.458E5	3.288E5	3.165E5	1.00	1.04	0.99	0.96	3.309E5	3.458E5	3.288E5	3.165E5	1.00	1.04	0.99	0.96	0	0.18	0.04	0.13	423	450	iTRAQ 4plex (K N-term)	F1:iTRAQ 4plex (K N-term):1000.00;K28:iTRAQ 4plex (K N-term):1000.00
78	251	B4RMJ9	K.G(+144.10)YGM(+15.99)GASGEGQNVAHQAK(+144.10).K	Y	Y	95.14	29.19	2064.9890	-0.2	689.3368	26.37	11	F11:7083	SC-GWM-A8.raw	22	4.134E6	3.713E6	4.211E6	3.499E6	1.00	0.90	1.02	0.85	4.134E6	3.713E6	4.211E6	3.499E6	1.00	0.90	1.02	0.85	0	0.16	0.28	0.27	392	409	iTRAQ 4plex (K N-term); Oxidation (M)	G1:iTRAQ 4plex (K N-term):1000.00;M4:Oxidation (M):1000.00;K18:iTRAQ 4plex (K N-term):1000.00
78	251	B4RMJ9	R.A(+144.10)ANHADGK(+144.10)PTVILAK(+144.10).T	Y	Y	94.78	31.01	1937.1423	0.2	485.2929	33.50	10	F10:9531	SC-GWM-A7.raw	7	2.444E7	2.226E7	2.556E7	2.389E7	1.00	0.91	1.05	0.98	2.444E7	2.226E7	2.556E7	2.389E7	1.00	0.91	1.05	0.98	0	0.14	0.29	0.15	374	388	iTRAQ 4plex (K N-term)	A1:iTRAQ 4plex (K N-term):1000.00;K8:iTRAQ 4plex (K N-term):1000.00;K15:iTRAQ 4plex (K N-term):1000.00
78	251	B4RMJ9	R.E(+144.10)GLDNLIFVINC(+57.02)NLQR.L	Y	Y	94.57	28.32	2061.0798	0.6	1031.5479	105.28	10	F10:35845	SC-GWM-A7.raw	6	5.807E6	2.289E6	4.398E6	2.243E6	1.00	0.39	0.76	0.39	5.807E6	2.289E6	4.398E6	2.243E6	1.00	0.39	0.76	0.39	0	0.64	0.20	0.66	247	262	iTRAQ 4plex (K N-term); Carbamidomethylation	E1:iTRAQ 4plex (K N-term):1000.00;C12:Carbamidomethylation:1000.00
78	251	B4RMJ9	R.M(+144.10)EEC(+57.02)LDGDYQTYK(+144.10).S	Y	Y	92.85	28.12	1938.8583	-0.2	970.4362	56.24	10	F10:17823	SC-GWM-A7.raw	6	8.302E6	3.953E6	6.932E6	3.27E6	1.00	0.48	0.84	0.39	8.302E6	3.953E6	6.932E6	3.27E6	1.00	0.48	0.84	0.39	0	0.26	0.16	0.34	313	325	iTRAQ 4plex (K N-term); Carbamidomethylation	M1:iTRAQ 4plex (K N-term):1000.00;C4:Carbamidomethylation:1000.00;K13:iTRAQ 4plex (K N-term):1000.00
78	251	B4RMJ9	K.A(+144.10)LVADM(+15.99)TDEQLWALNR.G	Y	Y	92.25	28.61	2005.0060	-2.9	1003.5073	74.82	9	F9:24319	SC-GWM-A6.raw	10	2.467E6	2.424E6	2.76E6	2.282E6	1.00	0.98	1.12	0.92	2.467E6	2.424E6	2.76E6	2.282E6	1.00	0.98	1.12	0.92	0	0.23	0.16	0.18	344	359	iTRAQ 4plex (K N-term); Oxidation (M)	A1:iTRAQ 4plex (K N-term):1000.00;M6:Oxidation (M):1000.00
78	251	B4RMJ9	K.D(+144.10)LELGGHIASFQSAATM(+15.99)YEVGFNHFWK(+144.10).A	Y	Y	90.90	27.77	3358.6323	-1.4	840.6642	95.90	9	F9:31944	SC-GWM-A6.raw	6	6.181E5	6.146E5	6.477E5	6.145E5	1.00	0.99	1.05	0.99	6.181E5	6.146E5	6.477E5	6.145E5	1.00	0.99	1.05	0.99	0	0.15	0.15	0.21	99	125	iTRAQ 4plex (K N-term); Oxidation (M)	D1:iTRAQ 4plex (K N-term):1000.00;M17:Oxidation (M):1000.00;K27:iTRAQ 4plex (K N-term):1000.00
78	251	B4RMJ9	R.M(+144.10)PHGTTTPYLN(+.98)TVSVENEK(+144.10).G	Y	Y	89.60	27.32	2406.1980	0.0	803.0733	70.85	5	F5:21308	SC-GWM-A2.raw	5	8.581E5	9.272E5	9.01E5	9.465E5	1.00	1.08	1.05	1.10	8.581E5	9.272E5	9.01E5	9.465E5	1.00	1.08	1.05	1.10	0	0.11	0.13	0.17	50	68	iTRAQ 4plex (K N-term); Deamidation (NQ)	M1:iTRAQ 4plex (K N-term):1000.00;N11:Deamidation (NQ):60.10;K19:iTRAQ 4plex (K N-term):1000.00
78	251	B4RMJ9	R.M(+144.10)YANNEDVFYYITLMN(+.98)ENYTHPDMPEGAEQDILK(+144.10).G	Y	Y	89.48	27.60	4356.9785	5.9	1090.2583	110.75	3	F3:37335	SC-GWM-A11.raw	4	1.766E5	1.79E5	1.826E5	2.03E5	1.00	1.01	1.03	1.15	1.766E5	1.79E5	1.826E5	2.03E5	1.00	1.01	1.03	1.15	0	0.26	0.21	0.28	678	711	iTRAQ 4plex (K N-term); Deamidation (NQ)	M1:iTRAQ 4plex (K N-term):1000.00;N16:Deamidation (NQ):11.10;K34:iTRAQ 4plex (K N-term):1000.00
78	251	B4RMJ9	K.G(+144.10)YGMGASGEGQN(+.98)VAHQAK(+144.10).K	Y	Y	89.31	27.17	2049.9780	-4.7	684.3301	33.66	11	F11:9601	SC-GWM-A8.raw	1	9.89E4	9.55E4	1.064E5	1.004E5	1.00	0.97	1.08	1.02	9.89E4	9.55E4	1.064E5	1.004E5	1.00	0.97	1.08	1.02	-	-	-	-	392	409	iTRAQ 4plex (K N-term); Deamidation (NQ)	G1:iTRAQ 4plex (K N-term):1000.00;N12:Deamidation (NQ):16.90;K18:iTRAQ 4plex (K N-term):1000.00
78	251	B4RMJ9	R.K(+144.10)(+144.10)VWC(+57.02)FC(+57.02)GDGEMDEPESQ(+.98)GAIALAAR.E	Y	Y	88.52	27.46	3085.4187	6.7	1029.4871	77.90	10	F10:25768	SC-GWM-A7.raw	0	1.485E5	1.358E5	1.562E5	1.401E5	1.00	0.91	1.05	0.94	1.485E5	1.358E5	1.562E5	1.401E5	1.00	0.91	1.05	0.94	0	0.14	0.09	0.24	222	246	iTRAQ 4plex (K N-term); Carbamidomethylation; Deamidation (NQ)	K1:iTRAQ 4plex (K N-term):1000.00;K1:iTRAQ 4plex (K N-term):1000.00;C4:Carbamidomethylation:1000.00;C6:Carbamidomethylation:1000.00;Q17:Deamidation (NQ):1000.00
78	251	B4RMJ9	R.M(+144.10)(+15.99)YANNEDVFYYITLMNENYTHPDMPEGAEQDILK(+144.10).G	Y	Y	88.12	27.50	4371.9893	2.4	1094.0072	105.33	10	F10:35866	SC-GWM-A7.raw	3	7.841E4	8.148E4	8.049E4	8.825E4	1.00	1.04	1.03	1.13	7.841E4	8.148E4	8.049E4	8.825E4	1.00	1.04	1.03	1.13	0	0.07	0.11	0.12	678	711	iTRAQ 4plex (K N-term); Oxidation (M)	M1:iTRAQ 4plex (K N-term):1000.00;M1:Oxidation (M):65.04;K34:iTRAQ 4plex (K N-term):1000.00
78	251	B4RMJ9	K.A(+144.10)LVADMTDEQLWALNR.G	Y	Y	87.45	27.68	1989.0111	-0.1	995.5127	86.78	9	F9:28646	SC-GWM-A6.raw	28	1.792E7	1.721E7	1.688E7	1.651E7	1.00	0.96	0.94	0.92	1.792E7	1.721E7	1.688E7	1.651E7	1.00	0.96	0.94	0.92	0	0.19	0.13	0.17	344	359	iTRAQ 4plex (K N-term)	A1:iTRAQ 4plex (K N-term):1000.00
78	251	B4RMJ9	R.I(+144.10)GDLAWAAGDMHAR.G	Y	Y	87.42	27.31	1626.8058	0.1	543.2759	82.50	5	F5:25507	SC-GWM-A2.raw	31	1.634E7	1.549E7	1.555E7	1.513E7	1.00	0.95	0.95	0.93	1.634E7	1.549E7	1.555E7	1.513E7	1.00	0.95	0.95	0.93	0	0.21	0.24	0.22	608	621	iTRAQ 4plex (K N-term)	I1:iTRAQ 4plex (K N-term):1000.00
78	251	B4RMJ9	R.M(+144.10)YANNEDVFYYITLMNENYTHPDM(+15.99)PEGAEQDILK(+144.10).G	Y	Y	87.36	27.20	4371.9893	0.2	1094.0048	107.52	12	F12:36340	SC-GWM-A9.raw	3	1.821E5	1.66E5	1.919E5	1.635E5	1.00	0.91	1.05	0.90	1.821E5	1.66E5	1.919E5	1.635E5	1.00	0.91	1.05	0.90	0	0.03	0.19	0.09	678	711	iTRAQ 4plex (K N-term); Oxidation (M)	M1:iTRAQ 4plex (K N-term):1000.00;M24:Oxidation (M):45.63;K34:iTRAQ 4plex (K N-term):1000.00
78	251	B4RMJ9	K.R(+144.10)VVPIVPDESR.T	Y	Y	84.58	27.23	1409.8112	1.2	470.9449	38.55	9	F9:11187	SC-GWM-A6.raw	4	8.533E5	9.56E5	1.104E6	1.022E6	1.00	1.12	1.29	1.20	8.533E5	9.56E5	1.104E6	1.022E6	1.00	1.12	1.29	1.20	0	0.38	0.30	0.45	515	525	iTRAQ 4plex (K N-term)	R1:iTRAQ 4plex (K N-term):1000.00
78	251	B4RMJ9	M.S(+144.10)TQLHDVDPIETQEWLDALSSVLEYEGGER.A	Y	Y	83.87	26.54	3559.7075	1.9	1187.5787	116.83	12	F12:39753	SC-GWM-A9.raw	4	4.639E5	4.923E5	4.539E5	5.738E5	1.00	1.06	0.98	1.24	4.639E5	4.923E5	4.539E5	5.738E5	1.00	1.06	0.98	1.24	0	0.09	0.12	0.30	2	31	iTRAQ 4plex (K N-term)	S1:iTRAQ 4plex (K N-term):1000.00
78	251	B4RMJ9	R.A(+144.10)YIPN(+.98)DYHVLGTDGFGR.S	Y	Y	82.42	26.67	2038.9869	-1.0	680.6689	72.66	9	F9:23609	SC-GWM-A6.raw	6	2.143E6	2.237E6	2.111E6	2.161E6	1.00	1.04	0.98	1.01	2.143E6	2.237E6	2.111E6	2.161E6	1.00	1.04	0.98	1.01	0	0.15	0.15	0.12	815	831	iTRAQ 4plex (K N-term); Deamidation (NQ)	A1:iTRAQ 4plex (K N-term):1000.00;N5:Deamidation (NQ):1000.00
78	251	B4RMJ9	R.M(+144.10)(+15.99)EEC(+57.02)LDGDYQTYK(+144.10).S	Y	Y	81.51	26.76	1954.8531	0.5	978.4343	47.74	10	F10:14635	SC-GWM-A7.raw	4	1.073E6	7.758E5	1.086E6	6.393E5	1.00	0.72	1.01	0.60	1.073E6	7.758E5	1.086E6	6.393E5	1.00	0.72	1.01	0.60	0	0.36	0.11	0.41	313	325	iTRAQ 4plex (K N-term); Oxidation (M); Carbamidomethylation	M1:iTRAQ 4plex (K N-term):1000.00;M1:Oxidation (M):1000.00;C4:Carbamidomethylation:1000.00;K13:iTRAQ 4plex (K N-term):1000.00
78	251	B4RMJ9	F.C(+57.02)(+144.10)GDGEMDEPESQGAIALAAR.E	Y	Y	81.30	26.33	2219.9907	-1.2	741.0033	56.89	8	F8:17869	SC-GWM-A5.raw	1	1.394E5	1.413E5	1.525E5	1.304E5	1.00	1.01	1.09	0.94	1.394E5	1.413E5	1.525E5	1.304E5	1.00	1.01	1.09	0.94	0	0.02	0.01	0.03	227	246	Carbamidomethylation; iTRAQ 4plex (K N-term)	C1:Carbamidomethylation:1000.00;C1:iTRAQ 4plex (K N-term):1000.00
78	251	B4RMJ9	K.G(+144.10)QQYTPQDK(+144.10)DQLM(+15.99)FYK(+144.10).E	Y	Y	81.10	26.63	2437.2312	0.6	813.4182	52.86	8	F8:16442	SC-GWM-A5.raw	2	6.905E5	6.257E5	6.693E5	5.993E5	1.00	0.91	0.97	0.87	6.905E5	6.257E5	6.693E5	5.993E5	1.00	0.91	0.97	0.87	0	0.02	0.15	0.02	543	558	iTRAQ 4plex (K N-term); Oxidation (M)	G1:iTRAQ 4plex (K N-term):1000.00;K9:iTRAQ 4plex (K N-term):1000.00;M13:Oxidation (M):1000.00;K16:iTRAQ 4plex (K N-term):1000.00
78	251	B4RMJ9	K.I(+144.10)IQELEGN(+.98)FAGAGWNVVK(+144.10).V	Y	Y	79.99	26.37	2233.1985	0.0	745.4068	114.55	1	F1:37159	SC-GWM-A1.raw	1	6.612E5	5.916E5	6.39E5	5.752E5	1.00	0.89	0.97	0.87	6.612E5	5.916E5	6.39E5	5.752E5	1.00	0.89	0.97	0.87	0	0.23	0.15	0.13	273	290	iTRAQ 4plex (K N-term); Deamidation (NQ)	I1:iTRAQ 4plex (K N-term):1000.00;N8:Deamidation (NQ):52.68;K18:iTRAQ 4plex (K N-term):1000.00
78	251	B4RMJ9	R.E(+144.10)HFFNTPELK(+144.10).A	Y	Y	79.53	26.90	1548.8180	-1.0	775.4155	55.89	8	F8:17538	SC-GWM-A5.raw	10	1.487E7	1.489E7	1.517E7	1.493E7	1.00	1.00	1.02	1.00	1.487E7	1.489E7	1.517E7	1.493E7	1.00	1.00	1.02	1.00	0	0.17	0.19	0.18	334	343	iTRAQ 4plex (K N-term)	E1:iTRAQ 4plex (K N-term):1000.00;K10:iTRAQ 4plex (K N-term):1000.00
78	251	B4RMJ9	K.G(+144.10)YGMGASGEGQNVAH.Q	Y	Y	77.66	25.68	1577.7014	1.0	789.8588	33.04	10	F10:9373	SC-GWM-A7.raw	0	2.463E4	3.019E4	3.328E4	2.812E4	1.00	1.23	1.35	1.14	2.463E4	3.019E4	3.328E4	2.812E4	1.00	1.23	1.35	1.14	-	-	-	-	392	406	iTRAQ 4plex (K N-term)	G1:iTRAQ 4plex (K N-term):1000.00
78	251	B4RMJ9	R.E(+144.10)GLDNLIFVIN(+.98)C(+57.02)NLQR.L	Y	Y	77.62	26.11	2062.0640	1.9	1032.0413	114.88	1	F1:37282	SC-GWM-A1.raw	5	6.525E5	4.696E5	5.876E5	4.86E5	1.00	0.72	0.90	0.74	6.525E5	4.696E5	5.876E5	4.86E5	1.00	0.72	0.90	0.74	0	0.20	0.16	0.31	247	262	iTRAQ 4plex (K N-term); Deamidation (NQ); Carbamidomethylation	E1:iTRAQ 4plex (K N-term):1000.00;N11:Deamidation (NQ):36.05;C12:Carbamidomethylation:1000.00
78	251	B4RMJ9	P.T(+144.10)QEVLEVPELSAFDAQLK(+144.10).S	Y	Y	76.97	25.94	2304.2456	1.1	769.0900	90.06	9	F9:29826	SC-GWM-A6.raw	2	4.13E5	4.056E5	4.298E5	4.147E5	1.00	0.98	1.04	1.00	4.13E5	4.056E5	4.298E5	4.147E5	1.00	0.98	1.04	1.00	0	0.06	0.02	0.05	469	486	iTRAQ 4plex (K N-term)	T1:iTRAQ 4plex (K N-term):1000.00;K18:iTRAQ 4plex (K N-term):1000.00
78	251	B4RMJ9	R.M(+144.10)PHGTTTPYLNTVSVEN(+.98)EK(+144.10).G	Y	Y	76.92	26.63	2406.1980	-3.3	803.0706	72.42	6	F6:21655	SC-GWM-A3.raw	5	5.238E5	5.46E5	5.357E5	5.807E5	1.00	1.04	1.02	1.11	5.238E5	5.46E5	5.357E5	5.807E5	1.00	1.04	1.02	1.11	0	0.10	0.11	0.17	50	68	iTRAQ 4plex (K N-term); Deamidation (NQ)	M1:iTRAQ 4plex (K N-term):1000.00;N17:Deamidation (NQ):111.20;K19:iTRAQ 4plex (K N-term):1000.00
78	251	B4RMJ9	L.P(+144.10)YLTFAPDTEEYK(+144.10).Y	Y	Y	76.03	25.92	1860.9388	-1.9	931.4749	84.81	5	F5:26311	SC-GWM-A2.raw	2	1.779E5	1.618E5	1.923E5	1.242E5	1.00	0.91	1.08	0.70	1.779E5	1.618E5	1.923E5	1.242E5	1.00	0.91	1.08	0.70	0	0.14	0.16	0.01	438	450	iTRAQ 4plex (K N-term)	P1:iTRAQ 4plex (K N-term):1000.00;K13:iTRAQ 4plex (K N-term):1000.00
78	251	B4RMJ9	R.V(+144.10)VPIVPDESR.T	Y	Y	75.66	26.02	1253.7101	-0.1	418.9106	49.84	8	F8:15351	SC-GWM-A5.raw	2	4.508E7	4.387E7	4.599E7	4.357E7	1.00	0.97	1.02	0.97	4.508E7	4.387E7	4.599E7	4.357E7	1.00	0.97	1.02	0.97	0	0.08	0.08	0.08	516	525	iTRAQ 4plex (K N-term)	V1:iTRAQ 4plex (K N-term):1000.00
78	251	B4RMJ9	F.Q(+144.10)SAATMYEVGFNHFWK(+144.10).A	Y	Y	75.64	25.82	2203.0764	1.2	735.3669	99.93	6	F6:31611	SC-GWM-A3.raw	6	1.081E6	1.33E6	1.205E6	1.231E6	1.00	1.23	1.12	1.14	1.081E6	1.33E6	1.205E6	1.231E6	1.00	1.23	1.12	1.14	0	0.10	0.08	0.13	110	125	iTRAQ 4plex (K N-term)	Q1:iTRAQ 4plex (K N-term):1000.00;K16:iTRAQ 4plex (K N-term):1000.00
78	251	B4RMJ9	K.G(+144.10)EGEEGDLVFFQGH.V	Y	Y	75.28	26.01	1663.7600	-1.3	832.8862	71.43	10	F10:23384	SC-GWM-A7.raw	1	2.58E5	3.02E5	2.631E5	2.737E5	1.00	1.17	1.02	1.06	2.58E5	3.02E5	2.631E5	2.737E5	1.00	1.17	1.02	1.06	0	0.08	0.15	0.01	128	141	iTRAQ 4plex (K N-term)	G1:iTRAQ 4plex (K N-term):1000.00
78	251	B4RMJ9	I.P(+144.10)VTDEQIESGDLPYLTFAPDTEEYK(+144.10).Y	Y	Y	74.98	25.44	3144.5269	1.1	1049.1841	90.52	4	F4:30259	SC-GWM-A12.raw	1	3.674E4	3.723E4	4.336E4	3.079E4	1.00	1.01	1.18	0.84	3.674E4	3.723E4	4.336E4	3.079E4	1.00	1.01	1.18	0.84	-	-	-	-	426	450	iTRAQ 4plex (K N-term)	P1:iTRAQ 4plex (K N-term):1000.00;K25:iTRAQ 4plex (K N-term):1000.00
78	251	B4RMJ9	K.A(+144.10)K(+144.10)GEGEEGDLVFFQ(+.98)GHVAPGIYAR.A	Y	Y	72.72	25.14	2835.4434	6.9	946.1616	75.50	11	F11:24720	SC-GWM-A8.raw	0	2.126E5	1.898E5	2.048E5	2.778E5	1.00	0.89	0.96	1.31	2.126E5	1.898E5	2.048E5	2.778E5	1.00	0.89	0.96	1.31	0	0.11	0.00	0.25	126	149	iTRAQ 4plex (K N-term); Deamidation (NQ)	A1:iTRAQ 4plex (K N-term):1000.00;K2:iTRAQ 4plex (K N-term):1000.00;Q14:Deamidation (NQ):1000.00
78	251	B4RMJ9	R.A(+144.10)QYLLENLLK(+144.10).Y	Y	Y	72.68	30.03	1491.8904	-0.6	746.9520	86.66	9	F9:28600	SC-GWM-A6.raw	11	5.25E7	5.017E7	5.42E7	4.883E7	1.00	0.96	1.03	0.93	5.25E7	5.017E7	5.42E7	4.883E7	1.00	0.96	1.03	0.93	0	0.17	0.15	0.19	32	41	iTRAQ 4plex (K N-term)	A1:iTRAQ 4plex (K N-term):1000.00;K10:iTRAQ 4plex (K N-term):1000.00
78	251	B4RMJ9	L.M(+144.10)NENYTHPDM(+15.99)PEGAEQDILK(+144.10).G	Y	Y	72.38	25.44	2635.2139	-1.6	879.4105	52.04	10	F10:16250	SC-GWM-A7.raw	0	4.901E4	5.851E4	4.61E4	4.011E4	1.00	1.19	0.94	0.82	4.901E4	5.851E4	4.61E4	4.011E4	1.00	1.19	0.94	0.82	-	-	-	-	692	711	iTRAQ 4plex (K N-term); Oxidation (M)	M1:iTRAQ 4plex (K N-term):1000.00;M10:Oxidation (M):1000.00;K20:iTRAQ 4plex (K N-term):1000.00
78	251	B4RMJ9	R.A(+144.10)AN(+.98)HADGK(+144.10)PTVILAK(+144.10).T	Y	Y	72.10	25.58	1938.1263	-0.1	647.0493	34.96	7	F7:9387	SC-GWM-A4.raw	2	1.21E5	1.261E5	1.094E5	1.049E5	1.00	1.04	0.90	0.87	1.21E5	1.261E5	1.094E5	1.049E5	1.00	1.04	0.90	0.87	0	0.04	0.02	0.06	374	388	iTRAQ 4plex (K N-term); Deamidation (NQ)	A1:iTRAQ 4plex (K N-term):1000.00;N3:Deamidation (NQ):1000.00;K8:iTRAQ 4plex (K N-term):1000.00;K15:iTRAQ 4plex (K N-term):1000.00
78	251	B4RMJ9	R.T(+144.10)FGMEGMFR.Q	Y	Y	71.91	26.77	1218.5647	-0.5	610.2893	86.54	5	F5:26975	SC-GWM-A2.raw	8	3.669E7	3.353E7	3.434E7	3.349E7	1.00	0.91	0.94	0.91	3.669E7	3.353E7	3.434E7	3.349E7	1.00	0.91	0.94	0.91	0	0.54	0.15	0.52	526	534	iTRAQ 4plex (K N-term)	T1:iTRAQ 4plex (K N-term):1000.00
78	251	B4RMJ9	R.I(+144.10)GDLAWAAGDM(+15.99)HAR.G	Y	Y	71.72	25.26	1642.8008	0.8	548.6080	73.52	1	F1:22339	SC-GWM-A1.raw	12	3.819E6	3.565E6	4.032E6	3.666E6	1.00	0.93	1.06	0.96	3.819E6	3.565E6	4.032E6	3.666E6	1.00	0.93	1.06	0.96	0	0.24	0.18	0.21	608	621	iTRAQ 4plex (K N-term); Oxidation (M)	I1:iTRAQ 4plex (K N-term):1000.00;M11:Oxidation (M):1000.00
78	251	B4RMJ9	R.Q(+144.10)RM(+15.99)EEC(+57.02)LDGDYQTYK(+144.10).S	Y	Y	71.67	25.17	2239.0129	4.2	747.3481	42.37	8	F8:12691	SC-GWM-A5.raw	1	9.952E4	5.526E4	9.306E4	4.626E4	1.00	0.56	0.94	0.46	9.952E4	5.526E4	9.306E4	4.626E4	1.00	0.56	0.94	0.46	-	-	-	-	311	325	iTRAQ 4plex (K N-term); Oxidation (M); Carbamidomethylation	Q1:iTRAQ 4plex (K N-term):1000.00;M3:Oxidation (M):1000.00;C6:Carbamidomethylation:1000.00;K15:iTRAQ 4plex (K N-term):1000.00
78	251	B4RMJ9	N.H(+144.10)ADGK(+144.10)PTVILAK(+144.10).T	Y	Y	70.49	24.88	1681.0251	-0.2	841.5197	32.44	10	F10:9166	SC-GWM-A7.raw	2	2.053E5	2.185E5	2.189E5	2.032E5	1.00	1.06	1.07	0.99	2.053E5	2.185E5	2.189E5	2.032E5	1.00	1.06	1.07	0.99	0	0.04	0.06	0.05	377	388	iTRAQ 4plex (K N-term)	H1:iTRAQ 4plex (K N-term):1000.00;K5:iTRAQ 4plex (K N-term):1000.00;K12:iTRAQ 4plex (K N-term):1000.00
78	251	B4RMJ9	K.G(+144.10)QQYTPQDK(+144.10).D	Y	Y	70.27	25.24	1351.6975	-1.0	676.8553	23.39	9	F9:5822	SC-GWM-A6.raw	1	4.582E4	5.397E4	4.891E4	4.951E4	1.00	1.18	1.07	1.08	4.582E4	5.397E4	4.891E4	4.951E4	1.00	1.18	1.07	1.08	0	0.36	0.22	0.22	543	551	iTRAQ 4plex (K N-term)	G1:iTRAQ 4plex (K N-term):1000.00;K9:iTRAQ 4plex (K N-term):1000.00
78	251	B4RMJ9	K.G(+144.10)IPGDQNIEHR.I	Y	Y	70.22	25.32	1378.7075	-0.6	690.3606	28.59	11	F11:7876	SC-GWM-A8.raw	10	1.365E7	1.096E7	1.238E7	1.037E7	1.00	0.80	0.91	0.76	1.365E7	1.096E7	1.238E7	1.037E7	1.00	0.80	0.91	0.76	0	0.20	0.21	0.20	69	79	iTRAQ 4plex (K N-term)	G1:iTRAQ 4plex (K N-term):1000.00
78	251	B4RMJ9	R.L(+144.10)TEDQLNNFR.Q	Y	Y	69.51	26.99	1392.7119	0.6	697.3636	56.44	8	F8:17715	SC-GWM-A5.raw	9	2.881E7	2.623E7	2.759E7	2.541E7	1.00	0.91	0.96	0.88	2.881E7	2.623E7	2.759E7	2.541E7	1.00	0.91	0.96	0.88	0	0.24	0.15	0.21	156	165	iTRAQ 4plex (K N-term)	L1:iTRAQ 4plex (K N-term):1000.00
78	251	B4RMJ9	R.M(+144.10)(+15.99)PHGTTTPYLNTVSVENEK(+144.10).G	Y	Y	69.09	25.23	2421.2090	2.4	808.0789	47.85	4	F4:14513	SC-GWM-A12.raw	4	1.051E6	9.631E5	1.114E6	1.003E6	1.00	0.92	1.06	0.95	1.051E6	9.631E5	1.114E6	1.003E6	1.00	0.92	1.06	0.95	0	0.13	0.10	0.15	50	68	iTRAQ 4plex (K N-term); Oxidation (M)	M1:iTRAQ 4plex (K N-term):1000.00;M1:Oxidation (M):1000.00;K19:iTRAQ 4plex (K N-term):1000.00
78	251	B4RMJ9	R.A(+144.10)YIPNDYHVLGTDGFGR.S	Y	Y	68.04	24.70	2038.0029	-1.3	1020.0074	86.51	1	F1:27015	SC-GWM-A1.raw	13	1.337E7	1.318E7	1.296E7	1.332E7	1.00	0.99	0.97	1.00	1.337E7	1.318E7	1.296E7	1.332E7	1.00	0.99	0.97	1.00	0	0.17	0.15	0.21	815	831	iTRAQ 4plex (K N-term)	A1:iTRAQ 4plex (K N-term):1000.00
78	251	B4RMJ9	R.W(+144.10)NAAAIVLR.A	Y	Y	66.99	28.02	1156.6838	0.7	579.3496	68.91	11	F11:22364	SC-GWM-A8.raw	4	4.196E7	3.823E7	4.285E7	3.894E7	1.00	0.91	1.02	0.93	4.196E7	3.823E7	4.285E7	3.894E7	1.00	0.91	1.02	0.93	0	0.16	0.18	0.15	86	94	iTRAQ 4plex (K N-term)	W1:iTRAQ 4plex (K N-term):1000.00
78	251	B4RMJ9	R.M(+144.10)(+15.99)YANNEDVFYYITLMNEN(+.98)YTHPDMPEGAEQDILK(+144.10).G	Y	Y	66.95	24.77	4372.9731	6.1	1094.2572	106.37	10	F10:36252	SC-GWM-A7.raw	1	3.843E4	3.506E4	3.756E4	3.794E4	1.00	0.91	0.98	0.99	3.843E4	3.506E4	3.756E4	3.794E4	1.00	0.91	0.98	0.99	-	-	-	-	678	711	iTRAQ 4plex (K N-term); Oxidation (M); Deamidation (NQ)	M1:iTRAQ 4plex (K N-term):1000.00;M1:Oxidation (M):50.91;N18:Deamidation (NQ):0.00;K34:iTRAQ 4plex (K N-term):1000.00
78	251	B4RMJ9	R.A(+144.10)QYLLEN(+.98)LLK(+144.10).Y	Y	Y	66.02	24.85	1492.8744	0.5	747.4448	80.72	11	F11:26674	SC-GWM-A8.raw	3	4.627E5	4.284E5	4.574E5	4.243E5	1.00	0.93	0.99	0.92	4.627E5	4.284E5	4.574E5	4.243E5	1.00	0.93	0.99	0.92	0	0.08	0.07	0.03	32	41	iTRAQ 4plex (K N-term); Deamidation (NQ)	A1:iTRAQ 4plex (K N-term):1000.00;N7:Deamidation (NQ):169.90;K10:iTRAQ 4plex (K N-term):1000.00
78	251	B4RMJ9	R.D(+144.10)ALGGYLPQR.K	Y	Y	65.92	31.20	1232.6635	0.7	617.3394	54.48	8	F8:17036	SC-GWM-A5.raw	4	1.967E7	1.884E7	2.059E7	1.859E7	1.00	0.96	1.05	0.95	1.967E7	1.884E7	2.059E7	1.859E7	1.00	0.96	1.05	0.95	0	0.17	0.24	0.21	457	466	iTRAQ 4plex (K N-term)	D1:iTRAQ 4plex (K N-term):1000.00
78	251	B4RMJ9	R.G(+144.10)FLLGGTAGR.T	Y	Y	64.96	29.86	1091.6208	0.9	546.8182	52.91	10	F10:16562	SC-GWM-A7.raw	5	4.631E7	4.379E7	4.77E7	4.243E7	1.00	0.95	1.03	0.92	4.631E7	4.379E7	4.77E7	4.243E7	1.00	0.95	1.03	0.92	0	0.15	0.11	0.15	622	631	iTRAQ 4plex (K N-term)	G1:iTRAQ 4plex (K N-term):1000.00
78	251	B4RMJ9	R.D(+144.10)RFDIPVTDEQ(+.98)IESGDLPYLTFAPDTEEYK(+144.10).Y	Y	Y	64.32	24.79	3791.8184	6.7	1264.9552	99.37	7	F7:32822	SC-GWM-A4.raw	0	6.755E4	8.781E4	7.204E4	8.331E4	1.00	1.30	1.07	1.23	6.755E4	8.781E4	7.204E4	8.331E4	1.00	1.30	1.07	1.23	0	0.10	0.09	0.08	421	450	iTRAQ 4plex (K N-term); Deamidation (NQ)	D1:iTRAQ 4plex (K N-term):1000.00;Q11:Deamidation (NQ):1000.00;K30:iTRAQ 4plex (K N-term):1000.00
78	251	B4RMJ9	Y.G(+144.10)MGASGEGQNVAHQAK(+144.10).K	Y	Y	64.16	24.80	1828.9093	2.1	915.4638	23.99	12	F12:6276	SC-GWM-A9.raw	2	1.455E5	1.27E5	1.286E5	1.154E5	1.00	0.87	0.88	0.79	1.455E5	1.27E5	1.286E5	1.154E5	1.00	0.87	0.88	0.79	0	0.05	0.19	0.10	394	409	iTRAQ 4plex (K N-term)	G1:iTRAQ 4plex (K N-term):1000.00;K16:iTRAQ 4plex (K N-term):1000.00
78	251	B4RMJ9	R.M(+144.10)YANNEDVFYYITLMN(+.98)ENYTHPDM(+15.99)PEGAEQDILK(+144.10).G	Y	Y	63.37	24.65	4372.9731	4.3	1094.2552	106.50	12	F12:35981	SC-GWM-A9.raw	0	2.088E4	1.992E4	2.337E4	1.687E4	1.00	0.95	1.12	0.81	2.088E4	1.992E4	2.337E4	1.687E4	1.00	0.95	1.12	0.81	-	-	-	-	678	711	iTRAQ 4plex (K N-term); Deamidation (NQ); Oxidation (M)	M1:iTRAQ 4plex (K N-term):1000.00;N16:Deamidation (NQ):0.00;M24:Oxidation (M):2.84;K34:iTRAQ 4plex (K N-term):1000.00
78	251	B4RMJ9	P.Y(+144.10)LTFAPDTEEYK(+144.10).Y	Y	Y	63.14	24.32	1763.8861	-0.1	882.9503	85.80	6	F6:26532	SC-GWM-A3.raw	0	5.583E4	6.254E4	6.697E4	4.758E4	1.00	1.12	1.20	0.85	5.583E4	6.254E4	6.697E4	4.758E4	1.00	1.12	1.20	0.85	-	-	-	-	439	450	iTRAQ 4plex (K N-term)	Y1:iTRAQ 4plex (K N-term):1000.00;K12:iTRAQ 4plex (K N-term):1000.00
78	251	B4RMJ9	K.G(+144.10)QQYTPQDK(+144.10)DQL.M	Y	Y	63.08	24.36	1707.8672	2.3	854.9428	38.41	10	F10:11291	SC-GWM-A7.raw	1	5.111E4	5.809E4	5.649E4	5.589E4	1.00	1.14	1.11	1.09	5.111E4	5.809E4	5.649E4	5.589E4	1.00	1.14	1.11	1.09	-	-	-	-	543	554	iTRAQ 4plex (K N-term)	G1:iTRAQ 4plex (K N-term):1000.00;K9:iTRAQ 4plex (K N-term):1000.00
78	251	B4RMJ9	R.Q(+144.10)EVDGHGLPSYPHPH.L	Y	Y	61.44	23.84	1812.8665	2.9	907.4432	56.38	5	F5:16216	SC-GWM-A2.raw	7	3.652E6	3.393E6	3.554E6	3.071E6	1.00	0.93	0.97	0.84	3.652E6	3.393E6	3.554E6	3.071E6	1.00	0.93	0.97	0.84	0	0.24	0.14	0.29	166	180	iTRAQ 4plex (K N-term)	Q1:iTRAQ 4plex (K N-term):1000.00
78	251	B4RMJ9	R.L(+144.10)TEDQLN(+.98)NFR.Q	Y	Y	61.19	24.54	1393.6959	0.3	697.8555	58.78	4	F4:18479	SC-GWM-A12.raw	9	6.618E6	6.416E6	6.387E6	5.804E6	1.00	0.97	0.97	0.88	6.618E6	6.416E6	6.387E6	5.804E6	1.00	0.97	0.97	0.88	0	0.24	0.19	0.23	156	165	iTRAQ 4plex (K N-term); Deamidation (NQ)	L1:iTRAQ 4plex (K N-term):1000.00;N7:Deamidation (NQ):27.96
78	251	B4RMJ9	R.T(+144.10)TLNGEGLQHEDGHSHIQADLIPN.C	Y	Y	61.02	24.22	2739.3335	-0.1	685.8406	72.49	1	F1:21963	SC-GWM-A1.raw	4	8.491E5	7.841E5	7.678E5	7.643E5	1.00	0.92	0.90	0.90	8.491E5	7.841E5	7.678E5	7.643E5	1.00	0.92	0.90	0.90	0	0.16	0.17	0.12	632	655	iTRAQ 4plex (K N-term)	T1:iTRAQ 4plex (K N-term):1000.00
78	251	B4RMJ9	N.C(+57.02)(+144.10)VSYDPTFQYEVAVIVQDGLR.R	Y	Y	60.71	24.31	2602.2859	-0.7	868.4353	112.55	3	F3:37995	SC-GWM-A11.raw	4	5.012E5	5.384E5	5.268E5	5.415E5	1.00	1.07	1.05	1.08	5.012E5	5.384E5	5.268E5	5.415E5	1.00	1.07	1.05	1.08	0	0.10	0.08	0.17	656	676	Carbamidomethylation; iTRAQ 4plex (K N-term)	C1:Carbamidomethylation:1000.00;C1:iTRAQ 4plex (K N-term):1000.00
78	251	B4RMJ9	K.A(+144.10)LVADMTDEQ(+.98)LWALNR.G	Y	Y	59.58	23.94	1989.9951	4.6	664.3420	106.07	6	F6:33878	SC-GWM-A3.raw	0	6.321E4	5.504E4	6.039E4	5.735E4	1.00	0.87	0.96	0.91	6.321E4	5.504E4	6.039E4	5.735E4	1.00	0.87	0.96	0.91	-	-	-	-	344	359	iTRAQ 4plex (K N-term); Deamidation (NQ)	A1:iTRAQ 4plex (K N-term):1000.00;Q10:Deamidation (NQ):38.32
78	251	B4RMJ9	P.V(+144.10)TDEQIESGDLPYLTFAPDTEEYK(+144.10).Y	Y	Y	59.20	23.79	3047.4741	1.1	1016.8331	90.81	4	F4:30366	SC-GWM-A12.raw	1	2.614E4	3.414E4	3.603E4	2.383E4	1.00	1.31	1.38	0.91	2.614E4	3.414E4	3.603E4	2.383E4	1.00	1.31	1.38	0.91	-	-	-	-	427	450	iTRAQ 4plex (K N-term)	V1:iTRAQ 4plex (K N-term):1000.00;K24:iTRAQ 4plex (K N-term):1000.00
78	251	B4RMJ9	M.G(+144.10)LGPIMAIYQAR.F	Y	Y	59.08	23.87	1432.7982	1.4	478.6074	79.18	12	F12:26160	SC-GWM-A9.raw	3	4.06E5	4.313E5	4.092E5	3.767E5	1.00	1.06	1.01	0.93	4.06E5	4.313E5	4.092E5	3.767E5	1.00	1.06	1.01	0.93	0	0.09	0.03	0.09	194	205	iTRAQ 4plex (K N-term)	G1:iTRAQ 4plex (K N-term):1000.00
78	251	B4RMJ9	R.Q(+144.10)YGIWNPK(+144.10).G	Y	Y	58.23	23.91	1292.7120	0.0	647.3633	53.33	8	F8:16619	SC-GWM-A5.raw	7	3.061E7	2.896E7	2.92E7	2.863E7	1.00	0.95	0.95	0.94	3.061E7	2.896E7	2.92E7	2.863E7	1.00	0.95	0.95	0.94	0	0.12	0.12	0.17	535	542	iTRAQ 4plex (K N-term)	Q1:iTRAQ 4plex (K N-term):1000.00;K8:iTRAQ 4plex (K N-term):1000.00
78	251	B4RMJ9	K.G(+144.10)QQYTPQ(+.98)DK(+144.10)DQLM(+15.99)FYK(+144.10).E	Y	Y	57.97	23.61	2438.2153	6.8	813.7512	52.38	8	F8:16252	SC-GWM-A5.raw	1	1.479E5	1.333E5	1.56E5	1.417E5	1.00	0.90	1.05	0.96	1.479E5	1.333E5	1.56E5	1.417E5	1.00	0.90	1.05	0.96	-	-	-	-	543	558	iTRAQ 4plex (K N-term); Deamidation (NQ); Oxidation (M)	G1:iTRAQ 4plex (K N-term):1000.00;Q7:Deamidation (NQ):0.00;K9:iTRAQ 4plex (K N-term):1000.00;M13:Oxidation (M):1000.00;K16:iTRAQ 4plex (K N-term):1000.00
78	251	B4RMJ9	R.L(+144.10)TEDQLNN(+.98)FR.Q	Y	Y	57.69	23.76	1393.6959	1.9	697.8566	72.73	1	F1:22048	SC-GWM-A1.raw	2	3.797E5	3.924E5	4.128E5	3.987E5	1.00	1.03	1.09	1.05	3.797E5	3.924E5	4.128E5	3.987E5	1.00	1.03	1.09	1.05	0	0.07	0.04	0.04	156	165	iTRAQ 4plex (K N-term); Deamidation (NQ)	L1:iTRAQ 4plex (K N-term):1000.00;N8:Deamidation (NQ):15.91
78	251	B4RMJ9	R.E(+144.10)FSTTMAFVR.I	Y	Y	57.65	24.00	1331.6665	1.3	444.8967	65.97	3	F3:21087	SC-GWM-A11.raw	7	3.138E7	2.737E7	3.007E7	2.896E7	1.00	0.87	0.96	0.92	3.138E7	2.737E7	3.007E7	2.896E7	1.00	0.87	0.96	0.92	0	0.15	0.17	0.16	492	501	iTRAQ 4plex (K N-term)	E1:iTRAQ 4plex (K N-term):1000.00
78	251	B4RMJ9	R.R(+144.10)DALGGYLPQR.K	Y	Y	57.12	23.89	1388.7646	-0.4	463.9286	61.96	6	F6:17909	SC-GWM-A3.raw	5	5.407E6	4.517E6	4.831E6	4.622E6	1.00	0.84	0.89	0.85	5.407E6	4.517E6	4.831E6	4.622E6	1.00	0.84	0.89	0.85	0	0.20	0.17	0.16	456	466	iTRAQ 4plex (K N-term)	R1:iTRAQ 4plex (K N-term):1000.00
78	251	B4RMJ9	K.A(+144.10)DSAPSWK(+144.10).R	Y	Y	56.98	30.73	1148.6069	1.6	575.3116	48.19	1	F1:13576	SC-GWM-A1.raw	5	3.06E7	2.689E7	3.011E7	2.663E7	1.00	0.88	0.98	0.87	3.06E7	2.689E7	3.011E7	2.663E7	1.00	0.88	0.98	0.87	0	0.17	0.22	0.14	879	886	iTRAQ 4plex (K N-term)	A1:iTRAQ 4plex (K N-term):1000.00;K8:iTRAQ 4plex (K N-term):1000.00
78	251	B4RMJ9	M.G(+144.10)ASGEGQNVAHQAK(+144.10).K	Y	Y	56.76	23.54	1640.8474	2.2	547.9576	19.06	9	F9:4487	SC-GWM-A6.raw	1	2.001E3	2.381E3	1.584E3	3.883E3	1.00	1.19	0.79	1.94	2.001E3	2.381E3	1.584E3	3.883E3	1.00	1.19	0.79	1.94	-	-	-	-	396	409	iTRAQ 4plex (K N-term)	G1:iTRAQ 4plex (K N-term):1000.00;K14:iTRAQ 4plex (K N-term):1000.00
78	251	B4RMJ9	C.F(+144.10)C(+57.02)GDGEMDEPESQGAIALAAR.E	Y	Y	56.68	23.75	2367.0593	-1.7	790.0257	66.92	2	F2:21594	SC-GWM-A10.raw	1	2.107E5	1.867E5	2.359E5	2.034E5	1.00	0.89	1.12	0.97	2.107E5	1.867E5	2.359E5	2.034E5	1.00	0.89	1.12	0.97	-	-	-	-	226	246	iTRAQ 4plex (K N-term); Carbamidomethylation	F1:iTRAQ 4plex (K N-term):1000.00;C2:Carbamidomethylation:1000.00
78	251	B4RMJ9	P.H(+144.10)GTTTPYLNTVSVENEK(+144.10).G	Y	Y	56.62	23.60	2177.1208	0.4	726.7145	47.11	4	F4:14267	SC-GWM-A12.raw	3	5.036E5	5.511E5	5.296E5	5.288E5	1.00	1.09	1.05	1.05	5.036E5	5.511E5	5.296E5	5.288E5	1.00	1.09	1.05	1.05	0	0.10	0.05	0.08	52	68	iTRAQ 4plex (K N-term)	H1:iTRAQ 4plex (K N-term):1000.00;K17:iTRAQ 4plex (K N-term):1000.00
78	251	B4RMJ9	R.E(+144.10)HFFN(+.98)TPELK(+144.10).A	Y	Y	56.42	23.79	1549.8020	1.8	517.6089	72.01	1	F1:21780	SC-GWM-A1.raw	5	1.664E6	1.445E6	1.568E6	1.399E6	1.00	0.87	0.94	0.84	1.664E6	1.445E6	1.568E6	1.399E6	1.00	0.87	0.94	0.84	0	0.12	0.10	0.14	334	343	iTRAQ 4plex (K N-term); Deamidation (NQ)	E1:iTRAQ 4plex (K N-term):1000.00;N5:Deamidation (NQ):1000.00;K10:iTRAQ 4plex (K N-term):1000.00
78	251	B4RMJ9	R.M(+144.10)PHGTTTPYLN(+.98)TVSVEN(+.98)EK(+144.10).G	Y	Y	55.94	23.22	2407.1821	1.7	803.4026	71.37	6	F6:21285	SC-GWM-A3.raw	0	3.049E4	3.344E4	3.131E4	3.149E4	1.00	1.10	1.03	1.03	3.049E4	3.344E4	3.131E4	3.149E4	1.00	1.10	1.03	1.03	-	-	-	-	50	68	iTRAQ 4plex (K N-term); Deamidation (NQ)	M1:iTRAQ 4plex (K N-term):1000.00;N11:Deamidation (NQ):1000.00;N17:Deamidation (NQ):1000.00;K19:iTRAQ 4plex (K N-term):1000.00
78	251	B4RMJ9	N.C(+57.02)(+144.10)VSYDPTFQ(+.98)YEVAVIVQDGLR.R	Y	Y	55.69	23.34	2603.2698	6.8	868.7698	113.11	3	F3:38193	SC-GWM-A11.raw	1	1.362E5	1.486E5	1.46E5	1.543E5	1.00	1.09	1.07	1.13	1.362E5	1.486E5	1.46E5	1.543E5	1.00	1.09	1.07	1.13	0	0.15	0.13	0.14	656	676	Carbamidomethylation; iTRAQ 4plex (K N-term); Deamidation (NQ)	C1:Carbamidomethylation:1000.00;C1:iTRAQ 4plex (K N-term):1000.00;Q9:Deamidation (NQ):65.15
78	251	B4RMJ9	K.D(+144.10)LELGGHIASFQ(+.98)SAATMYEVGFN(+.98)HFWK(+144.10).A	Y	Y	55.61	23.26	3344.6055	5.0	837.1628	118.48	10	F10:40701	SC-GWM-A7.raw	0	8.733E4	8.142E4	9.826E4	8.87E4	1.00	0.93	1.13	1.02	8.733E4	8.142E4	9.826E4	8.87E4	1.00	0.93	1.13	1.02	-	-	-	-	99	125	iTRAQ 4plex (K N-term); Deamidation (NQ)	D1:iTRAQ 4plex (K N-term):1000.00;Q12:Deamidation (NQ):1000.00;N23:Deamidation (NQ):1000.00;K27:iTRAQ 4plex (K N-term):1000.00
78	251	B4RMJ9	R.T(+144.10)FGMEGM(+15.99)FR.Q	Y	Y	55.59	23.89	1234.5597	-0.2	618.2870	53.81	10	F10:16909	SC-GWM-A7.raw	3	1.785E6	1.867E6	1.966E6	1.678E6	1.00	1.05	1.10	0.94	1.785E6	1.867E6	1.966E6	1.678E6	1.00	1.05	1.10	0.94	0	0.14	0.10	0.21	526	534	iTRAQ 4plex (K N-term); Oxidation (M)	T1:iTRAQ 4plex (K N-term):1000.00;M7:Oxidation (M):24.60
78	251	B4RMJ9	N.F(+144.10)AGAGWNVVK(+144.10).V	Y	Y	54.96	23.35	1335.7543	-3.5	668.8821	60.49	7	F7:18541	SC-GWM-A4.raw	0	1.329E5	1.368E5	1.284E5	1.212E5	1.00	1.03	0.97	0.91	1.329E5	1.368E5	1.284E5	1.212E5	1.00	1.03	0.97	0.91	-	-	-	-	281	290	iTRAQ 4plex (K N-term)	F1:iTRAQ 4plex (K N-term):1000.00;K10:iTRAQ 4plex (K N-term):1000.00
78	251	B4RMJ9	R.E(+144.10)FSTTM(+15.99)AFVR.I	Y	Y	54.81	23.06	1347.6615	3.4	450.2293	51.27	9	F9:15828	SC-GWM-A6.raw	6	3.116E6	2.966E6	3.5E6	2.79E6	1.00	0.95	1.12	0.90	3.116E6	2.966E6	3.5E6	2.79E6	1.00	0.95	1.12	0.90	0	0.17	0.15	0.20	492	501	iTRAQ 4plex (K N-term); Oxidation (M)	E1:iTRAQ 4plex (K N-term):1000.00;M6:Oxidation (M):1000.00
78	251	B4RMJ9	R.W(+144.10)N(+.98)AAAIVLR.A	Y	Y	54.39	23.91	1157.6678	0.1	579.8412	74.58	8	F8:24499	SC-GWM-A5.raw	2	3.886E6	4.076E6	4.258E6	3.448E6	1.00	1.05	1.10	0.89	3.886E6	4.076E6	4.258E6	3.448E6	1.00	1.05	1.10	0.89	0	0.14	0.17	0.19	86	94	iTRAQ 4plex (K N-term); Deamidation (NQ)	W1:iTRAQ 4plex (K N-term):1000.00;N2:Deamidation (NQ):1000.00
78	251	B4RMJ9	T.F(+144.10)APDTEEYK(+144.10).Y	Y	Y	53.59	22.90	1386.6910	2.4	694.3545	44.19	11	F11:13273	SC-GWM-A8.raw	0	9.885E4	1.102E5	1.368E5	9.891E4	1.00	1.11	1.38	1.00	9.885E4	1.102E5	1.368E5	9.891E4	1.00	1.11	1.38	1.00	-	-	-	-	442	450	iTRAQ 4plex (K N-term)	F1:iTRAQ 4plex (K N-term):1000.00;K9:iTRAQ 4plex (K N-term):1000.00
78	251	B4RMJ9	R.T(+144.10)FGM(+15.99)EGMFR.Q	Y	Y	53.59	26.22	1234.5597	0.7	618.2875	53.30	10	F10:16714	SC-GWM-A7.raw	6	1.244E7	1.097E7	1.246E7	9.777E6	1.00	0.88	1.00	0.79	1.244E7	1.097E7	1.246E7	9.777E6	1.00	0.88	1.00	0.79	0	0.30	0.25	0.36	526	534	iTRAQ 4plex (K N-term); Oxidation (M)	T1:iTRAQ 4plex (K N-term):1000.00;M4:Oxidation (M):28.36
78	251	B4RMJ9	K.D(+144.10)QLMFYK(+144.10).E	Y	Y	52.95	24.18	1231.6515	-1.4	616.8322	58.65	8	F8:18493	SC-GWM-A5.raw	2	1.818E6	2.041E6	1.959E6	2.089E6	1.00	1.12	1.08	1.15	1.818E6	2.041E6	1.959E6	2.089E6	1.00	1.12	1.08	1.15	0	0.07	0.04	0.04	552	558	iTRAQ 4plex (K N-term)	D1:iTRAQ 4plex (K N-term):1000.00;K7:iTRAQ 4plex (K N-term):1000.00
78	251	B4RMJ9	R.M(+144.10)(+15.99)PHGTTTPYLN(+.98)TVSVENEK(+144.10).G	Y	Y	52.56	23.48	2422.1929	-1.6	808.4036	48.90	2	F2:14979	SC-GWM-A10.raw	1	1.134E5	1.084E5	1.201E5	9.6E4	1.00	0.96	1.06	0.85	1.134E5	1.084E5	1.201E5	9.6E4	1.00	0.96	1.06	0.85	-	-	-	-	50	68	iTRAQ 4plex (K N-term); Oxidation (M); Deamidation (NQ)	M1:iTRAQ 4plex (K N-term):1000.00;M1:Oxidation (M):1000.00;N11:Deamidation (NQ):72.73;K19:iTRAQ 4plex (K N-term):1000.00
78	251	B4RMJ9	Y.S(+144.10)MFGFQR.I	Y	Y	51.81	23.17	1015.5031	2.1	508.7599	54.58	7	F7:16412	SC-GWM-A4.raw	2	2.705E5	3.356E5	3.098E5	2.527E5	1.00	1.24	1.15	0.93	2.705E5	3.356E5	3.098E5	2.527E5	1.00	1.24	1.15	0.93	0	0.05	0.04	0.12	601	607	iTRAQ 4plex (K N-term)	S1:iTRAQ 4plex (K N-term):1000.00
78	251	B4RMJ9	K.G(+144.10)IPGDQN(+.98)IEHR.I	Y	Y	51.63	23.30	1379.6915	0.8	460.9048	33.76	9	F9:9464	SC-GWM-A6.raw	2	2.453E5	3.496E5	3.252E5	3.168E5	1.00	1.43	1.33	1.29	2.453E5	3.496E5	3.252E5	3.168E5	1.00	1.43	1.33	1.29	0	0.40	0.42	0.33	69	79	iTRAQ 4plex (K N-term); Deamidation (NQ)	G1:iTRAQ 4plex (K N-term):1000.00;N7:Deamidation (NQ):14.02
78	251	B4RMJ9	P.E(+144.10)LSAFDAQLK(+144.10).S	Y	Y	51.56	23.06	1408.7805	2.2	705.3991	77.16	6	F6:23408	SC-GWM-A3.raw	1	1.65E5	1.757E5	1.969E5	1.458E5	1.00	1.06	1.19	0.88	1.65E5	1.757E5	1.969E5	1.458E5	1.00	1.06	1.19	0.88	-	-	-	-	477	486	iTRAQ 4plex (K N-term)	E1:iTRAQ 4plex (K N-term):1000.00;K10:iTRAQ 4plex (K N-term):1000.00
78	251	B4RMJ9	R.E(+144.10)GLDNLIFVIN(+.98)C(+57.02)N(+.98)LQR.L	Y	Y	51.25	22.80	2063.0479	-0.2	1032.5310	114.37	1	F1:37094	SC-GWM-A1.raw	0	1.009E5	5.866E4	9.195E4	6.727E4	1.00	0.58	0.91	0.67	1.009E5	5.866E4	9.195E4	6.727E4	1.00	0.58	0.91	0.67	-	-	-	-	247	262	iTRAQ 4plex (K N-term); Deamidation (NQ); Carbamidomethylation	E1:iTRAQ 4plex (K N-term):1000.00;N11:Deamidation (NQ):0.00;C12:Carbamidomethylation:1000.00;N13:Deamidation (NQ):0.00
78	251	B4RMJ9	K.A(+144.10)K(+144.10)GEGEEGDLVFFQGH.V	Y	Y	51.16	22.74	2006.9941	-0.2	1004.5042	61.03	2	F2:19360	SC-GWM-A10.raw	4	2.023E6	2.005E6	1.906E6	1.801E6	1.00	0.99	0.94	0.89	2.023E6	2.005E6	1.906E6	1.801E6	1.00	0.99	0.94	0.89	0	0.16	0.14	0.10	126	141	iTRAQ 4plex (K N-term)	A1:iTRAQ 4plex (K N-term):1000.00;K2:iTRAQ 4plex (K N-term):1000.00
78	251	B4RMJ9	K.V(+144.10)YN(+.98)AYDR.A	Y	Y	50.94	23.18	1044.4998	0.0	523.2571	31.09	8	F8:8801	SC-GWM-A5.raw	1	2.229E5	2.206E5	2.313E5	1.977E5	1.00	0.99	1.04	0.89	2.229E5	2.206E5	2.313E5	1.977E5	1.00	0.99	1.04	0.89	-	-	-	-	367	373	iTRAQ 4plex (K N-term); Deamidation (NQ)	V1:iTRAQ 4plex (K N-term):1000.00;N3:Deamidation (NQ):1000.00
78	251	B4RMJ9	V.V(+144.10)PIVPDESR.T	Y	Y	50.77	22.79	1154.6417	-1.6	578.3272	58.67	5	F5:17060	SC-GWM-A2.raw	1	1.299E5	1.478E5	1.913E5	1.262E5	1.00	1.14	1.47	0.97	1.299E5	1.478E5	1.913E5	1.262E5	1.00	1.14	1.47	0.97	-	-	-	-	517	525	iTRAQ 4plex (K N-term)	V1:iTRAQ 4plex (K N-term):1000.00
78	251	B4RMJ9	N.Y(+144.10)THPDMPEGAEQDILK(+144.10).G	Y	Y	50.39	22.97	2131.0498	-0.4	711.3569	56.75	2	F2:17824	SC-GWM-A10.raw	1	1.362E5	1.505E5	1.135E5	1.142E5	1.00	1.10	0.83	0.84	1.362E5	1.505E5	1.135E5	1.142E5	1.00	1.10	0.83	0.84	-	-	-	-	696	711	iTRAQ 4plex (K N-term)	Y1:iTRAQ 4plex (K N-term):1000.00;K16:iTRAQ 4plex (K N-term):1000.00
78	251	B4RMJ9	R.T(+144.10)TLN(+.98)GEGLQHEDGHSHIQADLIPN.C	Y	Y	49.91	22.97	2740.3174	-0.7	686.0861	58.90	3	F3:18527	SC-GWM-A11.raw	4	1.674E6	1.803E6	1.781E6	1.656E6	1.00	1.08	1.06	0.99	1.674E6	1.803E6	1.781E6	1.656E6	1.00	1.08	1.06	0.99	0	0.20	0.11	0.22	632	655	iTRAQ 4plex (K N-term); Deamidation (NQ)	T1:iTRAQ 4plex (K N-term):1000.00;N4:Deamidation (NQ):76.17
78	251	B4RMJ9	Y.L(+144.10)NTVSVENEK(+144.10).G	Y	Y	49.51	23.11	1419.7812	-0.3	710.8977	39.19	3	F3:11463	SC-GWM-A11.raw	2	7.889E5	9.369E5	9.07E5	9.385E5	1.00	1.19	1.15	1.19	7.889E5	9.369E5	9.07E5	9.385E5	1.00	1.19	1.15	1.19	0	0.11	0.18	0.22	59	68	iTRAQ 4plex (K N-term)	L1:iTRAQ 4plex (K N-term):1000.00;K10:iTRAQ 4plex (K N-term):1000.00
78	251	B4RMJ9	T.F(+144.10)GMEGMFR.Q	Y	Y	49.19	22.42	1117.5171	5.1	559.7687	70.29	8	F8:22902	SC-GWM-A5.raw	1	1.849E5	1.252E5	2.67E5	2.058E5	1.00	0.68	1.44	1.11	1.849E5	1.252E5	2.67E5	2.058E5	1.00	0.68	1.44	1.11	0	0.12	0.09	0.10	527	534	iTRAQ 4plex (K N-term)	F1:iTRAQ 4plex (K N-term):1000.00
78	251	B4RMJ9	R.M(+144.10)YAN(+.98)NEDVFYYITLM(+15.99)NENYTHPDMPEGAEQDILK(+144.10).G	Y	Y	48.97	22.83	4372.9731	0.2	1094.2507	107.87	11	F11:36748	SC-GWM-A8.raw	1	2.483E4	2.942E4	2.55E4	2.767E4	1.00	1.19	1.03	1.11	2.483E4	2.942E4	2.55E4	2.767E4	1.00	1.19	1.03	1.11	-	-	-	-	678	711	iTRAQ 4plex (K N-term); Deamidation (NQ); Oxidation (M)	M1:iTRAQ 4plex (K N-term):1000.00;N4:Deamidation (NQ):17.01;M15:Oxidation (M):0.00;K34:iTRAQ 4plex (K N-term):1000.00
78	251	B4RMJ9	N.D(+144.10)YHVLGTDGFGR.S	Y	Y	48.33	22.80	1479.7228	-2.2	494.2471	69.58	6	F6:20643	SC-GWM-A3.raw	1	2.032E5	1.746E5	1.783E5	1.732E5	1.00	0.86	0.88	0.85	2.032E5	1.746E5	1.783E5	1.732E5	1.00	0.86	0.88	0.85	0	0.17	0.18	0.18	820	831	iTRAQ 4plex (K N-term)	D1:iTRAQ 4plex (K N-term):1000.00
78	251	B4RMJ9	C.L(+144.10)DGDYQTYK(+144.10).S	Y	Y	48.17	22.59	1389.7019	0.0	695.8582	45.31	3	F3:13613	SC-GWM-A11.raw	1	2.993E5	3.141E5	3.988E5	3.13E5	1.00	1.05	1.33	1.05	2.993E5	3.141E5	3.988E5	3.13E5	1.00	1.05	1.33	1.05	-	-	-	-	317	325	iTRAQ 4plex (K N-term)	L1:iTRAQ 4plex (K N-term):1000.00;K9:iTRAQ 4plex (K N-term):1000.00
78	251	B4RMJ9	K.D(+144.10)LELGGHIASF.Q	Y	Y	48.09	22.81	1301.6737	-1.7	651.8430	72.08	7	F7:22803	SC-GWM-A4.raw	1	3.478E5	4.49E5	5.276E5	3.912E5	1.00	1.29	1.52	1.12	3.478E5	4.49E5	5.276E5	3.912E5	1.00	1.29	1.52	1.12	0	0.07	0.20	0.06	99	109	iTRAQ 4plex (K N-term)	D1:iTRAQ 4plex (K N-term):1000.00
78	251	B4RMJ9	K.G(+144.10)QQYTPQDK(+144.10)DQLMF.Y	Y	Y	48.04	22.36	1985.9761	-1.7	993.9936	62.73	4	F4:19954	SC-GWM-A12.raw	3	5.227E5	6.055E5	6.757E5	5.426E5	1.00	1.16	1.29	1.04	5.227E5	6.055E5	6.757E5	5.426E5	1.00	1.16	1.29	1.04	0	0.03	0.14	0.10	543	556	iTRAQ 4plex (K N-term)	G1:iTRAQ 4plex (K N-term):1000.00;K9:iTRAQ 4plex (K N-term):1000.00
78	251	B4RMJ9	I.K(+144.10)(+144.10)GYGMGASGEGQNVAHQAK(+144.10).K	Y	Y	47.90	22.16	2321.1912	-1.3	581.3043	43.85	5	F5:11923	SC-GWM-A2.raw	0	5.989E4	7.381E4	7.796E4	7.184E4	1.00	1.23	1.30	1.20	5.989E4	7.381E4	7.796E4	7.184E4	1.00	1.23	1.30	1.20	-	-	-	-	391	409	iTRAQ 4plex (K N-term)	K1:iTRAQ 4plex (K N-term):1000.00;K1:iTRAQ 4plex (K N-term):1000.00;K19:iTRAQ 4plex (K N-term):1000.00
78	251	B4RMJ9	S.M(+144.10)GLGPIMAIYQAR.F	Y	Y	47.62	22.25	1563.8387	-1.5	522.2861	87.92	2	F2:29278	SC-GWM-A10.raw	4	3.065E5	3.362E5	3.192E5	3.075E5	1.00	1.10	1.04	1.00	3.065E5	3.362E5	3.192E5	3.075E5	1.00	1.10	1.04	1.00	0	0.07	0.05	0.05	193	205	iTRAQ 4plex (K N-term)	M1:iTRAQ 4plex (K N-term):1000.00
78	251	B4RMJ9	Y.E(+144.10)VGFNHFWK(+144.10).A	Y	Y	47.46	22.36	1450.7601	3.1	484.5955	62.51	3	F3:19847	SC-GWM-A11.raw	2	1.679E5	1.953E5	1.799E5	1.765E5	1.00	1.16	1.07	1.05	1.679E5	1.953E5	1.799E5	1.765E5	1.00	1.16	1.07	1.05	0	0.00	0.02	0.03	117	125	iTRAQ 4plex (K N-term)	E1:iTRAQ 4plex (K N-term):1000.00;K9:iTRAQ 4plex (K N-term):1000.00
78	251	B4RMJ9	G.M(+144.10)GASGEGQNVAHQAK(+144.10).K	Y	Y	47.02	22.40	1771.8879	-1.3	591.6358	23.44	2	F2:6041	SC-GWM-A10.raw	1	2.465E4	2.162E4	2.298E4	2.193E4	1.00	0.88	0.93	0.89	2.465E4	2.162E4	2.298E4	2.193E4	1.00	0.88	0.93	0.89	-	-	-	-	395	409	iTRAQ 4plex (K N-term)	M1:iTRAQ 4plex (K N-term):1000.00;K15:iTRAQ 4plex (K N-term):1000.00
78	251	B4RMJ9	K.V(+144.10)YNAYDR.A	Y	Y	46.51	22.21	1043.5157	0.8	522.7656	30.24	3	F3:8381	SC-GWM-A11.raw	4	7.933E6	7.346E6	8.341E6	7.706E6	1.00	0.93	1.05	0.97	7.933E6	7.346E6	8.341E6	7.706E6	1.00	0.93	1.05	0.97	0	0.19	0.18	0.22	367	373	iTRAQ 4plex (K N-term)	V1:iTRAQ 4plex (K N-term):1000.00
78	251	B4RMJ9	N.T(+144.10)VSVENEK(+144.10).G	Y	Y	46.42	22.27	1192.6543	-1.5	597.3336	25.14	8	F8:6717	SC-GWM-A5.raw	1	9.582E4	1.029E5	1.008E5	9.383E4	1.00	1.07	1.05	0.98	9.582E4	1.029E5	1.008E5	9.383E4	1.00	1.07	1.05	0.98	-	-	-	-	61	68	iTRAQ 4plex (K N-term)	T1:iTRAQ 4plex (K N-term):1000.00;K8:iTRAQ 4plex (K N-term):1000.00
78	251	B4RMJ9	R.E(+144.10)FSTTMAF.V	Y	Y	45.41	22.66	1076.4971	1.3	539.2565	94.12	6	F6:29554	SC-GWM-A3.raw	2	1.045E6	1.258E6	1.191E6	1.048E6	1.00	1.20	1.14	1.00	1.045E6	1.258E6	1.191E6	1.048E6	1.00	1.20	1.14	1.00	0	0.13	0.09	0.10	492	499	iTRAQ 4plex (K N-term)	E1:iTRAQ 4plex (K N-term):1000.00
78	251	B4RMJ9	Y.L(+144.10)TFAPDTEEYK(+144.10).Y	Y	Y	45.28	22.31	1600.8228	-1.8	801.4172	76.00	5	F5:23212	SC-GWM-A2.raw	0	1.179E5	1.223E5	1.261E5	1.038E5	1.00	1.04	1.07	0.88	1.179E5	1.223E5	1.261E5	1.038E5	1.00	1.04	1.07	0.88	-	-	-	-	440	450	iTRAQ 4plex (K N-term)	L1:iTRAQ 4plex (K N-term):1000.00;K11:iTRAQ 4plex (K N-term):1000.00
78	251	B4RMJ9	F.Y(+144.10)IYYSMFGFQR.I	Y	Y	44.82	22.31	1617.7771	-0.2	809.8957	91.93	2	F2:30800	SC-GWM-A10.raw	2	1.294E6	1.484E6	1.416E6	1.225E6	1.00	1.15	1.09	0.95	1.294E6	1.484E6	1.416E6	1.225E6	1.00	1.15	1.09	0.95	0	0.07	0.13	0.12	597	607	iTRAQ 4plex (K N-term)	Y1:iTRAQ 4plex (K N-term):1000.00
78	251	B4RMJ9	R.E(+144.10)GLDNLIFVINC(+57.02)N.L	Y	Y	44.81	22.21	1663.8362	-0.5	832.9250	104.07	3	F3:34903	SC-GWM-A11.raw	2	1.664E5	1.551E5	1.674E5	1.375E5	1.00	0.93	1.01	0.83	1.664E5	1.551E5	1.674E5	1.375E5	1.00	0.93	1.01	0.83	0	0.13	0.13	0.14	247	259	iTRAQ 4plex (K N-term); Carbamidomethylation	E1:iTRAQ 4plex (K N-term):1000.00;C12:Carbamidomethylation:1000.00
78	251	B4RMJ9	R.M(+144.10)YANNEDVFYYITLM(+15.99)N(+.98)ENYTHPDMPEGAEQDILK(+144.10).G	Y	Y	44.31	22.17	4372.9731	6.6	1094.2578	107.09	2	F2:36518	SC-GWM-A10.raw	1	2.734E4	2.583E4	2.809E4	2.55E4	1.00	0.94	1.03	0.93	2.734E4	2.583E4	2.809E4	2.55E4	1.00	0.94	1.03	0.93	-	-	-	-	678	711	iTRAQ 4plex (K N-term); Oxidation (M); Deamidation (NQ)	M1:iTRAQ 4plex (K N-term):1000.00;M15:Oxidation (M):0.00;N16:Deamidation (NQ):0.00;K34:iTRAQ 4plex (K N-term):1000.00
78	251	B4RMJ9	P.E(+144.10)SQGAIALAAR.E	Y	Y	44.00	21.86	1229.6849	0.5	615.8500	52.12	1	F1:14941	SC-GWM-A1.raw	0	1.065E5	1.176E5	1.268E5	9.766E4	1.00	1.10	1.19	0.92	1.065E5	1.176E5	1.268E5	9.766E4	1.00	1.10	1.19	0.92	-	-	-	-	236	246	iTRAQ 4plex (K N-term)	E1:iTRAQ 4plex (K N-term):1000.00
78	251	B4RMJ9	H.I(+144.10)ASFQ(+.98)SAATMYEVGFNHFWK(+144.10).A	Y	Y	43.94	22.00	2622.2820	3.9	875.1047	103.23	11	F11:34988	SC-GWM-A8.raw	0	6.993E4	7.345E4	6.49E4	7.045E4	1.00	1.05	0.93	1.01	6.993E4	7.345E4	6.49E4	7.045E4	1.00	1.05	0.93	1.01	-	-	-	-	106	125	iTRAQ 4plex (K N-term); Deamidation (NQ)	I1:iTRAQ 4plex (K N-term):1000.00;Q5:Deamidation (NQ):8.84;K20:iTRAQ 4plex (K N-term):1000.00
78	251	B4RMJ9	V.P(+144.10)ELSAFDAQLK(+144.10).S	Y	Y	43.76	22.56	1505.8333	4.4	753.9272	63.33	7	F7:19522	SC-GWM-A4.raw	1	1.528E5	1.692E5	1.861E5	1.698E5	1.00	1.11	1.22	1.11	1.528E5	1.692E5	1.861E5	1.698E5	1.00	1.11	1.22	1.11	-	-	-	-	476	486	iTRAQ 4plex (K N-term)	P1:iTRAQ 4plex (K N-term):1000.00;K11:iTRAQ 4plex (K N-term):1000.00
78	251	B4RMJ9	R.M(+144.10)PHGTTTPYLN.T	Y	Y	42.79	22.14	1374.6724	-2.9	688.3414	45.79	9	F9:13805	SC-GWM-A6.raw	1	1.678E5	1.775E5	1.594E5	1.66E5	1.00	1.06	0.95	0.99	1.678E5	1.775E5	1.594E5	1.66E5	1.00	1.06	0.95	0.99	0	0.10	0.11	0.10	50	60	iTRAQ 4plex (K N-term)	M1:iTRAQ 4plex (K N-term):1000.00
78	251	B4RMJ9	R.M(+144.10)YAN(+.98)NEDVFYYITLMNEN(+.98)YTHPDMPEGAEQDILK(+144.10).G	Y	Y	41.96	22.07	4357.9624	4.5	1090.5028	112.35	12	F12:38131	SC-GWM-A9.raw	0	1.395E4	1.688E4	1.703E4	1.938E4	1.00	1.21	1.22	1.39	1.395E4	1.688E4	1.703E4	1.938E4	1.00	1.21	1.22	1.39	-	-	-	-	678	711	iTRAQ 4plex (K N-term); Deamidation (NQ)	M1:iTRAQ 4plex (K N-term):1000.00;N4:Deamidation (NQ):14.02;N18:Deamidation (NQ):0.00;K34:iTRAQ 4plex (K N-term):1000.00
78	251	B4RMJ9	R.E(+144.10)GLDNLIFVIN.C	Y	Y	41.93	21.77	1389.7626	-0.9	695.8879	104.79	2	F2:35672	SC-GWM-A10.raw	2	4.317E5	2.911E5	2.743E5	2.363E5	1.00	0.67	0.64	0.55	4.317E5	2.911E5	2.743E5	2.363E5	1.00	0.67	0.64	0.55	0	0.34	0.25	0.15	247	257	iTRAQ 4plex (K N-term)	E1:iTRAQ 4plex (K N-term):1000.00
78	251	B4RMJ9	R.L(+144.10)DGPVRGN(+.98)GK(+144.10).I	Y	Y	41.00	21.83	1300.7343	1.5	434.5860	36.78	1	F1:9758	SC-GWM-A1.raw	2	2.815E5	1.989E5	2.399E5	1.837E5	1.00	0.71	0.85	0.65	2.815E5	1.989E5	2.399E5	1.837E5	1.00	0.71	0.85	0.65	0	0.00	0.08	0.09	263	272	iTRAQ 4plex (K N-term); Deamidation (NQ)	L1:iTRAQ 4plex (K N-term):1000.00;N8:Deamidation (NQ):1000.00;K10:iTRAQ 4plex (K N-term):1000.00
78	251	B4RMJ9	K.G(+144.10)YGM(+15.99)GASGEGQ(+.98)NVAHQAK(+144.10).K	Y	Y	40.64	21.83	2065.9731	5.6	689.6688	30.14	2	F2:8440	SC-GWM-A10.raw	1	9.38E4	8.864E4	8.502E4	8.78E4	1.00	0.95	0.91	0.94	9.38E4	8.864E4	8.502E4	8.78E4	1.00	0.95	0.91	0.94	-	-	-	-	392	409	iTRAQ 4plex (K N-term); Oxidation (M); Deamidation (NQ)	G1:iTRAQ 4plex (K N-term):1000.00;M4:Oxidation (M):1000.00;Q11:Deamidation (NQ):0.00;K18:iTRAQ 4plex (K N-term):1000.00
78	251	B4RMJ9	R.M(+144.10)(+15.99)PHGTTTPYLNTVSVEN(+.98)EK(+144.10).G	Y	Y	40.43	21.79	2422.1929	6.7	808.4103	48.49	3	F3:14696	SC-GWM-A11.raw	1	9.91E4	9.351E4	1.022E5	9.802E4	1.00	0.94	1.03	0.99	9.91E4	9.351E4	1.022E5	9.802E4	1.00	0.94	1.03	0.99	-	-	-	-	50	68	iTRAQ 4plex (K N-term); Oxidation (M); Deamidation (NQ)	M1:iTRAQ 4plex (K N-term):1000.00;M1:Oxidation (M):1000.00;N17:Deamidation (NQ):41.57;K19:iTRAQ 4plex (K N-term):1000.00
78	251	B4RMJ9	R.L(+144.10)TEDQ(+.98)LN(+.98)NFR.Q	Y	Y	40.40	21.79	1394.6799	3.8	465.9023	55.80	3	F3:17393	SC-GWM-A11.raw	1	8.087E4	6.62E4	6.41E4	5.563E4	1.00	0.82	0.79	0.69	8.087E4	6.62E4	6.41E4	5.563E4	1.00	0.82	0.79	0.69	-	-	-	-	156	165	iTRAQ 4plex (K N-term); Deamidation (NQ)	L1:iTRAQ 4plex (K N-term):1000.00;Q5:Deamidation (NQ):29.32;N7:Deamidation (NQ):11.06
78	251	B4RMJ9	R.K(+144.10)(+144.10)PTQ(+.98)EVLEVPELSAFDAQLK(+144.10).S	Y	Y	39.57	21.37	2674.4795	6.8	669.6317	82.45	11	F11:27327	SC-GWM-A8.raw	0	1.231E5	1.151E5	1.352E5	1.109E5	1.00	0.93	1.10	0.90	1.231E5	1.151E5	1.352E5	1.109E5	1.00	0.93	1.10	0.90	-	-	-	-	467	486	iTRAQ 4plex (K N-term); Deamidation (NQ)	K1:iTRAQ 4plex (K N-term):1000.00;K1:iTRAQ 4plex (K N-term):1000.00;Q4:Deamidation (NQ):0.00;K20:iTRAQ 4plex (K N-term):1000.00
78	251	B4RMJ9	R.G(+144.10)GHDPQK(+144.10).V	Y	Y	38.88	21.57	1025.5498	-1.5	513.7814	14.88	7	F7:3362	SC-GWM-A4.raw	1	1.454E3	1.624E3	917.57	600.689	1.00	1.12	0.63	0.41	1.454E3	1.624E3	917.57	600.689	1.00	1.12	0.63	0.41	-	-	-	-	360	366	iTRAQ 4plex (K N-term)	G1:iTRAQ 4plex (K N-term):1000.00;K7:iTRAQ 4plex (K N-term):1000.00
78	251	B4RMJ9	K.E(+144.10)SVDGQILQEGINE.P	Y	Y	38.14	21.51	1673.8230	-2.2	837.9169	66.96	7	F7:20862	SC-GWM-A4.raw	1	5.789E4	6.362E4	6.656E4	5.893E4	1.00	1.10	1.15	1.02	5.789E4	6.362E4	6.656E4	5.893E4	1.00	1.10	1.15	1.02	-	-	-	-	559	572	iTRAQ 4plex (K N-term)	E1:iTRAQ 4plex (K N-term):1000.00
78	251	B4RMJ9	R.E(+144.10)GLDNLIFVINC(+57.02).N	Y	Y	38.07	21.25	1549.7932	-0.2	775.9037	106.44	3	F3:35769	SC-GWM-A11.raw	1	6.976E4	5.185E4	5.548E4	4.844E4	1.00	0.74	0.80	0.69	6.976E4	5.185E4	5.548E4	4.844E4	1.00	0.74	0.80	0.69	-	-	-	-	247	258	iTRAQ 4plex (K N-term); Carbamidomethylation	E1:iTRAQ 4plex (K N-term):1000.00;C12:Carbamidomethylation:1000.00
78	251	B4RMJ9	K.A(+144.10)K(+144.10)GEGEEGDLVFFQGHVAPGIY.A	Y	Y	37.63	21.01	2607.3213	-4.5	870.1105	81.50	8	F8:26979	SC-GWM-A5.raw	1	7.706E4	8.213E4	6.799E4	9.595E4	1.00	1.07	0.88	1.25	7.706E4	8.213E4	6.799E4	9.595E4	1.00	1.07	0.88	1.25	-	-	-	-	126	147	iTRAQ 4plex (K N-term)	A1:iTRAQ 4plex (K N-term):1000.00;K2:iTRAQ 4plex (K N-term):1000.00
78	251	B4RMJ9	F.V(+144.10)INC(+57.02)NLQR.L	Y	Y	36.82	21.71	1159.6254	-1.1	580.8193	33.48	12	F12:9582	SC-GWM-A9.raw	1	1.644E5	9.394E4	1.255E5	8.816E4	1.00	0.57	0.76	0.54	1.644E5	9.394E4	1.255E5	8.816E4	1.00	0.57	0.76	0.54	-	-	-	-	255	262	iTRAQ 4plex (K N-term); Carbamidomethylation	V1:iTRAQ 4plex (K N-term):1000.00;C4:Carbamidomethylation:1000.00
78	251	B4RMJ9	H.V(+144.10)APGIYAR.A	Y	Y	36.80	25.81	989.5779	0.7	495.7966	36.85	2	F2:10706	SC-GWM-A10.raw	1	7.688E6	8.971E6	8.799E6	7.994E6	1.00	1.17	1.14	1.04	7.688E6	8.971E6	8.799E6	7.994E6	1.00	1.17	1.14	1.04	0	0.02	0.03	0.11	142	149	iTRAQ 4plex (K N-term)	V1:iTRAQ 4plex (K N-term):1000.00
78	251	B4RMJ9	K.D(+144.10)K(+144.10)DGILR.Q	Y	Y	35.67	23.19	1103.6542	1.9	552.8354	25.42	3	F3:6703	SC-GWM-A11.raw	9	1.751E7	1.558E7	1.742E7	1.654E7	1.00	0.89	0.99	0.94	1.751E7	1.558E7	1.742E7	1.654E7	1.00	0.89	0.99	0.94	0	0.23	0.22	0.21	304	310	iTRAQ 4plex (K N-term)	D1:iTRAQ 4plex (K N-term):1000.00;K2:iTRAQ 4plex (K N-term):1000.00
78	251	B4RMJ9	K.D(+144.10)LELGGHIASFQSAA.T	Y	Y	35.50	20.82	1658.8385	1.4	830.4277	67.82	9	F9:21938	SC-GWM-A6.raw	1	4.44E4	4.905E4	4.834E4	5.114E4	1.00	1.10	1.09	1.15	4.44E4	4.905E4	4.834E4	5.114E4	1.00	1.10	1.09	1.15	-	-	-	-	99	113	iTRAQ 4plex (K N-term)	D1:iTRAQ 4plex (K N-term):1000.00
78	251	B4RMJ9	M.S(+144.10)TQLHDVDPIETQ(+.98)EWLDALSSVLEYEGGER.A	Y	Y	35.27	20.95	3560.6917	2.7	891.1826	117.58	12	F12:40048	SC-GWM-A9.raw	1	7.687E4	8.129E4	7.497E4	8.034E4	1.00	1.06	0.98	1.05	7.687E4	8.129E4	7.497E4	8.034E4	1.00	1.06	0.98	1.05	-	-	-	-	2	31	iTRAQ 4plex (K N-term); Deamidation (NQ)	S1:iTRAQ 4plex (K N-term):1000.00;Q13:Deamidation (NQ):81.06
78	251	B4RMJ9	K.D(+144.10)LELGGHIASFQ(+.98)SAATM(+15.99)YEVGFNHFWK(+144.10).A	Y	Y	35.14	21.06	3359.6165	2.5	840.9135	102.16	10	F10:34681	SC-GWM-A7.raw	0	6.692E4	6.871E4	6.088E4	6.644E4	1.00	1.03	0.91	0.99	6.692E4	6.871E4	6.088E4	6.644E4	1.00	1.03	0.91	0.99	-	-	-	-	99	125	iTRAQ 4plex (K N-term); Deamidation (NQ); Oxidation (M)	D1:iTRAQ 4plex (K N-term):1000.00;Q12:Deamidation (NQ):0.00;M17:Oxidation (M):1000.00;K27:iTRAQ 4plex (K N-term):1000.00
78	251	B4RMJ9	R.K(+144.10)(+144.10)PTQEVLE.V	Y	Y	34.93	20.88	1230.7063	-2.1	616.3591	32.40	11	F11:9181	SC-GWM-A8.raw	0	7.518E4	8.146E4	9.667E4	7.438E4	1.00	1.08	1.29	0.99	7.518E4	8.146E4	9.667E4	7.438E4	1.00	1.08	1.29	0.99	-	-	-	-	467	474	iTRAQ 4plex (K N-term)	K1:iTRAQ 4plex (K N-term):1000.00;K1:iTRAQ 4plex (K N-term):1000.00
78	251	B4RMJ9	R.M(+144.10)PHGTTTPY.L	Y	Y	34.61	20.98	1147.5454	2.1	574.7812	36.24	4	F4:10364	SC-GWM-A12.raw	1	4.366E5	3.946E5	4.252E5	4.12E5	1.00	0.90	0.97	0.94	4.366E5	3.946E5	4.252E5	4.12E5	1.00	0.90	0.97	0.94	0	0.09	0.02	0.04	50	58	iTRAQ 4plex (K N-term)	M1:iTRAQ 4plex (K N-term):1000.00
78	251	B4RMJ9	K.K(+144.10)(+144.10)DLELGGH.I	Y	Y	34.30	20.89	1155.6492	0.5	578.8322	27.49	3	F3:7456	SC-GWM-A11.raw	2	1.884E5	1.941E5	1.898E5	1.964E5	1.00	1.03	1.01	1.04	1.884E5	1.941E5	1.898E5	1.964E5	1.00	1.03	1.01	1.04	0	0.00	0.01	0.02	98	105	iTRAQ 4plex (K N-term)	K1:iTRAQ 4plex (K N-term):1000.00;K1:iTRAQ 4plex (K N-term):1000.00
78	251	B4RMJ9	E.K(+144.10)(+144.10)GIPGDQNIEHR.I	Y	Y	33.96	20.96	1650.9045	1.3	413.7339	26.89	4	F4:7107	SC-GWM-A12.raw	1	8.281E4	7.933E4	8.277E4	7.376E4	1.00	0.96	1.00	0.89	8.281E4	7.933E4	8.277E4	7.376E4	1.00	0.96	1.00	0.89	-	-	-	-	68	79	iTRAQ 4plex (K N-term)	K1:iTRAQ 4plex (K N-term):1000.00;K1:iTRAQ 4plex (K N-term):1000.00
78	251	B4RMJ9	R.E(+144.10)FSTTM(+15.99)AF.V	Y	Y	33.50	21.00	1092.4919	-0.6	547.2529	94.39	6	F6:29656	SC-GWM-A3.raw	3	3.986E5	4.559E5	4.423E5	4.033E5	1.00	1.14	1.11	1.01	3.986E5	4.559E5	4.423E5	4.033E5	1.00	1.14	1.11	1.01	0	0.10	0.02	0.16	492	499	iTRAQ 4plex (K N-term); Oxidation (M)	E1:iTRAQ 4plex (K N-term):1000.00;M6:Oxidation (M):1000.00
78	251	B4RMJ9	T.M(+144.10)YEVGFNHFWK(+144.10).A	Y	Y	33.27	20.43	1744.8639	5.8	582.6320	95.34	9	F9:31738	SC-GWM-A6.raw	1	7.719E4	7.152E4	6.619E4	6.381E4	1.00	0.93	0.86	0.83	7.719E4	7.152E4	6.619E4	6.381E4	1.00	0.93	0.86	0.83	-	-	-	-	115	125	iTRAQ 4plex (K N-term)	M1:iTRAQ 4plex (K N-term):1000.00;K11:iTRAQ 4plex (K N-term):1000.00
78	251	B4RMJ9	R.M(+144.10)YANNEDVFYYITL.M	Y	Y	33.24	20.83	1898.8882	-1.2	950.4503	113.57	3	F3:38359	SC-GWM-A11.raw	0	2.969E4	1.874E4	1.959E4	2.112E4	1.00	0.63	0.66	0.71	2.969E4	1.874E4	1.959E4	2.112E4	1.00	0.63	0.66	0.71	-	-	-	-	678	691	iTRAQ 4plex (K N-term)	M1:iTRAQ 4plex (K N-term):1000.00
78	251	B4RMJ9	E.P(+144.10)ESQGAIALAAR.E	Y	Y	33.16	20.83	1326.7377	-1.4	664.3752	56.17	6	F6:15924	SC-GWM-A3.raw	1	1.084E5	1.543E5	1.503E5	1.182E5	1.00	1.42	1.39	1.09	1.084E5	1.543E5	1.503E5	1.182E5	1.00	1.42	1.39	1.09	-	-	-	-	235	246	iTRAQ 4plex (K N-term)	P1:iTRAQ 4plex (K N-term):1000.00
78	251	B4RMJ9	K.I(+144.10)IQELEGNFAGAGWN.V	Y	Y	33.06	20.45	1761.8807	3.3	881.9506	107.19	3	F3:36033	SC-GWM-A11.raw	3	1.189E5	1.3E5	1.253E5	1.198E5	1.00	1.09	1.05	1.01	1.189E5	1.3E5	1.253E5	1.198E5	1.00	1.09	1.05	1.01	0	0.12	0.22	0.11	273	287	iTRAQ 4plex (K N-term)	I1:iTRAQ 4plex (K N-term):1000.00
78	251	B4RMJ9	K.E(+144.10)SVDGQILQEGIN.E	Y	Y	31.48	20.69	1544.7804	4.4	773.4009	64.55	9	F9:20682	SC-GWM-A6.raw	1	8.763E4	9.772E4	1.003E5	8.553E4	1.00	1.12	1.14	0.98	8.763E4	9.772E4	1.003E5	8.553E4	1.00	1.12	1.14	0.98	-	-	-	-	559	571	iTRAQ 4plex (K N-term)	E1:iTRAQ 4plex (K N-term):1000.00
78	251	B4RMJ9	I.K(+144.10)(+144.10)GYGM(+15.99)GASGEGQNVAHQAK(+144.10).K	Y	Y	31.35	20.47	2337.1860	-0.1	780.0692	24.29	3	F3:6294	SC-GWM-A11.raw	1	8.654E3	1.09E4	1.193E4	9.064E3	1.00	1.26	1.38	1.05	8.654E3	1.09E4	1.193E4	9.064E3	1.00	1.26	1.38	1.05	-	-	-	-	391	409	iTRAQ 4plex (K N-term); Oxidation (M)	K1:iTRAQ 4plex (K N-term):1000.00;K1:iTRAQ 4plex (K N-term):1000.00;M5:Oxidation (M):1000.00;K19:iTRAQ 4plex (K N-term):1000.00
78	251	B4RMJ9	H.L(+144.10)LPDFWQFPTVSM(+15.99)GLGPIMAIYQAR.F	Y	Y	31.32	20.66	3010.5571	2.5	1004.5288	117.44	2	F2:40344	SC-GWM-A10.raw	1	9.292E4	8.252E4	8.47E4	7.426E4	1.00	0.89	0.91	0.80	9.292E4	8.252E4	8.47E4	7.426E4	1.00	0.89	0.91	0.80	-	-	-	-	181	205	iTRAQ 4plex (K N-term); Oxidation (M)	L1:iTRAQ 4plex (K N-term):1000.00;M13:Oxidation (M):28.13
78	251	B4RMJ9	K.D(+144.10)LELGGH.I	Y	Y	31.17	20.76	883.4521	-0.4	442.7332	34.54	8	F8:9912	SC-GWM-A5.raw	1	4.314E5	4.798E5	4.512E5	4.533E5	1.00	1.11	1.05	1.05	4.314E5	4.798E5	4.512E5	4.533E5	1.00	1.11	1.05	1.05	-	-	-	-	99	105	iTRAQ 4plex (K N-term)	D1:iTRAQ 4plex (K N-term):1000.00
78	251	B4RMJ9	R.I(+144.10)LSTLLK(+144.10).D	Y	Y	31.08	25.32	1074.7256	1.3	538.3708	68.72	11	F11:22286	SC-GWM-A8.raw	4	5.981E7	5.635E7	5.929E7	5.287E7	1.00	0.94	0.99	0.88	5.981E7	5.635E7	5.929E7	5.287E7	1.00	0.94	0.99	0.88	0	0.12	0.12	0.16	502	508	iTRAQ 4plex (K N-term)	I1:iTRAQ 4plex (K N-term):1000.00;K7:iTRAQ 4plex (K N-term):1000.00
78	251	B4RMJ9	R.T(+144.10)FGM(+15.99)EGM(+15.99)FR.Q	Y	Y	29.90	20.53	1250.5546	0.2	626.2847	86.13	6	F6:26653	SC-GWM-A3.raw	5	1.798E6	1.703E6	1.886E6	1.591E6	1.00	0.95	1.05	0.88	1.798E6	1.703E6	1.886E6	1.591E6	1.00	0.95	1.05	0.88	0	0.22	0.17	0.15	526	534	iTRAQ 4plex (K N-term); Oxidation (M)	T1:iTRAQ 4plex (K N-term):1000.00;M4:Oxidation (M):1000.00;M7:Oxidation (M):1000.00
78	251	B4RMJ9	K.G(+144.10)EGEEGDLVFFQGHVAPGIY.A	Y	Y	29.12	20.08	2264.0872	-0.7	1133.0500	107.53	6	F6:34433	SC-GWM-A3.raw	1	9.476E4	9.504E4	1.108E5	9.789E4	1.00	1.00	1.17	1.03	9.476E4	9.504E4	1.108E5	9.789E4	1.00	1.00	1.17	1.03	0	0.14	0.11	0.02	128	147	iTRAQ 4plex (K N-term)	G1:iTRAQ 4plex (K N-term):1000.00
78	251	B4RMJ9	R.V(+144.10)VPIVPD.E	Y	Y	28.74	20.51	881.5344	-2.1	441.7735	63.75	8	F8:20409	SC-GWM-A5.raw	0	8.502E4	5.83E4	7.556E4	6.122E4	1.00	0.69	0.89	0.72	8.502E4	5.83E4	7.556E4	6.122E4	1.00	0.69	0.89	0.72	-	-	-	-	516	522	iTRAQ 4plex (K N-term)	V1:iTRAQ 4plex (K N-term):1000.00
78	251	B4RMJ9	K.I(+144.10)IQELEGN(+.98)FAGAGWN(+.98)VVK(+144.10).V	Y	Y	28.73	20.35	2234.1826	6.3	745.7395	109.31	3	F3:36807	SC-GWM-A11.raw	1	6.873E4	7.108E4	6.136E4	6.477E4	1.00	1.03	0.89	0.94	6.873E4	7.108E4	6.136E4	6.477E4	1.00	1.03	0.89	0.94	-	-	-	-	273	290	iTRAQ 4plex (K N-term); Deamidation (NQ)	I1:iTRAQ 4plex (K N-term):1000.00;N8:Deamidation (NQ):41.96;N15:Deamidation (NQ):37.56;K18:iTRAQ 4plex (K N-term):1000.00
78	251	B4RMJ9	N.A(+144.10)AAIVLR.A	Y	Y	26.71	20.24	856.5616	-0.1	429.2880	51.55	5	F5:14536	SC-GWM-A2.raw	1	5.601E5	6.316E5	6.25E5	5.593E5	1.00	1.13	1.12	1.00	5.601E5	6.316E5	6.25E5	5.593E5	1.00	1.13	1.12	1.00	0	0.03	0.10	0.02	88	94	iTRAQ 4plex (K N-term)	A1:iTRAQ 4plex (K N-term):1000.00
78	251	B4RMJ9	R.M(+144.10)YANNEDVFYYITLMNENYTHPDMPEGAEQDILK(+144.10)GM.Y	Y	Y	21.48	19.46	4544.0566	1.2	1137.0228	104.75	3	F3:35153	SC-GWM-A11.raw	0	2.45E4	2.696E4	1.864E4	2.161E4	1.00	1.10	0.76	0.88	2.45E4	2.696E4	1.864E4	2.161E4	1.00	1.10	0.76	0.88	-	-	-	-	678	713	iTRAQ 4plex (K N-term)	M1:iTRAQ 4plex (K N-term):1000.00;K34:iTRAQ 4plex (K N-term):1000.00
78	251	B4RMJ9	K.I(+144.10)IQELEGNFAGAGW.N	Y	Y	21.33	19.24	1647.8378	3.2	824.9288	113.10	3	F3:38192	SC-GWM-A11.raw	0	3.492E4	3.704E4	3.772E4	3.251E4	1.00	1.06	1.08	0.93	3.492E4	3.704E4	3.772E4	3.251E4	1.00	1.06	1.08	0.93	-	-	-	-	273	286	iTRAQ 4plex (K N-term)	I1:iTRAQ 4plex (K N-term):1000.00
78	251	B4RMJ9	R.M(+144.10)YANNEDVFYYITLMNENYTHPDMPEGAEQDILK(+144.10)G.M	Y	Y	21.00	19.45	4413.0161	1.9	1104.2634	106.14	2	F2:36173	SC-GWM-A10.raw	1	2.884E4	2.106E4	2.681E4	3.061E4	1.00	0.73	0.93	1.06	2.884E4	2.106E4	2.681E4	3.061E4	1.00	0.73	0.93	1.06	-	-	-	-	678	712	iTRAQ 4plex (K N-term)	M1:iTRAQ 4plex (K N-term):1000.00;K34:iTRAQ 4plex (K N-term):1000.00
78	251	B4RMJ9	R.Q(+144.10)EVDGHGLPSY.P	Y	Y	19.86	19.28	1344.6432	-1.7	673.3278	48.11	10	F10:14769	SC-GWM-A7.raw	0	1.432E5	1.377E5	1.564E5	1.287E5	1.00	0.96	1.09	0.90	1.432E5	1.377E5	1.564E5	1.287E5	1.00	0.96	1.09	0.90	-	-	-	-	166	176	iTRAQ 4plex (K N-term)	Q1:iTRAQ 4plex (K N-term):1000.00
78	251	B4RMJ9	K.P(+144.10)TVILAK(+144.10).T	Y	Y	19.80	19.74	1028.6837	-1.0	515.3486	56.09	1	F1:16284	SC-GWM-A1.raw	1	7.994E5	9.39E5	9.418E5	7.92E5	1.00	1.17	1.18	0.99	7.994E5	9.39E5	9.418E5	7.92E5	1.00	1.17	1.18	0.99	-	-	-	-	382	388	iTRAQ 4plex (K N-term)	P1:iTRAQ 4plex (K N-term):1000.00;K7:iTRAQ 4plex (K N-term):1000.00
78	209	A0A1D3IEW3	R.M(+144.10)YAN(+.98)NEDVFYYITLMNENYTHPDMPEGAEQDILK(+144.10).G	Y	Y	158.92	35.69	4356.9785	0.9	1090.2529	111.48	11	F11:38087	SC-GWM-A8.raw	1	5.921E4	6.925E4	6.937E4	6.467E4	1.00	1.17	1.17	1.09	5.921E4	6.925E4	6.937E4	6.467E4	1.00	1.17	1.17	1.09	0	0.07	0.06	0.03	678	711	iTRAQ 4plex (K N-term); Deamidation (NQ)	M1:iTRAQ 4plex (K N-term):1000.00;N4:Deamidation (NQ):17.01;K34:iTRAQ 4plex (K N-term):1000.00
78	209	A0A1D3IEW3	K.V(+144.10)WC(+57.02)FC(+57.02)GDGEMDEPESQGAIALAAR.E	Y	Y	138.60	33.45	2812.2375	-1.0	938.4188	84.80	9	F9:27930	SC-GWM-A6.raw	3	7.8E5	5.77E5	7.019E5	5.618E5	1.00	0.74	0.90	0.72	7.8E5	5.77E5	7.019E5	5.618E5	1.00	0.74	0.90	0.72	0	0.12	0.10	0.13	223	246	iTRAQ 4plex (K N-term); Carbamidomethylation	V1:iTRAQ 4plex (K N-term):1000.00;C3:Carbamidomethylation:1000.00;C5:Carbamidomethylation:1000.00
78	209	A0A1D3IEW3	K.A(+144.10)K(+144.10)GEGEEGDLVFFQGHVAPGIYAR.A	Y	Y	125.32	31.77	2834.4595	1.2	945.8282	73.54	11	F11:24001	SC-GWM-A8.raw	19	5.966E6	5.773E6	5.829E6	5.388E6	1.00	0.97	0.98	0.90	5.966E6	5.773E6	5.829E6	5.388E6	1.00	0.97	0.98	0.90	0	0.22	0.15	0.18	126	149	iTRAQ 4plex (K N-term)	A1:iTRAQ 4plex (K N-term):1000.00;K2:iTRAQ 4plex (K N-term):1000.00
78	209	A0A1D3IEW3	R.K(+144.10)(+144.10)VWC(+57.02)FC(+57.02)GDGEMDEPESQGAIALAAR.E	Y	Y	124.14	31.52	3084.4346	1.4	1029.1536	76.70	10	F10:25304	SC-GWM-A7.raw	2	3.074E5	2.359E5	2.693E5	2.183E5	1.00	0.77	0.88	0.71	3.074E5	2.359E5	2.693E5	2.183E5	1.00	0.77	0.88	0.71	0	0.05	0.06	0.06	222	246	iTRAQ 4plex (K N-term); Carbamidomethylation	K1:iTRAQ 4plex (K N-term):1000.00;K1:iTRAQ 4plex (K N-term):1000.00;C4:Carbamidomethylation:1000.00;C6:Carbamidomethylation:1000.00
78	209	A0A1D3IEW3	K.D(+144.10)LELGGHIASFQSAATMYEVGFNHFWK(+144.10).A	Y	Y	122.41	30.61	3342.6375	0.9	836.6674	107.31	9	F9:35872	SC-GWM-A6.raw	47	5.159E6	5.254E6	5.209E6	5.227E6	1.00	1.02	1.01	1.01	5.159E6	5.254E6	5.209E6	5.227E6	1.00	1.02	1.01	1.01	0	0.15	0.15	0.20	99	125	iTRAQ 4plex (K N-term)	D1:iTRAQ 4plex (K N-term):1000.00;K27:iTRAQ 4plex (K N-term):1000.00
78	209	A0A1D3IEW3	K.G(+144.10)EGEEGDLVFFQGHVAPGIYAR.A	Y	Y	116.00	30.81	2491.2253	0.5	1246.6206	76.78	9	F9:24972	SC-GWM-A6.raw	9	2.502E6	2.866E6	2.661E6	2.777E6	1.00	1.15	1.06	1.11	2.502E6	2.866E6	2.661E6	2.777E6	1.00	1.15	1.06	1.11	0	0.31	0.27	0.34	128	149	iTRAQ 4plex (K N-term)	G1:iTRAQ 4plex (K N-term):1000.00
78	209	A0A1D3IEW3	K.V(+144.10)WC(+57.02)FC(+57.02)GDGEM(+15.99)DEPESQGAIALAAR.E	Y	Y	114.57	31.17	2828.2324	-4.1	943.7476	78.69	9	F9:25698	SC-GWM-A6.raw	2	4.551E5	3.063E5	4.115E5	3.228E5	1.00	0.67	0.90	0.71	4.551E5	3.063E5	4.115E5	3.228E5	1.00	0.67	0.90	0.71	0	0.09	0.06	0.16	223	246	iTRAQ 4plex (K N-term); Carbamidomethylation; Oxidation (M)	V1:iTRAQ 4plex (K N-term):1000.00;C3:Carbamidomethylation:1000.00;C5:Carbamidomethylation:1000.00;M10:Oxidation (M):1000.00
78	209	A0A1D3IEW3	R.K(+144.10)(+144.10)VWC(+57.02)FC(+57.02)GDGEM(+15.99)DEPESQGAIALAAR.E	Y	Y	113.59	30.66	3100.4294	0.4	776.1149	68.22	9	F9:22076	SC-GWM-A6.raw	2	3.152E5	2.311E5	2.64E5	2.262E5	1.00	0.73	0.84	0.72	3.152E5	2.311E5	2.64E5	2.262E5	1.00	0.73	0.84	0.72	0	0.01	0.04	0.07	222	246	iTRAQ 4plex (K N-term); Carbamidomethylation; Oxidation (M)	K1:iTRAQ 4plex (K N-term):1000.00;K1:iTRAQ 4plex (K N-term):1000.00;C4:Carbamidomethylation:1000.00;C6:Carbamidomethylation:1000.00;M11:Oxidation (M):1000.00
78	209	A0A1D3IEW3	R.D(+144.10)RFDIPVTDEQIESGDLPYLTFAPDTEEYK(+144.10).Y	Y	Y	110.23	29.56	3790.8345	1.7	1264.6210	116.42	6	F6:37637	SC-GWM-A3.raw	3	5.856E5	6.256E5	6.159E5	5.707E5	1.00	1.07	1.05	0.97	5.856E5	6.256E5	6.159E5	5.707E5	1.00	1.07	1.05	0.97	0	0.14	0.09	0.17	421	450	iTRAQ 4plex (K N-term)	D1:iTRAQ 4plex (K N-term):1000.00;K30:iTRAQ 4plex (K N-term):1000.00
78	209	A0A1D3IEW3	K.G(+144.10)YGMGASGEGQNVAHQAK(+144.10).K	Y	Y	107.45	29.55	2048.9941	-1.4	684.0044	46.60	5	F5:12853	SC-GWM-A2.raw	17	6.222E6	5.516E6	5.878E6	5.546E6	1.00	0.89	0.94	0.89	6.222E6	5.516E6	5.878E6	5.546E6	1.00	0.89	0.94	0.89	0	0.15	0.17	0.21	392	409	iTRAQ 4plex (K N-term)	G1:iTRAQ 4plex (K N-term):1000.00;K18:iTRAQ 4plex (K N-term):1000.00
78	209	A0A1D3IEW3	R.M(+144.10)YANN(+.98)EDVFYYITLMNENYTHPDMPEGAEQDILK(+144.10).G	Y	Y	107.09	29.42	4356.9785	-1.1	1090.2507	108.02	10	F10:36865	SC-GWM-A7.raw	1	3.061E4	3.435E4	3.503E4	3.599E4	1.00	1.12	1.14	1.18	3.061E4	3.435E4	3.503E4	3.599E4	1.00	1.12	1.14	1.18	-	-	-	-	678	711	iTRAQ 4plex (K N-term); Deamidation (NQ)	M1:iTRAQ 4plex (K N-term):1000.00;N5:Deamidation (NQ):12.28;K34:iTRAQ 4plex (K N-term):1000.00
78	209	A0A1D3IEW3	R.M(+144.10)YANNEDVFYYITLM(+15.99)NENYTHPDMPEGAEQDILK(+144.10).G	Y	Y	103.94	29.38	4371.9893	1.2	1094.0059	95.96	9	F9:31967	SC-GWM-A6.raw	4	1.681E5	1.376E5	1.32E5	1.491E5	1.00	0.82	0.78	0.89	1.681E5	1.376E5	1.32E5	1.491E5	1.00	0.82	0.78	0.89	0	0.57	0.61	0.63	678	711	iTRAQ 4plex (K N-term); Oxidation (M)	M1:iTRAQ 4plex (K N-term):1000.00;M15:Oxidation (M):46.57;K34:iTRAQ 4plex (K N-term):1000.00
78	209	A0A1D3IEW3	R.K(+144.10)(+144.10)PTQEVLEVPELSAFDAQLK(+144.10).S	Y	Y	103.93	28.79	2673.4954	4.9	1337.7615	83.75	11	F11:27791	SC-GWM-A8.raw	12	1.786E6	1.835E6	1.797E6	1.692E6	1.00	1.03	1.01	0.95	1.786E6	1.835E6	1.797E6	1.692E6	1.00	1.03	1.01	0.95	0	0.20	0.10	0.21	467	486	iTRAQ 4plex (K N-term)	K1:iTRAQ 4plex (K N-term):1000.00;K1:iTRAQ 4plex (K N-term):1000.00;K20:iTRAQ 4plex (K N-term):1000.00
78	209	A0A1D3IEW3	K.D(+144.10)LELGGHIASFQ(+.98)SAATMYEVGFNHFWK(+144.10).A	Y	Y	101.80	28.40	3343.6216	5.3	836.9171	106.81	9	F9:35726	SC-GWM-A6.raw	7	1.108E6	1.145E6	1.157E6	1.158E6	1.00	1.03	1.04	1.04	1.108E6	1.145E6	1.157E6	1.158E6	1.00	1.03	1.04	1.04	0	0.16	0.15	0.21	99	125	iTRAQ 4plex (K N-term); Deamidation (NQ)	D1:iTRAQ 4plex (K N-term):1000.00;Q12:Deamidation (NQ):24.97;K27:iTRAQ 4plex (K N-term):1000.00
78	209	A0A1D3IEW3	K.I(+144.10)IQELEGNFAGAGWNVVK(+144.10).V	Y	Y	101.29	28.71	2232.2146	-1.4	745.0778	102.69	7	F7:34014	SC-GWM-A4.raw	10	3.188E7	2.952E7	3.133E7	2.925E7	1.00	0.93	0.98	0.92	3.188E7	2.952E7	3.133E7	2.925E7	1.00	0.93	0.98	0.92	0	0.16	0.10	0.08	273	290	iTRAQ 4plex (K N-term)	I1:iTRAQ 4plex (K N-term):1000.00;K18:iTRAQ 4plex (K N-term):1000.00
78	209	A0A1D3IEW3	H.I(+144.10)ASFQSAATMYEVGFNHFWK(+144.10).A	Y	Y	100.94	29.04	2621.2981	0.4	874.7736	101.97	10	F10:34604	SC-GWM-A7.raw	3	5.548E5	6.096E5	5.655E5	5.635E5	1.00	1.10	1.02	1.02	5.548E5	6.096E5	5.655E5	5.635E5	1.00	1.10	1.02	1.02	0	0.21	0.14	0.23	106	125	iTRAQ 4plex (K N-term)	I1:iTRAQ 4plex (K N-term):1000.00;K20:iTRAQ 4plex (K N-term):1000.00
78	209	A0A1D3IEW3	K.G(+144.10)QQYTPQDK(+144.10)DQLMFYK(+144.10).E	Y	Y	100.44	29.07	2421.2363	-0.1	808.0859	56.84	9	F9:17810	SC-GWM-A6.raw	12	2.082E7	1.965E7	1.998E7	1.958E7	1.00	0.94	0.96	0.94	2.082E7	1.965E7	1.998E7	1.958E7	1.00	0.94	0.96	0.94	0	0.09	0.12	0.13	543	558	iTRAQ 4plex (K N-term)	G1:iTRAQ 4plex (K N-term):1000.00;K9:iTRAQ 4plex (K N-term):1000.00;K16:iTRAQ 4plex (K N-term):1000.00
78	209	A0A1D3IEW3	R.M(+144.10)YANNEDVFYYITLMNENYTHPDMPEGAEQDILK(+144.10).G	Y	Y	98.16	28.50	4355.9946	0.2	1090.0061	111.26	3	F3:37518	SC-GWM-A11.raw	5	7.661E5	8.815E5	7.961E5	9.356E5	1.00	1.15	1.04	1.22	7.661E5	8.815E5	7.961E5	9.356E5	1.00	1.15	1.04	1.22	0	0.20	0.20	0.28	678	711	iTRAQ 4plex (K N-term)	M1:iTRAQ 4plex (K N-term):1000.00;K34:iTRAQ 4plex (K N-term):1000.00
78	209	A0A1D3IEW3	R.M(+144.10)PHGTTTPYLNTVSVENEK(+144.10).G	Y	Y	96.30	28.66	2405.2141	0.0	802.7453	53.54	11	F11:16721	SC-GWM-A8.raw	9	7.207E6	7.646E6	7.712E6	8.8E6	1.00	1.06	1.07	1.22	7.207E6	7.646E6	7.712E6	8.8E6	1.00	1.06	1.07	1.22	0	0.18	0.23	0.32	50	68	iTRAQ 4plex (K N-term)	M1:iTRAQ 4plex (K N-term):1000.00;K19:iTRAQ 4plex (K N-term):1000.00
78	209	A0A1D3IEW3	K.D(+144.10)LELGGHIASFQSAATMYEVGFN(+.98)HFWK(+144.10).A	Y	Y	95.88	28.46	3343.6216	4.0	836.9160	109.72	11	F11:37437	SC-GWM-A8.raw	4	3.053E5	3.147E5	3.038E5	3.423E5	1.00	1.03	1.00	1.12	3.053E5	3.147E5	3.038E5	3.423E5	1.00	1.03	1.00	1.12	0	0.08	0.06	0.17	99	125	iTRAQ 4plex (K N-term); Deamidation (NQ)	D1:iTRAQ 4plex (K N-term):1000.00;N23:Deamidation (NQ):4.93;K27:iTRAQ 4plex (K N-term):1000.00
78	209	A0A1D3IEW3	R.F(+144.10)DIPVTDEQIESGDLPYLTFAPDTEEYK(+144.10).Y	Y	Y	95.83	28.33	3519.7063	0.6	1174.2434	104.25	8	F8:35344	SC-GWM-A5.raw	3	3.309E5	3.458E5	3.288E5	3.165E5	1.00	1.04	0.99	0.96	3.309E5	3.458E5	3.288E5	3.165E5	1.00	1.04	0.99	0.96	0	0.18	0.04	0.13	423	450	iTRAQ 4plex (K N-term)	F1:iTRAQ 4plex (K N-term):1000.00;K28:iTRAQ 4plex (K N-term):1000.00
78	209	A0A1D3IEW3	K.G(+144.10)YGM(+15.99)GASGEGQNVAHQAK(+144.10).K	Y	Y	95.14	29.19	2064.9890	-0.2	689.3368	26.37	11	F11:7083	SC-GWM-A8.raw	22	4.134E6	3.713E6	4.211E6	3.499E6	1.00	0.90	1.02	0.85	4.134E6	3.713E6	4.211E6	3.499E6	1.00	0.90	1.02	0.85	0	0.16	0.28	0.27	392	409	iTRAQ 4plex (K N-term); Oxidation (M)	G1:iTRAQ 4plex (K N-term):1000.00;M4:Oxidation (M):1000.00;K18:iTRAQ 4plex (K N-term):1000.00
78	209	A0A1D3IEW3	R.A(+144.10)ANHADGK(+144.10)PTVILAK(+144.10).T	Y	Y	94.78	31.01	1937.1423	0.2	485.2929	33.50	10	F10:9531	SC-GWM-A7.raw	7	2.444E7	2.226E7	2.556E7	2.389E7	1.00	0.91	1.05	0.98	2.444E7	2.226E7	2.556E7	2.389E7	1.00	0.91	1.05	0.98	0	0.14	0.29	0.15	374	388	iTRAQ 4plex (K N-term)	A1:iTRAQ 4plex (K N-term):1000.00;K8:iTRAQ 4plex (K N-term):1000.00;K15:iTRAQ 4plex (K N-term):1000.00
78	209	A0A1D3IEW3	R.E(+144.10)GLDNLIFVINC(+57.02)NLQR.L	Y	Y	94.57	28.32	2061.0798	0.6	1031.5479	105.28	10	F10:35845	SC-GWM-A7.raw	6	5.807E6	2.289E6	4.398E6	2.243E6	1.00	0.39	0.76	0.39	5.807E6	2.289E6	4.398E6	2.243E6	1.00	0.39	0.76	0.39	0	0.64	0.20	0.66	247	262	iTRAQ 4plex (K N-term); Carbamidomethylation	E1:iTRAQ 4plex (K N-term):1000.00;C12:Carbamidomethylation:1000.00
78	209	A0A1D3IEW3	R.M(+144.10)EEC(+57.02)LDGDYQTYK(+144.10).S	Y	Y	92.85	28.12	1938.8583	-0.2	970.4362	56.24	10	F10:17823	SC-GWM-A7.raw	6	8.302E6	3.953E6	6.932E6	3.27E6	1.00	0.48	0.84	0.39	8.302E6	3.953E6	6.932E6	3.27E6	1.00	0.48	0.84	0.39	0	0.26	0.16	0.34	313	325	iTRAQ 4plex (K N-term); Carbamidomethylation	M1:iTRAQ 4plex (K N-term):1000.00;C4:Carbamidomethylation:1000.00;K13:iTRAQ 4plex (K N-term):1000.00
78	209	A0A1D3IEW3	K.A(+144.10)LVADM(+15.99)TDEQLWALNR.G	Y	Y	92.25	28.61	2005.0060	-2.9	1003.5073	74.82	9	F9:24319	SC-GWM-A6.raw	10	2.467E6	2.424E6	2.76E6	2.282E6	1.00	0.98	1.12	0.92	2.467E6	2.424E6	2.76E6	2.282E6	1.00	0.98	1.12	0.92	0	0.23	0.16	0.18	344	359	iTRAQ 4plex (K N-term); Oxidation (M)	A1:iTRAQ 4plex (K N-term):1000.00;M6:Oxidation (M):1000.00
78	209	A0A1D3IEW3	K.D(+144.10)LELGGHIASFQSAATM(+15.99)YEVGFNHFWK(+144.10).A	Y	Y	90.90	27.77	3358.6323	-1.4	840.6642	95.90	9	F9:31944	SC-GWM-A6.raw	6	6.181E5	6.146E5	6.477E5	6.145E5	1.00	0.99	1.05	0.99	6.181E5	6.146E5	6.477E5	6.145E5	1.00	0.99	1.05	0.99	0	0.15	0.15	0.21	99	125	iTRAQ 4plex (K N-term); Oxidation (M)	D1:iTRAQ 4plex (K N-term):1000.00;M17:Oxidation (M):1000.00;K27:iTRAQ 4plex (K N-term):1000.00
78	209	A0A1D3IEW3	R.M(+144.10)PHGTTTPYLN(+.98)TVSVENEK(+144.10).G	Y	Y	89.60	27.32	2406.1980	0.0	803.0733	70.85	5	F5:21308	SC-GWM-A2.raw	5	8.581E5	9.272E5	9.01E5	9.465E5	1.00	1.08	1.05	1.10	8.581E5	9.272E5	9.01E5	9.465E5	1.00	1.08	1.05	1.10	0	0.11	0.13	0.17	50	68	iTRAQ 4plex (K N-term); Deamidation (NQ)	M1:iTRAQ 4plex (K N-term):1000.00;N11:Deamidation (NQ):60.10;K19:iTRAQ 4plex (K N-term):1000.00
78	209	A0A1D3IEW3	R.M(+144.10)YANNEDVFYYITLMN(+.98)ENYTHPDMPEGAEQDILK(+144.10).G	Y	Y	89.48	27.60	4356.9785	5.9	1090.2583	110.75	3	F3:37335	SC-GWM-A11.raw	4	1.766E5	1.79E5	1.826E5	2.03E5	1.00	1.01	1.03	1.15	1.766E5	1.79E5	1.826E5	2.03E5	1.00	1.01	1.03	1.15	0	0.26	0.21	0.28	678	711	iTRAQ 4plex (K N-term); Deamidation (NQ)	M1:iTRAQ 4plex (K N-term):1000.00;N16:Deamidation (NQ):11.10;K34:iTRAQ 4plex (K N-term):1000.00
78	209	A0A1D3IEW3	K.G(+144.10)YGMGASGEGQN(+.98)VAHQAK(+144.10).K	Y	Y	89.31	27.17	2049.9780	-4.7	684.3301	33.66	11	F11:9601	SC-GWM-A8.raw	1	9.89E4	9.55E4	1.064E5	1.004E5	1.00	0.97	1.08	1.02	9.89E4	9.55E4	1.064E5	1.004E5	1.00	0.97	1.08	1.02	-	-	-	-	392	409	iTRAQ 4plex (K N-term); Deamidation (NQ)	G1:iTRAQ 4plex (K N-term):1000.00;N12:Deamidation (NQ):16.90;K18:iTRAQ 4plex (K N-term):1000.00
78	209	A0A1D3IEW3	R.K(+144.10)(+144.10)VWC(+57.02)FC(+57.02)GDGEMDEPESQ(+.98)GAIALAAR.E	Y	Y	88.52	27.46	3085.4187	6.7	1029.4871	77.90	10	F10:25768	SC-GWM-A7.raw	0	1.485E5	1.358E5	1.562E5	1.401E5	1.00	0.91	1.05	0.94	1.485E5	1.358E5	1.562E5	1.401E5	1.00	0.91	1.05	0.94	0	0.14	0.09	0.24	222	246	iTRAQ 4plex (K N-term); Carbamidomethylation; Deamidation (NQ)	K1:iTRAQ 4plex (K N-term):1000.00;K1:iTRAQ 4plex (K N-term):1000.00;C4:Carbamidomethylation:1000.00;C6:Carbamidomethylation:1000.00;Q17:Deamidation (NQ):1000.00
78	209	A0A1D3IEW3	R.M(+144.10)(+15.99)YANNEDVFYYITLMNENYTHPDMPEGAEQDILK(+144.10).G	Y	Y	88.12	27.50	4371.9893	2.4	1094.0072	105.33	10	F10:35866	SC-GWM-A7.raw	3	7.841E4	8.148E4	8.049E4	8.825E4	1.00	1.04	1.03	1.13	7.841E4	8.148E4	8.049E4	8.825E4	1.00	1.04	1.03	1.13	0	0.07	0.11	0.12	678	711	iTRAQ 4plex (K N-term); Oxidation (M)	M1:iTRAQ 4plex (K N-term):1000.00;M1:Oxidation (M):65.04;K34:iTRAQ 4plex (K N-term):1000.00
78	209	A0A1D3IEW3	K.A(+144.10)LVADMTDEQLWALNR.G	Y	Y	87.45	27.68	1989.0111	-0.1	995.5127	86.78	9	F9:28646	SC-GWM-A6.raw	28	1.792E7	1.721E7	1.688E7	1.651E7	1.00	0.96	0.94	0.92	1.792E7	1.721E7	1.688E7	1.651E7	1.00	0.96	0.94	0.92	0	0.19	0.13	0.17	344	359	iTRAQ 4plex (K N-term)	A1:iTRAQ 4plex (K N-term):1000.00
78	209	A0A1D3IEW3	R.I(+144.10)GDLAWAAGDMHAR.G	Y	Y	87.42	27.31	1626.8058	0.1	543.2759	82.50	5	F5:25507	SC-GWM-A2.raw	31	1.634E7	1.549E7	1.555E7	1.513E7	1.00	0.95	0.95	0.93	1.634E7	1.549E7	1.555E7	1.513E7	1.00	0.95	0.95	0.93	0	0.21	0.24	0.22	608	621	iTRAQ 4plex (K N-term)	I1:iTRAQ 4plex (K N-term):1000.00
78	209	A0A1D3IEW3	R.M(+144.10)YANNEDVFYYITLMNENYTHPDM(+15.99)PEGAEQDILK(+144.10).G	Y	Y	87.36	27.20	4371.9893	0.2	1094.0048	107.52	12	F12:36340	SC-GWM-A9.raw	3	1.821E5	1.66E5	1.919E5	1.635E5	1.00	0.91	1.05	0.90	1.821E5	1.66E5	1.919E5	1.635E5	1.00	0.91	1.05	0.90	0	0.03	0.19	0.09	678	711	iTRAQ 4plex (K N-term); Oxidation (M)	M1:iTRAQ 4plex (K N-term):1000.00;M24:Oxidation (M):45.63;K34:iTRAQ 4plex (K N-term):1000.00
78	209	A0A1D3IEW3	K.R(+144.10)VVPIVPDESR.T	Y	Y	84.58	27.23	1409.8112	1.2	470.9449	38.55	9	F9:11187	SC-GWM-A6.raw	4	8.533E5	9.56E5	1.104E6	1.022E6	1.00	1.12	1.29	1.20	8.533E5	9.56E5	1.104E6	1.022E6	1.00	1.12	1.29	1.20	0	0.38	0.30	0.45	515	525	iTRAQ 4plex (K N-term)	R1:iTRAQ 4plex (K N-term):1000.00
78	209	A0A1D3IEW3	M.S(+144.10)TQLHDVDPIETQEWLDALSSVLEYEGGER.A	Y	Y	83.87	26.54	3559.7075	1.9	1187.5787	116.83	12	F12:39753	SC-GWM-A9.raw	4	4.639E5	4.923E5	4.539E5	5.738E5	1.00	1.06	0.98	1.24	4.639E5	4.923E5	4.539E5	5.738E5	1.00	1.06	0.98	1.24	0	0.09	0.12	0.30	2	31	iTRAQ 4plex (K N-term)	S1:iTRAQ 4plex (K N-term):1000.00
78	209	A0A1D3IEW3	R.A(+144.10)YIPN(+.98)DYHVLGTDGFGR.S	Y	Y	82.42	26.67	2038.9869	-1.0	680.6689	72.66	9	F9:23609	SC-GWM-A6.raw	6	2.143E6	2.237E6	2.111E6	2.161E6	1.00	1.04	0.98	1.01	2.143E6	2.237E6	2.111E6	2.161E6	1.00	1.04	0.98	1.01	0	0.15	0.15	0.12	815	831	iTRAQ 4plex (K N-term); Deamidation (NQ)	A1:iTRAQ 4plex (K N-term):1000.00;N5:Deamidation (NQ):1000.00
78	209	A0A1D3IEW3	R.M(+144.10)(+15.99)EEC(+57.02)LDGDYQTYK(+144.10).S	Y	Y	81.51	26.76	1954.8531	0.5	978.4343	47.74	10	F10:14635	SC-GWM-A7.raw	4	1.073E6	7.758E5	1.086E6	6.393E5	1.00	0.72	1.01	0.60	1.073E6	7.758E5	1.086E6	6.393E5	1.00	0.72	1.01	0.60	0	0.36	0.11	0.41	313	325	iTRAQ 4plex (K N-term); Oxidation (M); Carbamidomethylation	M1:iTRAQ 4plex (K N-term):1000.00;M1:Oxidation (M):1000.00;C4:Carbamidomethylation:1000.00;K13:iTRAQ 4plex (K N-term):1000.00
78	209	A0A1D3IEW3	F.C(+57.02)(+144.10)GDGEMDEPESQGAIALAAR.E	Y	Y	81.30	26.33	2219.9907	-1.2	741.0033	56.89	8	F8:17869	SC-GWM-A5.raw	1	1.394E5	1.413E5	1.525E5	1.304E5	1.00	1.01	1.09	0.94	1.394E5	1.413E5	1.525E5	1.304E5	1.00	1.01	1.09	0.94	0	0.02	0.01	0.03	227	246	Carbamidomethylation; iTRAQ 4plex (K N-term)	C1:Carbamidomethylation:1000.00;C1:iTRAQ 4plex (K N-term):1000.00
78	209	A0A1D3IEW3	K.G(+144.10)QQYTPQDK(+144.10)DQLM(+15.99)FYK(+144.10).E	Y	Y	81.10	26.63	2437.2312	0.6	813.4182	52.86	8	F8:16442	SC-GWM-A5.raw	2	6.905E5	6.257E5	6.693E5	5.993E5	1.00	0.91	0.97	0.87	6.905E5	6.257E5	6.693E5	5.993E5	1.00	0.91	0.97	0.87	0	0.02	0.15	0.02	543	558	iTRAQ 4plex (K N-term); Oxidation (M)	G1:iTRAQ 4plex (K N-term):1000.00;K9:iTRAQ 4plex (K N-term):1000.00;M13:Oxidation (M):1000.00;K16:iTRAQ 4plex (K N-term):1000.00
78	209	A0A1D3IEW3	K.I(+144.10)IQELEGN(+.98)FAGAGWNVVK(+144.10).V	Y	Y	79.99	26.37	2233.1985	0.0	745.4068	114.55	1	F1:37159	SC-GWM-A1.raw	1	6.612E5	5.916E5	6.39E5	5.752E5	1.00	0.89	0.97	0.87	6.612E5	5.916E5	6.39E5	5.752E5	1.00	0.89	0.97	0.87	0	0.23	0.15	0.13	273	290	iTRAQ 4plex (K N-term); Deamidation (NQ)	I1:iTRAQ 4plex (K N-term):1000.00;N8:Deamidation (NQ):52.68;K18:iTRAQ 4plex (K N-term):1000.00
78	209	A0A1D3IEW3	R.E(+144.10)HFFNTPELK(+144.10).A	Y	Y	79.53	26.90	1548.8180	-1.0	775.4155	55.89	8	F8:17538	SC-GWM-A5.raw	10	1.487E7	1.489E7	1.517E7	1.493E7	1.00	1.00	1.02	1.00	1.487E7	1.489E7	1.517E7	1.493E7	1.00	1.00	1.02	1.00	0	0.17	0.19	0.18	334	343	iTRAQ 4plex (K N-term)	E1:iTRAQ 4plex (K N-term):1000.00;K10:iTRAQ 4plex (K N-term):1000.00
78	209	A0A1D3IEW3	K.G(+144.10)YGMGASGEGQNVAH.Q	Y	Y	77.66	25.68	1577.7014	1.0	789.8588	33.04	10	F10:9373	SC-GWM-A7.raw	0	2.463E4	3.019E4	3.328E4	2.812E4	1.00	1.23	1.35	1.14	2.463E4	3.019E4	3.328E4	2.812E4	1.00	1.23	1.35	1.14	-	-	-	-	392	406	iTRAQ 4plex (K N-term)	G1:iTRAQ 4plex (K N-term):1000.00
78	209	A0A1D3IEW3	R.E(+144.10)GLDNLIFVIN(+.98)C(+57.02)NLQR.L	Y	Y	77.62	26.11	2062.0640	1.9	1032.0413	114.88	1	F1:37282	SC-GWM-A1.raw	5	6.525E5	4.696E5	5.876E5	4.86E5	1.00	0.72	0.90	0.74	6.525E5	4.696E5	5.876E5	4.86E5	1.00	0.72	0.90	0.74	0	0.20	0.16	0.31	247	262	iTRAQ 4plex (K N-term); Deamidation (NQ); Carbamidomethylation	E1:iTRAQ 4plex (K N-term):1000.00;N11:Deamidation (NQ):36.05;C12:Carbamidomethylation:1000.00
78	209	A0A1D3IEW3	P.T(+144.10)QEVLEVPELSAFDAQLK(+144.10).S	Y	Y	76.97	25.94	2304.2456	1.1	769.0900	90.06	9	F9:29826	SC-GWM-A6.raw	2	4.13E5	4.056E5	4.298E5	4.147E5	1.00	0.98	1.04	1.00	4.13E5	4.056E5	4.298E5	4.147E5	1.00	0.98	1.04	1.00	0	0.06	0.02	0.05	469	486	iTRAQ 4plex (K N-term)	T1:iTRAQ 4plex (K N-term):1000.00;K18:iTRAQ 4plex (K N-term):1000.00
78	209	A0A1D3IEW3	R.M(+144.10)PHGTTTPYLNTVSVEN(+.98)EK(+144.10).G	Y	Y	76.92	26.63	2406.1980	-3.3	803.0706	72.42	6	F6:21655	SC-GWM-A3.raw	5	5.238E5	5.46E5	5.357E5	5.807E5	1.00	1.04	1.02	1.11	5.238E5	5.46E5	5.357E5	5.807E5	1.00	1.04	1.02	1.11	0	0.10	0.11	0.17	50	68	iTRAQ 4plex (K N-term); Deamidation (NQ)	M1:iTRAQ 4plex (K N-term):1000.00;N17:Deamidation (NQ):111.20;K19:iTRAQ 4plex (K N-term):1000.00
78	209	A0A1D3IEW3	L.P(+144.10)YLTFAPDTEEYK(+144.10).Y	Y	Y	76.03	25.92	1860.9388	-1.9	931.4749	84.81	5	F5:26311	SC-GWM-A2.raw	2	1.779E5	1.618E5	1.923E5	1.242E5	1.00	0.91	1.08	0.70	1.779E5	1.618E5	1.923E5	1.242E5	1.00	0.91	1.08	0.70	0	0.14	0.16	0.01	438	450	iTRAQ 4plex (K N-term)	P1:iTRAQ 4plex (K N-term):1000.00;K13:iTRAQ 4plex (K N-term):1000.00
78	209	A0A1D3IEW3	R.V(+144.10)VPIVPDESR.T	Y	Y	75.66	26.02	1253.7101	-0.1	418.9106	49.84	8	F8:15351	SC-GWM-A5.raw	2	4.508E7	4.387E7	4.599E7	4.357E7	1.00	0.97	1.02	0.97	4.508E7	4.387E7	4.599E7	4.357E7	1.00	0.97	1.02	0.97	0	0.08	0.08	0.08	516	525	iTRAQ 4plex (K N-term)	V1:iTRAQ 4plex (K N-term):1000.00
78	209	A0A1D3IEW3	F.Q(+144.10)SAATMYEVGFNHFWK(+144.10).A	Y	Y	75.64	25.82	2203.0764	1.2	735.3669	99.93	6	F6:31611	SC-GWM-A3.raw	6	1.081E6	1.33E6	1.205E6	1.231E6	1.00	1.23	1.12	1.14	1.081E6	1.33E6	1.205E6	1.231E6	1.00	1.23	1.12	1.14	0	0.10	0.08	0.13	110	125	iTRAQ 4plex (K N-term)	Q1:iTRAQ 4plex (K N-term):1000.00;K16:iTRAQ 4plex (K N-term):1000.00
78	209	A0A1D3IEW3	K.G(+144.10)EGEEGDLVFFQGH.V	Y	Y	75.28	26.01	1663.7600	-1.3	832.8862	71.43	10	F10:23384	SC-GWM-A7.raw	1	2.58E5	3.02E5	2.631E5	2.737E5	1.00	1.17	1.02	1.06	2.58E5	3.02E5	2.631E5	2.737E5	1.00	1.17	1.02	1.06	0	0.08	0.15	0.01	128	141	iTRAQ 4plex (K N-term)	G1:iTRAQ 4plex (K N-term):1000.00
78	209	A0A1D3IEW3	I.P(+144.10)VTDEQIESGDLPYLTFAPDTEEYK(+144.10).Y	Y	Y	74.98	25.44	3144.5269	1.1	1049.1841	90.52	4	F4:30259	SC-GWM-A12.raw	1	3.674E4	3.723E4	4.336E4	3.079E4	1.00	1.01	1.18	0.84	3.674E4	3.723E4	4.336E4	3.079E4	1.00	1.01	1.18	0.84	-	-	-	-	426	450	iTRAQ 4plex (K N-term)	P1:iTRAQ 4plex (K N-term):1000.00;K25:iTRAQ 4plex (K N-term):1000.00
78	209	A0A1D3IEW3	K.A(+144.10)K(+144.10)GEGEEGDLVFFQ(+.98)GHVAPGIYAR.A	Y	Y	72.72	25.14	2835.4434	6.9	946.1616	75.50	11	F11:24720	SC-GWM-A8.raw	0	2.126E5	1.898E5	2.048E5	2.778E5	1.00	0.89	0.96	1.31	2.126E5	1.898E5	2.048E5	2.778E5	1.00	0.89	0.96	1.31	0	0.11	0.00	0.25	126	149	iTRAQ 4plex (K N-term); Deamidation (NQ)	A1:iTRAQ 4plex (K N-term):1000.00;K2:iTRAQ 4plex (K N-term):1000.00;Q14:Deamidation (NQ):1000.00
78	209	A0A1D3IEW3	R.A(+144.10)QYLLENLLK(+144.10).Y	Y	Y	72.68	30.03	1491.8904	-0.6	746.9520	86.66	9	F9:28600	SC-GWM-A6.raw	11	5.25E7	5.017E7	5.42E7	4.883E7	1.00	0.96	1.03	0.93	5.25E7	5.017E7	5.42E7	4.883E7	1.00	0.96	1.03	0.93	0	0.17	0.15	0.19	32	41	iTRAQ 4plex (K N-term)	A1:iTRAQ 4plex (K N-term):1000.00;K10:iTRAQ 4plex (K N-term):1000.00
78	209	A0A1D3IEW3	L.M(+144.10)NENYTHPDM(+15.99)PEGAEQDILK(+144.10).G	Y	Y	72.38	25.44	2635.2139	-1.6	879.4105	52.04	10	F10:16250	SC-GWM-A7.raw	0	4.901E4	5.851E4	4.61E4	4.011E4	1.00	1.19	0.94	0.82	4.901E4	5.851E4	4.61E4	4.011E4	1.00	1.19	0.94	0.82	-	-	-	-	692	711	iTRAQ 4plex (K N-term); Oxidation (M)	M1:iTRAQ 4plex (K N-term):1000.00;M10:Oxidation (M):1000.00;K20:iTRAQ 4plex (K N-term):1000.00
78	209	A0A1D3IEW3	R.A(+144.10)AN(+.98)HADGK(+144.10)PTVILAK(+144.10).T	Y	Y	72.10	25.58	1938.1263	-0.1	647.0493	34.96	7	F7:9387	SC-GWM-A4.raw	2	1.21E5	1.261E5	1.094E5	1.049E5	1.00	1.04	0.90	0.87	1.21E5	1.261E5	1.094E5	1.049E5	1.00	1.04	0.90	0.87	0	0.04	0.02	0.06	374	388	iTRAQ 4plex (K N-term); Deamidation (NQ)	A1:iTRAQ 4plex (K N-term):1000.00;N3:Deamidation (NQ):1000.00;K8:iTRAQ 4plex (K N-term):1000.00;K15:iTRAQ 4plex (K N-term):1000.00
78	209	A0A1D3IEW3	R.T(+144.10)FGMEGMFR.Q	Y	Y	71.91	26.77	1218.5647	-0.5	610.2893	86.54	5	F5:26975	SC-GWM-A2.raw	8	3.669E7	3.353E7	3.434E7	3.349E7	1.00	0.91	0.94	0.91	3.669E7	3.353E7	3.434E7	3.349E7	1.00	0.91	0.94	0.91	0	0.54	0.15	0.52	526	534	iTRAQ 4plex (K N-term)	T1:iTRAQ 4plex (K N-term):1000.00
78	209	A0A1D3IEW3	R.I(+144.10)GDLAWAAGDM(+15.99)HAR.G	Y	Y	71.72	25.26	1642.8008	0.8	548.6080	73.52	1	F1:22339	SC-GWM-A1.raw	12	3.819E6	3.565E6	4.032E6	3.666E6	1.00	0.93	1.06	0.96	3.819E6	3.565E6	4.032E6	3.666E6	1.00	0.93	1.06	0.96	0	0.24	0.18	0.21	608	621	iTRAQ 4plex (K N-term); Oxidation (M)	I1:iTRAQ 4plex (K N-term):1000.00;M11:Oxidation (M):1000.00
78	209	A0A1D3IEW3	R.Q(+144.10)RM(+15.99)EEC(+57.02)LDGDYQTYK(+144.10).S	Y	Y	71.67	25.17	2239.0129	4.2	747.3481	42.37	8	F8:12691	SC-GWM-A5.raw	1	9.952E4	5.526E4	9.306E4	4.626E4	1.00	0.56	0.94	0.46	9.952E4	5.526E4	9.306E4	4.626E4	1.00	0.56	0.94	0.46	-	-	-	-	311	325	iTRAQ 4plex (K N-term); Oxidation (M); Carbamidomethylation	Q1:iTRAQ 4plex (K N-term):1000.00;M3:Oxidation (M):1000.00;C6:Carbamidomethylation:1000.00;K15:iTRAQ 4plex (K N-term):1000.00
78	209	A0A1D3IEW3	N.H(+144.10)ADGK(+144.10)PTVILAK(+144.10).T	Y	Y	70.49	24.88	1681.0251	-0.2	841.5197	32.44	10	F10:9166	SC-GWM-A7.raw	2	2.053E5	2.185E5	2.189E5	2.032E5	1.00	1.06	1.07	0.99	2.053E5	2.185E5	2.189E5	2.032E5	1.00	1.06	1.07	0.99	0	0.04	0.06	0.05	377	388	iTRAQ 4plex (K N-term)	H1:iTRAQ 4plex (K N-term):1000.00;K5:iTRAQ 4plex (K N-term):1000.00;K12:iTRAQ 4plex (K N-term):1000.00
78	209	A0A1D3IEW3	K.G(+144.10)QQYTPQDK(+144.10).D	Y	Y	70.27	25.24	1351.6975	-1.0	676.8553	23.39	9	F9:5822	SC-GWM-A6.raw	1	4.582E4	5.397E4	4.891E4	4.951E4	1.00	1.18	1.07	1.08	4.582E4	5.397E4	4.891E4	4.951E4	1.00	1.18	1.07	1.08	0	0.36	0.22	0.22	543	551	iTRAQ 4plex (K N-term)	G1:iTRAQ 4plex (K N-term):1000.00;K9:iTRAQ 4plex (K N-term):1000.00
78	209	A0A1D3IEW3	K.G(+144.10)IPGDQNIEHR.I	Y	Y	70.22	25.32	1378.7075	-0.6	690.3606	28.59	11	F11:7876	SC-GWM-A8.raw	10	1.365E7	1.096E7	1.238E7	1.037E7	1.00	0.80	0.91	0.76	1.365E7	1.096E7	1.238E7	1.037E7	1.00	0.80	0.91	0.76	0	0.20	0.21	0.20	69	79	iTRAQ 4plex (K N-term)	G1:iTRAQ 4plex (K N-term):1000.00
78	209	A0A1D3IEW3	R.L(+144.10)TEDQLNNFR.Q	Y	Y	69.51	26.99	1392.7119	0.6	697.3636	56.44	8	F8:17715	SC-GWM-A5.raw	9	2.881E7	2.623E7	2.759E7	2.541E7	1.00	0.91	0.96	0.88	2.881E7	2.623E7	2.759E7	2.541E7	1.00	0.91	0.96	0.88	0	0.24	0.15	0.21	156	165	iTRAQ 4plex (K N-term)	L1:iTRAQ 4plex (K N-term):1000.00
78	209	A0A1D3IEW3	R.M(+144.10)(+15.99)PHGTTTPYLNTVSVENEK(+144.10).G	Y	Y	69.09	25.23	2421.2090	2.4	808.0789	47.85	4	F4:14513	SC-GWM-A12.raw	4	1.051E6	9.631E5	1.114E6	1.003E6	1.00	0.92	1.06	0.95	1.051E6	9.631E5	1.114E6	1.003E6	1.00	0.92	1.06	0.95	0	0.13	0.10	0.15	50	68	iTRAQ 4plex (K N-term); Oxidation (M)	M1:iTRAQ 4plex (K N-term):1000.00;M1:Oxidation (M):1000.00;K19:iTRAQ 4plex (K N-term):1000.00
78	209	A0A1D3IEW3	R.A(+144.10)YIPNDYHVLGTDGFGR.S	Y	Y	68.04	24.70	2038.0029	-1.3	1020.0074	86.51	1	F1:27015	SC-GWM-A1.raw	13	1.337E7	1.318E7	1.296E7	1.332E7	1.00	0.99	0.97	1.00	1.337E7	1.318E7	1.296E7	1.332E7	1.00	0.99	0.97	1.00	0	0.17	0.15	0.21	815	831	iTRAQ 4plex (K N-term)	A1:iTRAQ 4plex (K N-term):1000.00
78	209	A0A1D3IEW3	R.W(+144.10)NAAAIVLR.A	Y	Y	66.99	28.02	1156.6838	0.7	579.3496	68.91	11	F11:22364	SC-GWM-A8.raw	4	4.196E7	3.823E7	4.285E7	3.894E7	1.00	0.91	1.02	0.93	4.196E7	3.823E7	4.285E7	3.894E7	1.00	0.91	1.02	0.93	0	0.16	0.18	0.15	86	94	iTRAQ 4plex (K N-term)	W1:iTRAQ 4plex (K N-term):1000.00
78	209	A0A1D3IEW3	R.M(+144.10)(+15.99)YANNEDVFYYITLMNEN(+.98)YTHPDMPEGAEQDILK(+144.10).G	Y	Y	66.95	24.77	4372.9731	6.1	1094.2572	106.37	10	F10:36252	SC-GWM-A7.raw	1	3.843E4	3.506E4	3.756E4	3.794E4	1.00	0.91	0.98	0.99	3.843E4	3.506E4	3.756E4	3.794E4	1.00	0.91	0.98	0.99	-	-	-	-	678	711	iTRAQ 4plex (K N-term); Oxidation (M); Deamidation (NQ)	M1:iTRAQ 4plex (K N-term):1000.00;M1:Oxidation (M):50.91;N18:Deamidation (NQ):0.00;K34:iTRAQ 4plex (K N-term):1000.00
78	209	A0A1D3IEW3	R.A(+144.10)QYLLEN(+.98)LLK(+144.10).Y	Y	Y	66.02	24.85	1492.8744	0.5	747.4448	80.72	11	F11:26674	SC-GWM-A8.raw	3	4.627E5	4.284E5	4.574E5	4.243E5	1.00	0.93	0.99	0.92	4.627E5	4.284E5	4.574E5	4.243E5	1.00	0.93	0.99	0.92	0	0.08	0.07	0.03	32	41	iTRAQ 4plex (K N-term); Deamidation (NQ)	A1:iTRAQ 4plex (K N-term):1000.00;N7:Deamidation (NQ):169.90;K10:iTRAQ 4plex (K N-term):1000.00
78	209	A0A1D3IEW3	R.D(+144.10)ALGGYLPQR.K	Y	Y	65.92	31.20	1232.6635	0.7	617.3394	54.48	8	F8:17036	SC-GWM-A5.raw	4	1.967E7	1.884E7	2.059E7	1.859E7	1.00	0.96	1.05	0.95	1.967E7	1.884E7	2.059E7	1.859E7	1.00	0.96	1.05	0.95	0	0.17	0.24	0.21	457	466	iTRAQ 4plex (K N-term)	D1:iTRAQ 4plex (K N-term):1000.00
78	209	A0A1D3IEW3	R.G(+144.10)FLLGGTAGR.T	Y	Y	64.96	29.86	1091.6208	0.9	546.8182	52.91	10	F10:16562	SC-GWM-A7.raw	5	4.631E7	4.379E7	4.77E7	4.243E7	1.00	0.95	1.03	0.92	4.631E7	4.379E7	4.77E7	4.243E7	1.00	0.95	1.03	0.92	0	0.15	0.11	0.15	622	631	iTRAQ 4plex (K N-term)	G1:iTRAQ 4plex (K N-term):1000.00
78	209	A0A1D3IEW3	R.D(+144.10)RFDIPVTDEQ(+.98)IESGDLPYLTFAPDTEEYK(+144.10).Y	Y	Y	64.32	24.79	3791.8184	6.7	1264.9552	99.37	7	F7:32822	SC-GWM-A4.raw	0	6.755E4	8.781E4	7.204E4	8.331E4	1.00	1.30	1.07	1.23	6.755E4	8.781E4	7.204E4	8.331E4	1.00	1.30	1.07	1.23	0	0.10	0.09	0.08	421	450	iTRAQ 4plex (K N-term); Deamidation (NQ)	D1:iTRAQ 4plex (K N-term):1000.00;Q11:Deamidation (NQ):1000.00;K30:iTRAQ 4plex (K N-term):1000.00
78	209	A0A1D3IEW3	Y.G(+144.10)MGASGEGQNVAHQAK(+144.10).K	Y	Y	64.16	24.80	1828.9093	2.1	915.4638	23.99	12	F12:6276	SC-GWM-A9.raw	2	1.455E5	1.27E5	1.286E5	1.154E5	1.00	0.87	0.88	0.79	1.455E5	1.27E5	1.286E5	1.154E5	1.00	0.87	0.88	0.79	0	0.05	0.19	0.10	394	409	iTRAQ 4plex (K N-term)	G1:iTRAQ 4plex (K N-term):1000.00;K16:iTRAQ 4plex (K N-term):1000.00
78	209	A0A1D3IEW3	R.M(+144.10)YANNEDVFYYITLMN(+.98)ENYTHPDM(+15.99)PEGAEQDILK(+144.10).G	Y	Y	63.37	24.65	4372.9731	4.3	1094.2552	106.50	12	F12:35981	SC-GWM-A9.raw	0	2.088E4	1.992E4	2.337E4	1.687E4	1.00	0.95	1.12	0.81	2.088E4	1.992E4	2.337E4	1.687E4	1.00	0.95	1.12	0.81	-	-	-	-	678	711	iTRAQ 4plex (K N-term); Deamidation (NQ); Oxidation (M)	M1:iTRAQ 4plex (K N-term):1000.00;N16:Deamidation (NQ):0.00;M24:Oxidation (M):2.84;K34:iTRAQ 4plex (K N-term):1000.00
78	209	A0A1D3IEW3	P.Y(+144.10)LTFAPDTEEYK(+144.10).Y	Y	Y	63.14	24.32	1763.8861	-0.1	882.9503	85.80	6	F6:26532	SC-GWM-A3.raw	0	5.583E4	6.254E4	6.697E4	4.758E4	1.00	1.12	1.20	0.85	5.583E4	6.254E4	6.697E4	4.758E4	1.00	1.12	1.20	0.85	-	-	-	-	439	450	iTRAQ 4plex (K N-term)	Y1:iTRAQ 4plex (K N-term):1000.00;K12:iTRAQ 4plex (K N-term):1000.00
78	209	A0A1D3IEW3	K.G(+144.10)QQYTPQDK(+144.10)DQL.M	Y	Y	63.08	24.36	1707.8672	2.3	854.9428	38.41	10	F10:11291	SC-GWM-A7.raw	1	5.111E4	5.809E4	5.649E4	5.589E4	1.00	1.14	1.11	1.09	5.111E4	5.809E4	5.649E4	5.589E4	1.00	1.14	1.11	1.09	-	-	-	-	543	554	iTRAQ 4plex (K N-term)	G1:iTRAQ 4plex (K N-term):1000.00;K9:iTRAQ 4plex (K N-term):1000.00
78	209	A0A1D3IEW3	R.Q(+144.10)EVDGHGLPSYPHPH.L	Y	Y	61.44	23.84	1812.8665	2.9	907.4432	56.38	5	F5:16216	SC-GWM-A2.raw	7	3.652E6	3.393E6	3.554E6	3.071E6	1.00	0.93	0.97	0.84	3.652E6	3.393E6	3.554E6	3.071E6	1.00	0.93	0.97	0.84	0	0.24	0.14	0.29	166	180	iTRAQ 4plex (K N-term)	Q1:iTRAQ 4plex (K N-term):1000.00
78	209	A0A1D3IEW3	R.L(+144.10)TEDQLN(+.98)NFR.Q	Y	Y	61.19	24.54	1393.6959	0.3	697.8555	58.78	4	F4:18479	SC-GWM-A12.raw	9	6.618E6	6.416E6	6.387E6	5.804E6	1.00	0.97	0.97	0.88	6.618E6	6.416E6	6.387E6	5.804E6	1.00	0.97	0.97	0.88	0	0.24	0.19	0.23	156	165	iTRAQ 4plex (K N-term); Deamidation (NQ)	L1:iTRAQ 4plex (K N-term):1000.00;N7:Deamidation (NQ):27.96
78	209	A0A1D3IEW3	R.T(+144.10)TLNGEGLQHEDGHSHIQADLIPN.C	Y	Y	61.02	24.22	2739.3335	-0.1	685.8406	72.49	1	F1:21963	SC-GWM-A1.raw	4	8.491E5	7.841E5	7.678E5	7.643E5	1.00	0.92	0.90	0.90	8.491E5	7.841E5	7.678E5	7.643E5	1.00	0.92	0.90	0.90	0	0.16	0.17	0.12	632	655	iTRAQ 4plex (K N-term)	T1:iTRAQ 4plex (K N-term):1000.00
78	209	A0A1D3IEW3	N.C(+57.02)(+144.10)VSYDPTFQYEVAVIVQDGLR.R	Y	Y	60.71	24.31	2602.2859	-0.7	868.4353	112.55	3	F3:37995	SC-GWM-A11.raw	4	5.012E5	5.384E5	5.268E5	5.415E5	1.00	1.07	1.05	1.08	5.012E5	5.384E5	5.268E5	5.415E5	1.00	1.07	1.05	1.08	0	0.10	0.08	0.17	656	676	Carbamidomethylation; iTRAQ 4plex (K N-term)	C1:Carbamidomethylation:1000.00;C1:iTRAQ 4plex (K N-term):1000.00
78	209	A0A1D3IEW3	K.A(+144.10)LVADMTDEQ(+.98)LWALNR.G	Y	Y	59.58	23.94	1989.9951	4.6	664.3420	106.07	6	F6:33878	SC-GWM-A3.raw	0	6.321E4	5.504E4	6.039E4	5.735E4	1.00	0.87	0.96	0.91	6.321E4	5.504E4	6.039E4	5.735E4	1.00	0.87	0.96	0.91	-	-	-	-	344	359	iTRAQ 4plex (K N-term); Deamidation (NQ)	A1:iTRAQ 4plex (K N-term):1000.00;Q10:Deamidation (NQ):38.32
78	209	A0A1D3IEW3	P.V(+144.10)TDEQIESGDLPYLTFAPDTEEYK(+144.10).Y	Y	Y	59.20	23.79	3047.4741	1.1	1016.8331	90.81	4	F4:30366	SC-GWM-A12.raw	1	2.614E4	3.414E4	3.603E4	2.383E4	1.00	1.31	1.38	0.91	2.614E4	3.414E4	3.603E4	2.383E4	1.00	1.31	1.38	0.91	-	-	-	-	427	450	iTRAQ 4plex (K N-term)	V1:iTRAQ 4plex (K N-term):1000.00;K24:iTRAQ 4plex (K N-term):1000.00
78	209	A0A1D3IEW3	M.G(+144.10)LGPIMAIYQAR.F	Y	Y	59.08	23.87	1432.7982	1.4	478.6074	79.18	12	F12:26160	SC-GWM-A9.raw	3	4.06E5	4.313E5	4.092E5	3.767E5	1.00	1.06	1.01	0.93	4.06E5	4.313E5	4.092E5	3.767E5	1.00	1.06	1.01	0.93	0	0.09	0.03	0.09	194	205	iTRAQ 4plex (K N-term)	G1:iTRAQ 4plex (K N-term):1000.00
78	209	A0A1D3IEW3	R.Q(+144.10)YGIWNPK(+144.10).G	Y	Y	58.23	23.91	1292.7120	0.0	647.3633	53.33	8	F8:16619	SC-GWM-A5.raw	7	3.061E7	2.896E7	2.92E7	2.863E7	1.00	0.95	0.95	0.94	3.061E7	2.896E7	2.92E7	2.863E7	1.00	0.95	0.95	0.94	0	0.12	0.12	0.17	535	542	iTRAQ 4plex (K N-term)	Q1:iTRAQ 4plex (K N-term):1000.00;K8:iTRAQ 4plex (K N-term):1000.00
78	209	A0A1D3IEW3	K.G(+144.10)QQYTPQ(+.98)DK(+144.10)DQLM(+15.99)FYK(+144.10).E	Y	Y	57.97	23.61	2438.2153	6.8	813.7512	52.38	8	F8:16252	SC-GWM-A5.raw	1	1.479E5	1.333E5	1.56E5	1.417E5	1.00	0.90	1.05	0.96	1.479E5	1.333E5	1.56E5	1.417E5	1.00	0.90	1.05	0.96	-	-	-	-	543	558	iTRAQ 4plex (K N-term); Deamidation (NQ); Oxidation (M)	G1:iTRAQ 4plex (K N-term):1000.00;Q7:Deamidation (NQ):0.00;K9:iTRAQ 4plex (K N-term):1000.00;M13:Oxidation (M):1000.00;K16:iTRAQ 4plex (K N-term):1000.00
78	209	A0A1D3IEW3	R.L(+144.10)TEDQLNN(+.98)FR.Q	Y	Y	57.69	23.76	1393.6959	1.9	697.8566	72.73	1	F1:22048	SC-GWM-A1.raw	2	3.797E5	3.924E5	4.128E5	3.987E5	1.00	1.03	1.09	1.05	3.797E5	3.924E5	4.128E5	3.987E5	1.00	1.03	1.09	1.05	0	0.07	0.04	0.04	156	165	iTRAQ 4plex (K N-term); Deamidation (NQ)	L1:iTRAQ 4plex (K N-term):1000.00;N8:Deamidation (NQ):15.91
78	209	A0A1D3IEW3	R.E(+144.10)FSTTMAFVR.I	Y	Y	57.65	24.00	1331.6665	1.3	444.8967	65.97	3	F3:21087	SC-GWM-A11.raw	7	3.138E7	2.737E7	3.007E7	2.896E7	1.00	0.87	0.96	0.92	3.138E7	2.737E7	3.007E7	2.896E7	1.00	0.87	0.96	0.92	0	0.15	0.17	0.16	492	501	iTRAQ 4plex (K N-term)	E1:iTRAQ 4plex (K N-term):1000.00
78	209	A0A1D3IEW3	R.R(+144.10)DALGGYLPQR.K	Y	Y	57.12	23.89	1388.7646	-0.4	463.9286	61.96	6	F6:17909	SC-GWM-A3.raw	5	5.407E6	4.517E6	4.831E6	4.622E6	1.00	0.84	0.89	0.85	5.407E6	4.517E6	4.831E6	4.622E6	1.00	0.84	0.89	0.85	0	0.20	0.17	0.16	456	466	iTRAQ 4plex (K N-term)	R1:iTRAQ 4plex (K N-term):1000.00
78	209	A0A1D3IEW3	K.A(+144.10)DSAPSWK(+144.10).R	Y	Y	56.98	30.73	1148.6069	1.6	575.3116	48.19	1	F1:13576	SC-GWM-A1.raw	5	3.06E7	2.689E7	3.011E7	2.663E7	1.00	0.88	0.98	0.87	3.06E7	2.689E7	3.011E7	2.663E7	1.00	0.88	0.98	0.87	0	0.17	0.22	0.14	879	886	iTRAQ 4plex (K N-term)	A1:iTRAQ 4plex (K N-term):1000.00;K8:iTRAQ 4plex (K N-term):1000.00
78	209	A0A1D3IEW3	M.G(+144.10)ASGEGQNVAHQAK(+144.10).K	Y	Y	56.76	23.54	1640.8474	2.2	547.9576	19.06	9	F9:4487	SC-GWM-A6.raw	1	2.001E3	2.381E3	1.584E3	3.883E3	1.00	1.19	0.79	1.94	2.001E3	2.381E3	1.584E3	3.883E3	1.00	1.19	0.79	1.94	-	-	-	-	396	409	iTRAQ 4plex (K N-term)	G1:iTRAQ 4plex (K N-term):1000.00;K14:iTRAQ 4plex (K N-term):1000.00
78	209	A0A1D3IEW3	C.F(+144.10)C(+57.02)GDGEMDEPESQGAIALAAR.E	Y	Y	56.68	23.75	2367.0593	-1.7	790.0257	66.92	2	F2:21594	SC-GWM-A10.raw	1	2.107E5	1.867E5	2.359E5	2.034E5	1.00	0.89	1.12	0.97	2.107E5	1.867E5	2.359E5	2.034E5	1.00	0.89	1.12	0.97	-	-	-	-	226	246	iTRAQ 4plex (K N-term); Carbamidomethylation	F1:iTRAQ 4plex (K N-term):1000.00;C2:Carbamidomethylation:1000.00
78	209	A0A1D3IEW3	P.H(+144.10)GTTTPYLNTVSVENEK(+144.10).G	Y	Y	56.62	23.60	2177.1208	0.4	726.7145	47.11	4	F4:14267	SC-GWM-A12.raw	3	5.036E5	5.511E5	5.296E5	5.288E5	1.00	1.09	1.05	1.05	5.036E5	5.511E5	5.296E5	5.288E5	1.00	1.09	1.05	1.05	0	0.10	0.05	0.08	52	68	iTRAQ 4plex (K N-term)	H1:iTRAQ 4plex (K N-term):1000.00;K17:iTRAQ 4plex (K N-term):1000.00
78	209	A0A1D3IEW3	R.E(+144.10)HFFN(+.98)TPELK(+144.10).A	Y	Y	56.42	23.79	1549.8020	1.8	517.6089	72.01	1	F1:21780	SC-GWM-A1.raw	5	1.664E6	1.445E6	1.568E6	1.399E6	1.00	0.87	0.94	0.84	1.664E6	1.445E6	1.568E6	1.399E6	1.00	0.87	0.94	0.84	0	0.12	0.10	0.14	334	343	iTRAQ 4plex (K N-term); Deamidation (NQ)	E1:iTRAQ 4plex (K N-term):1000.00;N5:Deamidation (NQ):1000.00;K10:iTRAQ 4plex (K N-term):1000.00
78	209	A0A1D3IEW3	R.M(+144.10)PHGTTTPYLN(+.98)TVSVEN(+.98)EK(+144.10).G	Y	Y	55.94	23.22	2407.1821	1.7	803.4026	71.37	6	F6:21285	SC-GWM-A3.raw	0	3.049E4	3.344E4	3.131E4	3.149E4	1.00	1.10	1.03	1.03	3.049E4	3.344E4	3.131E4	3.149E4	1.00	1.10	1.03	1.03	-	-	-	-	50	68	iTRAQ 4plex (K N-term); Deamidation (NQ)	M1:iTRAQ 4plex (K N-term):1000.00;N11:Deamidation (NQ):1000.00;N17:Deamidation (NQ):1000.00;K19:iTRAQ 4plex (K N-term):1000.00
78	209	A0A1D3IEW3	N.C(+57.02)(+144.10)VSYDPTFQ(+.98)YEVAVIVQDGLR.R	Y	Y	55.69	23.34	2603.2698	6.8	868.7698	113.11	3	F3:38193	SC-GWM-A11.raw	1	1.362E5	1.486E5	1.46E5	1.543E5	1.00	1.09	1.07	1.13	1.362E5	1.486E5	1.46E5	1.543E5	1.00	1.09	1.07	1.13	0	0.15	0.13	0.14	656	676	Carbamidomethylation; iTRAQ 4plex (K N-term); Deamidation (NQ)	C1:Carbamidomethylation:1000.00;C1:iTRAQ 4plex (K N-term):1000.00;Q9:Deamidation (NQ):65.15
78	209	A0A1D3IEW3	K.D(+144.10)LELGGHIASFQ(+.98)SAATMYEVGFN(+.98)HFWK(+144.10).A	Y	Y	55.61	23.26	3344.6055	5.0	837.1628	118.48	10	F10:40701	SC-GWM-A7.raw	0	8.733E4	8.142E4	9.826E4	8.87E4	1.00	0.93	1.13	1.02	8.733E4	8.142E4	9.826E4	8.87E4	1.00	0.93	1.13	1.02	-	-	-	-	99	125	iTRAQ 4plex (K N-term); Deamidation (NQ)	D1:iTRAQ 4plex (K N-term):1000.00;Q12:Deamidation (NQ):1000.00;N23:Deamidation (NQ):1000.00;K27:iTRAQ 4plex (K N-term):1000.00
78	209	A0A1D3IEW3	R.T(+144.10)FGMEGM(+15.99)FR.Q	Y	Y	55.59	23.89	1234.5597	-0.2	618.2870	53.81	10	F10:16909	SC-GWM-A7.raw	3	1.785E6	1.867E6	1.966E6	1.678E6	1.00	1.05	1.10	0.94	1.785E6	1.867E6	1.966E6	1.678E6	1.00	1.05	1.10	0.94	0	0.14	0.10	0.21	526	534	iTRAQ 4plex (K N-term); Oxidation (M)	T1:iTRAQ 4plex (K N-term):1000.00;M7:Oxidation (M):24.60
78	209	A0A1D3IEW3	N.F(+144.10)AGAGWNVVK(+144.10).V	Y	Y	54.96	23.35	1335.7543	-3.5	668.8821	60.49	7	F7:18541	SC-GWM-A4.raw	0	1.329E5	1.368E5	1.284E5	1.212E5	1.00	1.03	0.97	0.91	1.329E5	1.368E5	1.284E5	1.212E5	1.00	1.03	0.97	0.91	-	-	-	-	281	290	iTRAQ 4plex (K N-term)	F1:iTRAQ 4plex (K N-term):1000.00;K10:iTRAQ 4plex (K N-term):1000.00
78	209	A0A1D3IEW3	R.E(+144.10)FSTTM(+15.99)AFVR.I	Y	Y	54.81	23.06	1347.6615	3.4	450.2293	51.27	9	F9:15828	SC-GWM-A6.raw	6	3.116E6	2.966E6	3.5E6	2.79E6	1.00	0.95	1.12	0.90	3.116E6	2.966E6	3.5E6	2.79E6	1.00	0.95	1.12	0.90	0	0.17	0.15	0.20	492	501	iTRAQ 4plex (K N-term); Oxidation (M)	E1:iTRAQ 4plex (K N-term):1000.00;M6:Oxidation (M):1000.00
78	209	A0A1D3IEW3	R.W(+144.10)N(+.98)AAAIVLR.A	Y	Y	54.39	23.91	1157.6678	0.1	579.8412	74.58	8	F8:24499	SC-GWM-A5.raw	2	3.886E6	4.076E6	4.258E6	3.448E6	1.00	1.05	1.10	0.89	3.886E6	4.076E6	4.258E6	3.448E6	1.00	1.05	1.10	0.89	0	0.14	0.17	0.19	86	94	iTRAQ 4plex (K N-term); Deamidation (NQ)	W1:iTRAQ 4plex (K N-term):1000.00;N2:Deamidation (NQ):1000.00
78	209	A0A1D3IEW3	T.F(+144.10)APDTEEYK(+144.10).Y	Y	Y	53.59	22.90	1386.6910	2.4	694.3545	44.19	11	F11:13273	SC-GWM-A8.raw	0	9.885E4	1.102E5	1.368E5	9.891E4	1.00	1.11	1.38	1.00	9.885E4	1.102E5	1.368E5	9.891E4	1.00	1.11	1.38	1.00	-	-	-	-	442	450	iTRAQ 4plex (K N-term)	F1:iTRAQ 4plex (K N-term):1000.00;K9:iTRAQ 4plex (K N-term):1000.00
78	209	A0A1D3IEW3	R.T(+144.10)FGM(+15.99)EGMFR.Q	Y	Y	53.59	26.22	1234.5597	0.7	618.2875	53.30	10	F10:16714	SC-GWM-A7.raw	6	1.244E7	1.097E7	1.246E7	9.777E6	1.00	0.88	1.00	0.79	1.244E7	1.097E7	1.246E7	9.777E6	1.00	0.88	1.00	0.79	0	0.30	0.25	0.36	526	534	iTRAQ 4plex (K N-term); Oxidation (M)	T1:iTRAQ 4plex (K N-term):1000.00;M4:Oxidation (M):28.36
78	209	A0A1D3IEW3	K.D(+144.10)QLMFYK(+144.10).E	Y	Y	52.95	24.18	1231.6515	-1.4	616.8322	58.65	8	F8:18493	SC-GWM-A5.raw	2	1.818E6	2.041E6	1.959E6	2.089E6	1.00	1.12	1.08	1.15	1.818E6	2.041E6	1.959E6	2.089E6	1.00	1.12	1.08	1.15	0	0.07	0.04	0.04	552	558	iTRAQ 4plex (K N-term)	D1:iTRAQ 4plex (K N-term):1000.00;K7:iTRAQ 4plex (K N-term):1000.00
78	209	A0A1D3IEW3	R.M(+144.10)(+15.99)PHGTTTPYLN(+.98)TVSVENEK(+144.10).G	Y	Y	52.56	23.48	2422.1929	-1.6	808.4036	48.90	2	F2:14979	SC-GWM-A10.raw	1	1.134E5	1.084E5	1.201E5	9.6E4	1.00	0.96	1.06	0.85	1.134E5	1.084E5	1.201E5	9.6E4	1.00	0.96	1.06	0.85	-	-	-	-	50	68	iTRAQ 4plex (K N-term); Oxidation (M); Deamidation (NQ)	M1:iTRAQ 4plex (K N-term):1000.00;M1:Oxidation (M):1000.00;N11:Deamidation (NQ):72.73;K19:iTRAQ 4plex (K N-term):1000.00
78	209	A0A1D3IEW3	Y.S(+144.10)MFGFQR.I	Y	Y	51.81	23.17	1015.5031	2.1	508.7599	54.58	7	F7:16412	SC-GWM-A4.raw	2	2.705E5	3.356E5	3.098E5	2.527E5	1.00	1.24	1.15	0.93	2.705E5	3.356E5	3.098E5	2.527E5	1.00	1.24	1.15	0.93	0	0.05	0.04	0.12	601	607	iTRAQ 4plex (K N-term)	S1:iTRAQ 4plex (K N-term):1000.00
78	209	A0A1D3IEW3	K.G(+144.10)IPGDQN(+.98)IEHR.I	Y	Y	51.63	23.30	1379.6915	0.8	460.9048	33.76	9	F9:9464	SC-GWM-A6.raw	2	2.453E5	3.496E5	3.252E5	3.168E5	1.00	1.43	1.33	1.29	2.453E5	3.496E5	3.252E5	3.168E5	1.00	1.43	1.33	1.29	0	0.40	0.42	0.33	69	79	iTRAQ 4plex (K N-term); Deamidation (NQ)	G1:iTRAQ 4plex (K N-term):1000.00;N7:Deamidation (NQ):14.02
78	209	A0A1D3IEW3	P.E(+144.10)LSAFDAQLK(+144.10).S	Y	Y	51.56	23.06	1408.7805	2.2	705.3991	77.16	6	F6:23408	SC-GWM-A3.raw	1	1.65E5	1.757E5	1.969E5	1.458E5	1.00	1.06	1.19	0.88	1.65E5	1.757E5	1.969E5	1.458E5	1.00	1.06	1.19	0.88	-	-	-	-	477	486	iTRAQ 4plex (K N-term)	E1:iTRAQ 4plex (K N-term):1000.00;K10:iTRAQ 4plex (K N-term):1000.00
78	209	A0A1D3IEW3	R.E(+144.10)GLDNLIFVIN(+.98)C(+57.02)N(+.98)LQR.L	Y	Y	51.25	22.80	2063.0479	-0.2	1032.5310	114.37	1	F1:37094	SC-GWM-A1.raw	0	1.009E5	5.866E4	9.195E4	6.727E4	1.00	0.58	0.91	0.67	1.009E5	5.866E4	9.195E4	6.727E4	1.00	0.58	0.91	0.67	-	-	-	-	247	262	iTRAQ 4plex (K N-term); Deamidation (NQ); Carbamidomethylation	E1:iTRAQ 4plex (K N-term):1000.00;N11:Deamidation (NQ):0.00;C12:Carbamidomethylation:1000.00;N13:Deamidation (NQ):0.00
78	209	A0A1D3IEW3	K.A(+144.10)K(+144.10)GEGEEGDLVFFQGH.V	Y	Y	51.16	22.74	2006.9941	-0.2	1004.5042	61.03	2	F2:19360	SC-GWM-A10.raw	4	2.023E6	2.005E6	1.906E6	1.801E6	1.00	0.99	0.94	0.89	2.023E6	2.005E6	1.906E6	1.801E6	1.00	0.99	0.94	0.89	0	0.16	0.14	0.10	126	141	iTRAQ 4plex (K N-term)	A1:iTRAQ 4plex (K N-term):1000.00;K2:iTRAQ 4plex (K N-term):1000.00
78	209	A0A1D3IEW3	K.V(+144.10)YN(+.98)AYDR.A	Y	Y	50.94	23.18	1044.4998	0.0	523.2571	31.09	8	F8:8801	SC-GWM-A5.raw	1	2.229E5	2.206E5	2.313E5	1.977E5	1.00	0.99	1.04	0.89	2.229E5	2.206E5	2.313E5	1.977E5	1.00	0.99	1.04	0.89	-	-	-	-	367	373	iTRAQ 4plex (K N-term); Deamidation (NQ)	V1:iTRAQ 4plex (K N-term):1000.00;N3:Deamidation (NQ):1000.00
78	209	A0A1D3IEW3	V.V(+144.10)PIVPDESR.T	Y	Y	50.77	22.79	1154.6417	-1.6	578.3272	58.67	5	F5:17060	SC-GWM-A2.raw	1	1.299E5	1.478E5	1.913E5	1.262E5	1.00	1.14	1.47	0.97	1.299E5	1.478E5	1.913E5	1.262E5	1.00	1.14	1.47	0.97	-	-	-	-	517	525	iTRAQ 4plex (K N-term)	V1:iTRAQ 4plex (K N-term):1000.00
78	209	A0A1D3IEW3	N.Y(+144.10)THPDMPEGAEQDILK(+144.10).G	Y	Y	50.39	22.97	2131.0498	-0.4	711.3569	56.75	2	F2:17824	SC-GWM-A10.raw	1	1.362E5	1.505E5	1.135E5	1.142E5	1.00	1.10	0.83	0.84	1.362E5	1.505E5	1.135E5	1.142E5	1.00	1.10	0.83	0.84	-	-	-	-	696	711	iTRAQ 4plex (K N-term)	Y1:iTRAQ 4plex (K N-term):1000.00;K16:iTRAQ 4plex (K N-term):1000.00
78	209	A0A1D3IEW3	R.T(+144.10)TLN(+.98)GEGLQHEDGHSHIQADLIPN.C	Y	Y	49.91	22.97	2740.3174	-0.7	686.0861	58.90	3	F3:18527	SC-GWM-A11.raw	4	1.674E6	1.803E6	1.781E6	1.656E6	1.00	1.08	1.06	0.99	1.674E6	1.803E6	1.781E6	1.656E6	1.00	1.08	1.06	0.99	0	0.20	0.11	0.22	632	655	iTRAQ 4plex (K N-term); Deamidation (NQ)	T1:iTRAQ 4plex (K N-term):1000.00;N4:Deamidation (NQ):76.17
78	209	A0A1D3IEW3	Y.L(+144.10)NTVSVENEK(+144.10).G	Y	Y	49.51	23.11	1419.7812	-0.3	710.8977	39.19	3	F3:11463	SC-GWM-A11.raw	2	7.889E5	9.369E5	9.07E5	9.385E5	1.00	1.19	1.15	1.19	7.889E5	9.369E5	9.07E5	9.385E5	1.00	1.19	1.15	1.19	0	0.11	0.18	0.22	59	68	iTRAQ 4plex (K N-term)	L1:iTRAQ 4plex (K N-term):1000.00;K10:iTRAQ 4plex (K N-term):1000.00
78	209	A0A1D3IEW3	T.F(+144.10)GMEGMFR.Q	Y	Y	49.19	22.42	1117.5171	5.1	559.7687	70.29	8	F8:22902	SC-GWM-A5.raw	1	1.849E5	1.252E5	2.67E5	2.058E5	1.00	0.68	1.44	1.11	1.849E5	1.252E5	2.67E5	2.058E5	1.00	0.68	1.44	1.11	0	0.12	0.09	0.10	527	534	iTRAQ 4plex (K N-term)	F1:iTRAQ 4plex (K N-term):1000.00
78	209	A0A1D3IEW3	R.M(+144.10)YAN(+.98)NEDVFYYITLM(+15.99)NENYTHPDMPEGAEQDILK(+144.10).G	Y	Y	48.97	22.83	4372.9731	0.2	1094.2507	107.87	11	F11:36748	SC-GWM-A8.raw	1	2.483E4	2.942E4	2.55E4	2.767E4	1.00	1.19	1.03	1.11	2.483E4	2.942E4	2.55E4	2.767E4	1.00	1.19	1.03	1.11	-	-	-	-	678	711	iTRAQ 4plex (K N-term); Deamidation (NQ); Oxidation (M)	M1:iTRAQ 4plex (K N-term):1000.00;N4:Deamidation (NQ):17.01;M15:Oxidation (M):0.00;K34:iTRAQ 4plex (K N-term):1000.00
78	209	A0A1D3IEW3	N.D(+144.10)YHVLGTDGFGR.S	Y	Y	48.33	22.80	1479.7228	-2.2	494.2471	69.58	6	F6:20643	SC-GWM-A3.raw	1	2.032E5	1.746E5	1.783E5	1.732E5	1.00	0.86	0.88	0.85	2.032E5	1.746E5	1.783E5	1.732E5	1.00	0.86	0.88	0.85	0	0.17	0.18	0.18	820	831	iTRAQ 4plex (K N-term)	D1:iTRAQ 4plex (K N-term):1000.00
78	209	A0A1D3IEW3	C.L(+144.10)DGDYQTYK(+144.10).S	Y	Y	48.17	22.59	1389.7019	0.0	695.8582	45.31	3	F3:13613	SC-GWM-A11.raw	1	2.993E5	3.141E5	3.988E5	3.13E5	1.00	1.05	1.33	1.05	2.993E5	3.141E5	3.988E5	3.13E5	1.00	1.05	1.33	1.05	-	-	-	-	317	325	iTRAQ 4plex (K N-term)	L1:iTRAQ 4plex (K N-term):1000.00;K9:iTRAQ 4plex (K N-term):1000.00
78	209	A0A1D3IEW3	K.D(+144.10)LELGGHIASF.Q	Y	Y	48.09	22.81	1301.6737	-1.7	651.8430	72.08	7	F7:22803	SC-GWM-A4.raw	1	3.478E5	4.49E5	5.276E5	3.912E5	1.00	1.29	1.52	1.12	3.478E5	4.49E5	5.276E5	3.912E5	1.00	1.29	1.52	1.12	0	0.07	0.20	0.06	99	109	iTRAQ 4plex (K N-term)	D1:iTRAQ 4plex (K N-term):1000.00
78	209	A0A1D3IEW3	K.G(+144.10)QQYTPQDK(+144.10)DQLMF.Y	Y	Y	48.04	22.36	1985.9761	-1.7	993.9936	62.73	4	F4:19954	SC-GWM-A12.raw	3	5.227E5	6.055E5	6.757E5	5.426E5	1.00	1.16	1.29	1.04	5.227E5	6.055E5	6.757E5	5.426E5	1.00	1.16	1.29	1.04	0	0.03	0.14	0.10	543	556	iTRAQ 4plex (K N-term)	G1:iTRAQ 4plex (K N-term):1000.00;K9:iTRAQ 4plex (K N-term):1000.00
78	209	A0A1D3IEW3	I.K(+144.10)(+144.10)GYGMGASGEGQNVAHQAK(+144.10).K	Y	Y	47.90	22.16	2321.1912	-1.3	581.3043	43.85	5	F5:11923	SC-GWM-A2.raw	0	5.989E4	7.381E4	7.796E4	7.184E4	1.00	1.23	1.30	1.20	5.989E4	7.381E4	7.796E4	7.184E4	1.00	1.23	1.30	1.20	-	-	-	-	391	409	iTRAQ 4plex (K N-term)	K1:iTRAQ 4plex (K N-term):1000.00;K1:iTRAQ 4plex (K N-term):1000.00;K19:iTRAQ 4plex (K N-term):1000.00
78	209	A0A1D3IEW3	S.M(+144.10)GLGPIMAIYQAR.F	Y	Y	47.62	22.25	1563.8387	-1.5	522.2861	87.92	2	F2:29278	SC-GWM-A10.raw	4	3.065E5	3.362E5	3.192E5	3.075E5	1.00	1.10	1.04	1.00	3.065E5	3.362E5	3.192E5	3.075E5	1.00	1.10	1.04	1.00	0	0.07	0.05	0.05	193	205	iTRAQ 4plex (K N-term)	M1:iTRAQ 4plex (K N-term):1000.00
78	209	A0A1D3IEW3	Y.E(+144.10)VGFNHFWK(+144.10).A	Y	Y	47.46	22.36	1450.7601	3.1	484.5955	62.51	3	F3:19847	SC-GWM-A11.raw	2	1.679E5	1.953E5	1.799E5	1.765E5	1.00	1.16	1.07	1.05	1.679E5	1.953E5	1.799E5	1.765E5	1.00	1.16	1.07	1.05	0	0.00	0.02	0.03	117	125	iTRAQ 4plex (K N-term)	E1:iTRAQ 4plex (K N-term):1000.00;K9:iTRAQ 4plex (K N-term):1000.00
78	209	A0A1D3IEW3	G.M(+144.10)GASGEGQNVAHQAK(+144.10).K	Y	Y	47.02	22.40	1771.8879	-1.3	591.6358	23.44	2	F2:6041	SC-GWM-A10.raw	1	2.465E4	2.162E4	2.298E4	2.193E4	1.00	0.88	0.93	0.89	2.465E4	2.162E4	2.298E4	2.193E4	1.00	0.88	0.93	0.89	-	-	-	-	395	409	iTRAQ 4plex (K N-term)	M1:iTRAQ 4plex (K N-term):1000.00;K15:iTRAQ 4plex (K N-term):1000.00
78	209	A0A1D3IEW3	K.V(+144.10)YNAYDR.A	Y	Y	46.51	22.21	1043.5157	0.8	522.7656	30.24	3	F3:8381	SC-GWM-A11.raw	4	7.933E6	7.346E6	8.341E6	7.706E6	1.00	0.93	1.05	0.97	7.933E6	7.346E6	8.341E6	7.706E6	1.00	0.93	1.05	0.97	0	0.19	0.18	0.22	367	373	iTRAQ 4plex (K N-term)	V1:iTRAQ 4plex (K N-term):1000.00
78	209	A0A1D3IEW3	N.T(+144.10)VSVENEK(+144.10).G	Y	Y	46.42	22.27	1192.6543	-1.5	597.3336	25.14	8	F8:6717	SC-GWM-A5.raw	1	9.582E4	1.029E5	1.008E5	9.383E4	1.00	1.07	1.05	0.98	9.582E4	1.029E5	1.008E5	9.383E4	1.00	1.07	1.05	0.98	-	-	-	-	61	68	iTRAQ 4plex (K N-term)	T1:iTRAQ 4plex (K N-term):1000.00;K8:iTRAQ 4plex (K N-term):1000.00
78	209	A0A1D3IEW3	R.E(+144.10)FSTTMAF.V	Y	Y	45.41	22.66	1076.4971	1.3	539.2565	94.12	6	F6:29554	SC-GWM-A3.raw	2	1.045E6	1.258E6	1.191E6	1.048E6	1.00	1.20	1.14	1.00	1.045E6	1.258E6	1.191E6	1.048E6	1.00	1.20	1.14	1.00	0	0.13	0.09	0.10	492	499	iTRAQ 4plex (K N-term)	E1:iTRAQ 4plex (K N-term):1000.00
78	209	A0A1D3IEW3	Y.L(+144.10)TFAPDTEEYK(+144.10).Y	Y	Y	45.28	22.31	1600.8228	-1.8	801.4172	76.00	5	F5:23212	SC-GWM-A2.raw	0	1.179E5	1.223E5	1.261E5	1.038E5	1.00	1.04	1.07	0.88	1.179E5	1.223E5	1.261E5	1.038E5	1.00	1.04	1.07	0.88	-	-	-	-	440	450	iTRAQ 4plex (K N-term)	L1:iTRAQ 4plex (K N-term):1000.00;K11:iTRAQ 4plex (K N-term):1000.00
78	209	A0A1D3IEW3	F.Y(+144.10)IYYSMFGFQR.I	Y	Y	44.82	22.31	1617.7771	-0.2	809.8957	91.93	2	F2:30800	SC-GWM-A10.raw	2	1.294E6	1.484E6	1.416E6	1.225E6	1.00	1.15	1.09	0.95	1.294E6	1.484E6	1.416E6	1.225E6	1.00	1.15	1.09	0.95	0	0.07	0.13	0.12	597	607	iTRAQ 4plex (K N-term)	Y1:iTRAQ 4plex (K N-term):1000.00
78	209	A0A1D3IEW3	R.E(+144.10)GLDNLIFVINC(+57.02)N.L	Y	Y	44.81	22.21	1663.8362	-0.5	832.9250	104.07	3	F3:34903	SC-GWM-A11.raw	2	1.664E5	1.551E5	1.674E5	1.375E5	1.00	0.93	1.01	0.83	1.664E5	1.551E5	1.674E5	1.375E5	1.00	0.93	1.01	0.83	0	0.13	0.13	0.14	247	259	iTRAQ 4plex (K N-term); Carbamidomethylation	E1:iTRAQ 4plex (K N-term):1000.00;C12:Carbamidomethylation:1000.00
78	209	A0A1D3IEW3	R.M(+144.10)YANNEDVFYYITLM(+15.99)N(+.98)ENYTHPDMPEGAEQDILK(+144.10).G	Y	Y	44.31	22.17	4372.9731	6.6	1094.2578	107.09	2	F2:36518	SC-GWM-A10.raw	1	2.734E4	2.583E4	2.809E4	2.55E4	1.00	0.94	1.03	0.93	2.734E4	2.583E4	2.809E4	2.55E4	1.00	0.94	1.03	0.93	-	-	-	-	678	711	iTRAQ 4plex (K N-term); Oxidation (M); Deamidation (NQ)	M1:iTRAQ 4plex (K N-term):1000.00;M15:Oxidation (M):0.00;N16:Deamidation (NQ):0.00;K34:iTRAQ 4plex (K N-term):1000.00
78	209	A0A1D3IEW3	P.E(+144.10)SQGAIALAAR.E	Y	Y	44.00	21.86	1229.6849	0.5	615.8500	52.12	1	F1:14941	SC-GWM-A1.raw	0	1.065E5	1.176E5	1.268E5	9.766E4	1.00	1.10	1.19	0.92	1.065E5	1.176E5	1.268E5	9.766E4	1.00	1.10	1.19	0.92	-	-	-	-	236	246	iTRAQ 4plex (K N-term)	E1:iTRAQ 4plex (K N-term):1000.00
78	209	A0A1D3IEW3	H.I(+144.10)ASFQ(+.98)SAATMYEVGFNHFWK(+144.10).A	Y	Y	43.94	22.00	2622.2820	3.9	875.1047	103.23	11	F11:34988	SC-GWM-A8.raw	0	6.993E4	7.345E4	6.49E4	7.045E4	1.00	1.05	0.93	1.01	6.993E4	7.345E4	6.49E4	7.045E4	1.00	1.05	0.93	1.01	-	-	-	-	106	125	iTRAQ 4plex (K N-term); Deamidation (NQ)	I1:iTRAQ 4plex (K N-term):1000.00;Q5:Deamidation (NQ):8.84;K20:iTRAQ 4plex (K N-term):1000.00
78	209	A0A1D3IEW3	V.P(+144.10)ELSAFDAQLK(+144.10).S	Y	Y	43.76	22.56	1505.8333	4.4	753.9272	63.33	7	F7:19522	SC-GWM-A4.raw	1	1.528E5	1.692E5	1.861E5	1.698E5	1.00	1.11	1.22	1.11	1.528E5	1.692E5	1.861E5	1.698E5	1.00	1.11	1.22	1.11	-	-	-	-	476	486	iTRAQ 4plex (K N-term)	P1:iTRAQ 4plex (K N-term):1000.00;K11:iTRAQ 4plex (K N-term):1000.00
78	209	A0A1D3IEW3	R.M(+144.10)PHGTTTPYLN.T	Y	Y	42.79	22.14	1374.6724	-2.9	688.3414	45.79	9	F9:13805	SC-GWM-A6.raw	1	1.678E5	1.775E5	1.594E5	1.66E5	1.00	1.06	0.95	0.99	1.678E5	1.775E5	1.594E5	1.66E5	1.00	1.06	0.95	0.99	0	0.10	0.11	0.10	50	60	iTRAQ 4plex (K N-term)	M1:iTRAQ 4plex (K N-term):1000.00
78	209	A0A1D3IEW3	R.M(+144.10)YAN(+.98)NEDVFYYITLMNEN(+.98)YTHPDMPEGAEQDILK(+144.10).G	Y	Y	41.96	22.07	4357.9624	4.5	1090.5028	112.35	12	F12:38131	SC-GWM-A9.raw	0	1.395E4	1.688E4	1.703E4	1.938E4	1.00	1.21	1.22	1.39	1.395E4	1.688E4	1.703E4	1.938E4	1.00	1.21	1.22	1.39	-	-	-	-	678	711	iTRAQ 4plex (K N-term); Deamidation (NQ)	M1:iTRAQ 4plex (K N-term):1000.00;N4:Deamidation (NQ):14.02;N18:Deamidation (NQ):0.00;K34:iTRAQ 4plex (K N-term):1000.00
78	209	A0A1D3IEW3	R.E(+144.10)GLDNLIFVIN.C	Y	Y	41.93	21.77	1389.7626	-0.9	695.8879	104.79	2	F2:35672	SC-GWM-A10.raw	2	4.317E5	2.911E5	2.743E5	2.363E5	1.00	0.67	0.64	0.55	4.317E5	2.911E5	2.743E5	2.363E5	1.00	0.67	0.64	0.55	0	0.34	0.25	0.15	247	257	iTRAQ 4plex (K N-term)	E1:iTRAQ 4plex (K N-term):1000.00
78	209	A0A1D3IEW3	R.L(+144.10)DGPVRGN(+.98)GK(+144.10).I	Y	Y	41.00	21.83	1300.7343	1.5	434.5860	36.78	1	F1:9758	SC-GWM-A1.raw	2	2.815E5	1.989E5	2.399E5	1.837E5	1.00	0.71	0.85	0.65	2.815E5	1.989E5	2.399E5	1.837E5	1.00	0.71	0.85	0.65	0	0.00	0.08	0.09	263	272	iTRAQ 4plex (K N-term); Deamidation (NQ)	L1:iTRAQ 4plex (K N-term):1000.00;N8:Deamidation (NQ):1000.00;K10:iTRAQ 4plex (K N-term):1000.00
78	209	A0A1D3IEW3	K.G(+144.10)YGM(+15.99)GASGEGQ(+.98)NVAHQAK(+144.10).K	Y	Y	40.64	21.83	2065.9731	5.6	689.6688	30.14	2	F2:8440	SC-GWM-A10.raw	1	9.38E4	8.864E4	8.502E4	8.78E4	1.00	0.95	0.91	0.94	9.38E4	8.864E4	8.502E4	8.78E4	1.00	0.95	0.91	0.94	-	-	-	-	392	409	iTRAQ 4plex (K N-term); Oxidation (M); Deamidation (NQ)	G1:iTRAQ 4plex (K N-term):1000.00;M4:Oxidation (M):1000.00;Q11:Deamidation (NQ):0.00;K18:iTRAQ 4plex (K N-term):1000.00
78	209	A0A1D3IEW3	R.M(+144.10)(+15.99)PHGTTTPYLNTVSVEN(+.98)EK(+144.10).G	Y	Y	40.43	21.79	2422.1929	6.7	808.4103	48.49	3	F3:14696	SC-GWM-A11.raw	1	9.91E4	9.351E4	1.022E5	9.802E4	1.00	0.94	1.03	0.99	9.91E4	9.351E4	1.022E5	9.802E4	1.00	0.94	1.03	0.99	-	-	-	-	50	68	iTRAQ 4plex (K N-term); Oxidation (M); Deamidation (NQ)	M1:iTRAQ 4plex (K N-term):1000.00;M1:Oxidation (M):1000.00;N17:Deamidation (NQ):41.57;K19:iTRAQ 4plex (K N-term):1000.00
78	209	A0A1D3IEW3	R.L(+144.10)TEDQ(+.98)LN(+.98)NFR.Q	Y	Y	40.40	21.79	1394.6799	3.8	465.9023	55.80	3	F3:17393	SC-GWM-A11.raw	1	8.087E4	6.62E4	6.41E4	5.563E4	1.00	0.82	0.79	0.69	8.087E4	6.62E4	6.41E4	5.563E4	1.00	0.82	0.79	0.69	-	-	-	-	156	165	iTRAQ 4plex (K N-term); Deamidation (NQ)	L1:iTRAQ 4plex (K N-term):1000.00;Q5:Deamidation (NQ):29.32;N7:Deamidation (NQ):11.06
78	209	A0A1D3IEW3	R.K(+144.10)(+144.10)PTQ(+.98)EVLEVPELSAFDAQLK(+144.10).S	Y	Y	39.57	21.37	2674.4795	6.8	669.6317	82.45	11	F11:27327	SC-GWM-A8.raw	0	1.231E5	1.151E5	1.352E5	1.109E5	1.00	0.93	1.10	0.90	1.231E5	1.151E5	1.352E5	1.109E5	1.00	0.93	1.10	0.90	-	-	-	-	467	486	iTRAQ 4plex (K N-term); Deamidation (NQ)	K1:iTRAQ 4plex (K N-term):1000.00;K1:iTRAQ 4plex (K N-term):1000.00;Q4:Deamidation (NQ):0.00;K20:iTRAQ 4plex (K N-term):1000.00
78	209	A0A1D3IEW3	R.G(+144.10)GHDPQK(+144.10).V	Y	Y	38.88	21.57	1025.5498	-1.5	513.7814	14.88	7	F7:3362	SC-GWM-A4.raw	1	1.454E3	1.624E3	917.57	600.689	1.00	1.12	0.63	0.41	1.454E3	1.624E3	917.57	600.689	1.00	1.12	0.63	0.41	-	-	-	-	360	366	iTRAQ 4plex (K N-term)	G1:iTRAQ 4plex (K N-term):1000.00;K7:iTRAQ 4plex (K N-term):1000.00
78	209	A0A1D3IEW3	K.E(+144.10)SVDGQILQEGINE.P	Y	Y	38.14	21.51	1673.8230	-2.2	837.9169	66.96	7	F7:20862	SC-GWM-A4.raw	1	5.789E4	6.362E4	6.656E4	5.893E4	1.00	1.10	1.15	1.02	5.789E4	6.362E4	6.656E4	5.893E4	1.00	1.10	1.15	1.02	-	-	-	-	559	572	iTRAQ 4plex (K N-term)	E1:iTRAQ 4plex (K N-term):1000.00
78	209	A0A1D3IEW3	R.E(+144.10)GLDNLIFVINC(+57.02).N	Y	Y	38.07	21.25	1549.7932	-0.2	775.9037	106.44	3	F3:35769	SC-GWM-A11.raw	1	6.976E4	5.185E4	5.548E4	4.844E4	1.00	0.74	0.80	0.69	6.976E4	5.185E4	5.548E4	4.844E4	1.00	0.74	0.80	0.69	-	-	-	-	247	258	iTRAQ 4plex (K N-term); Carbamidomethylation	E1:iTRAQ 4plex (K N-term):1000.00;C12:Carbamidomethylation:1000.00
78	209	A0A1D3IEW3	K.A(+144.10)K(+144.10)GEGEEGDLVFFQGHVAPGIY.A	Y	Y	37.63	21.01	2607.3213	-4.5	870.1105	81.50	8	F8:26979	SC-GWM-A5.raw	1	7.706E4	8.213E4	6.799E4	9.595E4	1.00	1.07	0.88	1.25	7.706E4	8.213E4	6.799E4	9.595E4	1.00	1.07	0.88	1.25	-	-	-	-	126	147	iTRAQ 4plex (K N-term)	A1:iTRAQ 4plex (K N-term):1000.00;K2:iTRAQ 4plex (K N-term):1000.00
78	209	A0A1D3IEW3	F.V(+144.10)INC(+57.02)NLQR.L	Y	Y	36.82	21.71	1159.6254	-1.1	580.8193	33.48	12	F12:9582	SC-GWM-A9.raw	1	1.644E5	9.394E4	1.255E5	8.816E4	1.00	0.57	0.76	0.54	1.644E5	9.394E4	1.255E5	8.816E4	1.00	0.57	0.76	0.54	-	-	-	-	255	262	iTRAQ 4plex (K N-term); Carbamidomethylation	V1:iTRAQ 4plex (K N-term):1000.00;C4:Carbamidomethylation:1000.00
78	209	A0A1D3IEW3	H.V(+144.10)APGIYAR.A	Y	Y	36.80	25.81	989.5779	0.7	495.7966	36.85	2	F2:10706	SC-GWM-A10.raw	1	7.688E6	8.971E6	8.799E6	7.994E6	1.00	1.17	1.14	1.04	7.688E6	8.971E6	8.799E6	7.994E6	1.00	1.17	1.14	1.04	0	0.02	0.03	0.11	142	149	iTRAQ 4plex (K N-term)	V1:iTRAQ 4plex (K N-term):1000.00
78	209	A0A1D3IEW3	K.D(+144.10)K(+144.10)DGILR.Q	Y	Y	35.67	23.19	1103.6542	1.9	552.8354	25.42	3	F3:6703	SC-GWM-A11.raw	9	1.751E7	1.558E7	1.742E7	1.654E7	1.00	0.89	0.99	0.94	1.751E7	1.558E7	1.742E7	1.654E7	1.00	0.89	0.99	0.94	0	0.23	0.22	0.21	304	310	iTRAQ 4plex (K N-term)	D1:iTRAQ 4plex (K N-term):1000.00;K2:iTRAQ 4plex (K N-term):1000.00
78	209	A0A1D3IEW3	K.D(+144.10)LELGGHIASFQSAA.T	Y	Y	35.50	20.82	1658.8385	1.4	830.4277	67.82	9	F9:21938	SC-GWM-A6.raw	1	4.44E4	4.905E4	4.834E4	5.114E4	1.00	1.10	1.09	1.15	4.44E4	4.905E4	4.834E4	5.114E4	1.00	1.10	1.09	1.15	-	-	-	-	99	113	iTRAQ 4plex (K N-term)	D1:iTRAQ 4plex (K N-term):1000.00
78	209	A0A1D3IEW3	M.S(+144.10)TQLHDVDPIETQ(+.98)EWLDALSSVLEYEGGER.A	Y	Y	35.27	20.95	3560.6917	2.7	891.1826	117.58	12	F12:40048	SC-GWM-A9.raw	1	7.687E4	8.129E4	7.497E4	8.034E4	1.00	1.06	0.98	1.05	7.687E4	8.129E4	7.497E4	8.034E4	1.00	1.06	0.98	1.05	-	-	-	-	2	31	iTRAQ 4plex (K N-term); Deamidation (NQ)	S1:iTRAQ 4plex (K N-term):1000.00;Q13:Deamidation (NQ):81.06
78	209	A0A1D3IEW3	K.D(+144.10)LELGGHIASFQ(+.98)SAATM(+15.99)YEVGFNHFWK(+144.10).A	Y	Y	35.14	21.06	3359.6165	2.5	840.9135	102.16	10	F10:34681	SC-GWM-A7.raw	0	6.692E4	6.871E4	6.088E4	6.644E4	1.00	1.03	0.91	0.99	6.692E4	6.871E4	6.088E4	6.644E4	1.00	1.03	0.91	0.99	-	-	-	-	99	125	iTRAQ 4plex (K N-term); Deamidation (NQ); Oxidation (M)	D1:iTRAQ 4plex (K N-term):1000.00;Q12:Deamidation (NQ):0.00;M17:Oxidation (M):1000.00;K27:iTRAQ 4plex (K N-term):1000.00
78	209	A0A1D3IEW3	R.K(+144.10)(+144.10)PTQEVLE.V	Y	Y	34.93	20.88	1230.7063	-2.1	616.3591	32.40	11	F11:9181	SC-GWM-A8.raw	0	7.518E4	8.146E4	9.667E4	7.438E4	1.00	1.08	1.29	0.99	7.518E4	8.146E4	9.667E4	7.438E4	1.00	1.08	1.29	0.99	-	-	-	-	467	474	iTRAQ 4plex (K N-term)	K1:iTRAQ 4plex (K N-term):1000.00;K1:iTRAQ 4plex (K N-term):1000.00
78	209	A0A1D3IEW3	R.M(+144.10)PHGTTTPY.L	Y	Y	34.61	20.98	1147.5454	2.1	574.7812	36.24	4	F4:10364	SC-GWM-A12.raw	1	4.366E5	3.946E5	4.252E5	4.12E5	1.00	0.90	0.97	0.94	4.366E5	3.946E5	4.252E5	4.12E5	1.00	0.90	0.97	0.94	0	0.09	0.02	0.04	50	58	iTRAQ 4plex (K N-term)	M1:iTRAQ 4plex (K N-term):1000.00
78	209	A0A1D3IEW3	K.K(+144.10)(+144.10)DLELGGH.I	Y	Y	34.30	20.89	1155.6492	0.5	578.8322	27.49	3	F3:7456	SC-GWM-A11.raw	2	1.884E5	1.941E5	1.898E5	1.964E5	1.00	1.03	1.01	1.04	1.884E5	1.941E5	1.898E5	1.964E5	1.00	1.03	1.01	1.04	0	0.00	0.01	0.02	98	105	iTRAQ 4plex (K N-term)	K1:iTRAQ 4plex (K N-term):1000.00;K1:iTRAQ 4plex (K N-term):1000.00
78	209	A0A1D3IEW3	E.K(+144.10)(+144.10)GIPGDQNIEHR.I	Y	Y	33.96	20.96	1650.9045	1.3	413.7339	26.89	4	F4:7107	SC-GWM-A12.raw	1	8.281E4	7.933E4	8.277E4	7.376E4	1.00	0.96	1.00	0.89	8.281E4	7.933E4	8.277E4	7.376E4	1.00	0.96	1.00	0.89	-	-	-	-	68	79	iTRAQ 4plex (K N-term)	K1:iTRAQ 4plex (K N-term):1000.00;K1:iTRAQ 4plex (K N-term):1000.00
78	209	A0A1D3IEW3	R.E(+144.10)FSTTM(+15.99)AF.V	Y	Y	33.50	21.00	1092.4919	-0.6	547.2529	94.39	6	F6:29656	SC-GWM-A3.raw	3	3.986E5	4.559E5	4.423E5	4.033E5	1.00	1.14	1.11	1.01	3.986E5	4.559E5	4.423E5	4.033E5	1.00	1.14	1.11	1.01	0	0.10	0.02	0.16	492	499	iTRAQ 4plex (K N-term); Oxidation (M)	E1:iTRAQ 4plex (K N-term):1000.00;M6:Oxidation (M):1000.00
78	209	A0A1D3IEW3	T.M(+144.10)YEVGFNHFWK(+144.10).A	Y	Y	33.27	20.43	1744.8639	5.8	582.6320	95.34	9	F9:31738	SC-GWM-A6.raw	1	7.719E4	7.152E4	6.619E4	6.381E4	1.00	0.93	0.86	0.83	7.719E4	7.152E4	6.619E4	6.381E4	1.00	0.93	0.86	0.83	-	-	-	-	115	125	iTRAQ 4plex (K N-term)	M1:iTRAQ 4plex (K N-term):1000.00;K11:iTRAQ 4plex (K N-term):1000.00
78	209	A0A1D3IEW3	R.M(+144.10)YANNEDVFYYITL.M	Y	Y	33.24	20.83	1898.8882	-1.2	950.4503	113.57	3	F3:38359	SC-GWM-A11.raw	0	2.969E4	1.874E4	1.959E4	2.112E4	1.00	0.63	0.66	0.71	2.969E4	1.874E4	1.959E4	2.112E4	1.00	0.63	0.66	0.71	-	-	-	-	678	691	iTRAQ 4plex (K N-term)	M1:iTRAQ 4plex (K N-term):1000.00
78	209	A0A1D3IEW3	E.P(+144.10)ESQGAIALAAR.E	Y	Y	33.16	20.83	1326.7377	-1.4	664.3752	56.17	6	F6:15924	SC-GWM-A3.raw	1	1.084E5	1.543E5	1.503E5	1.182E5	1.00	1.42	1.39	1.09	1.084E5	1.543E5	1.503E5	1.182E5	1.00	1.42	1.39	1.09	-	-	-	-	235	246	iTRAQ 4plex (K N-term)	P1:iTRAQ 4plex (K N-term):1000.00
78	209	A0A1D3IEW3	K.I(+144.10)IQELEGNFAGAGWN.V	Y	Y	33.06	20.45	1761.8807	3.3	881.9506	107.19	3	F3:36033	SC-GWM-A11.raw	3	1.189E5	1.3E5	1.253E5	1.198E5	1.00	1.09	1.05	1.01	1.189E5	1.3E5	1.253E5	1.198E5	1.00	1.09	1.05	1.01	0	0.12	0.22	0.11	273	287	iTRAQ 4plex (K N-term)	I1:iTRAQ 4plex (K N-term):1000.00
78	209	A0A1D3IEW3	K.E(+144.10)SVDGQILQEGIN.E	Y	Y	31.48	20.69	1544.7804	4.4	773.4009	64.55	9	F9:20682	SC-GWM-A6.raw	1	8.763E4	9.772E4	1.003E5	8.553E4	1.00	1.12	1.14	0.98	8.763E4	9.772E4	1.003E5	8.553E4	1.00	1.12	1.14	0.98	-	-	-	-	559	571	iTRAQ 4plex (K N-term)	E1:iTRAQ 4plex (K N-term):1000.00
78	209	A0A1D3IEW3	I.K(+144.10)(+144.10)GYGM(+15.99)GASGEGQNVAHQAK(+144.10).K	Y	Y	31.35	20.47	2337.1860	-0.1	780.0692	24.29	3	F3:6294	SC-GWM-A11.raw	1	8.654E3	1.09E4	1.193E4	9.064E3	1.00	1.26	1.38	1.05	8.654E3	1.09E4	1.193E4	9.064E3	1.00	1.26	1.38	1.05	-	-	-	-	391	409	iTRAQ 4plex (K N-term); Oxidation (M)	K1:iTRAQ 4plex (K N-term):1000.00;K1:iTRAQ 4plex (K N-term):1000.00;M5:Oxidation (M):1000.00;K19:iTRAQ 4plex (K N-term):1000.00
78	209	A0A1D3IEW3	H.L(+144.10)LPDFWQFPTVSM(+15.99)GLGPIMAIYQAR.F	Y	Y	31.32	20.66	3010.5571	2.5	1004.5288	117.44	2	F2:40344	SC-GWM-A10.raw	1	9.292E4	8.252E4	8.47E4	7.426E4	1.00	0.89	0.91	0.80	9.292E4	8.252E4	8.47E4	7.426E4	1.00	0.89	0.91	0.80	-	-	-	-	181	205	iTRAQ 4plex (K N-term); Oxidation (M)	L1:iTRAQ 4plex (K N-term):1000.00;M13:Oxidation (M):28.13
78	209	A0A1D3IEW3	K.D(+144.10)LELGGH.I	Y	Y	31.17	20.76	883.4521	-0.4	442.7332	34.54	8	F8:9912	SC-GWM-A5.raw	1	4.314E5	4.798E5	4.512E5	4.533E5	1.00	1.11	1.05	1.05	4.314E5	4.798E5	4.512E5	4.533E5	1.00	1.11	1.05	1.05	-	-	-	-	99	105	iTRAQ 4plex (K N-term)	D1:iTRAQ 4plex (K N-term):1000.00
78	209	A0A1D3IEW3	R.I(+144.10)LSTLLK(+144.10).D	Y	Y	31.08	25.32	1074.7256	1.3	538.3708	68.72	11	F11:22286	SC-GWM-A8.raw	4	5.981E7	5.635E7	5.929E7	5.287E7	1.00	0.94	0.99	0.88	5.981E7	5.635E7	5.929E7	5.287E7	1.00	0.94	0.99	0.88	0	0.12	0.12	0.16	502	508	iTRAQ 4plex (K N-term)	I1:iTRAQ 4plex (K N-term):1000.00;K7:iTRAQ 4plex (K N-term):1000.00
78	209	A0A1D3IEW3	R.T(+144.10)FGM(+15.99)EGM(+15.99)FR.Q	Y	Y	29.90	20.53	1250.5546	0.2	626.2847	86.13	6	F6:26653	SC-GWM-A3.raw	5	1.798E6	1.703E6	1.886E6	1.591E6	1.00	0.95	1.05	0.88	1.798E6	1.703E6	1.886E6	1.591E6	1.00	0.95	1.05	0.88	0	0.22	0.17	0.15	526	534	iTRAQ 4plex (K N-term); Oxidation (M)	T1:iTRAQ 4plex (K N-term):1000.00;M4:Oxidation (M):1000.00;M7:Oxidation (M):1000.00
78	209	A0A1D3IEW3	K.G(+144.10)EGEEGDLVFFQGHVAPGIY.A	Y	Y	29.12	20.08	2264.0872	-0.7	1133.0500	107.53	6	F6:34433	SC-GWM-A3.raw	1	9.476E4	9.504E4	1.108E5	9.789E4	1.00	1.00	1.17	1.03	9.476E4	9.504E4	1.108E5	9.789E4	1.00	1.00	1.17	1.03	0	0.14	0.11	0.02	128	147	iTRAQ 4plex (K N-term)	G1:iTRAQ 4plex (K N-term):1000.00
78	209	A0A1D3IEW3	R.V(+144.10)VPIVPD.E	Y	Y	28.74	20.51	881.5344	-2.1	441.7735	63.75	8	F8:20409	SC-GWM-A5.raw	0	8.502E4	5.83E4	7.556E4	6.122E4	1.00	0.69	0.89	0.72	8.502E4	5.83E4	7.556E4	6.122E4	1.00	0.69	0.89	0.72	-	-	-	-	516	522	iTRAQ 4plex (K N-term)	V1:iTRAQ 4plex (K N-term):1000.00
78	209	A0A1D3IEW3	K.I(+144.10)IQELEGN(+.98)FAGAGWN(+.98)VVK(+144.10).V	Y	Y	28.73	20.35	2234.1826	6.3	745.7395	109.31	3	F3:36807	SC-GWM-A11.raw	1	6.873E4	7.108E4	6.136E4	6.477E4	1.00	1.03	0.89	0.94	6.873E4	7.108E4	6.136E4	6.477E4	1.00	1.03	0.89	0.94	-	-	-	-	273	290	iTRAQ 4plex (K N-term); Deamidation (NQ)	I1:iTRAQ 4plex (K N-term):1000.00;N8:Deamidation (NQ):41.96;N15:Deamidation (NQ):37.56;K18:iTRAQ 4plex (K N-term):1000.00
78	209	A0A1D3IEW3	N.A(+144.10)AAIVLR.A	Y	Y	26.71	20.24	856.5616	-0.1	429.2880	51.55	5	F5:14536	SC-GWM-A2.raw	1	5.601E5	6.316E5	6.25E5	5.593E5	1.00	1.13	1.12	1.00	5.601E5	6.316E5	6.25E5	5.593E5	1.00	1.13	1.12	1.00	0	0.03	0.10	0.02	88	94	iTRAQ 4plex (K N-term)	A1:iTRAQ 4plex (K N-term):1000.00
78	209	A0A1D3IEW3	R.M(+144.10)YANNEDVFYYITLMNENYTHPDMPEGAEQDILK(+144.10)GM.Y	Y	Y	21.48	19.46	4544.0566	1.2	1137.0228	104.75	3	F3:35153	SC-GWM-A11.raw	0	2.45E4	2.696E4	1.864E4	2.161E4	1.00	1.10	0.76	0.88	2.45E4	2.696E4	1.864E4	2.161E4	1.00	1.10	0.76	0.88	-	-	-	-	678	713	iTRAQ 4plex (K N-term)	M1:iTRAQ 4plex (K N-term):1000.00;K34:iTRAQ 4plex (K N-term):1000.00
78	209	A0A1D3IEW3	K.I(+144.10)IQELEGNFAGAGW.N	Y	Y	21.33	19.24	1647.8378	3.2	824.9288	113.10	3	F3:38192	SC-GWM-A11.raw	0	3.492E4	3.704E4	3.772E4	3.251E4	1.00	1.06	1.08	0.93	3.492E4	3.704E4	3.772E4	3.251E4	1.00	1.06	1.08	0.93	-	-	-	-	273	286	iTRAQ 4plex (K N-term)	I1:iTRAQ 4plex (K N-term):1000.00
78	209	A0A1D3IEW3	R.M(+144.10)YANNEDVFYYITLMNENYTHPDMPEGAEQDILK(+144.10)G.M	Y	Y	21.00	19.45	4413.0161	1.9	1104.2634	106.14	2	F2:36173	SC-GWM-A10.raw	1	2.884E4	2.106E4	2.681E4	3.061E4	1.00	0.73	0.93	1.06	2.884E4	2.106E4	2.681E4	3.061E4	1.00	0.73	0.93	1.06	-	-	-	-	678	712	iTRAQ 4plex (K N-term)	M1:iTRAQ 4plex (K N-term):1000.00;K34:iTRAQ 4plex (K N-term):1000.00
78	209	A0A1D3IEW3	R.Q(+144.10)EVDGHGLPSY.P	Y	Y	19.86	19.28	1344.6432	-1.7	673.3278	48.11	10	F10:14769	SC-GWM-A7.raw	0	1.432E5	1.377E5	1.564E5	1.287E5	1.00	0.96	1.09	0.90	1.432E5	1.377E5	1.564E5	1.287E5	1.00	0.96	1.09	0.90	-	-	-	-	166	176	iTRAQ 4plex (K N-term)	Q1:iTRAQ 4plex (K N-term):1000.00
78	209	A0A1D3IEW3	K.P(+144.10)TVILAK(+144.10).T	Y	Y	19.80	19.74	1028.6837	-1.0	515.3486	56.09	1	F1:16284	SC-GWM-A1.raw	1	7.994E5	9.39E5	9.418E5	7.92E5	1.00	1.17	1.18	0.99	7.994E5	9.39E5	9.418E5	7.92E5	1.00	1.17	1.18	0.99	-	-	-	-	382	388	iTRAQ 4plex (K N-term)	P1:iTRAQ 4plex (K N-term):1000.00;K7:iTRAQ 4plex (K N-term):1000.00
187	829	A0A1D3IQL0	R.K(+144.10)(+144.10)QELAAHDGALIR.V	Y	Y	76.67	26.32	1708.9828	3.6	855.5018	33.56	7	F7:8903	SC-GWM-A4.raw	5	2.335E5	8.764E4	6.247E4	5.531E4	1.00	0.38	0.27	0.24	2.335E5	8.764E4	6.247E4	5.531E4	1.00	0.38	0.27	0.24	0	1.33	1.04	0.81	1152	1164	iTRAQ 4plex (K N-term)	K1:iTRAQ 4plex (K N-term):1000.00;K1:iTRAQ 4plex (K N-term):1000.00
187	823	A0A1D3HCA1	R.K(+144.10)(+144.10)QELAAHDGALIR.V	Y	Y	76.67	26.32	1708.9828	3.6	855.5018	33.56	7	F7:8903	SC-GWM-A4.raw	5	2.335E5	8.764E4	6.247E4	5.531E4	1.00	0.38	0.27	0.24	2.335E5	8.764E4	6.247E4	5.531E4	1.00	0.38	0.27	0.24	0	1.33	1.04	0.81	1152	1164	iTRAQ 4plex (K N-term)	K1:iTRAQ 4plex (K N-term):1000.00;K1:iTRAQ 4plex (K N-term):1000.00
188	878	A0A1D3F0V4	R.K(+144.10)(+144.10)QELANR.D	Y	Y	43.60	21.84	1145.6760	-0.5	382.8991	18.01	1	F1:4150	SC-GWM-A1.raw	2	3.064E4	2.507E5	2.836E5	3.745E5	1.00	8.18	9.26	12.22	3.064E4	2.507E5	2.836E5	3.745E5	1.00	8.18	9.26	12.22	-	2.64	2.57	2.36	1152	1158	iTRAQ 4plex (K N-term)	K1:iTRAQ 4plex (K N-term):1000.00;K1:iTRAQ 4plex (K N-term):1000.00
188	1181	A0A1D3HIH9	R.K(+144.10)(+144.10)QELANR.D	Y	Y	43.60	21.84	1145.6760	-0.5	382.8991	18.01	1	F1:4150	SC-GWM-A1.raw	2	3.064E4	2.507E5	2.836E5	3.745E5	1.00	8.18	9.26	12.22	3.064E4	2.507E5	2.836E5	3.745E5	1.00	8.18	9.26	12.22	-	2.64	2.57	2.36	1152	1158	iTRAQ 4plex (K N-term)	K1:iTRAQ 4plex (K N-term):1000.00;K1:iTRAQ 4plex (K N-term):1000.00
170	104	A0A0M3GU60	K.E(+144.10)FFGSSQLSQFMDQTNPLSEVTHK(+144.10).R	Y	Y	108.37	29.70	3044.4792	4.6	1015.8383	116.52	5	F5:38012	SC-GWM-A2.raw	1	5.122E5	6.618E4	3.658E4	4.936E4	1.00	0.13	0.07	0.10	5.122E5	6.618E4	3.658E4	4.936E4	1.00	0.13	0.07	0.10	-	-	-	-	531	554	iTRAQ 4plex (K N-term)	E1:iTRAQ 4plex (K N-term):1000.00;K24:iTRAQ 4plex (K N-term):1000.00
170	104	A0A0M3GU60	K.E(+144.10)FFGSSQLSQFM(+15.99)DQTNPLSEVTHK(+144.10).R	Y	Y	91.30	27.86	3060.4741	3.4	1021.1688	102.66	5	F5:32961	SC-GWM-A2.raw	1	2.66E5	9.623E4	8.182E4	8.254E4	1.00	0.36	0.31	0.31	2.66E5	9.623E4	8.182E4	8.254E4	1.00	0.36	0.31	0.31	0	0.80	0.75	0.96	531	554	iTRAQ 4plex (K N-term); Oxidation (M)	E1:iTRAQ 4plex (K N-term):1000.00;M12:Oxidation (M):1000.00;K24:iTRAQ 4plex (K N-term):1000.00
170	105	D6H515	K.E(+144.10)FFGSSQLSQFMDQTNPLSEVTHK(+144.10).R	Y	Y	108.37	29.70	3044.4792	4.6	1015.8383	116.52	5	F5:38012	SC-GWM-A2.raw	1	5.122E5	6.618E4	3.658E4	4.936E4	1.00	0.13	0.07	0.10	5.122E5	6.618E4	3.658E4	4.936E4	1.00	0.13	0.07	0.10	-	-	-	-	531	554	iTRAQ 4plex (K N-term)	E1:iTRAQ 4plex (K N-term):1000.00;K24:iTRAQ 4plex (K N-term):1000.00
170	105	D6H515	K.E(+144.10)FFGSSQLSQFM(+15.99)DQTNPLSEVTHK(+144.10).R	Y	Y	91.30	27.86	3060.4741	3.4	1021.1688	102.66	5	F5:32961	SC-GWM-A2.raw	1	2.66E5	9.623E4	8.182E4	8.254E4	1.00	0.36	0.31	0.31	2.66E5	9.623E4	8.182E4	8.254E4	1.00	0.36	0.31	0.31	0	0.80	0.75	0.96	531	554	iTRAQ 4plex (K N-term); Oxidation (M)	E1:iTRAQ 4plex (K N-term):1000.00;M12:Oxidation (M):1000.00;K24:iTRAQ 4plex (K N-term):1000.00
170	106	Q5F5R5	K.E(+144.10)FFGSSQLSQFMDQTNPLSEVTHK(+144.10).R	Y	Y	108.37	29.70	3044.4792	4.6	1015.8383	116.52	5	F5:38012	SC-GWM-A2.raw	1	5.122E5	6.618E4	3.658E4	4.936E4	1.00	0.13	0.07	0.10	5.122E5	6.618E4	3.658E4	4.936E4	1.00	0.13	0.07	0.10	-	-	-	-	531	554	iTRAQ 4plex (K N-term)	E1:iTRAQ 4plex (K N-term):1000.00;K24:iTRAQ 4plex (K N-term):1000.00
170	106	Q5F5R5	K.E(+144.10)FFGSSQLSQFM(+15.99)DQTNPLSEVTHK(+144.10).R	Y	Y	91.30	27.86	3060.4741	3.4	1021.1688	102.66	5	F5:32961	SC-GWM-A2.raw	1	2.66E5	9.623E4	8.182E4	8.254E4	1.00	0.36	0.31	0.31	2.66E5	9.623E4	8.182E4	8.254E4	1.00	0.36	0.31	0.31	0	0.80	0.75	0.96	531	554	iTRAQ 4plex (K N-term); Oxidation (M)	E1:iTRAQ 4plex (K N-term):1000.00;M12:Oxidation (M):1000.00;K24:iTRAQ 4plex (K N-term):1000.00
170	107	B4RQW2	K.E(+144.10)FFGSSQLSQFMDQTNPLSEVTHK(+144.10).R	Y	Y	108.37	29.70	3044.4792	4.6	1015.8383	116.52	5	F5:38012	SC-GWM-A2.raw	1	5.122E5	6.618E4	3.658E4	4.936E4	1.00	0.13	0.07	0.10	5.122E5	6.618E4	3.658E4	4.936E4	1.00	0.13	0.07	0.10	-	-	-	-	531	554	iTRAQ 4plex (K N-term)	E1:iTRAQ 4plex (K N-term):1000.00;K24:iTRAQ 4plex (K N-term):1000.00
170	107	B4RQW2	K.E(+144.10)FFGSSQLSQFM(+15.99)DQTNPLSEVTHK(+144.10).R	Y	Y	91.30	27.86	3060.4741	3.4	1021.1688	102.66	5	F5:32961	SC-GWM-A2.raw	1	2.66E5	9.623E4	8.182E4	8.254E4	1.00	0.36	0.31	0.31	2.66E5	9.623E4	8.182E4	8.254E4	1.00	0.36	0.31	0.31	0	0.80	0.75	0.96	531	554	iTRAQ 4plex (K N-term); Oxidation (M)	E1:iTRAQ 4plex (K N-term):1000.00;M12:Oxidation (M):1000.00;K24:iTRAQ 4plex (K N-term):1000.00
170	108	A0A1D3EM82	K.E(+144.10)FFGSSQLSQFMDQTNPLSEVTHK(+144.10).R	Y	Y	108.37	29.70	3044.4792	4.6	1015.8383	116.52	5	F5:38012	SC-GWM-A2.raw	1	5.122E5	6.618E4	3.658E4	4.936E4	1.00	0.13	0.07	0.10	5.122E5	6.618E4	3.658E4	4.936E4	1.00	0.13	0.07	0.10	-	-	-	-	531	554	iTRAQ 4plex (K N-term)	E1:iTRAQ 4plex (K N-term):1000.00;K24:iTRAQ 4plex (K N-term):1000.00
170	108	A0A1D3EM82	K.E(+144.10)FFGSSQLSQFM(+15.99)DQTNPLSEVTHK(+144.10).R	Y	Y	91.30	27.86	3060.4741	3.4	1021.1688	102.66	5	F5:32961	SC-GWM-A2.raw	1	2.66E5	9.623E4	8.182E4	8.254E4	1.00	0.36	0.31	0.31	2.66E5	9.623E4	8.182E4	8.254E4	1.00	0.36	0.31	0.31	0	0.80	0.75	0.96	531	554	iTRAQ 4plex (K N-term); Oxidation (M)	E1:iTRAQ 4plex (K N-term):1000.00;M12:Oxidation (M):1000.00;K24:iTRAQ 4plex (K N-term):1000.00
169	103	A0A1D3GBB2	K.E(+144.10)FFGSSQLSQFMDQTNPLSEVTNK(+144.10).R	Y	Y	93.75	28.14	3021.4634	0.6	1008.1623	117.13	6	F6:37886	SC-GWM-A3.raw	1	7.896E4	7.368E5	7.464E5	7.139E5	1.00	9.33	9.45	9.04	7.896E4	7.368E5	7.464E5	7.139E5	1.00	9.33	9.45	9.04	-	-	-	-	531	554	iTRAQ 4plex (K N-term)	E1:iTRAQ 4plex (K N-term):1000.00;K24:iTRAQ 4plex (K N-term):1000.00
169	103	A0A1D3GBB2	K.E(+144.10)FFGSSQLSQFMDQTNPLSEVTNK(+144.10)R.R	Y	Y	58.06	23.42	3177.5645	3.6	795.4012	99.07	8	F8:33463	SC-GWM-A5.raw	0	5.176E4	5.41E4	5.256E4	5.146E4	1.00	1.05	1.02	0.99	5.176E4	5.41E4	5.256E4	5.146E4	1.00	1.05	1.02	0.99	-	-	-	-	531	555	iTRAQ 4plex (K N-term)	E1:iTRAQ 4plex (K N-term):1000.00;K24:iTRAQ 4plex (K N-term):1000.00
169	103	A0A1D3GBB2	K.E(+144.10)FFGSSQLSQFM(+15.99)DQTNPLSEVTNK(+144.10).R	Y	Y	32.08	20.52	3037.4583	-0.7	760.3713	107.53	6	F6:34432	SC-GWM-A3.raw	1	8.029E4	8.594E4	9.194E4	8.983E4	1.00	1.07	1.15	1.12	8.029E4	8.594E4	9.194E4	8.983E4	1.00	1.07	1.15	1.12	-	-	-	-	531	554	iTRAQ 4plex (K N-term); Oxidation (M)	E1:iTRAQ 4plex (K N-term):1000.00;M12:Oxidation (M):1000.00;K24:iTRAQ 4plex (K N-term):1000.00
150	583	B4RQW3	K.Q(+144.10)TDDVTGLSALVVIDGK(+144.10).R	Y	Y	110.03	29.76	2018.1139	-0.1	1010.0641	81.69	9	F9:26746	SC-GWM-A6.raw	4	5.691E5	1.905E6	1.756E6	1.792E6	1.00	3.35	3.09	3.15	5.691E5	1.905E6	1.756E6	1.792E6	1.00	3.35	3.09	3.15	0	0.65	0.89	0.69	1052	1068	iTRAQ 4plex (K N-term)	Q1:iTRAQ 4plex (K N-term):1000.00;K17:iTRAQ 4plex (K N-term):1000.00
150	585	A0A1D3GAW3	K.Q(+144.10)TDDVTGLSALVVIDGK(+144.10).R	Y	Y	110.03	29.76	2018.1139	-0.1	1010.0641	81.69	9	F9:26746	SC-GWM-A6.raw	4	5.691E5	1.905E6	1.756E6	1.792E6	1.00	3.35	3.09	3.15	5.691E5	1.905E6	1.756E6	1.792E6	1.00	3.35	3.09	3.15	0	0.65	0.89	0.69	1052	1068	iTRAQ 4plex (K N-term)	Q1:iTRAQ 4plex (K N-term):1000.00;K17:iTRAQ 4plex (K N-term):1000.00
150	588	A0A0M3GW47	K.Q(+144.10)TDDVTGLSALVVIDGK(+144.10).R	Y	Y	110.03	29.76	2018.1139	-0.1	1010.0641	81.69	9	F9:26746	SC-GWM-A6.raw	4	5.691E5	1.905E6	1.756E6	1.792E6	1.00	3.35	3.09	3.15	5.691E5	1.905E6	1.756E6	1.792E6	1.00	3.35	3.09	3.15	0	0.65	0.89	0.69	1052	1068	iTRAQ 4plex (K N-term)	Q1:iTRAQ 4plex (K N-term):1000.00;K17:iTRAQ 4plex (K N-term):1000.00
150	589	D6H516	K.Q(+144.10)TDDVTGLSALVVIDGK(+144.10).R	Y	Y	110.03	29.76	2018.1139	-0.1	1010.0641	81.69	9	F9:26746	SC-GWM-A6.raw	4	5.691E5	1.905E6	1.756E6	1.792E6	1.00	3.35	3.09	3.15	5.691E5	1.905E6	1.756E6	1.792E6	1.00	3.35	3.09	3.15	0	0.65	0.89	0.69	1052	1068	iTRAQ 4plex (K N-term)	Q1:iTRAQ 4plex (K N-term):1000.00;K17:iTRAQ 4plex (K N-term):1000.00
151	587	A0A1D3EMJ0	K.Q(+144.10)TDDVTGLSTLVVIDGK(+144.10).R	Y	Y	71.83	25.11	2048.1245	4.0	683.7182	77.41	9	F9:25208	SC-GWM-A6.raw	3	1.326E6	5.637E5	5.481E5	5.648E5	1.00	0.43	0.41	0.43	1.326E6	5.637E5	5.481E5	5.648E5	1.00	0.43	0.41	0.43	0	0.55	0.52	0.53	1052	1068	iTRAQ 4plex (K N-term)	Q1:iTRAQ 4plex (K N-term):1000.00;K17:iTRAQ 4plex (K N-term):1000.00
64	192	D6H523	K.S(+144.10)IIWNEADK(+144.10)GTTFTYGDIPAELVETAEEWR.Q	Y	Y	137.91	33.95	3728.8452	-2.2	1243.9530	116.52	11	F11:39919	SC-GWM-A8.raw	3	4.122E5	3.313E5	3.751E5	3.73E5	1.00	0.80	0.91	0.90	4.122E5	3.313E5	3.751E5	3.73E5	1.00	0.80	0.91	0.90	0	0.28	0.08	0.23	190	219	iTRAQ 4plex (K N-term)	S1:iTRAQ 4plex (K N-term):1000.00;K9:iTRAQ 4plex (K N-term):1000.00
64	192	D6H523	K.L(+144.10)GEVHDGAATTDYM(+15.99)EQEQER.G	Y	Y	118.43	30.78	2438.0776	0.8	813.7004	39.82	7	F7:11076	SC-GWM-A4.raw	5	5.323E5	6.07E5	6.843E5	6.246E5	1.00	1.14	1.29	1.17	5.323E5	6.07E5	6.843E5	6.246E5	1.00	1.14	1.29	1.17	0	0.34	0.25	0.29	40	59	iTRAQ 4plex (K N-term); Oxidation (M)	L1:iTRAQ 4plex (K N-term):1000.00;M14:Oxidation (M):1000.00
64	192	D6H523	K.G(+144.10)QYGHVVIEMEPMEPGGEGYEFIDEIK(+144.10).G	Y	Y	116.82	30.51	3340.5874	2.2	1114.5388	114.04	5	F5:37128	SC-GWM-A2.raw	11	1.464E6	1.797E6	1.744E6	1.607E6	1.00	1.23	1.19	1.10	1.464E6	1.797E6	1.744E6	1.607E6	1.00	1.23	1.19	1.10	0	0.20	0.22	0.20	511	537	iTRAQ 4plex (K N-term)	G1:iTRAQ 4plex (K N-term):1000.00;K27:iTRAQ 4plex (K N-term):1000.00
64	192	D6H523	K.G(+144.10)TTFTYGDIPAELVETAEEWR.Q	Y	Y	116.48	30.72	2528.2192	-0.5	1265.1162	116.63	7	F7:39066	SC-GWM-A4.raw	3	3.469E5	3.58E5	3.456E5	3.785E5	1.00	1.03	1.00	1.09	3.469E5	3.58E5	3.456E5	3.785E5	1.00	1.03	1.00	1.09	0	0.31	0.21	0.20	199	219	iTRAQ 4plex (K N-term)	G1:iTRAQ 4plex (K N-term):1000.00
64	192	D6H523	R.Q(+144.10)ASPALLEPIMAVEVETPEEYMGDVMGDLNR.R	Y	Y	116.08	30.78	3547.7007	-1.6	1183.5723	117.13	11	F11:40149	SC-GWM-A8.raw	2	5.196E5	6.041E5	5.304E5	6.229E5	1.00	1.16	1.02	1.20	5.196E5	6.041E5	5.304E5	6.229E5	1.00	1.16	1.02	1.20	0	0.02	0.05	0.03	603	633	iTRAQ 4plex (K N-term)	Q1:iTRAQ 4plex (K N-term):1000.00
64	192	D6H523	R.A(+144.10)NPVPIVIPVGAEDSFTGVVDLLK(+144.10).M	Y	Y	111.49	29.95	2737.5508	-0.1	913.5241	112.43	9	F9:37669	SC-GWM-A6.raw	29	2.275E7	2.492E7	2.473E7	2.399E7	1.00	1.10	1.09	1.05	2.275E7	2.492E7	2.473E7	2.399E7	1.00	1.10	1.09	1.05	0	0.16	0.14	0.18	164	187	iTRAQ 4plex (K N-term)	A1:iTRAQ 4plex (K N-term):1000.00;K24:iTRAQ 4plex (K N-term):1000.00
64	192	D6H523	K.G(+144.10)QYGHVVIEM(+15.99)EPMEPGGEGYEFIDEIK(+144.10).G	Y	Y	111.07	30.04	3356.5823	1.0	1119.8691	102.54	5	F5:32911	SC-GWM-A2.raw	4	5.714E5	6.975E5	6.764E5	6.675E5	1.00	1.22	1.18	1.17	5.714E5	6.975E5	6.764E5	6.675E5	1.00	1.22	1.18	1.17	0	0.29	0.31	0.33	511	537	iTRAQ 4plex (K N-term); Oxidation (M)	G1:iTRAQ 4plex (K N-term):1000.00;M10:Oxidation (M):49.37;K27:iTRAQ 4plex (K N-term):1000.00
64	192	D6H523	K.L(+144.10)GEVHDGAATTDYMEQEQER.G	Y	Y	108.72	30.45	2422.0828	-0.5	808.3678	48.16	9	F9:14685	SC-GWM-A6.raw	9	2.805E6	3.327E6	3.261E6	3.396E6	1.00	1.19	1.16	1.21	2.805E6	3.327E6	3.261E6	3.396E6	1.00	1.19	1.16	1.21	0	0.15	0.30	0.30	40	59	iTRAQ 4plex (K N-term)	L1:iTRAQ 4plex (K N-term):1000.00
64	192	D6H523	R.L(+144.10)VFGSYHDVDSSQLAFELAASQAFK(+144.10).E	Y	Y	108.23	29.46	3017.5378	1.1	1006.8543	100.62	10	F10:34098	SC-GWM-A7.raw	69	7.04E6	8.824E6	8.1E6	9.492E6	1.00	1.25	1.15	1.35	7.04E6	8.824E6	8.1E6	9.492E6	1.00	1.25	1.15	1.35	0	0.35	0.33	0.35	574	598	iTRAQ 4plex (K N-term)	L1:iTRAQ 4plex (K N-term):1000.00;K25:iTRAQ 4plex (K N-term):1000.00
64	192	D6H523	K.G(+144.10)QYGHVVIEMEPM(+15.99)EPGGEGYEFIDEIK(+144.10).G	Y	Y	108.07	29.97	3356.5823	2.5	1119.8708	106.14	5	F5:34261	SC-GWM-A2.raw	9	7.53E5	8.114E5	8.357E5	7.798E5	1.00	1.08	1.11	1.04	7.53E5	8.114E5	8.357E5	7.798E5	1.00	1.08	1.11	1.04	0	0.14	0.11	0.12	511	537	iTRAQ 4plex (K N-term); Oxidation (M)	G1:iTRAQ 4plex (K N-term):1000.00;M13:Oxidation (M):22.45;K27:iTRAQ 4plex (K N-term):1000.00
64	192	D6H523	R.V(+144.10)LDGAVMVYC(+57.02)AVGGVQPQSETVWR.Q	Y	Y	102.29	29.31	2764.3799	-0.7	922.4666	97.55	10	F10:32952	SC-GWM-A7.raw	4	8.715E5	6.912E5	8.989E5	7.111E5	1.00	0.79	1.03	0.82	8.715E5	6.912E5	8.989E5	7.111E5	1.00	0.79	1.03	0.82	0	0.19	0.17	0.25	105	128	iTRAQ 4plex (K N-term); Carbamidomethylation	V1:iTRAQ 4plex (K N-term):1000.00;C10:Carbamidomethylation:1000.00
64	192	D6H523	R.G(+144.10)ITITSAAVTSYWSGMAK(+144.10).Q	Y	Y	101.88	28.95	2131.1228	0.6	1066.5693	86.16	11	F11:28681	SC-GWM-A8.raw	27	6.172E6	5.381E6	5.363E6	5.334E6	1.00	0.87	0.87	0.86	6.172E6	5.381E6	5.363E6	5.334E6	1.00	0.87	0.87	0.86	0	0.26	0.28	0.27	60	77	iTRAQ 4plex (K N-term)	G1:iTRAQ 4plex (K N-term):1000.00;K18:iTRAQ 4plex (K N-term):1000.00
64	192	D6H523	K.Y(+144.10)SEAPAHIAAAVTEAR.K	Y	Y	98.83	29.13	1799.9287	-0.4	900.9713	56.81	10	F10:18035	SC-GWM-A7.raw	8	8.905E6	1.031E7	1.063E7	1.073E7	1.00	1.16	1.19	1.20	8.905E6	1.031E7	1.063E7	1.073E7	1.00	1.16	1.19	1.20	0	0.12	0.13	0.15	684	699	iTRAQ 4plex (K N-term)	Y1:iTRAQ 4plex (K N-term):1000.00
64	192	D6H523	K.Y(+144.10)LGGEDLAEEEIVGALR.Q	Y	Y	97.19	28.50	1977.0176	-1.4	989.5147	111.01	5	F5:36001	SC-GWM-A2.raw	18	2.253E7	2.647E7	2.56E7	2.509E7	1.00	1.18	1.14	1.11	2.253E7	2.647E7	2.56E7	2.509E7	1.00	1.18	1.14	1.11	0	0.15	0.19	0.17	237	253	iTRAQ 4plex (K N-term)	Y1:iTRAQ 4plex (K N-term):1000.00
64	192	D6H523	R.Q(+144.10)NM(+15.99)IEAAAEASEELMDK(+144.10).Y	Y	Y	96.91	28.37	2183.0330	-2.3	1092.5212	79.88	10	F10:26489	SC-GWM-A7.raw	6	1.7E6	1.896E6	1.906E6	1.765E6	1.00	1.12	1.12	1.04	1.7E6	1.896E6	1.906E6	1.765E6	1.00	1.12	1.12	1.04	0	0.13	0.16	0.16	220	236	iTRAQ 4plex (K N-term); Oxidation (M)	Q1:iTRAQ 4plex (K N-term):1000.00;M3:Oxidation (M):201.35;K17:iTRAQ 4plex (K N-term):1000.00
64	192	D6H523	R.Q(+144.10)ASPALLEPIMAVEVETPEEYM(+15.99)GDVMGDLNR.R	Y	Y	93.95	28.17	3563.6956	-1.0	1188.9047	106.08	11	F11:36072	SC-GWM-A8.raw	3	1.558E5	1.494E5	1.565E5	1.498E5	1.00	0.96	1.00	0.96	1.558E5	1.494E5	1.565E5	1.498E5	1.00	0.96	1.00	0.96	0	0.28	0.33	0.28	603	633	iTRAQ 4plex (K N-term); Oxidation (M)	Q1:iTRAQ 4plex (K N-term):1000.00;M22:Oxidation (M):28.70
64	192	D6H523	R.T(+144.10)LAGEIQPMLC(+57.02)GSAFK(+144.10).N	Y	Y	93.19	28.10	2010.0521	1.0	503.5208	99.81	5	F5:31862	SC-GWM-A2.raw	5	1.247E7	8.742E6	1.162E7	8.107E6	1.00	0.70	0.93	0.65	1.247E7	8.742E6	1.162E7	8.107E6	1.00	0.70	0.93	0.65	0	0.22	0.13	0.20	256	271	iTRAQ 4plex (K N-term); Carbamidomethylation	T1:iTRAQ 4plex (K N-term):1000.00;C11:Carbamidomethylation:1000.00;K16:iTRAQ 4plex (K N-term):1000.00
64	192	D6H523	K.D(+144.10)VTTGETLC(+57.02)AESAPIILER.M	Y	Y	92.56	27.71	2218.1272	-1.1	740.3822	88.88	5	F5:27830	SC-GWM-A2.raw	12	6.379E6	5.948E6	7.036E6	5.941E6	1.00	0.93	1.10	0.93	6.379E6	5.948E6	7.036E6	5.941E6	1.00	0.93	1.10	0.93	0	0.19	0.16	0.23	389	407	iTRAQ 4plex (K N-term); Carbamidomethylation	D1:iTRAQ 4plex (K N-term):1000.00;C9:Carbamidomethylation:1000.00
64	192	D6H523	R.M(+144.10)(+15.99)EFPEPVIHIAVEPK(+144.10).T	Y	Y	92.45	28.39	2039.1005	-0.6	680.7070	66.01	9	F9:21248	SC-GWM-A6.raw	9	4.227E6	4.329E6	4.4E6	3.893E6	1.00	1.02	1.04	0.92	4.227E6	4.329E6	4.4E6	3.893E6	1.00	1.02	1.04	0.92	0	0.34	0.40	0.44	408	422	iTRAQ 4plex (K N-term); Oxidation (M)	M1:iTRAQ 4plex (K N-term):1000.00;M1:Oxidation (M):1000.00;K15:iTRAQ 4plex (K N-term):1000.00
64	192	D6H523	R.D(+144.10)TLPN(+.98)GIVAGYPVVDVR.I	Y	Y	91.15	27.65	1929.0328	-0.2	965.5235	78.04	7	F7:24978	SC-GWM-A4.raw	11	7.164E6	8.214E6	7.976E6	7.67E6	1.00	1.15	1.11	1.07	7.164E6	8.214E6	7.976E6	7.67E6	1.00	1.15	1.11	1.07	0	0.16	0.13	0.14	555	571	iTRAQ 4plex (K N-term); Deamidation (NQ)	D1:iTRAQ 4plex (K N-term):1000.00;N5:Deamidation (NQ):1000.00
64	192	D6H523	R.G(+144.10)ITITSAAVTSYWSGM(+15.99)AK(+144.10).Q	Y	Y	91.05	27.70	2147.1177	-0.5	1074.5656	77.58	10	F10:25646	SC-GWM-A7.raw	6	1.028E6	8.783E5	8.954E5	8.598E5	1.00	0.85	0.87	0.84	1.028E6	8.783E5	8.954E5	8.598E5	1.00	0.85	0.87	0.84	0	0.23	0.24	0.22	60	77	iTRAQ 4plex (K N-term); Oxidation (M)	G1:iTRAQ 4plex (K N-term):1000.00;M16:Oxidation (M):1000.00;K18:iTRAQ 4plex (K N-term):1000.00
64	192	D6H523	R.Q(+144.10)ASPALLEPIM(+15.99)AVEVETPEEYMGDVMGDLNR.R	Y	Y	90.65	27.78	3563.6956	-2.0	1188.9034	114.24	9	F9:38309	SC-GWM-A6.raw	2	1.264E5	1.211E5	1.206E5	1.167E5	1.00	0.96	0.95	0.92	1.264E5	1.211E5	1.206E5	1.167E5	1.00	0.96	0.95	0.92	0	0.25	0.30	0.34	603	633	iTRAQ 4plex (K N-term); Oxidation (M)	Q1:iTRAQ 4plex (K N-term):1000.00;M11:Oxidation (M):41.98
64	192	D6H523	R.M(+144.10)LDAVVELLPAPTDIPPVQGVNPNTEEADSR.Q	Y	Y	90.31	27.91	3430.7412	0.1	858.6927	117.34	6	F6:37966	SC-GWM-A3.raw	4	9.123E5	1.069E6	9.492E5	1.012E6	1.00	1.17	1.04	1.11	9.123E5	1.069E6	9.492E5	1.012E6	1.00	1.17	1.04	1.11	0	0.21	0.17	0.14	278	308	iTRAQ 4plex (K N-term)	M1:iTRAQ 4plex (K N-term):1000.00
64	192	D6H523	N.P(+144.10)VPIVIPVGAEDSFTGVVDLLK(+144.10).M	Y	Y	89.51	27.72	2552.4709	-0.3	851.8307	112.61	9	F9:37736	SC-GWM-A6.raw	3	3.549E5	3.708E5	3.842E5	3.837E5	1.00	1.04	1.08	1.08	3.549E5	3.708E5	3.842E5	3.837E5	1.00	1.04	1.08	1.08	0	0.16	0.12	0.07	166	187	iTRAQ 4plex (K N-term)	P1:iTRAQ 4plex (K N-term):1000.00;K22:iTRAQ 4plex (K N-term):1000.00
64	192	D6H523	R.A(+144.10)EVPLAEMFGYSTDLR.S	Y	Y	89.09	27.62	1941.9628	0.1	648.3282	114.06	5	F5:37136	SC-GWM-A2.raw	14	2.105E7	2.373E7	2.286E7	2.241E7	1.00	1.13	1.09	1.06	2.105E7	2.373E7	2.286E7	2.241E7	1.00	1.13	1.09	1.06	0	0.18	0.14	0.16	653	668	iTRAQ 4plex (K N-term)	A1:iTRAQ 4plex (K N-term):1000.00
64	192	D6H523	R.E(+144.10)FGVEANIGAPQVAYR.E	Y	Y	87.93	27.60	1863.9601	-0.2	932.9871	67.93	8	F8:22015	SC-GWM-A5.raw	43	9.905E6	9.703E6	1.004E7	9.486E6	1.00	0.98	1.01	0.96	9.905E6	9.703E6	1.004E7	9.486E6	1.00	0.98	1.01	0.96	0	0.36	0.34	0.41	475	490	iTRAQ 4plex (K N-term)	E1:iTRAQ 4plex (K N-term):1000.00
64	192	D6H523	R.G(+144.10)VVLGMDDDGIGGK(+144.10)K(+144.10).V	Y	Y	87.63	27.28	1892.0403	-0.4	947.0270	65.76	5	F5:19502	SC-GWM-A2.raw	3	2.096E6	1.809E6	2.164E6	2.076E6	1.00	0.86	1.03	0.99	2.096E6	1.809E6	2.164E6	2.076E6	1.00	0.86	1.03	0.99	0	0.15	0.10	0.09	636	650	iTRAQ 4plex (K N-term)	G1:iTRAQ 4plex (K N-term):1000.00;K14:iTRAQ 4plex (K N-term):1000.00;K15:iTRAQ 4plex (K N-term):1000.00
64	192	D6H523	R.L(+144.10)VQMTAADRTEIEEVR.A	Y	Y	86.81	27.65	2004.0431	0.4	669.0219	75.52	5	F5:23030	SC-GWM-A2.raw	16	6.195E6	5.727E6	6.321E6	5.976E6	1.00	0.92	1.02	0.96	6.195E6	5.727E6	6.321E6	5.976E6	1.00	0.92	1.02	0.96	0	0.24	0.16	0.24	362	377	iTRAQ 4plex (K N-term)	L1:iTRAQ 4plex (K N-term):1000.00
64	192	D6H523	R.R(+144.10)GVVLGMDDDGIGGK(+144.10).K	Y	Y	84.59	26.73	1775.9443	0.6	888.9800	65.96	5	F5:19572	SC-GWM-A2.raw	3	1.83E6	2.07E6	2.033E6	1.957E6	1.00	1.13	1.11	1.07	1.83E6	2.07E6	2.033E6	1.957E6	1.00	1.13	1.11	1.07	0	0.03	0.08	0.08	635	649	iTRAQ 4plex (K N-term)	R1:iTRAQ 4plex (K N-term):1000.00;K15:iTRAQ 4plex (K N-term):1000.00
64	192	D6H523	R.T(+144.10)LAGEIQPM(+15.99)LC(+57.02)GSAFK(+144.10).N	Y	Y	83.27	27.06	2026.0471	-0.1	676.3563	85.45	5	F5:26553	SC-GWM-A2.raw	7	3.694E6	3.133E6	3.707E6	2.759E6	1.00	0.85	1.00	0.75	3.694E6	3.133E6	3.707E6	2.759E6	1.00	0.85	1.00	0.75	0	0.26	0.20	0.21	256	271	iTRAQ 4plex (K N-term); Oxidation (M); Carbamidomethylation	T1:iTRAQ 4plex (K N-term):1000.00;M9:Oxidation (M):1000.00;C11:Carbamidomethylation:1000.00;K16:iTRAQ 4plex (K N-term):1000.00
64	192	D6H523	R.A(+144.10)EVPLAEM(+15.99)FGYSTDLR.S	Y	Y	82.41	26.31	1957.9576	3.8	979.9898	76.35	9	F9:24821	SC-GWM-A6.raw	8	1.974E6	1.94E6	2.156E6	1.929E6	1.00	0.98	1.09	0.98	1.974E6	1.94E6	2.156E6	1.929E6	1.00	0.98	1.09	0.98	0	0.14	0.11	0.19	653	668	iTRAQ 4plex (K N-term); Oxidation (M)	A1:iTRAQ 4plex (K N-term):1000.00;M8:Oxidation (M):1000.00
64	192	D6H523	R.Q(+144.10)NMIEAAAEASEELMDK(+144.10).Y	Y	Y	82.07	26.67	2167.0381	-3.1	723.3511	117.07	5	F5:38217	SC-GWM-A2.raw	10	5.74E6	7.39E6	6.907E6	7.224E6	1.00	1.29	1.20	1.26	5.74E6	7.39E6	6.907E6	7.224E6	1.00	1.29	1.20	1.26	0	0.22	0.18	0.18	220	236	iTRAQ 4plex (K N-term)	Q1:iTRAQ 4plex (K N-term):1000.00;K17:iTRAQ 4plex (K N-term):1000.00
64	192	D6H523	R.N(+144.10)IGISAHIDAGK(+144.10).T	Y	Y	81.52	26.35	1482.8398	0.1	742.4272	46.44	8	F8:14168	SC-GWM-A5.raw	95	1.482E7	1.723E7	1.733E7	1.788E7	1.00	1.16	1.17	1.21	1.482E7	1.723E7	1.733E7	1.788E7	1.00	1.16	1.17	1.21	0	0.19	0.18	0.21	12	23	iTRAQ 4plex (K N-term)	N1:iTRAQ 4plex (K N-term):1000.00;K12:iTRAQ 4plex (K N-term):1000.00
64	192	D6H523	K.M(+144.10)LNDK(+144.10)YVGQLTFIR.V	Y	Y	80.54	26.66	1985.1012	0.3	662.7079	74.61	10	F10:24584	SC-GWM-A7.raw	1	2.084E5	3.776E5	3.883E5	2.927E5	1.00	1.81	1.86	1.40	2.084E5	3.776E5	3.883E5	2.927E5	1.00	1.81	1.86	1.40	-	-	-	-	323	336	iTRAQ 4plex (K N-term)	M1:iTRAQ 4plex (K N-term):1000.00;K5:iTRAQ 4plex (K N-term):1000.00
64	192	D6H523	K.G(+144.10)IRDTLPNGIVAGYPVVDVR.I	Y	Y	78.63	26.19	2254.2554	-0.3	752.4255	75.59	7	F7:24074	SC-GWM-A4.raw	1	4.568E4	5.421E4	5.258E4	4.7E4	1.00	1.19	1.15	1.03	4.568E4	5.421E4	5.258E4	4.7E4	1.00	1.19	1.15	1.03	-	-	-	-	552	571	iTRAQ 4plex (K N-term)	G1:iTRAQ 4plex (K N-term):1000.00
64	192	D6H523	R.G(+144.10)VVLGMDDDGIGGK(+144.10).K	Y	Y	78.32	26.88	1619.8433	-1.7	810.9276	76.16	1	F1:23303	SC-GWM-A1.raw	6	1.706E7	2.09E7	1.988E7	1.901E7	1.00	1.23	1.17	1.11	1.706E7	2.09E7	1.988E7	1.901E7	1.00	1.23	1.17	1.11	0	0.15	0.15	0.15	636	649	iTRAQ 4plex (K N-term)	G1:iTRAQ 4plex (K N-term):1000.00;K14:iTRAQ 4plex (K N-term):1000.00
64	192	D6H523	R.Q(+144.10)NMIEAAAEASEELM(+15.99)DK(+144.10).Y	Y	Y	75.88	26.18	2183.0330	-0.2	728.6848	102.69	1	F1:32913	SC-GWM-A1.raw	4	1.919E6	2.108E6	2.229E6	2.08E6	1.00	1.10	1.16	1.08	1.919E6	2.108E6	2.229E6	2.08E6	1.00	1.10	1.16	1.08	0	0.15	0.15	0.18	220	236	iTRAQ 4plex (K N-term); Oxidation (M)	Q1:iTRAQ 4plex (K N-term):1000.00;M15:Oxidation (M):166.34;K17:iTRAQ 4plex (K N-term):1000.00
64	192	D6H523	R.L(+144.10)VFGSYHDVDSSQ(+.98)LAFELAASQAFK(+144.10).E	Y	Y	75.76	25.90	3018.5217	4.1	755.6408	100.96	8	F8:34166	SC-GWM-A5.raw	5	8.468E5	8.674E5	8.245E5	9.313E5	1.00	1.02	0.97	1.10	8.468E5	8.674E5	8.245E5	9.313E5	1.00	1.02	0.97	1.10	0	0.68	0.80	0.77	574	598	iTRAQ 4plex (K N-term); Deamidation (NQ)	L1:iTRAQ 4plex (K N-term):1000.00;Q13:Deamidation (NQ):37.94;K25:iTRAQ 4plex (K N-term):1000.00
64	192	D6H523	R.Q(+144.10)N(+.98)MIEAAAEASEELMDK(+144.10).Y	Y	Y	75.57	25.96	2168.0220	-0.2	723.6811	104.16	11	F11:35337	SC-GWM-A8.raw	2	4.944E5	4.706E5	4.748E5	4.636E5	1.00	0.95	0.96	0.94	4.944E5	4.706E5	4.748E5	4.636E5	1.00	0.95	0.96	0.94	0	0.00	0.12	0.04	220	236	iTRAQ 4plex (K N-term); Deamidation (NQ)	Q1:iTRAQ 4plex (K N-term):1000.00;N2:Deamidation (NQ):1000.00;K17:iTRAQ 4plex (K N-term):1000.00
64	192	D6H523	K.S(+144.10)GDTVLNSVK(+144.10).G	Y	Y	75.05	25.26	1306.7336	2.9	654.3760	54.06	5	F5:15432	SC-GWM-A2.raw	6	3.08E7	3.41E7	3.354E7	3.298E7	1.00	1.11	1.09	1.07	3.08E7	3.41E7	3.354E7	3.298E7	1.00	1.11	1.09	1.07	0	0.10	0.12	0.13	344	353	iTRAQ 4plex (K N-term)	S1:iTRAQ 4plex (K N-term):1000.00;K10:iTRAQ 4plex (K N-term):1000.00
64	192	D6H523	R.R(+144.10)GVVLGM(+15.99)DDDGIGGK(+144.10).K	Y	Y	73.79	25.76	1791.9392	-0.2	598.3203	55.64	5	F5:15956	SC-GWM-A2.raw	5	1.176E6	1.152E6	1.245E6	1.115E6	1.00	0.98	1.06	0.95	1.176E6	1.152E6	1.245E6	1.115E6	1.00	0.98	1.06	0.95	0	0.12	0.08	0.12	635	649	iTRAQ 4plex (K N-term); Oxidation (M)	R1:iTRAQ 4plex (K N-term):1000.00;M7:Oxidation (M):1000.00;K15:iTRAQ 4plex (K N-term):1000.00
64	192	D6H523	R.M(+144.10)(+15.99)LDAVVELLPAPTDIPPVQGVNPNTEEADSR.Q	Y	Y	73.23	25.79	3446.7361	1.1	862.6923	114.05	6	F6:36793	SC-GWM-A3.raw	4	3.945E5	4.108E5	3.945E5	4.183E5	1.00	1.04	1.00	1.06	3.945E5	4.108E5	3.945E5	4.183E5	1.00	1.04	1.00	1.06	0	0.24	0.18	0.22	278	308	iTRAQ 4plex (K N-term); Oxidation (M)	M1:iTRAQ 4plex (K N-term):1000.00;M1:Oxidation (M):1000.00
64	192	D6H523	R.I(+144.10)LFYTGLTHK(+144.10).L	Y	Y	73.23	39.05	1479.8693	2.8	494.2984	63.88	11	F11:20569	SC-GWM-A8.raw	7	2.444E7	2.823E7	2.793E7	2.841E7	1.00	1.16	1.14	1.16	2.444E7	2.823E7	2.793E7	2.841E7	1.00	1.16	1.14	1.16	0	0.20	0.22	0.22	30	39	iTRAQ 4plex (K N-term)	I1:iTRAQ 4plex (K N-term):1000.00;K10:iTRAQ 4plex (K N-term):1000.00
64	192	D6H523	R.G(+144.10)VVLGM(+15.99)DDDGIGGK(+144.10)K(+144.10).V	Y	Y	72.78	25.61	1908.0352	-2.1	637.0176	56.23	5	F5:16162	SC-GWM-A2.raw	2	3.39E5	2.72E5	3.711E5	3.291E5	1.00	0.80	1.09	0.97	3.39E5	2.72E5	3.711E5	3.291E5	1.00	0.80	1.09	0.97	0	0.26	0.02	0.17	636	650	iTRAQ 4plex (K N-term); Oxidation (M)	G1:iTRAQ 4plex (K N-term):1000.00;M6:Oxidation (M):1000.00;K14:iTRAQ 4plex (K N-term):1000.00;K15:iTRAQ 4plex (K N-term):1000.00
64	192	D6H523	K.M(+144.10)LN(+.98)DK(+144.10)YVGQLTFIR.V	Y	Y	72.36	25.23	1986.0852	-0.4	663.0354	77.30	7	F7:24702	SC-GWM-A4.raw	1	1.259E5	1.221E5	1.251E5	1.204E5	1.00	0.97	0.99	0.96	1.259E5	1.221E5	1.251E5	1.204E5	1.00	0.97	0.99	0.96	-	-	-	-	323	336	iTRAQ 4plex (K N-term); Deamidation (NQ)	M1:iTRAQ 4plex (K N-term):1000.00;N3:Deamidation (NQ):129.19;K5:iTRAQ 4plex (K N-term):1000.00
64	192	D6H523	R.F(+144.10)NIIDTPGHVDFTVEVER.S	Y	Y	72.06	25.46	2231.1343	0.1	744.7188	92.64	3	F3:30703	SC-GWM-A11.raw	102	2.386E7	2.538E7	2.531E7	2.431E7	1.00	1.06	1.06	1.02	2.386E7	2.538E7	2.531E7	2.431E7	1.00	1.06	1.06	1.02	0	0.15	0.15	0.14	84	101	iTRAQ 4plex (K N-term)	F1:iTRAQ 4plex (K N-term):1000.00
64	192	D6H523	K.K(+144.10)(+144.10)YSEAPAHIAAAVTEAR.K	Y	Y	71.79	25.48	2072.1257	0.3	1037.0704	52.67	12	F12:16455	SC-GWM-A9.raw	10	1.106E7	1.161E7	1.189E7	1.143E7	1.00	1.05	1.07	1.03	1.106E7	1.161E7	1.189E7	1.143E7	1.00	1.05	1.07	1.03	0	0.23	0.12	0.20	683	699	iTRAQ 4plex (K N-term)	K1:iTRAQ 4plex (K N-term):1000.00;K1:iTRAQ 4plex (K N-term):1000.00
64	192	D6H523	K.Y(+144.10)VGQLTFIR.V	Y	Y	71.55	34.10	1239.7097	1.7	620.8632	68.94	10	F10:22467	SC-GWM-A7.raw	6	1.881E7	1.918E7	2.04E7	1.981E7	1.00	1.02	1.08	1.05	1.881E7	1.918E7	2.04E7	1.981E7	1.00	1.02	1.08	1.05	0	0.14	0.08	0.12	328	336	iTRAQ 4plex (K N-term)	Y1:iTRAQ 4plex (K N-term):1000.00
64	192	D6H523	K.G(+144.10)QYGHVVIEM(+15.99)EPM(+15.99)EPGGEGYEFIDEIK(+144.10).G	Y	Y	71.05	25.20	3372.5774	0.5	844.1520	96.93	1	F1:30808	SC-GWM-A1.raw	1	7.857E4	8.125E4	1.02E5	8.635E4	1.00	1.03	1.30	1.10	7.857E4	8.125E4	1.02E5	8.635E4	1.00	1.03	1.30	1.10	-	-	-	-	511	537	iTRAQ 4plex (K N-term); Oxidation (M)	G1:iTRAQ 4plex (K N-term):1000.00;M10:Oxidation (M):1000.00;M13:Oxidation (M):1000.00;K27:iTRAQ 4plex (K N-term):1000.00
64	192	D6H523	C.A(+144.10)VGGVQPQSETVWR.Q	Y	Y	70.64	24.43	1656.8705	1.2	829.4435	51.02	8	F8:15774	SC-GWM-A5.raw	1	1.979E5	1.461E5	2.036E5	1.173E5	1.00	0.74	1.03	0.59	1.979E5	1.461E5	2.036E5	1.173E5	1.00	0.74	1.03	0.59	-	-	-	-	115	128	iTRAQ 4plex (K N-term)	A1:iTRAQ 4plex (K N-term):1000.00
64	192	D6H523	R.G(+144.10)VVLGM(+15.99)DDDGIGGK(+144.10).K	Y	Y	69.32	25.21	1635.8381	-2.7	818.9241	48.63	10	F10:14973	SC-GWM-A7.raw	9	3.113E6	3.114E6	3.575E6	2.861E6	1.00	1.00	1.15	0.92	3.113E6	3.114E6	3.575E6	2.861E6	1.00	1.00	1.15	0.92	0	0.15	0.16	0.18	636	649	iTRAQ 4plex (K N-term); Oxidation (M)	G1:iTRAQ 4plex (K N-term):1000.00;M6:Oxidation (M):1000.00;K14:iTRAQ 4plex (K N-term):1000.00
64	192	D6H523	R.L(+144.10)VQM(+15.99)TAADRTEIEEVR.A	Y	Y	68.60	24.37	2020.0381	0.2	674.3535	64.54	5	F5:19085	SC-GWM-A2.raw	3	1.792E6	1.517E6	2.089E6	1.527E6	1.00	0.85	1.17	0.85	1.792E6	1.517E6	2.089E6	1.527E6	1.00	0.85	1.17	0.85	0	0.05	0.20	0.11	362	377	iTRAQ 4plex (K N-term); Oxidation (M)	L1:iTRAQ 4plex (K N-term):1000.00;M4:Oxidation (M):1000.00
64	192	D6H523	P.P(+144.10)VQGVNPNTEEADSR.Q	Y	Y	68.33	25.01	1755.8510	-2.0	878.9310	30.97	8	F8:8753	SC-GWM-A5.raw	1	2.463E4	3.44E4	4.953E4	3.004E4	1.00	1.40	2.01	1.22	2.463E4	3.44E4	4.953E4	3.004E4	1.00	1.40	2.01	1.22	-	-	-	-	294	308	iTRAQ 4plex (K N-term)	P1:iTRAQ 4plex (K N-term):1000.00
64	192	D6H523	R.Q(+144.10)NM(+15.99)IEAAAEASEELM(+15.99)DK(+144.10).Y	Y	Y	66.43	24.58	2199.0278	1.8	734.0179	66.04	8	F8:21292	SC-GWM-A5.raw	2	2.721E5	2.321E5	2.537E5	2.092E5	1.00	0.85	0.93	0.77	2.721E5	2.321E5	2.537E5	2.092E5	1.00	0.85	0.93	0.77	0	0.05	0.02	0.03	220	236	iTRAQ 4plex (K N-term); Oxidation (M)	Q1:iTRAQ 4plex (K N-term):1000.00;M3:Oxidation (M):1000.00;M15:Oxidation (M):1000.00;K17:iTRAQ 4plex (K N-term):1000.00
64	192	D6H523	V.P(+144.10)IVIPVGAEDSFTGVVDLLK(+144.10).M	Y	Y	65.95	24.57	2356.3496	0.2	786.4573	109.96	7	F7:36653	SC-GWM-A4.raw	2	1.136E5	1.323E5	1.261E5	1.052E5	1.00	1.16	1.11	0.93	1.136E5	1.323E5	1.261E5	1.052E5	1.00	1.16	1.11	0.93	0	0.10	0.03	0.07	168	187	iTRAQ 4plex (K N-term)	P1:iTRAQ 4plex (K N-term):1000.00;K20:iTRAQ 4plex (K N-term):1000.00
64	192	D6H523	K.S(+144.10)GDTVLN(+.98)SVK(+144.10).G	Y	Y	65.29	26.10	1307.7177	-0.5	654.8658	33.71	11	F11:9622	SC-GWM-A8.raw	6	4.579E6	4.789E6	4.922E6	4.348E6	1.00	1.05	1.07	0.95	4.579E6	4.789E6	4.922E6	4.348E6	1.00	1.05	1.07	0.95	0	0.12	0.13	0.14	344	353	iTRAQ 4plex (K N-term); Deamidation (NQ)	S1:iTRAQ 4plex (K N-term):1000.00;N7:Deamidation (NQ):1000.00;K10:iTRAQ 4plex (K N-term):1000.00
64	192	D6H523	R.D(+144.10)TLPNGIVAGYPVVDVR.I	Y	Y	65.22	24.58	1928.0488	0.5	965.0322	76.69	12	F12:25240	SC-GWM-A9.raw	2	2.072E6	2.248E6	2.472E6	2.63E6	1.00	1.08	1.19	1.27	2.072E6	2.248E6	2.472E6	2.63E6	1.00	1.08	1.19	1.27	0	0.10	0.14	0.11	555	571	iTRAQ 4plex (K N-term)	D1:iTRAQ 4plex (K N-term):1000.00
64	192	D6H523	I.P(+144.10)PVQGVNPNTEEADSR.Q	Y	Y	65.14	23.97	1852.9037	-1.2	618.6411	34.16	10	F10:9760	SC-GWM-A7.raw	1	1.101E5	1.123E5	1.242E5	1.067E5	1.00	1.02	1.13	0.97	1.101E5	1.123E5	1.242E5	1.067E5	1.00	1.02	1.13	0.97	-	-	-	-	293	308	iTRAQ 4plex (K N-term)	P1:iTRAQ 4plex (K N-term):1000.00
64	192	D6H523	R.M(+144.10)EFPEPVIHIAVEPK(+144.10).T	Y	Y	65.06	24.97	2023.1056	-0.2	675.3757	80.30	3	F3:26249	SC-GWM-A11.raw	19	3.098E7	3.312E7	3.362E7	3.268E7	1.00	1.07	1.09	1.05	3.098E7	3.312E7	3.362E7	3.268E7	1.00	1.07	1.09	1.05	0	0.21	0.25	0.26	408	422	iTRAQ 4plex (K N-term)	M1:iTRAQ 4plex (K N-term):1000.00;K15:iTRAQ 4plex (K N-term):1000.00
64	192	D6H523	Y.C(+57.02)(+144.10)AVGGVQPQSETVWR.Q	Y	Y	65.06	25.28	1816.9012	0.9	909.4587	52.14	8	F8:16164	SC-GWM-A5.raw	1	8.961E5	5.598E5	9.075E5	4.71E5	1.00	0.62	1.01	0.53	8.961E5	5.598E5	9.075E5	4.71E5	1.00	0.62	1.01	0.53	-	-	-	-	114	128	Carbamidomethylation; iTRAQ 4plex (K N-term)	C1:Carbamidomethylation:1000.00;C1:iTRAQ 4plex (K N-term):1000.00
64	192	D6H523	R.A(+144.10)GDIAAAIGLK(+144.10)DVTTGETLC(+57.02)AESAPIILER.M	Y	Y	62.48	24.43	3342.7947	-6.3	836.7007	116.24	1	F1:37758	SC-GWM-A1.raw	1	8.823E4	1.229E5	1.254E5	1.171E5	1.00	1.39	1.42	1.33	8.823E4	1.229E5	1.254E5	1.171E5	1.00	1.39	1.42	1.33	-	-	-	-	378	407	iTRAQ 4plex (K N-term); Carbamidomethylation	A1:iTRAQ 4plex (K N-term):1000.00;K11:iTRAQ 4plex (K N-term):1000.00;C20:Carbamidomethylation:1000.00
64	192	D6H523	R.R(+144.10)GVVLGM(+15.99)DDDGIGGK(+144.10)K(+144.10).V	Y	Y	62.17	24.58	2064.1362	0.3	517.0415	50.86	5	F5:14280	SC-GWM-A2.raw	1	2.707E5	2.359E5	2.519E5	2.464E5	1.00	0.87	0.93	0.91	2.707E5	2.359E5	2.519E5	2.464E5	1.00	0.87	0.93	0.91	-	-	-	-	635	650	iTRAQ 4plex (K N-term); Oxidation (M)	R1:iTRAQ 4plex (K N-term):1000.00;M7:Oxidation (M):1000.00;K15:iTRAQ 4plex (K N-term):1000.00;K16:iTRAQ 4plex (K N-term):1000.00
64	192	D6H523	R.V(+144.10)LDGAVMVYC(+57.02)AVGGVQ(+.98)PQSETVWR.Q	Y	Y	60.70	24.10	2765.3638	6.7	1383.6984	97.88	10	F10:33069	SC-GWM-A7.raw	0	2.474E4	5.074E3	1.803E4	7.823E3	1.00	0.21	0.73	0.32	2.474E4	5.074E3	1.803E4	7.823E3	1.00	0.21	0.73	0.32	-	-	-	-	105	128	iTRAQ 4plex (K N-term); Carbamidomethylation; Deamidation (NQ)	V1:iTRAQ 4plex (K N-term):1000.00;C10:Carbamidomethylation:1000.00;Q16:Deamidation (NQ):11.10
64	192	D6H523	R.T(+144.10)LAGEIQ(+.98)PM(+15.99)LC(+57.02)GSAFK(+144.10).N	Y	Y	59.39	24.14	2027.0311	3.1	676.6864	99.22	5	F5:31640	SC-GWM-A2.raw	1	6.204E5	4.869E5	6.081E5	4.463E5	1.00	0.78	0.98	0.72	6.204E5	4.869E5	6.081E5	4.463E5	1.00	0.78	0.98	0.72	0	0.16	0.28	0.12	256	271	iTRAQ 4plex (K N-term); Deamidation (NQ); Oxidation (M); Carbamidomethylation	T1:iTRAQ 4plex (K N-term):1000.00;Q7:Deamidation (NQ):1000.00;M9:Oxidation (M):1000.00;C11:Carbamidomethylation:1000.00;K16:iTRAQ 4plex (K N-term):1000.00
64	192	D6H523	R.V(+144.10)YSGVVK(+144.10).S	Y	Y	59.34	31.54	1038.6317	1.2	520.3237	33.92	9	F9:9517	SC-GWM-A6.raw	5	1.559E7	1.745E7	1.639E7	1.604E7	1.00	1.12	1.05	1.03	1.559E7	1.745E7	1.639E7	1.604E7	1.00	1.12	1.05	1.03	0	0.19	0.19	0.29	337	343	iTRAQ 4plex (K N-term)	V1:iTRAQ 4plex (K N-term):1000.00;K7:iTRAQ 4plex (K N-term):1000.00
64	192	D6H523	R.K(+144.10)(+144.10)TPISLYR.N	Y	Y	59.12	23.99	1264.7747	1.5	633.3956	37.81	7	F7:10397	SC-GWM-A4.raw	8	3.023E6	3.265E6	3.303E6	2.858E6	1.00	1.08	1.09	0.95	3.023E6	3.265E6	3.303E6	2.858E6	1.00	1.08	1.09	0.95	0	0.25	0.28	0.30	4	11	iTRAQ 4plex (K N-term)	K1:iTRAQ 4plex (K N-term):1000.00;K1:iTRAQ 4plex (K N-term):1000.00
64	192	D6H523	R.A(+144.10)TYSMEFK(+144.10).K	Y	Y	59.04	23.82	1263.6412	-1.1	632.8272	49.11	10	F10:15167	SC-GWM-A7.raw	7	3.369E7	3.85E7	3.887E7	3.661E7	1.00	1.14	1.15	1.09	3.369E7	3.85E7	3.887E7	3.661E7	1.00	1.14	1.15	1.09	0	0.16	0.16	0.16	675	682	iTRAQ 4plex (K N-term)	A1:iTRAQ 4plex (K N-term):1000.00;K8:iTRAQ 4plex (K N-term):1000.00
64	192	D6H523	R.M(+144.10)LDAVVELLPAPTDI.P	Y	Y	58.60	23.61	1739.9501	0.5	870.9827	118.31	6	F6:38357	SC-GWM-A3.raw	1	1.267E5	1.55E5	1.753E5	1.492E5	1.00	1.22	1.38	1.18	1.267E5	1.55E5	1.753E5	1.492E5	1.00	1.22	1.38	1.18	-	-	-	-	278	292	iTRAQ 4plex (K N-term)	M1:iTRAQ 4plex (K N-term):1000.00
64	192	D6H523	K.F(+144.10)SALAFK(+144.10).M	Y	Y	58.26	54.83	1070.6367	1.9	536.3267	62.04	9	F9:19726	SC-GWM-A6.raw	3	6.251E7	6.275E7	6.969E7	6.325E7	1.00	1.00	1.11	1.01	6.251E7	6.275E7	6.969E7	6.325E7	1.00	1.00	1.11	1.01	0	0.11	0.12	0.13	316	322	iTRAQ 4plex (K N-term)	F1:iTRAQ 4plex (K N-term):1000.00;K7:iTRAQ 4plex (K N-term):1000.00
64	192	D6H523	R.L(+144.10)VFGSYHDVDSSQLAFELAASQ(+.98)AFK(+144.10).E	Y	Y	58.02	23.65	3018.5217	2.9	755.6399	100.21	8	F8:33897	SC-GWM-A5.raw	0	7.223E4	8.144E4	8.06E4	8.847E4	1.00	1.13	1.12	1.22	7.223E4	8.144E4	8.06E4	8.847E4	1.00	1.13	1.12	1.22	-	-	-	-	574	598	iTRAQ 4plex (K N-term); Deamidation (NQ)	L1:iTRAQ 4plex (K N-term):1000.00;Q22:Deamidation (NQ):23.56;K25:iTRAQ 4plex (K N-term):1000.00
64	192	D6H523	N.M(+144.10)IEAAAEASEELMDK(+144.10).Y	Y	Y	57.83	23.98	1924.9365	0.3	963.4758	89.62	3	F3:29626	SC-GWM-A11.raw	2	2.93E5	3.63E5	3.831E5	3.427E5	1.00	1.24	1.31	1.17	2.93E5	3.63E5	3.831E5	3.427E5	1.00	1.24	1.31	1.17	0	0.14	0.17	0.15	222	236	iTRAQ 4plex (K N-term)	M1:iTRAQ 4plex (K N-term):1000.00;K15:iTRAQ 4plex (K N-term):1000.00
64	192	D6H523	K.S(+144.10)IIWNEADK(+144.10).G	Y	Y	57.11	33.84	1362.7386	-1.3	682.3757	52.36	4	F4:16140	SC-GWM-A12.raw	6	3.122E7	4.043E7	3.762E7	3.731E7	1.00	1.30	1.21	1.20	3.122E7	4.043E7	3.762E7	3.731E7	1.00	1.30	1.21	1.20	0	0.13	0.12	0.12	190	198	iTRAQ 4plex (K N-term)	S1:iTRAQ 4plex (K N-term):1000.00;K9:iTRAQ 4plex (K N-term):1000.00
64	192	D6H523	K.G(+144.10)IRDTLPN(+.98)GIVAGYPVVDVR.I	Y	Y	56.05	23.57	2255.2395	-1.5	752.7526	74.44	2	F2:24352	SC-GWM-A10.raw	2	1.954E5	1.908E5	2.134E5	1.984E5	1.00	0.98	1.09	1.02	1.954E5	1.908E5	2.134E5	1.984E5	1.00	0.98	1.09	1.02	0	0.07	0.06	0.01	552	571	iTRAQ 4plex (K N-term); Deamidation (NQ)	G1:iTRAQ 4plex (K N-term):1000.00;N8:Deamidation (NQ):1000.00
64	192	D6H523	R.L(+144.10)VQMTAADR.T	Y	Y	55.91	24.10	1147.6141	-0.7	574.8140	39.81	11	F11:11640	SC-GWM-A8.raw	3	2.243E7	2.925E7	2.652E7	2.659E7	1.00	1.30	1.18	1.19	2.243E7	2.925E7	2.652E7	2.659E7	1.00	1.30	1.18	1.19	0	0.22	0.17	0.22	362	370	iTRAQ 4plex (K N-term)	L1:iTRAQ 4plex (K N-term):1000.00
64	192	D6H523	R.A(+144.10)GDIAAAIGLK(+144.10).D	Y	Y	54.95	25.88	1286.7802	-0.4	644.3971	84.41	5	F5:26169	SC-GWM-A2.raw	6	3.031E7	3.401E7	3.386E7	3.23E7	1.00	1.12	1.12	1.07	3.031E7	3.401E7	3.386E7	3.23E7	1.00	1.12	1.12	1.07	0	0.13	0.11	0.09	378	388	iTRAQ 4plex (K N-term)	A1:iTRAQ 4plex (K N-term):1000.00;K11:iTRAQ 4plex (K N-term):1000.00
64	192	D6H523	R.Q(+144.10)ASPALLEPIMAVEVETPEEYMGDVM(+15.99)GDLNR.R	Y	Y	52.89	23.01	3563.6956	0.9	891.9320	110.97	8	F8:37747	SC-GWM-A5.raw	2	5.297E4	6.147E4	5.684E4	6.601E4	1.00	1.16	1.07	1.25	5.297E4	6.147E4	5.684E4	6.601E4	1.00	1.16	1.07	1.25	0	0.08	0.13	0.10	603	633	iTRAQ 4plex (K N-term); Oxidation (M)	Q1:iTRAQ 4plex (K N-term):1000.00;M26:Oxidation (M):14.19
64	192	D6H523	R.E(+144.10)FGVEAN(+.98)IGAPQVAYR.E	Y	Y	52.63	23.03	1864.9441	1.1	622.6560	84.42	5	F5:26172	SC-GWM-A2.raw	1	1.986E5	2.113E5	2.25E5	2.2E5	1.00	1.06	1.13	1.11	1.986E5	2.113E5	2.25E5	2.2E5	1.00	1.06	1.13	1.11	0	0.16	0.17	0.12	475	490	iTRAQ 4plex (K N-term); Deamidation (NQ)	E1:iTRAQ 4plex (K N-term):1000.00;N7:Deamidation (NQ):33.54
64	192	D6H523	R.E(+144.10)FIPSVDK(+144.10).G	Y	Y	50.98	23.25	1221.6848	-0.3	611.8495	66.72	5	F5:19849	SC-GWM-A2.raw	5	5.36E7	6.2E7	6.244E7	5.822E7	1.00	1.16	1.16	1.09	5.36E7	6.2E7	6.244E7	5.822E7	1.00	1.16	1.16	1.09	0	0.13	0.12	0.10	544	551	iTRAQ 4plex (K N-term)	E1:iTRAQ 4plex (K N-term):1000.00;K8:iTRAQ 4plex (K N-term):1000.00
64	192	D6H523	R.Q(+144.10)(+.98)ASPALLEPIM(+15.99)AVEVETPEEYMGDVMGDLNR.R	Y	Y	50.87	22.84	3564.6794	6.5	1189.2415	114.74	11	F11:39288	SC-GWM-A8.raw	1	2.314E4	1.906E4	2.202E4	1.675E4	1.00	0.82	0.95	0.72	2.314E4	1.906E4	2.202E4	1.675E4	1.00	0.82	0.95	0.72	-	-	-	-	603	633	iTRAQ 4plex (K N-term); Deamidation (NQ); Oxidation (M)	Q1:iTRAQ 4plex (K N-term):1000.00;Q1:Deamidation (NQ):31.46;M11:Oxidation (M):73.38
64	192	D6H523	R.V(+144.10)LDGAVMVY.C	Y	Y	50.69	23.41	1109.5913	0.5	555.8032	80.43	10	F10:26686	SC-GWM-A7.raw	3	1.489E6	1.465E6	1.563E6	1.216E6	1.00	0.98	1.05	0.82	1.489E6	1.465E6	1.563E6	1.216E6	1.00	0.98	1.05	0.82	0	0.08	0.09	0.14	105	113	iTRAQ 4plex (K N-term)	V1:iTRAQ 4plex (K N-term):1000.00
64	192	D6H523	R.T(+144.10)EIEEVR.A	Y	Y	50.33	23.04	1018.5416	0.8	510.2785	40.20	5	F5:10683	SC-GWM-A2.raw	2	2.68E6	3.009E6	2.976E6	2.825E6	1.00	1.12	1.11	1.05	2.68E6	3.009E6	2.976E6	2.825E6	1.00	1.12	1.11	1.05	0	0.14	0.12	0.13	371	377	iTRAQ 4plex (K N-term)	T1:iTRAQ 4plex (K N-term):1000.00
64	192	D6H523	R.M(+144.10)EFPEPVIH.I	Y	Y	50.28	23.00	1241.6237	-0.6	621.8187	67.06	7	F7:20897	SC-GWM-A4.raw	1	1.092E5	1.277E5	1.146E5	1.094E5	1.00	1.17	1.05	1.00	1.092E5	1.277E5	1.146E5	1.094E5	1.00	1.17	1.05	1.00	-	-	-	-	408	416	iTRAQ 4plex (K N-term)	M1:iTRAQ 4plex (K N-term):1000.00
64	192	D6H523	R.A(+144.10)TYSM(+15.99)EFK(+144.10).K	Y	Y	47.41	22.53	1279.6362	-0.7	640.8250	65.01	6	F6:18984	SC-GWM-A3.raw	5	7.52E6	7.615E6	8.204E6	7.121E6	1.00	1.01	1.09	0.95	7.52E6	7.615E6	8.204E6	7.121E6	1.00	1.01	1.09	0.95	0	0.17	0.18	0.19	675	682	iTRAQ 4plex (K N-term); Oxidation (M)	A1:iTRAQ 4plex (K N-term):1000.00;M5:Oxidation (M):1000.00;K8:iTRAQ 4plex (K N-term):1000.00
64	192	D6H523	H.I(+144.10)AAAVTEAR.K	Y	Y	47.10	22.99	1044.6049	1.3	523.3104	35.61	7	F7:9618	SC-GWM-A4.raw	1	5.369E4	5.202E4	4.51E4	4.068E4	1.00	0.97	0.84	0.76	5.369E4	5.202E4	4.51E4	4.068E4	1.00	0.97	0.84	0.76	-	-	-	-	691	699	iTRAQ 4plex (K N-term)	I1:iTRAQ 4plex (K N-term):1000.00
64	192	D6H523	F.E(+144.10)LAASQAFK(+144.10).E	Y	Y	46.87	22.18	1251.7067	1.0	626.8612	57.36	5	F5:16576	SC-GWM-A2.raw	2	4.702E5	5.633E5	5.66E5	4.783E5	1.00	1.20	1.20	1.02	4.702E5	5.633E5	5.66E5	4.783E5	1.00	1.20	1.20	1.02	0	0.19	0.10	0.17	590	598	iTRAQ 4plex (K N-term)	E1:iTRAQ 4plex (K N-term):1000.00;K9:iTRAQ 4plex (K N-term):1000.00
64	192	D6H523	M.T(+144.10)AADRTEIEEVR.A	Y	Y	46.64	22.20	1532.7916	2.1	511.9389	44.28	6	F6:11947	SC-GWM-A3.raw	3	4.573E5	3.412E5	3.868E5	3.49E5	1.00	0.75	0.85	0.76	4.573E5	3.412E5	3.868E5	3.49E5	1.00	0.75	0.85	0.76	0	0.24	0.20	0.20	366	377	iTRAQ 4plex (K N-term)	T1:iTRAQ 4plex (K N-term):1000.00
64	192	D6H523	R.L(+144.10)VQM(+15.99)TAADR.T	Y	Y	45.89	22.34	1163.6090	0.6	582.8121	26.76	11	F11:7212	SC-GWM-A8.raw	2	5.835E5	6.31E5	6.046E5	5.152E5	1.00	1.08	1.04	0.88	5.835E5	6.31E5	6.046E5	5.152E5	1.00	1.08	1.04	0.88	0	0.05	0.21	0.06	362	370	iTRAQ 4plex (K N-term); Oxidation (M)	L1:iTRAQ 4plex (K N-term):1000.00;M4:Oxidation (M):1000.00
64	192	D6H523	K.G(+144.10)Q(+.98)YGHVVIEMEPMEPGGEGYEFIDEIK(+144.10).G	Y	Y	45.72	22.51	3341.5715	5.6	1114.8707	113.75	5	F5:37014	SC-GWM-A2.raw	2	1.187E5	1.339E5	1.322E5	1.201E5	1.00	1.13	1.11	1.01	1.187E5	1.339E5	1.322E5	1.201E5	1.00	1.13	1.11	1.01	0	0.11	0.16	0.09	511	537	iTRAQ 4plex (K N-term); Deamidation (NQ)	G1:iTRAQ 4plex (K N-term):1000.00;Q2:Deamidation (NQ):1000.00;K27:iTRAQ 4plex (K N-term):1000.00
64	192	D6H523	R.A(+144.10)EVPLAEMFGY.S	Y	Y	45.68	22.16	1369.6709	-0.4	685.8425	107.59	12	F12:36364	SC-GWM-A9.raw	2	4.223E5	5.197E5	4.411E5	4.673E5	1.00	1.23	1.04	1.11	4.223E5	5.197E5	4.411E5	4.673E5	1.00	1.23	1.04	1.11	0	0.15	0.15	0.16	653	663	iTRAQ 4plex (K N-term)	A1:iTRAQ 4plex (K N-term):1000.00
64	192	D6H523	R.M(+144.10)(+15.99)LDAVVELLPAPTDIPPVQ(+.98)GVNPNTEEADSR.Q	Y	Y	45.52	22.52	3447.7200	3.5	1150.2513	95.68	3	F3:31783	SC-GWM-A11.raw	2	1.275E5	1.47E5	1.475E5	1.481E5	1.00	1.15	1.16	1.16	1.275E5	1.47E5	1.475E5	1.481E5	1.00	1.15	1.16	1.16	0	0.24	0.26	0.24	278	308	iTRAQ 4plex (K N-term); Oxidation (M); Deamidation (NQ)	M1:iTRAQ 4plex (K N-term):1000.00;M1:Oxidation (M):1000.00;Q19:Deamidation (NQ):11.27
64	192	D6H523	K.M(+144.10)GIALNR.L	Y	Y	45.29	28.86	917.5239	0.8	459.7696	55.52	5	F5:15915	SC-GWM-A2.raw	2	2.799E7	3.211E7	3.064E7	3.124E7	1.00	1.15	1.09	1.12	2.799E7	3.211E7	3.064E7	3.124E7	1.00	1.15	1.09	1.12	0	0.11	0.12	0.24	430	436	iTRAQ 4plex (K N-term)	M1:iTRAQ 4plex (K N-term):1000.00
64	192	D6H523	R.A(+144.10)N(+.98)PVPIVIPVGAEDSFTGVVDLLK(+144.10).M	Y	Y	44.98	21.94	2738.5349	6.5	913.8582	112.94	9	F9:37854	SC-GWM-A6.raw	0	8.315E4	9.138E4	8.283E4	8.53E4	1.00	1.10	1.00	1.03	8.315E4	9.138E4	8.283E4	8.53E4	1.00	1.10	1.00	1.03	-	-	-	-	164	187	iTRAQ 4plex (K N-term); Deamidation (NQ)	A1:iTRAQ 4plex (K N-term):1000.00;N2:Deamidation (NQ):1000.00;K24:iTRAQ 4plex (K N-term):1000.00
64	192	D6H523	R.Q(+144.10)GANFFR.V	Y	Y	44.69	23.84	982.5106	1.5	492.2633	40.61	12	F12:12106	SC-GWM-A9.raw	2	1.52E7	1.569E7	1.735E7	1.486E7	1.00	1.03	1.14	0.98	1.52E7	1.569E7	1.735E7	1.486E7	1.00	1.03	1.14	0.98	0	0.13	0.59	0.18	147	153	iTRAQ 4plex (K N-term)	Q1:iTRAQ 4plex (K N-term):1000.00
64	192	D6H523	R.T(+144.10)LAGEIQPM.L	Y	Y	43.31	23.26	1102.5814	1.5	552.2988	80.54	1	F1:24906	SC-GWM-A1.raw	1	2.32E6	2.464E6	2.695E6	2.169E6	1.00	1.06	1.16	0.94	2.32E6	2.464E6	2.695E6	2.169E6	1.00	1.06	1.16	0.94	0	0.15	0.14	0.11	256	264	iTRAQ 4plex (K N-term)	T1:iTRAQ 4plex (K N-term):1000.00
64	192	D6H523	R.V(+144.10)LDGAVM(+15.99)VY.C	Y	Y	42.84	22.30	1125.5862	-1.3	563.7996	70.64	8	F8:23031	SC-GWM-A5.raw	2	4.196E5	4.02E5	4.281E5	3.376E5	1.00	0.96	1.02	0.80	4.196E5	4.02E5	4.281E5	3.376E5	1.00	0.96	1.02	0.80	0	0.03	0.05	0.13	105	113	iTRAQ 4plex (K N-term); Oxidation (M)	V1:iTRAQ 4plex (K N-term):1000.00;M7:Oxidation (M):1000.00
64	192	D6H523	M.L(+144.10)C(+57.02)GSAFK(+144.10).N	Y	Y	42.46	22.93	1069.5834	1.0	535.7995	38.70	12	F12:11424	SC-GWM-A9.raw	2	6.961E6	6.695E6	7.633E6	5.6E6	1.00	0.96	1.10	0.80	6.961E6	6.695E6	7.633E6	5.6E6	1.00	0.96	1.10	0.80	0	0.15	0.17	0.14	265	271	iTRAQ 4plex (K N-term); Carbamidomethylation	L1:iTRAQ 4plex (K N-term):1000.00;C2:Carbamidomethylation:1000.00;K7:iTRAQ 4plex (K N-term):1000.00
64	192	D6H523	N.G(+144.10)IVAGYPVVDVR.I	Y	Y	41.45	21.77	1387.7944	-0.7	694.9040	63.94	2	F2:20460	SC-GWM-A10.raw	1	5.934E5	3.219E5	3.263E5	2.967E5	1.00	0.54	0.55	0.50	5.934E5	3.219E5	3.263E5	2.967E5	1.00	0.54	0.55	0.50	0	0.25	0.27	0.25	560	571	iTRAQ 4plex (K N-term)	G1:iTRAQ 4plex (K N-term):1000.00
64	192	D6H523	K.S(+144.10)IIWN(+.98)EADK(+144.10)GTTFTYGDIPAELVETAEEWR.Q	Y	Y	40.74	21.43	3729.8293	1.2	933.4658	116.38	11	F11:39870	SC-GWM-A8.raw	1	1.254E5	1.236E5	1.248E5	1.263E5	1.00	0.99	1.00	1.01	1.254E5	1.236E5	1.248E5	1.263E5	1.00	0.99	1.00	1.01	-	-	-	-	190	219	iTRAQ 4plex (K N-term); Deamidation (NQ)	S1:iTRAQ 4plex (K N-term):1000.00;N5:Deamidation (NQ):1000.00;K9:iTRAQ 4plex (K N-term):1000.00
64	192	D6H523	R.T(+144.10)DEESGQTIISGMGELHLEIIVDR.M	Y	Y	40.70	21.38	2785.3926	-1.6	929.4700	119.49	11	F11:41064	SC-GWM-A8.raw	2	1.164E5	1.134E5	1.093E5	1.125E5	1.00	0.97	0.94	0.97	1.164E5	1.134E5	1.093E5	1.125E5	1.00	0.97	0.94	0.97	0	0.23	0.19	0.09	448	471	iTRAQ 4plex (K N-term)	T1:iTRAQ 4plex (K N-term):1000.00
64	192	D6H523	K.S(+144.10)IIWN(+.98)EADK(+144.10).G	Y	Y	39.85	21.76	1363.7227	-1.0	682.8679	54.56	2	F2:17063	SC-GWM-A10.raw	3	6.55E5	8.038E5	7.596E5	7.105E5	1.00	1.23	1.16	1.08	6.55E5	8.038E5	7.596E5	7.105E5	1.00	1.23	1.16	1.08	0	0.12	0.09	0.11	190	198	iTRAQ 4plex (K N-term); Deamidation (NQ)	S1:iTRAQ 4plex (K N-term):1000.00;N5:Deamidation (NQ):1000.00;K9:iTRAQ 4plex (K N-term):1000.00
64	192	D6H523	R.Q(+144.10)GAN(+.98)FFR.V	Y	Y	38.93	22.07	983.4946	0.5	492.7549	59.28	6	F6:17015	SC-GWM-A3.raw	1	1.742E6	1.902E6	1.963E6	1.724E6	1.00	1.09	1.13	0.99	1.742E6	1.902E6	1.963E6	1.724E6	1.00	1.09	1.13	0.99	0	0.05	0.04	0.06	147	153	iTRAQ 4plex (K N-term); Deamidation (NQ)	Q1:iTRAQ 4plex (K N-term):1000.00;N4:Deamidation (NQ):1000.00
64	192	D6H523	E.P(+144.10)VIHIAVEPK(+144.10).T	Y	Y	38.83	21.49	1389.8588	3.7	464.2953	46.02	11	F11:13957	SC-GWM-A8.raw	2	1.91E5	2.023E5	2.006E5	1.581E5	1.00	1.06	1.05	0.83	1.91E5	2.023E5	2.006E5	1.581E5	1.00	1.06	1.05	0.83	0	0.11	0.07	0.11	413	422	iTRAQ 4plex (K N-term)	P1:iTRAQ 4plex (K N-term):1000.00;K10:iTRAQ 4plex (K N-term):1000.00
64	192	D6H523	E.P(+144.10)MEPGGEGYEFIDEIK(+144.10).G	Y	Y	38.13	21.13	2098.0171	-2.0	700.3449	79.79	2	F2:26309	SC-GWM-A10.raw	1	8.222E4	7.458E4	7.832E4	6.405E4	1.00	0.91	0.95	0.78	8.222E4	7.458E4	7.832E4	6.405E4	1.00	0.91	0.95	0.78	-	-	-	-	522	537	iTRAQ 4plex (K N-term)	P1:iTRAQ 4plex (K N-term):1000.00;K16:iTRAQ 4plex (K N-term):1000.00
64	192	D6H523	K.T(+144.10)PISLYR.N	Y	Y	37.57	21.23	992.5776	-0.6	497.2958	46.51	9	F9:14076	SC-GWM-A6.raw	2	3.364E5	3.417E5	3.505E5	3.088E5	1.00	1.02	1.04	0.92	3.364E5	3.417E5	3.505E5	3.088E5	1.00	1.02	1.04	0.92	0	0.05	0.03	0.14	5	11	iTRAQ 4plex (K N-term)	T1:iTRAQ 4plex (K N-term):1000.00
64	192	D6H523	R.Q(+144.10)N(+.98)M(+15.99)IEAAAEASEELMDK(+144.10).Y	Y	Y	37.25	21.09	2184.0168	3.0	729.0151	80.11	2	F2:26424	SC-GWM-A10.raw	1	9.888E4	9.933E4	1.03E5	9.978E4	1.00	1.00	1.04	1.01	9.888E4	9.933E4	1.03E5	9.978E4	1.00	1.00	1.04	1.01	-	-	-	-	220	236	iTRAQ 4plex (K N-term); Deamidation (NQ); Oxidation (M)	Q1:iTRAQ 4plex (K N-term):1000.00;N2:Deamidation (NQ):1000.00;M3:Oxidation (M):38.75;K17:iTRAQ 4plex (K N-term):1000.00
64	192	D6H523	R.T(+144.10)LAGEIQPML.C	Y	Y	37.19	21.24	1215.6655	0.9	608.8406	83.38	8	F8:27682	SC-GWM-A5.raw	0	5.762E4	7.287E4	6.575E4	6.502E4	1.00	1.26	1.14	1.13	5.762E4	7.287E4	6.575E4	6.502E4	1.00	1.26	1.14	1.13	-	-	-	-	256	265	iTRAQ 4plex (K N-term)	T1:iTRAQ 4plex (K N-term):1000.00
64	192	D6H523	R.F(+144.10)N(+.98)IIDTPGHVDFTVEVER.S	Y	Y	36.96	21.17	2232.1184	6.9	1117.0742	114.11	2	F2:39076	SC-GWM-A10.raw	1	5.257E4	5.434E4	5.359E4	5.694E4	1.00	1.03	1.02	1.08	5.257E4	5.434E4	5.359E4	5.694E4	1.00	1.03	1.02	1.08	0	0.13	0.03	0.14	84	101	iTRAQ 4plex (K N-term); Deamidation (NQ)	F1:iTRAQ 4plex (K N-term):1000.00;N2:Deamidation (NQ):1000.00
64	192	D6H523	N.I(+144.10)GAPQVAYR.E	Y	Y	36.20	21.27	1117.6366	-0.1	559.8255	43.00	3	F3:12771	SC-GWM-A11.raw	1	2.273E5	2.518E5	2.605E5	2.464E5	1.00	1.11	1.15	1.08	2.273E5	2.518E5	2.605E5	2.464E5	1.00	1.11	1.15	1.08	-	-	-	-	482	490	iTRAQ 4plex (K N-term)	I1:iTRAQ 4plex (K N-term):1000.00
64	192	D6H523	R.L(+144.10)VFGSYHDVDSSQ(+.98)LAFELAASQ(+.98)AFK(+144.10).E	Y	Y	36.11	20.76	3019.5059	4.1	1007.5133	118.52	8	F8:40367	SC-GWM-A5.raw	0	6.317E4	7.893E4	7.761E4	7.913E4	1.00	1.25	1.23	1.25	6.317E4	7.893E4	7.761E4	7.913E4	1.00	1.25	1.23	1.25	-	-	-	-	574	598	iTRAQ 4plex (K N-term); Deamidation (NQ)	L1:iTRAQ 4plex (K N-term):1000.00;Q13:Deamidation (NQ):1000.00;Q22:Deamidation (NQ):1000.00;K25:iTRAQ 4plex (K N-term):1000.00
64	192	D6H523	K.M(+144.10)(+15.99)GIALNR.L	Y	Y	35.85	21.14	933.5188	0.6	467.7669	38.74	5	F5:10208	SC-GWM-A2.raw	3	1.074E6	1.113E6	1.148E6	1.017E6	1.00	1.04	1.07	0.95	1.074E6	1.113E6	1.148E6	1.017E6	1.00	1.04	1.07	0.95	0	0.12	0.08	0.09	430	436	iTRAQ 4plex (K N-term); Oxidation (M)	M1:iTRAQ 4plex (K N-term):1000.00;M1:Oxidation (M):1000.00
64	192	D6H523	R.T(+144.10)LAGEIQPM(+15.99).L	Y	Y	34.78	21.41	1118.5763	0.5	560.2957	65.83	1	F1:19599	SC-GWM-A1.raw	1	3.962E5	4.715E5	4.516E5	4.822E5	1.00	1.19	1.14	1.22	3.962E5	4.715E5	4.516E5	4.822E5	1.00	1.19	1.14	1.22	-	-	-	-	256	264	iTRAQ 4plex (K N-term); Oxidation (M)	T1:iTRAQ 4plex (K N-term):1000.00;M9:Oxidation (M):1000.00
64	192	D6H523	R.A(+144.10)NPVPIVIPVGA.E	Y	Y	34.08	20.85	1289.7828	-0.5	645.8984	81.05	8	F8:26814	SC-GWM-A5.raw	1	1.682E5	2.151E5	2.145E5	2.137E5	1.00	1.28	1.28	1.27	1.682E5	2.151E5	2.145E5	2.137E5	1.00	1.28	1.28	1.27	-	-	-	-	164	175	iTRAQ 4plex (K N-term)	A1:iTRAQ 4plex (K N-term):1000.00
64	192	D6H523	R.N(+144.10)(+.98)IGISAHIDAGK(+144.10).T	Y	Y	34.08	20.73	1483.8237	1.9	371.9639	46.48	8	F8:14183	SC-GWM-A5.raw	0	1.802E4	2.072E4	2.165E4	2.119E4	1.00	1.15	1.20	1.18	1.802E4	2.072E4	2.165E4	2.119E4	1.00	1.15	1.20	1.18	-	-	-	-	12	23	iTRAQ 4plex (K N-term); Deamidation (NQ)	N1:iTRAQ 4plex (K N-term):1000.00;N1:Deamidation (NQ):1000.00;K12:iTRAQ 4plex (K N-term):1000.00
64	192	D6H523	K.Y(+144.10)VGQLTF.I	Y	Y	33.92	20.84	970.5245	-0.7	486.2692	94.82	1	F1:30042	SC-GWM-A1.raw	4	2.009E6	2.934E6	2.451E6	2.368E6	1.00	1.46	1.22	1.18	2.009E6	2.934E6	2.451E6	2.368E6	1.00	1.46	1.22	1.18	0	0.11	0.11	0.19	328	334	iTRAQ 4plex (K N-term)	Y1:iTRAQ 4plex (K N-term):1000.00
64	192	D6H523	P.V(+144.10)IHIAVEPK(+144.10).T	Y	Y	33.61	20.98	1292.8059	0.5	431.9428	43.57	2	F2:13027	SC-GWM-A10.raw	1	1.777E5	1.732E5	2.087E5	1.463E5	1.00	0.97	1.17	0.82	1.777E5	1.732E5	2.087E5	1.463E5	1.00	0.97	1.17	0.82	-	-	-	-	414	422	iTRAQ 4plex (K N-term)	V1:iTRAQ 4plex (K N-term):1000.00;K9:iTRAQ 4plex (K N-term):1000.00
64	192	D6H523	R.M(+144.10)LDAVVELLPAPTDIPPVQGVNPN(+.98)TEEADSR.Q	Y	Y	32.93	20.28	3431.7251	0.6	858.9391	108.54	4	F4:36936	SC-GWM-A12.raw	2	5.96E4	6.259E4	5.587E4	6.305E4	1.00	1.05	0.94	1.06	5.96E4	6.259E4	5.587E4	6.305E4	1.00	1.05	0.94	1.06	0	0.17	0.11	0.14	278	308	iTRAQ 4plex (K N-term); Deamidation (NQ)	M1:iTRAQ 4plex (K N-term):1000.00;N24:Deamidation (NQ):22.85
64	192	D6H523	I.P(+144.10)VGAEDSFTGVVDLLK(+144.10).M	Y	Y	32.92	20.63	1934.0604	-0.6	645.6937	90.43	11	F11:30230	SC-GWM-A8.raw	1	1.024E5	1.037E5	1.142E5	9.898E4	1.00	1.01	1.12	0.97	1.024E5	1.037E5	1.142E5	9.898E4	1.00	1.01	1.12	0.97	-	-	-	-	172	187	iTRAQ 4plex (K N-term)	P1:iTRAQ 4plex (K N-term):1000.00;K16:iTRAQ 4plex (K N-term):1000.00
64	192	D6H523	R.Q(+144.10)ASDEEK(+144.10).F	Y	Y	32.87	20.64	1093.5494	-0.6	547.7817	15.84	1	F1:3600	SC-GWM-A1.raw	1	2.766E4	3.513E4	3.254E4	3.032E4	1.00	1.27	1.18	1.10	2.766E4	3.513E4	3.254E4	3.032E4	1.00	1.27	1.18	1.10	-	-	-	-	309	315	iTRAQ 4plex (K N-term)	Q1:iTRAQ 4plex (K N-term):1000.00;K7:iTRAQ 4plex (K N-term):1000.00
64	192	D6H523	R.L(+144.10)AK(+144.10)EDPSFR.V	Y	Y	30.63	19.92	1349.7546	-1.2	450.9249	48.17	5	F5:13394	SC-GWM-A2.raw	2	3.588E5	4.693E5	4.91E5	3.406E5	1.00	1.31	1.37	0.95	3.588E5	4.693E5	4.91E5	3.406E5	1.00	1.31	1.37	0.95	0	0.08	0.09	0.20	437	445	iTRAQ 4plex (K N-term)	L1:iTRAQ 4plex (K N-term):1000.00;K3:iTRAQ 4plex (K N-term):1000.00
64	192	D6H523	R.G(+144.10)ITITSAAVTSY.W	Y	Y	30.39	20.46	1326.7153	-2.6	664.3632	70.59	12	F12:22996	SC-GWM-A9.raw	1	1.628E5	2.24E5	1.293E5	1.276E5	1.00	1.38	0.79	0.78	1.628E5	2.24E5	1.293E5	1.276E5	1.00	1.38	0.79	0.78	-	-	-	-	60	71	iTRAQ 4plex (K N-term)	G1:iTRAQ 4plex (K N-term):1000.00
64	192	D6H523	R.E(+144.10)FGVEAN.I	Y	Y	29.74	20.48	908.4361	-2.4	455.2242	41.83	7	F7:11814	SC-GWM-A4.raw	1	2.1E4	2.271E4	1.997E4	2.02E4	1.00	1.08	0.95	0.96	2.1E4	2.271E4	1.997E4	2.02E4	1.00	1.08	0.95	0.96	-	-	-	-	475	481	iTRAQ 4plex (K N-term)	E1:iTRAQ 4plex (K N-term):1000.00
64	192	D6H523	R.A(+144.10)EVPLAEM(+15.99)FGY.S	Y	Y	29.10	20.43	1385.6659	-0.5	693.8399	86.25	7	F7:28023	SC-GWM-A4.raw	1	5.069E4	6.155E4	6.457E4	5.595E4	1.00	1.21	1.27	1.10	5.069E4	6.155E4	6.457E4	5.595E4	1.00	1.21	1.27	1.10	-	-	-	-	653	663	iTRAQ 4plex (K N-term); Oxidation (M)	A1:iTRAQ 4plex (K N-term):1000.00;M8:Oxidation (M):1000.00
64	192	D6H523	K.L(+144.10)GEVHDGAATTDYMEQEQERG.I	Y	Y	27.86	19.59	2479.1042	2.0	620.7846	34.60	8	F8:9932	SC-GWM-A5.raw	3	3.689E5	3.635E5	4.048E5	3.565E5	1.00	0.99	1.10	0.97	3.689E5	3.635E5	4.048E5	3.565E5	1.00	0.99	1.10	0.97	0	0.06	0.07	0.18	40	60	iTRAQ 4plex (K N-term)	L1:iTRAQ 4plex (K N-term):1000.00
64	192	D6H523	K.G(+144.10)TTFTYGDIPAELVETA.E	Y	Y	27.84	20.03	1927.9536	-3.4	964.9808	115.84	5	F5:37773	SC-GWM-A2.raw	1	5.62E4	6.94E4	6.828E4	6.885E4	1.00	1.23	1.21	1.23	5.62E4	6.94E4	6.828E4	6.885E4	1.00	1.23	1.21	1.23	-	-	-	-	199	215	iTRAQ 4plex (K N-term)	G1:iTRAQ 4plex (K N-term):1000.00
64	192	D6H523	R.Q(+144.10)(+.98)ASPALLEPIMAVEVETPEEYM(+15.99)GDVMGDLNR.R	Y	Y	27.54	19.79	3564.6794	4.1	892.1808	105.88	8	F8:35921	SC-GWM-A5.raw	0	3.526E4	3.097E4	3.511E4	3.542E4	1.00	0.88	1.00	1.00	3.526E4	3.097E4	3.511E4	3.542E4	1.00	0.88	1.00	1.00	-	-	-	-	603	633	iTRAQ 4plex (K N-term); Deamidation (NQ); Oxidation (M)	Q1:iTRAQ 4plex (K N-term):1000.00;Q1:Deamidation (NQ):0.00;M22:Oxidation (M):8.53
64	192	D6H523	R.M(+144.10)LDAVVELLPAPTD.I	Y	Y	26.61	20.16	1626.8660	-1.9	814.4387	111.22	4	F4:37896	SC-GWM-A12.raw	0	4.554E4	5.466E4	5.001E4	4.651E4	1.00	1.20	1.10	1.02	4.554E4	5.466E4	5.001E4	4.651E4	1.00	1.20	1.10	1.02	-	-	-	-	278	291	iTRAQ 4plex (K N-term)	M1:iTRAQ 4plex (K N-term):1000.00
64	192	D6H523	R.L(+144.10)VQ(+.98)MTAADRTEIEEVR.A	Y	Y	22.74	19.69	2005.0271	4.5	669.3527	81.78	5	F5:25227	SC-GWM-A2.raw	1	1.037E5	9.766E4	1.002E5	9.872E4	1.00	0.94	0.97	0.95	1.037E5	9.766E4	1.002E5	9.872E4	1.00	0.94	0.97	0.95	-	-	-	-	362	377	iTRAQ 4plex (K N-term); Deamidation (NQ)	L1:iTRAQ 4plex (K N-term):1000.00;Q3:Deamidation (NQ):1000.00
64	192	D6H523	K.G(+144.10)Q(+.98)YGHVVIEMEPM(+15.99)EPGGEGYEFIDEIK(+144.10).G	Y	Y	22.29	19.42	3357.5664	1.9	840.4005	86.38	4	F4:28745	SC-GWM-A12.raw	0	5.551E4	5.59E4	5.609E4	5.833E4	1.00	1.01	1.01	1.05	5.551E4	5.59E4	5.609E4	5.833E4	1.00	1.01	1.01	1.05	-	-	-	-	511	537	iTRAQ 4plex (K N-term); Deamidation (NQ); Oxidation (M)	G1:iTRAQ 4plex (K N-term):1000.00;Q2:Deamidation (NQ):1000.00;M13:Oxidation (M):0.00;K27:iTRAQ 4plex (K N-term):1000.00
64	192	D6H523	R.T(+144.10)DEESGQ(+.98)TIISGMGELHLEIIVDR.M	Y	Y	21.92	19.45	2786.3765	3.1	929.8023	119.25	12	F12:40681	SC-GWM-A9.raw	1	5.53E4	4.992E4	4.438E4	4.956E4	1.00	0.90	0.80	0.90	5.53E4	4.992E4	4.438E4	4.956E4	1.00	0.90	0.80	0.90	-	-	-	-	448	471	iTRAQ 4plex (K N-term); Deamidation (NQ)	T1:iTRAQ 4plex (K N-term):1000.00;Q7:Deamidation (NQ):1000.00
64	192	D6H523	F.G(+144.10)YSTDLR.S	Y	Y	21.43	19.40	954.4893	-0.4	478.2517	32.06	9	F9:8835	SC-GWM-A6.raw	1	8.413E4	7.607E4	6.745E4	6.129E4	1.00	0.90	0.80	0.73	8.413E4	7.607E4	6.745E4	6.129E4	1.00	0.90	0.80	0.73	-	-	-	-	662	668	iTRAQ 4plex (K N-term)	G1:iTRAQ 4plex (K N-term):1000.00
64	192	D6H523	F.P(+144.10)EPVIHIAVEPK(+144.10).T	Y	Y	21.41	19.25	1615.9541	1.1	539.6592	50.86	7	F7:15074	SC-GWM-A4.raw	1	3.084E4	2.873E4	2.377E4	2.477E4	1.00	0.93	0.77	0.80	3.084E4	2.873E4	2.377E4	2.477E4	1.00	0.93	0.77	0.80	-	-	-	-	411	422	iTRAQ 4plex (K N-term)	P1:iTRAQ 4plex (K N-term):1000.00;K12:iTRAQ 4plex (K N-term):1000.00
64	192	D6H523	K.G(+144.10)Q(+.98)YGHVVIEM(+15.99)EPMEPGGEGYEFIDEIK(+144.10).G	Y	Y	20.20	18.94	3357.5664	4.5	840.4026	85.08	3	F3:27999	SC-GWM-A11.raw	1	6.171E4	6.236E4	6.259E4	5.468E4	1.00	1.01	1.01	0.89	6.171E4	6.236E4	6.259E4	5.468E4	1.00	1.01	1.01	0.89	-	-	-	-	511	537	iTRAQ 4plex (K N-term); Deamidation (NQ); Oxidation (M)	G1:iTRAQ 4plex (K N-term):1000.00;Q2:Deamidation (NQ):1000.00;M10:Oxidation (M):4.52;K27:iTRAQ 4plex (K N-term):1000.00
64	193	A0A1D3HLN7	K.S(+144.10)IIWNEADK(+144.10)GTTFTYGDIPAELVETAEEWR.Q	Y	Y	137.91	33.95	3728.8452	-2.2	1243.9530	116.52	11	F11:39919	SC-GWM-A8.raw	3	4.122E5	3.313E5	3.751E5	3.73E5	1.00	0.80	0.91	0.90	4.122E5	3.313E5	3.751E5	3.73E5	1.00	0.80	0.91	0.90	0	0.28	0.08	0.23	190	219	iTRAQ 4plex (K N-term)	S1:iTRAQ 4plex (K N-term):1000.00;K9:iTRAQ 4plex (K N-term):1000.00
64	193	A0A1D3HLN7	K.L(+144.10)GEVHDGAATTDYM(+15.99)EQEQER.G	Y	Y	118.43	30.78	2438.0776	0.8	813.7004	39.82	7	F7:11076	SC-GWM-A4.raw	5	5.323E5	6.07E5	6.843E5	6.246E5	1.00	1.14	1.29	1.17	5.323E5	6.07E5	6.843E5	6.246E5	1.00	1.14	1.29	1.17	0	0.34	0.25	0.29	40	59	iTRAQ 4plex (K N-term); Oxidation (M)	L1:iTRAQ 4plex (K N-term):1000.00;M14:Oxidation (M):1000.00
64	193	A0A1D3HLN7	K.G(+144.10)QYGHVVIEMEPMEPGGEGYEFIDEIK(+144.10).G	Y	Y	116.82	30.51	3340.5874	2.2	1114.5388	114.04	5	F5:37128	SC-GWM-A2.raw	11	1.464E6	1.797E6	1.744E6	1.607E6	1.00	1.23	1.19	1.10	1.464E6	1.797E6	1.744E6	1.607E6	1.00	1.23	1.19	1.10	0	0.20	0.22	0.20	511	537	iTRAQ 4plex (K N-term)	G1:iTRAQ 4plex (K N-term):1000.00;K27:iTRAQ 4plex (K N-term):1000.00
64	193	A0A1D3HLN7	K.G(+144.10)TTFTYGDIPAELVETAEEWR.Q	Y	Y	116.48	30.72	2528.2192	-0.5	1265.1162	116.63	7	F7:39066	SC-GWM-A4.raw	3	3.469E5	3.58E5	3.456E5	3.785E5	1.00	1.03	1.00	1.09	3.469E5	3.58E5	3.456E5	3.785E5	1.00	1.03	1.00	1.09	0	0.31	0.21	0.20	199	219	iTRAQ 4plex (K N-term)	G1:iTRAQ 4plex (K N-term):1000.00
64	193	A0A1D3HLN7	R.Q(+144.10)ASPALLEPIMAVEVETPEEYMGDVMGDLNR.R	Y	Y	116.08	30.78	3547.7007	-1.6	1183.5723	117.13	11	F11:40149	SC-GWM-A8.raw	2	5.196E5	6.041E5	5.304E5	6.229E5	1.00	1.16	1.02	1.20	5.196E5	6.041E5	5.304E5	6.229E5	1.00	1.16	1.02	1.20	0	0.02	0.05	0.03	603	633	iTRAQ 4plex (K N-term)	Q1:iTRAQ 4plex (K N-term):1000.00
64	193	A0A1D3HLN7	R.A(+144.10)NPVPIVIPVGAEDSFTGVVDLLK(+144.10).M	Y	Y	111.49	29.95	2737.5508	-0.1	913.5241	112.43	9	F9:37669	SC-GWM-A6.raw	29	2.275E7	2.492E7	2.473E7	2.399E7	1.00	1.10	1.09	1.05	2.275E7	2.492E7	2.473E7	2.399E7	1.00	1.10	1.09	1.05	0	0.16	0.14	0.18	164	187	iTRAQ 4plex (K N-term)	A1:iTRAQ 4plex (K N-term):1000.00;K24:iTRAQ 4plex (K N-term):1000.00
64	193	A0A1D3HLN7	K.G(+144.10)QYGHVVIEM(+15.99)EPMEPGGEGYEFIDEIK(+144.10).G	Y	Y	111.07	30.04	3356.5823	1.0	1119.8691	102.54	5	F5:32911	SC-GWM-A2.raw	4	5.714E5	6.975E5	6.764E5	6.675E5	1.00	1.22	1.18	1.17	5.714E5	6.975E5	6.764E5	6.675E5	1.00	1.22	1.18	1.17	0	0.29	0.31	0.33	511	537	iTRAQ 4plex (K N-term); Oxidation (M)	G1:iTRAQ 4plex (K N-term):1000.00;M10:Oxidation (M):49.37;K27:iTRAQ 4plex (K N-term):1000.00
64	193	A0A1D3HLN7	K.L(+144.10)GEVHDGAATTDYMEQEQER.G	Y	Y	108.72	30.45	2422.0828	-0.5	808.3678	48.16	9	F9:14685	SC-GWM-A6.raw	9	2.805E6	3.327E6	3.261E6	3.396E6	1.00	1.19	1.16	1.21	2.805E6	3.327E6	3.261E6	3.396E6	1.00	1.19	1.16	1.21	0	0.15	0.30	0.30	40	59	iTRAQ 4plex (K N-term)	L1:iTRAQ 4plex (K N-term):1000.00
64	193	A0A1D3HLN7	R.L(+144.10)VFGSYHDVDSSQLAFELAASQAFK(+144.10).E	Y	Y	108.23	29.46	3017.5378	1.1	1006.8543	100.62	10	F10:34098	SC-GWM-A7.raw	69	7.04E6	8.824E6	8.1E6	9.492E6	1.00	1.25	1.15	1.35	7.04E6	8.824E6	8.1E6	9.492E6	1.00	1.25	1.15	1.35	0	0.35	0.33	0.35	574	598	iTRAQ 4plex (K N-term)	L1:iTRAQ 4plex (K N-term):1000.00;K25:iTRAQ 4plex (K N-term):1000.00
64	193	A0A1D3HLN7	K.G(+144.10)QYGHVVIEMEPM(+15.99)EPGGEGYEFIDEIK(+144.10).G	Y	Y	108.07	29.97	3356.5823	2.5	1119.8708	106.14	5	F5:34261	SC-GWM-A2.raw	9	7.53E5	8.114E5	8.357E5	7.798E5	1.00	1.08	1.11	1.04	7.53E5	8.114E5	8.357E5	7.798E5	1.00	1.08	1.11	1.04	0	0.14	0.11	0.12	511	537	iTRAQ 4plex (K N-term); Oxidation (M)	G1:iTRAQ 4plex (K N-term):1000.00;M13:Oxidation (M):22.45;K27:iTRAQ 4plex (K N-term):1000.00
64	193	A0A1D3HLN7	R.V(+144.10)LDGAVMVYC(+57.02)AVGGVQPQSETVWR.Q	Y	Y	102.29	29.31	2764.3799	-0.7	922.4666	97.55	10	F10:32952	SC-GWM-A7.raw	4	8.715E5	6.912E5	8.989E5	7.111E5	1.00	0.79	1.03	0.82	8.715E5	6.912E5	8.989E5	7.111E5	1.00	0.79	1.03	0.82	0	0.19	0.17	0.25	105	128	iTRAQ 4plex (K N-term); Carbamidomethylation	V1:iTRAQ 4plex (K N-term):1000.00;C10:Carbamidomethylation:1000.00
64	193	A0A1D3HLN7	R.G(+144.10)ITITSAAVTSYWSGMAK(+144.10).Q	Y	Y	101.88	28.95	2131.1228	0.6	1066.5693	86.16	11	F11:28681	SC-GWM-A8.raw	27	6.172E6	5.381E6	5.363E6	5.334E6	1.00	0.87	0.87	0.86	6.172E6	5.381E6	5.363E6	5.334E6	1.00	0.87	0.87	0.86	0	0.26	0.28	0.27	60	77	iTRAQ 4plex (K N-term)	G1:iTRAQ 4plex (K N-term):1000.00;K18:iTRAQ 4plex (K N-term):1000.00
64	193	A0A1D3HLN7	K.Y(+144.10)SEAPAHIAAAVTEAR.K	Y	Y	98.83	29.13	1799.9287	-0.4	900.9713	56.81	10	F10:18035	SC-GWM-A7.raw	8	8.905E6	1.031E7	1.063E7	1.073E7	1.00	1.16	1.19	1.20	8.905E6	1.031E7	1.063E7	1.073E7	1.00	1.16	1.19	1.20	0	0.12	0.13	0.15	684	699	iTRAQ 4plex (K N-term)	Y1:iTRAQ 4plex (K N-term):1000.00
64	193	A0A1D3HLN7	K.Y(+144.10)LGGEDLAEEEIVGALR.Q	Y	Y	97.19	28.50	1977.0176	-1.4	989.5147	111.01	5	F5:36001	SC-GWM-A2.raw	18	2.253E7	2.647E7	2.56E7	2.509E7	1.00	1.18	1.14	1.11	2.253E7	2.647E7	2.56E7	2.509E7	1.00	1.18	1.14	1.11	0	0.15	0.19	0.17	237	253	iTRAQ 4plex (K N-term)	Y1:iTRAQ 4plex (K N-term):1000.00
64	193	A0A1D3HLN7	R.Q(+144.10)NM(+15.99)IEAAAEASEELMDK(+144.10).Y	Y	Y	96.91	28.37	2183.0330	-2.3	1092.5212	79.88	10	F10:26489	SC-GWM-A7.raw	6	1.7E6	1.896E6	1.906E6	1.765E6	1.00	1.12	1.12	1.04	1.7E6	1.896E6	1.906E6	1.765E6	1.00	1.12	1.12	1.04	0	0.13	0.16	0.16	220	236	iTRAQ 4plex (K N-term); Oxidation (M)	Q1:iTRAQ 4plex (K N-term):1000.00;M3:Oxidation (M):201.35;K17:iTRAQ 4plex (K N-term):1000.00
64	193	A0A1D3HLN7	R.Q(+144.10)ASPALLEPIMAVEVETPEEYM(+15.99)GDVMGDLNR.R	Y	Y	93.95	28.17	3563.6956	-1.0	1188.9047	106.08	11	F11:36072	SC-GWM-A8.raw	3	1.558E5	1.494E5	1.565E5	1.498E5	1.00	0.96	1.00	0.96	1.558E5	1.494E5	1.565E5	1.498E5	1.00	0.96	1.00	0.96	0	0.28	0.33	0.28	603	633	iTRAQ 4plex (K N-term); Oxidation (M)	Q1:iTRAQ 4plex (K N-term):1000.00;M22:Oxidation (M):28.70
64	193	A0A1D3HLN7	R.T(+144.10)LAGEIQPMLC(+57.02)GSAFK(+144.10).N	Y	Y	93.19	28.10	2010.0521	1.0	503.5208	99.81	5	F5:31862	SC-GWM-A2.raw	5	1.247E7	8.742E6	1.162E7	8.107E6	1.00	0.70	0.93	0.65	1.247E7	8.742E6	1.162E7	8.107E6	1.00	0.70	0.93	0.65	0	0.22	0.13	0.20	256	271	iTRAQ 4plex (K N-term); Carbamidomethylation	T1:iTRAQ 4plex (K N-term):1000.00;C11:Carbamidomethylation:1000.00;K16:iTRAQ 4plex (K N-term):1000.00
64	193	A0A1D3HLN7	K.D(+144.10)VTTGETLC(+57.02)AESAPIILER.M	Y	Y	92.56	27.71	2218.1272	-1.1	740.3822	88.88	5	F5:27830	SC-GWM-A2.raw	12	6.379E6	5.948E6	7.036E6	5.941E6	1.00	0.93	1.10	0.93	6.379E6	5.948E6	7.036E6	5.941E6	1.00	0.93	1.10	0.93	0	0.19	0.16	0.23	389	407	iTRAQ 4plex (K N-term); Carbamidomethylation	D1:iTRAQ 4plex (K N-term):1000.00;C9:Carbamidomethylation:1000.00
64	193	A0A1D3HLN7	R.M(+144.10)(+15.99)EFPEPVIHIAVEPK(+144.10).T	Y	Y	92.45	28.39	2039.1005	-0.6	680.7070	66.01	9	F9:21248	SC-GWM-A6.raw	9	4.227E6	4.329E6	4.4E6	3.893E6	1.00	1.02	1.04	0.92	4.227E6	4.329E6	4.4E6	3.893E6	1.00	1.02	1.04	0.92	0	0.34	0.40	0.44	408	422	iTRAQ 4plex (K N-term); Oxidation (M)	M1:iTRAQ 4plex (K N-term):1000.00;M1:Oxidation (M):1000.00;K15:iTRAQ 4plex (K N-term):1000.00
64	193	A0A1D3HLN7	R.D(+144.10)TLPN(+.98)GIVAGYPVVDVR.I	Y	Y	91.15	27.65	1929.0328	-0.2	965.5235	78.04	7	F7:24978	SC-GWM-A4.raw	11	7.164E6	8.214E6	7.976E6	7.67E6	1.00	1.15	1.11	1.07	7.164E6	8.214E6	7.976E6	7.67E6	1.00	1.15	1.11	1.07	0	0.16	0.13	0.14	555	571	iTRAQ 4plex (K N-term); Deamidation (NQ)	D1:iTRAQ 4plex (K N-term):1000.00;N5:Deamidation (NQ):1000.00
64	193	A0A1D3HLN7	R.G(+144.10)ITITSAAVTSYWSGM(+15.99)AK(+144.10).Q	Y	Y	91.05	27.70	2147.1177	-0.5	1074.5656	77.58	10	F10:25646	SC-GWM-A7.raw	6	1.028E6	8.783E5	8.954E5	8.598E5	1.00	0.85	0.87	0.84	1.028E6	8.783E5	8.954E5	8.598E5	1.00	0.85	0.87	0.84	0	0.23	0.24	0.22	60	77	iTRAQ 4plex (K N-term); Oxidation (M)	G1:iTRAQ 4plex (K N-term):1000.00;M16:Oxidation (M):1000.00;K18:iTRAQ 4plex (K N-term):1000.00
64	193	A0A1D3HLN7	R.Q(+144.10)ASPALLEPIM(+15.99)AVEVETPEEYMGDVMGDLNR.R	Y	Y	90.65	27.78	3563.6956	-2.0	1188.9034	114.24	9	F9:38309	SC-GWM-A6.raw	2	1.264E5	1.211E5	1.206E5	1.167E5	1.00	0.96	0.95	0.92	1.264E5	1.211E5	1.206E5	1.167E5	1.00	0.96	0.95	0.92	0	0.25	0.30	0.34	603	633	iTRAQ 4plex (K N-term); Oxidation (M)	Q1:iTRAQ 4plex (K N-term):1000.00;M11:Oxidation (M):41.98
64	193	A0A1D3HLN7	R.M(+144.10)LDAVVELLPAPTDIPPVQGVNPNTEEADSR.Q	Y	Y	90.31	27.91	3430.7412	0.1	858.6927	117.34	6	F6:37966	SC-GWM-A3.raw	4	9.123E5	1.069E6	9.492E5	1.012E6	1.00	1.17	1.04	1.11	9.123E5	1.069E6	9.492E5	1.012E6	1.00	1.17	1.04	1.11	0	0.21	0.17	0.14	278	308	iTRAQ 4plex (K N-term)	M1:iTRAQ 4plex (K N-term):1000.00
64	193	A0A1D3HLN7	N.P(+144.10)VPIVIPVGAEDSFTGVVDLLK(+144.10).M	Y	Y	89.51	27.72	2552.4709	-0.3	851.8307	112.61	9	F9:37736	SC-GWM-A6.raw	3	3.549E5	3.708E5	3.842E5	3.837E5	1.00	1.04	1.08	1.08	3.549E5	3.708E5	3.842E5	3.837E5	1.00	1.04	1.08	1.08	0	0.16	0.12	0.07	166	187	iTRAQ 4plex (K N-term)	P1:iTRAQ 4plex (K N-term):1000.00;K22:iTRAQ 4plex (K N-term):1000.00
64	193	A0A1D3HLN7	R.A(+144.10)EVPLAEMFGYSTDLR.S	Y	Y	89.09	27.62	1941.9628	0.1	648.3282	114.06	5	F5:37136	SC-GWM-A2.raw	14	2.105E7	2.373E7	2.286E7	2.241E7	1.00	1.13	1.09	1.06	2.105E7	2.373E7	2.286E7	2.241E7	1.00	1.13	1.09	1.06	0	0.18	0.14	0.16	653	668	iTRAQ 4plex (K N-term)	A1:iTRAQ 4plex (K N-term):1000.00
64	193	A0A1D3HLN7	R.E(+144.10)FGVEANIGAPQVAYR.E	Y	Y	87.93	27.60	1863.9601	-0.2	932.9871	67.93	8	F8:22015	SC-GWM-A5.raw	43	9.905E6	9.703E6	1.004E7	9.486E6	1.00	0.98	1.01	0.96	9.905E6	9.703E6	1.004E7	9.486E6	1.00	0.98	1.01	0.96	0	0.36	0.34	0.41	475	490	iTRAQ 4plex (K N-term)	E1:iTRAQ 4plex (K N-term):1000.00
64	193	A0A1D3HLN7	R.G(+144.10)VVLGMDDDGIGGK(+144.10)K(+144.10).F	Y	Y	87.63	27.28	1892.0403	-0.4	947.0270	65.76	5	F5:19502	SC-GWM-A2.raw	3	2.096E6	1.809E6	2.164E6	2.076E6	1.00	0.86	1.03	0.99	2.096E6	1.809E6	2.164E6	2.076E6	1.00	0.86	1.03	0.99	0	0.15	0.10	0.09	636	650	iTRAQ 4plex (K N-term)	G1:iTRAQ 4plex (K N-term):1000.00;K14:iTRAQ 4plex (K N-term):1000.00;K15:iTRAQ 4plex (K N-term):1000.00
64	193	A0A1D3HLN7	R.L(+144.10)VQMTAADRTEIEEVR.A	Y	Y	86.81	27.65	2004.0431	0.4	669.0219	75.52	5	F5:23030	SC-GWM-A2.raw	16	6.195E6	5.727E6	6.321E6	5.976E6	1.00	0.92	1.02	0.96	6.195E6	5.727E6	6.321E6	5.976E6	1.00	0.92	1.02	0.96	0	0.24	0.16	0.24	362	377	iTRAQ 4plex (K N-term)	L1:iTRAQ 4plex (K N-term):1000.00
64	193	A0A1D3HLN7	R.R(+144.10)GVVLGMDDDGIGGK(+144.10).K	Y	Y	84.59	26.73	1775.9443	0.6	888.9800	65.96	5	F5:19572	SC-GWM-A2.raw	3	1.83E6	2.07E6	2.033E6	1.957E6	1.00	1.13	1.11	1.07	1.83E6	2.07E6	2.033E6	1.957E6	1.00	1.13	1.11	1.07	0	0.03	0.08	0.08	635	649	iTRAQ 4plex (K N-term)	R1:iTRAQ 4plex (K N-term):1000.00;K15:iTRAQ 4plex (K N-term):1000.00
64	193	A0A1D3HLN7	R.T(+144.10)LAGEIQPM(+15.99)LC(+57.02)GSAFK(+144.10).N	Y	Y	83.27	27.06	2026.0471	-0.1	676.3563	85.45	5	F5:26553	SC-GWM-A2.raw	7	3.694E6	3.133E6	3.707E6	2.759E6	1.00	0.85	1.00	0.75	3.694E6	3.133E6	3.707E6	2.759E6	1.00	0.85	1.00	0.75	0	0.26	0.20	0.21	256	271	iTRAQ 4plex (K N-term); Oxidation (M); Carbamidomethylation	T1:iTRAQ 4plex (K N-term):1000.00;M9:Oxidation (M):1000.00;C11:Carbamidomethylation:1000.00;K16:iTRAQ 4plex (K N-term):1000.00
64	193	A0A1D3HLN7	R.A(+144.10)EVPLAEM(+15.99)FGYSTDLR.S	Y	Y	82.41	26.31	1957.9576	3.8	979.9898	76.35	9	F9:24821	SC-GWM-A6.raw	8	1.974E6	1.94E6	2.156E6	1.929E6	1.00	0.98	1.09	0.98	1.974E6	1.94E6	2.156E6	1.929E6	1.00	0.98	1.09	0.98	0	0.14	0.11	0.19	653	668	iTRAQ 4plex (K N-term); Oxidation (M)	A1:iTRAQ 4plex (K N-term):1000.00;M8:Oxidation (M):1000.00
64	193	A0A1D3HLN7	R.Q(+144.10)NMIEAAAEASEELMDK(+144.10).Y	Y	Y	82.07	26.67	2167.0381	-3.1	723.3511	117.07	5	F5:38217	SC-GWM-A2.raw	10	5.74E6	7.39E6	6.907E6	7.224E6	1.00	1.29	1.20	1.26	5.74E6	7.39E6	6.907E6	7.224E6	1.00	1.29	1.20	1.26	0	0.22	0.18	0.18	220	236	iTRAQ 4plex (K N-term)	Q1:iTRAQ 4plex (K N-term):1000.00;K17:iTRAQ 4plex (K N-term):1000.00
64	193	A0A1D3HLN7	R.N(+144.10)IGISAHIDAGK(+144.10).T	Y	Y	81.52	26.35	1482.8398	0.1	742.4272	46.44	8	F8:14168	SC-GWM-A5.raw	95	1.482E7	1.723E7	1.733E7	1.788E7	1.00	1.16	1.17	1.21	1.482E7	1.723E7	1.733E7	1.788E7	1.00	1.16	1.17	1.21	0	0.19	0.18	0.21	12	23	iTRAQ 4plex (K N-term)	N1:iTRAQ 4plex (K N-term):1000.00;K12:iTRAQ 4plex (K N-term):1000.00
64	193	A0A1D3HLN7	K.M(+144.10)LNDK(+144.10)YVGQLTFIR.V	Y	Y	80.54	26.66	1985.1012	0.3	662.7079	74.61	10	F10:24584	SC-GWM-A7.raw	1	2.084E5	3.776E5	3.883E5	2.927E5	1.00	1.81	1.86	1.40	2.084E5	3.776E5	3.883E5	2.927E5	1.00	1.81	1.86	1.40	-	-	-	-	323	336	iTRAQ 4plex (K N-term)	M1:iTRAQ 4plex (K N-term):1000.00;K5:iTRAQ 4plex (K N-term):1000.00
64	193	A0A1D3HLN7	K.G(+144.10)IRDTLPNGIVAGYPVVDVR.I	Y	Y	78.63	26.19	2254.2554	-0.3	752.4255	75.59	7	F7:24074	SC-GWM-A4.raw	1	4.568E4	5.421E4	5.258E4	4.7E4	1.00	1.19	1.15	1.03	4.568E4	5.421E4	5.258E4	4.7E4	1.00	1.19	1.15	1.03	-	-	-	-	552	571	iTRAQ 4plex (K N-term)	G1:iTRAQ 4plex (K N-term):1000.00
64	193	A0A1D3HLN7	R.G(+144.10)VVLGMDDDGIGGK(+144.10).K	Y	Y	78.32	26.88	1619.8433	-1.7	810.9276	76.16	1	F1:23303	SC-GWM-A1.raw	6	1.706E7	2.09E7	1.988E7	1.901E7	1.00	1.23	1.17	1.11	1.706E7	2.09E7	1.988E7	1.901E7	1.00	1.23	1.17	1.11	0	0.15	0.15	0.15	636	649	iTRAQ 4plex (K N-term)	G1:iTRAQ 4plex (K N-term):1000.00;K14:iTRAQ 4plex (K N-term):1000.00
64	193	A0A1D3HLN7	R.Q(+144.10)NMIEAAAEASEELM(+15.99)DK(+144.10).Y	Y	Y	75.88	26.18	2183.0330	-0.2	728.6848	102.69	1	F1:32913	SC-GWM-A1.raw	4	1.919E6	2.108E6	2.229E6	2.08E6	1.00	1.10	1.16	1.08	1.919E6	2.108E6	2.229E6	2.08E6	1.00	1.10	1.16	1.08	0	0.15	0.15	0.18	220	236	iTRAQ 4plex (K N-term); Oxidation (M)	Q1:iTRAQ 4plex (K N-term):1000.00;M15:Oxidation (M):166.34;K17:iTRAQ 4plex (K N-term):1000.00
64	193	A0A1D3HLN7	R.L(+144.10)VFGSYHDVDSSQ(+.98)LAFELAASQAFK(+144.10).E	Y	Y	75.76	25.90	3018.5217	4.1	755.6408	100.96	8	F8:34166	SC-GWM-A5.raw	5	8.468E5	8.674E5	8.245E5	9.313E5	1.00	1.02	0.97	1.10	8.468E5	8.674E5	8.245E5	9.313E5	1.00	1.02	0.97	1.10	0	0.68	0.80	0.77	574	598	iTRAQ 4plex (K N-term); Deamidation (NQ)	L1:iTRAQ 4plex (K N-term):1000.00;Q13:Deamidation (NQ):37.94;K25:iTRAQ 4plex (K N-term):1000.00
64	193	A0A1D3HLN7	R.Q(+144.10)N(+.98)MIEAAAEASEELMDK(+144.10).Y	Y	Y	75.57	25.96	2168.0220	-0.2	723.6811	104.16	11	F11:35337	SC-GWM-A8.raw	2	4.944E5	4.706E5	4.748E5	4.636E5	1.00	0.95	0.96	0.94	4.944E5	4.706E5	4.748E5	4.636E5	1.00	0.95	0.96	0.94	0	0.00	0.12	0.04	220	236	iTRAQ 4plex (K N-term); Deamidation (NQ)	Q1:iTRAQ 4plex (K N-term):1000.00;N2:Deamidation (NQ):1000.00;K17:iTRAQ 4plex (K N-term):1000.00
64	193	A0A1D3HLN7	K.S(+144.10)GDTVLNSVK(+144.10).G	Y	Y	75.05	25.26	1306.7336	2.9	654.3760	54.06	5	F5:15432	SC-GWM-A2.raw	6	3.08E7	3.41E7	3.354E7	3.298E7	1.00	1.11	1.09	1.07	3.08E7	3.41E7	3.354E7	3.298E7	1.00	1.11	1.09	1.07	0	0.10	0.12	0.13	344	353	iTRAQ 4plex (K N-term)	S1:iTRAQ 4plex (K N-term):1000.00;K10:iTRAQ 4plex (K N-term):1000.00
64	193	A0A1D3HLN7	R.R(+144.10)GVVLGM(+15.99)DDDGIGGK(+144.10).K	Y	Y	73.79	25.76	1791.9392	-0.2	598.3203	55.64	5	F5:15956	SC-GWM-A2.raw	5	1.176E6	1.152E6	1.245E6	1.115E6	1.00	0.98	1.06	0.95	1.176E6	1.152E6	1.245E6	1.115E6	1.00	0.98	1.06	0.95	0	0.12	0.08	0.12	635	649	iTRAQ 4plex (K N-term); Oxidation (M)	R1:iTRAQ 4plex (K N-term):1000.00;M7:Oxidation (M):1000.00;K15:iTRAQ 4plex (K N-term):1000.00
64	193	A0A1D3HLN7	R.M(+144.10)(+15.99)LDAVVELLPAPTDIPPVQGVNPNTEEADSR.Q	Y	Y	73.23	25.79	3446.7361	1.1	862.6923	114.05	6	F6:36793	SC-GWM-A3.raw	4	3.945E5	4.108E5	3.945E5	4.183E5	1.00	1.04	1.00	1.06	3.945E5	4.108E5	3.945E5	4.183E5	1.00	1.04	1.00	1.06	0	0.24	0.18	0.22	278	308	iTRAQ 4plex (K N-term); Oxidation (M)	M1:iTRAQ 4plex (K N-term):1000.00;M1:Oxidation (M):1000.00
64	193	A0A1D3HLN7	R.I(+144.10)LFYTGLTHK(+144.10).L	Y	Y	73.23	39.05	1479.8693	2.8	494.2984	63.88	11	F11:20569	SC-GWM-A8.raw	7	2.444E7	2.823E7	2.793E7	2.841E7	1.00	1.16	1.14	1.16	2.444E7	2.823E7	2.793E7	2.841E7	1.00	1.16	1.14	1.16	0	0.20	0.22	0.22	30	39	iTRAQ 4plex (K N-term)	I1:iTRAQ 4plex (K N-term):1000.00;K10:iTRAQ 4plex (K N-term):1000.00
64	193	A0A1D3HLN7	R.G(+144.10)VVLGM(+15.99)DDDGIGGK(+144.10)K(+144.10).F	Y	Y	72.78	25.61	1908.0352	-2.1	637.0176	56.23	5	F5:16162	SC-GWM-A2.raw	2	3.39E5	2.72E5	3.711E5	3.291E5	1.00	0.80	1.09	0.97	3.39E5	2.72E5	3.711E5	3.291E5	1.00	0.80	1.09	0.97	0	0.26	0.02	0.17	636	650	iTRAQ 4plex (K N-term); Oxidation (M)	G1:iTRAQ 4plex (K N-term):1000.00;M6:Oxidation (M):1000.00;K14:iTRAQ 4plex (K N-term):1000.00;K15:iTRAQ 4plex (K N-term):1000.00
64	193	A0A1D3HLN7	K.M(+144.10)LN(+.98)DK(+144.10)YVGQLTFIR.V	Y	Y	72.36	25.23	1986.0852	-0.4	663.0354	77.30	7	F7:24702	SC-GWM-A4.raw	1	1.259E5	1.221E5	1.251E5	1.204E5	1.00	0.97	0.99	0.96	1.259E5	1.221E5	1.251E5	1.204E5	1.00	0.97	0.99	0.96	-	-	-	-	323	336	iTRAQ 4plex (K N-term); Deamidation (NQ)	M1:iTRAQ 4plex (K N-term):1000.00;N3:Deamidation (NQ):129.19;K5:iTRAQ 4plex (K N-term):1000.00
64	193	A0A1D3HLN7	R.F(+144.10)NIIDTPGHVDFTVEVER.S	Y	Y	72.06	25.46	2231.1343	0.1	744.7188	92.64	3	F3:30703	SC-GWM-A11.raw	102	2.386E7	2.538E7	2.531E7	2.431E7	1.00	1.06	1.06	1.02	2.386E7	2.538E7	2.531E7	2.431E7	1.00	1.06	1.06	1.02	0	0.15	0.15	0.14	84	101	iTRAQ 4plex (K N-term)	F1:iTRAQ 4plex (K N-term):1000.00
64	193	A0A1D3HLN7	K.K(+144.10)(+144.10)YSEAPAHIAAAVTEAR.K	Y	Y	71.79	25.48	2072.1257	0.3	1037.0704	52.67	12	F12:16455	SC-GWM-A9.raw	10	1.106E7	1.161E7	1.189E7	1.143E7	1.00	1.05	1.07	1.03	1.106E7	1.161E7	1.189E7	1.143E7	1.00	1.05	1.07	1.03	0	0.23	0.12	0.20	683	699	iTRAQ 4plex (K N-term)	K1:iTRAQ 4plex (K N-term):1000.00;K1:iTRAQ 4plex (K N-term):1000.00
64	193	A0A1D3HLN7	K.Y(+144.10)VGQLTFIR.V	Y	Y	71.55	34.10	1239.7097	1.7	620.8632	68.94	10	F10:22467	SC-GWM-A7.raw	6	1.881E7	1.918E7	2.04E7	1.981E7	1.00	1.02	1.08	1.05	1.881E7	1.918E7	2.04E7	1.981E7	1.00	1.02	1.08	1.05	0	0.14	0.08	0.12	328	336	iTRAQ 4plex (K N-term)	Y1:iTRAQ 4plex (K N-term):1000.00
64	193	A0A1D3HLN7	K.G(+144.10)QYGHVVIEM(+15.99)EPM(+15.99)EPGGEGYEFIDEIK(+144.10).G	Y	Y	71.05	25.20	3372.5774	0.5	844.1520	96.93	1	F1:30808	SC-GWM-A1.raw	1	7.857E4	8.125E4	1.02E5	8.635E4	1.00	1.03	1.30	1.10	7.857E4	8.125E4	1.02E5	8.635E4	1.00	1.03	1.30	1.10	-	-	-	-	511	537	iTRAQ 4plex (K N-term); Oxidation (M)	G1:iTRAQ 4plex (K N-term):1000.00;M10:Oxidation (M):1000.00;M13:Oxidation (M):1000.00;K27:iTRAQ 4plex (K N-term):1000.00
64	193	A0A1D3HLN7	C.A(+144.10)VGGVQPQSETVWR.Q	Y	Y	70.64	24.43	1656.8705	1.2	829.4435	51.02	8	F8:15774	SC-GWM-A5.raw	1	1.979E5	1.461E5	2.036E5	1.173E5	1.00	0.74	1.03	0.59	1.979E5	1.461E5	2.036E5	1.173E5	1.00	0.74	1.03	0.59	-	-	-	-	115	128	iTRAQ 4plex (K N-term)	A1:iTRAQ 4plex (K N-term):1000.00
64	193	A0A1D3HLN7	R.G(+144.10)VVLGM(+15.99)DDDGIGGK(+144.10).K	Y	Y	69.32	25.21	1635.8381	-2.7	818.9241	48.63	10	F10:14973	SC-GWM-A7.raw	9	3.113E6	3.114E6	3.575E6	2.861E6	1.00	1.00	1.15	0.92	3.113E6	3.114E6	3.575E6	2.861E6	1.00	1.00	1.15	0.92	0	0.15	0.16	0.18	636	649	iTRAQ 4plex (K N-term); Oxidation (M)	G1:iTRAQ 4plex (K N-term):1000.00;M6:Oxidation (M):1000.00;K14:iTRAQ 4plex (K N-term):1000.00
64	193	A0A1D3HLN7	R.L(+144.10)VQM(+15.99)TAADRTEIEEVR.A	Y	Y	68.60	24.37	2020.0381	0.2	674.3535	64.54	5	F5:19085	SC-GWM-A2.raw	3	1.792E6	1.517E6	2.089E6	1.527E6	1.00	0.85	1.17	0.85	1.792E6	1.517E6	2.089E6	1.527E6	1.00	0.85	1.17	0.85	0	0.05	0.20	0.11	362	377	iTRAQ 4plex (K N-term); Oxidation (M)	L1:iTRAQ 4plex (K N-term):1000.00;M4:Oxidation (M):1000.00
64	193	A0A1D3HLN7	P.P(+144.10)VQGVNPNTEEADSR.Q	Y	Y	68.33	25.01	1755.8510	-2.0	878.9310	30.97	8	F8:8753	SC-GWM-A5.raw	1	2.463E4	3.44E4	4.953E4	3.004E4	1.00	1.40	2.01	1.22	2.463E4	3.44E4	4.953E4	3.004E4	1.00	1.40	2.01	1.22	-	-	-	-	294	308	iTRAQ 4plex (K N-term)	P1:iTRAQ 4plex (K N-term):1000.00
64	193	A0A1D3HLN7	R.Q(+144.10)NM(+15.99)IEAAAEASEELM(+15.99)DK(+144.10).Y	Y	Y	66.43	24.58	2199.0278	1.8	734.0179	66.04	8	F8:21292	SC-GWM-A5.raw	2	2.721E5	2.321E5	2.537E5	2.092E5	1.00	0.85	0.93	0.77	2.721E5	2.321E5	2.537E5	2.092E5	1.00	0.85	0.93	0.77	0	0.05	0.02	0.03	220	236	iTRAQ 4plex (K N-term); Oxidation (M)	Q1:iTRAQ 4plex (K N-term):1000.00;M3:Oxidation (M):1000.00;M15:Oxidation (M):1000.00;K17:iTRAQ 4plex (K N-term):1000.00
64	193	A0A1D3HLN7	V.P(+144.10)IVIPVGAEDSFTGVVDLLK(+144.10).M	Y	Y	65.95	24.57	2356.3496	0.2	786.4573	109.96	7	F7:36653	SC-GWM-A4.raw	2	1.136E5	1.323E5	1.261E5	1.052E5	1.00	1.16	1.11	0.93	1.136E5	1.323E5	1.261E5	1.052E5	1.00	1.16	1.11	0.93	0	0.10	0.03	0.07	168	187	iTRAQ 4plex (K N-term)	P1:iTRAQ 4plex (K N-term):1000.00;K20:iTRAQ 4plex (K N-term):1000.00
64	193	A0A1D3HLN7	K.S(+144.10)GDTVLN(+.98)SVK(+144.10).G	Y	Y	65.29	26.10	1307.7177	-0.5	654.8658	33.71	11	F11:9622	SC-GWM-A8.raw	6	4.579E6	4.789E6	4.922E6	4.348E6	1.00	1.05	1.07	0.95	4.579E6	4.789E6	4.922E6	4.348E6	1.00	1.05	1.07	0.95	0	0.12	0.13	0.14	344	353	iTRAQ 4plex (K N-term); Deamidation (NQ)	S1:iTRAQ 4plex (K N-term):1000.00;N7:Deamidation (NQ):1000.00;K10:iTRAQ 4plex (K N-term):1000.00
64	193	A0A1D3HLN7	R.D(+144.10)TLPNGIVAGYPVVDVR.I	Y	Y	65.22	24.58	1928.0488	0.5	965.0322	76.69	12	F12:25240	SC-GWM-A9.raw	2	2.072E6	2.248E6	2.472E6	2.63E6	1.00	1.08	1.19	1.27	2.072E6	2.248E6	2.472E6	2.63E6	1.00	1.08	1.19	1.27	0	0.10	0.14	0.11	555	571	iTRAQ 4plex (K N-term)	D1:iTRAQ 4plex (K N-term):1000.00
64	193	A0A1D3HLN7	I.P(+144.10)PVQGVNPNTEEADSR.Q	Y	Y	65.14	23.97	1852.9037	-1.2	618.6411	34.16	10	F10:9760	SC-GWM-A7.raw	1	1.101E5	1.123E5	1.242E5	1.067E5	1.00	1.02	1.13	0.97	1.101E5	1.123E5	1.242E5	1.067E5	1.00	1.02	1.13	0.97	-	-	-	-	293	308	iTRAQ 4plex (K N-term)	P1:iTRAQ 4plex (K N-term):1000.00
64	193	A0A1D3HLN7	R.M(+144.10)EFPEPVIHIAVEPK(+144.10).T	Y	Y	65.06	24.97	2023.1056	-0.2	675.3757	80.30	3	F3:26249	SC-GWM-A11.raw	19	3.098E7	3.312E7	3.362E7	3.268E7	1.00	1.07	1.09	1.05	3.098E7	3.312E7	3.362E7	3.268E7	1.00	1.07	1.09	1.05	0	0.21	0.25	0.26	408	422	iTRAQ 4plex (K N-term)	M1:iTRAQ 4plex (K N-term):1000.00;K15:iTRAQ 4plex (K N-term):1000.00
64	193	A0A1D3HLN7	Y.C(+57.02)(+144.10)AVGGVQPQSETVWR.Q	Y	Y	65.06	25.28	1816.9012	0.9	909.4587	52.14	8	F8:16164	SC-GWM-A5.raw	1	8.961E5	5.598E5	9.075E5	4.71E5	1.00	0.62	1.01	0.53	8.961E5	5.598E5	9.075E5	4.71E5	1.00	0.62	1.01	0.53	-	-	-	-	114	128	Carbamidomethylation; iTRAQ 4plex (K N-term)	C1:Carbamidomethylation:1000.00;C1:iTRAQ 4plex (K N-term):1000.00
64	193	A0A1D3HLN7	R.A(+144.10)GDIAAAIGLK(+144.10)DVTTGETLC(+57.02)AESAPIILER.M	Y	Y	62.48	24.43	3342.7947	-6.3	836.7007	116.24	1	F1:37758	SC-GWM-A1.raw	1	8.823E4	1.229E5	1.254E5	1.171E5	1.00	1.39	1.42	1.33	8.823E4	1.229E5	1.254E5	1.171E5	1.00	1.39	1.42	1.33	-	-	-	-	378	407	iTRAQ 4plex (K N-term); Carbamidomethylation	A1:iTRAQ 4plex (K N-term):1000.00;K11:iTRAQ 4plex (K N-term):1000.00;C20:Carbamidomethylation:1000.00
64	193	A0A1D3HLN7	R.R(+144.10)GVVLGM(+15.99)DDDGIGGK(+144.10)K(+144.10).F	Y	Y	62.17	24.58	2064.1362	0.3	517.0415	50.86	5	F5:14280	SC-GWM-A2.raw	1	2.707E5	2.359E5	2.519E5	2.464E5	1.00	0.87	0.93	0.91	2.707E5	2.359E5	2.519E5	2.464E5	1.00	0.87	0.93	0.91	-	-	-	-	635	650	iTRAQ 4plex (K N-term); Oxidation (M)	R1:iTRAQ 4plex (K N-term):1000.00;M7:Oxidation (M):1000.00;K15:iTRAQ 4plex (K N-term):1000.00;K16:iTRAQ 4plex (K N-term):1000.00
64	193	A0A1D3HLN7	R.V(+144.10)LDGAVMVYC(+57.02)AVGGVQ(+.98)PQSETVWR.Q	Y	Y	60.70	24.10	2765.3638	6.7	1383.6984	97.88	10	F10:33069	SC-GWM-A7.raw	0	2.474E4	5.074E3	1.803E4	7.823E3	1.00	0.21	0.73	0.32	2.474E4	5.074E3	1.803E4	7.823E3	1.00	0.21	0.73	0.32	-	-	-	-	105	128	iTRAQ 4plex (K N-term); Carbamidomethylation; Deamidation (NQ)	V1:iTRAQ 4plex (K N-term):1000.00;C10:Carbamidomethylation:1000.00;Q16:Deamidation (NQ):11.10
64	193	A0A1D3HLN7	R.T(+144.10)LAGEIQ(+.98)PM(+15.99)LC(+57.02)GSAFK(+144.10).N	Y	Y	59.39	24.14	2027.0311	3.1	676.6864	99.22	5	F5:31640	SC-GWM-A2.raw	1	6.204E5	4.869E5	6.081E5	4.463E5	1.00	0.78	0.98	0.72	6.204E5	4.869E5	6.081E5	4.463E5	1.00	0.78	0.98	0.72	0	0.16	0.28	0.12	256	271	iTRAQ 4plex (K N-term); Deamidation (NQ); Oxidation (M); Carbamidomethylation	T1:iTRAQ 4plex (K N-term):1000.00;Q7:Deamidation (NQ):1000.00;M9:Oxidation (M):1000.00;C11:Carbamidomethylation:1000.00;K16:iTRAQ 4plex (K N-term):1000.00
64	193	A0A1D3HLN7	R.V(+144.10)YSGVVK(+144.10).S	Y	Y	59.34	31.54	1038.6317	1.2	520.3237	33.92	9	F9:9517	SC-GWM-A6.raw	5	1.559E7	1.745E7	1.639E7	1.604E7	1.00	1.12	1.05	1.03	1.559E7	1.745E7	1.639E7	1.604E7	1.00	1.12	1.05	1.03	0	0.19	0.19	0.29	337	343	iTRAQ 4plex (K N-term)	V1:iTRAQ 4plex (K N-term):1000.00;K7:iTRAQ 4plex (K N-term):1000.00
64	193	A0A1D3HLN7	R.K(+144.10)(+144.10)TPISLYR.N	Y	Y	59.12	23.99	1264.7747	1.5	633.3956	37.81	7	F7:10397	SC-GWM-A4.raw	8	3.023E6	3.265E6	3.303E6	2.858E6	1.00	1.08	1.09	0.95	3.023E6	3.265E6	3.303E6	2.858E6	1.00	1.08	1.09	0.95	0	0.25	0.28	0.30	4	11	iTRAQ 4plex (K N-term)	K1:iTRAQ 4plex (K N-term):1000.00;K1:iTRAQ 4plex (K N-term):1000.00
64	193	A0A1D3HLN7	R.A(+144.10)TYSMEFK(+144.10).K	Y	Y	59.04	23.82	1263.6412	-1.1	632.8272	49.11	10	F10:15167	SC-GWM-A7.raw	7	3.369E7	3.85E7	3.887E7	3.661E7	1.00	1.14	1.15	1.09	3.369E7	3.85E7	3.887E7	3.661E7	1.00	1.14	1.15	1.09	0	0.16	0.16	0.16	675	682	iTRAQ 4plex (K N-term)	A1:iTRAQ 4plex (K N-term):1000.00;K8:iTRAQ 4plex (K N-term):1000.00
64	193	A0A1D3HLN7	R.M(+144.10)LDAVVELLPAPTDI.P	Y	Y	58.60	23.61	1739.9501	0.5	870.9827	118.31	6	F6:38357	SC-GWM-A3.raw	1	1.267E5	1.55E5	1.753E5	1.492E5	1.00	1.22	1.38	1.18	1.267E5	1.55E5	1.753E5	1.492E5	1.00	1.22	1.38	1.18	-	-	-	-	278	292	iTRAQ 4plex (K N-term)	M1:iTRAQ 4plex (K N-term):1000.00
64	193	A0A1D3HLN7	K.F(+144.10)SALAFK(+144.10).M	Y	Y	58.26	54.83	1070.6367	1.9	536.3267	62.04	9	F9:19726	SC-GWM-A6.raw	3	6.251E7	6.275E7	6.969E7	6.325E7	1.00	1.00	1.11	1.01	6.251E7	6.275E7	6.969E7	6.325E7	1.00	1.00	1.11	1.01	0	0.11	0.12	0.13	316	322	iTRAQ 4plex (K N-term)	F1:iTRAQ 4plex (K N-term):1000.00;K7:iTRAQ 4plex (K N-term):1000.00
64	193	A0A1D3HLN7	R.L(+144.10)VFGSYHDVDSSQLAFELAASQ(+.98)AFK(+144.10).E	Y	Y	58.02	23.65	3018.5217	2.9	755.6399	100.21	8	F8:33897	SC-GWM-A5.raw	0	7.223E4	8.144E4	8.06E4	8.847E4	1.00	1.13	1.12	1.22	7.223E4	8.144E4	8.06E4	8.847E4	1.00	1.13	1.12	1.22	-	-	-	-	574	598	iTRAQ 4plex (K N-term); Deamidation (NQ)	L1:iTRAQ 4plex (K N-term):1000.00;Q22:Deamidation (NQ):23.56;K25:iTRAQ 4plex (K N-term):1000.00
64	193	A0A1D3HLN7	N.M(+144.10)IEAAAEASEELMDK(+144.10).Y	Y	Y	57.83	23.98	1924.9365	0.3	963.4758	89.62	3	F3:29626	SC-GWM-A11.raw	2	2.93E5	3.63E5	3.831E5	3.427E5	1.00	1.24	1.31	1.17	2.93E5	3.63E5	3.831E5	3.427E5	1.00	1.24	1.31	1.17	0	0.14	0.17	0.15	222	236	iTRAQ 4plex (K N-term)	M1:iTRAQ 4plex (K N-term):1000.00;K15:iTRAQ 4plex (K N-term):1000.00
64	193	A0A1D3HLN7	K.S(+144.10)IIWNEADK(+144.10).G	Y	Y	57.11	33.84	1362.7386	-1.3	682.3757	52.36	4	F4:16140	SC-GWM-A12.raw	6	3.122E7	4.043E7	3.762E7	3.731E7	1.00	1.30	1.21	1.20	3.122E7	4.043E7	3.762E7	3.731E7	1.00	1.30	1.21	1.20	0	0.13	0.12	0.12	190	198	iTRAQ 4plex (K N-term)	S1:iTRAQ 4plex (K N-term):1000.00;K9:iTRAQ 4plex (K N-term):1000.00
64	193	A0A1D3HLN7	K.G(+144.10)IRDTLPN(+.98)GIVAGYPVVDVR.I	Y	Y	56.05	23.57	2255.2395	-1.5	752.7526	74.44	2	F2:24352	SC-GWM-A10.raw	2	1.954E5	1.908E5	2.134E5	1.984E5	1.00	0.98	1.09	1.02	1.954E5	1.908E5	2.134E5	1.984E5	1.00	0.98	1.09	1.02	0	0.07	0.06	0.01	552	571	iTRAQ 4plex (K N-term); Deamidation (NQ)	G1:iTRAQ 4plex (K N-term):1000.00;N8:Deamidation (NQ):1000.00
64	193	A0A1D3HLN7	R.L(+144.10)VQMTAADR.T	Y	Y	55.91	24.10	1147.6141	-0.7	574.8140	39.81	11	F11:11640	SC-GWM-A8.raw	3	2.243E7	2.925E7	2.652E7	2.659E7	1.00	1.30	1.18	1.19	2.243E7	2.925E7	2.652E7	2.659E7	1.00	1.30	1.18	1.19	0	0.22	0.17	0.22	362	370	iTRAQ 4plex (K N-term)	L1:iTRAQ 4plex (K N-term):1000.00
64	193	A0A1D3HLN7	R.A(+144.10)GDIAAAIGLK(+144.10).D	Y	Y	54.95	25.88	1286.7802	-0.4	644.3971	84.41	5	F5:26169	SC-GWM-A2.raw	6	3.031E7	3.401E7	3.386E7	3.23E7	1.00	1.12	1.12	1.07	3.031E7	3.401E7	3.386E7	3.23E7	1.00	1.12	1.12	1.07	0	0.13	0.11	0.09	378	388	iTRAQ 4plex (K N-term)	A1:iTRAQ 4plex (K N-term):1000.00;K11:iTRAQ 4plex (K N-term):1000.00
64	193	A0A1D3HLN7	R.Q(+144.10)ASPALLEPIMAVEVETPEEYMGDVM(+15.99)GDLNR.R	Y	Y	52.89	23.01	3563.6956	0.9	891.9320	110.97	8	F8:37747	SC-GWM-A5.raw	2	5.297E4	6.147E4	5.684E4	6.601E4	1.00	1.16	1.07	1.25	5.297E4	6.147E4	5.684E4	6.601E4	1.00	1.16	1.07	1.25	0	0.08	0.13	0.10	603	633	iTRAQ 4plex (K N-term); Oxidation (M)	Q1:iTRAQ 4plex (K N-term):1000.00;M26:Oxidation (M):14.19
64	193	A0A1D3HLN7	R.E(+144.10)FGVEAN(+.98)IGAPQVAYR.E	Y	Y	52.63	23.03	1864.9441	1.1	622.6560	84.42	5	F5:26172	SC-GWM-A2.raw	1	1.986E5	2.113E5	2.25E5	2.2E5	1.00	1.06	1.13	1.11	1.986E5	2.113E5	2.25E5	2.2E5	1.00	1.06	1.13	1.11	0	0.16	0.17	0.12	475	490	iTRAQ 4plex (K N-term); Deamidation (NQ)	E1:iTRAQ 4plex (K N-term):1000.00;N7:Deamidation (NQ):33.54
64	193	A0A1D3HLN7	R.E(+144.10)FIPSVDK(+144.10).G	Y	Y	50.98	23.25	1221.6848	-0.3	611.8495	66.72	5	F5:19849	SC-GWM-A2.raw	5	5.36E7	6.2E7	6.244E7	5.822E7	1.00	1.16	1.16	1.09	5.36E7	6.2E7	6.244E7	5.822E7	1.00	1.16	1.16	1.09	0	0.13	0.12	0.10	544	551	iTRAQ 4plex (K N-term)	E1:iTRAQ 4plex (K N-term):1000.00;K8:iTRAQ 4plex (K N-term):1000.00
64	193	A0A1D3HLN7	R.Q(+144.10)(+.98)ASPALLEPIM(+15.99)AVEVETPEEYMGDVMGDLNR.R	Y	Y	50.87	22.84	3564.6794	6.5	1189.2415	114.74	11	F11:39288	SC-GWM-A8.raw	1	2.314E4	1.906E4	2.202E4	1.675E4	1.00	0.82	0.95	0.72	2.314E4	1.906E4	2.202E4	1.675E4	1.00	0.82	0.95	0.72	-	-	-	-	603	633	iTRAQ 4plex (K N-term); Deamidation (NQ); Oxidation (M)	Q1:iTRAQ 4plex (K N-term):1000.00;Q1:Deamidation (NQ):31.46;M11:Oxidation (M):73.38
64	193	A0A1D3HLN7	R.V(+144.10)LDGAVMVY.C	Y	Y	50.69	23.41	1109.5913	0.5	555.8032	80.43	10	F10:26686	SC-GWM-A7.raw	3	1.489E6	1.465E6	1.563E6	1.216E6	1.00	0.98	1.05	0.82	1.489E6	1.465E6	1.563E6	1.216E6	1.00	0.98	1.05	0.82	0	0.08	0.09	0.14	105	113	iTRAQ 4plex (K N-term)	V1:iTRAQ 4plex (K N-term):1000.00
64	193	A0A1D3HLN7	R.T(+144.10)EIEEVR.A	Y	Y	50.33	23.04	1018.5416	0.8	510.2785	40.20	5	F5:10683	SC-GWM-A2.raw	2	2.68E6	3.009E6	2.976E6	2.825E6	1.00	1.12	1.11	1.05	2.68E6	3.009E6	2.976E6	2.825E6	1.00	1.12	1.11	1.05	0	0.14	0.12	0.13	371	377	iTRAQ 4plex (K N-term)	T1:iTRAQ 4plex (K N-term):1000.00
64	193	A0A1D3HLN7	R.M(+144.10)EFPEPVIH.I	Y	Y	50.28	23.00	1241.6237	-0.6	621.8187	67.06	7	F7:20897	SC-GWM-A4.raw	1	1.092E5	1.277E5	1.146E5	1.094E5	1.00	1.17	1.05	1.00	1.092E5	1.277E5	1.146E5	1.094E5	1.00	1.17	1.05	1.00	-	-	-	-	408	416	iTRAQ 4plex (K N-term)	M1:iTRAQ 4plex (K N-term):1000.00
64	193	A0A1D3HLN7	R.A(+144.10)TYSM(+15.99)EFK(+144.10).K	Y	Y	47.41	22.53	1279.6362	-0.7	640.8250	65.01	6	F6:18984	SC-GWM-A3.raw	5	7.52E6	7.615E6	8.204E6	7.121E6	1.00	1.01	1.09	0.95	7.52E6	7.615E6	8.204E6	7.121E6	1.00	1.01	1.09	0.95	0	0.17	0.18	0.19	675	682	iTRAQ 4plex (K N-term); Oxidation (M)	A1:iTRAQ 4plex (K N-term):1000.00;M5:Oxidation (M):1000.00;K8:iTRAQ 4plex (K N-term):1000.00
64	193	A0A1D3HLN7	H.I(+144.10)AAAVTEAR.K	Y	Y	47.10	22.99	1044.6049	1.3	523.3104	35.61	7	F7:9618	SC-GWM-A4.raw	1	5.369E4	5.202E4	4.51E4	4.068E4	1.00	0.97	0.84	0.76	5.369E4	5.202E4	4.51E4	4.068E4	1.00	0.97	0.84	0.76	-	-	-	-	691	699	iTRAQ 4plex (K N-term)	I1:iTRAQ 4plex (K N-term):1000.00
64	193	A0A1D3HLN7	F.E(+144.10)LAASQAFK(+144.10).E	Y	Y	46.87	22.18	1251.7067	1.0	626.8612	57.36	5	F5:16576	SC-GWM-A2.raw	2	4.702E5	5.633E5	5.66E5	4.783E5	1.00	1.20	1.20	1.02	4.702E5	5.633E5	5.66E5	4.783E5	1.00	1.20	1.20	1.02	0	0.19	0.10	0.17	590	598	iTRAQ 4plex (K N-term)	E1:iTRAQ 4plex (K N-term):1000.00;K9:iTRAQ 4plex (K N-term):1000.00
64	193	A0A1D3HLN7	M.T(+144.10)AADRTEIEEVR.A	Y	Y	46.64	22.20	1532.7916	2.1	511.9389	44.28	6	F6:11947	SC-GWM-A3.raw	3	4.573E5	3.412E5	3.868E5	3.49E5	1.00	0.75	0.85	0.76	4.573E5	3.412E5	3.868E5	3.49E5	1.00	0.75	0.85	0.76	0	0.24	0.20	0.20	366	377	iTRAQ 4plex (K N-term)	T1:iTRAQ 4plex (K N-term):1000.00
64	193	A0A1D3HLN7	R.L(+144.10)VQM(+15.99)TAADR.T	Y	Y	45.89	22.34	1163.6090	0.6	582.8121	26.76	11	F11:7212	SC-GWM-A8.raw	2	5.835E5	6.31E5	6.046E5	5.152E5	1.00	1.08	1.04	0.88	5.835E5	6.31E5	6.046E5	5.152E5	1.00	1.08	1.04	0.88	0	0.05	0.21	0.06	362	370	iTRAQ 4plex (K N-term); Oxidation (M)	L1:iTRAQ 4plex (K N-term):1000.00;M4:Oxidation (M):1000.00
64	193	A0A1D3HLN7	K.G(+144.10)Q(+.98)YGHVVIEMEPMEPGGEGYEFIDEIK(+144.10).G	Y	Y	45.72	22.51	3341.5715	5.6	1114.8707	113.75	5	F5:37014	SC-GWM-A2.raw	2	1.187E5	1.339E5	1.322E5	1.201E5	1.00	1.13	1.11	1.01	1.187E5	1.339E5	1.322E5	1.201E5	1.00	1.13	1.11	1.01	0	0.11	0.16	0.09	511	537	iTRAQ 4plex (K N-term); Deamidation (NQ)	G1:iTRAQ 4plex (K N-term):1000.00;Q2:Deamidation (NQ):1000.00;K27:iTRAQ 4plex (K N-term):1000.00
64	193	A0A1D3HLN7	R.A(+144.10)EVPLAEMFGY.S	Y	Y	45.68	22.16	1369.6709	-0.4	685.8425	107.59	12	F12:36364	SC-GWM-A9.raw	2	4.223E5	5.197E5	4.411E5	4.673E5	1.00	1.23	1.04	1.11	4.223E5	5.197E5	4.411E5	4.673E5	1.00	1.23	1.04	1.11	0	0.15	0.15	0.16	653	663	iTRAQ 4plex (K N-term)	A1:iTRAQ 4plex (K N-term):1000.00
64	193	A0A1D3HLN7	R.M(+144.10)(+15.99)LDAVVELLPAPTDIPPVQ(+.98)GVNPNTEEADSR.Q	Y	Y	45.52	22.52	3447.7200	3.5	1150.2513	95.68	3	F3:31783	SC-GWM-A11.raw	2	1.275E5	1.47E5	1.475E5	1.481E5	1.00	1.15	1.16	1.16	1.275E5	1.47E5	1.475E5	1.481E5	1.00	1.15	1.16	1.16	0	0.24	0.26	0.24	278	308	iTRAQ 4plex (K N-term); Oxidation (M); Deamidation (NQ)	M1:iTRAQ 4plex (K N-term):1000.00;M1:Oxidation (M):1000.00;Q19:Deamidation (NQ):11.27
64	193	A0A1D3HLN7	K.M(+144.10)GIALNR.L	Y	Y	45.29	28.86	917.5239	0.8	459.7696	55.52	5	F5:15915	SC-GWM-A2.raw	2	2.799E7	3.211E7	3.064E7	3.124E7	1.00	1.15	1.09	1.12	2.799E7	3.211E7	3.064E7	3.124E7	1.00	1.15	1.09	1.12	0	0.11	0.12	0.24	430	436	iTRAQ 4plex (K N-term)	M1:iTRAQ 4plex (K N-term):1000.00
64	193	A0A1D3HLN7	R.A(+144.10)N(+.98)PVPIVIPVGAEDSFTGVVDLLK(+144.10).M	Y	Y	44.98	21.94	2738.5349	6.5	913.8582	112.94	9	F9:37854	SC-GWM-A6.raw	0	8.315E4	9.138E4	8.283E4	8.53E4	1.00	1.10	1.00	1.03	8.315E4	9.138E4	8.283E4	8.53E4	1.00	1.10	1.00	1.03	-	-	-	-	164	187	iTRAQ 4plex (K N-term); Deamidation (NQ)	A1:iTRAQ 4plex (K N-term):1000.00;N2:Deamidation (NQ):1000.00;K24:iTRAQ 4plex (K N-term):1000.00
64	193	A0A1D3HLN7	R.Q(+144.10)GANFFR.V	Y	Y	44.69	23.84	982.5106	1.5	492.2633	40.61	12	F12:12106	SC-GWM-A9.raw	2	1.52E7	1.569E7	1.735E7	1.486E7	1.00	1.03	1.14	0.98	1.52E7	1.569E7	1.735E7	1.486E7	1.00	1.03	1.14	0.98	0	0.13	0.59	0.18	147	153	iTRAQ 4plex (K N-term)	Q1:iTRAQ 4plex (K N-term):1000.00
64	193	A0A1D3HLN7	R.T(+144.10)LAGEIQPM.L	Y	Y	43.31	23.26	1102.5814	1.5	552.2988	80.54	1	F1:24906	SC-GWM-A1.raw	1	2.32E6	2.464E6	2.695E6	2.169E6	1.00	1.06	1.16	0.94	2.32E6	2.464E6	2.695E6	2.169E6	1.00	1.06	1.16	0.94	0	0.15	0.14	0.11	256	264	iTRAQ 4plex (K N-term)	T1:iTRAQ 4plex (K N-term):1000.00
64	193	A0A1D3HLN7	R.V(+144.10)LDGAVM(+15.99)VY.C	Y	Y	42.84	22.30	1125.5862	-1.3	563.7996	70.64	8	F8:23031	SC-GWM-A5.raw	2	4.196E5	4.02E5	4.281E5	3.376E5	1.00	0.96	1.02	0.80	4.196E5	4.02E5	4.281E5	3.376E5	1.00	0.96	1.02	0.80	0	0.03	0.05	0.13	105	113	iTRAQ 4plex (K N-term); Oxidation (M)	V1:iTRAQ 4plex (K N-term):1000.00;M7:Oxidation (M):1000.00
64	193	A0A1D3HLN7	M.L(+144.10)C(+57.02)GSAFK(+144.10).N	Y	Y	42.46	22.93	1069.5834	1.0	535.7995	38.70	12	F12:11424	SC-GWM-A9.raw	2	6.961E6	6.695E6	7.633E6	5.6E6	1.00	0.96	1.10	0.80	6.961E6	6.695E6	7.633E6	5.6E6	1.00	0.96	1.10	0.80	0	0.15	0.17	0.14	265	271	iTRAQ 4plex (K N-term); Carbamidomethylation	L1:iTRAQ 4plex (K N-term):1000.00;C2:Carbamidomethylation:1000.00;K7:iTRAQ 4plex (K N-term):1000.00
64	193	A0A1D3HLN7	N.G(+144.10)IVAGYPVVDVR.I	Y	Y	41.45	21.77	1387.7944	-0.7	694.9040	63.94	2	F2:20460	SC-GWM-A10.raw	1	5.934E5	3.219E5	3.263E5	2.967E5	1.00	0.54	0.55	0.50	5.934E5	3.219E5	3.263E5	2.967E5	1.00	0.54	0.55	0.50	0	0.25	0.27	0.25	560	571	iTRAQ 4plex (K N-term)	G1:iTRAQ 4plex (K N-term):1000.00
64	193	A0A1D3HLN7	K.S(+144.10)IIWN(+.98)EADK(+144.10)GTTFTYGDIPAELVETAEEWR.Q	Y	Y	40.74	21.43	3729.8293	1.2	933.4658	116.38	11	F11:39870	SC-GWM-A8.raw	1	1.254E5	1.236E5	1.248E5	1.263E5	1.00	0.99	1.00	1.01	1.254E5	1.236E5	1.248E5	1.263E5	1.00	0.99	1.00	1.01	-	-	-	-	190	219	iTRAQ 4plex (K N-term); Deamidation (NQ)	S1:iTRAQ 4plex (K N-term):1000.00;N5:Deamidation (NQ):1000.00;K9:iTRAQ 4plex (K N-term):1000.00
64	193	A0A1D3HLN7	R.T(+144.10)DEESGQTIISGMGELHLEIIVDR.M	Y	Y	40.70	21.38	2785.3926	-1.6	929.4700	119.49	11	F11:41064	SC-GWM-A8.raw	2	1.164E5	1.134E5	1.093E5	1.125E5	1.00	0.97	0.94	0.97	1.164E5	1.134E5	1.093E5	1.125E5	1.00	0.97	0.94	0.97	0	0.23	0.19	0.09	448	471	iTRAQ 4plex (K N-term)	T1:iTRAQ 4plex (K N-term):1000.00
64	193	A0A1D3HLN7	K.S(+144.10)IIWN(+.98)EADK(+144.10).G	Y	Y	39.85	21.76	1363.7227	-1.0	682.8679	54.56	2	F2:17063	SC-GWM-A10.raw	3	6.55E5	8.038E5	7.596E5	7.105E5	1.00	1.23	1.16	1.08	6.55E5	8.038E5	7.596E5	7.105E5	1.00	1.23	1.16	1.08	0	0.12	0.09	0.11	190	198	iTRAQ 4plex (K N-term); Deamidation (NQ)	S1:iTRAQ 4plex (K N-term):1000.00;N5:Deamidation (NQ):1000.00;K9:iTRAQ 4plex (K N-term):1000.00
64	193	A0A1D3HLN7	R.Q(+144.10)GAN(+.98)FFR.V	Y	Y	38.93	22.07	983.4946	0.5	492.7549	59.28	6	F6:17015	SC-GWM-A3.raw	1	1.742E6	1.902E6	1.963E6	1.724E6	1.00	1.09	1.13	0.99	1.742E6	1.902E6	1.963E6	1.724E6	1.00	1.09	1.13	0.99	0	0.05	0.04	0.06	147	153	iTRAQ 4plex (K N-term); Deamidation (NQ)	Q1:iTRAQ 4plex (K N-term):1000.00;N4:Deamidation (NQ):1000.00
64	193	A0A1D3HLN7	E.P(+144.10)VIHIAVEPK(+144.10).T	Y	Y	38.83	21.49	1389.8588	3.7	464.2953	46.02	11	F11:13957	SC-GWM-A8.raw	2	1.91E5	2.023E5	2.006E5	1.581E5	1.00	1.06	1.05	0.83	1.91E5	2.023E5	2.006E5	1.581E5	1.00	1.06	1.05	0.83	0	0.11	0.07	0.11	413	422	iTRAQ 4plex (K N-term)	P1:iTRAQ 4plex (K N-term):1000.00;K10:iTRAQ 4plex (K N-term):1000.00
64	193	A0A1D3HLN7	E.P(+144.10)MEPGGEGYEFIDEIK(+144.10).G	Y	Y	38.13	21.13	2098.0171	-2.0	700.3449	79.79	2	F2:26309	SC-GWM-A10.raw	1	8.222E4	7.458E4	7.832E4	6.405E4	1.00	0.91	0.95	0.78	8.222E4	7.458E4	7.832E4	6.405E4	1.00	0.91	0.95	0.78	-	-	-	-	522	537	iTRAQ 4plex (K N-term)	P1:iTRAQ 4plex (K N-term):1000.00;K16:iTRAQ 4plex (K N-term):1000.00
64	193	A0A1D3HLN7	K.T(+144.10)PISLYR.N	Y	Y	37.57	21.23	992.5776	-0.6	497.2958	46.51	9	F9:14076	SC-GWM-A6.raw	2	3.364E5	3.417E5	3.505E5	3.088E5	1.00	1.02	1.04	0.92	3.364E5	3.417E5	3.505E5	3.088E5	1.00	1.02	1.04	0.92	0	0.05	0.03	0.14	5	11	iTRAQ 4plex (K N-term)	T1:iTRAQ 4plex (K N-term):1000.00
64	193	A0A1D3HLN7	R.Q(+144.10)N(+.98)M(+15.99)IEAAAEASEELMDK(+144.10).Y	Y	Y	37.25	21.09	2184.0168	3.0	729.0151	80.11	2	F2:26424	SC-GWM-A10.raw	1	9.888E4	9.933E4	1.03E5	9.978E4	1.00	1.00	1.04	1.01	9.888E4	9.933E4	1.03E5	9.978E4	1.00	1.00	1.04	1.01	-	-	-	-	220	236	iTRAQ 4plex (K N-term); Deamidation (NQ); Oxidation (M)	Q1:iTRAQ 4plex (K N-term):1000.00;N2:Deamidation (NQ):1000.00;M3:Oxidation (M):38.75;K17:iTRAQ 4plex (K N-term):1000.00
64	193	A0A1D3HLN7	R.T(+144.10)LAGEIQPML.C	Y	Y	37.19	21.24	1215.6655	0.9	608.8406	83.38	8	F8:27682	SC-GWM-A5.raw	0	5.762E4	7.287E4	6.575E4	6.502E4	1.00	1.26	1.14	1.13	5.762E4	7.287E4	6.575E4	6.502E4	1.00	1.26	1.14	1.13	-	-	-	-	256	265	iTRAQ 4plex (K N-term)	T1:iTRAQ 4plex (K N-term):1000.00
64	193	A0A1D3HLN7	R.F(+144.10)N(+.98)IIDTPGHVDFTVEVER.S	Y	Y	36.96	21.17	2232.1184	6.9	1117.0742	114.11	2	F2:39076	SC-GWM-A10.raw	1	5.257E4	5.434E4	5.359E4	5.694E4	1.00	1.03	1.02	1.08	5.257E4	5.434E4	5.359E4	5.694E4	1.00	1.03	1.02	1.08	0	0.13	0.03	0.14	84	101	iTRAQ 4plex (K N-term); Deamidation (NQ)	F1:iTRAQ 4plex (K N-term):1000.00;N2:Deamidation (NQ):1000.00
64	193	A0A1D3HLN7	N.I(+144.10)GAPQVAYR.E	Y	Y	36.20	21.27	1117.6366	-0.1	559.8255	43.00	3	F3:12771	SC-GWM-A11.raw	1	2.273E5	2.518E5	2.605E5	2.464E5	1.00	1.11	1.15	1.08	2.273E5	2.518E5	2.605E5	2.464E5	1.00	1.11	1.15	1.08	-	-	-	-	482	490	iTRAQ 4plex (K N-term)	I1:iTRAQ 4plex (K N-term):1000.00
64	193	A0A1D3HLN7	R.L(+144.10)VFGSYHDVDSSQ(+.98)LAFELAASQ(+.98)AFK(+144.10).E	Y	Y	36.11	20.76	3019.5059	4.1	1007.5133	118.52	8	F8:40367	SC-GWM-A5.raw	0	6.317E4	7.893E4	7.761E4	7.913E4	1.00	1.25	1.23	1.25	6.317E4	7.893E4	7.761E4	7.913E4	1.00	1.25	1.23	1.25	-	-	-	-	574	598	iTRAQ 4plex (K N-term); Deamidation (NQ)	L1:iTRAQ 4plex (K N-term):1000.00;Q13:Deamidation (NQ):1000.00;Q22:Deamidation (NQ):1000.00;K25:iTRAQ 4plex (K N-term):1000.00
64	193	A0A1D3HLN7	K.M(+144.10)(+15.99)GIALNR.L	Y	Y	35.85	21.14	933.5188	0.6	467.7669	38.74	5	F5:10208	SC-GWM-A2.raw	3	1.074E6	1.113E6	1.148E6	1.017E6	1.00	1.04	1.07	0.95	1.074E6	1.113E6	1.148E6	1.017E6	1.00	1.04	1.07	0.95	0	0.12	0.08	0.09	430	436	iTRAQ 4plex (K N-term); Oxidation (M)	M1:iTRAQ 4plex (K N-term):1000.00;M1:Oxidation (M):1000.00
64	193	A0A1D3HLN7	R.T(+144.10)LAGEIQPM(+15.99).L	Y	Y	34.78	21.41	1118.5763	0.5	560.2957	65.83	1	F1:19599	SC-GWM-A1.raw	1	3.962E5	4.715E5	4.516E5	4.822E5	1.00	1.19	1.14	1.22	3.962E5	4.715E5	4.516E5	4.822E5	1.00	1.19	1.14	1.22	-	-	-	-	256	264	iTRAQ 4plex (K N-term); Oxidation (M)	T1:iTRAQ 4plex (K N-term):1000.00;M9:Oxidation (M):1000.00
64	193	A0A1D3HLN7	R.A(+144.10)NPVPIVIPVGA.E	Y	Y	34.08	20.85	1289.7828	-0.5	645.8984	81.05	8	F8:26814	SC-GWM-A5.raw	1	1.682E5	2.151E5	2.145E5	2.137E5	1.00	1.28	1.28	1.27	1.682E5	2.151E5	2.145E5	2.137E5	1.00	1.28	1.28	1.27	-	-	-	-	164	175	iTRAQ 4plex (K N-term)	A1:iTRAQ 4plex (K N-term):1000.00
64	193	A0A1D3HLN7	R.N(+144.10)(+.98)IGISAHIDAGK(+144.10).T	Y	Y	34.08	20.73	1483.8237	1.9	371.9639	46.48	8	F8:14183	SC-GWM-A5.raw	0	1.802E4	2.072E4	2.165E4	2.119E4	1.00	1.15	1.20	1.18	1.802E4	2.072E4	2.165E4	2.119E4	1.00	1.15	1.20	1.18	-	-	-	-	12	23	iTRAQ 4plex (K N-term); Deamidation (NQ)	N1:iTRAQ 4plex (K N-term):1000.00;N1:Deamidation (NQ):1000.00;K12:iTRAQ 4plex (K N-term):1000.00
64	193	A0A1D3HLN7	K.Y(+144.10)VGQLTF.I	Y	Y	33.92	20.84	970.5245	-0.7	486.2692	94.82	1	F1:30042	SC-GWM-A1.raw	4	2.009E6	2.934E6	2.451E6	2.368E6	1.00	1.46	1.22	1.18	2.009E6	2.934E6	2.451E6	2.368E6	1.00	1.46	1.22	1.18	0	0.11	0.11	0.19	328	334	iTRAQ 4plex (K N-term)	Y1:iTRAQ 4plex (K N-term):1000.00
64	193	A0A1D3HLN7	P.V(+144.10)IHIAVEPK(+144.10).T	Y	Y	33.61	20.98	1292.8059	0.5	431.9428	43.57	2	F2:13027	SC-GWM-A10.raw	1	1.777E5	1.732E5	2.087E5	1.463E5	1.00	0.97	1.17	0.82	1.777E5	1.732E5	2.087E5	1.463E5	1.00	0.97	1.17	0.82	-	-	-	-	414	422	iTRAQ 4plex (K N-term)	V1:iTRAQ 4plex (K N-term):1000.00;K9:iTRAQ 4plex (K N-term):1000.00
64	193	A0A1D3HLN7	R.M(+144.10)LDAVVELLPAPTDIPPVQGVNPN(+.98)TEEADSR.Q	Y	Y	32.93	20.28	3431.7251	0.6	858.9391	108.54	4	F4:36936	SC-GWM-A12.raw	2	5.96E4	6.259E4	5.587E4	6.305E4	1.00	1.05	0.94	1.06	5.96E4	6.259E4	5.587E4	6.305E4	1.00	1.05	0.94	1.06	0	0.17	0.11	0.14	278	308	iTRAQ 4plex (K N-term); Deamidation (NQ)	M1:iTRAQ 4plex (K N-term):1000.00;N24:Deamidation (NQ):22.85
64	193	A0A1D3HLN7	I.P(+144.10)VGAEDSFTGVVDLLK(+144.10).M	Y	Y	32.92	20.63	1934.0604	-0.6	645.6937	90.43	11	F11:30230	SC-GWM-A8.raw	1	1.024E5	1.037E5	1.142E5	9.898E4	1.00	1.01	1.12	0.97	1.024E5	1.037E5	1.142E5	9.898E4	1.00	1.01	1.12	0.97	-	-	-	-	172	187	iTRAQ 4plex (K N-term)	P1:iTRAQ 4plex (K N-term):1000.00;K16:iTRAQ 4plex (K N-term):1000.00
64	193	A0A1D3HLN7	R.Q(+144.10)ASDEEK(+144.10).F	Y	Y	32.87	20.64	1093.5494	-0.6	547.7817	15.84	1	F1:3600	SC-GWM-A1.raw	1	2.766E4	3.513E4	3.254E4	3.032E4	1.00	1.27	1.18	1.10	2.766E4	3.513E4	3.254E4	3.032E4	1.00	1.27	1.18	1.10	-	-	-	-	309	315	iTRAQ 4plex (K N-term)	Q1:iTRAQ 4plex (K N-term):1000.00;K7:iTRAQ 4plex (K N-term):1000.00
64	193	A0A1D3HLN7	R.L(+144.10)AK(+144.10)EDPSFR.V	Y	Y	30.63	19.92	1349.7546	-1.2	450.9249	48.17	5	F5:13394	SC-GWM-A2.raw	2	3.588E5	4.693E5	4.91E5	3.406E5	1.00	1.31	1.37	0.95	3.588E5	4.693E5	4.91E5	3.406E5	1.00	1.31	1.37	0.95	0	0.08	0.09	0.20	437	445	iTRAQ 4plex (K N-term)	L1:iTRAQ 4plex (K N-term):1000.00;K3:iTRAQ 4plex (K N-term):1000.00
64	193	A0A1D3HLN7	R.G(+144.10)ITITSAAVTSY.W	Y	Y	30.39	20.46	1326.7153	-2.6	664.3632	70.59	12	F12:22996	SC-GWM-A9.raw	1	1.628E5	2.24E5	1.293E5	1.276E5	1.00	1.38	0.79	0.78	1.628E5	2.24E5	1.293E5	1.276E5	1.00	1.38	0.79	0.78	-	-	-	-	60	71	iTRAQ 4plex (K N-term)	G1:iTRAQ 4plex (K N-term):1000.00
64	193	A0A1D3HLN7	R.E(+144.10)FGVEAN.I	Y	Y	29.74	20.48	908.4361	-2.4	455.2242	41.83	7	F7:11814	SC-GWM-A4.raw	1	2.1E4	2.271E4	1.997E4	2.02E4	1.00	1.08	0.95	0.96	2.1E4	2.271E4	1.997E4	2.02E4	1.00	1.08	0.95	0.96	-	-	-	-	475	481	iTRAQ 4plex (K N-term)	E1:iTRAQ 4plex (K N-term):1000.00
64	193	A0A1D3HLN7	R.A(+144.10)EVPLAEM(+15.99)FGY.S	Y	Y	29.10	20.43	1385.6659	-0.5	693.8399	86.25	7	F7:28023	SC-GWM-A4.raw	1	5.069E4	6.155E4	6.457E4	5.595E4	1.00	1.21	1.27	1.10	5.069E4	6.155E4	6.457E4	5.595E4	1.00	1.21	1.27	1.10	-	-	-	-	653	663	iTRAQ 4plex (K N-term); Oxidation (M)	A1:iTRAQ 4plex (K N-term):1000.00;M8:Oxidation (M):1000.00
64	193	A0A1D3HLN7	K.L(+144.10)GEVHDGAATTDYMEQEQERG.I	Y	Y	27.86	19.59	2479.1042	2.0	620.7846	34.60	8	F8:9932	SC-GWM-A5.raw	3	3.689E5	3.635E5	4.048E5	3.565E5	1.00	0.99	1.10	0.97	3.689E5	3.635E5	4.048E5	3.565E5	1.00	0.99	1.10	0.97	0	0.06	0.07	0.18	40	60	iTRAQ 4plex (K N-term)	L1:iTRAQ 4plex (K N-term):1000.00
64	193	A0A1D3HLN7	K.G(+144.10)TTFTYGDIPAELVETA.E	Y	Y	27.84	20.03	1927.9536	-3.4	964.9808	115.84	5	F5:37773	SC-GWM-A2.raw	1	5.62E4	6.94E4	6.828E4	6.885E4	1.00	1.23	1.21	1.23	5.62E4	6.94E4	6.828E4	6.885E4	1.00	1.23	1.21	1.23	-	-	-	-	199	215	iTRAQ 4plex (K N-term)	G1:iTRAQ 4plex (K N-term):1000.00
64	193	A0A1D3HLN7	R.Q(+144.10)(+.98)ASPALLEPIMAVEVETPEEYM(+15.99)GDVMGDLNR.R	Y	Y	27.54	19.79	3564.6794	4.1	892.1808	105.88	8	F8:35921	SC-GWM-A5.raw	0	3.526E4	3.097E4	3.511E4	3.542E4	1.00	0.88	1.00	1.00	3.526E4	3.097E4	3.511E4	3.542E4	1.00	0.88	1.00	1.00	-	-	-	-	603	633	iTRAQ 4plex (K N-term); Deamidation (NQ); Oxidation (M)	Q1:iTRAQ 4plex (K N-term):1000.00;Q1:Deamidation (NQ):0.00;M22:Oxidation (M):8.53
64	193	A0A1D3HLN7	R.M(+144.10)LDAVVELLPAPTD.I	Y	Y	26.61	20.16	1626.8660	-1.9	814.4387	111.22	4	F4:37896	SC-GWM-A12.raw	0	4.554E4	5.466E4	5.001E4	4.651E4	1.00	1.20	1.10	1.02	4.554E4	5.466E4	5.001E4	4.651E4	1.00	1.20	1.10	1.02	-	-	-	-	278	291	iTRAQ 4plex (K N-term)	M1:iTRAQ 4plex (K N-term):1000.00
64	193	A0A1D3HLN7	R.L(+144.10)VQ(+.98)MTAADRTEIEEVR.A	Y	Y	22.74	19.69	2005.0271	4.5	669.3527	81.78	5	F5:25227	SC-GWM-A2.raw	1	1.037E5	9.766E4	1.002E5	9.872E4	1.00	0.94	0.97	0.95	1.037E5	9.766E4	1.002E5	9.872E4	1.00	0.94	0.97	0.95	-	-	-	-	362	377	iTRAQ 4plex (K N-term); Deamidation (NQ)	L1:iTRAQ 4plex (K N-term):1000.00;Q3:Deamidation (NQ):1000.00
64	193	A0A1D3HLN7	K.G(+144.10)Q(+.98)YGHVVIEMEPM(+15.99)EPGGEGYEFIDEIK(+144.10).G	Y	Y	22.29	19.42	3357.5664	1.9	840.4005	86.38	4	F4:28745	SC-GWM-A12.raw	0	5.551E4	5.59E4	5.609E4	5.833E4	1.00	1.01	1.01	1.05	5.551E4	5.59E4	5.609E4	5.833E4	1.00	1.01	1.01	1.05	-	-	-	-	511	537	iTRAQ 4plex (K N-term); Deamidation (NQ); Oxidation (M)	G1:iTRAQ 4plex (K N-term):1000.00;Q2:Deamidation (NQ):1000.00;M13:Oxidation (M):0.00;K27:iTRAQ 4plex (K N-term):1000.00
64	193	A0A1D3HLN7	R.T(+144.10)DEESGQ(+.98)TIISGMGELHLEIIVDR.M	Y	Y	21.92	19.45	2786.3765	3.1	929.8023	119.25	12	F12:40681	SC-GWM-A9.raw	1	5.53E4	4.992E4	4.438E4	4.956E4	1.00	0.90	0.80	0.90	5.53E4	4.992E4	4.438E4	4.956E4	1.00	0.90	0.80	0.90	-	-	-	-	448	471	iTRAQ 4plex (K N-term); Deamidation (NQ)	T1:iTRAQ 4plex (K N-term):1000.00;Q7:Deamidation (NQ):1000.00
64	193	A0A1D3HLN7	F.G(+144.10)YSTDLR.S	Y	Y	21.43	19.40	954.4893	-0.4	478.2517	32.06	9	F9:8835	SC-GWM-A6.raw	1	8.413E4	7.607E4	6.745E4	6.129E4	1.00	0.90	0.80	0.73	8.413E4	7.607E4	6.745E4	6.129E4	1.00	0.90	0.80	0.73	-	-	-	-	662	668	iTRAQ 4plex (K N-term)	G1:iTRAQ 4plex (K N-term):1000.00
64	193	A0A1D3HLN7	F.P(+144.10)EPVIHIAVEPK(+144.10).T	Y	Y	21.41	19.25	1615.9541	1.1	539.6592	50.86	7	F7:15074	SC-GWM-A4.raw	1	3.084E4	2.873E4	2.377E4	2.477E4	1.00	0.93	0.77	0.80	3.084E4	2.873E4	2.377E4	2.477E4	1.00	0.93	0.77	0.80	-	-	-	-	411	422	iTRAQ 4plex (K N-term)	P1:iTRAQ 4plex (K N-term):1000.00;K12:iTRAQ 4plex (K N-term):1000.00
64	193	A0A1D3HLN7	K.G(+144.10)Q(+.98)YGHVVIEM(+15.99)EPMEPGGEGYEFIDEIK(+144.10).G	Y	Y	20.20	18.94	3357.5664	4.5	840.4026	85.08	3	F3:27999	SC-GWM-A11.raw	1	6.171E4	6.236E4	6.259E4	5.468E4	1.00	1.01	1.01	0.89	6.171E4	6.236E4	6.259E4	5.468E4	1.00	1.01	1.01	0.89	-	-	-	-	511	537	iTRAQ 4plex (K N-term); Deamidation (NQ); Oxidation (M)	G1:iTRAQ 4plex (K N-term):1000.00;Q2:Deamidation (NQ):1000.00;M10:Oxidation (M):4.52;K27:iTRAQ 4plex (K N-term):1000.00
64	194	A0A1D3EDG8	K.S(+144.10)IIWNEADK(+144.10)GTTFTYGDIPAELVETAEEWR.Q	Y	Y	137.91	33.95	3728.8452	-2.2	1243.9530	116.52	11	F11:39919	SC-GWM-A8.raw	3	4.122E5	3.313E5	3.751E5	3.73E5	1.00	0.80	0.91	0.90	4.122E5	3.313E5	3.751E5	3.73E5	1.00	0.80	0.91	0.90	0	0.28	0.08	0.23	190	219	iTRAQ 4plex (K N-term)	S1:iTRAQ 4plex (K N-term):1000.00;K9:iTRAQ 4plex (K N-term):1000.00
64	194	A0A1D3EDG8	K.L(+144.10)GEVHDGAATTDYM(+15.99)EQEQER.G	Y	Y	118.43	30.78	2438.0776	0.8	813.7004	39.82	7	F7:11076	SC-GWM-A4.raw	5	5.323E5	6.07E5	6.843E5	6.246E5	1.00	1.14	1.29	1.17	5.323E5	6.07E5	6.843E5	6.246E5	1.00	1.14	1.29	1.17	0	0.34	0.25	0.29	40	59	iTRAQ 4plex (K N-term); Oxidation (M)	L1:iTRAQ 4plex (K N-term):1000.00;M14:Oxidation (M):1000.00
64	194	A0A1D3EDG8	K.G(+144.10)QYGHVVIEMEPMEPGGEGYEFIDEIK(+144.10).G	Y	Y	116.82	30.51	3340.5874	2.2	1114.5388	114.04	5	F5:37128	SC-GWM-A2.raw	11	1.464E6	1.797E6	1.744E6	1.607E6	1.00	1.23	1.19	1.10	1.464E6	1.797E6	1.744E6	1.607E6	1.00	1.23	1.19	1.10	0	0.20	0.22	0.20	511	537	iTRAQ 4plex (K N-term)	G1:iTRAQ 4plex (K N-term):1000.00;K27:iTRAQ 4plex (K N-term):1000.00
64	194	A0A1D3EDG8	K.G(+144.10)TTFTYGDIPAELVETAEEWR.Q	Y	Y	116.48	30.72	2528.2192	-0.5	1265.1162	116.63	7	F7:39066	SC-GWM-A4.raw	3	3.469E5	3.58E5	3.456E5	3.785E5	1.00	1.03	1.00	1.09	3.469E5	3.58E5	3.456E5	3.785E5	1.00	1.03	1.00	1.09	0	0.31	0.21	0.20	199	219	iTRAQ 4plex (K N-term)	G1:iTRAQ 4plex (K N-term):1000.00
64	194	A0A1D3EDG8	R.Q(+144.10)ASPALLEPIMAVEVETPEEYMGDVMGDLNR.R	Y	Y	116.08	30.78	3547.7007	-1.6	1183.5723	117.13	11	F11:40149	SC-GWM-A8.raw	2	5.196E5	6.041E5	5.304E5	6.229E5	1.00	1.16	1.02	1.20	5.196E5	6.041E5	5.304E5	6.229E5	1.00	1.16	1.02	1.20	0	0.02	0.05	0.03	603	633	iTRAQ 4plex (K N-term)	Q1:iTRAQ 4plex (K N-term):1000.00
64	194	A0A1D3EDG8	R.A(+144.10)NPVPIVIPVGAEDSFTGVVDLLK(+144.10).M	Y	Y	111.49	29.95	2737.5508	-0.1	913.5241	112.43	9	F9:37669	SC-GWM-A6.raw	29	2.275E7	2.492E7	2.473E7	2.399E7	1.00	1.10	1.09	1.05	2.275E7	2.492E7	2.473E7	2.399E7	1.00	1.10	1.09	1.05	0	0.16	0.14	0.18	164	187	iTRAQ 4plex (K N-term)	A1:iTRAQ 4plex (K N-term):1000.00;K24:iTRAQ 4plex (K N-term):1000.00
64	194	A0A1D3EDG8	K.G(+144.10)QYGHVVIEM(+15.99)EPMEPGGEGYEFIDEIK(+144.10).G	Y	Y	111.07	30.04	3356.5823	1.0	1119.8691	102.54	5	F5:32911	SC-GWM-A2.raw	4	5.714E5	6.975E5	6.764E5	6.675E5	1.00	1.22	1.18	1.17	5.714E5	6.975E5	6.764E5	6.675E5	1.00	1.22	1.18	1.17	0	0.29	0.31	0.33	511	537	iTRAQ 4plex (K N-term); Oxidation (M)	G1:iTRAQ 4plex (K N-term):1000.00;M10:Oxidation (M):49.37;K27:iTRAQ 4plex (K N-term):1000.00
64	194	A0A1D3EDG8	K.L(+144.10)GEVHDGAATTDYMEQEQER.G	Y	Y	108.72	30.45	2422.0828	-0.5	808.3678	48.16	9	F9:14685	SC-GWM-A6.raw	9	2.805E6	3.327E6	3.261E6	3.396E6	1.00	1.19	1.16	1.21	2.805E6	3.327E6	3.261E6	3.396E6	1.00	1.19	1.16	1.21	0	0.15	0.30	0.30	40	59	iTRAQ 4plex (K N-term)	L1:iTRAQ 4plex (K N-term):1000.00
64	194	A0A1D3EDG8	R.L(+144.10)VFGSYHDVDSSQLAFELAASQAFK(+144.10).E	Y	Y	108.23	29.46	3017.5378	1.1	1006.8543	100.62	10	F10:34098	SC-GWM-A7.raw	69	7.04E6	8.824E6	8.1E6	9.492E6	1.00	1.25	1.15	1.35	7.04E6	8.824E6	8.1E6	9.492E6	1.00	1.25	1.15	1.35	0	0.35	0.33	0.35	574	598	iTRAQ 4plex (K N-term)	L1:iTRAQ 4plex (K N-term):1000.00;K25:iTRAQ 4plex (K N-term):1000.00
64	194	A0A1D3EDG8	K.G(+144.10)QYGHVVIEMEPM(+15.99)EPGGEGYEFIDEIK(+144.10).G	Y	Y	108.07	29.97	3356.5823	2.5	1119.8708	106.14	5	F5:34261	SC-GWM-A2.raw	9	7.53E5	8.114E5	8.357E5	7.798E5	1.00	1.08	1.11	1.04	7.53E5	8.114E5	8.357E5	7.798E5	1.00	1.08	1.11	1.04	0	0.14	0.11	0.12	511	537	iTRAQ 4plex (K N-term); Oxidation (M)	G1:iTRAQ 4plex (K N-term):1000.00;M13:Oxidation (M):22.45;K27:iTRAQ 4plex (K N-term):1000.00
64	194	A0A1D3EDG8	R.V(+144.10)LDGAVMVYC(+57.02)AVGGVQPQSETVWR.Q	Y	Y	102.29	29.31	2764.3799	-0.7	922.4666	97.55	10	F10:32952	SC-GWM-A7.raw	4	8.715E5	6.912E5	8.989E5	7.111E5	1.00	0.79	1.03	0.82	8.715E5	6.912E5	8.989E5	7.111E5	1.00	0.79	1.03	0.82	0	0.19	0.17	0.25	105	128	iTRAQ 4plex (K N-term); Carbamidomethylation	V1:iTRAQ 4plex (K N-term):1000.00;C10:Carbamidomethylation:1000.00
64	194	A0A1D3EDG8	R.G(+144.10)ITITSAAVTSYWSGMAK(+144.10).Q	Y	Y	101.88	28.95	2131.1228	0.6	1066.5693	86.16	11	F11:28681	SC-GWM-A8.raw	27	6.172E6	5.381E6	5.363E6	5.334E6	1.00	0.87	0.87	0.86	6.172E6	5.381E6	5.363E6	5.334E6	1.00	0.87	0.87	0.86	0	0.26	0.28	0.27	60	77	iTRAQ 4plex (K N-term)	G1:iTRAQ 4plex (K N-term):1000.00;K18:iTRAQ 4plex (K N-term):1000.00
64	194	A0A1D3EDG8	K.Y(+144.10)SEAPAHIAAAVTEAR.K	Y	Y	98.83	29.13	1799.9287	-0.4	900.9713	56.81	10	F10:18035	SC-GWM-A7.raw	8	8.905E6	1.031E7	1.063E7	1.073E7	1.00	1.16	1.19	1.20	8.905E6	1.031E7	1.063E7	1.073E7	1.00	1.16	1.19	1.20	0	0.12	0.13	0.15	684	699	iTRAQ 4plex (K N-term)	Y1:iTRAQ 4plex (K N-term):1000.00
64	194	A0A1D3EDG8	K.Y(+144.10)LGGEDLAEEEIVGALR.Q	Y	Y	97.19	28.50	1977.0176	-1.4	989.5147	111.01	5	F5:36001	SC-GWM-A2.raw	18	2.253E7	2.647E7	2.56E7	2.509E7	1.00	1.18	1.14	1.11	2.253E7	2.647E7	2.56E7	2.509E7	1.00	1.18	1.14	1.11	0	0.15	0.19	0.17	237	253	iTRAQ 4plex (K N-term)	Y1:iTRAQ 4plex (K N-term):1000.00
64	194	A0A1D3EDG8	R.Q(+144.10)NM(+15.99)IEAAAEASEELMDK(+144.10).Y	Y	Y	96.91	28.37	2183.0330	-2.3	1092.5212	79.88	10	F10:26489	SC-GWM-A7.raw	6	1.7E6	1.896E6	1.906E6	1.765E6	1.00	1.12	1.12	1.04	1.7E6	1.896E6	1.906E6	1.765E6	1.00	1.12	1.12	1.04	0	0.13	0.16	0.16	220	236	iTRAQ 4plex (K N-term); Oxidation (M)	Q1:iTRAQ 4plex (K N-term):1000.00;M3:Oxidation (M):201.35;K17:iTRAQ 4plex (K N-term):1000.00
64	194	A0A1D3EDG8	R.Q(+144.10)ASPALLEPIMAVEVETPEEYM(+15.99)GDVMGDLNR.R	Y	Y	93.95	28.17	3563.6956	-1.0	1188.9047	106.08	11	F11:36072	SC-GWM-A8.raw	3	1.558E5	1.494E5	1.565E5	1.498E5	1.00	0.96	1.00	0.96	1.558E5	1.494E5	1.565E5	1.498E5	1.00	0.96	1.00	0.96	0	0.28	0.33	0.28	603	633	iTRAQ 4plex (K N-term); Oxidation (M)	Q1:iTRAQ 4plex (K N-term):1000.00;M22:Oxidation (M):28.70
64	194	A0A1D3EDG8	R.T(+144.10)LAGEIQPMLC(+57.02)GSAFK(+144.10).N	Y	Y	93.19	28.10	2010.0521	1.0	503.5208	99.81	5	F5:31862	SC-GWM-A2.raw	5	1.247E7	8.742E6	1.162E7	8.107E6	1.00	0.70	0.93	0.65	1.247E7	8.742E6	1.162E7	8.107E6	1.00	0.70	0.93	0.65	0	0.22	0.13	0.20	256	271	iTRAQ 4plex (K N-term); Carbamidomethylation	T1:iTRAQ 4plex (K N-term):1000.00;C11:Carbamidomethylation:1000.00;K16:iTRAQ 4plex (K N-term):1000.00
64	194	A0A1D3EDG8	K.D(+144.10)VTTGETLC(+57.02)AESAPIILER.M	Y	Y	92.56	27.71	2218.1272	-1.1	740.3822	88.88	5	F5:27830	SC-GWM-A2.raw	12	6.379E6	5.948E6	7.036E6	5.941E6	1.00	0.93	1.10	0.93	6.379E6	5.948E6	7.036E6	5.941E6	1.00	0.93	1.10	0.93	0	0.19	0.16	0.23	389	407	iTRAQ 4plex (K N-term); Carbamidomethylation	D1:iTRAQ 4plex (K N-term):1000.00;C9:Carbamidomethylation:1000.00
64	194	A0A1D3EDG8	R.M(+144.10)(+15.99)EFPEPVIHIAVEPK(+144.10).T	Y	Y	92.45	28.39	2039.1005	-0.6	680.7070	66.01	9	F9:21248	SC-GWM-A6.raw	9	4.227E6	4.329E6	4.4E6	3.893E6	1.00	1.02	1.04	0.92	4.227E6	4.329E6	4.4E6	3.893E6	1.00	1.02	1.04	0.92	0	0.34	0.40	0.44	408	422	iTRAQ 4plex (K N-term); Oxidation (M)	M1:iTRAQ 4plex (K N-term):1000.00;M1:Oxidation (M):1000.00;K15:iTRAQ 4plex (K N-term):1000.00
64	194	A0A1D3EDG8	R.D(+144.10)TLPN(+.98)GIVAGYPVVDVR.I	Y	Y	91.15	27.65	1929.0328	-0.2	965.5235	78.04	7	F7:24978	SC-GWM-A4.raw	11	7.164E6	8.214E6	7.976E6	7.67E6	1.00	1.15	1.11	1.07	7.164E6	8.214E6	7.976E6	7.67E6	1.00	1.15	1.11	1.07	0	0.16	0.13	0.14	555	571	iTRAQ 4plex (K N-term); Deamidation (NQ)	D1:iTRAQ 4plex (K N-term):1000.00;N5:Deamidation (NQ):1000.00
64	194	A0A1D3EDG8	R.G(+144.10)ITITSAAVTSYWSGM(+15.99)AK(+144.10).Q	Y	Y	91.05	27.70	2147.1177	-0.5	1074.5656	77.58	10	F10:25646	SC-GWM-A7.raw	6	1.028E6	8.783E5	8.954E5	8.598E5	1.00	0.85	0.87	0.84	1.028E6	8.783E5	8.954E5	8.598E5	1.00	0.85	0.87	0.84	0	0.23	0.24	0.22	60	77	iTRAQ 4plex (K N-term); Oxidation (M)	G1:iTRAQ 4plex (K N-term):1000.00;M16:Oxidation (M):1000.00;K18:iTRAQ 4plex (K N-term):1000.00
64	194	A0A1D3EDG8	R.Q(+144.10)ASPALLEPIM(+15.99)AVEVETPEEYMGDVMGDLNR.R	Y	Y	90.65	27.78	3563.6956	-2.0	1188.9034	114.24	9	F9:38309	SC-GWM-A6.raw	2	1.264E5	1.211E5	1.206E5	1.167E5	1.00	0.96	0.95	0.92	1.264E5	1.211E5	1.206E5	1.167E5	1.00	0.96	0.95	0.92	0	0.25	0.30	0.34	603	633	iTRAQ 4plex (K N-term); Oxidation (M)	Q1:iTRAQ 4plex (K N-term):1000.00;M11:Oxidation (M):41.98
64	194	A0A1D3EDG8	R.M(+144.10)LDAVVELLPAPTDIPPVQGVNPNTEEADSR.Q	Y	Y	90.31	27.91	3430.7412	0.1	858.6927	117.34	6	F6:37966	SC-GWM-A3.raw	4	9.123E5	1.069E6	9.492E5	1.012E6	1.00	1.17	1.04	1.11	9.123E5	1.069E6	9.492E5	1.012E6	1.00	1.17	1.04	1.11	0	0.21	0.17	0.14	278	308	iTRAQ 4plex (K N-term)	M1:iTRAQ 4plex (K N-term):1000.00
64	194	A0A1D3EDG8	N.P(+144.10)VPIVIPVGAEDSFTGVVDLLK(+144.10).M	Y	Y	89.51	27.72	2552.4709	-0.3	851.8307	112.61	9	F9:37736	SC-GWM-A6.raw	3	3.549E5	3.708E5	3.842E5	3.837E5	1.00	1.04	1.08	1.08	3.549E5	3.708E5	3.842E5	3.837E5	1.00	1.04	1.08	1.08	0	0.16	0.12	0.07	166	187	iTRAQ 4plex (K N-term)	P1:iTRAQ 4plex (K N-term):1000.00;K22:iTRAQ 4plex (K N-term):1000.00
64	194	A0A1D3EDG8	R.A(+144.10)EVPLAEMFGYSTDLR.S	Y	Y	89.09	27.62	1941.9628	0.1	648.3282	114.06	5	F5:37136	SC-GWM-A2.raw	14	2.105E7	2.373E7	2.286E7	2.241E7	1.00	1.13	1.09	1.06	2.105E7	2.373E7	2.286E7	2.241E7	1.00	1.13	1.09	1.06	0	0.18	0.14	0.16	653	668	iTRAQ 4plex (K N-term)	A1:iTRAQ 4plex (K N-term):1000.00
64	194	A0A1D3EDG8	R.E(+144.10)FGVEANIGAPQVAYR.E	Y	Y	87.93	27.60	1863.9601	-0.2	932.9871	67.93	8	F8:22015	SC-GWM-A5.raw	43	9.905E6	9.703E6	1.004E7	9.486E6	1.00	0.98	1.01	0.96	9.905E6	9.703E6	1.004E7	9.486E6	1.00	0.98	1.01	0.96	0	0.36	0.34	0.41	475	490	iTRAQ 4plex (K N-term)	E1:iTRAQ 4plex (K N-term):1000.00
64	194	A0A1D3EDG8	R.G(+144.10)VVLGMDDDGIGGK(+144.10)K(+144.10).V	Y	Y	87.63	27.28	1892.0403	-0.4	947.0270	65.76	5	F5:19502	SC-GWM-A2.raw	3	2.096E6	1.809E6	2.164E6	2.076E6	1.00	0.86	1.03	0.99	2.096E6	1.809E6	2.164E6	2.076E6	1.00	0.86	1.03	0.99	0	0.15	0.10	0.09	636	650	iTRAQ 4plex (K N-term)	G1:iTRAQ 4plex (K N-term):1000.00;K14:iTRAQ 4plex (K N-term):1000.00;K15:iTRAQ 4plex (K N-term):1000.00
64	194	A0A1D3EDG8	R.L(+144.10)VQMTAADRTEIEEVR.A	Y	Y	86.81	27.65	2004.0431	0.4	669.0219	75.52	5	F5:23030	SC-GWM-A2.raw	16	6.195E6	5.727E6	6.321E6	5.976E6	1.00	0.92	1.02	0.96	6.195E6	5.727E6	6.321E6	5.976E6	1.00	0.92	1.02	0.96	0	0.24	0.16	0.24	362	377	iTRAQ 4plex (K N-term)	L1:iTRAQ 4plex (K N-term):1000.00
64	194	A0A1D3EDG8	R.R(+144.10)GVVLGMDDDGIGGK(+144.10).K	Y	Y	84.59	26.73	1775.9443	0.6	888.9800	65.96	5	F5:19572	SC-GWM-A2.raw	3	1.83E6	2.07E6	2.033E6	1.957E6	1.00	1.13	1.11	1.07	1.83E6	2.07E6	2.033E6	1.957E6	1.00	1.13	1.11	1.07	0	0.03	0.08	0.08	635	649	iTRAQ 4plex (K N-term)	R1:iTRAQ 4plex (K N-term):1000.00;K15:iTRAQ 4plex (K N-term):1000.00
64	194	A0A1D3EDG8	R.T(+144.10)LAGEIQPM(+15.99)LC(+57.02)GSAFK(+144.10).N	Y	Y	83.27	27.06	2026.0471	-0.1	676.3563	85.45	5	F5:26553	SC-GWM-A2.raw	7	3.694E6	3.133E6	3.707E6	2.759E6	1.00	0.85	1.00	0.75	3.694E6	3.133E6	3.707E6	2.759E6	1.00	0.85	1.00	0.75	0	0.26	0.20	0.21	256	271	iTRAQ 4plex (K N-term); Oxidation (M); Carbamidomethylation	T1:iTRAQ 4plex (K N-term):1000.00;M9:Oxidation (M):1000.00;C11:Carbamidomethylation:1000.00;K16:iTRAQ 4plex (K N-term):1000.00
64	194	A0A1D3EDG8	R.A(+144.10)EVPLAEM(+15.99)FGYSTDLR.S	Y	Y	82.41	26.31	1957.9576	3.8	979.9898	76.35	9	F9:24821	SC-GWM-A6.raw	8	1.974E6	1.94E6	2.156E6	1.929E6	1.00	0.98	1.09	0.98	1.974E6	1.94E6	2.156E6	1.929E6	1.00	0.98	1.09	0.98	0	0.14	0.11	0.19	653	668	iTRAQ 4plex (K N-term); Oxidation (M)	A1:iTRAQ 4plex (K N-term):1000.00;M8:Oxidation (M):1000.00
64	194	A0A1D3EDG8	R.Q(+144.10)NMIEAAAEASEELMDK(+144.10).Y	Y	Y	82.07	26.67	2167.0381	-3.1	723.3511	117.07	5	F5:38217	SC-GWM-A2.raw	10	5.74E6	7.39E6	6.907E6	7.224E6	1.00	1.29	1.20	1.26	5.74E6	7.39E6	6.907E6	7.224E6	1.00	1.29	1.20	1.26	0	0.22	0.18	0.18	220	236	iTRAQ 4plex (K N-term)	Q1:iTRAQ 4plex (K N-term):1000.00;K17:iTRAQ 4plex (K N-term):1000.00
64	194	A0A1D3EDG8	R.N(+144.10)IGISAHIDAGK(+144.10).T	Y	Y	81.52	26.35	1482.8398	0.1	742.4272	46.44	8	F8:14168	SC-GWM-A5.raw	95	1.482E7	1.723E7	1.733E7	1.788E7	1.00	1.16	1.17	1.21	1.482E7	1.723E7	1.733E7	1.788E7	1.00	1.16	1.17	1.21	0	0.19	0.18	0.21	12	23	iTRAQ 4plex (K N-term)	N1:iTRAQ 4plex (K N-term):1000.00;K12:iTRAQ 4plex (K N-term):1000.00
64	194	A0A1D3EDG8	K.M(+144.10)LNDK(+144.10)YVGQLTFIR.V	Y	Y	80.54	26.66	1985.1012	0.3	662.7079	74.61	10	F10:24584	SC-GWM-A7.raw	1	2.084E5	3.776E5	3.883E5	2.927E5	1.00	1.81	1.86	1.40	2.084E5	3.776E5	3.883E5	2.927E5	1.00	1.81	1.86	1.40	-	-	-	-	323	336	iTRAQ 4plex (K N-term)	M1:iTRAQ 4plex (K N-term):1000.00;K5:iTRAQ 4plex (K N-term):1000.00
64	194	A0A1D3EDG8	K.G(+144.10)IRDTLPNGIVAGYPVVDVR.I	Y	Y	78.63	26.19	2254.2554	-0.3	752.4255	75.59	7	F7:24074	SC-GWM-A4.raw	1	4.568E4	5.421E4	5.258E4	4.7E4	1.00	1.19	1.15	1.03	4.568E4	5.421E4	5.258E4	4.7E4	1.00	1.19	1.15	1.03	-	-	-	-	552	571	iTRAQ 4plex (K N-term)	G1:iTRAQ 4plex (K N-term):1000.00
64	194	A0A1D3EDG8	R.G(+144.10)VVLGMDDDGIGGK(+144.10).K	Y	Y	78.32	26.88	1619.8433	-1.7	810.9276	76.16	1	F1:23303	SC-GWM-A1.raw	6	1.706E7	2.09E7	1.988E7	1.901E7	1.00	1.23	1.17	1.11	1.706E7	2.09E7	1.988E7	1.901E7	1.00	1.23	1.17	1.11	0	0.15	0.15	0.15	636	649	iTRAQ 4plex (K N-term)	G1:iTRAQ 4plex (K N-term):1000.00;K14:iTRAQ 4plex (K N-term):1000.00
64	194	A0A1D3EDG8	R.Q(+144.10)NMIEAAAEASEELM(+15.99)DK(+144.10).Y	Y	Y	75.88	26.18	2183.0330	-0.2	728.6848	102.69	1	F1:32913	SC-GWM-A1.raw	4	1.919E6	2.108E6	2.229E6	2.08E6	1.00	1.10	1.16	1.08	1.919E6	2.108E6	2.229E6	2.08E6	1.00	1.10	1.16	1.08	0	0.15	0.15	0.18	220	236	iTRAQ 4plex (K N-term); Oxidation (M)	Q1:iTRAQ 4plex (K N-term):1000.00;M15:Oxidation (M):166.34;K17:iTRAQ 4plex (K N-term):1000.00
64	194	A0A1D3EDG8	R.L(+144.10)VFGSYHDVDSSQ(+.98)LAFELAASQAFK(+144.10).E	Y	Y	75.76	25.90	3018.5217	4.1	755.6408	100.96	8	F8:34166	SC-GWM-A5.raw	5	8.468E5	8.674E5	8.245E5	9.313E5	1.00	1.02	0.97	1.10	8.468E5	8.674E5	8.245E5	9.313E5	1.00	1.02	0.97	1.10	0	0.68	0.80	0.77	574	598	iTRAQ 4plex (K N-term); Deamidation (NQ)	L1:iTRAQ 4plex (K N-term):1000.00;Q13:Deamidation (NQ):37.94;K25:iTRAQ 4plex (K N-term):1000.00
64	194	A0A1D3EDG8	R.Q(+144.10)N(+.98)MIEAAAEASEELMDK(+144.10).Y	Y	Y	75.57	25.96	2168.0220	-0.2	723.6811	104.16	11	F11:35337	SC-GWM-A8.raw	2	4.944E5	4.706E5	4.748E5	4.636E5	1.00	0.95	0.96	0.94	4.944E5	4.706E5	4.748E5	4.636E5	1.00	0.95	0.96	0.94	0	0.00	0.12	0.04	220	236	iTRAQ 4plex (K N-term); Deamidation (NQ)	Q1:iTRAQ 4plex (K N-term):1000.00;N2:Deamidation (NQ):1000.00;K17:iTRAQ 4plex (K N-term):1000.00
64	194	A0A1D3EDG8	K.S(+144.10)GDTVLNSVK(+144.10).G	Y	Y	75.05	25.26	1306.7336	2.9	654.3760	54.06	5	F5:15432	SC-GWM-A2.raw	6	3.08E7	3.41E7	3.354E7	3.298E7	1.00	1.11	1.09	1.07	3.08E7	3.41E7	3.354E7	3.298E7	1.00	1.11	1.09	1.07	0	0.10	0.12	0.13	344	353	iTRAQ 4plex (K N-term)	S1:iTRAQ 4plex (K N-term):1000.00;K10:iTRAQ 4plex (K N-term):1000.00
64	194	A0A1D3EDG8	R.R(+144.10)GVVLGM(+15.99)DDDGIGGK(+144.10).K	Y	Y	73.79	25.76	1791.9392	-0.2	598.3203	55.64	5	F5:15956	SC-GWM-A2.raw	5	1.176E6	1.152E6	1.245E6	1.115E6	1.00	0.98	1.06	0.95	1.176E6	1.152E6	1.245E6	1.115E6	1.00	0.98	1.06	0.95	0	0.12	0.08	0.12	635	649	iTRAQ 4plex (K N-term); Oxidation (M)	R1:iTRAQ 4plex (K N-term):1000.00;M7:Oxidation (M):1000.00;K15:iTRAQ 4plex (K N-term):1000.00
64	194	A0A1D3EDG8	R.M(+144.10)(+15.99)LDAVVELLPAPTDIPPVQGVNPNTEEADSR.Q	Y	Y	73.23	25.79	3446.7361	1.1	862.6923	114.05	6	F6:36793	SC-GWM-A3.raw	4	3.945E5	4.108E5	3.945E5	4.183E5	1.00	1.04	1.00	1.06	3.945E5	4.108E5	3.945E5	4.183E5	1.00	1.04	1.00	1.06	0	0.24	0.18	0.22	278	308	iTRAQ 4plex (K N-term); Oxidation (M)	M1:iTRAQ 4plex (K N-term):1000.00;M1:Oxidation (M):1000.00
64	194	A0A1D3EDG8	R.I(+144.10)LFYTGLTHK(+144.10).L	Y	Y	73.23	39.05	1479.8693	2.8	494.2984	63.88	11	F11:20569	SC-GWM-A8.raw	7	2.444E7	2.823E7	2.793E7	2.841E7	1.00	1.16	1.14	1.16	2.444E7	2.823E7	2.793E7	2.841E7	1.00	1.16	1.14	1.16	0	0.20	0.22	0.22	30	39	iTRAQ 4plex (K N-term)	I1:iTRAQ 4plex (K N-term):1000.00;K10:iTRAQ 4plex (K N-term):1000.00
64	194	A0A1D3EDG8	R.G(+144.10)VVLGM(+15.99)DDDGIGGK(+144.10)K(+144.10).V	Y	Y	72.78	25.61	1908.0352	-2.1	637.0176	56.23	5	F5:16162	SC-GWM-A2.raw	2	3.39E5	2.72E5	3.711E5	3.291E5	1.00	0.80	1.09	0.97	3.39E5	2.72E5	3.711E5	3.291E5	1.00	0.80	1.09	0.97	0	0.26	0.02	0.17	636	650	iTRAQ 4plex (K N-term); Oxidation (M)	G1:iTRAQ 4plex (K N-term):1000.00;M6:Oxidation (M):1000.00;K14:iTRAQ 4plex (K N-term):1000.00;K15:iTRAQ 4plex (K N-term):1000.00
64	194	A0A1D3EDG8	K.M(+144.10)LN(+.98)DK(+144.10)YVGQLTFIR.V	Y	Y	72.36	25.23	1986.0852	-0.4	663.0354	77.30	7	F7:24702	SC-GWM-A4.raw	1	1.259E5	1.221E5	1.251E5	1.204E5	1.00	0.97	0.99	0.96	1.259E5	1.221E5	1.251E5	1.204E5	1.00	0.97	0.99	0.96	-	-	-	-	323	336	iTRAQ 4plex (K N-term); Deamidation (NQ)	M1:iTRAQ 4plex (K N-term):1000.00;N3:Deamidation (NQ):129.19;K5:iTRAQ 4plex (K N-term):1000.00
64	194	A0A1D3EDG8	R.F(+144.10)NIIDTPGHVDFTVEVER.S	Y	Y	72.06	25.46	2231.1343	0.1	744.7188	92.64	3	F3:30703	SC-GWM-A11.raw	102	2.386E7	2.538E7	2.531E7	2.431E7	1.00	1.06	1.06	1.02	2.386E7	2.538E7	2.531E7	2.431E7	1.00	1.06	1.06	1.02	0	0.15	0.15	0.14	84	101	iTRAQ 4plex (K N-term)	F1:iTRAQ 4plex (K N-term):1000.00
64	194	A0A1D3EDG8	K.K(+144.10)(+144.10)YSEAPAHIAAAVTEAR.K	Y	Y	71.79	25.48	2072.1257	0.3	1037.0704	52.67	12	F12:16455	SC-GWM-A9.raw	10	1.106E7	1.161E7	1.189E7	1.143E7	1.00	1.05	1.07	1.03	1.106E7	1.161E7	1.189E7	1.143E7	1.00	1.05	1.07	1.03	0	0.23	0.12	0.20	683	699	iTRAQ 4plex (K N-term)	K1:iTRAQ 4plex (K N-term):1000.00;K1:iTRAQ 4plex (K N-term):1000.00
64	194	A0A1D3EDG8	K.Y(+144.10)VGQLTFIR.V	Y	Y	71.55	34.10	1239.7097	1.7	620.8632	68.94	10	F10:22467	SC-GWM-A7.raw	6	1.881E7	1.918E7	2.04E7	1.981E7	1.00	1.02	1.08	1.05	1.881E7	1.918E7	2.04E7	1.981E7	1.00	1.02	1.08	1.05	0	0.14	0.08	0.12	328	336	iTRAQ 4plex (K N-term)	Y1:iTRAQ 4plex (K N-term):1000.00
64	194	A0A1D3EDG8	K.G(+144.10)QYGHVVIEM(+15.99)EPM(+15.99)EPGGEGYEFIDEIK(+144.10).G	Y	Y	71.05	25.20	3372.5774	0.5	844.1520	96.93	1	F1:30808	SC-GWM-A1.raw	1	7.857E4	8.125E4	1.02E5	8.635E4	1.00	1.03	1.30	1.10	7.857E4	8.125E4	1.02E5	8.635E4	1.00	1.03	1.30	1.10	-	-	-	-	511	537	iTRAQ 4plex (K N-term); Oxidation (M)	G1:iTRAQ 4plex (K N-term):1000.00;M10:Oxidation (M):1000.00;M13:Oxidation (M):1000.00;K27:iTRAQ 4plex (K N-term):1000.00
64	194	A0A1D3EDG8	C.A(+144.10)VGGVQPQSETVWR.Q	Y	Y	70.64	24.43	1656.8705	1.2	829.4435	51.02	8	F8:15774	SC-GWM-A5.raw	1	1.979E5	1.461E5	2.036E5	1.173E5	1.00	0.74	1.03	0.59	1.979E5	1.461E5	2.036E5	1.173E5	1.00	0.74	1.03	0.59	-	-	-	-	115	128	iTRAQ 4plex (K N-term)	A1:iTRAQ 4plex (K N-term):1000.00
64	194	A0A1D3EDG8	R.G(+144.10)VVLGM(+15.99)DDDGIGGK(+144.10).K	Y	Y	69.32	25.21	1635.8381	-2.7	818.9241	48.63	10	F10:14973	SC-GWM-A7.raw	9	3.113E6	3.114E6	3.575E6	2.861E6	1.00	1.00	1.15	0.92	3.113E6	3.114E6	3.575E6	2.861E6	1.00	1.00	1.15	0.92	0	0.15	0.16	0.18	636	649	iTRAQ 4plex (K N-term); Oxidation (M)	G1:iTRAQ 4plex (K N-term):1000.00;M6:Oxidation (M):1000.00;K14:iTRAQ 4plex (K N-term):1000.00
64	194	A0A1D3EDG8	R.L(+144.10)VQM(+15.99)TAADRTEIEEVR.A	Y	Y	68.60	24.37	2020.0381	0.2	674.3535	64.54	5	F5:19085	SC-GWM-A2.raw	3	1.792E6	1.517E6	2.089E6	1.527E6	1.00	0.85	1.17	0.85	1.792E6	1.517E6	2.089E6	1.527E6	1.00	0.85	1.17	0.85	0	0.05	0.20	0.11	362	377	iTRAQ 4plex (K N-term); Oxidation (M)	L1:iTRAQ 4plex (K N-term):1000.00;M4:Oxidation (M):1000.00
64	194	A0A1D3EDG8	P.P(+144.10)VQGVNPNTEEADSR.Q	Y	Y	68.33	25.01	1755.8510	-2.0	878.9310	30.97	8	F8:8753	SC-GWM-A5.raw	1	2.463E4	3.44E4	4.953E4	3.004E4	1.00	1.40	2.01	1.22	2.463E4	3.44E4	4.953E4	3.004E4	1.00	1.40	2.01	1.22	-	-	-	-	294	308	iTRAQ 4plex (K N-term)	P1:iTRAQ 4plex (K N-term):1000.00
64	194	A0A1D3EDG8	R.Q(+144.10)NM(+15.99)IEAAAEASEELM(+15.99)DK(+144.10).Y	Y	Y	66.43	24.58	2199.0278	1.8	734.0179	66.04	8	F8:21292	SC-GWM-A5.raw	2	2.721E5	2.321E5	2.537E5	2.092E5	1.00	0.85	0.93	0.77	2.721E5	2.321E5	2.537E5	2.092E5	1.00	0.85	0.93	0.77	0	0.05	0.02	0.03	220	236	iTRAQ 4plex (K N-term); Oxidation (M)	Q1:iTRAQ 4plex (K N-term):1000.00;M3:Oxidation (M):1000.00;M15:Oxidation (M):1000.00;K17:iTRAQ 4plex (K N-term):1000.00
64	194	A0A1D3EDG8	V.P(+144.10)IVIPVGAEDSFTGVVDLLK(+144.10).M	Y	Y	65.95	24.57	2356.3496	0.2	786.4573	109.96	7	F7:36653	SC-GWM-A4.raw	2	1.136E5	1.323E5	1.261E5	1.052E5	1.00	1.16	1.11	0.93	1.136E5	1.323E5	1.261E5	1.052E5	1.00	1.16	1.11	0.93	0	0.10	0.03	0.07	168	187	iTRAQ 4plex (K N-term)	P1:iTRAQ 4plex (K N-term):1000.00;K20:iTRAQ 4plex (K N-term):1000.00
64	194	A0A1D3EDG8	K.S(+144.10)GDTVLN(+.98)SVK(+144.10).G	Y	Y	65.29	26.10	1307.7177	-0.5	654.8658	33.71	11	F11:9622	SC-GWM-A8.raw	6	4.579E6	4.789E6	4.922E6	4.348E6	1.00	1.05	1.07	0.95	4.579E6	4.789E6	4.922E6	4.348E6	1.00	1.05	1.07	0.95	0	0.12	0.13	0.14	344	353	iTRAQ 4plex (K N-term); Deamidation (NQ)	S1:iTRAQ 4plex (K N-term):1000.00;N7:Deamidation (NQ):1000.00;K10:iTRAQ 4plex (K N-term):1000.00
64	194	A0A1D3EDG8	R.D(+144.10)TLPNGIVAGYPVVDVR.I	Y	Y	65.22	24.58	1928.0488	0.5	965.0322	76.69	12	F12:25240	SC-GWM-A9.raw	2	2.072E6	2.248E6	2.472E6	2.63E6	1.00	1.08	1.19	1.27	2.072E6	2.248E6	2.472E6	2.63E6	1.00	1.08	1.19	1.27	0	0.10	0.14	0.11	555	571	iTRAQ 4plex (K N-term)	D1:iTRAQ 4plex (K N-term):1000.00
64	194	A0A1D3EDG8	I.P(+144.10)PVQGVNPNTEEADSR.Q	Y	Y	65.14	23.97	1852.9037	-1.2	618.6411	34.16	10	F10:9760	SC-GWM-A7.raw	1	1.101E5	1.123E5	1.242E5	1.067E5	1.00	1.02	1.13	0.97	1.101E5	1.123E5	1.242E5	1.067E5	1.00	1.02	1.13	0.97	-	-	-	-	293	308	iTRAQ 4plex (K N-term)	P1:iTRAQ 4plex (K N-term):1000.00
64	194	A0A1D3EDG8	R.M(+144.10)EFPEPVIHIAVEPK(+144.10).T	Y	Y	65.06	24.97	2023.1056	-0.2	675.3757	80.30	3	F3:26249	SC-GWM-A11.raw	19	3.098E7	3.312E7	3.362E7	3.268E7	1.00	1.07	1.09	1.05	3.098E7	3.312E7	3.362E7	3.268E7	1.00	1.07	1.09	1.05	0	0.21	0.25	0.26	408	422	iTRAQ 4plex (K N-term)	M1:iTRAQ 4plex (K N-term):1000.00;K15:iTRAQ 4plex (K N-term):1000.00
64	194	A0A1D3EDG8	Y.C(+57.02)(+144.10)AVGGVQPQSETVWR.Q	Y	Y	65.06	25.28	1816.9012	0.9	909.4587	52.14	8	F8:16164	SC-GWM-A5.raw	1	8.961E5	5.598E5	9.075E5	4.71E5	1.00	0.62	1.01	0.53	8.961E5	5.598E5	9.075E5	4.71E5	1.00	0.62	1.01	0.53	-	-	-	-	114	128	Carbamidomethylation; iTRAQ 4plex (K N-term)	C1:Carbamidomethylation:1000.00;C1:iTRAQ 4plex (K N-term):1000.00
64	194	A0A1D3EDG8	R.A(+144.10)GDIAAAIGLK(+144.10)DVTTGETLC(+57.02)AESAPIILER.M	Y	Y	62.48	24.43	3342.7947	-6.3	836.7007	116.24	1	F1:37758	SC-GWM-A1.raw	1	8.823E4	1.229E5	1.254E5	1.171E5	1.00	1.39	1.42	1.33	8.823E4	1.229E5	1.254E5	1.171E5	1.00	1.39	1.42	1.33	-	-	-	-	378	407	iTRAQ 4plex (K N-term); Carbamidomethylation	A1:iTRAQ 4plex (K N-term):1000.00;K11:iTRAQ 4plex (K N-term):1000.00;C20:Carbamidomethylation:1000.00
64	194	A0A1D3EDG8	R.R(+144.10)GVVLGM(+15.99)DDDGIGGK(+144.10)K(+144.10).V	Y	Y	62.17	24.58	2064.1362	0.3	517.0415	50.86	5	F5:14280	SC-GWM-A2.raw	1	2.707E5	2.359E5	2.519E5	2.464E5	1.00	0.87	0.93	0.91	2.707E5	2.359E5	2.519E5	2.464E5	1.00	0.87	0.93	0.91	-	-	-	-	635	650	iTRAQ 4plex (K N-term); Oxidation (M)	R1:iTRAQ 4plex (K N-term):1000.00;M7:Oxidation (M):1000.00;K15:iTRAQ 4plex (K N-term):1000.00;K16:iTRAQ 4plex (K N-term):1000.00
64	194	A0A1D3EDG8	R.V(+144.10)LDGAVMVYC(+57.02)AVGGVQ(+.98)PQSETVWR.Q	Y	Y	60.70	24.10	2765.3638	6.7	1383.6984	97.88	10	F10:33069	SC-GWM-A7.raw	0	2.474E4	5.074E3	1.803E4	7.823E3	1.00	0.21	0.73	0.32	2.474E4	5.074E3	1.803E4	7.823E3	1.00	0.21	0.73	0.32	-	-	-	-	105	128	iTRAQ 4plex (K N-term); Carbamidomethylation; Deamidation (NQ)	V1:iTRAQ 4plex (K N-term):1000.00;C10:Carbamidomethylation:1000.00;Q16:Deamidation (NQ):11.10
64	194	A0A1D3EDG8	R.T(+144.10)LAGEIQ(+.98)PM(+15.99)LC(+57.02)GSAFK(+144.10).N	Y	Y	59.39	24.14	2027.0311	3.1	676.6864	99.22	5	F5:31640	SC-GWM-A2.raw	1	6.204E5	4.869E5	6.081E5	4.463E5	1.00	0.78	0.98	0.72	6.204E5	4.869E5	6.081E5	4.463E5	1.00	0.78	0.98	0.72	0	0.16	0.28	0.12	256	271	iTRAQ 4plex (K N-term); Deamidation (NQ); Oxidation (M); Carbamidomethylation	T1:iTRAQ 4plex (K N-term):1000.00;Q7:Deamidation (NQ):1000.00;M9:Oxidation (M):1000.00;C11:Carbamidomethylation:1000.00;K16:iTRAQ 4plex (K N-term):1000.00
64	194	A0A1D3EDG8	R.V(+144.10)YSGVVK(+144.10).S	Y	Y	59.34	31.54	1038.6317	1.2	520.3237	33.92	9	F9:9517	SC-GWM-A6.raw	5	1.559E7	1.745E7	1.639E7	1.604E7	1.00	1.12	1.05	1.03	1.559E7	1.745E7	1.639E7	1.604E7	1.00	1.12	1.05	1.03	0	0.19	0.19	0.29	337	343	iTRAQ 4plex (K N-term)	V1:iTRAQ 4plex (K N-term):1000.00;K7:iTRAQ 4plex (K N-term):1000.00
64	194	A0A1D3EDG8	R.K(+144.10)(+144.10)TPISLYR.N	Y	Y	59.12	23.99	1264.7747	1.5	633.3956	37.81	7	F7:10397	SC-GWM-A4.raw	8	3.023E6	3.265E6	3.303E6	2.858E6	1.00	1.08	1.09	0.95	3.023E6	3.265E6	3.303E6	2.858E6	1.00	1.08	1.09	0.95	0	0.25	0.28	0.30	4	11	iTRAQ 4plex (K N-term)	K1:iTRAQ 4plex (K N-term):1000.00;K1:iTRAQ 4plex (K N-term):1000.00
64	194	A0A1D3EDG8	R.A(+144.10)TYSMEFK(+144.10).K	Y	Y	59.04	23.82	1263.6412	-1.1	632.8272	49.11	10	F10:15167	SC-GWM-A7.raw	7	3.369E7	3.85E7	3.887E7	3.661E7	1.00	1.14	1.15	1.09	3.369E7	3.85E7	3.887E7	3.661E7	1.00	1.14	1.15	1.09	0	0.16	0.16	0.16	675	682	iTRAQ 4plex (K N-term)	A1:iTRAQ 4plex (K N-term):1000.00;K8:iTRAQ 4plex (K N-term):1000.00
64	194	A0A1D3EDG8	R.M(+144.10)LDAVVELLPAPTDI.P	Y	Y	58.60	23.61	1739.9501	0.5	870.9827	118.31	6	F6:38357	SC-GWM-A3.raw	1	1.267E5	1.55E5	1.753E5	1.492E5	1.00	1.22	1.38	1.18	1.267E5	1.55E5	1.753E5	1.492E5	1.00	1.22	1.38	1.18	-	-	-	-	278	292	iTRAQ 4plex (K N-term)	M1:iTRAQ 4plex (K N-term):1000.00
64	194	A0A1D3EDG8	K.F(+144.10)SALAFK(+144.10).M	Y	Y	58.26	54.83	1070.6367	1.9	536.3267	62.04	9	F9:19726	SC-GWM-A6.raw	3	6.251E7	6.275E7	6.969E7	6.325E7	1.00	1.00	1.11	1.01	6.251E7	6.275E7	6.969E7	6.325E7	1.00	1.00	1.11	1.01	0	0.11	0.12	0.13	316	322	iTRAQ 4plex (K N-term)	F1:iTRAQ 4plex (K N-term):1000.00;K7:iTRAQ 4plex (K N-term):1000.00
64	194	A0A1D3EDG8	R.L(+144.10)VFGSYHDVDSSQLAFELAASQ(+.98)AFK(+144.10).E	Y	Y	58.02	23.65	3018.5217	2.9	755.6399	100.21	8	F8:33897	SC-GWM-A5.raw	0	7.223E4	8.144E4	8.06E4	8.847E4	1.00	1.13	1.12	1.22	7.223E4	8.144E4	8.06E4	8.847E4	1.00	1.13	1.12	1.22	-	-	-	-	574	598	iTRAQ 4plex (K N-term); Deamidation (NQ)	L1:iTRAQ 4plex (K N-term):1000.00;Q22:Deamidation (NQ):23.56;K25:iTRAQ 4plex (K N-term):1000.00
64	194	A0A1D3EDG8	N.M(+144.10)IEAAAEASEELMDK(+144.10).Y	Y	Y	57.83	23.98	1924.9365	0.3	963.4758	89.62	3	F3:29626	SC-GWM-A11.raw	2	2.93E5	3.63E5	3.831E5	3.427E5	1.00	1.24	1.31	1.17	2.93E5	3.63E5	3.831E5	3.427E5	1.00	1.24	1.31	1.17	0	0.14	0.17	0.15	222	236	iTRAQ 4plex (K N-term)	M1:iTRAQ 4plex (K N-term):1000.00;K15:iTRAQ 4plex (K N-term):1000.00
64	194	A0A1D3EDG8	K.S(+144.10)IIWNEADK(+144.10).G	Y	Y	57.11	33.84	1362.7386	-1.3	682.3757	52.36	4	F4:16140	SC-GWM-A12.raw	6	3.122E7	4.043E7	3.762E7	3.731E7	1.00	1.30	1.21	1.20	3.122E7	4.043E7	3.762E7	3.731E7	1.00	1.30	1.21	1.20	0	0.13	0.12	0.12	190	198	iTRAQ 4plex (K N-term)	S1:iTRAQ 4plex (K N-term):1000.00;K9:iTRAQ 4plex (K N-term):1000.00
64	194	A0A1D3EDG8	K.G(+144.10)IRDTLPN(+.98)GIVAGYPVVDVR.I	Y	Y	56.05	23.57	2255.2395	-1.5	752.7526	74.44	2	F2:24352	SC-GWM-A10.raw	2	1.954E5	1.908E5	2.134E5	1.984E5	1.00	0.98	1.09	1.02	1.954E5	1.908E5	2.134E5	1.984E5	1.00	0.98	1.09	1.02	0	0.07	0.06	0.01	552	571	iTRAQ 4plex (K N-term); Deamidation (NQ)	G1:iTRAQ 4plex (K N-term):1000.00;N8:Deamidation (NQ):1000.00
64	194	A0A1D3EDG8	R.L(+144.10)VQMTAADR.T	Y	Y	55.91	24.10	1147.6141	-0.7	574.8140	39.81	11	F11:11640	SC-GWM-A8.raw	3	2.243E7	2.925E7	2.652E7	2.659E7	1.00	1.30	1.18	1.19	2.243E7	2.925E7	2.652E7	2.659E7	1.00	1.30	1.18	1.19	0	0.22	0.17	0.22	362	370	iTRAQ 4plex (K N-term)	L1:iTRAQ 4plex (K N-term):1000.00
64	194	A0A1D3EDG8	R.A(+144.10)GDIAAAIGLK(+144.10).D	Y	Y	54.95	25.88	1286.7802	-0.4	644.3971	84.41	5	F5:26169	SC-GWM-A2.raw	6	3.031E7	3.401E7	3.386E7	3.23E7	1.00	1.12	1.12	1.07	3.031E7	3.401E7	3.386E7	3.23E7	1.00	1.12	1.12	1.07	0	0.13	0.11	0.09	378	388	iTRAQ 4plex (K N-term)	A1:iTRAQ 4plex (K N-term):1000.00;K11:iTRAQ 4plex (K N-term):1000.00
64	194	A0A1D3EDG8	R.Q(+144.10)ASPALLEPIMAVEVETPEEYMGDVM(+15.99)GDLNR.R	Y	Y	52.89	23.01	3563.6956	0.9	891.9320	110.97	8	F8:37747	SC-GWM-A5.raw	2	5.297E4	6.147E4	5.684E4	6.601E4	1.00	1.16	1.07	1.25	5.297E4	6.147E4	5.684E4	6.601E4	1.00	1.16	1.07	1.25	0	0.08	0.13	0.10	603	633	iTRAQ 4plex (K N-term); Oxidation (M)	Q1:iTRAQ 4plex (K N-term):1000.00;M26:Oxidation (M):14.19
64	194	A0A1D3EDG8	R.E(+144.10)FGVEAN(+.98)IGAPQVAYR.E	Y	Y	52.63	23.03	1864.9441	1.1	622.6560	84.42	5	F5:26172	SC-GWM-A2.raw	1	1.986E5	2.113E5	2.25E5	2.2E5	1.00	1.06	1.13	1.11	1.986E5	2.113E5	2.25E5	2.2E5	1.00	1.06	1.13	1.11	0	0.16	0.17	0.12	475	490	iTRAQ 4plex (K N-term); Deamidation (NQ)	E1:iTRAQ 4plex (K N-term):1000.00;N7:Deamidation (NQ):33.54
64	194	A0A1D3EDG8	R.E(+144.10)FIPSVDK(+144.10).G	Y	Y	50.98	23.25	1221.6848	-0.3	611.8495	66.72	5	F5:19849	SC-GWM-A2.raw	5	5.36E7	6.2E7	6.244E7	5.822E7	1.00	1.16	1.16	1.09	5.36E7	6.2E7	6.244E7	5.822E7	1.00	1.16	1.16	1.09	0	0.13	0.12	0.10	544	551	iTRAQ 4plex (K N-term)	E1:iTRAQ 4plex (K N-term):1000.00;K8:iTRAQ 4plex (K N-term):1000.00
64	194	A0A1D3EDG8	R.Q(+144.10)(+.98)ASPALLEPIM(+15.99)AVEVETPEEYMGDVMGDLNR.R	Y	Y	50.87	22.84	3564.6794	6.5	1189.2415	114.74	11	F11:39288	SC-GWM-A8.raw	1	2.314E4	1.906E4	2.202E4	1.675E4	1.00	0.82	0.95	0.72	2.314E4	1.906E4	2.202E4	1.675E4	1.00	0.82	0.95	0.72	-	-	-	-	603	633	iTRAQ 4plex (K N-term); Deamidation (NQ); Oxidation (M)	Q1:iTRAQ 4plex (K N-term):1000.00;Q1:Deamidation (NQ):31.46;M11:Oxidation (M):73.38
64	194	A0A1D3EDG8	R.V(+144.10)LDGAVMVY.C	Y	Y	50.69	23.41	1109.5913	0.5	555.8032	80.43	10	F10:26686	SC-GWM-A7.raw	3	1.489E6	1.465E6	1.563E6	1.216E6	1.00	0.98	1.05	0.82	1.489E6	1.465E6	1.563E6	1.216E6	1.00	0.98	1.05	0.82	0	0.08	0.09	0.14	105	113	iTRAQ 4plex (K N-term)	V1:iTRAQ 4plex (K N-term):1000.00
64	194	A0A1D3EDG8	R.T(+144.10)EIEEVR.A	Y	Y	50.33	23.04	1018.5416	0.8	510.2785	40.20	5	F5:10683	SC-GWM-A2.raw	2	2.68E6	3.009E6	2.976E6	2.825E6	1.00	1.12	1.11	1.05	2.68E6	3.009E6	2.976E6	2.825E6	1.00	1.12	1.11	1.05	0	0.14	0.12	0.13	371	377	iTRAQ 4plex (K N-term)	T1:iTRAQ 4plex (K N-term):1000.00
64	194	A0A1D3EDG8	R.M(+144.10)EFPEPVIH.I	Y	Y	50.28	23.00	1241.6237	-0.6	621.8187	67.06	7	F7:20897	SC-GWM-A4.raw	1	1.092E5	1.277E5	1.146E5	1.094E5	1.00	1.17	1.05	1.00	1.092E5	1.277E5	1.146E5	1.094E5	1.00	1.17	1.05	1.00	-	-	-	-	408	416	iTRAQ 4plex (K N-term)	M1:iTRAQ 4plex (K N-term):1000.00
64	194	A0A1D3EDG8	R.A(+144.10)TYSM(+15.99)EFK(+144.10).K	Y	Y	47.41	22.53	1279.6362	-0.7	640.8250	65.01	6	F6:18984	SC-GWM-A3.raw	5	7.52E6	7.615E6	8.204E6	7.121E6	1.00	1.01	1.09	0.95	7.52E6	7.615E6	8.204E6	7.121E6	1.00	1.01	1.09	0.95	0	0.17	0.18	0.19	675	682	iTRAQ 4plex (K N-term); Oxidation (M)	A1:iTRAQ 4plex (K N-term):1000.00;M5:Oxidation (M):1000.00;K8:iTRAQ 4plex (K N-term):1000.00
64	194	A0A1D3EDG8	H.I(+144.10)AAAVTEAR.K	Y	Y	47.10	22.99	1044.6049	1.3	523.3104	35.61	7	F7:9618	SC-GWM-A4.raw	1	5.369E4	5.202E4	4.51E4	4.068E4	1.00	0.97	0.84	0.76	5.369E4	5.202E4	4.51E4	4.068E4	1.00	0.97	0.84	0.76	-	-	-	-	691	699	iTRAQ 4plex (K N-term)	I1:iTRAQ 4plex (K N-term):1000.00
64	194	A0A1D3EDG8	F.E(+144.10)LAASQAFK(+144.10).E	Y	Y	46.87	22.18	1251.7067	1.0	626.8612	57.36	5	F5:16576	SC-GWM-A2.raw	2	4.702E5	5.633E5	5.66E5	4.783E5	1.00	1.20	1.20	1.02	4.702E5	5.633E5	5.66E5	4.783E5	1.00	1.20	1.20	1.02	0	0.19	0.10	0.17	590	598	iTRAQ 4plex (K N-term)	E1:iTRAQ 4plex (K N-term):1000.00;K9:iTRAQ 4plex (K N-term):1000.00
64	194	A0A1D3EDG8	M.T(+144.10)AADRTEIEEVR.A	Y	Y	46.64	22.20	1532.7916	2.1	511.9389	44.28	6	F6:11947	SC-GWM-A3.raw	3	4.573E5	3.412E5	3.868E5	3.49E5	1.00	0.75	0.85	0.76	4.573E5	3.412E5	3.868E5	3.49E5	1.00	0.75	0.85	0.76	0	0.24	0.20	0.20	366	377	iTRAQ 4plex (K N-term)	T1:iTRAQ 4plex (K N-term):1000.00
64	194	A0A1D3EDG8	R.L(+144.10)VQM(+15.99)TAADR.T	Y	Y	45.89	22.34	1163.6090	0.6	582.8121	26.76	11	F11:7212	SC-GWM-A8.raw	2	5.835E5	6.31E5	6.046E5	5.152E5	1.00	1.08	1.04	0.88	5.835E5	6.31E5	6.046E5	5.152E5	1.00	1.08	1.04	0.88	0	0.05	0.21	0.06	362	370	iTRAQ 4plex (K N-term); Oxidation (M)	L1:iTRAQ 4plex (K N-term):1000.00;M4:Oxidation (M):1000.00
64	194	A0A1D3EDG8	K.G(+144.10)Q(+.98)YGHVVIEMEPMEPGGEGYEFIDEIK(+144.10).G	Y	Y	45.72	22.51	3341.5715	5.6	1114.8707	113.75	5	F5:37014	SC-GWM-A2.raw	2	1.187E5	1.339E5	1.322E5	1.201E5	1.00	1.13	1.11	1.01	1.187E5	1.339E5	1.322E5	1.201E5	1.00	1.13	1.11	1.01	0	0.11	0.16	0.09	511	537	iTRAQ 4plex (K N-term); Deamidation (NQ)	G1:iTRAQ 4plex (K N-term):1000.00;Q2:Deamidation (NQ):1000.00;K27:iTRAQ 4plex (K N-term):1000.00
64	194	A0A1D3EDG8	R.A(+144.10)EVPLAEMFGY.S	Y	Y	45.68	22.16	1369.6709	-0.4	685.8425	107.59	12	F12:36364	SC-GWM-A9.raw	2	4.223E5	5.197E5	4.411E5	4.673E5	1.00	1.23	1.04	1.11	4.223E5	5.197E5	4.411E5	4.673E5	1.00	1.23	1.04	1.11	0	0.15	0.15	0.16	653	663	iTRAQ 4plex (K N-term)	A1:iTRAQ 4plex (K N-term):1000.00
64	194	A0A1D3EDG8	R.M(+144.10)(+15.99)LDAVVELLPAPTDIPPVQ(+.98)GVNPNTEEADSR.Q	Y	Y	45.52	22.52	3447.7200	3.5	1150.2513	95.68	3	F3:31783	SC-GWM-A11.raw	2	1.275E5	1.47E5	1.475E5	1.481E5	1.00	1.15	1.16	1.16	1.275E5	1.47E5	1.475E5	1.481E5	1.00	1.15	1.16	1.16	0	0.24	0.26	0.24	278	308	iTRAQ 4plex (K N-term); Oxidation (M); Deamidation (NQ)	M1:iTRAQ 4plex (K N-term):1000.00;M1:Oxidation (M):1000.00;Q19:Deamidation (NQ):11.27
64	194	A0A1D3EDG8	K.M(+144.10)GIALNR.L	Y	Y	45.29	28.86	917.5239	0.8	459.7696	55.52	5	F5:15915	SC-GWM-A2.raw	2	2.799E7	3.211E7	3.064E7	3.124E7	1.00	1.15	1.09	1.12	2.799E7	3.211E7	3.064E7	3.124E7	1.00	1.15	1.09	1.12	0	0.11	0.12	0.24	430	436	iTRAQ 4plex (K N-term)	M1:iTRAQ 4plex (K N-term):1000.00
64	194	A0A1D3EDG8	R.A(+144.10)N(+.98)PVPIVIPVGAEDSFTGVVDLLK(+144.10).M	Y	Y	44.98	21.94	2738.5349	6.5	913.8582	112.94	9	F9:37854	SC-GWM-A6.raw	0	8.315E4	9.138E4	8.283E4	8.53E4	1.00	1.10	1.00	1.03	8.315E4	9.138E4	8.283E4	8.53E4	1.00	1.10	1.00	1.03	-	-	-	-	164	187	iTRAQ 4plex (K N-term); Deamidation (NQ)	A1:iTRAQ 4plex (K N-term):1000.00;N2:Deamidation (NQ):1000.00;K24:iTRAQ 4plex (K N-term):1000.00
64	194	A0A1D3EDG8	R.Q(+144.10)GANFFR.V	Y	Y	44.69	23.84	982.5106	1.5	492.2633	40.61	12	F12:12106	SC-GWM-A9.raw	2	1.52E7	1.569E7	1.735E7	1.486E7	1.00	1.03	1.14	0.98	1.52E7	1.569E7	1.735E7	1.486E7	1.00	1.03	1.14	0.98	0	0.13	0.59	0.18	147	153	iTRAQ 4plex (K N-term)	Q1:iTRAQ 4plex (K N-term):1000.00
64	194	A0A1D3EDG8	R.T(+144.10)LAGEIQPM.L	Y	Y	43.31	23.26	1102.5814	1.5	552.2988	80.54	1	F1:24906	SC-GWM-A1.raw	1	2.32E6	2.464E6	2.695E6	2.169E6	1.00	1.06	1.16	0.94	2.32E6	2.464E6	2.695E6	2.169E6	1.00	1.06	1.16	0.94	0	0.15	0.14	0.11	256	264	iTRAQ 4plex (K N-term)	T1:iTRAQ 4plex (K N-term):1000.00
64	194	A0A1D3EDG8	R.V(+144.10)LDGAVM(+15.99)VY.C	Y	Y	42.84	22.30	1125.5862	-1.3	563.7996	70.64	8	F8:23031	SC-GWM-A5.raw	2	4.196E5	4.02E5	4.281E5	3.376E5	1.00	0.96	1.02	0.80	4.196E5	4.02E5	4.281E5	3.376E5	1.00	0.96	1.02	0.80	0	0.03	0.05	0.13	105	113	iTRAQ 4plex (K N-term); Oxidation (M)	V1:iTRAQ 4plex (K N-term):1000.00;M7:Oxidation (M):1000.00
64	194	A0A1D3EDG8	M.L(+144.10)C(+57.02)GSAFK(+144.10).N	Y	Y	42.46	22.93	1069.5834	1.0	535.7995	38.70	12	F12:11424	SC-GWM-A9.raw	2	6.961E6	6.695E6	7.633E6	5.6E6	1.00	0.96	1.10	0.80	6.961E6	6.695E6	7.633E6	5.6E6	1.00	0.96	1.10	0.80	0	0.15	0.17	0.14	265	271	iTRAQ 4plex (K N-term); Carbamidomethylation	L1:iTRAQ 4plex (K N-term):1000.00;C2:Carbamidomethylation:1000.00;K7:iTRAQ 4plex (K N-term):1000.00
64	194	A0A1D3EDG8	N.G(+144.10)IVAGYPVVDVR.I	Y	Y	41.45	21.77	1387.7944	-0.7	694.9040	63.94	2	F2:20460	SC-GWM-A10.raw	1	5.934E5	3.219E5	3.263E5	2.967E5	1.00	0.54	0.55	0.50	5.934E5	3.219E5	3.263E5	2.967E5	1.00	0.54	0.55	0.50	0	0.25	0.27	0.25	560	571	iTRAQ 4plex (K N-term)	G1:iTRAQ 4plex (K N-term):1000.00
64	194	A0A1D3EDG8	K.S(+144.10)IIWN(+.98)EADK(+144.10)GTTFTYGDIPAELVETAEEWR.Q	Y	Y	40.74	21.43	3729.8293	1.2	933.4658	116.38	11	F11:39870	SC-GWM-A8.raw	1	1.254E5	1.236E5	1.248E5	1.263E5	1.00	0.99	1.00	1.01	1.254E5	1.236E5	1.248E5	1.263E5	1.00	0.99	1.00	1.01	-	-	-	-	190	219	iTRAQ 4plex (K N-term); Deamidation (NQ)	S1:iTRAQ 4plex (K N-term):1000.00;N5:Deamidation (NQ):1000.00;K9:iTRAQ 4plex (K N-term):1000.00
64	194	A0A1D3EDG8	R.T(+144.10)DEESGQTIISGMGELHLEIIVDR.M	Y	Y	40.70	21.38	2785.3926	-1.6	929.4700	119.49	11	F11:41064	SC-GWM-A8.raw	2	1.164E5	1.134E5	1.093E5	1.125E5	1.00	0.97	0.94	0.97	1.164E5	1.134E5	1.093E5	1.125E5	1.00	0.97	0.94	0.97	0	0.23	0.19	0.09	448	471	iTRAQ 4plex (K N-term)	T1:iTRAQ 4plex (K N-term):1000.00
64	194	A0A1D3EDG8	K.S(+144.10)IIWN(+.98)EADK(+144.10).G	Y	Y	39.85	21.76	1363.7227	-1.0	682.8679	54.56	2	F2:17063	SC-GWM-A10.raw	3	6.55E5	8.038E5	7.596E5	7.105E5	1.00	1.23	1.16	1.08	6.55E5	8.038E5	7.596E5	7.105E5	1.00	1.23	1.16	1.08	0	0.12	0.09	0.11	190	198	iTRAQ 4plex (K N-term); Deamidation (NQ)	S1:iTRAQ 4plex (K N-term):1000.00;N5:Deamidation (NQ):1000.00;K9:iTRAQ 4plex (K N-term):1000.00
64	194	A0A1D3EDG8	R.Q(+144.10)GAN(+.98)FFR.V	Y	Y	38.93	22.07	983.4946	0.5	492.7549	59.28	6	F6:17015	SC-GWM-A3.raw	1	1.742E6	1.902E6	1.963E6	1.724E6	1.00	1.09	1.13	0.99	1.742E6	1.902E6	1.963E6	1.724E6	1.00	1.09	1.13	0.99	0	0.05	0.04	0.06	147	153	iTRAQ 4plex (K N-term); Deamidation (NQ)	Q1:iTRAQ 4plex (K N-term):1000.00;N4:Deamidation (NQ):1000.00
64	194	A0A1D3EDG8	E.P(+144.10)VIHIAVEPK(+144.10).T	Y	Y	38.83	21.49	1389.8588	3.7	464.2953	46.02	11	F11:13957	SC-GWM-A8.raw	2	1.91E5	2.023E5	2.006E5	1.581E5	1.00	1.06	1.05	0.83	1.91E5	2.023E5	2.006E5	1.581E5	1.00	1.06	1.05	0.83	0	0.11	0.07	0.11	413	422	iTRAQ 4plex (K N-term)	P1:iTRAQ 4plex (K N-term):1000.00;K10:iTRAQ 4plex (K N-term):1000.00
64	194	A0A1D3EDG8	E.P(+144.10)MEPGGEGYEFIDEIK(+144.10).G	Y	Y	38.13	21.13	2098.0171	-2.0	700.3449	79.79	2	F2:26309	SC-GWM-A10.raw	1	8.222E4	7.458E4	7.832E4	6.405E4	1.00	0.91	0.95	0.78	8.222E4	7.458E4	7.832E4	6.405E4	1.00	0.91	0.95	0.78	-	-	-	-	522	537	iTRAQ 4plex (K N-term)	P1:iTRAQ 4plex (K N-term):1000.00;K16:iTRAQ 4plex (K N-term):1000.00
64	194	A0A1D3EDG8	K.T(+144.10)PISLYR.N	Y	Y	37.57	21.23	992.5776	-0.6	497.2958	46.51	9	F9:14076	SC-GWM-A6.raw	2	3.364E5	3.417E5	3.505E5	3.088E5	1.00	1.02	1.04	0.92	3.364E5	3.417E5	3.505E5	3.088E5	1.00	1.02	1.04	0.92	0	0.05	0.03	0.14	5	11	iTRAQ 4plex (K N-term)	T1:iTRAQ 4plex (K N-term):1000.00
64	194	A0A1D3EDG8	R.Q(+144.10)N(+.98)M(+15.99)IEAAAEASEELMDK(+144.10).Y	Y	Y	37.25	21.09	2184.0168	3.0	729.0151	80.11	2	F2:26424	SC-GWM-A10.raw	1	9.888E4	9.933E4	1.03E5	9.978E4	1.00	1.00	1.04	1.01	9.888E4	9.933E4	1.03E5	9.978E4	1.00	1.00	1.04	1.01	-	-	-	-	220	236	iTRAQ 4plex (K N-term); Deamidation (NQ); Oxidation (M)	Q1:iTRAQ 4plex (K N-term):1000.00;N2:Deamidation (NQ):1000.00;M3:Oxidation (M):38.75;K17:iTRAQ 4plex (K N-term):1000.00
64	194	A0A1D3EDG8	R.T(+144.10)LAGEIQPML.C	Y	Y	37.19	21.24	1215.6655	0.9	608.8406	83.38	8	F8:27682	SC-GWM-A5.raw	0	5.762E4	7.287E4	6.575E4	6.502E4	1.00	1.26	1.14	1.13	5.762E4	7.287E4	6.575E4	6.502E4	1.00	1.26	1.14	1.13	-	-	-	-	256	265	iTRAQ 4plex (K N-term)	T1:iTRAQ 4plex (K N-term):1000.00
64	194	A0A1D3EDG8	R.F(+144.10)N(+.98)IIDTPGHVDFTVEVER.S	Y	Y	36.96	21.17	2232.1184	6.9	1117.0742	114.11	2	F2:39076	SC-GWM-A10.raw	1	5.257E4	5.434E4	5.359E4	5.694E4	1.00	1.03	1.02	1.08	5.257E4	5.434E4	5.359E4	5.694E4	1.00	1.03	1.02	1.08	0	0.13	0.03	0.14	84	101	iTRAQ 4plex (K N-term); Deamidation (NQ)	F1:iTRAQ 4plex (K N-term):1000.00;N2:Deamidation (NQ):1000.00
64	194	A0A1D3EDG8	N.I(+144.10)GAPQVAYR.E	Y	Y	36.20	21.27	1117.6366	-0.1	559.8255	43.00	3	F3:12771	SC-GWM-A11.raw	1	2.273E5	2.518E5	2.605E5	2.464E5	1.00	1.11	1.15	1.08	2.273E5	2.518E5	2.605E5	2.464E5	1.00	1.11	1.15	1.08	-	-	-	-	482	490	iTRAQ 4plex (K N-term)	I1:iTRAQ 4plex (K N-term):1000.00
64	194	A0A1D3EDG8	R.L(+144.10)VFGSYHDVDSSQ(+.98)LAFELAASQ(+.98)AFK(+144.10).E	Y	Y	36.11	20.76	3019.5059	4.1	1007.5133	118.52	8	F8:40367	SC-GWM-A5.raw	0	6.317E4	7.893E4	7.761E4	7.913E4	1.00	1.25	1.23	1.25	6.317E4	7.893E4	7.761E4	7.913E4	1.00	1.25	1.23	1.25	-	-	-	-	574	598	iTRAQ 4plex (K N-term); Deamidation (NQ)	L1:iTRAQ 4plex (K N-term):1000.00;Q13:Deamidation (NQ):1000.00;Q22:Deamidation (NQ):1000.00;K25:iTRAQ 4plex (K N-term):1000.00
64	194	A0A1D3EDG8	K.M(+144.10)(+15.99)GIALNR.L	Y	Y	35.85	21.14	933.5188	0.6	467.7669	38.74	5	F5:10208	SC-GWM-A2.raw	3	1.074E6	1.113E6	1.148E6	1.017E6	1.00	1.04	1.07	0.95	1.074E6	1.113E6	1.148E6	1.017E6	1.00	1.04	1.07	0.95	0	0.12	0.08	0.09	430	436	iTRAQ 4plex (K N-term); Oxidation (M)	M1:iTRAQ 4plex (K N-term):1000.00;M1:Oxidation (M):1000.00
64	194	A0A1D3EDG8	R.T(+144.10)LAGEIQPM(+15.99).L	Y	Y	34.78	21.41	1118.5763	0.5	560.2957	65.83	1	F1:19599	SC-GWM-A1.raw	1	3.962E5	4.715E5	4.516E5	4.822E5	1.00	1.19	1.14	1.22	3.962E5	4.715E5	4.516E5	4.822E5	1.00	1.19	1.14	1.22	-	-	-	-	256	264	iTRAQ 4plex (K N-term); Oxidation (M)	T1:iTRAQ 4plex (K N-term):1000.00;M9:Oxidation (M):1000.00
64	194	A0A1D3EDG8	R.A(+144.10)NPVPIVIPVGA.E	Y	Y	34.08	20.85	1289.7828	-0.5	645.8984	81.05	8	F8:26814	SC-GWM-A5.raw	1	1.682E5	2.151E5	2.145E5	2.137E5	1.00	1.28	1.28	1.27	1.682E5	2.151E5	2.145E5	2.137E5	1.00	1.28	1.28	1.27	-	-	-	-	164	175	iTRAQ 4plex (K N-term)	A1:iTRAQ 4plex (K N-term):1000.00
64	194	A0A1D3EDG8	R.N(+144.10)(+.98)IGISAHIDAGK(+144.10).T	Y	Y	34.08	20.73	1483.8237	1.9	371.9639	46.48	8	F8:14183	SC-GWM-A5.raw	0	1.802E4	2.072E4	2.165E4	2.119E4	1.00	1.15	1.20	1.18	1.802E4	2.072E4	2.165E4	2.119E4	1.00	1.15	1.20	1.18	-	-	-	-	12	23	iTRAQ 4plex (K N-term); Deamidation (NQ)	N1:iTRAQ 4plex (K N-term):1000.00;N1:Deamidation (NQ):1000.00;K12:iTRAQ 4plex (K N-term):1000.00
64	194	A0A1D3EDG8	K.Y(+144.10)VGQLTF.I	Y	Y	33.92	20.84	970.5245	-0.7	486.2692	94.82	1	F1:30042	SC-GWM-A1.raw	4	2.009E6	2.934E6	2.451E6	2.368E6	1.00	1.46	1.22	1.18	2.009E6	2.934E6	2.451E6	2.368E6	1.00	1.46	1.22	1.18	0	0.11	0.11	0.19	328	334	iTRAQ 4plex (K N-term)	Y1:iTRAQ 4plex (K N-term):1000.00
64	194	A0A1D3EDG8	P.V(+144.10)IHIAVEPK(+144.10).T	Y	Y	33.61	20.98	1292.8059	0.5	431.9428	43.57	2	F2:13027	SC-GWM-A10.raw	1	1.777E5	1.732E5	2.087E5	1.463E5	1.00	0.97	1.17	0.82	1.777E5	1.732E5	2.087E5	1.463E5	1.00	0.97	1.17	0.82	-	-	-	-	414	422	iTRAQ 4plex (K N-term)	V1:iTRAQ 4plex (K N-term):1000.00;K9:iTRAQ 4plex (K N-term):1000.00
64	194	A0A1D3EDG8	R.M(+144.10)LDAVVELLPAPTDIPPVQGVNPN(+.98)TEEADSR.Q	Y	Y	32.93	20.28	3431.7251	0.6	858.9391	108.54	4	F4:36936	SC-GWM-A12.raw	2	5.96E4	6.259E4	5.587E4	6.305E4	1.00	1.05	0.94	1.06	5.96E4	6.259E4	5.587E4	6.305E4	1.00	1.05	0.94	1.06	0	0.17	0.11	0.14	278	308	iTRAQ 4plex (K N-term); Deamidation (NQ)	M1:iTRAQ 4plex (K N-term):1000.00;N24:Deamidation (NQ):22.85
64	194	A0A1D3EDG8	I.P(+144.10)VGAEDSFTGVVDLLK(+144.10).M	Y	Y	32.92	20.63	1934.0604	-0.6	645.6937	90.43	11	F11:30230	SC-GWM-A8.raw	1	1.024E5	1.037E5	1.142E5	9.898E4	1.00	1.01	1.12	0.97	1.024E5	1.037E5	1.142E5	9.898E4	1.00	1.01	1.12	0.97	-	-	-	-	172	187	iTRAQ 4plex (K N-term)	P1:iTRAQ 4plex (K N-term):1000.00;K16:iTRAQ 4plex (K N-term):1000.00
64	194	A0A1D3EDG8	R.Q(+144.10)ASDEEK(+144.10).F	Y	Y	32.87	20.64	1093.5494	-0.6	547.7817	15.84	1	F1:3600	SC-GWM-A1.raw	1	2.766E4	3.513E4	3.254E4	3.032E4	1.00	1.27	1.18	1.10	2.766E4	3.513E4	3.254E4	3.032E4	1.00	1.27	1.18	1.10	-	-	-	-	309	315	iTRAQ 4plex (K N-term)	Q1:iTRAQ 4plex (K N-term):1000.00;K7:iTRAQ 4plex (K N-term):1000.00
64	194	A0A1D3EDG8	R.L(+144.10)AK(+144.10)EDPSFR.V	Y	Y	30.63	19.92	1349.7546	-1.2	450.9249	48.17	5	F5:13394	SC-GWM-A2.raw	2	3.588E5	4.693E5	4.91E5	3.406E5	1.00	1.31	1.37	0.95	3.588E5	4.693E5	4.91E5	3.406E5	1.00	1.31	1.37	0.95	0	0.08	0.09	0.20	437	445	iTRAQ 4plex (K N-term)	L1:iTRAQ 4plex (K N-term):1000.00;K3:iTRAQ 4plex (K N-term):1000.00
64	194	A0A1D3EDG8	R.G(+144.10)ITITSAAVTSY.W	Y	Y	30.39	20.46	1326.7153	-2.6	664.3632	70.59	12	F12:22996	SC-GWM-A9.raw	1	1.628E5	2.24E5	1.293E5	1.276E5	1.00	1.38	0.79	0.78	1.628E5	2.24E5	1.293E5	1.276E5	1.00	1.38	0.79	0.78	-	-	-	-	60	71	iTRAQ 4plex (K N-term)	G1:iTRAQ 4plex (K N-term):1000.00
64	194	A0A1D3EDG8	R.E(+144.10)FGVEAN.I	Y	Y	29.74	20.48	908.4361	-2.4	455.2242	41.83	7	F7:11814	SC-GWM-A4.raw	1	2.1E4	2.271E4	1.997E4	2.02E4	1.00	1.08	0.95	0.96	2.1E4	2.271E4	1.997E4	2.02E4	1.00	1.08	0.95	0.96	-	-	-	-	475	481	iTRAQ 4plex (K N-term)	E1:iTRAQ 4plex (K N-term):1000.00
64	194	A0A1D3EDG8	R.A(+144.10)EVPLAEM(+15.99)FGY.S	Y	Y	29.10	20.43	1385.6659	-0.5	693.8399	86.25	7	F7:28023	SC-GWM-A4.raw	1	5.069E4	6.155E4	6.457E4	5.595E4	1.00	1.21	1.27	1.10	5.069E4	6.155E4	6.457E4	5.595E4	1.00	1.21	1.27	1.10	-	-	-	-	653	663	iTRAQ 4plex (K N-term); Oxidation (M)	A1:iTRAQ 4plex (K N-term):1000.00;M8:Oxidation (M):1000.00
[truncated: 100,669 more rows]
