# Supplementary material for: Comparative Proteomics of Extended-Spectrum Cephalosporin-Resistant Neisseria gonorrhoeae Isolates Demonstrates Altered Protein Synthesis, Metabolism, Substance Transport, and Membrane Permeability
Source: Front Microbiol. 2020 Feb 19;11:169. doi: 10.3389/fmicb.2020.00169 (PMC7042406; doi:10.3389/fmicb.2020.00169)
Supplement: DATA SHEET S1 — The information of the quantifiable peptides and proteins. [file Data_Sheet_1.ZIP › Supplementary Material 1/REP1/Proteins-Repeat1.csv]

Protein Group	Protein ID	Accession	Significance	-10lgP	Intensity iTRAQ4-114	Intensity iTRAQ4-115	Intensity iTRAQ4-116	Intensity iTRAQ4-117	Ratio iTRAQ4-114	Ratio iTRAQ4-115	Ratio iTRAQ4-116	Ratio iTRAQ4-117	Intensity 49226(iTRAQ4-114)	Intensity 40(iTRAQ4-115)	Intensity 41(iTRAQ4-116)	Intensity 48(iTRAQ4-117)	Ratio 49226(iTRAQ4-114)	Ratio 40(iTRAQ4-115)	Ratio 41(iTRAQ4-116)	Ratio 48(iTRAQ4-117)	Coverage (%)	#Peptides	#Unique	PTM	Avg. Mass	Description
78	207	Q5F939	2.41	584.06	7.456E8	6.944E8	7.42E8	6.831E8	1.00	0.93	1.00	0.92	7.456E8	6.944E8	7.42E8	6.831E8	1.00	0.93	1.00	0.92	70	134	114	Carbamidomethylation; iTRAQ 4plex (K N-term); Oxidation (M); Deamidation (NQ)	99593	Pyruvate dehydrogenase E1 component OS=Neisseria gonorrhoeae (strain ATCC 700825 / FA 1090) GN=aceE PE=4 SV=1
78	208	A0A0M3GXC2	2.41	584.06	7.456E8	6.944E8	7.42E8	6.831E8	1.00	0.93	1.00	0.92	7.456E8	6.944E8	7.42E8	6.831E8	1.00	0.93	1.00	0.92	70	134	114	Carbamidomethylation; iTRAQ 4plex (K N-term); Oxidation (M); Deamidation (NQ)	99593	Pyruvate dehydrogenase E1 component OS=Neisseria gonorrhoeae MIA_2011_03-10 GN=aceE PE=4 SV=1
78	251	B4RMJ9	2.41	584.06	7.456E8	6.944E8	7.42E8	6.831E8	1.00	0.93	1.00	0.92	7.456E8	6.944E8	7.42E8	6.831E8	1.00	0.93	1.00	0.92	70	134	114	Carbamidomethylation; iTRAQ 4plex (K N-term); Oxidation (M); Deamidation (NQ)	99593	Pyruvate dehydrogenase E1 component OS=Neisseria gonorrhoeae (strain NCCP11945) GN=NGK_1359 PE=4 SV=1
78	209	A0A1D3IEW3	2.41	584.06	7.456E8	6.944E8	7.42E8	6.831E8	1.00	0.93	1.00	0.92	7.456E8	6.944E8	7.42E8	6.831E8	1.00	0.93	1.00	0.92	70	134	114	Carbamidomethylation; iTRAQ 4plex (K N-term); Oxidation (M); Deamidation (NQ)	99593	Pyruvate dehydrogenase E1 component OS=Neisseria gonorrhoeae GN=aceE PE=4 SV=1
187	829	A0A1D3IQL0	2.66	525.08	2.335E5	8.764E4	6.247E4	5.531E4	1.00	0.38	0.27	0.24	2.335E5	8.764E4	6.247E4	5.531E4	1.00	0.38	0.27	0.24	1	111	1	iTRAQ 4plex (K N-term)	129686	Bifunctional protein PutA OS=Neisseria gonorrhoeae GN=putA PE=3 SV=1
187	823	A0A1D3HCA1	2.66	525.08	2.335E5	8.764E4	6.247E4	5.531E4	1.00	0.38	0.27	0.24	2.335E5	8.764E4	6.247E4	5.531E4	1.00	0.38	0.27	0.24	1	111	1	iTRAQ 4plex (K N-term)	129658	Bifunctional protein PutA OS=Neisseria gonorrhoeae GN=putA PE=3 SV=1
188	878	A0A1D3F0V4	2.42	524.49	3.064E4	2.507E5	2.836E5	3.745E5	1.00	8.18	9.26	12.22	3.064E4	2.507E5	2.836E5	3.745E5	1.00	8.18	9.26	12.22	1	111	1	iTRAQ 4plex (K N-term)	129778	Bifunctional protein PutA OS=Neisseria gonorrhoeae GN=putA PE=3 SV=1
188	1181	A0A1D3HIH9	2.42	524.49	3.064E4	2.507E5	2.836E5	3.745E5	1.00	8.18	9.26	12.22	3.064E4	2.507E5	2.836E5	3.745E5	1.00	8.18	9.26	12.22	1	111	1	iTRAQ 4plex (K N-term)	129792	Bifunctional protein PutA OS=Neisseria gonorrhoeae GN=putA PE=3 SV=1
170	104	A0A0M3GU60	5.50	520.04	7.782E5	1.624E5	1.184E5	1.319E5	1.00	0.21	0.15	0.17	7.782E5	1.624E5	1.184E5	1.319E5	1.00	0.21	0.15	0.17	2	130	1	iTRAQ 4plex (K N-term); Oxidation (M)	155718	DNA-directed RNA polymerase subunit beta OS=Neisseria gonorrhoeae MIA_2011_03-10 GN=rpoB PE=3 SV=1
170	105	D6H515	5.50	520.04	7.782E5	1.624E5	1.184E5	1.319E5	1.00	0.21	0.15	0.17	7.782E5	1.624E5	1.184E5	1.319E5	1.00	0.21	0.15	0.17	2	130	1	iTRAQ 4plex (K N-term); Oxidation (M)	155718	DNA-directed RNA polymerase subunit beta OS=Neisseria gonorrhoeae DGI2 GN=rpoB PE=3 SV=1
170	106	Q5F5R5	5.50	520.04	7.782E5	1.624E5	1.184E5	1.319E5	1.00	0.21	0.15	0.17	7.782E5	1.624E5	1.184E5	1.319E5	1.00	0.21	0.15	0.17	2	130	1	iTRAQ 4plex (K N-term); Oxidation (M)	155748	DNA-directed RNA polymerase subunit beta OS=Neisseria gonorrhoeae (strain ATCC 700825 / FA 1090) GN=rpoB PE=3 SV=1
170	107	B4RQW2	5.50	520.04	7.782E5	1.624E5	1.184E5	1.319E5	1.00	0.21	0.15	0.17	7.782E5	1.624E5	1.184E5	1.319E5	1.00	0.21	0.15	0.17	2	130	1	iTRAQ 4plex (K N-term); Oxidation (M)	155718	DNA-directed RNA polymerase subunit beta OS=Neisseria gonorrhoeae (strain NCCP11945) GN=rpoB PE=3 SV=1
170	108	A0A1D3EM82	5.50	520.04	7.782E5	1.624E5	1.184E5	1.319E5	1.00	0.21	0.15	0.17	7.782E5	1.624E5	1.184E5	1.319E5	1.00	0.21	0.15	0.17	2	130	1	iTRAQ 4plex (K N-term); Oxidation (M)	155718	DNA-directed RNA polymerase subunit beta OS=Neisseria gonorrhoeae GN=rpoB PE=3 SV=1
169	103	A0A1D3GBB2	7.88	519.02	2.11E5	8.769E5	8.909E5	8.552E5	1.00	4.16	4.22	4.05	2.11E5	8.769E5	8.909E5	8.552E5	1.00	4.16	4.22	4.05	2	131	2	iTRAQ 4plex (K N-term); Oxidation (M)	155695	DNA-directed RNA polymerase subunit beta OS=Neisseria gonorrhoeae GN=rpoB PE=3 SV=1
150	583	B4RQW3	1.29	516.47	5.691E5	1.905E6	1.756E6	1.792E6	1.00	3.35	3.09	3.15	5.691E5	1.905E6	1.756E6	1.792E6	1.00	3.35	3.09	3.15	1	130	1	iTRAQ 4plex (K N-term)	153795	DNA-directed RNA polymerase subunit beta' OS=Neisseria gonorrhoeae (strain NCCP11945) GN=rpoC PE=3 SV=1
150	585	A0A1D3GAW3	1.29	516.47	5.691E5	1.905E6	1.756E6	1.792E6	1.00	3.35	3.09	3.15	5.691E5	1.905E6	1.756E6	1.792E6	1.00	3.35	3.09	3.15	1	130	1	iTRAQ 4plex (K N-term)	153795	DNA-directed RNA polymerase subunit beta' OS=Neisseria gonorrhoeae GN=rpoC PE=3 SV=1
150	588	A0A0M3GW47	1.29	516.47	5.691E5	1.905E6	1.756E6	1.792E6	1.00	3.35	3.09	3.15	5.691E5	1.905E6	1.756E6	1.792E6	1.00	3.35	3.09	3.15	1	130	1	iTRAQ 4plex (K N-term)	153795	DNA-directed RNA polymerase subunit beta' OS=Neisseria gonorrhoeae MIA_2011_03-10 GN=rpoC PE=3 SV=1
150	589	D6H516	1.29	516.47	5.691E5	1.905E6	1.756E6	1.792E6	1.00	3.35	3.09	3.15	5.691E5	1.905E6	1.756E6	1.792E6	1.00	3.35	3.09	3.15	1	130	1	iTRAQ 4plex (K N-term)	153795	DNA-directed RNA polymerase subunit beta' OS=Neisseria gonorrhoeae DGI2 GN=rpoC PE=3 SV=1
151	587	A0A1D3EMJ0	0.88	511.40	1.326E6	5.637E5	5.481E5	5.648E5	1.00	0.43	0.41	0.43	1.326E6	5.637E5	5.481E5	5.648E5	1.00	0.43	0.41	0.43	1	130	1	iTRAQ 4plex (K N-term)	153825	DNA-directed RNA polymerase subunit beta' OS=Neisseria gonorrhoeae GN=rpoC PE=3 SV=1
64	192	D6H523	1.67	499.49	6.845E8	7.538E8	7.619E8	7.249E8	1.00	1.10	1.11	1.06	6.845E8	7.538E8	7.619E8	7.249E8	1.00	1.10	1.11	1.06	83	80	80	Carbamidomethylation; iTRAQ 4plex (K N-term); Oxidation (M); Deamidation (NQ)	77173	Elongation factor G OS=Neisseria gonorrhoeae DGI2 GN=fusA PE=3 SV=1
64	193	A0A1D3HLN7	1.67	499.49	6.845E8	7.538E8	7.619E8	7.249E8	1.00	1.10	1.11	1.06	6.845E8	7.538E8	7.619E8	7.249E8	1.00	1.10	1.11	1.06	83	80	80	Carbamidomethylation; iTRAQ 4plex (K N-term); Oxidation (M); Deamidation (NQ)	77221	Elongation factor G OS=Neisseria gonorrhoeae GN=fusA PE=3 SV=1
64	194	A0A1D3EDG8	1.67	499.49	6.845E8	7.538E8	7.619E8	7.249E8	1.00	1.10	1.11	1.06	6.845E8	7.538E8	7.619E8	7.249E8	1.00	1.10	1.11	1.06	83	80	80	Carbamidomethylation; iTRAQ 4plex (K N-term); Oxidation (M); Deamidation (NQ)	77173	Elongation factor G OS=Neisseria gonorrhoeae GN=fusA PE=3 SV=1
64	195	Q5F5S3	1.67	499.49	6.845E8	7.538E8	7.619E8	7.249E8	1.00	1.10	1.11	1.06	6.845E8	7.538E8	7.619E8	7.249E8	1.00	1.10	1.11	1.06	83	80	80	Carbamidomethylation; iTRAQ 4plex (K N-term); Oxidation (M); Deamidation (NQ)	77173	Elongation factor G OS=Neisseria gonorrhoeae (strain ATCC 700825 / FA 1090) GN=fusA PE=3 SV=1
64	196	B4RQX2	1.67	499.49	6.845E8	7.538E8	7.619E8	7.249E8	1.00	1.10	1.11	1.06	6.845E8	7.538E8	7.619E8	7.249E8	1.00	1.10	1.11	1.06	83	80	80	Carbamidomethylation; iTRAQ 4plex (K N-term); Oxidation (M); Deamidation (NQ)	77173	Elongation factor G OS=Neisseria gonorrhoeae (strain NCCP11945) GN=fusA PE=3 SV=1
64	197	A0A0M3GW54	1.67	499.49	6.845E8	7.538E8	7.619E8	7.249E8	1.00	1.10	1.11	1.06	6.845E8	7.538E8	7.619E8	7.249E8	1.00	1.10	1.11	1.06	83	80	80	Carbamidomethylation; iTRAQ 4plex (K N-term); Oxidation (M); Deamidation (NQ)	77173	Elongation factor G OS=Neisseria gonorrhoeae MIA_2011_03-10 GN=fusA PE=3 SV=1
6	79	P29842	0.61	495.83	7.854E5	8.369E5	8.945E5	8.265E5	1.00	1.07	1.14	1.05	7.854E5	8.369E5	8.945E5	8.265E5	1.00	1.07	1.14	1.05	5	118	1	iTRAQ 4plex (K N-term); Deamidation (NQ)	57241	60 kDa chaperonin OS=Neisseria gonorrhoeae GN=groL PE=1 SV=3
5	68	A0A0M3GYJ4	1.05	489.10	2.176E9	2.033E9	2.052E9	2.002E9	1.00	0.93	0.94	0.92	2.176E9	2.033E9	2.052E9	2.002E9	1.00	0.93	0.94	0.92	91	117	117	Carbamidomethylation; iTRAQ 4plex (K N-term); Oxidation (M); Deamidation (NQ)	42938	Elongation factor Tu OS=Neisseria gonorrhoeae MIA_2011_03-10 GN=tuf PE=3 SV=1
5	69	D6H4V9	1.05	489.10	2.176E9	2.033E9	2.052E9	2.002E9	1.00	0.93	0.94	0.92	2.176E9	2.033E9	2.052E9	2.002E9	1.00	0.93	0.94	0.92	91	117	117	Carbamidomethylation; iTRAQ 4plex (K N-term); Oxidation (M); Deamidation (NQ)	42938	Elongation factor Tu OS=Neisseria gonorrhoeae DGI2 GN=tuf PE=3 SV=1
5	70	Q5F5Q8	1.05	489.10	2.176E9	2.033E9	2.052E9	2.002E9	1.00	0.93	0.94	0.92	2.176E9	2.033E9	2.052E9	2.002E9	1.00	0.93	0.94	0.92	91	117	117	Carbamidomethylation; iTRAQ 4plex (K N-term); Oxidation (M); Deamidation (NQ)	42938	Elongation factor Tu OS=Neisseria gonorrhoeae (strain ATCC 700825 / FA 1090) GN=tuf1 PE=3 SV=1
5	71	B4RQV7	1.05	489.10	2.176E9	2.033E9	2.052E9	2.002E9	1.00	0.93	0.94	0.92	2.176E9	2.033E9	2.052E9	2.002E9	1.00	0.93	0.94	0.92	91	117	117	Carbamidomethylation; iTRAQ 4plex (K N-term); Oxidation (M); Deamidation (NQ)	42938	Elongation factor Tu OS=Neisseria gonorrhoeae (strain NCCP11945) GN=tuf PE=3 SV=1
5	72	A0A1D3HF12	1.05	489.10	2.176E9	2.033E9	2.052E9	2.002E9	1.00	0.93	0.94	0.92	2.176E9	2.033E9	2.052E9	2.002E9	1.00	0.93	0.94	0.92	91	117	117	Carbamidomethylation; iTRAQ 4plex (K N-term); Oxidation (M); Deamidation (NQ)	42938	Elongation factor Tu OS=Neisseria gonorrhoeae GN=tufA_2 PE=3 SV=1
229	34	D6H6N1	38.06	480.20	6.676E8	3.279E8	3.268E8	4.661E8	1.00	0.49	0.49	0.70	6.676E8	3.279E8	3.268E8	4.661E8	1.00	0.49	0.49	0.70	89	63	63	Carbamidomethylation; iTRAQ 4plex (K N-term); Oxidation (M); Deamidation (NQ)	48503	Glutamate dehydrogenase OS=Neisseria gonorrhoeae DGI2 GN=NGMG_01804 PE=3 SV=1
229	35	Q5F731	38.06	480.20	6.676E8	3.279E8	3.268E8	4.661E8	1.00	0.49	0.49	0.70	6.676E8	3.279E8	3.268E8	4.661E8	1.00	0.49	0.49	0.70	89	63	63	Carbamidomethylation; iTRAQ 4plex (K N-term); Oxidation (M); Deamidation (NQ)	48473	Glutamate dehydrogenase OS=Neisseria gonorrhoeae (strain ATCC 700825 / FA 1090) GN=NGO_1358 PE=3 SV=1
229	37	A0A0M3GWL4	38.06	480.20	6.676E8	3.279E8	3.268E8	4.661E8	1.00	0.49	0.49	0.70	6.676E8	3.279E8	3.268E8	4.661E8	1.00	0.49	0.49	0.70	89	63	63	Carbamidomethylation; iTRAQ 4plex (K N-term); Oxidation (M); Deamidation (NQ)	48473	Glutamate dehydrogenase OS=Neisseria gonorrhoeae MIA_2011_03-10 GN=M736_07570 PE=3 SV=1
229	38	B4RN81	38.06	480.20	6.676E8	3.279E8	3.268E8	4.661E8	1.00	0.49	0.49	0.70	6.676E8	3.279E8	3.268E8	4.661E8	1.00	0.49	0.49	0.70	89	63	63	Carbamidomethylation; iTRAQ 4plex (K N-term); Oxidation (M); Deamidation (NQ)	48473	Glutamate dehydrogenase OS=Neisseria gonorrhoeae (strain NCCP11945) GN=NGK_1591 PE=3 SV=1
229	39	A0A1D3GXC0	38.06	480.20	6.676E8	3.279E8	3.268E8	4.661E8	1.00	0.49	0.49	0.70	6.676E8	3.279E8	3.268E8	4.661E8	1.00	0.49	0.49	0.70	89	63	63	Carbamidomethylation; iTRAQ 4plex (K N-term); Oxidation (M); Deamidation (NQ)	48473	Glutamate dehydrogenase OS=Neisseria gonorrhoeae GN=gdhA_1 PE=3 SV=1
229	40	A0A1D3J5T5	38.06	480.20	6.676E8	3.279E8	3.268E8	4.661E8	1.00	0.49	0.49	0.70	6.676E8	3.279E8	3.268E8	4.661E8	1.00	0.49	0.49	0.70	89	63	63	Carbamidomethylation; iTRAQ 4plex (K N-term); Oxidation (M); Deamidation (NQ)	48503	Glutamate dehydrogenase OS=Neisseria gonorrhoeae GN=gdhA_2 PE=3 SV=1
154	1286	P35819	19.73	472.70	6.339E5	3.398E4	3.989E3	4.813E3	1.00	0.05	0.01	0.01	6.339E5	3.398E4	3.989E3	4.813E3	1.00	0.05	0.01	0.01	3	80	1	Carbamidomethylation; iTRAQ 4plex (K N-term)	77597	Type IV pilus biogenesis and competence protein PilQ OS=Neisseria gonorrhoeae GN=pilQ PE=3 SV=2
91	80	Q5F6W5	3.35	460.24	5.853E8	7.359E8	7.509E8	7.157E8	1.00	1.26	1.28	1.22	5.853E8	7.359E8	7.509E8	7.157E8	1.00	1.26	1.28	1.22	91	95	95	Carbamidomethylation; iTRAQ 4plex (K N-term); Oxidation (M); Deamidation (NQ)	68863	Chaperone protein DnaK OS=Neisseria gonorrhoeae (strain ATCC 700825 / FA 1090) GN=dnaK PE=3 SV=1
91	81	A0A1D3IGC4	3.35	460.24	5.853E8	7.359E8	7.509E8	7.157E8	1.00	1.26	1.28	1.22	5.853E8	7.359E8	7.509E8	7.157E8	1.00	1.26	1.28	1.22	91	95	95	Carbamidomethylation; iTRAQ 4plex (K N-term); Oxidation (M); Deamidation (NQ)	68863	Chaperone protein DnaK OS=Neisseria gonorrhoeae GN=dnaK PE=2 SV=1
91	82	A0A0M3H128	3.35	460.24	5.853E8	7.359E8	7.509E8	7.157E8	1.00	1.26	1.28	1.22	5.853E8	7.359E8	7.509E8	7.157E8	1.00	1.26	1.28	1.22	91	95	95	Carbamidomethylation; iTRAQ 4plex (K N-term); Oxidation (M); Deamidation (NQ)	68863	Chaperone protein DnaK OS=Neisseria gonorrhoeae MIA_2011_03-10 GN=dnaK PE=2 SV=1
91	83	D6H6E4	3.35	460.24	5.853E8	7.359E8	7.509E8	7.157E8	1.00	1.26	1.28	1.22	5.853E8	7.359E8	7.509E8	7.157E8	1.00	1.26	1.28	1.22	91	95	95	Carbamidomethylation; iTRAQ 4plex (K N-term); Oxidation (M); Deamidation (NQ)	68863	Chaperone protein DnaK OS=Neisseria gonorrhoeae DGI2 GN=dnaK PE=2 SV=1
146	755	Q5F905	1.95	459.46	3.522E8	3.708E8	3.623E8	3.473E8	1.00	1.05	1.03	0.99	3.522E8	3.708E8	3.623E8	3.473E8	1.00	1.05	1.03	0.99	74	62	62	Carbamidomethylation; iTRAQ 4plex (K N-term); Oxidation (M); Deamidation (NQ)	61191	30S ribosomal protein S1 OS=Neisseria gonorrhoeae (strain ATCC 700825 / FA 1090) GN=rpsA PE=3 SV=1
146	756	A0A1D3H037	1.95	459.46	3.522E8	3.708E8	3.623E8	3.473E8	1.00	1.05	1.03	0.99	3.522E8	3.708E8	3.623E8	3.473E8	1.00	1.05	1.03	0.99	74	62	62	Carbamidomethylation; iTRAQ 4plex (K N-term); Oxidation (M); Deamidation (NQ)	61191	30S ribosomal protein S1 OS=Neisseria gonorrhoeae GN=rpsA PE=3 SV=1
146	757	A0A0M3GYC3	1.95	459.46	3.522E8	3.708E8	3.623E8	3.473E8	1.00	1.05	1.03	0.99	3.522E8	3.708E8	3.623E8	3.473E8	1.00	1.05	1.03	0.99	74	62	62	Carbamidomethylation; iTRAQ 4plex (K N-term); Oxidation (M); Deamidation (NQ)	61191	30S ribosomal protein S1 OS=Neisseria gonorrhoeae MIA_2011_03-10 GN=M736_11965 PE=3 SV=1
146	673	A0A1D3FXJ6	1.95	459.46	3.522E8	3.708E8	3.623E8	3.473E8	1.00	1.05	1.03	0.99	3.522E8	3.708E8	3.623E8	3.473E8	1.00	1.05	1.03	0.99	74	62	62	Carbamidomethylation; iTRAQ 4plex (K N-term); Oxidation (M); Deamidation (NQ)	61505	30S ribosomal protein S1 OS=Neisseria gonorrhoeae GN=rpsA PE=3 SV=1
146	773	D6H7D4	1.95	459.46	3.522E8	3.708E8	3.623E8	3.473E8	1.00	1.05	1.03	0.99	3.522E8	3.708E8	3.623E8	3.473E8	1.00	1.05	1.03	0.99	73	62	62	Carbamidomethylation; iTRAQ 4plex (K N-term); Oxidation (M); Deamidation (NQ)	62345	30S ribosomal protein S1 OS=Neisseria gonorrhoeae DGI2 GN=NGMG_00942 PE=3 SV=1
146	1075	B4RMF3	1.95	459.46	3.522E8	3.708E8	3.623E8	3.473E8	1.00	1.05	1.03	0.99	3.522E8	3.708E8	3.623E8	3.473E8	1.00	1.05	1.03	0.99	71	62	62	Carbamidomethylation; iTRAQ 4plex (K N-term); Oxidation (M); Deamidation (NQ)	63908	30S ribosomal protein S1 OS=Neisseria gonorrhoeae (strain NCCP11945) GN=NGK_1313 PE=3 SV=1
174	133	D6H8G0	2.22	458.78	4.498E8	4.082E8	4.39E8	4.179E8	1.00	0.91	0.98	0.93	4.498E8	4.082E8	4.39E8	4.179E8	1.00	0.91	0.98	0.93	81	94	94	Carbamidomethylation; iTRAQ 4plex (K N-term); Oxidation (M); Deamidation (NQ)	85071	5-methyltetrahydropteroyltriglutamate--homocysteine methyltransferase OS=Neisseria gonorrhoeae DGI2 GN=metE PE=3 SV=1
174	135	A0A1D3I2R3	2.22	458.78	4.498E8	4.082E8	4.39E8	4.179E8	1.00	0.91	0.98	0.93	4.498E8	4.082E8	4.39E8	4.179E8	1.00	0.91	0.98	0.93	81	94	94	Carbamidomethylation; iTRAQ 4plex (K N-term); Oxidation (M); Deamidation (NQ)	85071	5-methyltetrahydropteroyltriglutamate--homocysteine methyltransferase OS=Neisseria gonorrhoeae GN=metE PE=3 SV=1
174	136	A0A1D3EB45	2.22	458.78	4.498E8	4.082E8	4.39E8	4.179E8	1.00	0.91	0.98	0.93	4.498E8	4.082E8	4.39E8	4.179E8	1.00	0.91	0.98	0.93	81	94	94	Carbamidomethylation; iTRAQ 4plex (K N-term); Oxidation (M); Deamidation (NQ)	85083	5-methyltetrahydropteroyltriglutamate--homocysteine methyltransferase OS=Neisseria gonorrhoeae GN=metE PE=3 SV=1
254	322	A0A1D3HF49	9.95	456.69	1.639E8	1.204E8	1.413E8	1.512E8	1.00	0.73	0.86	0.92	1.639E8	1.204E8	1.413E8	1.512E8	1.00	0.73	0.86	0.92	83	73	73	iTRAQ 4plex (K N-term); Oxidation (M); Deamidation (NQ)	87940	Outer membrane protein assembly factor BamA OS=Neisseria gonorrhoeae GN=omp PE=3 SV=1
254	324	B4RR15	9.95	456.69	1.639E8	1.204E8	1.413E8	1.512E8	1.00	0.73	0.86	0.92	1.639E8	1.204E8	1.413E8	1.512E8	1.00	0.73	0.86	0.92	83	73	73	iTRAQ 4plex (K N-term); Oxidation (M); Deamidation (NQ)	87940	Outer membrane protein assembly factor BamA OS=Neisseria gonorrhoeae (strain NCCP11945) GN=bamA PE=3 SV=1
254	327	D6H569	9.95	456.69	1.639E8	1.204E8	1.413E8	1.512E8	1.00	0.73	0.86	0.92	1.639E8	1.204E8	1.413E8	1.512E8	1.00	0.73	0.86	0.92	83	73	73	iTRAQ 4plex (K N-term); Oxidation (M); Deamidation (NQ)	87940	Outer membrane protein assembly factor BamA OS=Neisseria gonorrhoeae DGI2 GN=bamA PE=3 SV=1
192	1066	B4RJM0	2.83	455.95	2.227E6	6.582E5	5.01E5	5.209E5	1.00	0.30	0.23	0.23	2.227E6	6.582E5	5.01E5	5.209E5	1.00	0.30	0.23	0.23	3	70	1	iTRAQ 4plex (K N-term); Deamidation (NQ)	87222	Phosphoenolpyruvate synthase OS=Neisseria gonorrhoeae (strain NCCP11945) GN=NGK_0330 PE=3 SV=1
192	1069	D6HAK1	2.83	455.95	2.227E6	6.582E5	5.01E5	5.209E5	1.00	0.30	0.23	0.23	2.227E6	6.582E5	5.01E5	5.209E5	1.00	0.30	0.23	0.23	3	70	1	iTRAQ 4plex (K N-term); Deamidation (NQ)	87222	Phosphoenolpyruvate synthase OS=Neisseria gonorrhoeae DGI2 GN=NGMG_00284 PE=3 SV=1
192	1070	A0A0M3GTX3	2.83	455.95	2.227E6	6.582E5	5.01E5	5.209E5	1.00	0.30	0.23	0.23	2.227E6	6.582E5	5.01E5	5.209E5	1.00	0.30	0.23	0.23	3	70	1	iTRAQ 4plex (K N-term); Deamidation (NQ)	87222	Phosphoenolpyruvate synthase OS=Neisseria gonorrhoeae MIA_2011_03-10 GN=M736_08620 PE=3 SV=1
192	1072	A0A1D3FZ65	2.83	455.95	2.227E6	6.582E5	5.01E5	5.209E5	1.00	0.30	0.23	0.23	2.227E6	6.582E5	5.01E5	5.209E5	1.00	0.30	0.23	0.23	3	70	1	iTRAQ 4plex (K N-term); Deamidation (NQ)	87222	Phosphoenolpyruvate synthase OS=Neisseria gonorrhoeae GN=ppsA PE=3 SV=1
197	1042	A0A1D3J054	1.22	455.50	1.605E5	9.294E4	9.327E4	8.786E4	1.00	0.58	0.58	0.55	1.605E5	9.294E4	9.327E4	8.786E4	1.00	0.58	0.58	0.55	4	70	1	iTRAQ 4plex (K N-term); Oxidation (M)	87283	Phosphoenolpyruvate synthase OS=Neisseria gonorrhoeae GN=ppsA PE=3 SV=1
397	708	D6H724	5.20	454.14	5.845E7	7.159E7	7.306E7	7.399E7	1.00	1.22	1.25	1.27	5.845E7	7.159E7	7.306E7	7.399E7	1.00	1.22	1.25	1.27	71	58	58	iTRAQ 4plex (K N-term); Oxidation (M); Deamidation (NQ)	101403	DNA gyrase subunit A OS=Neisseria gonorrhoeae DGI2 GN=gyrA PE=3 SV=1
397	709	A0A1D3HZZ4	5.20	454.14	5.845E7	7.159E7	7.306E7	7.399E7	1.00	1.22	1.25	1.27	5.845E7	7.159E7	7.306E7	7.399E7	1.00	1.22	1.25	1.27	71	58	58	iTRAQ 4plex (K N-term); Oxidation (M); Deamidation (NQ)	101403	DNA gyrase subunit A OS=Neisseria gonorrhoeae GN=gyrA PE=3 SV=1
397	737	Q5F8Y0	5.20	454.14	5.845E7	7.159E7	7.306E7	7.399E7	1.00	1.22	1.25	1.27	5.845E7	7.159E7	7.306E7	7.399E7	1.00	1.22	1.25	1.27	71	58	58	iTRAQ 4plex (K N-term); Oxidation (M); Deamidation (NQ)	101385	DNA gyrase subunit A OS=Neisseria gonorrhoeae (strain ATCC 700825 / FA 1090) GN=gyrA PE=3 SV=1
212	759	Q5F874	8.19	451.37	2.653E8	2.419E8	2.551E8	2.951E8	1.00	0.91	0.96	1.11	2.653E8	2.419E8	2.551E8	2.951E8	1.00	0.91	0.96	1.11	76	84	84	Carbamidomethylation; iTRAQ 4plex (K N-term); Oxidation (M); Deamidation (NQ)	105118	2-oxoglutarate dehydrogenase OS=Neisseria gonorrhoeae (strain ATCC 700825 / FA 1090) GN=sucA PE=4 SV=1
309	507	A0A1D3GRV1	0.74	450.88	3.15E5	3.628E5	4.196E5	3.501E5	1.00	1.15	1.33	1.11	3.15E5	3.628E5	4.196E5	3.501E5	1.00	1.15	1.33	1.11	1	67	1	iTRAQ 4plex (K N-term)	117419	Carbamoyl-phosphate synthase large chain OS=Neisseria gonorrhoeae GN=carB PE=3 SV=1
207	212	Q5F7W9	25.84	450.42	7.646E6	3.641E7	3.982E7	4.125E7	1.00	4.76	5.21	5.40	7.646E6	3.641E7	3.982E7	4.125E7	1.00	4.76	5.21	5.40	11	89	15	iTRAQ 4plex (K N-term); Oxidation (M); Deamidation (NQ)	95098	Chaperone protein ClpB OS=Neisseria gonorrhoeae (strain ATCC 700825 / FA 1090) GN=clpB PE=3 SV=1
331	367	B4RR06	1.98	448.47	1.142E8	1.279E8	1.324E8	1.312E8	1.00	1.12	1.16	1.15	1.142E8	1.279E8	1.324E8	1.312E8	1.00	1.12	1.16	1.15	73	72	72	Carbamidomethylation; iTRAQ 4plex (K N-term); Oxidation (M); Deamidation (NQ)	106333	Valine--tRNA ligase OS=Neisseria gonorrhoeae (strain NCCP11945) GN=valS PE=3 SV=1
331	369	Q5F5W0	1.98	448.47	1.142E8	1.279E8	1.324E8	1.312E8	1.00	1.12	1.16	1.15	1.142E8	1.279E8	1.324E8	1.312E8	1.00	1.12	1.16	1.15	73	72	72	Carbamidomethylation; iTRAQ 4plex (K N-term); Oxidation (M); Deamidation (NQ)	106333	Valine--tRNA ligase OS=Neisseria gonorrhoeae (strain ATCC 700825 / FA 1090) GN=valS PE=3 SV=1
331	370	A0A1D3HID8	1.98	448.47	1.142E8	1.279E8	1.324E8	1.312E8	1.00	1.12	1.16	1.15	1.142E8	1.279E8	1.324E8	1.312E8	1.00	1.12	1.16	1.15	73	72	72	Carbamidomethylation; iTRAQ 4plex (K N-term); Oxidation (M); Deamidation (NQ)	106333	Valine--tRNA ligase OS=Neisseria gonorrhoeae GN=valS PE=3 SV=1
217	229	A0A1D3FNT1	12.98	445.66	1.47E7	4.588E6	4.045E6	3.74E6	1.00	0.31	0.28	0.25	1.47E7	4.588E6	4.045E6	3.74E6	1.00	0.31	0.28	0.25	7	80	6	iTRAQ 4plex (K N-term); Oxidation (M)	94749	Chaperone protein ClpB OS=Neisseria gonorrhoeae GN=clpB PE=3 SV=1
167	139	Q5F824	4.30	445.12	1.425E6	9.091E6	1.024E7	1.019E7	1.00	6.38	7.18	7.15	1.425E6	9.091E6	1.024E7	1.019E7	1.00	6.38	7.18	7.15	3	52	2	iTRAQ 4plex (K N-term)	42405	Acetate kinase OS=Neisseria gonorrhoeae (strain ATCC 700825 / FA 1090) GN=ackA PE=3 SV=2
167	140	A0A0M3GZ57	4.30	445.12	1.425E6	9.091E6	1.024E7	1.019E7	1.00	6.38	7.18	7.15	1.425E6	9.091E6	1.024E7	1.019E7	1.00	6.38	7.18	7.15	3	52	2	iTRAQ 4plex (K N-term)	42405	Acetate kinase OS=Neisseria gonorrhoeae MIA_2011_03-10 GN=ackA PE=3 SV=1
167	141	A0A1D3J0W5	4.30	445.12	1.425E6	9.091E6	1.024E7	1.019E7	1.00	6.38	7.18	7.15	1.425E6	9.091E6	1.024E7	1.019E7	1.00	6.38	7.18	7.15	3	52	2	iTRAQ 4plex (K N-term)	42405	Acetate kinase OS=Neisseria gonorrhoeae GN=ackA_1 PE=3 SV=1
167	147	B4RL07	4.30	445.12	1.425E6	9.091E6	1.024E7	1.019E7	1.00	6.38	7.18	7.15	1.425E6	9.091E6	1.024E7	1.019E7	1.00	6.38	7.18	7.15	3	52	2	iTRAQ 4plex (K N-term)	43597	Acetate kinase OS=Neisseria gonorrhoeae (strain NCCP11945) GN=ackA PE=3 SV=1
167	148	A0A222QYF4	4.30	445.12	1.425E6	9.091E6	1.024E7	1.019E7	1.00	6.38	7.18	7.15	1.425E6	9.091E6	1.024E7	1.019E7	1.00	6.38	7.18	7.15	3	52	2	iTRAQ 4plex (K N-term)	43597	Acetate kinase OS=Neisseria gonorrhoeae GN=ackA PE=3 SV=1
167	149	D6H8K8	4.30	445.12	1.425E6	9.091E6	1.024E7	1.019E7	1.00	6.38	7.18	7.15	1.425E6	9.091E6	1.024E7	1.019E7	1.00	6.38	7.18	7.15	3	52	2	iTRAQ 4plex (K N-term)	43597	Acetate kinase OS=Neisseria gonorrhoeae DGI2 GN=ackA PE=3 SV=1
297	836	Q5F797	20.44	444.64	4.129E6	8.77E5	7.674E5	8.423E5	1.00	0.21	0.19	0.20	4.129E6	8.77E5	7.674E5	8.423E5	1.00	0.21	0.19	0.20	2	68	3	iTRAQ 4plex (K N-term)	101018	Translation initiation factor IF-2 OS=Neisseria gonorrhoeae (strain ATCC 700825 / FA 1090) GN=infB PE=3 SV=1
295	1034	A0A1D3FQV3	6.59	444.62	4.57E5	5.945E6	6.131E6	5.536E6	1.00	13.01	13.42	12.11	4.57E5	5.945E6	6.131E6	5.536E6	1.00	13.01	13.42	12.11	1	67	2	iTRAQ 4plex (K N-term)	100903	Translation initiation factor IF-2 OS=Neisseria gonorrhoeae GN=infB PE=3 SV=1
333	844	A0A0M3GZA8	0.16	444.57	9.781E4	8.844E4	8.945E4	9.167E4	1.00	0.90	0.91	0.94	9.781E4	8.844E4	8.945E4	9.167E4	1.00	0.90	0.91	0.94	1	62	1	iTRAQ 4plex (K N-term)	117389	Carbamoyl-phosphate synthase large chain OS=Neisseria gonorrhoeae MIA_2011_03-10 GN=carB PE=3 SV=1
345	253	Q5F5A9	3.65	443.23	1.159E8	8.721E7	8.727E7	9.343E7	1.00	0.75	0.75	0.81	1.159E8	8.721E7	8.727E7	9.343E7	1.00	0.75	0.75	0.81	79	65	65	Carbamidomethylation; iTRAQ 4plex (K N-term); Oxidation (M); Deamidation (NQ)	101122	Phosphoenolpyruvate carboxylase OS=Neisseria gonorrhoeae (strain ATCC 700825 / FA 1090) GN=ppc PE=3 SV=2
345	254	A0A1D3G4P0	3.65	443.23	1.159E8	8.721E7	8.727E7	9.343E7	1.00	0.75	0.75	0.81	1.159E8	8.721E7	8.727E7	9.343E7	1.00	0.75	0.75	0.81	79	65	65	Carbamidomethylation; iTRAQ 4plex (K N-term); Oxidation (M); Deamidation (NQ)	101122	Phosphoenolpyruvate carboxylase OS=Neisseria gonorrhoeae GN=ppc PE=3 SV=1
345	404	B4RQL0	3.65	443.23	1.159E8	8.721E7	8.727E7	9.343E7	1.00	0.75	0.75	0.81	1.159E8	8.721E7	8.727E7	9.343E7	1.00	0.75	0.75	0.81	77	65	65	Carbamidomethylation; iTRAQ 4plex (K N-term); Oxidation (M); Deamidation (NQ)	103959	Phosphoenolpyruvate carboxylase OS=Neisseria gonorrhoeae (strain NCCP11945) GN=ppc PE=3 SV=1
171	138	A0A1D3F5Q5	22.50	443.01	1.058E7	7.107E5	9.491E4	7.399E4	1.00	0.07	0.01	0.01	1.058E7	7.107E5	9.491E4	7.399E4	1.00	0.07	0.01	0.01	2	51	1	iTRAQ 4plex (K N-term)	42424	Acetate kinase OS=Neisseria gonorrhoeae GN=ackA_2 PE=3 SV=1
232	316	B4RJ17	10.66	442.73	3.017E8	2.611E8	2.498E8	3.313E8	1.00	0.87	0.83	1.10	3.017E8	2.611E8	2.498E8	3.313E8	1.00	0.87	0.83	1.10	84	71	70	Carbamidomethylation; iTRAQ 4plex (K N-term); Oxidation (M); Deamidation (NQ)	92732	Aconitate hydratase B OS=Neisseria gonorrhoeae (strain NCCP11945) GN=NGK_0278 PE=3 SV=1
232	317	D6HBG2	10.66	442.73	3.017E8	2.611E8	2.498E8	3.313E8	1.00	0.87	0.83	1.10	3.017E8	2.611E8	2.498E8	3.313E8	1.00	0.87	0.83	1.10	84	71	70	Carbamidomethylation; iTRAQ 4plex (K N-term); Oxidation (M); Deamidation (NQ)	92732	Aconitate hydratase B OS=Neisseria gonorrhoeae DGI2 GN=NGMG_02127 PE=3 SV=1
232	285	A0A1D3GS74	10.66	442.73	3.017E8	2.611E8	2.498E8	3.313E8	1.00	0.87	0.83	1.10	3.017E8	2.611E8	2.498E8	3.313E8	1.00	0.87	0.83	1.10	84	71	70	Carbamidomethylation; iTRAQ 4plex (K N-term); Oxidation (M); Deamidation (NQ)	92762	Aconitate hydratase B OS=Neisseria gonorrhoeae GN=acnB PE=3 SV=1
232	319	A0A1D3FFS9	10.66	442.73	3.017E8	2.611E8	2.498E8	3.313E8	1.00	0.87	0.83	1.10	3.017E8	2.611E8	2.498E8	3.313E8	1.00	0.87	0.83	1.10	84	71	70	Carbamidomethylation; iTRAQ 4plex (K N-term); Oxidation (M); Deamidation (NQ)	92732	Aconitate hydratase B OS=Neisseria gonorrhoeae GN=acnB PE=3 SV=1
232	320	Q5F7E7	10.66	442.73	3.017E8	2.611E8	2.498E8	3.313E8	1.00	0.87	0.83	1.10	3.017E8	2.611E8	2.498E8	3.313E8	1.00	0.87	0.83	1.10	84	71	70	Carbamidomethylation; iTRAQ 4plex (K N-term); Oxidation (M); Deamidation (NQ)	92732	Aconitate hydratase B OS=Neisseria gonorrhoeae (strain ATCC 700825 / FA 1090) GN=NGO_1231 PE=3 SV=1
223	2223	Q84HZ4	0.98	440.84	2.688E8	2.684E8	2.712E8	2.782E8	1.00	1.00	1.01	1.03	2.688E8	2.684E8	2.712E8	2.782E8	1.00	1.00	1.01	1.03	89	45	45	Carbamidomethylation; iTRAQ 4plex (K N-term); Oxidation (M); Deamidation (NQ)	35301	Glyceraldehyde-3-phosphate dehydrogenase (Fragment) OS=Neisseria gonorrhoeae GN=gpdhC PE=3 SV=1
223	2237	A0A0M3GV11	0.98	440.84	2.688E8	2.684E8	2.712E8	2.782E8	1.00	1.00	1.01	1.03	2.688E8	2.684E8	2.712E8	2.782E8	1.00	1.00	1.01	1.03	88	45	45	Carbamidomethylation; iTRAQ 4plex (K N-term); Oxidation (M); Deamidation (NQ)	35761	Glyceraldehyde-3-phosphate dehydrogenase OS=Neisseria gonorrhoeae MIA_2011_03-10 GN=M736_07850 PE=3 SV=1
223	2238	A0A1D3EZD1	0.98	440.84	2.688E8	2.684E8	2.712E8	2.782E8	1.00	1.00	1.01	1.03	2.688E8	2.684E8	2.712E8	2.782E8	1.00	1.00	1.01	1.03	88	45	45	Carbamidomethylation; iTRAQ 4plex (K N-term); Oxidation (M); Deamidation (NQ)	35761	Glyceraldehyde-3-phosphate dehydrogenase OS=Neisseria gonorrhoeae GN=gap_2 PE=3 SV=1
223	2239	Q5F5J3	0.98	440.84	2.688E8	2.684E8	2.712E8	2.782E8	1.00	1.00	1.01	1.03	2.688E8	2.684E8	2.712E8	2.782E8	1.00	1.00	1.01	1.03	88	45	45	Carbamidomethylation; iTRAQ 4plex (K N-term); Oxidation (M); Deamidation (NQ)	35761	Glyceraldehyde-3-phosphate dehydrogenase OS=Neisseria gonorrhoeae (strain ATCC 700825 / FA 1090) GN=NGO_1931 PE=3 SV=1
223	2240	D6HAS7	0.98	440.84	2.688E8	2.684E8	2.712E8	2.782E8	1.00	1.00	1.01	1.03	2.688E8	2.684E8	2.712E8	2.782E8	1.00	1.00	1.01	1.03	88	45	45	Carbamidomethylation; iTRAQ 4plex (K N-term); Oxidation (M); Deamidation (NQ)	35761	Glyceraldehyde-3-phosphate dehydrogenase OS=Neisseria gonorrhoeae DGI2 GN=NGMG_00774 PE=3 SV=1
223	2233	B4RPP8	0.98	440.84	2.688E8	2.684E8	2.712E8	2.782E8	1.00	1.00	1.01	1.03	2.688E8	2.684E8	2.712E8	2.782E8	1.00	1.00	1.01	1.03	82	45	45	Carbamidomethylation; iTRAQ 4plex (K N-term); Oxidation (M); Deamidation (NQ)	38375	Glyceraldehyde-3-phosphate dehydrogenase OS=Neisseria gonorrhoeae (strain NCCP11945) GN=NGK_2321 PE=1 SV=1
390	516	A0A1D3H2L6	5.50	440.81	7.526E7	9.322E7	8.764E7	8.029E7	1.00	1.24	1.16	1.07	7.526E7	9.322E7	8.764E7	8.029E7	1.00	1.24	1.16	1.07	72	62	61	Carbamidomethylation; iTRAQ 4plex (K N-term); Oxidation (M); Deamidation (NQ)	90783	Lon protease OS=Neisseria gonorrhoeae GN=lon PE=2 SV=1
390	517	Q5F8J8	5.50	440.81	7.526E7	9.322E7	8.764E7	8.029E7	1.00	1.24	1.16	1.07	7.526E7	9.322E7	8.764E7	8.029E7	1.00	1.24	1.16	1.07	72	62	61	Carbamidomethylation; iTRAQ 4plex (K N-term); Oxidation (M); Deamidation (NQ)	90783	Lon protease OS=Neisseria gonorrhoeae (strain ATCC 700825 / FA 1090) GN=lon PE=2 SV=1
390	622	A0A0M3GV87	5.50	440.81	7.526E7	9.322E7	8.764E7	8.029E7	1.00	1.24	1.16	1.07	7.526E7	9.322E7	8.764E7	8.029E7	1.00	1.24	1.16	1.07	72	62	61	Carbamidomethylation; iTRAQ 4plex (K N-term); Oxidation (M); Deamidation (NQ)	90753	Lon protease OS=Neisseria gonorrhoeae MIA_2011_03-10 GN=lon PE=2 SV=1
390	623	A0A1D3I9A6	5.50	440.81	7.526E7	9.322E7	8.764E7	8.029E7	1.00	1.24	1.16	1.07	7.526E7	9.322E7	8.764E7	8.029E7	1.00	1.24	1.16	1.07	72	62	61	Carbamidomethylation; iTRAQ 4plex (K N-term); Oxidation (M); Deamidation (NQ)	90753	Lon protease OS=Neisseria gonorrhoeae GN=lon PE=2 SV=1
390	624	B4RLU1	5.50	440.81	7.526E7	9.322E7	8.764E7	8.029E7	1.00	1.24	1.16	1.07	7.526E7	9.322E7	8.764E7	8.029E7	1.00	1.24	1.16	1.07	72	62	61	Carbamidomethylation; iTRAQ 4plex (K N-term); Oxidation (M); Deamidation (NQ)	90753	Lon protease OS=Neisseria gonorrhoeae (strain NCCP11945) GN=lon PE=2 SV=1
319	277	A0A0M3GU26	2.18	440.01	1.286E8	1.265E8	1.353E8	1.359E8	1.00	0.98	1.05	1.06	1.286E8	1.265E8	1.353E8	1.359E8	1.00	0.98	1.05	1.06	85	53	53	Carbamidomethylation; iTRAQ 4plex (K N-term); Oxidation (M); Deamidation (NQ)	71575	Transketolase OS=Neisseria gonorrhoeae MIA_2011_03-10 GN=M736_09410 PE=3 SV=1
319	269	Q5F7Y3	2.18	440.01	1.286E8	1.265E8	1.353E8	1.359E8	1.00	0.98	1.05	1.06	1.286E8	1.265E8	1.353E8	1.359E8	1.00	0.98	1.05	1.06	85	53	53	Carbamidomethylation; iTRAQ 4plex (K N-term); Oxidation (M); Deamidation (NQ)	71575	Transketolase OS=Neisseria gonorrhoeae (strain ATCC 700825 / FA 1090) GN=NGO_1028 PE=3 SV=1
319	278	A0A1D3I9P0	2.18	440.01	1.286E8	1.265E8	1.353E8	1.359E8	1.00	0.98	1.05	1.06	1.286E8	1.265E8	1.353E8	1.359E8	1.00	0.98	1.05	1.06	85	53	53	Carbamidomethylation; iTRAQ 4plex (K N-term); Oxidation (M); Deamidation (NQ)	71575	Transketolase OS=Neisseria gonorrhoeae GN=tktA PE=3 SV=1
319	279	B4RKU9	2.18	440.01	1.286E8	1.265E8	1.353E8	1.359E8	1.00	0.98	1.05	1.06	1.286E8	1.265E8	1.353E8	1.359E8	1.00	0.98	1.05	1.06	85	53	53	Carbamidomethylation; iTRAQ 4plex (K N-term); Oxidation (M); Deamidation (NQ)	71575	Transketolase OS=Neisseria gonorrhoeae (strain NCCP11945) GN=NGK_0759 PE=1 SV=1
319	270	D6H8R4	2.18	440.01	1.286E8	1.265E8	1.353E8	1.359E8	1.00	0.98	1.05	1.06	1.286E8	1.265E8	1.353E8	1.359E8	1.00	0.98	1.05	1.06	85	53	53	Carbamidomethylation; iTRAQ 4plex (K N-term); Oxidation (M); Deamidation (NQ)	71575	Transketolase OS=Neisseria gonorrhoeae DGI2 GN=NGMG_01447 PE=3 SV=1
358	331	A0A0M3GXN8	2.26	437.20	3.563E6	3.978E6	3.596E6	3.986E6	1.00	1.12	1.01	1.12	3.563E6	3.978E6	3.596E6	3.986E6	1.00	1.12	1.01	1.12	4	47	1	iTRAQ 4plex (K N-term); Deamidation (NQ)	61863	Pilus biosynthesis protein PilF OS=Neisseria gonorrhoeae MIA_2011_03-10 GN=M736_03080 PE=4 SV=1
358	299	P37094	2.26	437.20	3.563E6	3.978E6	3.596E6	3.986E6	1.00	1.12	1.01	1.12	3.563E6	3.978E6	3.596E6	3.986E6	1.00	1.12	1.01	1.12	4	47	1	iTRAQ 4plex (K N-term); Deamidation (NQ)	61764	Type IV pilus assembly protein PilF OS=Neisseria gonorrhoeae GN=pilF PE=3 SV=1
358	333	D6H5L7	2.26	437.20	3.563E6	3.978E6	3.596E6	3.986E6	1.00	1.12	1.01	1.12	3.563E6	3.978E6	3.596E6	3.986E6	1.00	1.12	1.01	1.12	4	47	1	iTRAQ 4plex (K N-term); Deamidation (NQ)	61891	Type IV pilus assembly protein pilF OS=Neisseria gonorrhoeae DGI2 GN=NGMG_02190 PE=4 SV=1
358	335	A0A1D3ITS4	2.26	437.20	3.563E6	3.978E6	3.596E6	3.986E6	1.00	1.12	1.01	1.12	3.563E6	3.978E6	3.596E6	3.986E6	1.00	1.12	1.01	1.12	4	47	1	iTRAQ 4plex (K N-term); Deamidation (NQ)	61863	PilF OS=Neisseria gonorrhoeae GN=epsE PE=4 SV=1
358	336	B4RNN6	2.26	437.20	3.563E6	3.978E6	3.596E6	3.986E6	1.00	1.12	1.01	1.12	3.563E6	3.978E6	3.596E6	3.986E6	1.00	1.12	1.01	1.12	4	47	1	iTRAQ 4plex (K N-term); Deamidation (NQ)	61863	PilF OS=Neisseria gonorrhoeae (strain NCCP11945) GN=NGK_2060 PE=4 SV=1
332	747	A0A222R5H1	1.08	437.00	2.516E6	2.483E6	2.336E6	2.437E6	1.00	0.99	0.93	0.97	2.516E6	2.483E6	2.336E6	2.437E6	1.00	0.99	0.93	0.97	3	59	2	iTRAQ 4plex (K N-term); Oxidation (M); Deamidation (NQ)	95827	Alanine--tRNA ligase OS=Neisseria gonorrhoeae GN=alaS PE=3 SV=1
332	748	B4RIZ0	1.08	437.00	2.516E6	2.483E6	2.336E6	2.437E6	1.00	0.99	0.93	0.97	2.516E6	2.483E6	2.336E6	2.437E6	1.00	0.99	0.93	0.97	3	59	2	iTRAQ 4plex (K N-term); Oxidation (M); Deamidation (NQ)	95827	Alanine--tRNA ligase OS=Neisseria gonorrhoeae (strain NCCP11945) GN=alaS PE=3 SV=1
332	760	A0A1D3FV08	1.08	437.00	2.516E6	2.483E6	2.336E6	2.437E6	1.00	0.99	0.93	0.97	2.516E6	2.483E6	2.336E6	2.437E6	1.00	0.99	0.93	0.97	3	59	2	iTRAQ 4plex (K N-term); Oxidation (M); Deamidation (NQ)	97221	Alanine--tRNA ligase OS=Neisseria gonorrhoeae GN=alaS PE=3 SV=1
240	1215	A0A1D3HQN3	132.88	435.93	3.663E6	1.568E7	4.706E6	2.637E7	1.00	4.28	1.28	7.20	3.663E6	1.568E7	4.706E6	2.637E7	1.00	4.28	1.28	7.20	7	83	6	Carbamidomethylation; iTRAQ 4plex (K N-term); Deamidation (NQ)	115604	PilC2 OS=Neisseria gonorrhoeae GN=WHOW_00052C PE=4 SV=1
211	769	A0A0M3H108	2.69	435.88	4.151E8	3.586E8	3.489E8	3.67E8	1.00	0.86	0.84	0.88	4.151E8	3.586E8	3.489E8	3.67E8	1.00	0.86	0.84	0.88	77	58	58	Carbamidomethylation; iTRAQ 4plex (K N-term); Oxidation (M); Acetylation (Protein N-term); Deamidation (NQ)	55241	ATP synthase subunit alpha OS=Neisseria gonorrhoeae MIA_2011_03-10 GN=atpA PE=3 SV=1
211	770	A0A1D3F070	2.69	435.88	4.151E8	3.586E8	3.489E8	3.67E8	1.00	0.86	0.84	0.88	4.151E8	3.586E8	3.489E8	3.67E8	1.00	0.86	0.84	0.88	77	58	58	Carbamidomethylation; iTRAQ 4plex (K N-term); Oxidation (M); Acetylation (Protein N-term); Deamidation (NQ)	55241	ATP synthase subunit alpha OS=Neisseria gonorrhoeae GN=atpA PE=3 SV=1
211	771	D6H9P4	2.69	435.88	4.151E8	3.586E8	3.489E8	3.67E8	1.00	0.86	0.84	0.88	4.151E8	3.586E8	3.489E8	3.67E8	1.00	0.86	0.84	0.88	77	58	58	Carbamidomethylation; iTRAQ 4plex (K N-term); Oxidation (M); Acetylation (Protein N-term); Deamidation (NQ)	55241	ATP synthase subunit alpha OS=Neisseria gonorrhoeae DGI2 GN=atpA PE=3 SV=1
211	772	Q5F4Z2	2.69	435.88	4.151E8	3.586E8	3.489E8	3.67E8	1.00	0.86	0.84	0.88	4.151E8	3.586E8	3.489E8	3.67E8	1.00	0.86	0.84	0.88	77	58	58	Carbamidomethylation; iTRAQ 4plex (K N-term); Oxidation (M); Acetylation (Protein N-term); Deamidation (NQ)	55241	ATP synthase subunit alpha OS=Neisseria gonorrhoeae (strain ATCC 700825 / FA 1090) GN=atpA PE=3 SV=1
278	287	B4RJR4	3.94	434.11	1.684E8	2.017E8	2.081E8	2.197E8	1.00	1.20	1.24	1.30	1.684E8	2.017E8	2.081E8	2.197E8	1.00	1.20	1.24	1.30	88	50	50	Carbamidomethylation; iTRAQ 4plex (K N-term); Oxidation (M); Deamidation (NQ)	45995	Malate oxidoreductase OS=Neisseria gonorrhoeae (strain NCCP11945) GN=NGK_0374 PE=4 SV=1
278	288	A0A1D3F5A0	3.94	434.11	1.684E8	2.017E8	2.081E8	2.197E8	1.00	1.20	1.24	1.30	1.684E8	2.017E8	2.081E8	2.197E8	1.00	1.20	1.24	1.30	88	50	50	Carbamidomethylation; iTRAQ 4plex (K N-term); Oxidation (M); Deamidation (NQ)	46009	Malic enzyme OS=Neisseria gonorrhoeae GN=maeB PE=4 SV=1
278	289	A0A1D3FBC0	3.94	434.11	1.684E8	2.017E8	2.081E8	2.197E8	1.00	1.20	1.24	1.30	1.684E8	2.017E8	2.081E8	2.197E8	1.00	1.20	1.24	1.30	88	50	50	Carbamidomethylation; iTRAQ 4plex (K N-term); Oxidation (M); Deamidation (NQ)	45995	Malic enzyme OS=Neisseria gonorrhoeae GN=maeB PE=4 SV=1
278	249	D6HAG0	3.94	434.11	1.684E8	2.017E8	2.081E8	2.197E8	1.00	1.20	1.24	1.30	1.684E8	2.017E8	2.081E8	2.197E8	1.00	1.20	1.24	1.30	88	50	50	Carbamidomethylation; iTRAQ 4plex (K N-term); Oxidation (M); Deamidation (NQ)	45995	Malate oxidoreductase OS=Neisseria gonorrhoeae DGI2 GN=NGMG_00243 PE=4 SV=1
278	250	A0A0M3GVR0	3.94	434.11	1.684E8	2.017E8	2.081E8	2.197E8	1.00	1.20	1.24	1.30	1.684E8	2.017E8	2.081E8	2.197E8	1.00	1.20	1.24	1.30	88	50	50	Carbamidomethylation; iTRAQ 4plex (K N-term); Oxidation (M); Deamidation (NQ)	45995	NADH-ubiquinone oxidoreductase OS=Neisseria gonorrhoeae MIA_2011_03-10 GN=M736_05570 PE=4 SV=1
396	457	A0A1D3FH58	17.15	433.72	6.124E5	1.977E6	2.05E6	1.843E6	1.00	3.23	3.35	3.01	6.124E5	1.977E6	2.05E6	1.843E6	1.00	3.23	3.35	3.01	2	61	2	iTRAQ 4plex (K N-term); Deamidation (NQ)	98297	Leucine--tRNA ligase OS=Neisseria gonorrhoeae GN=leuS PE=3 SV=1
491	164	B4RR61	3.23	433.20	4.609E7	5.936E7	5.588E7	6.005E7	1.00	1.29	1.21	1.30	4.609E7	5.936E7	5.588E7	6.005E7	1.00	1.29	1.21	1.30	88	37	37	Carbamidomethylation; iTRAQ 4plex (K N-term); Oxidation (M); Deamidation (NQ)	43042	3-oxoacyl-[acyl-carrier-protein] synthase 2 OS=Neisseria gonorrhoeae (strain NCCP11945) GN=NGK_2519 PE=3 SV=1
491	165	Q5F603	3.23	433.20	4.609E7	5.936E7	5.588E7	6.005E7	1.00	1.29	1.21	1.30	4.609E7	5.936E7	5.588E7	6.005E7	1.00	1.29	1.21	1.30	88	37	37	Carbamidomethylation; iTRAQ 4plex (K N-term); Oxidation (M); Deamidation (NQ)	43042	3-oxoacyl-[acyl-carrier-protein] synthase 2 OS=Neisseria gonorrhoeae (strain ATCC 700825 / FA 1090) GN=NGO_1763 PE=3 SV=1
491	166	A0A1D3EUF7	3.23	433.20	4.609E7	5.936E7	5.588E7	6.005E7	1.00	1.29	1.21	1.30	4.609E7	5.936E7	5.588E7	6.005E7	1.00	1.29	1.21	1.30	88	37	37	Carbamidomethylation; iTRAQ 4plex (K N-term); Oxidation (M); Deamidation (NQ)	43042	3-oxoacyl-[acyl-carrier-protein] synthase 2 OS=Neisseria gonorrhoeae GN=fabF_1 PE=3 SV=1
491	99	A0A0M3GVR9	3.23	433.20	4.609E7	5.936E7	5.588E7	6.005E7	1.00	1.29	1.21	1.30	4.609E7	5.936E7	5.588E7	6.005E7	1.00	1.29	1.21	1.30	86	37	37	Carbamidomethylation; iTRAQ 4plex (K N-term); Oxidation (M); Deamidation (NQ)	44322	3-oxoacyl-[acyl-carrier-protein] synthase 2 OS=Neisseria gonorrhoeae MIA_2011_03-10 GN=M736_08905 PE=3 SV=1
491	282	D6H5B5	3.23	433.20	4.609E7	5.936E7	5.588E7	6.005E7	1.00	1.29	1.21	1.30	4.609E7	5.936E7	5.588E7	6.005E7	1.00	1.29	1.21	1.30	82	37	37	Carbamidomethylation; iTRAQ 4plex (K N-term); Oxidation (M); Deamidation (NQ)	46544	3-oxoacyl-[acyl-carrier-protein] synthase 2 OS=Neisseria gonorrhoeae DGI2 GN=NGMG_02009 PE=3 SV=1
342	743	D6HBI7	0.56	432.72	2.668E4	2.953E4	2.808E4	2.627E4	1.00	1.11	1.05	0.98	2.668E4	2.953E4	2.808E4	2.627E4	1.00	1.11	1.05	0.98	3	58	1	iTRAQ 4plex (K N-term); Deamidation (NQ)	96727	Alanine--tRNA ligase OS=Neisseria gonorrhoeae DGI2 GN=alaS PE=3 SV=1
406	455	A0A1D3F6S8	1.40	431.35	7.1E5	1.963E5	1.85E5	1.858E5	1.00	0.28	0.26	0.26	7.1E5	1.963E5	1.85E5	1.858E5	1.00	0.28	0.26	0.26	1	61	1	iTRAQ 4plex (K N-term)	98282	Leucine--tRNA ligase OS=Neisseria gonorrhoeae GN=leuS PE=3 SV=1
406	459	D6H9L5	1.40	431.35	7.1E5	1.963E5	1.85E5	1.858E5	1.00	0.28	0.26	0.26	7.1E5	1.963E5	1.85E5	1.858E5	1.00	0.28	0.26	0.26	1	61	1	iTRAQ 4plex (K N-term)	98281	Leucine--tRNA ligase OS=Neisseria gonorrhoeae DGI2 GN=leuS PE=3 SV=1
406	537	A0A1D3IYZ2	1.40	431.35	7.1E5	1.963E5	1.85E5	1.858E5	1.00	0.28	0.26	0.26	7.1E5	1.963E5	1.85E5	1.858E5	1.00	0.28	0.26	0.26	1	61	1	iTRAQ 4plex (K N-term)	98263	Leucine--tRNA ligase OS=Neisseria gonorrhoeae GN=leuS PE=3 SV=1
552	1535	D6HBJ2	0.78	430.56	3.612E7	3.459E7	3.502E7	3.561E7	1.00	0.96	0.97	0.99	3.612E7	3.459E7	3.502E7	3.561E7	1.00	0.96	0.97	0.99	60	67	66	Carbamidomethylation; iTRAQ 4plex (K N-term); Oxidation (M); Deamidation (NQ)	143357	Phosphoribosylformylglycinamidine synthase OS=Neisseria gonorrhoeae DGI2 GN=purL PE=3 SV=1
552	1536	A0A1D3FU63	0.78	430.56	3.612E7	3.459E7	3.502E7	3.561E7	1.00	0.96	0.97	0.99	3.612E7	3.459E7	3.502E7	3.561E7	1.00	0.96	0.97	0.99	60	67	66	Carbamidomethylation; iTRAQ 4plex (K N-term); Oxidation (M); Deamidation (NQ)	143357	Phosphoribosylformylglycinamidine synthase OS=Neisseria gonorrhoeae GN=purL PE=3 SV=1
301	310	A0A1D3I105	5.64	430.40	4.586E5	4.708E6	4.968E6	6.519E6	1.00	10.26	10.83	14.21	4.586E5	4.708E6	4.968E6	6.519E6	1.00	10.26	10.83	14.21	2	65	2	iTRAQ 4plex (K N-term)	79871	Isocitrate dehydrogenase OS=Neisseria gonorrhoeae GN=icd2 PE=4 SV=1
301	311	B4RKM5	5.64	430.40	4.586E5	4.708E6	4.968E6	6.519E6	1.00	10.26	10.83	14.21	4.586E5	4.708E6	4.968E6	6.519E6	1.00	10.26	10.83	14.21	2	65	2	iTRAQ 4plex (K N-term)	79871	Putative isocitrate dehydrogenase OS=Neisseria gonorrhoeae (strain NCCP11945) GN=NGK_0685 PE=4 SV=1
301	312	D6H8X0	5.64	430.40	4.586E5	4.708E6	4.968E6	6.519E6	1.00	10.26	10.83	14.21	4.586E5	4.708E6	4.968E6	6.519E6	1.00	10.26	10.83	14.21	2	65	2	iTRAQ 4plex (K N-term)	79871	Isocitrate dehydrogenase OS=Neisseria gonorrhoeae DGI2 GN=NGMG_01503 PE=4 SV=1
27	625	O52701	27.98	430.06	6.129E4	7.137E4	3.283E5	6.395E4	1.00	1.16	5.36	1.04	6.129E4	7.137E4	3.283E5	6.395E4	1.00	1.16	5.36	1.04	5	66	1	iTRAQ 4plex (K N-term); Deamidation (NQ)	37286	Outer membrane porin OS=Neisseria gonorrhoeae GN=por PE=3 SV=1
351	1098	B4RKY2	2.55	429.36	7.408E7	8.864E7	8.862E7	8.853E7	1.00	1.20	1.20	1.20	7.408E7	8.864E7	8.862E7	8.853E7	1.00	1.20	1.20	1.20	62	52	52	Carbamidomethylation; iTRAQ 4plex (K N-term); Oxidation (M); Deamidation (NQ)	103237	Protein translocase subunit SecA OS=Neisseria gonorrhoeae (strain NCCP11945) GN=secA PE=3 SV=1
351	1099	A0A1D3ECI2	2.55	429.36	7.408E7	8.864E7	8.862E7	8.853E7	1.00	1.20	1.20	1.20	7.408E7	8.864E7	8.862E7	8.853E7	1.00	1.20	1.20	1.20	62	52	52	Carbamidomethylation; iTRAQ 4plex (K N-term); Oxidation (M); Deamidation (NQ)	103237	Protein translocase subunit SecA OS=Neisseria gonorrhoeae GN=secA_1 PE=3 SV=1
351	1100	D6H8N3	2.55	429.36	7.408E7	8.864E7	8.862E7	8.853E7	1.00	1.20	1.20	1.20	7.408E7	8.864E7	8.862E7	8.853E7	1.00	1.20	1.20	1.20	62	52	52	Carbamidomethylation; iTRAQ 4plex (K N-term); Oxidation (M); Deamidation (NQ)	103237	Protein translocase subunit SecA OS=Neisseria gonorrhoeae DGI2 GN=secA PE=3 SV=1
351	1101	A0A0M3GZ72	2.55	429.36	7.408E7	8.864E7	8.862E7	8.853E7	1.00	1.20	1.20	1.20	7.408E7	8.864E7	8.862E7	8.853E7	1.00	1.20	1.20	1.20	62	52	52	Carbamidomethylation; iTRAQ 4plex (K N-term); Oxidation (M); Deamidation (NQ)	103237	Protein translocase subunit SecA OS=Neisseria gonorrhoeae MIA_2011_03-10 GN=secA PE=3 SV=1
304	313	A0A1D3FPD6	2.88	429.33	3.542E6	3.907E5	2.65E5	2.397E5	1.00	0.11	0.07	0.07	3.542E6	3.907E5	2.65E5	2.397E5	1.00	0.11	0.07	0.07	2	64	1	iTRAQ 4plex (K N-term)	79901	Isocitrate dehydrogenase OS=Neisseria gonorrhoeae GN=icd PE=4 SV=1
381	334	Q5F689	0.95	429.28	8.147E4	5.69E4	6.477E4	6.879E4	1.00	0.70	0.80	0.84	8.147E4	5.69E4	6.477E4	6.879E4	1.00	0.70	0.80	0.84	4	47	1	iTRAQ 4plex (K N-term); Deamidation (NQ)	61891	Pilus assembly protein PilF OS=Neisseria gonorrhoeae (strain ATCC 700825 / FA 1090) GN=NGO_1673 PE=4 SV=1
26	325	V5U7G7	1.78	429.09	1.849E4	1.845E4	1.658E4	1.322E4	1.00	1.00	0.90	0.72	1.849E4	1.845E4	1.658E4	1.322E4	1.00	1.00	0.90	0.72	5	64	1	iTRAQ 4plex (K N-term); Deamidation (NQ)	37255	Porin IB OS=Neisseria gonorrhoeae PE=3 SV=1
38	66	Q9EZ41	16.61	426.02	1.191E5	3.359E5	1.077E7	4.047E5	1.00	2.82	90.40	3.40	1.191E5	3.359E5	1.077E7	4.047E5	1.00	2.82	90.40	3.40	4	64	1	iTRAQ 4plex (K N-term)	34884	Porin (Fragment) OS=Neisseria gonorrhoeae GN=por PE=3 SV=1
230	61	A0A222R3A8	0.93	425.44	1.444E8	1.344E8	1.343E8	1.391E8	1.00	0.93	0.93	0.96	1.444E8	1.344E8	1.343E8	1.391E8	1.00	0.93	0.93	0.96	77	46	46	Carbamidomethylation; iTRAQ 4plex (K N-term); Oxidation (M); Deamidation (NQ)	50832	Dihydrolipoyl dehydrogenase OS=Neisseria gonorrhoeae GN=BZG33_04500 PE=4 SV=1
230	62	Q5F866	0.93	425.44	1.444E8	1.344E8	1.343E8	1.391E8	1.00	0.93	0.93	0.96	1.444E8	1.344E8	1.343E8	1.391E8	1.00	0.93	0.93	0.96	77	46	46	Carbamidomethylation; iTRAQ 4plex (K N-term); Oxidation (M); Deamidation (NQ)	50832	Dihydrolipoamide dehydrogenase OS=Neisseria gonorrhoeae (strain ATCC 700825 / FA 1090) GN=NGO_0925 PE=4 SV=1
230	41	A0A1D3F9T1	0.93	425.44	1.444E8	1.344E8	1.343E8	1.391E8	1.00	0.93	0.93	0.96	1.444E8	1.344E8	1.343E8	1.391E8	1.00	0.93	0.93	0.96	74	46	46	Carbamidomethylation; iTRAQ 4plex (K N-term); Oxidation (M); Deamidation (NQ)	53261	Dihydrolipoamide dehydrogenase OS=Neisseria gonorrhoeae GN=pdhD PE=4 SV=1
230	42	B4RL64	0.93	425.44	1.444E8	1.344E8	1.343E8	1.391E8	1.00	0.93	0.93	0.96	1.444E8	1.344E8	1.343E8	1.391E8	1.00	0.93	0.93	0.96	74	46	46	Carbamidomethylation; iTRAQ 4plex (K N-term); Oxidation (M); Deamidation (NQ)	53261	Dihydrolipoamide dehydrogenase OS=Neisseria gonorrhoeae (strain NCCP11945) GN=NGK_0874 PE=4 SV=1
230	43	D6H8F7	0.93	425.44	1.444E8	1.344E8	1.343E8	1.391E8	1.00	0.93	0.93	0.96	1.444E8	1.344E8	1.343E8	1.391E8	1.00	0.93	0.93	0.96	74	46	46	Carbamidomethylation; iTRAQ 4plex (K N-term); Oxidation (M); Deamidation (NQ)	53261	Dihydrolipoamide dehydrogenase OS=Neisseria gonorrhoeae DGI2 GN=NGMG_01340 PE=4 SV=1
58	137	Q5XKW6	1.22	424.66	4.964E5	7.963E5	6.202E5	8.252E5	1.00	1.60	1.25	1.66	4.964E5	7.963E5	6.202E5	8.252E5	1.00	1.60	1.25	1.66	8	63	1	iTRAQ 4plex (K N-term)	35576	PorB (Fragment) OS=Neisseria gonorrhoeae GN=porB PE=3 SV=1
281	5	B4RPS6	1.10	422.79	1.435E7	1.572E7	1.518E7	1.61E7	1.00	1.10	1.06	1.12	1.435E7	1.572E7	1.518E7	1.61E7	1.00	1.10	1.06	1.12	11	38	3	iTRAQ 4plex (K N-term); Oxidation (M); Deamidation (NQ)	37940	PilT OS=Neisseria gonorrhoeae (strain NCCP11945) GN=NGK_2349 PE=4 SV=1
281	6	Q53432	1.10	422.79	1.435E7	1.572E7	1.518E7	1.61E7	1.00	1.10	1.06	1.12	1.435E7	1.572E7	1.518E7	1.61E7	1.00	1.10	1.06	1.12	11	38	3	iTRAQ 4plex (K N-term); Oxidation (M); Deamidation (NQ)	37940	PilT OS=Neisseria gonorrhoeae GN=pilT PE=4 SV=1
281	7	A0A0M3GZ32	1.10	422.79	1.435E7	1.572E7	1.518E7	1.61E7	1.00	1.10	1.06	1.12	1.435E7	1.572E7	1.518E7	1.61E7	1.00	1.10	1.06	1.12	11	38	3	iTRAQ 4plex (K N-term); Oxidation (M); Deamidation (NQ)	37940	Twitching motility protein PilT OS=Neisseria gonorrhoeae MIA_2011_03-10 GN=M736_10620 PE=4 SV=1
37	341	Q9RQN9	1.38	422.77	1.924E5	2.436E5	3.45E5	2.502E5	1.00	1.27	1.79	1.30	1.924E5	2.436E5	3.45E5	2.502E5	1.00	1.27	1.79	1.30	6	65	1	iTRAQ 4plex (K N-term); Deamidation (NQ)	37357	Outer membrane protein I OS=Neisseria gonorrhoeae GN=por PE=3 SV=1
53	407	C7ETW7	8.42	421.76	5.823E5	7.307E5	1.133E6	7.182E5	1.00	1.25	1.95	1.23	5.823E5	7.307E5	1.133E6	7.182E5	1.00	1.25	1.95	1.23	8	67	2	iTRAQ 4plex (K N-term); Deamidation (NQ)	37609	Porin IB protein (Fragment) OS=Neisseria gonorrhoeae PE=3 SV=1
513	1254	A0A1D3G189	3.26	421.14	4.857E7	3.746E7	3.89E7	3.744E7	1.00	0.77	0.80	0.77	4.857E7	3.746E7	3.89E7	3.744E7	1.00	0.77	0.80	0.77	68	50	50	Carbamidomethylation; iTRAQ 4plex (K N-term); Oxidation (M); Deamidation (NQ)	104066	Glycine dehydrogenase (decarboxylating) OS=Neisseria gonorrhoeae GN=gcvP PE=3 SV=1
513	1255	A0A1D3GDT8	3.26	421.14	4.857E7	3.746E7	3.89E7	3.744E7	1.00	0.77	0.80	0.77	4.857E7	3.746E7	3.89E7	3.744E7	1.00	0.77	0.80	0.77	68	50	50	Carbamidomethylation; iTRAQ 4plex (K N-term); Oxidation (M); Deamidation (NQ)	104024	Glycine dehydrogenase (decarboxylating) OS=Neisseria gonorrhoeae GN=gcvP PE=3 SV=1
100	2320	B2CNM6	29.56	420.94	9.292E6	1.555E6	1.148E6	1.1E6	1.00	0.17	0.12	0.12	9.292E6	1.555E6	1.148E6	1.1E6	1.00	0.17	0.12	0.12	8	63	2	iTRAQ 4plex (K N-term); Deamidation (NQ)	35960	Por (Fragment) OS=Neisseria gonorrhoeae GN=por PE=3 SV=1
61	2302	Q9R3B2	2.28	420.75	3.671E5	8.283E5	6.711E5	8.695E5	1.00	2.26	1.83	2.37	3.671E5	8.283E5	6.711E5	8.695E5	1.00	2.26	1.83	2.37	8	58	1	iTRAQ 4plex (K N-term); Deamidation (NQ)	34291	Porin (Fragment) OS=Neisseria gonorrhoeae GN=porB PE=3 SV=1
84	2895	Q9S364	1.16	420.55	4.784E4	6.273E4	4.597E4	5.964E4	1.00	1.31	0.96	1.25	4.784E4	6.273E4	4.597E4	5.964E4	1.00	1.31	0.96	1.25	5	65	1	iTRAQ 4plex (K N-term)	37556	Outer membrane protein PIB OS=Neisseria gonorrhoeae GN=por PE=3 SV=1
354	159	Q5FA20	2.88	420.40	1.366E8	1.208E8	1.288E8	1.323E8	1.00	0.88	0.94	0.97	1.366E8	1.208E8	1.288E8	1.323E8	1.00	0.88	0.94	0.97	91	51	51	Carbamidomethylation; iTRAQ 4plex (K N-term); Oxidation (M); Deamidation (NQ)	52098	Phosphate acetyltransferase OS=Neisseria gonorrhoeae (strain ATCC 700825 / FA 1090) GN=NGO_0214 PE=4 SV=1
354	160	A0A1D3FSL2	2.88	420.40	1.366E8	1.208E8	1.288E8	1.323E8	1.00	0.88	0.94	0.97	1.366E8	1.208E8	1.288E8	1.323E8	1.00	0.88	0.94	0.97	91	51	51	Carbamidomethylation; iTRAQ 4plex (K N-term); Oxidation (M); Deamidation (NQ)	52098	Putative phosphotransacetylase OS=Neisseria gonorrhoeae GN=pta PE=4 SV=1
354	161	B4RJN6	2.88	420.40	1.366E8	1.208E8	1.288E8	1.323E8	1.00	0.88	0.94	0.97	1.366E8	1.208E8	1.288E8	1.323E8	1.00	0.88	0.94	0.97	91	51	51	Carbamidomethylation; iTRAQ 4plex (K N-term); Oxidation (M); Deamidation (NQ)	52098	Putative phosphotransacetylase OS=Neisseria gonorrhoeae (strain NCCP11945) GN=NGK_0347 PE=4 SV=1
354	268	D6HAI7	2.88	420.40	1.366E8	1.208E8	1.288E8	1.323E8	1.00	0.88	0.94	0.97	1.366E8	1.208E8	1.288E8	1.323E8	1.00	0.88	0.94	0.97	84	51	51	Carbamidomethylation; iTRAQ 4plex (K N-term); Oxidation (M); Deamidation (NQ)	57091	Phosphate acyltransferase OS=Neisseria gonorrhoeae DGI2 GN=NGMG_00270 PE=4 SV=1
101	363	V5W6J2	1.63	419.80	5.779E5	2.705E5	2.421E5	1.993E5	1.00	0.47	0.42	0.34	5.779E5	2.705E5	2.421E5	1.993E5	1.00	0.47	0.42	0.34	5	65	1	iTRAQ 4plex (K N-term); Deamidation (NQ)	37478	Porin IB protein OS=Neisseria gonorrhoeae PE=3 SV=1
287	1461	A0A1D3GBB1	1.26	419.76	1.119E6	3.433E5	3.318E5	3.34E5	1.00	0.31	0.30	0.30	1.119E6	3.433E5	3.318E5	3.34E5	1.00	0.31	0.30	0.30	2	71	1	iTRAQ 4plex (K N-term); Deamidation (NQ)	115989	PilC2 OS=Neisseria gonorrhoeae GN=WHOM_00054C PE=4 SV=1
189	155	A0A222R549	7.61	418.64	1.845E7	5.158E7	5.605E7	5.233E7	1.00	2.80	3.04	2.84	1.845E7	5.158E7	5.605E7	5.233E7	1.00	2.80	3.04	2.84	6	48	3	iTRAQ 4plex (K N-term); Deamidation (NQ)	48410	Trigger factor OS=Neisseria gonorrhoeae GN=tig PE=3 SV=1
189	156	D6H7G1	7.61	418.64	1.845E7	5.158E7	5.605E7	5.233E7	1.00	2.80	3.04	2.84	1.845E7	5.158E7	5.605E7	5.233E7	1.00	2.80	3.04	2.84	6	48	3	iTRAQ 4plex (K N-term); Deamidation (NQ)	48410	Trigger factor OS=Neisseria gonorrhoeae DGI2 GN=tig PE=3 SV=1
189	157	B4RMG6	7.61	418.64	1.845E7	5.158E7	5.605E7	5.233E7	1.00	2.80	3.04	2.84	1.845E7	5.158E7	5.605E7	5.233E7	1.00	2.80	3.04	2.84	6	48	3	iTRAQ 4plex (K N-term); Deamidation (NQ)	48410	Trigger factor OS=Neisseria gonorrhoeae (strain NCCP11945) GN=tig PE=3 SV=1
189	158	A0A0M3GY49	7.61	418.64	1.845E7	5.158E7	5.605E7	5.233E7	1.00	2.80	3.04	2.84	1.845E7	5.158E7	5.605E7	5.233E7	1.00	2.80	3.04	2.84	6	48	3	iTRAQ 4plex (K N-term); Deamidation (NQ)	48410	Trigger factor OS=Neisseria gonorrhoeae MIA_2011_03-10 GN=tig PE=3 SV=1
88	3063	O52694	7.01	418.45	4.724E4	1.838E5	5.818E4	1.91E5	1.00	3.89	1.23	4.04	4.724E4	1.838E5	5.818E4	1.91E5	1.00	3.89	1.23	4.04	5	62	1	iTRAQ 4plex (K N-term)	37494	Outer membrane porin (Fragment) OS=Neisseria gonorrhoeae GN=por PE=3 SV=1
330	2076	D6H6M5	1.74	418.03	9.716E7	1.142E8	1.084E8	1.136E8	1.00	1.18	1.12	1.17	9.716E7	1.142E8	1.084E8	1.136E8	1.00	1.18	1.12	1.17	54	55	55	Carbamidomethylation; iTRAQ 4plex (K N-term); Oxidation (M); Deamidation (NQ)	113983	Efflux pump membrane transporter OS=Neisseria gonorrhoeae DGI2 GN=NGMG_01798 PE=3 SV=1
330	2077	A0A0M3GV37	1.74	418.03	9.716E7	1.142E8	1.084E8	1.136E8	1.00	1.18	1.12	1.17	9.716E7	1.142E8	1.084E8	1.136E8	1.00	1.18	1.12	1.17	54	55	55	Carbamidomethylation; iTRAQ 4plex (K N-term); Oxidation (M); Deamidation (NQ)	113995	Efflux pump membrane transporter OS=Neisseria gonorrhoeae MIA_2011_03-10 GN=M736_07595 PE=3 SV=1
330	2078	A0A1D3FCB9	1.74	418.03	9.716E7	1.142E8	1.084E8	1.136E8	1.00	1.18	1.12	1.17	9.716E7	1.142E8	1.084E8	1.136E8	1.00	1.18	1.12	1.17	54	55	55	Carbamidomethylation; iTRAQ 4plex (K N-term); Oxidation (M); Deamidation (NQ)	113983	Efflux pump membrane transporter OS=Neisseria gonorrhoeae GN=mexB PE=3 SV=1
330	2079	B4RN87	1.74	418.03	9.716E7	1.142E8	1.084E8	1.136E8	1.00	1.18	1.12	1.17	9.716E7	1.142E8	1.084E8	1.136E8	1.00	1.18	1.12	1.17	54	55	55	Carbamidomethylation; iTRAQ 4plex (K N-term); Oxidation (M); Deamidation (NQ)	113983	Efflux pump membrane transporter OS=Neisseria gonorrhoeae (strain NCCP11945) GN=NGK_1597 PE=3 SV=1
330	2081	A0A1D3EV10	1.74	418.03	9.716E7	1.142E8	1.084E8	1.136E8	1.00	1.18	1.12	1.17	9.716E7	1.142E8	1.084E8	1.136E8	1.00	1.18	1.12	1.17	54	55	55	Carbamidomethylation; iTRAQ 4plex (K N-term); Oxidation (M); Deamidation (NQ)	113995	Efflux pump membrane transporter OS=Neisseria gonorrhoeae GN=mexB PE=3 SV=1
196	154	Q5F915	36.93	416.33	2.94E7	3.383E6	2.18E6	2.783E6	1.00	0.12	0.07	0.09	2.94E7	3.383E6	2.18E6	2.783E6	1.00	0.12	0.07	0.09	3	47	2	iTRAQ 4plex (K N-term); Deamidation (NQ)	48368	Trigger factor OS=Neisseria gonorrhoeae (strain ATCC 700825 / FA 1090) GN=tig PE=3 SV=1
73	2241	B2CNQ3	4.06	416.08	2.388E5	1.899E5	3.752E5	1.712E5	1.00	0.80	1.57	0.72	2.388E5	1.899E5	3.752E5	1.712E5	1.00	0.80	1.57	0.72	6	61	1	iTRAQ 4plex (K N-term); Deamidation (NQ)	35652	Por (Fragment) OS=Neisseria gonorrhoeae GN=por PE=3 SV=1
87	425	Q52MT7	4.59	415.32	1.721E6	3.131E5	2.738E5	2.467E5	1.00	0.18	0.16	0.14	1.721E6	3.131E5	2.738E5	2.467E5	1.00	0.18	0.16	0.14	8	57	1	iTRAQ 4plex (K N-term); Deamidation (NQ)	34757	Outer membrane protein PI (Fragment) OS=Neisseria gonorrhoeae PE=3 SV=1
98	2653	B2CNP3	2.76	415.12	3.273E6	1.521E6	1.316E6	1.542E6	1.00	0.46	0.40	0.47	3.273E6	1.521E6	1.316E6	1.542E6	1.00	0.46	0.40	0.47	8	57	2	iTRAQ 4plex (K N-term); Deamidation (NQ)	35893	Por (Fragment) OS=Neisseria gonorrhoeae GN=por PE=3 SV=1
305	911	B4RLJ8	2.31	414.45	1.019E8	1.195E8	1.197E8	1.108E8	1.00	1.17	1.18	1.09	1.019E8	1.195E8	1.197E8	1.108E8	1.00	1.17	1.18	1.09	75	47	47	Carbamidomethylation; iTRAQ 4plex (K N-term); Oxidation (M); Deamidation (NQ)	67182	Putative GTP-binding protein OS=Neisseria gonorrhoeae (strain NCCP11945) GN=NGK_1008 PE=4 SV=1
305	912	A0A1D3J1U5	2.31	414.45	1.019E8	1.195E8	1.197E8	1.108E8	1.00	1.17	1.18	1.09	1.019E8	1.195E8	1.197E8	1.108E8	1.00	1.17	1.18	1.09	75	47	47	Carbamidomethylation; iTRAQ 4plex (K N-term); Oxidation (M); Deamidation (NQ)	67182	GTP-binding protein OS=Neisseria gonorrhoeae GN=typA PE=4 SV=1
305	913	Q5F8H0	2.31	414.45	1.019E8	1.195E8	1.197E8	1.108E8	1.00	1.17	1.18	1.09	1.019E8	1.195E8	1.197E8	1.108E8	1.00	1.17	1.18	1.09	75	47	47	Carbamidomethylation; iTRAQ 4plex (K N-term); Oxidation (M); Deamidation (NQ)	67182	GTP-binding protein OS=Neisseria gonorrhoeae (strain ATCC 700825 / FA 1090) GN=NGO_0803 PE=4 SV=1
178	2261	A0A0M3GY07	11.44	414.12	3.101E6	8.3E6	8.521E6	8.646E6	1.00	2.68	2.75	2.79	3.101E6	8.3E6	8.521E6	8.646E6	1.00	2.68	2.75	2.79	10	57	10	Carbamidomethylation; iTRAQ 4plex (K N-term); Oxidation (M); Deamidation (NQ)	30359	Elongation factor Ts OS=Neisseria gonorrhoeae MIA_2011_03-10 GN=tsf PE=3 SV=1
178	2262	A0A1D3ETP5	11.44	414.12	3.101E6	8.3E6	8.521E6	8.646E6	1.00	2.68	2.75	2.79	3.101E6	8.3E6	8.521E6	8.646E6	1.00	2.68	2.75	2.79	10	57	10	Carbamidomethylation; iTRAQ 4plex (K N-term); Oxidation (M); Deamidation (NQ)	30359	Elongation factor Ts OS=Neisseria gonorrhoeae GN=tsf PE=3 SV=1
178	2263	Q5F5F4	11.44	414.12	3.101E6	8.3E6	8.521E6	8.646E6	1.00	2.68	2.75	2.79	3.101E6	8.3E6	8.521E6	8.646E6	1.00	2.68	2.75	2.79	10	57	10	Carbamidomethylation; iTRAQ 4plex (K N-term); Oxidation (M); Deamidation (NQ)	30359	Elongation factor Ts OS=Neisseria gonorrhoeae (strain ATCC 700825 / FA 1090) GN=tsf PE=3 SV=1
178	2645	D6HA08	11.44	414.12	3.101E6	8.3E6	8.521E6	8.646E6	1.00	2.68	2.75	2.79	3.101E6	8.3E6	8.521E6	8.646E6	1.00	2.68	2.75	2.79	9	57	10	Carbamidomethylation; iTRAQ 4plex (K N-term); Oxidation (M); Deamidation (NQ)	32279	Elongation factor Ts OS=Neisseria gonorrhoeae DGI2 GN=tsf PE=3 SV=1
293	742	Q5FAG7	0.53	411.73	6.254E3	6.023E3	6.574E3	5.728E3	1.00	0.96	1.05	0.92	6.254E3	6.023E3	6.574E3	5.728E3	1.00	0.96	1.05	0.92	1	65	1	iTRAQ 4plex (K N-term)	110290	Pilus assembly protein OS=Neisseria gonorrhoeae (strain ATCC 700825 / FA 1090) GN=NGO_0055 PE=4 SV=2
30	204	Q5XKW4	0.51	410.72	5.783E4	8.003E4	6.918E4	7.455E4	1.00	1.38	1.20	1.29	5.783E4	8.003E4	6.918E4	7.455E4	1.00	1.38	1.20	1.29	6	75	1	iTRAQ 4plex (K N-term); Deamidation (NQ)	37317	PorB OS=Neisseria gonorrhoeae GN=porB PE=3 SV=1
366	1884	A0A1D3J8L7	1.32	410.46	1.56E6	4.428E6	3.165E6	4.243E6	1.00	2.84	2.03	2.72	1.56E6	4.428E6	3.165E6	4.243E6	1.00	2.84	2.03	2.72	2	51	1	iTRAQ 4plex (K N-term)	112561	PilC protein OS=Neisseria gonorrhoeae GN=WHOO_02095C PE=4 SV=1
210	91	B4RJG0	2.66	410.16	3.237E8	2.71E8	2.625E8	2.82E8	1.00	0.84	0.81	0.87	3.237E8	2.71E8	2.625E8	2.82E8	1.00	0.84	0.81	0.87	89	49	49	Carbamidomethylation; iTRAQ 4plex (K N-term); Oxidation (M); Deamidation (NQ)	50424	ATP synthase subunit beta OS=Neisseria gonorrhoeae (strain NCCP11945) GN=atpD PE=3 SV=1
210	92	Q5F4Z0	2.66	410.16	3.237E8	2.71E8	2.625E8	2.82E8	1.00	0.84	0.81	0.87	3.237E8	2.71E8	2.625E8	2.82E8	1.00	0.84	0.81	0.87	89	49	49	Carbamidomethylation; iTRAQ 4plex (K N-term); Oxidation (M); Deamidation (NQ)	50424	ATP synthase subunit beta OS=Neisseria gonorrhoeae (strain ATCC 700825 / FA 1090) GN=atpD PE=3 SV=1
210	93	A0A0M3GZA2	2.66	410.16	3.237E8	2.71E8	2.625E8	2.82E8	1.00	0.84	0.81	0.87	3.237E8	2.71E8	2.625E8	2.82E8	1.00	0.84	0.81	0.87	89	49	49	Carbamidomethylation; iTRAQ 4plex (K N-term); Oxidation (M); Deamidation (NQ)	50424	ATP synthase subunit beta OS=Neisseria gonorrhoeae MIA_2011_03-10 GN=atpD PE=3 SV=1
210	94	D6H9P2	2.66	410.16	3.237E8	2.71E8	2.625E8	2.82E8	1.00	0.84	0.81	0.87	3.237E8	2.71E8	2.625E8	2.82E8	1.00	0.84	0.81	0.87	89	49	49	Carbamidomethylation; iTRAQ 4plex (K N-term); Oxidation (M); Deamidation (NQ)	50424	ATP synthase subunit beta OS=Neisseria gonorrhoeae DGI2 GN=atpD PE=3 SV=1
210	95	A0A1D3HJ94	2.66	410.16	3.237E8	2.71E8	2.625E8	2.82E8	1.00	0.84	0.81	0.87	3.237E8	2.71E8	2.625E8	2.82E8	1.00	0.84	0.81	0.87	89	49	49	Carbamidomethylation; iTRAQ 4plex (K N-term); Oxidation (M); Deamidation (NQ)	50424	ATP synthase subunit beta OS=Neisseria gonorrhoeae GN=atpD PE=3 SV=1
184	2874	A0A1D3ETI2	43.80	409.71	2.823E6	5.78E5	3.987E5	4.048E5	1.00	0.20	0.14	0.14	2.823E6	5.78E5	3.987E5	4.048E5	1.00	0.20	0.14	0.14	10	51	4	Carbamidomethylation; iTRAQ 4plex (K N-term); Oxidation (M)	30389	Elongation factor Ts OS=Neisseria gonorrhoeae GN=tsf PE=3 SV=1
394	626	Q5F873	19.07	409.33	1.168E8	6.396E7	6.195E7	8.455E7	1.00	0.55	0.53	0.72	1.168E8	6.396E7	6.195E7	8.455E7	1.00	0.55	0.53	0.72	78	37	37	Carbamidomethylation; iTRAQ 4plex (K N-term); Oxidation (M); Deamidation (NQ)	48121	Citrate synthase OS=Neisseria gonorrhoeae (strain ATCC 700825 / FA 1090) GN=gltA PE=3 SV=1
394	627	A0A0M3H0F1	19.07	409.33	1.168E8	6.396E7	6.195E7	8.455E7	1.00	0.55	0.53	0.72	1.168E8	6.396E7	6.195E7	8.455E7	1.00	0.55	0.53	0.72	78	37	37	Carbamidomethylation; iTRAQ 4plex (K N-term); Oxidation (M); Deamidation (NQ)	48121	Citrate synthase OS=Neisseria gonorrhoeae MIA_2011_03-10 GN=gltA PE=3 SV=1
394	628	D6H8F0	19.07	409.33	1.168E8	6.396E7	6.195E7	8.455E7	1.00	0.55	0.53	0.72	1.168E8	6.396E7	6.195E7	8.455E7	1.00	0.55	0.53	0.72	78	37	37	Carbamidomethylation; iTRAQ 4plex (K N-term); Oxidation (M); Deamidation (NQ)	48121	Citrate synthase OS=Neisseria gonorrhoeae DGI2 GN=NGMG_01333 PE=3 SV=1
394	629	A0A1D3I821	19.07	409.33	1.168E8	6.396E7	6.195E7	8.455E7	1.00	0.55	0.53	0.72	1.168E8	6.396E7	6.195E7	8.455E7	1.00	0.55	0.53	0.72	78	37	37	Carbamidomethylation; iTRAQ 4plex (K N-term); Oxidation (M); Deamidation (NQ)	48121	Citrate synthase OS=Neisseria gonorrhoeae GN=gltA PE=3 SV=1
394	630	B4RL71	19.07	409.33	1.168E8	6.396E7	6.195E7	8.455E7	1.00	0.55	0.53	0.72	1.168E8	6.396E7	6.195E7	8.455E7	1.00	0.55	0.53	0.72	78	37	37	Carbamidomethylation; iTRAQ 4plex (K N-term); Oxidation (M); Deamidation (NQ)	48121	Citrate synthase OS=Neisseria gonorrhoeae (strain NCCP11945) GN=NGK_0881 PE=3 SV=1
393	1213	A0A0M3GVU7	0.95	408.26	1.199E6	1.821E6	1.766E6	1.862E6	1.00	1.52	1.47	1.55	1.199E6	1.821E6	1.766E6	1.862E6	1.00	1.52	1.47	1.55	3	39	2	iTRAQ 4plex (K N-term)	64183	Proline--tRNA ligase OS=Neisseria gonorrhoeae MIA_2011_03-10 GN=proS PE=3 SV=1
393	1253	A0A1D3FSG0	0.95	408.26	1.199E6	1.821E6	1.766E6	1.862E6	1.00	1.52	1.47	1.55	1.199E6	1.821E6	1.766E6	1.862E6	1.00	1.52	1.47	1.55	3	39	2	iTRAQ 4plex (K N-term)	62952	Proline--tRNA ligase OS=Neisseria gonorrhoeae GN=proS PE=3 SV=1
239	291	A0A1D3H2X0	2.33	407.91	3.242E5	2.426E6	2.362E6	2.384E6	1.00	7.48	7.29	7.35	3.242E5	2.426E6	2.362E6	2.384E6	1.00	7.48	7.29	7.35	3	41	1	iTRAQ 4plex (K N-term)	52439	Inosine-5'-monophosphate dehydrogenase OS=Neisseria gonorrhoeae GN=guaB PE=3 SV=1
239	293	Q5F8H4	2.33	407.91	3.242E5	2.426E6	2.362E6	2.384E6	1.00	7.48	7.29	7.35	3.242E5	2.426E6	2.362E6	2.384E6	1.00	7.48	7.29	7.35	3	41	1	iTRAQ 4plex (K N-term)	52439	Inosine-5'-monophosphate dehydrogenase OS=Neisseria gonorrhoeae (strain ATCC 700825 / FA 1090) GN=guaB PE=3 SV=1
399	1252	A0A1D3FIX8	1.09	407.31	1.142E6	1.014E6	9.001E5	9.2E5	1.00	0.89	0.79	0.81	1.142E6	1.014E6	9.001E5	9.2E5	1.00	0.89	0.79	0.81	3	39	2	iTRAQ 4plex (K N-term)	62894	Proline--tRNA ligase OS=Neisseria gonorrhoeae GN=proS PE=3 SV=1
399	1374	D6H7I5	1.09	407.31	1.142E6	1.014E6	9.001E5	9.2E5	1.00	0.89	0.79	0.81	1.142E6	1.014E6	9.001E5	9.2E5	1.00	0.89	0.79	0.81	3	39	2	iTRAQ 4plex (K N-term)	66094	Proline--tRNA ligase OS=Neisseria gonorrhoeae DGI2 GN=proS PE=3 SV=1
399	1375	B4RMJ8	1.09	407.31	1.142E6	1.014E6	9.001E5	9.2E5	1.00	0.89	0.79	0.81	1.142E6	1.014E6	9.001E5	9.2E5	1.00	0.89	0.79	0.81	3	39	2	iTRAQ 4plex (K N-term)	66094	Proline--tRNA ligase OS=Neisseria gonorrhoeae (strain NCCP11945) GN=proS PE=3 SV=1
241	396	A0A1D3G716	2.44	406.64	1.218E6	1.59E5	1.069E5	1.037E5	1.00	0.13	0.09	0.09	1.218E6	1.59E5	1.069E5	1.037E5	1.00	0.13	0.09	0.09	3	41	1	iTRAQ 4plex (K N-term)	52367	Inosine-5'-monophosphate dehydrogenase OS=Neisseria gonorrhoeae GN=guaB PE=3 SV=1
241	292	A0A1D3E7M5	2.44	406.64	1.218E6	1.59E5	1.069E5	1.037E5	1.00	0.13	0.09	0.09	1.218E6	1.59E5	1.069E5	1.037E5	1.00	0.13	0.09	0.09	3	41	1	iTRAQ 4plex (K N-term)	52381	Inosine-5'-monophosphate dehydrogenase OS=Neisseria gonorrhoeae GN=guaB PE=3 SV=1
294	89	Q5F5L5	1.00	405.23	1.354E5	1.815E5	1.596E5	1.649E5	1.00	1.34	1.18	1.22	1.354E5	1.815E5	1.596E5	1.649E5	1.00	1.34	1.18	1.22	8	36	1	iTRAQ 4plex (K N-term); Oxidation (M); Deamidation (NQ)	37999	Twitching motility protein PilT OS=Neisseria gonorrhoeae (strain ATCC 700825 / FA 1090) GN=NGO_1908 PE=4 SV=1
383	3011	D6H5M1	3.67	402.84	1.034E8	1.295E8	1.278E8	1.329E8	1.00	1.25	1.24	1.28	1.034E8	1.295E8	1.278E8	1.329E8	1.00	1.25	1.24	1.28	57	36	36	Carbamidomethylation; iTRAQ 4plex (K N-term); Oxidation (M); Deamidation (NQ)	45332	Pilus assembly protein pilG OS=Neisseria gonorrhoeae DGI2 GN=NGMG_02194 PE=3 SV=1
383	3012	B4RNN2	3.67	402.84	1.034E8	1.295E8	1.278E8	1.329E8	1.00	1.25	1.24	1.28	1.034E8	1.295E8	1.278E8	1.329E8	1.00	1.25	1.24	1.28	57	36	36	Carbamidomethylation; iTRAQ 4plex (K N-term); Oxidation (M); Deamidation (NQ)	45332	PilG OS=Neisseria gonorrhoeae (strain NCCP11945) GN=NGK_2056 PE=3 SV=1
383	3013	Q5F693	3.67	402.84	1.034E8	1.295E8	1.278E8	1.329E8	1.00	1.25	1.24	1.28	1.034E8	1.295E8	1.278E8	1.329E8	1.00	1.25	1.24	1.28	57	36	36	Carbamidomethylation; iTRAQ 4plex (K N-term); Oxidation (M); Deamidation (NQ)	45332	Type II secretion system protein F OS=Neisseria gonorrhoeae (strain ATCC 700825 / FA 1090) GN=NGO_1669 PE=3 SV=1
383	3014	A0A0M3GX46	3.67	402.84	1.034E8	1.295E8	1.278E8	1.329E8	1.00	1.25	1.24	1.28	1.034E8	1.295E8	1.278E8	1.329E8	1.00	1.25	1.24	1.28	57	36	36	Carbamidomethylation; iTRAQ 4plex (K N-term); Oxidation (M); Deamidation (NQ)	45332	Type II secretion system protein F OS=Neisseria gonorrhoeae MIA_2011_03-10 GN=M736_03100 PE=3 SV=1
383	3015	Q57076	3.67	402.84	1.034E8	1.295E8	1.278E8	1.329E8	1.00	1.25	1.24	1.28	1.034E8	1.295E8	1.278E8	1.329E8	1.00	1.25	1.24	1.28	57	36	36	Carbamidomethylation; iTRAQ 4plex (K N-term); Oxidation (M); Deamidation (NQ)	45332	PilG OS=Neisseria gonorrhoeae GN=pilG PE=3 SV=1
424	1684	Q5F5Y3	3.26	402.43	6.804E7	6.791E7	6.392E7	6.146E7	1.00	1.00	0.94	0.90	6.804E7	6.791E7	6.392E7	6.146E7	1.00	1.00	0.94	0.90	65	54	54	Carbamidomethylation; iTRAQ 4plex (K N-term); Oxidation (M); Deamidation (NQ)	101666	Ribonuclease E OS=Neisseria gonorrhoeae (strain ATCC 700825 / FA 1090) GN=rne PE=3 SV=1
424	1685	A0A1D3ER53	3.26	402.43	6.804E7	6.791E7	6.392E7	6.146E7	1.00	1.00	0.94	0.90	6.804E7	6.791E7	6.392E7	6.146E7	1.00	1.00	0.94	0.90	65	54	54	Carbamidomethylation; iTRAQ 4plex (K N-term); Oxidation (M); Deamidation (NQ)	101666	Ribonuclease E OS=Neisseria gonorrhoeae GN=rne PE=3 SV=1
424	1688	D6H587	3.26	402.43	6.804E7	6.791E7	6.392E7	6.146E7	1.00	1.00	0.94	0.90	6.804E7	6.791E7	6.392E7	6.146E7	1.00	1.00	0.94	0.90	64	54	54	Carbamidomethylation; iTRAQ 4plex (K N-term); Oxidation (M); Deamidation (NQ)	101910	Ribonuclease E OS=Neisseria gonorrhoeae DGI2 GN=rne PE=3 SV=1
424	1686	A0A1D3FC68	3.26	402.43	6.804E7	6.791E7	6.392E7	6.146E7	1.00	1.00	0.94	0.90	6.804E7	6.791E7	6.392E7	6.146E7	1.00	1.00	0.94	0.90	65	54	54	Carbamidomethylation; iTRAQ 4plex (K N-term); Oxidation (M); Deamidation (NQ)	101694	Ribonuclease E OS=Neisseria gonorrhoeae GN=rne PE=3 SV=1
424	1687	B4RR31	3.26	402.43	6.804E7	6.791E7	6.392E7	6.146E7	1.00	1.00	0.94	0.90	6.804E7	6.791E7	6.392E7	6.146E7	1.00	1.00	0.94	0.90	65	54	54	Carbamidomethylation; iTRAQ 4plex (K N-term); Oxidation (M); Deamidation (NQ)	101694	Ribonuclease E OS=Neisseria gonorrhoeae (strain NCCP11945) GN=rne PE=3 SV=1
424	1721	A0A0M3GY37	3.26	402.43	6.804E7	6.791E7	6.392E7	6.146E7	1.00	1.00	0.94	0.90	6.804E7	6.791E7	6.392E7	6.146E7	1.00	1.00	0.94	0.90	64	54	54	Carbamidomethylation; iTRAQ 4plex (K N-term); Oxidation (M); Deamidation (NQ)	102569	Ribonuclease E OS=Neisseria gonorrhoeae MIA_2011_03-10 GN=rne PE=3 SV=1
228	2883	Q50993	0.77	401.69	1.288E5	1.411E5	1.679E5	1.386E5	1.00	1.10	1.30	1.08	1.288E5	1.411E5	1.679E5	1.386E5	1.00	1.10	1.30	1.08	2	42	1	iTRAQ 4plex (K N-term)	41583	Dihydrolipoyllysine-residue succinyltransferase component of 2-oxoglutarate dehydrogenase complex OS=Neisseria gonorrhoeae GN=sucB PE=3 SV=1
313	1280	A0A1D3GSP5	12.56	400.39	1.568E6	3.044E6	3.923E6	3E6	1.00	1.94	2.50	1.91	1.568E6	3.044E6	3.923E6	3E6	1.00	1.94	2.50	1.91	5	66	3	iTRAQ 4plex (K N-term); Deamidation (NQ)	110972	PilC2 OS=Neisseria gonorrhoeae GN=WHOL_00054C PE=4 SV=1
110	2670	Q9Z4L9	1.04	399.93	6.082E4	1.092E5	1.12E5	1.148E5	1.00	1.80	1.84	1.89	6.082E4	1.092E5	1.12E5	1.148E5	1.00	1.80	1.84	1.89	5	58	2	iTRAQ 4plex (K N-term); Deamidation (NQ)	37593	Outer membrane protein I OS=Neisseria gonorrhoeae GN=por PE=3 SV=1
191	2690	A0A1D3HSA1	14.21	398.81	4.316E5	7.877E5	1.201E6	7.871E5	1.00	1.83	2.78	1.82	4.316E5	7.877E5	1.201E6	7.871E5	1.00	1.83	2.78	1.82	10	60	2	Carbamidomethylation; iTRAQ 4plex (K N-term); Oxidation (M); Deamidation (NQ)	37919	Zinc-binding alcohol dehydrogenas OS=Neisseria gonorrhoeae GN=gutB PE=3 SV=1
191	2719	B4RIX9	14.21	398.81	4.316E5	7.877E5	1.201E6	7.871E5	1.00	1.83	2.78	1.82	4.316E5	7.877E5	1.201E6	7.871E5	1.00	1.83	2.78	1.82	10	60	2	Carbamidomethylation; iTRAQ 4plex (K N-term); Oxidation (M); Deamidation (NQ)	37919	Putative zinc-binding alcohol dehydrogenase OS=Neisseria gonorrhoeae (strain NCCP11945) GN=NGK_0240 PE=3 SV=1
179	485	A0A1D3HDY1	2.80	398.75	9.58E6	1.112E6	7.14E5	6.932E5	1.00	0.12	0.07	0.07	9.58E6	1.112E6	7.14E5	6.932E5	1.00	0.12	0.07	0.07	3	58	1	iTRAQ 4plex (K N-term)	45448	Periplasmic protein (Possibly peptidoglycan-binding) OS=Neisseria gonorrhoeae GN=WHOL_00861 PE=4 SV=1
179	487	Q5F5P4	2.80	398.75	9.58E6	1.112E6	7.14E5	6.932E5	1.00	0.12	0.07	0.07	9.58E6	1.112E6	7.14E5	6.932E5	1.00	0.12	0.07	0.07	3	58	1	iTRAQ 4plex (K N-term)	45448	Peptidoglycan-binding protein LysM OS=Neisseria gonorrhoeae (strain ATCC 700825 / FA 1090) GN=NGO_1873 PE=4 SV=2
303	411	D6H5B0	2.74	397.71	1.688E8	1.852E8	2.02E8	1.98E8	1.00	1.10	1.20	1.17	1.688E8	1.852E8	2.02E8	1.98E8	1.00	1.10	1.20	1.17	79	49	49	Carbamidomethylation; iTRAQ 4plex (K N-term); Oxidation (M); Deamidation (NQ)	57285	Catalase OS=Neisseria gonorrhoeae DGI2 GN=NGMG_02004 PE=3 SV=1
303	412	A0A1D3EZB0	2.74	397.71	1.688E8	1.852E8	2.02E8	1.98E8	1.00	1.10	1.20	1.17	1.688E8	1.852E8	2.02E8	1.98E8	1.00	1.10	1.20	1.17	79	49	49	Carbamidomethylation; iTRAQ 4plex (K N-term); Oxidation (M); Deamidation (NQ)	57285	Catalase OS=Neisseria gonorrhoeae GN=katA PE=3 SV=1
303	413	A0A0M3GVR8	2.74	397.71	1.688E8	1.852E8	2.02E8	1.98E8	1.00	1.10	1.20	1.17	1.688E8	1.852E8	2.02E8	1.98E8	1.00	1.10	1.20	1.17	79	49	49	Carbamidomethylation; iTRAQ 4plex (K N-term); Oxidation (M); Deamidation (NQ)	57285	Catalase OS=Neisseria gonorrhoeae MIA_2011_03-10 GN=M736_08830 PE=3 SV=1
303	415	B4RR54	2.74	397.71	1.688E8	1.852E8	2.02E8	1.98E8	1.00	1.10	1.20	1.17	1.688E8	1.852E8	2.02E8	1.98E8	1.00	1.10	1.20	1.17	79	49	49	Carbamidomethylation; iTRAQ 4plex (K N-term); Oxidation (M); Deamidation (NQ)	57285	Catalase OS=Neisseria gonorrhoeae (strain NCCP11945) GN=NGK_2512 PE=3 SV=1
173	150	A0A1D3E8C2	4.66	397.71	3.374E8	4.8E8	4.567E8	4.779E8	1.00	1.42	1.35	1.42	3.374E8	4.8E8	4.567E8	4.779E8	1.00	1.42	1.35	1.42	90	55	54	Carbamidomethylation; iTRAQ 4plex (K N-term); Oxidation (M); Deamidation (NQ)	32806	Cysteine synthase OS=Neisseria gonorrhoeae GN=cysK PE=3 SV=1
173	151	A0A0M3GYA1	4.66	397.71	3.374E8	4.8E8	4.567E8	4.779E8	1.00	1.42	1.35	1.42	3.374E8	4.8E8	4.567E8	4.779E8	1.00	1.42	1.35	1.42	90	55	54	Carbamidomethylation; iTRAQ 4plex (K N-term); Oxidation (M); Deamidation (NQ)	32806	Cysteine synthase OS=Neisseria gonorrhoeae MIA_2011_03-10 GN=M736_04550 PE=3 SV=1
173	152	D6HB88	4.66	397.71	3.374E8	4.8E8	4.567E8	4.779E8	1.00	1.42	1.35	1.42	3.374E8	4.8E8	4.567E8	4.779E8	1.00	1.42	1.35	1.42	90	55	54	Carbamidomethylation; iTRAQ 4plex (K N-term); Oxidation (M); Deamidation (NQ)	32806	Cysteine synthase OS=Neisseria gonorrhoeae DGI2 GN=NGMG_00133 PE=3 SV=1
439	1137	A0A0M3GYR8	19.39	397.44	4.349E6	1.179E6	1.034E6	1.063E6	1.00	0.27	0.24	0.24	4.349E6	1.179E6	1.034E6	1.063E6	1.00	0.27	0.24	0.24	2	55	3	iTRAQ 4plex (K N-term)	104155	Isoleucine--tRNA ligase OS=Neisseria gonorrhoeae MIA_2011_03-10 GN=ileS PE=3 SV=1
86	2243	B2CNP7	10.70	397.19	3.444E4	9.191E4	4.547E5	9.306E4	1.00	2.67	13.20	2.70	3.444E4	9.191E4	4.547E5	9.306E4	1.00	2.67	13.20	2.70	6	56	1	iTRAQ 4plex (K N-term); Deamidation (NQ)	35751	Por (Fragment) OS=Neisseria gonorrhoeae GN=por PE=3 SV=1
449	3031	A0A1D3HW00	1.47	397.05	8.689E7	8.158E7	8.587E7	8.333E7	1.00	0.94	0.99	0.96	8.689E7	8.158E7	8.587E7	8.333E7	1.00	0.94	0.99	0.96	87	28	28	Carbamidomethylation; iTRAQ 4plex (K N-term); Oxidation (M); Deamidation (NQ)	33654	Thioredoxin reductase OS=Neisseria gonorrhoeae GN=trxB PE=3 SV=1
449	3032	B4RMI1	1.47	397.05	8.689E7	8.158E7	8.587E7	8.333E7	1.00	0.94	0.99	0.96	8.689E7	8.158E7	8.587E7	8.333E7	1.00	0.94	0.99	0.96	87	28	28	Carbamidomethylation; iTRAQ 4plex (K N-term); Oxidation (M); Deamidation (NQ)	33654	Thioredoxin reductase OS=Neisseria gonorrhoeae (strain NCCP11945) GN=NGK_1341 PE=3 SV=1
449	3033	D6H7E8	1.47	397.05	8.689E7	8.158E7	8.587E7	8.333E7	1.00	0.94	0.99	0.96	8.689E7	8.158E7	8.587E7	8.333E7	1.00	0.94	0.99	0.96	87	28	28	Carbamidomethylation; iTRAQ 4plex (K N-term); Oxidation (M); Deamidation (NQ)	33654	Thioredoxin reductase OS=Neisseria gonorrhoeae DGI2 GN=NGMG_00918 PE=3 SV=1
449	3034	Q5F926	1.47	397.05	8.689E7	8.158E7	8.587E7	8.333E7	1.00	0.94	0.99	0.96	8.689E7	8.158E7	8.587E7	8.333E7	1.00	0.94	0.99	0.96	87	28	28	Carbamidomethylation; iTRAQ 4plex (K N-term); Oxidation (M); Deamidation (NQ)	33654	Thioredoxin reductase OS=Neisseria gonorrhoeae (strain ATCC 700825 / FA 1090) GN=NGO_0580 PE=3 SV=1
449	3035	A0A0M3GV67	1.47	397.05	8.689E7	8.158E7	8.587E7	8.333E7	1.00	0.94	0.99	0.96	8.689E7	8.158E7	8.587E7	8.333E7	1.00	0.94	0.99	0.96	87	28	28	Carbamidomethylation; iTRAQ 4plex (K N-term); Oxidation (M); Deamidation (NQ)	33654	Thioredoxin reductase OS=Neisseria gonorrhoeae MIA_2011_03-10 GN=M736_06290 PE=3 SV=1
182	594	A0A1D3F1U4	0.60	396.59	1.453E5	2.012E5	1.701E5	1.941E5	1.00	1.38	1.17	1.34	1.453E5	2.012E5	1.701E5	1.941E5	1.00	1.38	1.17	1.34	3	57	1	iTRAQ 4plex (K N-term); Deamidation (NQ)	45505	Periplasmic protein (Possibly peptidoglycan-binding) OS=Neisseria gonorrhoeae GN=WHOF_00773 PE=4 SV=1
329	32	A0A1D3IF07	6.46	395.20	1.966E8	1.399E8	1.384E8	1.45E8	1.00	0.71	0.70	0.74	1.966E8	1.399E8	1.384E8	1.45E8	1.00	0.71	0.70	0.74	85	37	37	Carbamidomethylation; iTRAQ 4plex (K N-term); Oxidation (M); Deamidation (NQ)	41287	Putrescine-binding periplasmic protein OS=Neisseria gonorrhoeae GN=potD-1 PE=3 SV=1
195	2691	D6HAL3	5.93	394.59	6.671E5	8.772E4	5.704E4	6.187E4	1.00	0.13	0.09	0.09	6.671E5	8.772E4	5.704E4	6.187E4	1.00	0.13	0.09	0.09	10	59	1	Carbamidomethylation; iTRAQ 4plex (K N-term); Deamidation (NQ)	37933	Uncharacterized protein OS=Neisseria gonorrhoeae DGI2 GN=NGMG_00296 PE=3 SV=1
195	2693	A0A1D3GUS5	5.93	394.59	6.671E5	8.772E4	5.704E4	6.187E4	1.00	0.13	0.09	0.09	6.671E5	8.772E4	5.704E4	6.187E4	1.00	0.13	0.09	0.09	10	59	1	Carbamidomethylation; iTRAQ 4plex (K N-term); Deamidation (NQ)	37933	Zinc-binding alcohol dehydrogenas OS=Neisseria gonorrhoeae GN=gutB PE=3 SV=1
195	2695	Q5FA46	5.93	394.59	6.671E5	8.772E4	5.704E4	6.187E4	1.00	0.13	0.09	0.09	6.671E5	8.772E4	5.704E4	6.187E4	1.00	0.13	0.09	0.09	10	59	1	Carbamidomethylation; iTRAQ 4plex (K N-term); Deamidation (NQ)	37933	Butanediol dehydrogenase OS=Neisseria gonorrhoeae (strain ATCC 700825 / FA 1090) GN=NGO_0186 PE=3 SV=1
195	2696	A0A0M3GX83	5.93	394.59	6.671E5	8.772E4	5.704E4	6.187E4	1.00	0.13	0.09	0.09	6.671E5	8.772E4	5.704E4	6.187E4	1.00	0.13	0.09	0.09	10	59	1	Carbamidomethylation; iTRAQ 4plex (K N-term); Deamidation (NQ)	37933	2 3-butanediol dehydrogenase OS=Neisseria gonorrhoeae MIA_2011_03-10 GN=M736_03660 PE=3 SV=1
621	1149	A0A1D3ED70	0.93	394.56	2.485E5	6.135E5	5.617E5	6.132E5	1.00	2.47	2.26	2.47	2.485E5	6.135E5	5.617E5	6.132E5	1.00	2.47	2.26	2.47	2	50	1	iTRAQ 4plex (K N-term)	81362	NADH-quinone oxidoreductase OS=Neisseria gonorrhoeae GN=nqo3 PE=3 SV=1
621	1150	B4RPH8	0.93	394.56	2.485E5	6.135E5	5.617E5	6.132E5	1.00	2.47	2.26	2.47	2.485E5	6.135E5	5.617E5	6.132E5	1.00	2.47	2.26	2.47	2	50	1	iTRAQ 4plex (K N-term)	81362	NADH-quinone oxidoreductase OS=Neisseria gonorrhoeae (strain NCCP11945) GN=NGK_2147 PE=3 SV=1
433	1184	B4RPY6	2.13	394.13	1.544E5	4.028E5	5.721E5	3.591E5	1.00	2.61	3.71	2.33	1.544E5	4.028E5	5.721E5	3.591E5	1.00	2.61	3.71	2.33	1	55	1	Carbamidomethylation; iTRAQ 4plex (K N-term)	104155	Isoleucine--tRNA ligase OS=Neisseria gonorrhoeae (strain NCCP11945) GN=ileS PE=3 SV=1
433	1238	A0A1D3G7L1	2.13	394.13	1.544E5	4.028E5	5.721E5	3.591E5	1.00	2.61	3.71	2.33	1.544E5	4.028E5	5.721E5	3.591E5	1.00	2.61	3.71	2.33	1	55	1	Carbamidomethylation; iTRAQ 4plex (K N-term)	104142	Isoleucine--tRNA ligase OS=Neisseria gonorrhoeae GN=ileS PE=3 SV=1
629	1182	A0A1D3EHA3	6.25	394.01	3.58E5	2.881E4	1.126E4	1.17E4	1.00	0.08	0.03	0.03	3.58E5	2.881E4	1.126E4	1.17E4	1.00	0.08	0.03	0.03	2	50	1	iTRAQ 4plex (K N-term)	81363	NADH-quinone oxidoreductase OS=Neisseria gonorrhoeae GN=nqo3 PE=3 SV=1
244	73	B4RJP0	2.85	393.71	2.949E8	2.513E8	2.748E8	2.738E8	1.00	0.85	0.93	0.93	2.949E8	2.513E8	2.748E8	2.738E8	1.00	0.85	0.93	0.93	85	44	44	iTRAQ 4plex (K N-term); Oxidation (M); Deamidation (NQ)	35840	Major ferric iron-binding protein OS=Neisseria gonorrhoeae (strain NCCP11945) GN=NGK_0350 PE=4 SV=1
244	74	D6HAI4	2.85	393.71	2.949E8	2.513E8	2.748E8	2.738E8	1.00	0.85	0.93	0.93	2.949E8	2.513E8	2.748E8	2.738E8	1.00	0.85	0.93	0.93	85	44	44	iTRAQ 4plex (K N-term); Oxidation (M); Deamidation (NQ)	35840	Major ferric iron-binding protein OS=Neisseria gonorrhoeae DGI2 GN=NGMG_00267 PE=4 SV=1
244	75	Q5FA17	2.85	393.71	2.949E8	2.513E8	2.748E8	2.738E8	1.00	0.85	0.93	0.93	2.949E8	2.513E8	2.748E8	2.738E8	1.00	0.85	0.93	0.93	85	44	44	iTRAQ 4plex (K N-term); Oxidation (M); Deamidation (NQ)	35840	Iron ABC transporter substrate-binding protein OS=Neisseria gonorrhoeae (strain ATCC 700825 / FA 1090) GN=NGO_0217 PE=4 SV=1
244	76	A0A0M3GZB2	2.85	393.71	2.949E8	2.513E8	2.748E8	2.738E8	1.00	0.85	0.93	0.93	2.949E8	2.513E8	2.748E8	2.738E8	1.00	0.85	0.93	0.93	85	44	44	iTRAQ 4plex (K N-term); Oxidation (M); Deamidation (NQ)	35840	Iron ABC transporter substrate-binding protein OS=Neisseria gonorrhoeae MIA_2011_03-10 GN=M736_02860 PE=4 SV=1
244	77	Q50964	2.85	393.71	2.949E8	2.513E8	2.748E8	2.738E8	1.00	0.85	0.93	0.93	2.949E8	2.513E8	2.748E8	2.738E8	1.00	0.85	0.93	0.93	85	44	44	iTRAQ 4plex (K N-term); Oxidation (M); Deamidation (NQ)	35840	FbpA protein OS=Neisseria gonorrhoeae GN=FbpA PE=1 SV=1
159	2298	B2CNK4	16.15	392.52	4.305E3	1.249E4	1.647E5	1.167E4	1.00	2.90	38.25	2.71	4.305E3	1.249E4	1.647E5	1.167E4	1.00	2.90	38.25	2.71	7	53	1	iTRAQ 4plex (K N-term)	35880	Por (Fragment) OS=Neisseria gonorrhoeae GN=por PE=3 SV=1
711	824	A0A1D3FV09	0.72	392.42	2.063E7	2.025E7	2.078E7	1.993E7	1.00	0.98	1.01	0.97	2.063E7	2.025E7	2.078E7	1.993E7	1.00	0.98	1.01	0.97	58	53	53	Carbamidomethylation; iTRAQ 4plex (K N-term); Oxidation (M); Deamidation (NQ)	126998	DNA-directed DNA polymerase OS=Neisseria gonorrhoeae GN=dnaE PE=4 SV=1
711	825	B4RPZ9	0.72	392.42	2.063E7	2.025E7	2.078E7	1.993E7	1.00	0.98	1.01	0.97	2.063E7	2.025E7	2.078E7	1.993E7	1.00	0.98	1.01	0.97	58	53	53	Carbamidomethylation; iTRAQ 4plex (K N-term); Oxidation (M); Deamidation (NQ)	126998	DNA-directed DNA polymerase OS=Neisseria gonorrhoeae (strain NCCP11945) GN=NGK_0113 PE=4 SV=1
711	826	D6HAU7	0.72	392.42	2.063E7	2.025E7	2.078E7	1.993E7	1.00	0.98	1.01	0.97	2.063E7	2.025E7	2.078E7	1.993E7	1.00	0.98	1.01	0.97	58	53	53	Carbamidomethylation; iTRAQ 4plex (K N-term); Oxidation (M); Deamidation (NQ)	126998	DNA-directed DNA polymerase OS=Neisseria gonorrhoeae DGI2 GN=NGMG_00416 PE=4 SV=1
658	693	A0A1D3G1W1	3.98	392.26	2.157E6	5.93E5	5.202E5	4.82E5	1.00	0.27	0.24	0.22	2.157E6	5.93E5	5.202E5	4.82E5	1.00	0.27	0.24	0.22	4	48	2	iTRAQ 4plex (K N-term)	97559	Aminopeptidase N OS=Neisseria gonorrhoeae GN=pepN PE=4 SV=1
155	2297	B2CNI7	1.35	389.90	9.92E4	1.102E5	1.567E5	1.167E5	1.00	1.11	1.58	1.18	9.92E4	1.102E5	1.567E5	1.167E5	1.00	1.11	1.58	1.18	5	53	1	iTRAQ 4plex (K N-term)	35963	Por (Fragment) OS=Neisseria gonorrhoeae GN=por PE=3 SV=1
83	123	B2CNP2	1.65	388.94	2.715E4	5.923E4	3.88E4	5.498E4	1.00	2.18	1.43	2.02	2.715E4	5.923E4	3.88E4	5.498E4	1.00	2.18	1.43	2.02	5	66	1	iTRAQ 4plex (K N-term); Deamidation (NQ)	35805	Por (Fragment) OS=Neisseria gonorrhoeae GN=por PE=3 SV=1
248	2374	D6H8E8	7.40	388.90	2.618E6	2.229E6	2.472E6	2.898E6	1.00	0.85	0.94	1.11	2.618E6	2.229E6	2.472E6	2.898E6	1.00	0.85	0.94	1.11	7	44	1	iTRAQ 4plex (K N-term); Oxidation (M); Deamidation (NQ)	41675	Dihydrolipoyllysine-residue succinyltransferase component of 2-oxoglutarate dehydrogenase complex OS=Neisseria gonorrhoeae DGI2 GN=NGMG_01331 PE=3 SV=1
488	1724	A0A1D3IWW4	4.32	388.34	1.255E5	2.375E4	2.002E4	2.082E4	1.00	0.19	0.16	0.17	1.255E5	2.375E4	2.002E4	2.082E4	1.00	0.19	0.16	0.17	1	48	1	Carbamidomethylation; iTRAQ 4plex (K N-term); Oxidation (M)	109285	PilC protein OS=Neisseria gonorrhoeae GN=WHOV_02141 PE=4 SV=1
168	4976	A0A1S7D6Z3	10.45	388.03	4.182E5	3.506E6	6.277E5	2.855E6	1.00	8.38	1.50	6.83	4.182E5	3.506E6	6.277E5	2.855E6	1.00	8.38	1.50	6.83	7	49	1	iTRAQ 4plex (K N-term); Deamidation (NQ)	24060	Outer membrane protein I (Fragment) OS=Neisseria gonorrhoeae GN=porB PE=4 SV=1
614	1335	Q5F533	0.78	386.51	3.193E7	2.914E7	2.927E7	2.894E7	1.00	0.91	0.92	0.91	3.193E7	2.914E7	2.927E7	2.894E7	1.00	0.91	0.92	0.91	68	51	51	Carbamidomethylation; iTRAQ 4plex (K N-term); Oxidation (M); Deamidation (NQ)	102135	DNA polymerase I OS=Neisseria gonorrhoeae (strain ATCC 700825 / FA 1090) GN=polA PE=3 SV=1
614	1336	A0A0M3GVC2	0.78	386.51	3.193E7	2.914E7	2.927E7	2.894E7	1.00	0.91	0.92	0.91	3.193E7	2.914E7	2.927E7	2.894E7	1.00	0.91	0.92	0.91	68	51	51	Carbamidomethylation; iTRAQ 4plex (K N-term); Oxidation (M); Deamidation (NQ)	102135	DNA polymerase I OS=Neisseria gonorrhoeae MIA_2011_03-10 GN=polA PE=3 SV=1
614	1337	D6H9Q5	0.78	386.51	3.193E7	2.914E7	2.927E7	2.894E7	1.00	0.91	0.92	0.91	3.193E7	2.914E7	2.927E7	2.894E7	1.00	0.91	0.92	0.91	68	51	51	Carbamidomethylation; iTRAQ 4plex (K N-term); Oxidation (M); Deamidation (NQ)	102135	DNA polymerase I OS=Neisseria gonorrhoeae DGI2 GN=polA PE=3 SV=1
614	1338	A0A1D3FB02	0.78	386.51	3.193E7	2.914E7	2.927E7	2.894E7	1.00	0.91	0.92	0.91	3.193E7	2.914E7	2.927E7	2.894E7	1.00	0.91	0.92	0.91	68	51	51	Carbamidomethylation; iTRAQ 4plex (K N-term); Oxidation (M); Deamidation (NQ)	102135	DNA polymerase I OS=Neisseria gonorrhoeae GN=polA PE=3 SV=1
614	1339	A0A1D3EPI9	0.78	386.51	3.193E7	2.914E7	2.927E7	2.894E7	1.00	0.91	0.92	0.91	3.193E7	2.914E7	2.927E7	2.894E7	1.00	0.91	0.92	0.91	68	51	51	Carbamidomethylation; iTRAQ 4plex (K N-term); Oxidation (M); Deamidation (NQ)	102135	DNA polymerase I OS=Neisseria gonorrhoeae GN=polA PE=3 SV=1
672	1259	D6H9C3	0.98	386.30	4.744E7	4.545E7	4.368E7	4.416E7	1.00	0.96	0.92	0.93	4.744E7	4.545E7	4.368E7	4.416E7	1.00	0.96	0.92	0.93	65	40	40	Carbamidomethylation; iTRAQ 4plex (K N-term); Oxidation (M); Deamidation (NQ)	85989	Phenylalanine--tRNA ligase beta subunit OS=Neisseria gonorrhoeae DGI2 GN=pheT PE=3 SV=1
672	1260	A0A0M3GWW0	0.98	386.30	4.744E7	4.545E7	4.368E7	4.416E7	1.00	0.96	0.92	0.93	4.744E7	4.545E7	4.368E7	4.416E7	1.00	0.96	0.92	0.93	65	40	40	Carbamidomethylation; iTRAQ 4plex (K N-term); Oxidation (M); Deamidation (NQ)	85989	Phenylalanine--tRNA ligase beta subunit OS=Neisseria gonorrhoeae MIA_2011_03-10 GN=pheT PE=3 SV=1
672	1261	A0A1D3E4Q7	0.98	386.30	4.744E7	4.545E7	4.368E7	4.416E7	1.00	0.96	0.92	0.93	4.744E7	4.545E7	4.368E7	4.416E7	1.00	0.96	0.92	0.93	65	40	40	Carbamidomethylation; iTRAQ 4plex (K N-term); Oxidation (M); Deamidation (NQ)	85989	Phenylalanine--tRNA ligase beta subunit OS=Neisseria gonorrhoeae GN=pheT PE=3 SV=1
672	1262	Q5F9T6	0.98	386.30	4.744E7	4.545E7	4.368E7	4.416E7	1.00	0.96	0.92	0.93	4.744E7	4.545E7	4.368E7	4.416E7	1.00	0.96	0.92	0.93	65	40	40	Carbamidomethylation; iTRAQ 4plex (K N-term); Oxidation (M); Deamidation (NQ)	85989	Phenylalanine--tRNA ligase beta subunit OS=Neisseria gonorrhoeae (strain ATCC 700825 / FA 1090) GN=pheT PE=3 SV=1
672	1263	B4RJZ3	0.98	386.30	4.744E7	4.545E7	4.368E7	4.416E7	1.00	0.96	0.92	0.93	4.744E7	4.545E7	4.368E7	4.416E7	1.00	0.96	0.92	0.93	65	40	40	Carbamidomethylation; iTRAQ 4plex (K N-term); Oxidation (M); Deamidation (NQ)	85989	Phenylalanine--tRNA ligase beta subunit OS=Neisseria gonorrhoeae (strain NCCP11945) GN=pheT PE=3 SV=1
306	2224	A0A1D3HPF5	2.44	386.10	1.712E8	1.933E8	2.042E8	2.077E8	1.00	1.13	1.19	1.21	1.712E8	1.933E8	2.042E8	2.077E8	1.00	1.13	1.19	1.21	88	35	35	Carbamidomethylation; iTRAQ 4plex (K N-term); Oxidation (M); Deamidation (NQ)	38313	Fructose-1 OS=Neisseria gonorrhoeae GN=fda PE=3 SV=1
306	2225	Q5FAI4	2.44	386.10	1.712E8	1.933E8	2.042E8	2.077E8	1.00	1.13	1.19	1.21	1.712E8	1.933E8	2.042E8	2.077E8	1.00	1.13	1.19	1.21	88	35	35	Carbamidomethylation; iTRAQ 4plex (K N-term); Oxidation (M); Deamidation (NQ)	38313	Fructose-1 6-bisphosphate aldolase OS=Neisseria gonorrhoeae (strain ATCC 700825 / FA 1090) GN=NGO_0034 PE=1 SV=1
306	2226	A0A0M3GYD1	2.44	386.10	1.712E8	1.933E8	2.042E8	2.077E8	1.00	1.13	1.19	1.21	1.712E8	1.933E8	2.042E8	2.077E8	1.00	1.13	1.19	1.21	88	35	35	Carbamidomethylation; iTRAQ 4plex (K N-term); Oxidation (M); Deamidation (NQ)	38313	Fructose-bisphosphate aldolase OS=Neisseria gonorrhoeae MIA_2011_03-10 GN=M736_01975 PE=3 SV=1
306	2256	D6HAB8	2.44	386.10	1.712E8	1.933E8	2.042E8	2.077E8	1.00	1.13	1.19	1.21	1.712E8	1.933E8	2.042E8	2.077E8	1.00	1.13	1.19	1.21	83	35	35	Carbamidomethylation; iTRAQ 4plex (K N-term); Oxidation (M); Deamidation (NQ)	41388	Fructose-bisphosphate aldolase OS=Neisseria gonorrhoeae DGI2 GN=NGMG_00470 PE=3 SV=1
306	2257	B4RNW4	2.44	386.10	1.712E8	1.933E8	2.042E8	2.077E8	1.00	1.13	1.19	1.21	1.712E8	1.933E8	2.042E8	2.077E8	1.00	1.13	1.19	1.21	83	35	35	Carbamidomethylation; iTRAQ 4plex (K N-term); Oxidation (M); Deamidation (NQ)	41388	Fructose-bisphosphate aldolase OS=Neisseria gonorrhoeae (strain NCCP11945) GN=NGK_0042 PE=3 SV=1
318	1387	Q51019	2.63	386.08	1.523E4	3.197E4	2.432E4	2.015E4	1.00	2.10	1.60	1.32	1.523E4	3.197E4	2.432E4	2.015E4	1.00	2.10	1.60	1.32	2	59	1	iTRAQ 4plex (K N-term)	115589	PilC2 OS=Neisseria gonorrhoeae PE=4 SV=1
311	125	A0A1D3F8Z1	4.32	385.52	1.403E8	1.323E8	1.323E8	1.499E8	1.00	0.94	0.94	1.07	1.403E8	1.323E8	1.323E8	1.499E8	1.00	0.94	0.94	1.07	84	35	35	Carbamidomethylation; iTRAQ 4plex (K N-term); Oxidation (M); Deamidation (NQ)	41138	Phosphoglycerate kinase OS=Neisseria gonorrhoeae GN=pgk PE=3 SV=1
262	186	D6H6M6	3.44	385.01	1.524E8	2.018E8	1.924E8	1.898E8	1.00	1.32	1.26	1.25	1.524E8	2.018E8	1.924E8	1.898E8	1.00	1.32	1.26	1.25	77	43	43	iTRAQ 4plex (K N-term); Oxidation (M); Deamidation (NQ)	50388	Tetrahydromethanopterin S-methyltransferase subunit E OS=Neisseria gonorrhoeae DGI2 GN=NGMG_01799 PE=3 SV=1
262	187	A0A1D3IFN3	3.44	385.01	1.524E8	2.018E8	1.924E8	1.898E8	1.00	1.32	1.26	1.25	1.524E8	2.018E8	1.924E8	1.898E8	1.00	1.32	1.26	1.25	77	43	43	iTRAQ 4plex (K N-term); Oxidation (M); Deamidation (NQ)	50388	Outer membrane efflux protein OS=Neisseria gonorrhoeae GN=mtrE PE=3 SV=1
387	173	B4RJ22	2.17	384.94	1.121E8	9.635E7	1.043E8	1.021E8	1.00	0.86	0.93	0.91	1.121E8	9.635E7	1.043E8	1.021E8	1.00	0.86	0.93	0.91	82	32	32	Carbamidomethylation; iTRAQ 4plex (K N-term); Oxidation (M); Deamidation (NQ)	50029	Probable cytosol aminopeptidase OS=Neisseria gonorrhoeae (strain NCCP11945) GN=pepA PE=3 SV=1
387	174	A0A0M3GXD6	2.17	384.94	1.121E8	9.635E7	1.043E8	1.021E8	1.00	0.86	0.93	0.91	1.121E8	9.635E7	1.043E8	1.021E8	1.00	0.86	0.93	0.91	82	32	32	Carbamidomethylation; iTRAQ 4plex (K N-term); Oxidation (M); Deamidation (NQ)	50029	Probable cytosol aminopeptidase OS=Neisseria gonorrhoeae MIA_2011_03-10 GN=pepA PE=3 SV=1
387	175	Q5F7F1	2.17	384.94	1.121E8	9.635E7	1.043E8	1.021E8	1.00	0.86	0.93	0.91	1.121E8	9.635E7	1.043E8	1.021E8	1.00	0.86	0.93	0.91	82	32	32	Carbamidomethylation; iTRAQ 4plex (K N-term); Oxidation (M); Deamidation (NQ)	50029	Probable cytosol aminopeptidase OS=Neisseria gonorrhoeae (strain ATCC 700825 / FA 1090) GN=pepA PE=3 SV=1
387	176	D6HBF7	2.17	384.94	1.121E8	9.635E7	1.043E8	1.021E8	1.00	0.86	0.93	0.91	1.121E8	9.635E7	1.043E8	1.021E8	1.00	0.86	0.93	0.91	82	32	32	Carbamidomethylation; iTRAQ 4plex (K N-term); Oxidation (M); Deamidation (NQ)	50029	Probable cytosol aminopeptidase OS=Neisseria gonorrhoeae DGI2 GN=pepA PE=3 SV=1
387	177	A0A1D3FVX5	2.17	384.94	1.121E8	9.635E7	1.043E8	1.021E8	1.00	0.86	0.93	0.91	1.121E8	9.635E7	1.043E8	1.021E8	1.00	0.86	0.93	0.91	82	32	32	Carbamidomethylation; iTRAQ 4plex (K N-term); Oxidation (M); Deamidation (NQ)	50029	Probable cytosol aminopeptidase OS=Neisseria gonorrhoeae GN=pepA PE=3 SV=1
395	126	Q5F5G5	0.68	384.93	6.834E7	6.653E7	6.759E7	6.825E7	1.00	0.97	0.99	1.00	6.834E7	6.653E7	6.759E7	6.825E7	1.00	0.97	0.99	1.00	84	40	40	Carbamidomethylation; iTRAQ 4plex (K N-term); Oxidation (M); Deamidation (NQ)	49688	Argininosuccinate synthase OS=Neisseria gonorrhoeae (strain ATCC 700825 / FA 1090) GN=argG PE=3 SV=1
395	127	A0A1D3FIH1	0.68	384.93	6.834E7	6.653E7	6.759E7	6.825E7	1.00	0.97	0.99	1.00	6.834E7	6.653E7	6.759E7	6.825E7	1.00	0.97	0.99	1.00	84	40	40	Carbamidomethylation; iTRAQ 4plex (K N-term); Oxidation (M); Deamidation (NQ)	49688	Argininosuccinate synthase OS=Neisseria gonorrhoeae GN=argG PE=3 SV=1
395	128	B4RQS8	0.68	384.93	6.834E7	6.653E7	6.759E7	6.825E7	1.00	0.97	0.99	1.00	6.834E7	6.653E7	6.759E7	6.825E7	1.00	0.97	0.99	1.00	84	40	40	Carbamidomethylation; iTRAQ 4plex (K N-term); Oxidation (M); Deamidation (NQ)	49688	Argininosuccinate synthase OS=Neisseria gonorrhoeae (strain NCCP11945) GN=argG PE=3 SV=1
395	321	A0A0M3GZN3	0.68	384.93	6.834E7	6.653E7	6.759E7	6.825E7	1.00	0.97	0.99	1.00	6.834E7	6.653E7	6.759E7	6.825E7	1.00	0.97	0.99	1.00	82	40	40	Carbamidomethylation; iTRAQ 4plex (K N-term); Oxidation (M); Deamidation (NQ)	51115	Argininosuccinate synthase OS=Neisseria gonorrhoeae MIA_2011_03-10 GN=argG PE=3 SV=1
664	792	A0A1D3GAZ6	1.62	384.62	3.431E5	1.503E6	1.516E6	1.486E6	1.00	4.38	4.42	4.33	3.431E5	1.503E6	1.516E6	1.486E6	1.00	4.38	4.42	4.33	1	47	1	iTRAQ 4plex (K N-term)	97543	Aminopeptidase N OS=Neisseria gonorrhoeae GN=pepN PE=4 SV=1
664	1013	A0A1D3G1A9	1.62	384.62	3.431E5	1.503E6	1.516E6	1.486E6	1.00	4.38	4.42	4.33	3.431E5	1.503E6	1.516E6	1.486E6	1.00	4.38	4.42	4.33	1	47	1	iTRAQ 4plex (K N-term)	97516	Aminopeptidase N OS=Neisseria gonorrhoeae GN=pepN PE=4 SV=1
664	1014	D6HAP0	1.62	384.62	3.431E5	1.503E6	1.516E6	1.486E6	1.00	4.38	4.42	4.33	3.431E5	1.503E6	1.516E6	1.486E6	1.00	4.38	4.42	4.33	1	47	1	iTRAQ 4plex (K N-term)	97516	Aminopeptidase N OS=Neisseria gonorrhoeae DGI2 GN=NGMG_00323 PE=4 SV=1
664	1015	A0A0M3GZL0	1.62	384.62	3.431E5	1.503E6	1.516E6	1.486E6	1.00	4.38	4.42	4.33	3.431E5	1.503E6	1.516E6	1.486E6	1.00	4.38	4.42	4.33	1	47	1	iTRAQ 4plex (K N-term)	97516	Aminopeptidase N OS=Neisseria gonorrhoeae MIA_2011_03-10 GN=pepN PE=4 SV=1
664	1016	Q5FA72	1.62	384.62	3.431E5	1.503E6	1.516E6	1.486E6	1.00	4.38	4.42	4.33	3.431E5	1.503E6	1.516E6	1.486E6	1.00	4.38	4.42	4.33	1	47	1	iTRAQ 4plex (K N-term)	97516	Aminopeptidase N OS=Neisseria gonorrhoeae (strain ATCC 700825 / FA 1090) GN=pepN PE=4 SV=1
664	1017	B4RIV0	1.62	384.62	3.431E5	1.503E6	1.516E6	1.486E6	1.00	4.38	4.42	4.33	3.431E5	1.503E6	1.516E6	1.486E6	1.00	4.38	4.42	4.33	1	47	1	iTRAQ 4plex (K N-term)	97516	Putative aminopeptidase N OS=Neisseria gonorrhoeae (strain NCCP11945) GN=NGK_0211 PE=4 SV=1
204	963	A0A1D3HY52	2.43	384.58	5.279E5	8.168E6	8.483E6	8.184E6	1.00	15.47	16.07	15.50	5.279E5	8.168E6	8.483E6	8.184E6	1.00	15.47	16.07	15.50	1	52	1	iTRAQ 4plex (K N-term)	76304	Polyribonucleotide nucleotidyltransferase OS=Neisseria gonorrhoeae GN=pnp PE=3 SV=1
204	978	A0A222R4I3	2.43	384.58	5.279E5	8.168E6	8.483E6	8.184E6	1.00	15.47	16.07	15.50	5.279E5	8.168E6	8.483E6	8.184E6	1.00	15.47	16.07	15.50	1	52	1	iTRAQ 4plex (K N-term)	76436	Polyribonucleotide nucleotidyltransferase OS=Neisseria gonorrhoeae GN=pnp PE=3 SV=1
206	961	A0A1D3E765	1.07	383.88	2.151E6	7.898E5	7.414E5	7.74E5	1.00	0.37	0.34	0.36	2.151E6	7.898E5	7.414E5	7.74E5	1.00	0.37	0.34	0.36	1	52	1	iTRAQ 4plex (K N-term)	76323	Polyribonucleotide nucleotidyltransferase OS=Neisseria gonorrhoeae GN=pnp PE=3 SV=1
206	962	B4RK29	1.07	383.88	2.151E6	7.898E5	7.414E5	7.74E5	1.00	0.37	0.34	0.36	2.151E6	7.898E5	7.414E5	7.74E5	1.00	0.37	0.34	0.36	1	52	1	iTRAQ 4plex (K N-term)	76323	Polyribonucleotide nucleotidyltransferase OS=Neisseria gonorrhoeae (strain NCCP11945) GN=pnp PE=3 SV=1
206	975	Q5F9Q7	1.07	383.88	2.151E6	7.898E5	7.414E5	7.74E5	1.00	0.37	0.34	0.36	2.151E6	7.898E5	7.414E5	7.74E5	1.00	0.37	0.34	0.36	1	52	1	iTRAQ 4plex (K N-term)	76455	Polyribonucleotide nucleotidyltransferase OS=Neisseria gonorrhoeae (strain ATCC 700825 / FA 1090) GN=pnp PE=3 SV=1
206	976	A0A0M3GYA5	1.07	383.88	2.151E6	7.898E5	7.414E5	7.74E5	1.00	0.37	0.34	0.36	2.151E6	7.898E5	7.414E5	7.74E5	1.00	0.37	0.34	0.36	1	52	1	iTRAQ 4plex (K N-term)	76455	Polyribonucleotide nucleotidyltransferase OS=Neisseria gonorrhoeae MIA_2011_03-10 GN=pnp PE=3 SV=1
206	977	D6HB93	1.07	383.88	2.151E6	7.898E5	7.414E5	7.74E5	1.00	0.37	0.34	0.36	2.151E6	7.898E5	7.414E5	7.74E5	1.00	0.37	0.34	0.36	1	52	1	iTRAQ 4plex (K N-term)	76455	Polyribonucleotide nucleotidyltransferase OS=Neisseria gonorrhoeae DGI2 GN=pnp PE=3 SV=1
524	766	A0A1D3EBS5	4.36	383.77	4.724E5	7.793E5	6.977E5	7.394E5	1.00	1.65	1.48	1.57	4.724E5	7.793E5	6.977E5	7.394E5	1.00	1.65	1.48	1.57	3	49	1	iTRAQ 4plex (K N-term); Oxidation (M); Deamidation (NQ)	88181	DNA gyrase subunit B OS=Neisseria gonorrhoeae GN=gyrB PE=3 SV=1
524	1268	A0A0M3GTT4	4.36	383.77	4.724E5	7.793E5	6.977E5	7.394E5	1.00	1.65	1.48	1.57	4.724E5	7.793E5	6.977E5	7.394E5	1.00	1.65	1.48	1.57	2	49	1	iTRAQ 4plex (K N-term); Oxidation (M); Deamidation (NQ)	96453	DNA gyrase subunit B OS=Neisseria gonorrhoeae MIA_2011_03-10 GN=gyrB PE=3 SV=1
20	13	B2CNQ2	7.76	383.10	3.871E6	1.102E7	6.253E6	1.172E7	1.00	2.85	1.62	3.03	3.871E6	1.102E7	6.253E6	1.172E7	1.00	2.85	1.62	3.03	8	62	1	iTRAQ 4plex (K N-term); Deamidation (NQ)	35903	Por (Fragment) OS=Neisseria gonorrhoeae GN=por PE=3 SV=1
158	4702	A0A1S7D6Z5	3.11	382.98	5.398E4	6.442E4	5.481E4	1.042E5	1.00	1.19	1.02	1.93	5.398E4	6.442E4	5.481E4	1.042E5	1.00	1.19	1.02	1.93	8	45	1	iTRAQ 4plex (K N-term)	23901	Outer membrane protein I (Fragment) OS=Neisseria gonorrhoeae GN=porB PE=4 SV=1
158	4703	A0A1S7D6W8	3.11	382.98	5.398E4	6.442E4	5.481E4	1.042E5	1.00	1.19	1.02	1.93	5.398E4	6.442E4	5.481E4	1.042E5	1.00	1.19	1.02	1.93	8	45	1	iTRAQ 4plex (K N-term)	23901	Outer membrane protein I (Fragment) OS=Neisseria gonorrhoeae GN=porB PE=4 SV=1
460	879	D6H8D8	0.45	382.12	3.803E6	2.445E6	2.368E6	2.502E6	1.00	0.64	0.62	0.66	3.803E6	2.445E6	2.368E6	2.502E6	1.00	0.64	0.62	0.66	4	37	1	iTRAQ 4plex (K N-term)	53921	Iron-sulfur protein OS=Neisseria gonorrhoeae DGI2 GN=NGMG_01321 PE=4 SV=1
460	783	A0A0M3GX47	0.45	382.12	3.803E6	2.445E6	2.368E6	2.502E6	1.00	0.64	0.62	0.66	3.803E6	2.445E6	2.368E6	2.502E6	1.00	0.64	0.62	0.66	4	37	1	iTRAQ 4plex (K N-term)	53921	(Fe-S)-binding protein OS=Neisseria gonorrhoeae MIA_2011_03-10 GN=M736_06615 PE=4 SV=1
460	784	A0A1D3G9I5	0.45	382.12	3.803E6	2.445E6	2.368E6	2.502E6	1.00	0.64	0.62	0.66	3.803E6	2.445E6	2.368E6	2.502E6	1.00	0.64	0.62	0.66	4	37	1	iTRAQ 4plex (K N-term)	53921	(Fe-S)-binding protein OS=Neisseria gonorrhoeae GN=lutB PE=4 SV=1
460	785	Q5F883	0.45	382.12	3.803E6	2.445E6	2.368E6	2.502E6	1.00	0.64	0.62	0.66	3.803E6	2.445E6	2.368E6	2.502E6	1.00	0.64	0.62	0.66	4	37	1	iTRAQ 4plex (K N-term)	53921	(Fe-S)-binding protein OS=Neisseria gonorrhoeae (strain ATCC 700825 / FA 1090) GN=NGO_0906 PE=4 SV=1
751	4484	A0A1D3H3W5	7.13	381.81	1.359E7	1.844E7	1.859E7	1.925E7	1.00	1.36	1.37	1.42	1.359E7	1.844E7	1.859E7	1.925E7	1.00	1.36	1.37	1.42	58	18	18	Carbamidomethylation; iTRAQ 4plex (K N-term); Oxidation (M); Deamidation (NQ)	43071	Fructose-1 6-bisphosphatase class 1 OS=Neisseria gonorrhoeae GN=fbp PE=3 SV=1
751	4487	A0A1D3H3C5	7.13	381.81	1.359E7	1.844E7	1.859E7	1.925E7	1.00	1.36	1.37	1.42	1.359E7	1.844E7	1.859E7	1.925E7	1.00	1.36	1.37	1.42	58	18	18	Carbamidomethylation; iTRAQ 4plex (K N-term); Oxidation (M); Deamidation (NQ)	43098	Fructose-1 6-bisphosphatase class 1 OS=Neisseria gonorrhoeae GN=fbp PE=3 SV=1
751	4878	B4RLD4	7.13	381.81	1.359E7	1.844E7	1.859E7	1.925E7	1.00	1.36	1.37	1.42	1.359E7	1.844E7	1.859E7	1.925E7	1.00	1.36	1.37	1.42	69	18	18	Carbamidomethylation; iTRAQ 4plex (K N-term); Oxidation (M); Deamidation (NQ)	35474	Fructose-1 6-bisphosphatase class 1 OS=Neisseria gonorrhoeae (strain NCCP11945) GN=fbp PE=3 SV=2
751	4879	Q5F8C3	7.13	381.81	1.359E7	1.844E7	1.859E7	1.925E7	1.00	1.36	1.37	1.42	1.359E7	1.844E7	1.859E7	1.925E7	1.00	1.36	1.37	1.42	69	18	18	Carbamidomethylation; iTRAQ 4plex (K N-term); Oxidation (M); Deamidation (NQ)	35474	Fructose-1 6-bisphosphatase class 1 OS=Neisseria gonorrhoeae (strain ATCC 700825 / FA 1090) GN=fbp PE=3 SV=1
751	4880	A0A222R1R1	7.13	381.81	1.359E7	1.844E7	1.859E7	1.925E7	1.00	1.36	1.37	1.42	1.359E7	1.844E7	1.859E7	1.925E7	1.00	1.36	1.37	1.42	69	18	18	Carbamidomethylation; iTRAQ 4plex (K N-term); Oxidation (M); Deamidation (NQ)	35474	Fructose-1 6-bisphosphatase class 1 OS=Neisseria gonorrhoeae GN=fbp PE=3 SV=1
751	4759	D6H897	7.13	381.81	1.359E7	1.844E7	1.859E7	1.925E7	1.00	1.36	1.37	1.42	1.359E7	1.844E7	1.859E7	1.925E7	1.00	1.36	1.37	1.42	66	18	18	Carbamidomethylation; iTRAQ 4plex (K N-term); Oxidation (M); Deamidation (NQ)	37397	Fructose-1 6-bisphosphatase class 1 OS=Neisseria gonorrhoeae DGI2 GN=fbp PE=3 SV=1
751	4483	A0A0M3GU80	7.13	381.81	1.359E7	1.844E7	1.859E7	1.925E7	1.00	1.36	1.37	1.42	1.359E7	1.844E7	1.859E7	1.925E7	1.00	1.36	1.37	1.42	58	18	18	Carbamidomethylation; iTRAQ 4plex (K N-term); Oxidation (M); Deamidation (NQ)	43039	Fructose-1 6-bisphosphatase class 1 OS=Neisseria gonorrhoeae MIA_2011_03-10 GN=fbp PE=3 SV=1
751	4485	A0A1D3E718	7.13	381.81	1.359E7	1.844E7	1.859E7	1.925E7	1.00	1.36	1.37	1.42	1.359E7	1.844E7	1.859E7	1.925E7	1.00	1.36	1.37	1.42	58	18	18	Carbamidomethylation; iTRAQ 4plex (K N-term); Oxidation (M); Deamidation (NQ)	43011	Fructose-1 6-bisphosphatase class 1 OS=Neisseria gonorrhoeae GN=fbp PE=3 SV=1
751	4486	A0A1D3I650	7.13	381.81	1.359E7	1.844E7	1.859E7	1.925E7	1.00	1.36	1.37	1.42	1.359E7	1.844E7	1.859E7	1.925E7	1.00	1.36	1.37	1.42	58	18	18	Carbamidomethylation; iTRAQ 4plex (K N-term); Oxidation (M); Deamidation (NQ)	43039	Fructose-1 6-bisphosphatase class 1 OS=Neisseria gonorrhoeae GN=fbp PE=3 SV=1
430	216	A0A1D3HLQ0	3.55	380.27	9.457E5	6.693E5	6.504E5	7.291E5	1.00	0.71	0.69	0.77	9.457E5	6.693E5	6.504E5	7.291E5	1.00	0.71	0.69	0.77	4	40	1	iTRAQ 4plex (K N-term); Oxidation (M); Deamidation (NQ)	54158	Probable malate:quinone oxidoreductase OS=Neisseria gonorrhoeae GN=mqo PE=3 SV=1
430	217	A0A0M3GY02	3.55	380.27	9.457E5	6.693E5	6.504E5	7.291E5	1.00	0.71	0.69	0.77	9.457E5	6.693E5	6.504E5	7.291E5	1.00	0.71	0.69	0.77	4	40	1	iTRAQ 4plex (K N-term); Oxidation (M); Deamidation (NQ)	54158	Probable malate:quinone oxidoreductase OS=Neisseria gonorrhoeae MIA_2011_03-10 GN=mqo PE=3 SV=1
430	218	Q5F5E9	3.55	380.27	9.457E5	6.693E5	6.504E5	7.291E5	1.00	0.71	0.69	0.77	9.457E5	6.693E5	6.504E5	7.291E5	1.00	0.71	0.69	0.77	4	40	1	iTRAQ 4plex (K N-term); Oxidation (M); Deamidation (NQ)	54158	Probable malate:quinone oxidoreductase OS=Neisseria gonorrhoeae (strain ATCC 700825 / FA 1090) GN=mqo PE=3 SV=1
430	219	B4RQQ5	3.55	380.27	9.457E5	6.693E5	6.504E5	7.291E5	1.00	0.71	0.69	0.77	9.457E5	6.693E5	6.504E5	7.291E5	1.00	0.71	0.69	0.77	4	40	1	iTRAQ 4plex (K N-term); Oxidation (M); Deamidation (NQ)	54158	Probable malate:quinone oxidoreductase OS=Neisseria gonorrhoeae (strain NCCP11945) GN=mqo PE=3 SV=1
359	382	A0A0M3H050	3.39	380.20	9.737E7	1.204E8	1.204E8	1.296E8	1.00	1.24	1.24	1.33	9.737E7	1.204E8	1.204E8	1.296E8	1.00	1.24	1.24	1.33	66	40	40	Carbamidomethylation; iTRAQ 4plex (K N-term); Oxidation (M); Deamidation (NQ)	59170	Formate--tetrahydrofolate ligase OS=Neisseria gonorrhoeae MIA_2011_03-10 GN=fhs PE=3 SV=1
359	383	B4RP08	3.39	380.20	9.737E7	1.204E8	1.204E8	1.296E8	1.00	1.24	1.24	1.33	9.737E7	1.204E8	1.204E8	1.296E8	1.00	1.24	1.24	1.33	66	40	40	Carbamidomethylation; iTRAQ 4plex (K N-term); Oxidation (M); Deamidation (NQ)	59170	Formate--tetrahydrofolate ligase OS=Neisseria gonorrhoeae (strain NCCP11945) GN=fhs PE=3 SV=1
359	384	A0A1D3HQS5	3.39	380.20	9.737E7	1.204E8	1.204E8	1.296E8	1.00	1.24	1.24	1.33	9.737E7	1.204E8	1.204E8	1.296E8	1.00	1.24	1.24	1.33	66	40	40	Carbamidomethylation; iTRAQ 4plex (K N-term); Oxidation (M); Deamidation (NQ)	59170	Formate--tetrahydrofolate ligase OS=Neisseria gonorrhoeae GN=fhs PE=3 SV=1
359	385	D6HAW4	3.39	380.20	9.737E7	1.204E8	1.204E8	1.296E8	1.00	1.24	1.24	1.33	9.737E7	1.204E8	1.204E8	1.296E8	1.00	1.24	1.24	1.33	66	40	40	Carbamidomethylation; iTRAQ 4plex (K N-term); Oxidation (M); Deamidation (NQ)	59170	Formate--tetrahydrofolate ligase OS=Neisseria gonorrhoeae DGI2 GN=fhs PE=3 SV=1
359	452	A0A1D3GSF9	3.39	380.20	9.737E7	1.204E8	1.204E8	1.296E8	1.00	1.24	1.24	1.33	9.737E7	1.204E8	1.204E8	1.296E8	1.00	1.24	1.24	1.33	66	40	40	Carbamidomethylation; iTRAQ 4plex (K N-term); Oxidation (M); Deamidation (NQ)	59140	Formate--tetrahydrofolate ligase OS=Neisseria gonorrhoeae GN=fhs PE=3 SV=1
359	453	Q5FAG1	3.39	380.20	9.737E7	1.204E8	1.204E8	1.296E8	1.00	1.24	1.24	1.33	9.737E7	1.204E8	1.204E8	1.296E8	1.00	1.24	1.24	1.33	66	40	40	Carbamidomethylation; iTRAQ 4plex (K N-term); Oxidation (M); Deamidation (NQ)	59140	Formate--tetrahydrofolate ligase OS=Neisseria gonorrhoeae (strain ATCC 700825 / FA 1090) GN=fhs PE=3 SV=1
382	1138	A0A1D3FN56	4.47	379.79	1.256E8	1.029E8	1.036E8	1.169E8	1.00	0.82	0.82	0.93	1.256E8	1.029E8	1.036E8	1.169E8	1.00	0.82	0.82	0.93	63	35	35	Carbamidomethylation; iTRAQ 4plex (K N-term); Oxidation (M); Deamidation (NQ)	52005	Glutamine synthetase OS=Neisseria gonorrhoeae GN=glnA PE=3 SV=1
382	1139	Q5F6F9	4.47	379.79	1.256E8	1.029E8	1.036E8	1.169E8	1.00	0.82	0.82	0.93	1.256E8	1.029E8	1.036E8	1.169E8	1.00	0.82	0.82	0.93	63	35	35	Carbamidomethylation; iTRAQ 4plex (K N-term); Oxidation (M); Deamidation (NQ)	52005	Glutamine synthetase OS=Neisseria gonorrhoeae (strain ATCC 700825 / FA 1090) GN=NGO_1600 PE=3 SV=1
382	1705	A0A0M3GZB1	4.47	379.79	1.256E8	1.029E8	1.036E8	1.169E8	1.00	0.82	0.82	0.93	1.256E8	1.029E8	1.036E8	1.169E8	1.00	0.82	0.82	0.93	55	35	35	Carbamidomethylation; iTRAQ 4plex (K N-term); Oxidation (M); Deamidation (NQ)	59868	Glutamine synthetase OS=Neisseria gonorrhoeae MIA_2011_03-10 GN=glnA PE=3 SV=1
382	1706	B4RJ57	4.47	379.79	1.256E8	1.029E8	1.036E8	1.169E8	1.00	0.82	0.82	0.93	1.256E8	1.029E8	1.036E8	1.169E8	1.00	0.82	0.82	0.93	55	35	35	Carbamidomethylation; iTRAQ 4plex (K N-term); Oxidation (M); Deamidation (NQ)	59868	Glutamine synthetase OS=Neisseria gonorrhoeae (strain NCCP11945) GN=NGK_1904 PE=3 SV=1
279	26	B4RQC0	0.33	378.80	1.889E8	1.913E8	1.922E8	1.888E8	1.00	1.01	1.02	1.00	1.889E8	1.913E8	1.922E8	1.888E8	1.00	1.01	1.02	1.00	92	42	42	Carbamidomethylation; iTRAQ 4plex (K N-term); Oxidation (M); Deamidation (NQ)	41485	Cell division protein FtsZ OS=Neisseria gonorrhoeae (strain NCCP11945) GN=ftsZ PE=3 SV=1
279	31	A0A1D3IIH2	0.33	378.80	1.889E8	1.913E8	1.922E8	1.888E8	1.00	1.01	1.02	1.00	1.889E8	1.913E8	1.922E8	1.888E8	1.00	1.01	1.02	1.00	92	42	42	Carbamidomethylation; iTRAQ 4plex (K N-term); Oxidation (M); Deamidation (NQ)	41485	Cell division protein FtsZ OS=Neisseria gonorrhoeae GN=ftsZ PE=3 SV=1
205	4226	Q5F6I1	1.88	378.42	6.519E8	6.901E8	6.788E8	7.34E8	1.00	1.06	1.04	1.13	6.519E8	6.901E8	6.788E8	7.34E8	1.00	1.06	1.04	1.13	74	46	46	Carbamidomethylation; iTRAQ 4plex (K N-term); Oxidation (M); Deamidation (NQ)	25540	Membrane protein OS=Neisseria gonorrhoeae (strain ATCC 700825 / FA 1090) GN=NGO_1577 PE=3 SV=1
205	4195	A0A0M3GVS2	1.88	378.42	6.519E8	6.901E8	6.788E8	7.34E8	1.00	1.06	1.04	1.13	6.519E8	6.901E8	6.788E8	7.34E8	1.00	1.06	1.04	1.13	74	46	46	Carbamidomethylation; iTRAQ 4plex (K N-term); Oxidation (M); Deamidation (NQ)	25540	Membrane protein OS=Neisseria gonorrhoeae MIA_2011_03-10 GN=M736_06430 PE=3 SV=1
205	4196	P07050	1.88	378.42	6.519E8	6.901E8	6.788E8	7.34E8	1.00	1.06	1.04	1.13	6.519E8	6.901E8	6.788E8	7.34E8	1.00	1.06	1.04	1.13	74	46	46	Carbamidomethylation; iTRAQ 4plex (K N-term); Oxidation (M); Deamidation (NQ)	25540	Outer membrane protein P.III OS=Neisseria gonorrhoeae PE=3 SV=1
205	4197	D6H5Z3	1.88	378.42	6.519E8	6.901E8	6.788E8	7.34E8	1.00	1.06	1.04	1.13	6.519E8	6.901E8	6.788E8	7.34E8	1.00	1.06	1.04	1.13	74	46	46	Carbamidomethylation; iTRAQ 4plex (K N-term); Oxidation (M); Deamidation (NQ)	25540	Outer membrane protein PIII OS=Neisseria gonorrhoeae DGI2 GN=NGMG_01566 PE=3 SV=1
205	4227	B4RQH9	1.88	378.42	6.519E8	6.901E8	6.788E8	7.34E8	1.00	1.06	1.04	1.13	6.519E8	6.901E8	6.788E8	7.34E8	1.00	1.06	1.04	1.13	74	46	46	Carbamidomethylation; iTRAQ 4plex (K N-term); Oxidation (M); Deamidation (NQ)	25540	Omp3 OS=Neisseria gonorrhoeae (strain NCCP11945) GN=NGK_1876 PE=3 SV=1
205	4228	F8S842	1.88	378.42	6.519E8	6.901E8	6.788E8	7.34E8	1.00	1.06	1.04	1.13	6.519E8	6.901E8	6.788E8	7.34E8	1.00	1.06	1.04	1.13	74	46	46	Carbamidomethylation; iTRAQ 4plex (K N-term); Oxidation (M); Deamidation (NQ)	25540	Reduction modification protein III OS=Neisseria gonorrhoeae GN=rmp PE=3 SV=1
476	936	A0A1D3I7R3	0.40	377.99	4.53E5	4.956E5	4.874E5	4.554E5	1.00	1.09	1.08	1.01	4.53E5	4.956E5	4.874E5	4.554E5	1.00	1.09	1.08	1.01	2	37	1	iTRAQ 4plex (K N-term)	53893	(Fe-S)-binding protein OS=Neisseria gonorrhoeae GN=lutB PE=4 SV=1
476	1030	B4RL86	0.40	377.99	4.53E5	4.956E5	4.874E5	4.554E5	1.00	1.09	1.08	1.01	4.53E5	4.956E5	4.874E5	4.554E5	1.00	1.09	1.08	1.01	2	37	1	iTRAQ 4plex (K N-term)	53893	Iron-sulphur protein OS=Neisseria gonorrhoeae (strain NCCP11945) GN=NGK_0896 PE=4 SV=1
246	9	A0A1D3J5U9	2.28	377.97	1.899E8	1.538E8	1.566E8	1.591E8	1.00	0.81	0.82	0.84	1.899E8	1.538E8	1.566E8	1.591E8	1.00	0.81	0.82	0.84	92	44	44	Carbamidomethylation; iTRAQ 4plex (K N-term); Oxidation (M); Deamidation (NQ)	36417	Ketol-acid reductoisomerase (NADP(+)) OS=Neisseria gonorrhoeae GN=ilvC PE=3 SV=1
246	10	Q5F7E5	2.28	377.97	1.899E8	1.538E8	1.566E8	1.591E8	1.00	0.81	0.82	0.84	1.899E8	1.538E8	1.566E8	1.591E8	1.00	0.81	0.82	0.84	92	44	44	Carbamidomethylation; iTRAQ 4plex (K N-term); Oxidation (M); Deamidation (NQ)	36417	Ketol-acid reductoisomerase (NADP(+)) OS=Neisseria gonorrhoeae (strain ATCC 700825 / FA 1090) GN=ilvC PE=3 SV=1
246	11	D6HBG4	2.28	377.97	1.899E8	1.538E8	1.566E8	1.591E8	1.00	0.81	0.82	0.84	1.899E8	1.538E8	1.566E8	1.591E8	1.00	0.81	0.82	0.84	92	44	44	Carbamidomethylation; iTRAQ 4plex (K N-term); Oxidation (M); Deamidation (NQ)	36417	Ketol-acid reductoisomerase (NADP(+)) OS=Neisseria gonorrhoeae DGI2 GN=ilvC PE=3 SV=1
246	12	A0A0M3H1K1	2.28	377.97	1.899E8	1.538E8	1.566E8	1.591E8	1.00	0.81	0.82	0.84	1.899E8	1.538E8	1.566E8	1.591E8	1.00	0.81	0.82	0.84	92	44	44	Carbamidomethylation; iTRAQ 4plex (K N-term); Oxidation (M); Deamidation (NQ)	36417	Ketol-acid reductoisomerase (NADP(+)) OS=Neisseria gonorrhoeae MIA_2011_03-10 GN=ilvC PE=3 SV=1
246	60	B4RJ15	2.28	377.97	1.899E8	1.538E8	1.566E8	1.591E8	1.00	0.81	0.82	0.84	1.899E8	1.538E8	1.566E8	1.591E8	1.00	0.81	0.82	0.84	84	44	44	Carbamidomethylation; iTRAQ 4plex (K N-term); Oxidation (M); Deamidation (NQ)	40105	Ketol-acid reductoisomerase (NADP(+)) OS=Neisseria gonorrhoeae (strain NCCP11945) GN=ilvC PE=3 SV=1
417	239	A0A0M3GY56	3.38	376.86	9.798E7	1.129E8	1.133E8	1.018E8	1.00	1.15	1.16	1.04	9.798E7	1.129E8	1.133E8	1.018E8	1.00	1.15	1.16	1.04	75	44	44	Carbamidomethylation; iTRAQ 4plex (K N-term); Oxidation (M); Deamidation (NQ)	66253	Phosphogluconate dehydratase OS=Neisseria gonorrhoeae MIA_2011_03-10 GN=M736_02375 PE=3 SV=1
417	240	B4RM16	3.38	376.86	9.798E7	1.129E8	1.133E8	1.018E8	1.00	1.15	1.16	1.04	9.798E7	1.129E8	1.133E8	1.018E8	1.00	1.15	1.16	1.04	75	44	44	Carbamidomethylation; iTRAQ 4plex (K N-term); Oxidation (M); Deamidation (NQ)	66239	Phosphogluconate dehydratase OS=Neisseria gonorrhoeae (strain NCCP11945) GN=NGK_1176 PE=3 SV=1
417	621	A0A1D3J3B5	3.38	376.86	9.798E7	1.129E8	1.133E8	1.018E8	1.00	1.15	1.16	1.04	9.798E7	1.129E8	1.133E8	1.018E8	1.00	1.15	1.16	1.04	75	44	44	Carbamidomethylation; iTRAQ 4plex (K N-term); Oxidation (M); Deamidation (NQ)	66269	Phosphogluconate dehydratase OS=Neisseria gonorrhoeae GN=ilvD_1 PE=3 SV=1
417	241	A0A1D3FYW9	3.38	376.86	9.798E7	1.129E8	1.133E8	1.018E8	1.00	1.15	1.16	1.04	9.798E7	1.129E8	1.133E8	1.018E8	1.00	1.15	1.16	1.04	75	44	44	Carbamidomethylation; iTRAQ 4plex (K N-term); Oxidation (M); Deamidation (NQ)	66253	Phosphogluconate dehydratase OS=Neisseria gonorrhoeae GN=ilvD_2 PE=3 SV=1
417	242	D6H7N1	3.38	376.86	9.798E7	1.129E8	1.133E8	1.018E8	1.00	1.15	1.16	1.04	9.798E7	1.129E8	1.133E8	1.018E8	1.00	1.15	1.16	1.04	75	44	44	Carbamidomethylation; iTRAQ 4plex (K N-term); Oxidation (M); Deamidation (NQ)	66239	Phosphogluconate dehydratase OS=Neisseria gonorrhoeae DGI2 GN=NGMG_01064 PE=3 SV=1
417	243	A0A1D3ETP6	3.38	376.86	9.798E7	1.129E8	1.133E8	1.018E8	1.00	1.15	1.16	1.04	9.798E7	1.129E8	1.133E8	1.018E8	1.00	1.15	1.16	1.04	75	44	44	Carbamidomethylation; iTRAQ 4plex (K N-term); Oxidation (M); Deamidation (NQ)	66239	Phosphogluconate dehydratase OS=Neisseria gonorrhoeae GN=ilvD_2 PE=3 SV=1
417	244	Q5F8Q3	3.38	376.86	9.798E7	1.129E8	1.133E8	1.018E8	1.00	1.15	1.16	1.04	9.798E7	1.129E8	1.133E8	1.018E8	1.00	1.15	1.16	1.04	75	44	44	Carbamidomethylation; iTRAQ 4plex (K N-term); Oxidation (M); Deamidation (NQ)	66239	Phosphogluconate dehydratase OS=Neisseria gonorrhoeae (strain ATCC 700825 / FA 1090) GN=NGO_0714 PE=3 SV=1
583	2290	A0A0M3GV06	2.41	376.49	4.619E7	5.444E7	5.181E7	5.351E7	1.00	1.18	1.12	1.16	4.619E7	5.444E7	5.181E7	5.351E7	1.00	1.18	1.12	1.16	82	23	23	iTRAQ 4plex (K N-term); Oxidation (M); Deamidation (NQ)	32592	Electron transfer flavoprotein subunit beta OS=Neisseria gonorrhoeae MIA_2011_03-10 GN=M736_07825 PE=4 SV=1
583	2291	Q5F5I8	2.41	376.49	4.619E7	5.444E7	5.181E7	5.351E7	1.00	1.18	1.12	1.16	4.619E7	5.444E7	5.181E7	5.351E7	1.00	1.18	1.12	1.16	82	23	23	iTRAQ 4plex (K N-term); Oxidation (M); Deamidation (NQ)	32592	Electron transfer flavoprotein subunit beta OS=Neisseria gonorrhoeae (strain ATCC 700825 / FA 1090) GN=NGO_1936 PE=4 SV=1
583	2292	D6HAS1	2.41	376.49	4.619E7	5.444E7	5.181E7	5.351E7	1.00	1.18	1.12	1.16	4.619E7	5.444E7	5.181E7	5.351E7	1.00	1.18	1.12	1.16	82	23	23	iTRAQ 4plex (K N-term); Oxidation (M); Deamidation (NQ)	32592	Electron transfer flavoprotein subunit alpha OS=Neisseria gonorrhoeae DGI2 GN=NGMG_00768 PE=4 SV=1
583	2293	B4RPP2	2.41	376.49	4.619E7	5.444E7	5.181E7	5.351E7	1.00	1.18	1.12	1.16	4.619E7	5.444E7	5.181E7	5.351E7	1.00	1.18	1.12	1.16	82	23	23	iTRAQ 4plex (K N-term); Oxidation (M); Deamidation (NQ)	32592	EtfA OS=Neisseria gonorrhoeae (strain NCCP11945) GN=NGK_2315 PE=4 SV=1
583	2294	A0A1D3EJR6	2.41	376.49	4.619E7	5.444E7	5.181E7	5.351E7	1.00	1.18	1.12	1.16	4.619E7	5.444E7	5.181E7	5.351E7	1.00	1.18	1.12	1.16	82	23	23	iTRAQ 4plex (K N-term); Oxidation (M); Deamidation (NQ)	32592	EtfA protein OS=Neisseria gonorrhoeae GN=etfA PE=4 SV=1
245	837	B4RMD8	3.61	376.12	2.636E8	2.623E8	2.922E8	2.799E8	1.00	1.00	1.11	1.06	2.636E8	2.623E8	2.922E8	2.799E8	1.00	1.00	1.11	1.06	74	38	38	Carbamidomethylation; iTRAQ 4plex (K N-term); Oxidation (M); Deamidation (NQ)	46112	Enolase OS=Neisseria gonorrhoeae (strain NCCP11945) GN=eno PE=3 SV=1
245	838	A0A0M3GXQ5	3.61	376.12	2.636E8	2.623E8	2.922E8	2.799E8	1.00	1.00	1.11	1.06	2.636E8	2.623E8	2.922E8	2.799E8	1.00	1.00	1.11	1.06	74	38	38	Carbamidomethylation; iTRAQ 4plex (K N-term); Oxidation (M); Deamidation (NQ)	46112	Enolase OS=Neisseria gonorrhoeae MIA_2011_03-10 GN=eno PE=3 SV=1
245	839	D6H712	3.61	376.12	2.636E8	2.623E8	2.922E8	2.799E8	1.00	1.00	1.11	1.06	2.636E8	2.623E8	2.922E8	2.799E8	1.00	1.00	1.11	1.06	74	38	38	Carbamidomethylation; iTRAQ 4plex (K N-term); Oxidation (M); Deamidation (NQ)	46112	Enolase OS=Neisseria gonorrhoeae DGI2 GN=eno PE=3 SV=1
245	840	Q5F8Z2	3.61	376.12	2.636E8	2.623E8	2.922E8	2.799E8	1.00	1.00	1.11	1.06	2.636E8	2.623E8	2.922E8	2.799E8	1.00	1.00	1.11	1.06	74	38	38	Carbamidomethylation; iTRAQ 4plex (K N-term); Oxidation (M); Deamidation (NQ)	46112	Enolase OS=Neisseria gonorrhoeae (strain ATCC 700825 / FA 1090) GN=eno PE=3 SV=1
245	841	A0A1D3HBS2	3.61	376.12	2.636E8	2.623E8	2.922E8	2.799E8	1.00	1.00	1.11	1.06	2.636E8	2.623E8	2.922E8	2.799E8	1.00	1.00	1.11	1.06	74	38	38	Carbamidomethylation; iTRAQ 4plex (K N-term); Oxidation (M); Deamidation (NQ)	46112	Enolase OS=Neisseria gonorrhoeae GN=eno PE=3 SV=1
470	964	A0A171IPS0	11.06	375.14	2.065E7	5.295E7	5.442E7	5.919E7	1.00	2.56	2.63	2.87	2.065E7	5.295E7	5.442E7	5.919E7	1.00	2.56	2.63	2.87	64	59	59	Carbamidomethylation; iTRAQ 4plex (K N-term); Oxidation (M); Deamidation (NQ)	112287	TraC OS=Neisseria gonorrhoeae TCDC-NG08107 GN=NGTW08_p0005 PE=4 SV=1
470	965	A0A1D3FXS5	11.06	375.14	2.065E7	5.295E7	5.442E7	5.919E7	1.00	2.56	2.63	2.87	2.065E7	5.295E7	5.442E7	5.919E7	1.00	2.56	2.63	2.87	64	59	59	Carbamidomethylation; iTRAQ 4plex (K N-term); Oxidation (M); Deamidation (NQ)	112287	TraC OS=Neisseria gonorrhoeae GN=traC PE=4 SV=1
470	966	A0A0M3GZE8	11.06	375.14	2.065E7	5.295E7	5.442E7	5.919E7	1.00	2.56	2.63	2.87	2.065E7	5.295E7	5.442E7	5.919E7	1.00	2.56	2.63	2.87	64	59	59	Carbamidomethylation; iTRAQ 4plex (K N-term); Oxidation (M); Deamidation (NQ)	112287	Uncharacterized protein OS=Neisseria gonorrhoeae MIA_2011_03-10 GN=M736_02510 PE=4 SV=1
628	97	Q5F8J4	1.05	373.74	2.507E5	3.584E5	3.894E5	3.809E5	1.00	1.43	1.55	1.52	2.507E5	3.584E5	3.894E5	3.809E5	1.00	1.43	1.55	1.52	8	29	1	iTRAQ 4plex (K N-term); Oxidation (M)	46560	Homoserine dehydrogenase OS=Neisseria gonorrhoeae (strain ATCC 700825 / FA 1090) GN=NGO_0779 PE=3 SV=1
628	98	A0A1D3ERK5	1.05	373.74	2.507E5	3.584E5	3.894E5	3.809E5	1.00	1.43	1.55	1.52	2.507E5	3.584E5	3.894E5	3.809E5	1.00	1.43	1.55	1.52	8	29	1	iTRAQ 4plex (K N-term); Oxidation (M)	46560	Homoserine dehydrogenase OS=Neisseria gonorrhoeae GN=hom PE=3 SV=1
628	64	A0A1D3E996	1.05	373.74	2.507E5	3.584E5	3.894E5	3.809E5	1.00	1.43	1.55	1.52	2.507E5	3.584E5	3.894E5	3.809E5	1.00	1.43	1.55	1.52	8	29	1	iTRAQ 4plex (K N-term); Oxidation (M)	46574	Homoserine dehydrogenase OS=Neisseria gonorrhoeae GN=hom PE=3 SV=1
497	904	A0A0M3GZ48	4.19	373.25	6.388E5	3.173E6	3.425E6	3.543E6	1.00	4.97	5.36	5.55	6.388E5	3.173E6	3.425E6	3.543E6	1.00	4.97	5.36	5.55	2	38	2	iTRAQ 4plex (K N-term)	62619	Arginine--tRNA ligase OS=Neisseria gonorrhoeae MIA_2011_03-10 GN=argS PE=3 SV=1
497	905	B4RL22	4.19	373.25	6.388E5	3.173E6	3.425E6	3.543E6	1.00	4.97	5.36	5.55	6.388E5	3.173E6	3.425E6	3.543E6	1.00	4.97	5.36	5.55	2	38	2	iTRAQ 4plex (K N-term)	62619	Arginine--tRNA ligase OS=Neisseria gonorrhoeae (strain NCCP11945) GN=argS PE=3 SV=1
497	906	A0A1D3H0G3	4.19	373.25	6.388E5	3.173E6	3.425E6	3.543E6	1.00	4.97	5.36	5.55	6.388E5	3.173E6	3.425E6	3.543E6	1.00	4.97	5.36	5.55	2	38	2	iTRAQ 4plex (K N-term)	62619	Arginine--tRNA ligase OS=Neisseria gonorrhoeae GN=argS PE=3 SV=1
497	863	A0A1D3F609	4.19	373.25	6.388E5	3.173E6	3.425E6	3.543E6	1.00	4.97	5.36	5.55	6.388E5	3.173E6	3.425E6	3.543E6	1.00	4.97	5.36	5.55	2	38	2	iTRAQ 4plex (K N-term)	62663	Arginine--tRNA ligase OS=Neisseria gonorrhoeae GN=argS PE=3 SV=1
438	1376	Q5F7G6	3.17	373.15	7.065E7	8.518E7	9.119E7	8.74E7	1.00	1.21	1.29	1.24	7.065E7	8.518E7	9.119E7	8.74E7	1.00	1.21	1.29	1.24	72	41	41	Carbamidomethylation; iTRAQ 4plex (K N-term); Oxidation (M); Deamidation (NQ)	59841	CTP synthase OS=Neisseria gonorrhoeae (strain ATCC 700825 / FA 1090) GN=pyrG PE=3 SV=1
438	1377	A0A0M3GVD0	3.17	373.15	7.065E7	8.518E7	9.119E7	8.74E7	1.00	1.21	1.29	1.24	7.065E7	8.518E7	9.119E7	8.74E7	1.00	1.21	1.29	1.24	72	41	41	Carbamidomethylation; iTRAQ 4plex (K N-term); Oxidation (M); Deamidation (NQ)	59841	CTP synthase OS=Neisseria gonorrhoeae MIA_2011_03-10 GN=pyrG PE=3 SV=1
438	1378	A0A1D3GTM9	3.17	373.15	7.065E7	8.518E7	9.119E7	8.74E7	1.00	1.21	1.29	1.24	7.065E7	8.518E7	9.119E7	8.74E7	1.00	1.21	1.29	1.24	72	41	41	Carbamidomethylation; iTRAQ 4plex (K N-term); Oxidation (M); Deamidation (NQ)	59841	CTP synthase OS=Neisseria gonorrhoeae GN=pyrG PE=3 SV=1
438	1379	B4RJ40	3.17	373.15	7.065E7	8.518E7	9.119E7	8.74E7	1.00	1.21	1.29	1.24	7.065E7	8.518E7	9.119E7	8.74E7	1.00	1.21	1.29	1.24	72	41	41	Carbamidomethylation; iTRAQ 4plex (K N-term); Oxidation (M); Deamidation (NQ)	59841	CTP synthase OS=Neisseria gonorrhoeae (strain NCCP11945) GN=pyrG PE=3 SV=1
438	1380	D6HBD6	3.17	373.15	7.065E7	8.518E7	9.119E7	8.74E7	1.00	1.21	1.29	1.24	7.065E7	8.518E7	9.119E7	8.74E7	1.00	1.21	1.29	1.24	72	41	41	Carbamidomethylation; iTRAQ 4plex (K N-term); Oxidation (M); Deamidation (NQ)	59841	CTP synthase OS=Neisseria gonorrhoeae DGI2 GN=pyrG PE=3 SV=1
307	3280	B4RJE8	3.26	372.09	2.012E8	1.865E8	1.674E8	1.888E8	1.00	0.93	0.83	0.94	2.012E8	1.865E8	1.674E8	1.888E8	1.00	0.93	0.83	0.94	85	41	41	iTRAQ 4plex (K N-term); Oxidation (M); Deamidation (NQ)	31338	Lipoprotein OS=Neisseria gonorrhoeae (strain NCCP11945) GN=NGK_2614 PE=3 SV=1
307	3281	D6HA40	3.26	372.09	2.012E8	1.865E8	1.674E8	1.888E8	1.00	0.93	0.83	0.94	2.012E8	1.865E8	1.674E8	1.888E8	1.00	0.93	0.83	0.94	85	41	41	iTRAQ 4plex (K N-term); Oxidation (M); Deamidation (NQ)	31338	Lipoprotein OS=Neisseria gonorrhoeae DGI2 GN=NGMG_00549 PE=3 SV=1
307	3282	Q5F501	3.26	372.09	2.012E8	1.865E8	1.674E8	1.888E8	1.00	0.93	0.83	0.94	2.012E8	1.865E8	1.674E8	1.888E8	1.00	0.93	0.83	0.94	85	41	41	iTRAQ 4plex (K N-term); Oxidation (M); Deamidation (NQ)	31338	Lipoprotein OS=Neisseria gonorrhoeae (strain ATCC 700825 / FA 1090) GN=NGO_2139 PE=3 SV=1
307	3283	A0A0M3GZB0	3.26	372.09	2.012E8	1.865E8	1.674E8	1.888E8	1.00	0.93	0.83	0.94	2.012E8	1.865E8	1.674E8	1.888E8	1.00	0.93	0.83	0.94	85	41	41	iTRAQ 4plex (K N-term); Oxidation (M); Deamidation (NQ)	31338	Lipoprotein OS=Neisseria gonorrhoeae MIA_2011_03-10 GN=M736_10755 PE=3 SV=1
307	3284	Q9K360	3.26	372.09	2.012E8	1.865E8	1.674E8	1.888E8	1.00	0.93	0.83	0.94	2.012E8	1.865E8	1.674E8	1.888E8	1.00	0.93	0.83	0.94	85	41	41	iTRAQ 4plex (K N-term); Oxidation (M); Deamidation (NQ)	31338	Lipoprotein OS=Neisseria gonorrhoeae GN=gna1946 PE=3 SV=1
575	714	B4RM72	5.02	372.00	5.549E5	1.169E5	1.227E5	8.566E4	1.00	0.21	0.22	0.15	5.549E5	1.169E5	1.227E5	8.566E4	1.00	0.21	0.22	0.15	3	31	1	iTRAQ 4plex (K N-term); Deamidation (NQ)	39041	3-isopropylmalate dehydrogenase OS=Neisseria gonorrhoeae (strain NCCP11945) GN=leuB PE=3 SV=1
575	715	Q5F8T6	5.02	372.00	5.549E5	1.169E5	1.227E5	8.566E4	1.00	0.21	0.22	0.15	5.549E5	1.169E5	1.227E5	8.566E4	1.00	0.21	0.22	0.15	3	31	1	iTRAQ 4plex (K N-term); Deamidation (NQ)	39041	3-isopropylmalate dehydrogenase OS=Neisseria gonorrhoeae (strain ATCC 700825 / FA 1090) GN=leuB PE=3 SV=1
575	719	A0A1D3IC38	5.02	372.00	5.549E5	1.169E5	1.227E5	8.566E4	1.00	0.21	0.22	0.15	5.549E5	1.169E5	1.227E5	8.566E4	1.00	0.21	0.22	0.15	3	31	1	iTRAQ 4plex (K N-term); Deamidation (NQ)	39041	3-isopropylmalate dehydrogenase OS=Neisseria gonorrhoeae GN=leuB PE=3 SV=1
435	215	A0A1D3IHA5	3.20	371.87	8.053E5	5.807E5	5.162E5	7.33E5	1.00	0.72	0.64	0.91	8.053E5	5.807E5	5.162E5	7.33E5	1.00	0.72	0.64	0.91	4	40	1	iTRAQ 4plex (K N-term); Oxidation (M); Deamidation (NQ)	54124	Probable malate:quinone oxidoreductase OS=Neisseria gonorrhoeae GN=mqo PE=3 SV=1
216	504	B4RN88	1.67	371.87	6.039E7	7.006E7	6.519E7	6.859E7	1.00	1.16	1.08	1.14	6.039E7	7.006E7	6.519E7	6.859E7	1.00	1.16	1.08	1.14	33	38	11	iTRAQ 4plex (K N-term); Oxidation (M); Deamidation (NQ)	42843	Antibiotic resistance efflux pump component OS=Neisseria gonorrhoeae (strain NCCP11945) GN=NGK_1598 PE=3 SV=1
216	480	D6H6M4	1.67	371.87	6.039E7	7.006E7	6.519E7	6.859E7	1.00	1.16	1.08	1.14	6.039E7	7.006E7	6.519E7	6.859E7	1.00	1.16	1.08	1.14	33	38	11	iTRAQ 4plex (K N-term); Oxidation (M); Deamidation (NQ)	42744	Antibiotic resistance efflux pump component OS=Neisseria gonorrhoeae DGI2 GN=NGMG_01797 PE=3 SV=1
216	481	A0A0M3GWL9	1.67	371.87	6.039E7	7.006E7	6.519E7	6.859E7	1.00	1.16	1.08	1.14	6.039E7	7.006E7	6.519E7	6.859E7	1.00	1.16	1.08	1.14	33	38	11	iTRAQ 4plex (K N-term); Oxidation (M); Deamidation (NQ)	42744	Membrane protein OS=Neisseria gonorrhoeae MIA_2011_03-10 GN=M736_07600 PE=3 SV=1
216	505	A0A1D3F0P5	1.67	371.87	6.039E7	7.006E7	6.519E7	6.859E7	1.00	1.16	1.08	1.14	6.039E7	7.006E7	6.519E7	6.859E7	1.00	1.16	1.08	1.14	33	38	11	iTRAQ 4plex (K N-term); Oxidation (M); Deamidation (NQ)	42843	Antibiotic resistance efflux pump component OS=Neisseria gonorrhoeae GN=mexA PE=3 SV=1
216	483	A0A1D3FCV6	1.67	371.87	6.039E7	7.006E7	6.519E7	6.859E7	1.00	1.16	1.08	1.14	6.039E7	7.006E7	6.519E7	6.859E7	1.00	1.16	1.08	1.14	33	38	11	iTRAQ 4plex (K N-term); Oxidation (M); Deamidation (NQ)	42744	Antibiotic resistance efflux pump component OS=Neisseria gonorrhoeae GN=mexA PE=3 SV=1
554	716	D6H6Z7	5.59	371.81	3.888E6	8.12E6	8.161E6	8E6	1.00	2.09	2.10	2.06	3.888E6	8.12E6	8.161E6	8E6	1.00	2.09	2.10	2.06	3	31	1	iTRAQ 4plex (K N-term); Deamidation (NQ)	39025	3-isopropylmalate dehydrogenase (Fragment) OS=Neisseria gonorrhoeae DGI2 GN=NGMG_01018 PE=3 SV=1
554	717	A0A0M3GYW6	5.59	371.81	3.888E6	8.12E6	8.161E6	8E6	1.00	2.09	2.10	2.06	3.888E6	8.12E6	8.161E6	8E6	1.00	2.09	2.10	2.06	3	31	1	iTRAQ 4plex (K N-term); Deamidation (NQ)	39025	3-isopropylmalate dehydrogenase OS=Neisseria gonorrhoeae MIA_2011_03-10 GN=leuB PE=3 SV=1
554	718	A0A1D3F6I6	5.59	371.81	3.888E6	8.12E6	8.161E6	8E6	1.00	2.09	2.10	2.06	3.888E6	8.12E6	8.161E6	8E6	1.00	2.09	2.10	2.06	3	31	1	iTRAQ 4plex (K N-term); Deamidation (NQ)	39025	3-isopropylmalate dehydrogenase OS=Neisseria gonorrhoeae GN=leuB PE=3 SV=1
650	670	A0A1D3FHR2	2.99	371.75	4.899E7	4.806E7	4.892E7	5.276E7	1.00	0.98	1.00	1.08	4.899E7	4.806E7	4.892E7	5.276E7	1.00	0.98	1.00	1.08	75	29	29	Carbamidomethylation; iTRAQ 4plex (K N-term); Oxidation (M); Deamidation (NQ)	44051	Aminotransferase OS=Neisseria gonorrhoeae GN=aspC PE=3 SV=1
650	668	A0A1D3FVB2	2.99	371.75	4.899E7	4.806E7	4.892E7	5.276E7	1.00	0.98	1.00	1.08	4.899E7	4.806E7	4.892E7	5.276E7	1.00	0.98	1.00	1.08	75	29	29	Carbamidomethylation; iTRAQ 4plex (K N-term); Oxidation (M); Deamidation (NQ)	44065	Aminotransferase OS=Neisseria gonorrhoeae GN=aspC PE=3 SV=1
650	669	Q5F6U3	2.99	371.75	4.899E7	4.806E7	4.892E7	5.276E7	1.00	0.98	1.00	1.08	4.899E7	4.806E7	4.892E7	5.276E7	1.00	0.98	1.00	1.08	75	29	29	Carbamidomethylation; iTRAQ 4plex (K N-term); Oxidation (M); Deamidation (NQ)	44065	Aminotransferase OS=Neisseria gonorrhoeae (strain ATCC 700825 / FA 1090) GN=NGO_1452 PE=3 SV=1
650	795	B4RP53	2.99	371.75	4.899E7	4.806E7	4.892E7	5.276E7	1.00	0.98	1.00	1.08	4.899E7	4.806E7	4.892E7	5.276E7	1.00	0.98	1.00	1.08	70	29	29	Carbamidomethylation; iTRAQ 4plex (K N-term); Oxidation (M); Deamidation (NQ)	47141	Aminotransferase OS=Neisseria gonorrhoeae (strain NCCP11945) GN=NGK_1713 PE=3 SV=1
310	406	A0A1D3FNU3	1.76	371.67	1.642E8	1.893E8	1.924E8	1.892E8	1.00	1.15	1.17	1.15	1.642E8	1.893E8	1.924E8	1.892E8	1.00	1.15	1.17	1.15	69	38	38	Carbamidomethylation; iTRAQ 4plex (K N-term); Oxidation (M); Deamidation (NQ)	67914	Aspartate--tRNA(Asp/Asn) ligase OS=Neisseria gonorrhoeae GN=aspS PE=3 SV=1
325	952	Q5FAC8	2.85	371.45	1.644E8	1.935E8	1.817E8	2.064E8	1.00	1.18	1.10	1.26	1.644E8	1.935E8	1.817E8	2.064E8	1.00	1.18	1.10	1.26	76	43	43	Carbamidomethylation; iTRAQ 4plex (K N-term); Oxidation (M); Deamidation (NQ)	41311	Pilus assembly protein PilM OS=Neisseria gonorrhoeae (strain ATCC 700825 / FA 1090) GN=NGO_0098 PE=4 SV=1
325	953	A0A1D3EQ58	2.85	371.45	1.644E8	1.935E8	1.817E8	2.064E8	1.00	1.18	1.10	1.26	1.644E8	1.935E8	1.817E8	2.064E8	1.00	1.18	1.10	1.26	76	43	43	Carbamidomethylation; iTRAQ 4plex (K N-term); Oxidation (M); Deamidation (NQ)	41311	PilM OS=Neisseria gonorrhoeae GN=WHOF_00105C PE=4 SV=1
325	954	B4RQ27	2.85	371.45	1.644E8	1.935E8	1.817E8	2.064E8	1.00	1.18	1.10	1.26	1.644E8	1.935E8	1.817E8	2.064E8	1.00	1.18	1.10	1.26	76	43	43	Carbamidomethylation; iTRAQ 4plex (K N-term); Oxidation (M); Deamidation (NQ)	41311	PilM OS=Neisseria gonorrhoeae (strain NCCP11945) GN=NGK_0141 PE=4 SV=1
325	955	A0A0M3GXI8	2.85	371.45	1.644E8	1.935E8	1.817E8	2.064E8	1.00	1.18	1.10	1.26	1.644E8	1.935E8	1.817E8	2.064E8	1.00	1.18	1.10	1.26	76	43	43	Carbamidomethylation; iTRAQ 4plex (K N-term); Oxidation (M); Deamidation (NQ)	41311	PilM protein OS=Neisseria gonorrhoeae MIA_2011_03-10 GN=M736_05995 PE=4 SV=1
325	956	D6HA72	2.85	371.45	1.644E8	1.935E8	1.817E8	2.064E8	1.00	1.18	1.10	1.26	1.644E8	1.935E8	1.817E8	2.064E8	1.00	1.18	1.10	1.26	76	43	43	Carbamidomethylation; iTRAQ 4plex (K N-term); Oxidation (M); Deamidation (NQ)	41311	Type 4 fimbrial biogenesis protein PilM OS=Neisseria gonorrhoeae DGI2 GN=NGMG_00387 PE=4 SV=1
515	1061	Q5F835	1.17	371.37	1.265E6	4.203E5	4.821E5	3.851E5	1.00	0.33	0.38	0.30	1.265E6	4.203E5	4.821E5	3.851E5	1.00	0.33	0.38	0.30	2	37	1	iTRAQ 4plex (K N-term)	62620	Arginine--tRNA ligase OS=Neisseria gonorrhoeae (strain ATCC 700825 / FA 1090) GN=argS PE=3 SV=1
367	401	A0A1D3EMD9	1.45	370.99	6.382E5	1.878E5	1.586E5	1.805E5	1.00	0.29	0.25	0.28	6.382E5	1.878E5	1.586E5	1.805E5	1.00	0.29	0.25	0.28	5	43	1	Carbamidomethylation; iTRAQ 4plex (K N-term)	57626	GMP synthase [glutamine-hydrolyzing] OS=Neisseria gonorrhoeae GN=guaA PE=3 SV=1
367	402	D6HAX2	1.45	370.99	6.382E5	1.878E5	1.586E5	1.805E5	1.00	0.29	0.25	0.28	6.382E5	1.878E5	1.586E5	1.805E5	1.00	0.29	0.25	0.28	5	43	1	Carbamidomethylation; iTRAQ 4plex (K N-term)	57626	GMP synthase [glutamine-hydrolyzing] OS=Neisseria gonorrhoeae DGI2 GN=guaA PE=3 SV=1
367	403	Q5F4X9	1.45	370.99	6.382E5	1.878E5	1.586E5	1.805E5	1.00	0.29	0.25	0.28	6.382E5	1.878E5	1.586E5	1.805E5	1.00	0.29	0.25	0.28	5	43	1	Carbamidomethylation; iTRAQ 4plex (K N-term)	57626	GMP synthase [glutamine-hydrolyzing] OS=Neisseria gonorrhoeae (strain ATCC 700825 / FA 1090) GN=guaA PE=3 SV=1
468	1115	D6H708	1.50	370.95	6.084E7	6.537E7	6.489E7	6.887E7	1.00	1.07	1.07	1.13	6.084E7	6.537E7	6.489E7	6.887E7	1.00	1.07	1.07	1.13	71	52	52	Carbamidomethylation; iTRAQ 4plex (K N-term); Oxidation (M); Deamidation (NQ)	85111	Ribonucleoside-diphosphate reductase OS=Neisseria gonorrhoeae DGI2 GN=NGMG_00952 PE=3 SV=1
468	1117	A0A0M3GZU0	1.50	370.95	6.084E7	6.537E7	6.489E7	6.887E7	1.00	1.07	1.07	1.13	6.084E7	6.537E7	6.489E7	6.887E7	1.00	1.07	1.07	1.13	71	52	52	Carbamidomethylation; iTRAQ 4plex (K N-term); Oxidation (M); Deamidation (NQ)	85139	Ribonucleoside-diphosphate reductase OS=Neisseria gonorrhoeae MIA_2011_03-10 GN=M736_12020 PE=3 SV=1
468	1118	A0A1D3EP58	1.50	370.95	6.084E7	6.537E7	6.489E7	6.887E7	1.00	1.07	1.07	1.13	6.084E7	6.537E7	6.489E7	6.887E7	1.00	1.07	1.07	1.13	71	52	52	Carbamidomethylation; iTRAQ 4plex (K N-term); Oxidation (M); Deamidation (NQ)	85139	Ribonucleoside-diphosphate reductase OS=Neisseria gonorrhoeae GN=nrdA PE=3 SV=1
468	1119	A0A1D3FL27	1.50	370.95	6.084E7	6.537E7	6.489E7	6.887E7	1.00	1.07	1.07	1.13	6.084E7	6.537E7	6.489E7	6.887E7	1.00	1.07	1.07	1.13	71	52	52	Carbamidomethylation; iTRAQ 4plex (K N-term); Oxidation (M); Deamidation (NQ)	85111	Ribonucleoside-diphosphate reductase OS=Neisseria gonorrhoeae GN=nrdA PE=3 SV=1
468	1078	Q5F8Z6	1.50	370.95	6.084E7	6.537E7	6.489E7	6.887E7	1.00	1.07	1.07	1.13	6.084E7	6.537E7	6.489E7	6.887E7	1.00	1.07	1.07	1.13	71	52	52	Carbamidomethylation; iTRAQ 4plex (K N-term); Oxidation (M); Deamidation (NQ)	85169	Ribonucleoside-diphosphate reductase OS=Neisseria gonorrhoeae (strain ATCC 700825 / FA 1090) GN=NGO_0614 PE=3 SV=1
468	1120	A0A1D3FJN7	1.50	370.95	6.084E7	6.537E7	6.489E7	6.887E7	1.00	1.07	1.07	1.13	6.084E7	6.537E7	6.489E7	6.887E7	1.00	1.07	1.07	1.13	71	52	52	Carbamidomethylation; iTRAQ 4plex (K N-term); Oxidation (M); Deamidation (NQ)	85139	Ribonucleoside-diphosphate reductase OS=Neisseria gonorrhoeae GN=nrdA PE=3 SV=1
468	1106	B4RME2	1.50	370.95	6.084E7	6.537E7	6.489E7	6.887E7	1.00	1.07	1.07	1.13	6.084E7	6.537E7	6.489E7	6.887E7	1.00	1.07	1.07	1.13	70	52	52	Carbamidomethylation; iTRAQ 4plex (K N-term); Oxidation (M); Deamidation (NQ)	85700	Ribonucleoside-diphosphate reductase OS=Neisseria gonorrhoeae (strain NCCP11945) GN=NGK_1302 PE=3 SV=1
119	3203	A0A0M3H019	4.82	370.83	2.301E9	2.251E9	2.383E9	2.577E9	1.00	0.98	1.04	1.12	2.301E9	2.251E9	2.383E9	2.577E9	1.00	0.98	1.04	1.12	83	58	58	Carbamidomethylation; iTRAQ 4plex (K N-term); Oxidation (M); Deamidation (NQ)	26880	Glutathione amide-dependent peroxidase OS=Neisseria gonorrhoeae MIA_2011_03-10 GN=M736_09655 PE=4 SV=1
119	3204	B4RL63	4.82	370.83	2.301E9	2.251E9	2.383E9	2.577E9	1.00	0.98	1.04	1.12	2.301E9	2.251E9	2.383E9	2.577E9	1.00	0.98	1.04	1.12	83	58	58	Carbamidomethylation; iTRAQ 4plex (K N-term); Oxidation (M); Deamidation (NQ)	26880	Peroxiredoxin 2 family protein/glutaredoxin OS=Neisseria gonorrhoeae (strain NCCP11945) GN=NGK_0873 PE=4 SV=1
119	3205	A0A1D3ETN3	4.82	370.83	2.301E9	2.251E9	2.383E9	2.577E9	1.00	0.98	1.04	1.12	2.301E9	2.251E9	2.383E9	2.577E9	1.00	0.98	1.04	1.12	83	58	58	Carbamidomethylation; iTRAQ 4plex (K N-term); Oxidation (M); Deamidation (NQ)	26880	Peroxiredoxin family protein/glutaredoxin OS=Neisseria gonorrhoeae GN=WHOF_00022 PE=4 SV=1
119	3206	Q5F865	4.82	370.83	2.301E9	2.251E9	2.383E9	2.577E9	1.00	0.98	1.04	1.12	2.301E9	2.251E9	2.383E9	2.577E9	1.00	0.98	1.04	1.12	83	58	58	Carbamidomethylation; iTRAQ 4plex (K N-term); Oxidation (M); Deamidation (NQ)	26880	Glutathione peroxidase OS=Neisseria gonorrhoeae (strain ATCC 700825 / FA 1090) GN=NGO_0926 PE=4 SV=1
119	3207	D6H8F8	4.82	370.83	2.301E9	2.251E9	2.383E9	2.577E9	1.00	0.98	1.04	1.12	2.301E9	2.251E9	2.383E9	2.577E9	1.00	0.98	1.04	1.12	83	58	58	Carbamidomethylation; iTRAQ 4plex (K N-term); Oxidation (M); Deamidation (NQ)	26880	Peroxiredoxin 2 family protein/glutaredoxin OS=Neisseria gonorrhoeae DGI2 GN=NGMG_01341 PE=4 SV=1
573	227	A0A1D3G8G4	2.32	370.78	3.728E6	5.71E5	4.577E5	4.985E5	1.00	0.15	0.12	0.13	3.728E6	5.71E5	4.577E5	4.985E5	1.00	0.15	0.12	0.13	2	37	1	iTRAQ 4plex (K N-term)	62036	ABC transporter ATP-binding protein OS=Neisseria gonorrhoeae GN=WHOG_01623 PE=4 SV=1
369	45	A0A239S9X8	13.15	370.50	9.857E5	4.104E6	9.79E5	5.81E6	1.00	4.16	0.99	5.89	9.857E5	4.104E6	9.79E5	5.81E6	1.00	4.16	0.99	5.89	3	41	1	iTRAQ 4plex (K N-term)	43922	Type I restriction endonuclease subunit R OS=Neisseria gonorrhoeae GN=BZG33_07180 PE=4 SV=1
376	46	A0A0M3GVR5	13.45	370.30	1.115E7	1.486E6	8.824E6	1.453E6	1.00	0.13	0.79	0.13	1.115E7	1.486E6	8.824E6	1.453E6	1.00	0.13	0.79	0.13	3	41	1	iTRAQ 4plex (K N-term)	43894	Type I restriction enzyme R protein OS=Neisseria gonorrhoeae MIA_2011_03-10 GN=M736_08975 PE=4 SV=1
376	47	D6H755	13.45	370.30	1.115E7	1.486E6	8.824E6	1.453E6	1.00	0.13	0.79	0.13	1.115E7	1.486E6	8.824E6	1.453E6	1.00	0.13	0.79	0.13	3	41	1	iTRAQ 4plex (K N-term)	43894	Uncharacterized protein OS=Neisseria gonorrhoeae DGI2 GN=NGMG_00828 PE=4 SV=1
376	48	A0A1D3EHN7	13.45	370.30	1.115E7	1.486E6	8.824E6	1.453E6	1.00	0.13	0.79	0.13	1.115E7	1.486E6	8.824E6	1.453E6	1.00	0.13	0.79	0.13	3	41	1	iTRAQ 4plex (K N-term)	43894	Uncharacterized conserved protein OS=Neisseria gonorrhoeae GN=WHOK_00589 PE=4 SV=1
376	67	B4RMT3	13.45	370.30	1.115E7	1.486E6	8.824E6	1.453E6	1.00	0.13	0.79	0.13	1.115E7	1.486E6	8.824E6	1.453E6	1.00	0.13	0.79	0.13	2	41	1	iTRAQ 4plex (K N-term)	45644	Uncharacterized protein OS=Neisseria gonorrhoeae (strain NCCP11945) GN=NGK_1443 PE=4 SV=1
463	435	A0A1D3EZC0	2.68	370.07	5.83E5	1.413E6	1.431E6	1.661E6	1.00	2.42	2.46	2.85	5.83E5	1.413E6	1.431E6	1.661E6	1.00	2.42	2.46	2.85	4	46	1	iTRAQ 4plex (K N-term); Deamidation (NQ)	66430	Glutamine--fructose-6-phosphate aminotransferase [isomerizing] OS=Neisseria gonorrhoeae GN=glmS PE=3 SV=1
463	436	B4RPL9	2.68	370.07	5.83E5	1.413E6	1.431E6	1.661E6	1.00	2.42	2.46	2.85	5.83E5	1.413E6	1.431E6	1.661E6	1.00	2.42	2.46	2.85	4	46	1	iTRAQ 4plex (K N-term); Deamidation (NQ)	66430	Glutamine--fructose-6-phosphate aminotransferase [isomerizing] OS=Neisseria gonorrhoeae (strain NCCP11945) GN=glmS PE=3 SV=1
734	1281	Q5F5K6	1.64	370.03	3.036E7	3.414E7	3.458E7	3.491E7	1.00	1.12	1.14	1.15	3.036E7	3.414E7	3.458E7	3.491E7	1.00	1.12	1.14	1.15	74	25	25	Carbamidomethylation; iTRAQ 4plex (K N-term); Oxidation (M); Deamidation (NQ)	43820	UDP-N-acetylglucosamine 1-carboxyvinyltransferase OS=Neisseria gonorrhoeae (strain ATCC 700825 / FA 1090) GN=murA PE=3 SV=1
734	1282	D6HAY7	1.64	370.03	3.036E7	3.414E7	3.458E7	3.491E7	1.00	1.12	1.14	1.15	3.036E7	3.414E7	3.458E7	3.491E7	1.00	1.12	1.14	1.15	74	25	25	Carbamidomethylation; iTRAQ 4plex (K N-term); Oxidation (M); Deamidation (NQ)	43820	UDP-N-acetylglucosamine 1-carboxyvinyltransferase OS=Neisseria gonorrhoeae DGI2 GN=murA PE=3 SV=1
734	1283	A0A1D3EIZ7	1.64	370.03	3.036E7	3.414E7	3.458E7	3.491E7	1.00	1.12	1.14	1.15	3.036E7	3.414E7	3.458E7	3.491E7	1.00	1.12	1.14	1.15	74	25	25	Carbamidomethylation; iTRAQ 4plex (K N-term); Oxidation (M); Deamidation (NQ)	43820	UDP-N-acetylglucosamine 1-carboxyvinyltransferase OS=Neisseria gonorrhoeae GN=murA PE=3 SV=1
734	1284	A0A0M3GVH9	1.64	370.03	3.036E7	3.414E7	3.458E7	3.491E7	1.00	1.12	1.14	1.15	3.036E7	3.414E7	3.458E7	3.491E7	1.00	1.12	1.14	1.15	74	25	25	Carbamidomethylation; iTRAQ 4plex (K N-term); Oxidation (M); Deamidation (NQ)	43820	UDP-N-acetylglucosamine 1-carboxyvinyltransferase OS=Neisseria gonorrhoeae MIA_2011_03-10 GN=murA PE=3 SV=1
734	1285	B4RPR2	1.64	370.03	3.036E7	3.414E7	3.458E7	3.491E7	1.00	1.12	1.14	1.15	3.036E7	3.414E7	3.458E7	3.491E7	1.00	1.12	1.14	1.15	74	25	25	Carbamidomethylation; iTRAQ 4plex (K N-term); Oxidation (M); Deamidation (NQ)	43820	UDP-N-acetylglucosamine 1-carboxyvinyltransferase OS=Neisseria gonorrhoeae (strain NCCP11945) GN=murA PE=3 SV=1
231	6466	Q0Q504	16.89	369.72	8.319E5	1.347E6	4.98E7	2.071E6	1.00	1.62	59.86	2.49	8.319E5	1.347E6	4.98E7	2.071E6	1.00	1.62	59.86	2.49	7	38	1	iTRAQ 4plex (K N-term)	19647	Porin PIB (Fragment) OS=Neisseria gonorrhoeae GN=porB PE=4 SV=1
522	3026	A0A1D3HEN0	8.95	369.48	1.277E8	7.154E7	7.189E7	7.943E7	1.00	0.56	0.56	0.62	1.277E8	7.154E7	7.189E7	7.943E7	1.00	0.56	0.56	0.62	89	38	38	Carbamidomethylation; iTRAQ 4plex (K N-term); Oxidation (M); Deamidation (NQ)	36129	Branched-chain amino acid aminotransferase OS=Neisseria gonorrhoeae GN=ilvE PE=4 SV=1
522	3027	A0A0M3GXK6	8.95	369.48	1.277E8	7.154E7	7.189E7	7.943E7	1.00	0.56	0.56	0.62	1.277E8	7.154E7	7.189E7	7.943E7	1.00	0.56	0.56	0.62	89	38	38	Carbamidomethylation; iTRAQ 4plex (K N-term); Oxidation (M); Deamidation (NQ)	36129	Branched-chain amino acid aminotransferase OS=Neisseria gonorrhoeae MIA_2011_03-10 GN=M736_03125 PE=4 SV=1
522	3028	B4RNM8	8.95	369.48	1.277E8	7.154E7	7.189E7	7.943E7	1.00	0.56	0.56	0.62	1.277E8	7.154E7	7.189E7	7.943E7	1.00	0.56	0.56	0.62	89	38	38	Carbamidomethylation; iTRAQ 4plex (K N-term); Oxidation (M); Deamidation (NQ)	36129	Branched-chain amino acid aminotransferase OS=Neisseria gonorrhoeae (strain NCCP11945) GN=NGK_2052 PE=4 SV=1
522	3029	Q5F697	8.95	369.48	1.277E8	7.154E7	7.189E7	7.943E7	1.00	0.56	0.56	0.62	1.277E8	7.154E7	7.189E7	7.943E7	1.00	0.56	0.56	0.62	89	38	38	Carbamidomethylation; iTRAQ 4plex (K N-term); Oxidation (M); Deamidation (NQ)	36129	Branched-chain amino acid aminotransferase OS=Neisseria gonorrhoeae (strain ATCC 700825 / FA 1090) GN=NGO_1665 PE=4 SV=1
522	2866	A0A1D3FF29	8.95	369.48	1.277E8	7.154E7	7.189E7	7.943E7	1.00	0.56	0.56	0.62	1.277E8	7.154E7	7.189E7	7.943E7	1.00	0.56	0.56	0.62	89	38	38	Carbamidomethylation; iTRAQ 4plex (K N-term); Oxidation (M); Deamidation (NQ)	36110	Branched-chain amino acid aminotransferase OS=Neisseria gonorrhoeae GN=ilvE PE=4 SV=1
522	3030	D6H5M5	8.95	369.48	1.277E8	7.154E7	7.189E7	7.943E7	1.00	0.56	0.56	0.62	1.277E8	7.154E7	7.189E7	7.943E7	1.00	0.56	0.56	0.62	89	38	38	Carbamidomethylation; iTRAQ 4plex (K N-term); Oxidation (M); Deamidation (NQ)	36129	Branched-chain amino acid aminotransferase OS=Neisseria gonorrhoeae DGI2 GN=NGMG_02198 PE=4 SV=1
233	950	B4RMK0	10.40	368.65	3.128E6	6.858E6	6.936E6	7.35E6	1.00	2.19	2.22	2.35	3.128E6	6.858E6	6.936E6	7.35E6	1.00	2.19	2.22	2.35	12	49	4	iTRAQ 4plex (K N-term); Deamidation (NQ)	53840	Acetyltransferase component of pyruvate dehydrogenase complex OS=Neisseria gonorrhoeae (strain NCCP11945) GN=NGK_1360 PE=3 SV=1
233	951	A0A1D3G0E6	10.40	368.65	3.128E6	6.858E6	6.936E6	7.35E6	1.00	2.19	2.22	2.35	3.128E6	6.858E6	6.936E6	7.35E6	1.00	2.19	2.22	2.35	12	49	4	iTRAQ 4plex (K N-term); Deamidation (NQ)	53840	Acetyltransferase component of pyruvate dehydrogenase complex OS=Neisseria gonorrhoeae GN=aceF PE=3 SV=1
233	1051	A0A1D3I9Z9	10.40	368.65	3.128E6	6.858E6	6.936E6	7.35E6	1.00	2.19	2.22	2.35	3.128E6	6.858E6	6.936E6	7.35E6	1.00	2.19	2.22	2.35	12	49	4	iTRAQ 4plex (K N-term); Deamidation (NQ)	53900	Acetyltransferase component of pyruvate dehydrogenase complex OS=Neisseria gonorrhoeae GN=aceF PE=3 SV=1
233	1052	A0A0M3GVU9	10.40	368.65	3.128E6	6.858E6	6.936E6	7.35E6	1.00	2.19	2.22	2.35	3.128E6	6.858E6	6.936E6	7.35E6	1.00	2.19	2.22	2.35	12	49	4	iTRAQ 4plex (K N-term); Deamidation (NQ)	53901	Acetyltransferase component of pyruvate dehydrogenase complex OS=Neisseria gonorrhoeae MIA_2011_03-10 GN=M736_06385 PE=3 SV=1
558	706	A0A1D3H5F3	3.27	367.12	4.059E7	5.199E7	5.358E7	4.932E7	1.00	1.28	1.32	1.21	4.059E7	5.199E7	5.358E7	4.932E7	1.00	1.28	1.32	1.21	65	35	34	iTRAQ 4plex (K N-term); Oxidation (M); Deamidation (NQ)	60835	Putative ABC-transporter OS=Neisseria gonorrhoeae GN=yheS_2 PE=4 SV=1
558	576	A0A0M3GVD5	3.27	367.12	4.059E7	5.199E7	5.358E7	4.932E7	1.00	1.28	1.32	1.21	4.059E7	5.199E7	5.358E7	4.932E7	1.00	1.28	1.32	1.21	65	35	34	iTRAQ 4plex (K N-term); Oxidation (M); Deamidation (NQ)	60807	Heme ABC transporter ATP-binding protein OS=Neisseria gonorrhoeae MIA_2011_03-10 GN=M736_07235 PE=4 SV=1
558	577	A0A1D3J3P2	3.27	367.12	4.059E7	5.199E7	5.358E7	4.932E7	1.00	1.28	1.32	1.21	4.059E7	5.199E7	5.358E7	4.932E7	1.00	1.28	1.32	1.21	65	35	34	iTRAQ 4plex (K N-term); Oxidation (M); Deamidation (NQ)	60807	Putative ABC-transporter OS=Neisseria gonorrhoeae GN=yheS_1 PE=4 SV=1
558	578	Q5F8K8	3.27	367.12	4.059E7	5.199E7	5.358E7	4.932E7	1.00	1.28	1.32	1.21	4.059E7	5.199E7	5.358E7	4.932E7	1.00	1.28	1.32	1.21	65	35	34	iTRAQ 4plex (K N-term); Oxidation (M); Deamidation (NQ)	60807	ABC transporter ATP-binding protein OS=Neisseria gonorrhoeae (strain ATCC 700825 / FA 1090) GN=NGO_0764 PE=4 SV=1
809	1821	Q5F8D2	1.66	367.01	1.711E7	1.839E7	1.893E7	1.947E7	1.00	1.07	1.11	1.14	1.711E7	1.839E7	1.893E7	1.947E7	1.00	1.07	1.11	1.14	52	40	40	Carbamidomethylation; iTRAQ 4plex (K N-term); Oxidation (M); Deamidation (NQ)	110840	Cell division protein FtsK OS=Neisseria gonorrhoeae (strain ATCC 700825 / FA 1090) GN=NGO_0851 PE=3 SV=1
809	1822	A0A1D3ED04	1.66	367.01	1.711E7	1.839E7	1.893E7	1.947E7	1.00	1.07	1.11	1.14	1.711E7	1.839E7	1.893E7	1.947E7	1.00	1.07	1.11	1.14	52	40	40	Carbamidomethylation; iTRAQ 4plex (K N-term); Oxidation (M); Deamidation (NQ)	110812	Putative cell-division protein OS=Neisseria gonorrhoeae GN=ftsK_1 PE=3 SV=1
809	1823	B4RLE5	1.66	367.01	1.711E7	1.839E7	1.893E7	1.947E7	1.00	1.07	1.11	1.14	1.711E7	1.839E7	1.893E7	1.947E7	1.00	1.07	1.11	1.14	52	40	40	Carbamidomethylation; iTRAQ 4plex (K N-term); Oxidation (M); Deamidation (NQ)	110812	Putative cell-division protein OS=Neisseria gonorrhoeae (strain NCCP11945) GN=NGK_0955 PE=3 SV=1
809	1824	A0A1D3E787	1.66	367.01	1.711E7	1.839E7	1.893E7	1.947E7	1.00	1.07	1.11	1.14	1.711E7	1.839E7	1.893E7	1.947E7	1.00	1.07	1.11	1.14	52	40	40	Carbamidomethylation; iTRAQ 4plex (K N-term); Oxidation (M); Deamidation (NQ)	110840	Putative cell-division protein OS=Neisseria gonorrhoeae GN=ftsK_1 PE=3 SV=1
809	1825	A0A0M3GW84	1.66	367.01	1.711E7	1.839E7	1.893E7	1.947E7	1.00	1.07	1.11	1.14	1.711E7	1.839E7	1.893E7	1.947E7	1.00	1.07	1.11	1.14	52	40	40	Carbamidomethylation; iTRAQ 4plex (K N-term); Oxidation (M); Deamidation (NQ)	110840	Cell division protein FtsK OS=Neisseria gonorrhoeae MIA_2011_03-10 GN=M736_08060 PE=3 SV=1
809	1809	A0A1D3EC64	1.66	367.01	1.711E7	1.839E7	1.893E7	1.947E7	1.00	1.07	1.11	1.14	1.711E7	1.839E7	1.893E7	1.947E7	1.00	1.07	1.11	1.14	52	40	40	Carbamidomethylation; iTRAQ 4plex (K N-term); Oxidation (M); Deamidation (NQ)	110828	Putative cell-division protein OS=Neisseria gonorrhoeae GN=ftsK_1 PE=3 SV=1
809	1810	D6H887	1.66	367.01	1.711E7	1.839E7	1.893E7	1.947E7	1.00	1.07	1.11	1.14	1.711E7	1.839E7	1.893E7	1.947E7	1.00	1.07	1.11	1.14	52	40	40	Carbamidomethylation; iTRAQ 4plex (K N-term); Oxidation (M); Deamidation (NQ)	110800	DNA translocase ftsK 2 OS=Neisseria gonorrhoeae DGI2 GN=NGMG_01270 PE=3 SV=1
530	1468	A0A1D3E7J6	1.26	366.15	6.016E7	5.425E7	5.353E7	5.24E7	1.00	0.90	0.89	0.87	6.016E7	5.425E7	5.353E7	5.24E7	1.00	0.90	0.89	0.87	61	47	47	Carbamidomethylation; iTRAQ 4plex (K N-term); Oxidation (M); Deamidation (NQ)	72117	ATP-dependent zinc metalloprotease FtsH OS=Neisseria gonorrhoeae GN=ftsH PE=3 SV=1
530	1469	B4RK81	1.26	366.15	6.016E7	5.425E7	5.353E7	5.24E7	1.00	0.90	0.89	0.87	6.016E7	5.425E7	5.353E7	5.24E7	1.00	0.90	0.89	0.87	61	47	47	Carbamidomethylation; iTRAQ 4plex (K N-term); Oxidation (M); Deamidation (NQ)	72117	ATP-dependent zinc metalloprotease FtsH OS=Neisseria gonorrhoeae (strain NCCP11945) GN=ftsH PE=3 SV=1
602	314	B4RQH4	1.87	366.06	5.786E5	1.287E6	1.321E6	1.366E6	1.00	2.22	2.28	2.36	5.786E5	1.287E6	1.321E6	1.366E6	1.00	2.22	2.28	2.36	3	36	2	iTRAQ 4plex (K N-term)	62186	Putative ABC transporter ATP-binding protein OS=Neisseria gonorrhoeae (strain NCCP11945) GN=NGK_1871 PE=4 SV=1
602	315	A0A1D3IHP0	1.87	366.06	5.786E5	1.287E6	1.321E6	1.366E6	1.00	2.22	2.28	2.36	5.786E5	1.287E6	1.321E6	1.366E6	1.00	2.22	2.28	2.36	3	36	2	iTRAQ 4plex (K N-term)	62186	ABC transporter ATP-binding protein OS=Neisseria gonorrhoeae GN=yjjK PE=4 SV=1
636	1609	A0A1D3FR41	2.03	366.03	4.705E5	2.626E6	3.024E6	2.925E6	1.00	5.58	6.43	6.22	4.705E5	2.626E6	3.024E6	2.925E6	1.00	5.58	6.43	6.22	2	41	1	iTRAQ 4plex (K N-term)	65269	Putative metallopeptidase OS=Neisseria gonorrhoeae GN=WHON_01167C PE=4 SV=1
636	1581	D6H7J1	2.03	366.03	4.705E5	2.626E6	3.024E6	2.925E6	1.00	5.58	6.43	6.22	4.705E5	2.626E6	3.024E6	2.925E6	1.00	5.58	6.43	6.22	2	41	1	iTRAQ 4plex (K N-term)	66010	Uncharacterized protein OS=Neisseria gonorrhoeae DGI2 GN=NGMG_00908 PE=4 SV=1
636	1644	A0A1D3FFI6	2.03	366.03	4.705E5	2.626E6	3.024E6	2.925E6	1.00	5.58	6.43	6.22	4.705E5	2.626E6	3.024E6	2.925E6	1.00	5.58	6.43	6.22	2	41	1	iTRAQ 4plex (K N-term)	65929	Putative metallopeptidase OS=Neisseria gonorrhoeae GN=WHOL_00837 PE=4 SV=1
636	1582	A0A1D3I192	2.03	366.03	4.705E5	2.626E6	3.024E6	2.925E6	1.00	5.58	6.43	6.22	4.705E5	2.626E6	3.024E6	2.925E6	1.00	5.58	6.43	6.22	2	41	1	iTRAQ 4plex (K N-term)	66010	Putative metallopeptidase OS=Neisseria gonorrhoeae GN=WHOO_01096C PE=4 SV=1
636	1652	A0A1D3H8D8	2.03	366.03	4.705E5	2.626E6	3.024E6	2.925E6	1.00	5.58	6.43	6.22	4.705E5	2.626E6	3.024E6	2.925E6	1.00	5.58	6.43	6.22	2	41	1	iTRAQ 4plex (K N-term)	65952	Putative metallopeptidase OS=Neisseria gonorrhoeae GN=WHOG_01165C PE=4 SV=1
636	1653	B4RMJ2	2.03	366.03	4.705E5	2.626E6	3.024E6	2.925E6	1.00	5.58	6.43	6.22	4.705E5	2.626E6	3.024E6	2.925E6	1.00	5.58	6.43	6.22	2	41	1	iTRAQ 4plex (K N-term)	65952	Uncharacterized protein OS=Neisseria gonorrhoeae (strain NCCP11945) GN=NGK_1352 PE=4 SV=1
742	958	A0A1D3GB95	0.79	365.64	1.306E5	1.351E5	1.365E5	1.251E5	1.00	1.03	1.05	0.96	1.306E5	1.351E5	1.365E5	1.251E5	1.00	1.03	1.05	0.96	7	26	2	iTRAQ 4plex (K N-term)	41788	Putative O-succinylhomoserine sulfhydrolase OS=Neisseria gonorrhoeae GN=metZ PE=3 SV=1
742	959	B4RNH8	0.79	365.64	1.306E5	1.351E5	1.365E5	1.251E5	1.00	1.03	1.05	0.96	1.306E5	1.351E5	1.365E5	1.251E5	1.00	1.03	1.05	0.96	7	26	2	iTRAQ 4plex (K N-term)	41788	Putative O-succinylhomoserine sulfhydrolase OS=Neisseria gonorrhoeae (strain NCCP11945) GN=NGK_2002 PE=3 SV=1
742	960	D6H5R9	0.79	365.64	1.306E5	1.351E5	1.365E5	1.251E5	1.00	1.03	1.05	0.96	1.306E5	1.351E5	1.365E5	1.251E5	1.00	1.03	1.05	0.96	7	26	2	iTRAQ 4plex (K N-term)	41788	O-succinylhomoserine sulfhydrolase OS=Neisseria gonorrhoeae DGI2 GN=NGMG_02269 PE=3 SV=1
238	970	A0A1D3F4B5	0.55	365.50	2.349E5	2.965E5	3.015E5	3.081E5	1.00	1.26	1.28	1.31	2.349E5	2.965E5	3.015E5	3.081E5	1.00	1.26	1.28	1.31	7	40	1	iTRAQ 4plex (K N-term); Deamidation (NQ)	61825	Dihydrolipoyl dehydrogenase OS=Neisseria gonorrhoeae GN=lpdA PE=3 SV=1
238	971	B4RMK2	0.55	365.50	2.349E5	2.965E5	3.015E5	3.081E5	1.00	1.26	1.28	1.31	2.349E5	2.965E5	3.015E5	3.081E5	1.00	1.26	1.28	1.31	7	40	1	iTRAQ 4plex (K N-term); Deamidation (NQ)	61825	Dihydrolipoyl dehydrogenase OS=Neisseria gonorrhoeae (strain NCCP11945) GN=NGK_1362 PE=3 SV=1
741	957	A0A1D3FZV8	1.97	364.57	1.725E5	7.549E4	6.913E4	6.839E4	1.00	0.44	0.40	0.40	1.725E5	7.549E4	6.913E4	6.839E4	1.00	0.44	0.40	0.40	7	25	1	iTRAQ 4plex (K N-term); Oxidation (M)	41846	Putative O-succinylhomoserine sulfhydrolase OS=Neisseria gonorrhoeae GN=metZ PE=3 SV=1
416	1874	O33372	3.55	363.28	4.677E4	1.174E5	2.592E5	1.545E5	1.00	2.51	5.54	3.30	4.677E4	1.174E5	2.592E5	1.545E5	1.00	2.51	5.54	3.30	1	46	1	Carbamidomethylation; iTRAQ 4plex (K N-term)	113517	PilC protein OS=Neisseria gonorrhoeae GN=pilC PE=4 SV=1
731	610	A0A1D3FVC1	3.69	363.07	3.457E7	3.16E7	3.052E7	2.83E7	1.00	0.91	0.88	0.82	3.457E7	3.16E7	3.052E7	2.83E7	1.00	0.91	0.88	0.82	74	31	31	iTRAQ 4plex (K N-term); Oxidation (M); Deamidation (NQ)	57091	Secreted protein OS=Neisseria gonorrhoeae GN=WHOF_00597 PE=4 SV=1
731	611	Q5F943	3.69	363.07	3.457E7	3.16E7	3.052E7	2.83E7	1.00	0.91	0.88	0.82	3.457E7	3.16E7	3.052E7	2.83E7	1.00	0.91	0.88	0.82	74	31	31	iTRAQ 4plex (K N-term); Oxidation (M); Deamidation (NQ)	57091	Uncharacterized protein OS=Neisseria gonorrhoeae (strain ATCC 700825 / FA 1090) GN=NGO_0561 PE=4 SV=1
731	574	B4RMK3	3.69	363.07	3.457E7	3.16E7	3.052E7	2.83E7	1.00	0.91	0.88	0.82	3.457E7	3.16E7	3.052E7	2.83E7	1.00	0.91	0.88	0.82	74	31	31	iTRAQ 4plex (K N-term); Oxidation (M); Deamidation (NQ)	57598	Uncharacterized protein OS=Neisseria gonorrhoeae (strain NCCP11945) GN=NGK_1363 PE=4 SV=1
731	575	D6H7I0	3.69	363.07	3.457E7	3.16E7	3.052E7	2.83E7	1.00	0.91	0.88	0.82	3.457E7	3.16E7	3.052E7	2.83E7	1.00	0.91	0.88	0.82	74	31	31	iTRAQ 4plex (K N-term); Oxidation (M); Deamidation (NQ)	57598	Uncharacterized protein OS=Neisseria gonorrhoeae DGI2 GN=NGMG_00897 PE=4 SV=1
639	462	A0A1D3FGI8	1.53	363.05	1.374E6	3.83E5	3.203E5	3.245E5	1.00	0.28	0.23	0.24	1.374E6	3.83E5	3.203E5	3.245E5	1.00	0.28	0.23	0.24	3	31	1	iTRAQ 4plex (K N-term)	51246	Glutamyl-tRNA(Gln) amidotransferase subunit A OS=Neisseria gonorrhoeae GN=gatA PE=3 SV=1
561	870	A0A1D3H6P0	8.64	362.15	8.21E5	2.737E6	2.799E6	3.329E6	1.00	3.33	3.41	4.05	8.21E5	2.737E6	2.799E6	3.329E6	1.00	3.33	3.41	4.05	3	40	2	iTRAQ 4plex (K N-term); Oxidation (M); Deamidation (NQ)	63404	Quinone-dependent D-lactate dehydrogenase OS=Neisseria gonorrhoeae GN=dld PE=3 SV=1
643	461	A0A1D3FDI0	0.98	361.89	1.033E6	2.582E6	2.748E6	2.639E6	1.00	2.50	2.66	2.55	1.033E6	2.582E6	2.748E6	2.639E6	1.00	2.50	2.66	2.55	3	31	1	iTRAQ 4plex (K N-term)	51230	Glutamyl-tRNA(Gln) amidotransferase subunit A OS=Neisseria gonorrhoeae GN=gatA PE=3 SV=1
569	1005	A0A1D3GVA3	5.75	361.08	4.088E7	4.195E7	4.21E7	4.894E7	1.00	1.03	1.03	1.20	4.088E7	4.195E7	4.21E7	4.894E7	1.00	1.03	1.03	1.20	73	37	37	Carbamidomethylation; iTRAQ 4plex (K N-term); Oxidation (M); Deamidation (NQ)	55975	Amidophosphoribosyltransferase OS=Neisseria gonorrhoeae GN=purF PE=3 SV=1
569	1062	Q5F9X3	5.75	361.08	4.088E7	4.195E7	4.21E7	4.894E7	1.00	1.03	1.03	1.20	4.088E7	4.195E7	4.21E7	4.894E7	1.00	1.03	1.03	1.20	73	37	37	Carbamidomethylation; iTRAQ 4plex (K N-term); Oxidation (M); Deamidation (NQ)	55990	Amidophosphoribosyltransferase OS=Neisseria gonorrhoeae (strain ATCC 700825 / FA 1090) GN=purF PE=3 SV=1
569	1063	A0A1D3G1L1	5.75	361.08	4.088E7	4.195E7	4.21E7	4.894E7	1.00	1.03	1.03	1.20	4.088E7	4.195E7	4.21E7	4.894E7	1.00	1.03	1.03	1.20	73	37	37	Carbamidomethylation; iTRAQ 4plex (K N-term); Oxidation (M); Deamidation (NQ)	55990	Amidophosphoribosyltransferase OS=Neisseria gonorrhoeae GN=purF PE=3 SV=1
479	980	B4RM14	1.71	360.69	5.991E7	6.453E7	6.604E7	6.087E7	1.00	1.08	1.10	1.02	5.991E7	6.453E7	6.604E7	6.087E7	1.00	1.08	1.10	1.02	71	41	41	Carbamidomethylation; iTRAQ 4plex (K N-term); Oxidation (M); Deamidation (NQ)	53919	Glucose-6-phosphate 1-dehydrogenase OS=Neisseria gonorrhoeae (strain NCCP11945) GN=zwf PE=3 SV=1
479	981	A0A0M3GZM0	1.71	360.69	5.991E7	6.453E7	6.604E7	6.087E7	1.00	1.08	1.10	1.02	5.991E7	6.453E7	6.604E7	6.087E7	1.00	1.08	1.10	1.02	71	41	41	Carbamidomethylation; iTRAQ 4plex (K N-term); Oxidation (M); Deamidation (NQ)	53919	Glucose-6-phosphate 1-dehydrogenase OS=Neisseria gonorrhoeae MIA_2011_03-10 GN=zwf PE=3 SV=1
479	983	A0A1D3J2D4	1.71	360.69	5.991E7	6.453E7	6.604E7	6.087E7	1.00	1.08	1.10	1.02	5.991E7	6.453E7	6.604E7	6.087E7	1.00	1.08	1.10	1.02	71	41	41	Carbamidomethylation; iTRAQ 4plex (K N-term); Oxidation (M); Deamidation (NQ)	53919	Glucose-6-phosphate 1-dehydrogenase OS=Neisseria gonorrhoeae GN=zwf PE=3 SV=1
276	5962	A0A1D3FXA9	16.94	360.65	1.183E6	4.23E7	4.082E6	3.998E7	1.00	35.74	3.45	33.78	1.183E6	4.23E7	4.082E6	3.998E7	1.00	35.74	3.45	33.78	5	27	1	iTRAQ 4plex (K N-term)	17652	50S ribosomal protein L10 OS=Neisseria gonorrhoeae GN=rplJ PE=3 SV=1
328	1347	A0A1D3IT94	17.31	360.55	8.115E5	3.156E6	3.351E6	3.608E6	1.00	3.89	4.13	4.45	8.115E5	3.156E6	3.351E6	3.608E6	1.00	3.89	4.13	4.45	1	58	2	iTRAQ 4plex (K N-term); Deamidation (NQ)	75920	PrlC protein OS=Neisseria gonorrhoeae GN=prlC PE=3 SV=1
328	1418	A0A1D3J8B6	17.31	360.55	8.115E5	3.156E6	3.351E6	3.608E6	1.00	3.89	4.13	4.45	8.115E5	3.156E6	3.351E6	3.608E6	1.00	3.89	4.13	4.45	1	58	2	iTRAQ 4plex (K N-term); Deamidation (NQ)	75877	PrlC protein OS=Neisseria gonorrhoeae GN=prlC PE=3 SV=1
328	1443	B4RR48	17.31	360.55	8.115E5	3.156E6	3.351E6	3.608E6	1.00	3.89	4.13	4.45	8.115E5	3.156E6	3.351E6	3.608E6	1.00	3.89	4.13	4.45	1	58	2	iTRAQ 4plex (K N-term); Deamidation (NQ)	77380	PrlC OS=Neisseria gonorrhoeae (strain NCCP11945) GN=NGK_2506 PE=3 SV=1
599	1136	P22118	0.97	360.24	3.702E5	3.871E5	3.619E5	3.733E5	1.00	1.05	0.98	1.01	3.702E5	3.871E5	3.619E5	3.733E5	1.00	1.05	0.98	1.01	4	43	1	Carbamidomethylation; iTRAQ 4plex (K N-term); Oxidation (M); Deamidation (NQ)	88164	DNA gyrase subunit B OS=Neisseria gonorrhoeae GN=gyrB PE=3 SV=2
277	5968	D6H513	16.87	360.06	3.69E7	3.664E6	3.312E7	1.601E6	1.00	0.10	0.90	0.04	3.69E7	3.664E6	3.312E7	1.601E6	1.00	0.10	0.90	0.04	5	27	1	iTRAQ 4plex (K N-term)	17622	50S ribosomal protein L10 OS=Neisseria gonorrhoeae DGI2 GN=rplJ PE=3 SV=1
277	5969	Q5F5R3	16.87	360.06	3.69E7	3.664E6	3.312E7	1.601E6	1.00	0.10	0.90	0.04	3.69E7	3.664E6	3.312E7	1.601E6	1.00	0.10	0.90	0.04	5	27	1	iTRAQ 4plex (K N-term)	17622	50S ribosomal protein L10 OS=Neisseria gonorrhoeae (strain ATCC 700825 / FA 1090) GN=rplJ PE=3 SV=1
277	5970	A0A1D3GAA2	16.87	360.06	3.69E7	3.664E6	3.312E7	1.601E6	1.00	0.10	0.90	0.04	3.69E7	3.664E6	3.312E7	1.601E6	1.00	0.10	0.90	0.04	5	27	1	iTRAQ 4plex (K N-term)	17622	50S ribosomal protein L10 OS=Neisseria gonorrhoeae GN=rplJ PE=3 SV=1
478	434	A0A1D3E6L8	1.57	359.75	4.584E5	2.057E5	1.407E5	1.537E5	1.00	0.45	0.31	0.34	4.584E5	2.057E5	1.407E5	1.537E5	1.00	0.45	0.31	0.34	4	46	1	iTRAQ 4plex (K N-term); Deamidation (NQ)	66458	Glutamine--fructose-6-phosphate aminotransferase [isomerizing] OS=Neisseria gonorrhoeae GN=glmS PE=3 SV=1
674	426	Q5FA91	1.57	359.74	2.887E7	2.512E7	2.469E7	2.576E7	1.00	0.87	0.86	0.89	2.887E7	2.512E7	2.469E7	2.576E7	1.00	0.87	0.86	0.89	78	29	29	iTRAQ 4plex (K N-term); Oxidation (M); Deamidation (NQ)	52568	Periplasmic serine endoprotease DegP-like OS=Neisseria gonorrhoeae (strain ATCC 700825 / FA 1090) GN=NGO_0138 PE=3 SV=1
674	427	A0A1D3HPH9	1.57	359.74	2.887E7	2.512E7	2.469E7	2.576E7	1.00	0.87	0.86	0.89	2.887E7	2.512E7	2.469E7	2.576E7	1.00	0.87	0.86	0.89	78	29	29	iTRAQ 4plex (K N-term); Oxidation (M); Deamidation (NQ)	52568	Periplasmic serine endoprotease DegP-like OS=Neisseria gonorrhoeae GN=mucD PE=3 SV=1
674	428	B4RQ70	1.57	359.74	2.887E7	2.512E7	2.469E7	2.576E7	1.00	0.87	0.86	0.89	2.887E7	2.512E7	2.469E7	2.576E7	1.00	0.87	0.86	0.89	78	29	29	iTRAQ 4plex (K N-term); Oxidation (M); Deamidation (NQ)	52568	Periplasmic serine endoprotease DegP-like OS=Neisseria gonorrhoeae (strain NCCP11945) GN=NGK_0184 PE=3 SV=1
674	429	D6H9I2	1.57	359.74	2.887E7	2.512E7	2.469E7	2.576E7	1.00	0.87	0.86	0.89	2.887E7	2.512E7	2.469E7	2.576E7	1.00	0.87	0.86	0.89	78	29	29	iTRAQ 4plex (K N-term); Oxidation (M); Deamidation (NQ)	52568	Periplasmic serine endoprotease DegP-like OS=Neisseria gonorrhoeae DGI2 GN=NGMG_00344 PE=3 SV=1
674	430	A0A0M3H052	1.57	359.74	2.887E7	2.512E7	2.469E7	2.576E7	1.00	0.87	0.86	0.89	2.887E7	2.512E7	2.469E7	2.576E7	1.00	0.87	0.86	0.89	78	29	29	iTRAQ 4plex (K N-term); Oxidation (M); Deamidation (NQ)	52568	Periplasmic serine endoprotease DegP-like OS=Neisseria gonorrhoeae MIA_2011_03-10 GN=M736_10060 PE=3 SV=1
339	1346	A0A1D3EJU1	3.43	359.59	3.004E6	3.176E5	1.855E5	1.807E5	1.00	0.11	0.06	0.06	3.004E6	3.176E5	1.855E5	1.807E5	1.00	0.11	0.06	0.06	1	57	1	iTRAQ 4plex (K N-term)	75877	PrlC protein OS=Neisseria gonorrhoeae GN=prlC PE=3 SV=1
863	1948	A0A1D3FJB5	1.71	359.20	2.66E7	2.682E7	2.572E7	2.53E7	1.00	1.01	0.97	0.95	2.66E7	2.682E7	2.572E7	2.53E7	1.00	1.01	0.97	0.95	54	23	23	Carbamidomethylation; iTRAQ 4plex (K N-term); Deamidation (NQ)	60522	Membrane protein insertase YidC OS=Neisseria gonorrhoeae GN=yidC PE=3 SV=1
863	1949	B4RJJ2	1.71	359.20	2.66E7	2.682E7	2.572E7	2.53E7	1.00	1.01	0.97	0.95	2.66E7	2.682E7	2.572E7	2.53E7	1.00	1.01	0.97	0.95	54	23	23	Carbamidomethylation; iTRAQ 4plex (K N-term); Deamidation (NQ)	60522	Membrane protein insertase YidC OS=Neisseria gonorrhoeae (strain NCCP11945) GN=yidC PE=3 SV=1
111	3050	Q4PR65	7.94	359.01	1.426E5	6.663E5	1.579E5	5.257E5	1.00	4.67	1.11	3.69	1.426E5	6.663E5	1.579E5	5.257E5	1.00	4.67	1.11	3.69	5	51	1	iTRAQ 4plex (K N-term); Deamidation (NQ)	37285	Porin 1B (Fragment) OS=Neisseria gonorrhoeae PE=3 SV=1
533	351	B4RPS5	109.14	358.38	6.731E7	2.099E7	6.873E7	1.921E7	1.00	0.31	1.02	0.29	6.731E7	2.099E7	6.873E7	1.921E7	1.00	0.31	1.02	0.29	85	31	31	Carbamidomethylation; iTRAQ 4plex (K N-term); Oxidation (M); Deamidation (NQ)	45668	PilT-like protein OS=Neisseria gonorrhoeae (strain NCCP11945) GN=NGK_2348 PE=4 SV=1
533	440	A0A1D3IL57	109.14	358.38	6.731E7	2.099E7	6.873E7	1.921E7	1.00	0.31	1.02	0.29	6.731E7	2.099E7	6.873E7	1.921E7	1.00	0.31	1.02	0.29	85	31	31	Carbamidomethylation; iTRAQ 4plex (K N-term); Oxidation (M); Deamidation (NQ)	45611	Twitching motility-like protein OS=Neisseria gonorrhoeae GN=pilT_2 PE=4 SV=1
533	352	D6HB51	109.14	358.38	6.731E7	2.099E7	6.873E7	1.921E7	1.00	0.31	1.02	0.29	6.731E7	2.099E7	6.873E7	1.921E7	1.00	0.31	1.02	0.29	85	31	31	Carbamidomethylation; iTRAQ 4plex (K N-term); Oxidation (M); Deamidation (NQ)	45668	Uncharacterized protein OS=Neisseria gonorrhoeae DGI2 GN=NGMG_00801 PE=4 SV=1
533	353	A0A1D3EXC8	109.14	358.38	6.731E7	2.099E7	6.873E7	1.921E7	1.00	0.31	1.02	0.29	6.731E7	2.099E7	6.873E7	1.921E7	1.00	0.31	1.02	0.29	85	31	31	Carbamidomethylation; iTRAQ 4plex (K N-term); Oxidation (M); Deamidation (NQ)	45668	Twitching motility-like protein OS=Neisseria gonorrhoeae GN=pilT_2 PE=4 SV=1
322	260	A0A0M3GY95	5.07	357.81	1.207E8	1.509E8	1.566E8	1.737E8	1.00	1.25	1.30	1.44	1.207E8	1.509E8	1.566E8	1.737E8	1.00	1.25	1.30	1.44	85	35	35	Carbamidomethylation; iTRAQ 4plex (K N-term); Oxidation (M); Deamidation (NQ)	42215	Twitching motility protein PilT OS=Neisseria gonorrhoeae MIA_2011_03-10 GN=M736_04515 PE=4 SV=1
322	261	D6HB79	5.07	357.81	1.207E8	1.509E8	1.566E8	1.737E8	1.00	1.25	1.30	1.44	1.207E8	1.509E8	1.566E8	1.737E8	1.00	1.25	1.30	1.44	85	35	35	Carbamidomethylation; iTRAQ 4plex (K N-term); Oxidation (M); Deamidation (NQ)	42215	Twitching motility protein OS=Neisseria gonorrhoeae DGI2 GN=NGMG_00125 PE=4 SV=1
322	262	A0A1D3GVJ1	5.07	357.81	1.207E8	1.509E8	1.566E8	1.737E8	1.00	1.25	1.30	1.44	1.207E8	1.509E8	1.566E8	1.737E8	1.00	1.25	1.30	1.44	85	35	35	Carbamidomethylation; iTRAQ 4plex (K N-term); Oxidation (M); Deamidation (NQ)	42215	Twitching motility protein OS=Neisseria gonorrhoeae GN=pilT_1 PE=4 SV=1
322	263	Q5F9P7	5.07	357.81	1.207E8	1.509E8	1.566E8	1.737E8	1.00	1.25	1.30	1.44	1.207E8	1.509E8	1.566E8	1.737E8	1.00	1.25	1.30	1.44	85	35	35	Carbamidomethylation; iTRAQ 4plex (K N-term); Oxidation (M); Deamidation (NQ)	42215	Twitching motility protein PilT OS=Neisseria gonorrhoeae (strain ATCC 700825 / FA 1090) GN=NGO_0346 PE=4 SV=2
322	264	B4RK43	5.07	357.81	1.207E8	1.509E8	1.566E8	1.737E8	1.00	1.25	1.30	1.44	1.207E8	1.509E8	1.566E8	1.737E8	1.00	1.25	1.30	1.44	85	35	35	Carbamidomethylation; iTRAQ 4plex (K N-term); Oxidation (M); Deamidation (NQ)	42215	Twitching motility protein OS=Neisseria gonorrhoeae (strain NCCP11945) GN=NGK_0503 PE=4 SV=1
153	3216	Q5XKX4	0.28	357.57	3.051E5	2.953E5	3.036E5	3.138E5	1.00	0.97	1.00	1.03	3.051E5	2.953E5	3.036E5	3.138E5	1.00	0.97	1.00	1.03	4	58	1	iTRAQ 4plex (K N-term)	37556	PorB OS=Neisseria gonorrhoeae GN=porB PE=3 SV=1
543	512	Q83UQ9	0.49	357.14	5.921E5	7.536E5	6.94E5	7.848E5	1.00	1.27	1.17	1.33	5.921E5	7.536E5	6.94E5	7.848E5	1.00	1.27	1.17	1.33	4	38	1	iTRAQ 4plex (K N-term)	52739	6-phosphogluconate dehydrogenase decarboxylating OS=Neisseria gonorrhoeae GN=gnd PE=3 SV=1
543	524	D6HB41	0.49	357.14	5.921E5	7.536E5	6.94E5	7.848E5	1.00	1.27	1.17	1.33	5.921E5	7.536E5	6.94E5	7.848E5	1.00	1.27	1.17	1.33	4	38	1	iTRAQ 4plex (K N-term)	52711	6-phosphogluconate dehydrogenase decarboxylating OS=Neisseria gonorrhoeae DGI2 GN=NGMG_00791 PE=3 SV=1
543	525	Q5F5L0	0.49	357.14	5.921E5	7.536E5	6.94E5	7.848E5	1.00	1.27	1.17	1.33	5.921E5	7.536E5	6.94E5	7.848E5	1.00	1.27	1.17	1.33	4	38	1	iTRAQ 4plex (K N-term)	52711	6-phosphogluconate dehydrogenase decarboxylating OS=Neisseria gonorrhoeae (strain ATCC 700825 / FA 1090) GN=NGO_1914 PE=3 SV=1
543	526	A0A0M3GTK1	0.49	357.14	5.921E5	7.536E5	6.94E5	7.848E5	1.00	1.27	1.17	1.33	5.921E5	7.536E5	6.94E5	7.848E5	1.00	1.27	1.17	1.33	4	38	1	iTRAQ 4plex (K N-term)	52711	6-phosphogluconate dehydrogenase decarboxylating OS=Neisseria gonorrhoeae MIA_2011_03-10 GN=M736_09365 PE=3 SV=1
543	527	Q83UJ4	0.49	357.14	5.921E5	7.536E5	6.94E5	7.848E5	1.00	1.27	1.17	1.33	5.921E5	7.536E5	6.94E5	7.848E5	1.00	1.27	1.17	1.33	4	38	1	iTRAQ 4plex (K N-term)	52711	6-phosphogluconate dehydrogenase decarboxylating OS=Neisseria gonorrhoeae GN=gnd PE=3 SV=1
543	528	B4RPR6	0.49	357.14	5.921E5	7.536E5	6.94E5	7.848E5	1.00	1.27	1.17	1.33	5.921E5	7.536E5	6.94E5	7.848E5	1.00	1.27	1.17	1.33	4	38	1	iTRAQ 4plex (K N-term)	52711	6-phosphogluconate dehydrogenase decarboxylating OS=Neisseria gonorrhoeae (strain NCCP11945) GN=NGK_2339 PE=3 SV=1
687	1114	B4RJ06	4.10	357.00	5.456E7	4.1E7	3.951E7	4.26E7	1.00	0.75	0.72	0.78	5.456E7	4.1E7	3.951E7	4.26E7	1.00	0.75	0.72	0.78	79	29	29	Carbamidomethylation; iTRAQ 4plex (K N-term); Oxidation (M); Deamidation (NQ)	46381	Histidinol dehydrogenase OS=Neisseria gonorrhoeae (strain NCCP11945) GN=hisD PE=3 SV=1
687	1116	A0A0M3GZR4	4.10	357.00	5.456E7	4.1E7	3.951E7	4.26E7	1.00	0.75	0.72	0.78	5.456E7	4.1E7	3.951E7	4.26E7	1.00	0.75	0.72	0.78	79	29	29	Carbamidomethylation; iTRAQ 4plex (K N-term); Oxidation (M); Deamidation (NQ)	46381	Histidinol dehydrogenase OS=Neisseria gonorrhoeae MIA_2011_03-10 GN=hisD PE=3 SV=1
687	1121	Q5F7D8	4.10	357.00	5.456E7	4.1E7	3.951E7	4.26E7	1.00	0.75	0.72	0.78	5.456E7	4.1E7	3.951E7	4.26E7	1.00	0.75	0.72	0.78	79	29	29	Carbamidomethylation; iTRAQ 4plex (K N-term); Oxidation (M); Deamidation (NQ)	46381	Histidinol dehydrogenase OS=Neisseria gonorrhoeae (strain ATCC 700825 / FA 1090) GN=hisD PE=3 SV=1
687	1123	D6HBH1	4.10	357.00	5.456E7	4.1E7	3.951E7	4.26E7	1.00	0.75	0.72	0.78	5.456E7	4.1E7	3.951E7	4.26E7	1.00	0.75	0.72	0.78	79	29	29	Carbamidomethylation; iTRAQ 4plex (K N-term); Oxidation (M); Deamidation (NQ)	46381	Histidinol dehydrogenase OS=Neisseria gonorrhoeae DGI2 GN=hisD PE=3 SV=1
687	1124	A0A1D3FFM3	4.10	357.00	5.456E7	4.1E7	3.951E7	4.26E7	1.00	0.75	0.72	0.78	5.456E7	4.1E7	3.951E7	4.26E7	1.00	0.75	0.72	0.78	79	29	29	Carbamidomethylation; iTRAQ 4plex (K N-term); Oxidation (M); Deamidation (NQ)	46381	Histidinol dehydrogenase OS=Neisseria gonorrhoeae GN=hisD PE=3 SV=1
580	233	A0A1D3EXY3	2.24	356.96	8.698E7	7.81E7	8.285E7	7.486E7	1.00	0.90	0.95	0.86	8.698E7	7.81E7	8.285E7	7.486E7	1.00	0.90	0.95	0.86	84	28	28	Carbamidomethylation; iTRAQ 4plex (K N-term); Oxidation (M); Deamidation (NQ)	36634	D-lactate dehydrogenase OS=Neisseria gonorrhoeae GN=ldhA PE=3 SV=1
580	234	A0A0M3GVG5	2.24	356.96	8.698E7	7.81E7	8.285E7	7.486E7	1.00	0.90	0.95	0.86	8.698E7	7.81E7	8.285E7	7.486E7	1.00	0.90	0.95	0.86	84	28	28	Carbamidomethylation; iTRAQ 4plex (K N-term); Oxidation (M); Deamidation (NQ)	36634	D-lactate dehydrogenase OS=Neisseria gonorrhoeae MIA_2011_03-10 GN=M736_06935 PE=3 SV=1
580	235	Q5F751	2.24	356.96	8.698E7	7.81E7	8.285E7	7.486E7	1.00	0.90	0.95	0.86	8.698E7	7.81E7	8.285E7	7.486E7	1.00	0.90	0.95	0.86	84	28	28	Carbamidomethylation; iTRAQ 4plex (K N-term); Oxidation (M); Deamidation (NQ)	36634	Lactate dehydrogenase OS=Neisseria gonorrhoeae (strain ATCC 700825 / FA 1090) GN=NGO_1336 PE=3 SV=1
580	294	D6H6Q4	2.24	356.96	8.698E7	7.81E7	8.285E7	7.486E7	1.00	0.90	0.95	0.86	8.698E7	7.81E7	8.285E7	7.486E7	1.00	0.90	0.95	0.86	83	28	28	Carbamidomethylation; iTRAQ 4plex (K N-term); Oxidation (M); Deamidation (NQ)	37106	D-lactate dehydrogenase OS=Neisseria gonorrhoeae DGI2 GN=NGMG_01827 PE=3 SV=1
580	247	B4RN51	2.24	356.96	8.698E7	7.81E7	8.285E7	7.486E7	1.00	0.90	0.95	0.86	8.698E7	7.81E7	8.285E7	7.486E7	1.00	0.90	0.95	0.86	81	28	28	Carbamidomethylation; iTRAQ 4plex (K N-term); Oxidation (M); Deamidation (NQ)	38269	D-lactate dehydrogenase OS=Neisseria gonorrhoeae (strain NCCP11945) GN=NGK_1561 PE=3 SV=1
580	232	A0A1D3FEC5	2.24	356.96	8.698E7	7.81E7	8.285E7	7.486E7	1.00	0.90	0.95	0.86	8.698E7	7.81E7	8.285E7	7.486E7	1.00	0.90	0.95	0.86	84	28	28	Carbamidomethylation; iTRAQ 4plex (K N-term); Oxidation (M); Deamidation (NQ)	36600	D-lactate dehydrogenase OS=Neisseria gonorrhoeae GN=ldhA PE=3 SV=1
502	508	B4RPQ3	1.89	356.81	6.529E7	7.516E7	7.907E7	7.781E7	1.00	1.15	1.21	1.19	6.529E7	7.516E7	7.907E7	7.781E7	1.00	1.15	1.21	1.19	78	39	39	Carbamidomethylation; iTRAQ 4plex (K N-term); Oxidation (M); Deamidation (NQ)	52330	Glutamate--tRNA ligase OS=Neisseria gonorrhoeae (strain NCCP11945) GN=gltX PE=3 SV=1
502	509	A0A1D3F4V3	1.89	356.81	6.529E7	7.516E7	7.907E7	7.781E7	1.00	1.15	1.21	1.19	6.529E7	7.516E7	7.907E7	7.781E7	1.00	1.15	1.21	1.19	78	39	39	Carbamidomethylation; iTRAQ 4plex (K N-term); Oxidation (M); Deamidation (NQ)	52330	Glutamate--tRNA ligase OS=Neisseria gonorrhoeae GN=gltX PE=3 SV=1
856	1700	A0A1D3HLT9	14.65	356.37	8.856E6	1.987E7	2.051E7	2.237E7	1.00	2.24	2.32	2.53	8.856E6	1.987E7	2.051E7	2.237E7	1.00	2.24	2.32	2.53	60	37	37	Carbamidomethylation; iTRAQ 4plex (K N-term); Oxidation (M); Deamidation (NQ)	82716	DNA topoisomerase 3 OS=Neisseria gonorrhoeae GN=topB PE=4 SV=1
856	1740	A0A0M3GZG8	14.65	356.37	8.856E6	1.987E7	2.051E7	2.237E7	1.00	2.24	2.32	2.53	8.856E6	1.987E7	2.051E7	2.237E7	1.00	2.24	2.32	2.53	60	37	37	Carbamidomethylation; iTRAQ 4plex (K N-term); Oxidation (M); Deamidation (NQ)	82100	Conjugal transfer protein TraE OS=Neisseria gonorrhoeae MIA_2011_03-10 GN=M736_02500 PE=4 SV=1
856	1741	A0A171IPR9	14.65	356.37	8.856E6	1.987E7	2.051E7	2.237E7	1.00	2.24	2.32	2.53	8.856E6	1.987E7	2.051E7	2.237E7	1.00	2.24	2.32	2.53	60	37	37	Carbamidomethylation; iTRAQ 4plex (K N-term); Oxidation (M); Deamidation (NQ)	82100	TraE OS=Neisseria gonorrhoeae TCDC-NG08107 GN=NGTW08_p0004 PE=4 SV=1
856	1742	D5K9K0	14.65	356.37	8.856E6	1.987E7	2.051E7	2.237E7	1.00	2.24	2.32	2.53	8.856E6	1.987E7	2.051E7	2.237E7	1.00	2.24	2.32	2.53	60	37	37	Carbamidomethylation; iTRAQ 4plex (K N-term); Oxidation (M); Deamidation (NQ)	82100	TraE OS=Neisseria gonorrhoeae PE=4 SV=1
747	464	A0A1D3E993	1.93	356.30	2.221E7	2.368E7	2.401E7	2.527E7	1.00	1.07	1.08	1.14	2.221E7	2.368E7	2.401E7	2.527E7	1.00	1.07	1.08	1.14	79	25	25	Carbamidomethylation; iTRAQ 4plex (K N-term); Oxidation (M); Deamidation (NQ)	43459	Tryptophan synthase beta chain OS=Neisseria gonorrhoeae GN=trpB PE=3 SV=1
747	465	Q5F9W3	1.93	356.30	2.221E7	2.368E7	2.401E7	2.527E7	1.00	1.07	1.08	1.14	2.221E7	2.368E7	2.401E7	2.527E7	1.00	1.07	1.08	1.14	79	25	25	Carbamidomethylation; iTRAQ 4plex (K N-term); Oxidation (M); Deamidation (NQ)	43459	Tryptophan synthase beta chain OS=Neisseria gonorrhoeae (strain ATCC 700825 / FA 1090) GN=trpB PE=3 SV=1
747	466	D6H9E9	1.93	356.30	2.221E7	2.368E7	2.401E7	2.527E7	1.00	1.07	1.08	1.14	2.221E7	2.368E7	2.401E7	2.527E7	1.00	1.07	1.08	1.14	79	25	25	Carbamidomethylation; iTRAQ 4plex (K N-term); Oxidation (M); Deamidation (NQ)	43459	Tryptophan synthase beta chain OS=Neisseria gonorrhoeae DGI2 GN=trpB PE=3 SV=1
747	468	A0A0M3GWZ5	1.93	356.30	2.221E7	2.368E7	2.401E7	2.527E7	1.00	1.07	1.08	1.14	2.221E7	2.368E7	2.401E7	2.527E7	1.00	1.07	1.08	1.14	79	25	25	Carbamidomethylation; iTRAQ 4plex (K N-term); Oxidation (M); Deamidation (NQ)	43459	Tryptophan synthase beta chain OS=Neisseria gonorrhoeae MIA_2011_03-10 GN=trpB PE=3 SV=1
263	1546	Q5F940	1.10	356.18	4.022E6	1.437E6	1.365E6	1.311E6	1.00	0.36	0.34	0.33	4.022E6	1.437E6	1.365E6	1.311E6	1.00	0.36	0.34	0.33	3	46	1	iTRAQ 4plex (K N-term)	54693	Acetyltransferase component of pyruvate dehydrogenase complex OS=Neisseria gonorrhoeae (strain ATCC 700825 / FA 1090) GN=NGO_0564 PE=3 SV=1
651	649	D6H5H9	0.82	355.72	4.608E7	4.223E7	4.276E7	4.203E7	1.00	0.92	0.93	0.91	4.608E7	4.223E7	4.276E7	4.203E7	1.00	0.92	0.93	0.91	76	33	32	iTRAQ 4plex (K N-term); Oxidation (M); Deamidation (NQ)	49519	Signal recognition particle protein OS=Neisseria gonorrhoeae DGI2 GN=ffh PE=3 SV=1
651	560	Q5F666	0.82	355.72	4.608E7	4.223E7	4.276E7	4.203E7	1.00	0.92	0.93	0.91	4.608E7	4.223E7	4.276E7	4.203E7	1.00	0.92	0.93	0.91	76	33	32	iTRAQ 4plex (K N-term); Oxidation (M); Deamidation (NQ)	49501	Signal recognition particle protein OS=Neisseria gonorrhoeae (strain ATCC 700825 / FA 1090) GN=ffh PE=3 SV=1
651	651	B4RPC9	0.82	355.72	4.608E7	4.223E7	4.276E7	4.203E7	1.00	0.92	0.93	0.91	4.608E7	4.223E7	4.276E7	4.203E7	1.00	0.92	0.93	0.91	76	33	32	iTRAQ 4plex (K N-term); Oxidation (M); Deamidation (NQ)	49519	Signal recognition particle protein OS=Neisseria gonorrhoeae (strain NCCP11945) GN=ffh PE=3 SV=1
651	561	A0A1D3GEZ6	0.82	355.72	4.608E7	4.223E7	4.276E7	4.203E7	1.00	0.92	0.93	0.91	4.608E7	4.223E7	4.276E7	4.203E7	1.00	0.92	0.93	0.91	76	33	32	iTRAQ 4plex (K N-term); Oxidation (M); Deamidation (NQ)	49501	Signal recognition particle protein OS=Neisseria gonorrhoeae GN=ffh PE=3 SV=1
651	652	A0A1D3G1G7	0.82	355.72	4.608E7	4.223E7	4.276E7	4.203E7	1.00	0.92	0.93	0.91	4.608E7	4.223E7	4.276E7	4.203E7	1.00	0.92	0.93	0.91	76	33	32	iTRAQ 4plex (K N-term); Oxidation (M); Deamidation (NQ)	49535	Signal recognition particle protein OS=Neisseria gonorrhoeae GN=ffh PE=3 SV=1
651	653	Q8RNK2	0.82	355.72	4.608E7	4.223E7	4.276E7	4.203E7	1.00	0.92	0.93	0.91	4.608E7	4.223E7	4.276E7	4.203E7	1.00	0.92	0.93	0.91	76	33	32	iTRAQ 4plex (K N-term); Oxidation (M); Deamidation (NQ)	49519	Signal recognition particle protein OS=Neisseria gonorrhoeae GN=ffh PE=3 SV=1
418	1076	A0A1D3EXJ6	2.47	355.63	3.357E5	4.298E4	3.094E4	2.782E4	1.00	0.13	0.09	0.08	3.357E5	4.298E4	3.094E4	2.782E4	1.00	0.13	0.09	0.08	1	41	1	iTRAQ 4plex (K N-term)	74569	Glycine--tRNA ligase beta subunit OS=Neisseria gonorrhoeae GN=glyS PE=3 SV=1
249	969	Q5F942	20.85	355.63	1.47E7	1.258E6	5.987E5	4.66E5	1.00	0.09	0.04	0.03	1.47E7	1.258E6	5.987E5	4.66E5	1.00	0.09	0.04	0.03	2	39	1	iTRAQ 4plex (K N-term); Oxidation (M)	61794	Dihydrolipoyl dehydrogenase OS=Neisseria gonorrhoeae (strain ATCC 700825 / FA 1090) GN=NGO_0562 PE=3 SV=1
592	868	A0A1D3FUL3	0.76	355.12	2.21E5	1.047E5	1.176E5	1.065E5	1.00	0.47	0.53	0.48	2.21E5	1.047E5	1.176E5	1.065E5	1.00	0.47	0.53	0.48	3	39	1	iTRAQ 4plex (K N-term)	63390	Quinone-dependent D-lactate dehydrogenase OS=Neisseria gonorrhoeae GN=dld PE=3 SV=1
592	869	Q5F898	0.76	355.12	2.21E5	1.047E5	1.176E5	1.065E5	1.00	0.47	0.53	0.48	2.21E5	1.047E5	1.176E5	1.065E5	1.00	0.47	0.53	0.48	3	39	1	iTRAQ 4plex (K N-term)	63390	Quinone-dependent D-lactate dehydrogenase OS=Neisseria gonorrhoeae (strain ATCC 700825 / FA 1090) GN=dld PE=3 SV=1
40	2624	W8EC30	6.39	354.93	8.247E5	3.465E5	3.261E5	3.165E5	1.00	0.42	0.40	0.38	8.247E5	3.465E5	3.261E5	3.165E5	1.00	0.42	0.40	0.38	6	51	1	iTRAQ 4plex (K N-term); Deamidation (NQ)	36140	Porin (Fragment) OS=Neisseria gonorrhoeae GN=porB PE=3 SV=1
361	388	B4RL75	4.91	354.87	1.132E8	8.595E7	9.226E7	9.86E7	1.00	0.76	0.81	0.87	1.132E8	8.595E7	9.226E7	9.86E7	1.00	0.76	0.81	0.87	81	41	40	Carbamidomethylation; iTRAQ 4plex (K N-term); Oxidation (M); Deamidation (NQ)	50107	Dihydrolipoyl dehydrogenase OS=Neisseria gonorrhoeae (strain NCCP11945) GN=NGK_0885 PE=3 SV=1
361	389	Q5F876	4.91	354.87	1.132E8	8.595E7	9.226E7	9.86E7	1.00	0.76	0.81	0.87	1.132E8	8.595E7	9.226E7	9.86E7	1.00	0.76	0.81	0.87	81	41	40	Carbamidomethylation; iTRAQ 4plex (K N-term); Oxidation (M); Deamidation (NQ)	50079	Dihydrolipoyl dehydrogenase OS=Neisseria gonorrhoeae (strain ATCC 700825 / FA 1090) GN=NGO_0915 PE=3 SV=1
361	390	A0A1D3FJK1	4.91	354.87	1.132E8	8.595E7	9.226E7	9.86E7	1.00	0.76	0.81	0.87	1.132E8	8.595E7	9.226E7	9.86E7	1.00	0.76	0.81	0.87	81	41	40	Carbamidomethylation; iTRAQ 4plex (K N-term); Oxidation (M); Deamidation (NQ)	50107	Dihydrolipoyl dehydrogenase OS=Neisseria gonorrhoeae GN=lpd PE=3 SV=1
361	391	D6H8E6	4.91	354.87	1.132E8	8.595E7	9.226E7	9.86E7	1.00	0.76	0.81	0.87	1.132E8	8.595E7	9.226E7	9.86E7	1.00	0.76	0.81	0.87	81	41	40	Carbamidomethylation; iTRAQ 4plex (K N-term); Oxidation (M); Deamidation (NQ)	50079	Dihydrolipoyl dehydrogenase OS=Neisseria gonorrhoeae DGI2 GN=NGMG_01329 PE=3 SV=1
361	393	A0A1D3J2G0	4.91	354.87	1.132E8	8.595E7	9.226E7	9.86E7	1.00	0.76	0.81	0.87	1.132E8	8.595E7	9.226E7	9.86E7	1.00	0.76	0.81	0.87	81	41	40	Carbamidomethylation; iTRAQ 4plex (K N-term); Oxidation (M); Deamidation (NQ)	50079	Dihydrolipoyl dehydrogenase OS=Neisseria gonorrhoeae GN=lpd PE=3 SV=1
686	1796	A0A1D3H9X1	0.46	354.50	4.515E4	4.032E4	4.384E4	3.89E4	1.00	0.89	0.97	0.86	4.515E4	4.032E4	4.384E4	3.89E4	1.00	0.89	0.97	0.86	2	35	1	iTRAQ 4plex (K N-term); Deamidation (NQ)	76952	Methionine--tRNA ligase OS=Neisseria gonorrhoeae GN=metG PE=3 SV=1
560	511	Q83UQ8	0.52	354.09	9.55E4	5.675E4	5.546E4	6.264E4	1.00	0.59	0.58	0.66	9.55E4	5.675E4	5.546E4	6.264E4	1.00	0.59	0.58	0.66	4	38	1	iTRAQ 4plex (K N-term)	52797	6-phosphogluconate dehydrogenase decarboxylating OS=Neisseria gonorrhoeae GN=gnd PE=3 SV=1
560	529	Q84I05	0.52	354.09	9.55E4	5.675E4	5.546E4	6.264E4	1.00	0.59	0.58	0.66	9.55E4	5.675E4	5.546E4	6.264E4	1.00	0.59	0.58	0.66	4	38	1	iTRAQ 4plex (K N-term)	52769	6-phosphogluconate dehydrogenase decarboxylating OS=Neisseria gonorrhoeae GN=gnd PE=3 SV=1
324	871	D6H8E4	3.81	352.94	1.791E8	1.523E8	1.632E8	1.705E8	1.00	0.85	0.91	0.95	1.791E8	1.523E8	1.632E8	1.705E8	1.00	0.85	0.91	0.95	72	33	33	Carbamidomethylation; iTRAQ 4plex (K N-term); Oxidation (M); Deamidation (NQ)	41294	Succinate--CoA ligase [ADP-forming] subunit beta OS=Neisseria gonorrhoeae DGI2 GN=sucC PE=3 SV=1
324	1054	A0A0M3H0F8	3.81	352.94	1.791E8	1.523E8	1.632E8	1.705E8	1.00	0.85	0.91	0.95	1.791E8	1.523E8	1.632E8	1.705E8	1.00	0.85	0.91	0.95	72	33	33	Carbamidomethylation; iTRAQ 4plex (K N-term); Oxidation (M); Deamidation (NQ)	41308	Succinate--CoA ligase [ADP-forming] subunit beta OS=Neisseria gonorrhoeae MIA_2011_03-10 GN=sucC PE=3 SV=1
324	1055	A0A1D3EBH3	3.81	352.94	1.791E8	1.523E8	1.632E8	1.705E8	1.00	0.85	0.91	0.95	1.791E8	1.523E8	1.632E8	1.705E8	1.00	0.85	0.91	0.95	72	33	33	Carbamidomethylation; iTRAQ 4plex (K N-term); Oxidation (M); Deamidation (NQ)	41308	Succinate--CoA ligase [ADP-forming] subunit beta OS=Neisseria gonorrhoeae GN=sucC PE=3 SV=1
324	1056	Q5F878	3.81	352.94	1.791E8	1.523E8	1.632E8	1.705E8	1.00	0.85	0.91	0.95	1.791E8	1.523E8	1.632E8	1.705E8	1.00	0.85	0.91	0.95	72	33	33	Carbamidomethylation; iTRAQ 4plex (K N-term); Oxidation (M); Deamidation (NQ)	41308	Succinate--CoA ligase [ADP-forming] subunit beta OS=Neisseria gonorrhoeae (strain ATCC 700825 / FA 1090) GN=sucC PE=3 SV=1
732	414	B4RJM8	30.03	352.78	1.428E6	9.267E4	2.681E4	2.092E4	1.00	0.06	0.02	0.01	1.428E6	9.267E4	2.681E4	2.092E4	1.00	0.06	0.02	0.01	7	28	2	Carbamidomethylation; iTRAQ 4plex (K N-term)	43576	Putrescine-binding periplasmic protein OS=Neisseria gonorrhoeae (strain NCCP11945) GN=NGK_0338 PE=3 SV=1
732	416	D6HAJ5	30.03	352.78	1.428E6	9.267E4	2.681E4	2.092E4	1.00	0.06	0.02	0.01	1.428E6	9.267E4	2.681E4	2.092E4	1.00	0.06	0.02	0.01	7	28	2	Carbamidomethylation; iTRAQ 4plex (K N-term)	43576	Putrescine-binding periplasmic protein OS=Neisseria gonorrhoeae DGI2 GN=NGMG_00278 PE=3 SV=1
732	417	A0A0M3GUX0	30.03	352.78	1.428E6	9.267E4	2.681E4	2.092E4	1.00	0.06	0.02	0.01	1.428E6	9.267E4	2.681E4	2.092E4	1.00	0.06	0.02	0.01	7	28	2	Carbamidomethylation; iTRAQ 4plex (K N-term)	43576	Putrescine-binding periplasmic protein OS=Neisseria gonorrhoeae MIA_2011_03-10 GN=M736_00405 PE=3 SV=1
180	3448	C7ETS7	2.31	352.73	6.133E5	9.153E4	6.65E4	6.236E4	1.00	0.15	0.11	0.10	6.133E5	9.153E4	6.65E4	6.236E4	1.00	0.15	0.11	0.10	8	35	1	iTRAQ 4plex (K N-term); Deamidation (NQ)	35740	Porin IA protein (Fragment) OS=Neisseria gonorrhoeae PE=3 SV=1
630	1096	A0A1D3IFC3	4.74	352.60	6.465E7	4.397E7	4.459E7	4.794E7	1.00	0.68	0.69	0.74	6.465E7	4.397E7	4.459E7	4.794E7	1.00	0.68	0.69	0.74	67	31	31	Carbamidomethylation; iTRAQ 4plex (K N-term); Oxidation (M); Deamidation (NQ)	64904	Aminopeptidase OS=Neisseria gonorrhoeae GN=WHOL_01540 PE=4 SV=1
630	890	Q5F6U0	4.74	352.60	6.465E7	4.397E7	4.459E7	4.794E7	1.00	0.68	0.69	0.74	6.465E7	4.397E7	4.459E7	4.794E7	1.00	0.68	0.69	0.74	67	31	31	Carbamidomethylation; iTRAQ 4plex (K N-term); Oxidation (M); Deamidation (NQ)	64934	Peptidase M24 OS=Neisseria gonorrhoeae (strain ATCC 700825 / FA 1090) GN=NGO_1456 PE=4 SV=1
630	1220	A0A1D3IED8	4.74	352.60	6.465E7	4.397E7	4.459E7	4.794E7	1.00	0.68	0.69	0.74	6.465E7	4.397E7	4.459E7	4.794E7	1.00	0.68	0.69	0.74	67	31	31	Carbamidomethylation; iTRAQ 4plex (K N-term); Oxidation (M); Deamidation (NQ)	64903	Aminopeptidase OS=Neisseria gonorrhoeae GN=WHOG_01491 PE=4 SV=1
630	1190	B4RP60	4.74	352.60	6.465E7	4.397E7	4.459E7	4.794E7	1.00	0.68	0.69	0.74	6.465E7	4.397E7	4.459E7	4.794E7	1.00	0.68	0.69	0.74	64	31	31	Carbamidomethylation; iTRAQ 4plex (K N-term); Oxidation (M); Deamidation (NQ)	68791	Putative aminopeptidase OS=Neisseria gonorrhoeae (strain NCCP11945) GN=NGK_1720 PE=4 SV=1
630	1419	D6H6B6	4.74	352.60	6.465E7	4.397E7	4.459E7	4.794E7	1.00	0.68	0.69	0.74	6.465E7	4.397E7	4.459E7	4.794E7	1.00	0.68	0.69	0.74	61	31	31	Carbamidomethylation; iTRAQ 4plex (K N-term); Oxidation (M); Deamidation (NQ)	71735	Aminopeptidase OS=Neisseria gonorrhoeae DGI2 GN=NGMG_01689 PE=4 SV=1
553	856	A0A1D3IQC3	6.81	352.46	1.107E8	6.856E7	6.778E7	7.164E7	1.00	0.62	0.61	0.65	1.107E8	6.856E7	6.778E7	7.164E7	1.00	0.62	0.61	0.65	75	34	34	Carbamidomethylation; iTRAQ 4plex (K N-term); Oxidation (M); Deamidation (NQ)	39867	Aspartate-semialdehyde dehydrogenase OS=Neisseria gonorrhoeae GN=asd PE=3 SV=1
553	859	B4RQN7	6.81	352.46	1.107E8	6.856E7	6.778E7	7.164E7	1.00	0.62	0.61	0.65	1.107E8	6.856E7	6.778E7	7.164E7	1.00	0.62	0.61	0.65	75	34	34	Carbamidomethylation; iTRAQ 4plex (K N-term); Oxidation (M); Deamidation (NQ)	39867	Aspartate-semialdehyde dehydrogenase OS=Neisseria gonorrhoeae (strain NCCP11945) GN=asd PE=3 SV=1
553	855	D6H9Y3	6.81	352.46	1.107E8	6.856E7	6.778E7	7.164E7	1.00	0.62	0.61	0.65	1.107E8	6.856E7	6.778E7	7.164E7	1.00	0.62	0.61	0.65	75	34	34	Carbamidomethylation; iTRAQ 4plex (K N-term); Oxidation (M); Deamidation (NQ)	39837	Aspartate-semialdehyde dehydrogenase OS=Neisseria gonorrhoeae DGI2 GN=asd PE=3 SV=1
553	857	Q5F5D2	6.81	352.46	1.107E8	6.856E7	6.778E7	7.164E7	1.00	0.62	0.61	0.65	1.107E8	6.856E7	6.778E7	7.164E7	1.00	0.62	0.61	0.65	75	34	34	Carbamidomethylation; iTRAQ 4plex (K N-term); Oxidation (M); Deamidation (NQ)	39837	Aspartate-semialdehyde dehydrogenase OS=Neisseria gonorrhoeae (strain ATCC 700825 / FA 1090) GN=asd PE=1 SV=1
553	858	A0A0M3GVV4	6.81	352.46	1.107E8	6.856E7	6.778E7	7.164E7	1.00	0.62	0.61	0.65	1.107E8	6.856E7	6.778E7	7.164E7	1.00	0.62	0.61	0.65	75	34	34	Carbamidomethylation; iTRAQ 4plex (K N-term); Oxidation (M); Deamidation (NQ)	39837	Aspartate-semialdehyde dehydrogenase OS=Neisseria gonorrhoeae MIA_2011_03-10 GN=asd PE=3 SV=1
553	860	A0A1D3HC29	6.81	352.46	1.107E8	6.856E7	6.778E7	7.164E7	1.00	0.62	0.61	0.65	1.107E8	6.856E7	6.778E7	7.164E7	1.00	0.62	0.61	0.65	75	34	34	Carbamidomethylation; iTRAQ 4plex (K N-term); Oxidation (M); Deamidation (NQ)	39837	Aspartate-semialdehyde dehydrogenase OS=Neisseria gonorrhoeae GN=asd PE=3 SV=1
498	730	A0A0M3GX98	6.51	352.23	1.034E6	1.807E6	1.887E6	1.763E6	1.00	1.75	1.82	1.71	1.034E6	1.807E6	1.887E6	1.763E6	1.00	1.75	1.82	1.71	5	37	1	iTRAQ 4plex (K N-term); Oxidation (M); Deamidation (NQ)	52705	Peptidase S41 OS=Neisseria gonorrhoeae MIA_2011_03-10 GN=M736_06340 PE=3 SV=1
498	732	A0A1D3GXM4	6.51	352.23	1.034E6	1.807E6	1.887E6	1.763E6	1.00	1.75	1.82	1.71	1.034E6	1.807E6	1.887E6	1.763E6	1.00	1.75	1.82	1.71	5	37	1	iTRAQ 4plex (K N-term); Oxidation (M); Deamidation (NQ)	52705	Carboxy-terminal processing protease OS=Neisseria gonorrhoeae GN=ctpB PE=3 SV=1
498	733	B4RMJ1	6.51	352.23	1.034E6	1.807E6	1.887E6	1.763E6	1.00	1.75	1.82	1.71	1.034E6	1.807E6	1.887E6	1.763E6	1.00	1.75	1.82	1.71	5	37	1	iTRAQ 4plex (K N-term); Oxidation (M); Deamidation (NQ)	52705	Putative carboxy-terminal processing protease OS=Neisseria gonorrhoeae (strain NCCP11945) GN=NGK_1351 PE=3 SV=1
723	394	A0A1D3FGF8	3.65	352.08	4.615E5	1.765E6	1.592E6	1.549E6	1.00	3.82	3.45	3.36	4.615E5	1.765E6	1.592E6	1.549E6	1.00	3.82	3.45	3.36	3	27	1	iTRAQ 4plex (K N-term); Deamidation (NQ)	41227	Putrescine-binding periplasmic protein OS=Neisseria gonorrhoeae GN=potF_2 PE=3 SV=1
409	762	A0A1D3E8L1	1.13	351.98	8.387E7	8.701E7	8.449E7	8.355E7	1.00	1.04	1.01	1.00	8.387E7	8.701E7	8.449E7	8.355E7	1.00	1.04	1.01	1.00	69	43	43	Carbamidomethylation; iTRAQ 4plex (K N-term); Oxidation (M); Deamidation (NQ)	72744	Threonine--tRNA ligase OS=Neisseria gonorrhoeae GN=thrS PE=3 SV=1
635	65	A0A1D3I9C9	0.44	351.90	3.256E5	2.299E5	2.371E5	2.522E5	1.00	0.71	0.73	0.77	3.256E5	2.299E5	2.371E5	2.522E5	1.00	0.71	0.73	0.77	8	29	1	iTRAQ 4plex (K N-term)	46573	Homoserine dehydrogenase OS=Neisseria gonorrhoeae GN=hom PE=3 SV=1
635	145	B4RLT7	0.44	351.90	3.256E5	2.299E5	2.371E5	2.522E5	1.00	0.71	0.73	0.77	3.256E5	2.299E5	2.371E5	2.522E5	1.00	0.71	0.73	0.77	7	29	1	iTRAQ 4plex (K N-term)	49863	Homoserine dehydrogenase OS=Neisseria gonorrhoeae (strain NCCP11945) GN=NGK_1097 PE=3 SV=1
437	3512	D6H555	3.15	351.87	1.138E8	9.953E7	1.097E8	1.057E8	1.00	0.87	0.96	0.93	1.138E8	9.953E7	1.097E8	1.057E8	1.00	0.87	0.96	0.93	83	26	26	Carbamidomethylation; iTRAQ 4plex (K N-term); Oxidation (M); Deamidation (NQ)	29597	Site-determining protein OS=Neisseria gonorrhoeae DGI2 GN=NGMG_01949 PE=3 SV=1
437	3513	Q9AG19	3.15	351.87	1.138E8	9.953E7	1.097E8	1.057E8	1.00	0.87	0.96	0.93	1.138E8	9.953E7	1.097E8	1.057E8	1.00	0.87	0.96	0.93	83	26	26	Carbamidomethylation; iTRAQ 4plex (K N-term); Oxidation (M); Deamidation (NQ)	29597	Site-determining protein OS=Neisseria gonorrhoeae GN=minD PE=1 SV=1
437	3515	A0A0M3GWK0	3.15	351.87	1.138E8	9.953E7	1.097E8	1.057E8	1.00	0.87	0.96	0.93	1.138E8	9.953E7	1.097E8	1.057E8	1.00	0.87	0.96	0.93	83	26	26	Carbamidomethylation; iTRAQ 4plex (K N-term); Oxidation (M); Deamidation (NQ)	29597	Site-determining protein OS=Neisseria gonorrhoeae MIA_2011_03-10 GN=M736_04060 PE=3 SV=1
437	3516	B4RQZ8	3.15	351.87	1.138E8	9.953E7	1.097E8	1.057E8	1.00	0.87	0.96	0.93	1.138E8	9.953E7	1.097E8	1.057E8	1.00	0.87	0.96	0.93	83	26	26	Carbamidomethylation; iTRAQ 4plex (K N-term); Oxidation (M); Deamidation (NQ)	29597	Site-determining protein OS=Neisseria gonorrhoeae (strain NCCP11945) GN=NGK_2456 PE=3 SV=1
437	3514	A0A1D3IT22	3.15	351.87	1.138E8	9.953E7	1.097E8	1.057E8	1.00	0.87	0.96	0.93	1.138E8	9.953E7	1.097E8	1.057E8	1.00	0.87	0.96	0.93	83	26	26	Carbamidomethylation; iTRAQ 4plex (K N-term); Oxidation (M); Deamidation (NQ)	29596	Site-determining protein OS=Neisseria gonorrhoeae GN=minD_2 PE=3 SV=1
542	255	D6H6C0	1.68	351.56	4.396E7	5.18E7	5.207E7	5.012E7	1.00	1.18	1.18	1.14	4.396E7	5.18E7	5.207E7	5.012E7	1.00	1.18	1.18	1.14	80	37	37	Carbamidomethylation; iTRAQ 4plex (K N-term); Oxidation (M); Deamidation (NQ)	57380	Lysine--tRNA ligase OS=Neisseria gonorrhoeae DGI2 GN=lysS PE=3 SV=1
542	256	A0A1D3GEH2	1.68	351.56	4.396E7	5.18E7	5.207E7	5.012E7	1.00	1.18	1.18	1.14	4.396E7	5.18E7	5.207E7	5.012E7	1.00	1.18	1.18	1.14	80	37	37	Carbamidomethylation; iTRAQ 4plex (K N-term); Oxidation (M); Deamidation (NQ)	57380	Lysine--tRNA ligase OS=Neisseria gonorrhoeae GN=lysS PE=3 SV=1
542	257	Q5F6U2	1.68	351.56	4.396E7	5.18E7	5.207E7	5.012E7	1.00	1.18	1.18	1.14	4.396E7	5.18E7	5.207E7	5.012E7	1.00	1.18	1.18	1.14	80	37	37	Carbamidomethylation; iTRAQ 4plex (K N-term); Oxidation (M); Deamidation (NQ)	57380	Lysine--tRNA ligase OS=Neisseria gonorrhoeae (strain ATCC 700825 / FA 1090) GN=lysS PE=3 SV=1
542	258	A0A0M3GUN6	1.68	351.56	4.396E7	5.18E7	5.207E7	5.012E7	1.00	1.18	1.18	1.14	4.396E7	5.18E7	5.207E7	5.012E7	1.00	1.18	1.18	1.14	80	37	37	Carbamidomethylation; iTRAQ 4plex (K N-term); Oxidation (M); Deamidation (NQ)	57380	Lysine--tRNA ligase OS=Neisseria gonorrhoeae MIA_2011_03-10 GN=lysS PE=3 SV=1
402	5531	D6HBA4	2.85	351.13	7.299E7	8.569E7	8.725E7	9.345E7	1.00	1.17	1.20	1.28	7.299E7	8.569E7	8.725E7	9.345E7	1.00	1.17	1.20	1.28	93	26	26	iTRAQ 4plex (K N-term); Oxidation (M); Deamidation (NQ)	18880	Peptidyl-prolyl cis-trans isomerase OS=Neisseria gonorrhoeae DGI2 GN=NGMG_00095 PE=3 SV=1
402	5532	A0A0M3GWW2	2.85	351.13	7.299E7	8.569E7	8.725E7	9.345E7	1.00	1.17	1.20	1.28	7.299E7	8.569E7	8.725E7	9.345E7	1.00	1.17	1.20	1.28	93	26	26	iTRAQ 4plex (K N-term); Oxidation (M); Deamidation (NQ)	18880	Peptidyl-prolyl cis-trans isomerase OS=Neisseria gonorrhoeae MIA_2011_03-10 GN=M736_03590 PE=3 SV=1
402	5533	A0A1D3E799	2.85	351.13	7.299E7	8.569E7	8.725E7	9.345E7	1.00	1.17	1.20	1.28	7.299E7	8.569E7	8.725E7	9.345E7	1.00	1.17	1.20	1.28	93	26	26	iTRAQ 4plex (K N-term); Oxidation (M); Deamidation (NQ)	18880	Peptidyl-prolyl cis-trans isomerase OS=Neisseria gonorrhoeae GN=ppiB PE=3 SV=1
402	5534	B4RK74	2.85	351.13	7.299E7	8.569E7	8.725E7	9.345E7	1.00	1.17	1.20	1.28	7.299E7	8.569E7	8.725E7	9.345E7	1.00	1.17	1.20	1.28	93	26	26	iTRAQ 4plex (K N-term); Oxidation (M); Deamidation (NQ)	18880	Peptidyl-prolyl cis-trans isomerase OS=Neisseria gonorrhoeae (strain NCCP11945) GN=NGK_0534 PE=3 SV=1
402	5535	Q5F9L7	2.85	351.13	7.299E7	8.569E7	8.725E7	9.345E7	1.00	1.17	1.20	1.28	7.299E7	8.569E7	8.725E7	9.345E7	1.00	1.17	1.20	1.28	93	26	26	iTRAQ 4plex (K N-term); Oxidation (M); Deamidation (NQ)	18880	Peptidyl-prolyl cis-trans isomerase OS=Neisseria gonorrhoeae (strain ATCC 700825 / FA 1090) GN=NGO_0376 PE=3 SV=1
516	731	A0A1D3J186	0.99	349.18	7.174E5	3.021E5	2.684E5	2.967E5	1.00	0.42	0.37	0.41	7.174E5	3.021E5	2.684E5	2.967E5	1.00	0.42	0.37	0.41	5	37	1	iTRAQ 4plex (K N-term)	52735	Carboxy-terminal processing protease OS=Neisseria gonorrhoeae GN=ctpB PE=3 SV=1
516	734	Q5F932	0.99	349.18	7.174E5	3.021E5	2.684E5	2.967E5	1.00	0.42	0.37	0.41	7.174E5	3.021E5	2.684E5	2.967E5	1.00	0.42	0.37	0.41	5	37	1	iTRAQ 4plex (K N-term)	52735	Peptidase S41 OS=Neisseria gonorrhoeae (strain ATCC 700825 / FA 1090) GN=NGO_0572 PE=3 SV=1
516	736	A0A1D3EMH1	0.99	349.18	7.174E5	3.021E5	2.684E5	2.967E5	1.00	0.42	0.37	0.41	7.174E5	3.021E5	2.684E5	2.967E5	1.00	0.42	0.37	0.41	5	37	1	iTRAQ 4plex (K N-term)	52735	Carboxy-terminal processing protease OS=Neisseria gonorrhoeae GN=ctpB PE=3 SV=1
172	3445	Q9RF88	9.74	349.16	5.239E6	1.647E6	1.501E6	1.524E6	1.00	0.31	0.29	0.29	5.239E6	1.647E6	1.501E6	1.524E6	1.00	0.31	0.29	0.29	8	33	1	iTRAQ 4plex (K N-term); Deamidation (NQ)	33204	Porin (Fragment) OS=Neisseria gonorrhoeae GN=porB PE=3 SV=1
113	2379	A0A068AVD2	2.42	348.86	5.195E5	6.345E4	3.858E4	4.151E4	1.00	0.12	0.07	0.08	5.195E5	6.345E4	3.858E4	4.151E4	1.00	0.12	0.07	0.08	5	47	1	iTRAQ 4plex (K N-term); Deamidation (NQ)	35716	Porin (Fragment) OS=Neisseria gonorrhoeae GN=porB PE=3 SV=1
131	720	P05430	26.70	348.53	1.007E7	1.138E6	3.594E6	7.315E5	1.00	0.11	0.36	0.07	1.007E7	1.138E6	3.594E6	7.315E5	1.00	0.11	0.36	0.07	7	45	2	iTRAQ 4plex (K N-term); Deamidation (NQ)	35684	Major outer membrane protein P.IA OS=Neisseria gonorrhoeae GN=porA PE=3 SV=1
235	7148	A0A1D3EQW6	1.79	347.85	3.756E8	3.869E8	3.757E8	3.641E8	1.00	1.03	1.00	0.97	3.756E8	3.869E8	3.757E8	3.641E8	1.00	1.03	1.00	0.97	85	19	19	iTRAQ 4plex (K N-term); Oxidation (M); Deamidation (NQ)	12564	50S ribosomal protein L7/L12 OS=Neisseria gonorrhoeae GN=rplL PE=3 SV=1
235	7149	Q5F5R4	1.79	347.85	3.756E8	3.869E8	3.757E8	3.641E8	1.00	1.03	1.00	0.97	3.756E8	3.869E8	3.757E8	3.641E8	1.00	1.03	1.00	0.97	85	19	19	iTRAQ 4plex (K N-term); Oxidation (M); Deamidation (NQ)	12564	50S ribosomal protein L7/L12 OS=Neisseria gonorrhoeae (strain ATCC 700825 / FA 1090) GN=rplL PE=3 SV=1
235	7150	D6H514	1.79	347.85	3.756E8	3.869E8	3.757E8	3.641E8	1.00	1.03	1.00	0.97	3.756E8	3.869E8	3.757E8	3.641E8	1.00	1.03	1.00	0.97	85	19	19	iTRAQ 4plex (K N-term); Oxidation (M); Deamidation (NQ)	12564	50S ribosomal protein L7/L12 OS=Neisseria gonorrhoeae DGI2 GN=rplL PE=3 SV=1
235	7142	B4RQW1	1.79	347.85	3.756E8	3.869E8	3.757E8	3.641E8	1.00	1.03	1.00	0.97	3.756E8	3.869E8	3.757E8	3.641E8	1.00	1.03	1.00	0.97	85	19	19	iTRAQ 4plex (K N-term); Oxidation (M); Deamidation (NQ)	12564	50S ribosomal protein L7/L12 OS=Neisseria gonorrhoeae (strain NCCP11945) GN=rplL PE=3 SV=1
696	114	A0A1D3EID4	1.57	347.57	1.971E5	3.858E5	3.952E5	3.986E5	1.00	1.96	2.01	2.02	1.971E5	3.858E5	3.952E5	3.986E5	1.00	1.96	2.01	2.02	4	29	2	iTRAQ 4plex (K N-term)	41790	ATP phosphoribosyltransferase regulatory subunit OS=Neisseria gonorrhoeae GN=hisZ PE=3 SV=1
696	115	Q5F9J6	1.57	347.57	1.971E5	3.858E5	3.952E5	3.986E5	1.00	1.96	2.01	2.02	1.971E5	3.858E5	3.952E5	3.986E5	1.00	1.96	2.01	2.02	4	29	2	iTRAQ 4plex (K N-term)	41790	ATP phosphoribosyltransferase regulatory subunit OS=Neisseria gonorrhoeae (strain ATCC 700825 / FA 1090) GN=hisZ PE=3 SV=1
796	1589	Q5F9I6	1.37	346.83	2.08E7	1.985E7	1.997E7	1.891E7	1.00	0.95	0.96	0.91	2.08E7	1.985E7	1.997E7	1.891E7	1.00	0.95	0.96	0.91	63	41	41	Carbamidomethylation; iTRAQ 4plex (K N-term); Oxidation (M); Deamidation (NQ)	84274	Clp protease ClpX OS=Neisseria gonorrhoeae (strain ATCC 700825 / FA 1090) GN=clpA PE=3 SV=1
796	1590	A0A1D3HU18	1.37	346.83	2.08E7	1.985E7	1.997E7	1.891E7	1.00	0.95	0.96	0.91	2.08E7	1.985E7	1.997E7	1.891E7	1.00	0.95	0.96	0.91	63	41	41	Carbamidomethylation; iTRAQ 4plex (K N-term); Oxidation (M); Deamidation (NQ)	84274	ATP-dependent protease ATP-binding protein OS=Neisseria gonorrhoeae GN=clpA PE=3 SV=1
796	1591	B4RKB4	1.37	346.83	2.08E7	1.985E7	1.997E7	1.891E7	1.00	0.95	0.96	0.91	2.08E7	1.985E7	1.997E7	1.891E7	1.00	0.95	0.96	0.91	63	41	41	Carbamidomethylation; iTRAQ 4plex (K N-term); Oxidation (M); Deamidation (NQ)	84274	ClpA OS=Neisseria gonorrhoeae (strain NCCP11945) GN=NGK_0574 PE=3 SV=1
888	1999	Q5F6R2	6.54	346.24	2.583E7	2.252E7	2.221E7	1.901E7	1.00	0.87	0.86	0.74	2.583E7	2.252E7	2.221E7	1.901E7	1.00	0.87	0.86	0.74	48	26	26	Carbamidomethylation; iTRAQ 4plex (K N-term); Oxidation (M); Deamidation (NQ)	71053	Arginine decarboxylase OS=Neisseria gonorrhoeae (strain ATCC 700825 / FA 1090) GN=NGO_1487 PE=3 SV=1
888	2000	D6H687	6.54	346.24	2.583E7	2.252E7	2.221E7	1.901E7	1.00	0.87	0.86	0.74	2.583E7	2.252E7	2.221E7	1.901E7	1.00	0.87	0.86	0.74	48	26	26	Carbamidomethylation; iTRAQ 4plex (K N-term); Oxidation (M); Deamidation (NQ)	71053	Arginine decarboxylase OS=Neisseria gonorrhoeae DGI2 GN=NGMG_01660 PE=3 SV=1
888	2001	A0A1D3G2V0	6.54	346.24	2.583E7	2.252E7	2.221E7	1.901E7	1.00	0.87	0.86	0.74	2.583E7	2.252E7	2.221E7	1.901E7	1.00	0.87	0.86	0.74	48	26	26	Carbamidomethylation; iTRAQ 4plex (K N-term); Oxidation (M); Deamidation (NQ)	71053	Arginine decarboxylase OS=Neisseria gonorrhoeae GN=speA PE=3 SV=1
888	2002	B4RP99	6.54	346.24	2.583E7	2.252E7	2.221E7	1.901E7	1.00	0.87	0.86	0.74	2.583E7	2.252E7	2.221E7	1.901E7	1.00	0.87	0.86	0.74	48	26	26	Carbamidomethylation; iTRAQ 4plex (K N-term); Oxidation (M); Deamidation (NQ)	71053	Arginine decarboxylase OS=Neisseria gonorrhoeae (strain NCCP11945) GN=NGK_1759 PE=3 SV=1
888	2003	A0A0M3H009	6.54	346.24	2.583E7	2.252E7	2.221E7	1.901E7	1.00	0.87	0.86	0.74	2.583E7	2.252E7	2.221E7	1.901E7	1.00	0.87	0.86	0.74	48	26	26	Carbamidomethylation; iTRAQ 4plex (K N-term); Oxidation (M); Deamidation (NQ)	71053	Arginine decarboxylase OS=Neisseria gonorrhoeae MIA_2011_03-10 GN=M736_00140 PE=3 SV=1
683	802	Q5F8S1	1.11	345.59	5.824E7	5.739E7	5.48E7	5.688E7	1.00	0.99	0.94	0.98	5.824E7	5.739E7	5.48E7	5.688E7	1.00	0.99	0.94	0.98	70	30	30	Carbamidomethylation; iTRAQ 4plex (K N-term); Oxidation (M); Deamidation (NQ)	51478	Threonine synthase OS=Neisseria gonorrhoeae (strain ATCC 700825 / FA 1090) GN=NGO_0689 PE=4 SV=1
683	803	A0A1D3HZB4	1.11	345.59	5.824E7	5.739E7	5.48E7	5.688E7	1.00	0.99	0.94	0.98	5.824E7	5.739E7	5.48E7	5.688E7	1.00	0.99	0.94	0.98	70	30	30	Carbamidomethylation; iTRAQ 4plex (K N-term); Oxidation (M); Deamidation (NQ)	51478	Threonine synthase OS=Neisseria gonorrhoeae GN=thrC PE=4 SV=1
683	1079	A0A0M3GW43	1.11	345.59	5.824E7	5.739E7	5.48E7	5.688E7	1.00	0.99	0.94	0.98	5.824E7	5.739E7	5.48E7	5.688E7	1.00	0.99	0.94	0.98	67	30	30	Carbamidomethylation; iTRAQ 4plex (K N-term); Oxidation (M); Deamidation (NQ)	53428	Threonine synthase OS=Neisseria gonorrhoeae MIA_2011_03-10 GN=M736_00355 PE=4 SV=1
683	938	B4RM57	1.11	345.59	5.824E7	5.739E7	5.48E7	5.688E7	1.00	0.99	0.94	0.98	5.824E7	5.739E7	5.48E7	5.688E7	1.00	0.99	0.94	0.98	67	30	30	Carbamidomethylation; iTRAQ 4plex (K N-term); Oxidation (M); Deamidation (NQ)	53843	Threonine synthase OS=Neisseria gonorrhoeae (strain NCCP11945) GN=NGK_1217 PE=4 SV=1
323	2910	Q5F6V3	29.10	345.09	2.576E8	7.815E7	6.826E7	8.853E7	1.00	0.30	0.26	0.34	2.576E8	7.815E7	6.826E7	8.853E7	1.00	0.30	0.26	0.34	73	36	36	Carbamidomethylation; iTRAQ 4plex (K N-term); Oxidation (M); Deamidation (NQ)	36349	Ethanol-active dehydrogenase/acetaldehyde-active reductase OS=Neisseria gonorrhoeae (strain ATCC 700825 / FA 1090) GN=adhP PE=3 SV=2
323	2947	A0A1D3H9B0	29.10	345.09	2.576E8	7.815E7	6.826E7	8.853E7	1.00	0.30	0.26	0.34	2.576E8	7.815E7	6.826E7	8.853E7	1.00	0.30	0.26	0.34	73	36	36	Carbamidomethylation; iTRAQ 4plex (K N-term); Oxidation (M); Deamidation (NQ)	36608	Alcohol dehydrogenase OS=Neisseria gonorrhoeae GN=adhA PE=3 SV=1
323	2948	A0A1D3J5E1	29.10	345.09	2.576E8	7.815E7	6.826E7	8.853E7	1.00	0.30	0.26	0.34	2.576E8	7.815E7	6.826E7	8.853E7	1.00	0.30	0.26	0.34	73	36	36	Carbamidomethylation; iTRAQ 4plex (K N-term); Oxidation (M); Deamidation (NQ)	36550	Alcohol dehydrogenase OS=Neisseria gonorrhoeae GN=adhA PE=3 SV=1
563	805	A0A1D3IEB2	0.62	345.07	5.264E7	5.278E7	5.143E7	5.277E7	1.00	1.00	0.98	1.00	5.264E7	5.278E7	5.143E7	5.277E7	1.00	1.00	0.98	1.00	68	25	25	Carbamidomethylation; iTRAQ 4plex (K N-term); Oxidation (M); Deamidation (NQ)	44055	Cell division protein FtsA OS=Neisseria gonorrhoeae GN=ftsA PE=3 SV=1
563	806	Q5F6M2	0.62	345.07	5.264E7	5.278E7	5.143E7	5.277E7	1.00	1.00	0.98	1.00	5.264E7	5.278E7	5.143E7	5.277E7	1.00	1.00	0.98	1.00	68	25	25	Carbamidomethylation; iTRAQ 4plex (K N-term); Oxidation (M); Deamidation (NQ)	44055	Cell division protein FtsA OS=Neisseria gonorrhoeae (strain ATCC 700825 / FA 1090) GN=ftsA PE=3 SV=1
563	807	B4RQC1	0.62	345.07	5.264E7	5.278E7	5.143E7	5.277E7	1.00	1.00	0.98	1.00	5.264E7	5.278E7	5.143E7	5.277E7	1.00	1.00	0.98	1.00	68	25	25	Carbamidomethylation; iTRAQ 4plex (K N-term); Oxidation (M); Deamidation (NQ)	44055	Cell division protein FtsA OS=Neisseria gonorrhoeae (strain NCCP11945) GN=ftsA PE=3 SV=1
563	808	D6H640	0.62	345.07	5.264E7	5.278E7	5.143E7	5.277E7	1.00	1.00	0.98	1.00	5.264E7	5.278E7	5.143E7	5.277E7	1.00	1.00	0.98	1.00	68	25	25	Carbamidomethylation; iTRAQ 4plex (K N-term); Oxidation (M); Deamidation (NQ)	44055	Cell division protein FtsA OS=Neisseria gonorrhoeae DGI2 GN=ftsA PE=3 SV=1
563	809	A0A0M3GZG4	0.62	345.07	5.264E7	5.278E7	5.143E7	5.277E7	1.00	1.00	0.98	1.00	5.264E7	5.278E7	5.143E7	5.277E7	1.00	1.00	0.98	1.00	68	25	25	Carbamidomethylation; iTRAQ 4plex (K N-term); Oxidation (M); Deamidation (NQ)	44055	Cell division protein FtsA OS=Neisseria gonorrhoeae MIA_2011_03-10 GN=ftsA PE=3 SV=1
161	4631	A5HME3	1.74	344.81	3.499E4	5.028E4	3.682E4	5.476E4	1.00	1.44	1.05	1.56	3.499E4	5.028E4	3.682E4	5.476E4	1.00	1.44	1.05	1.56	6	46	1	iTRAQ 4plex (K N-term); Oxidation (M)	30973	Porin (Fragment) OS=Neisseria gonorrhoeae GN=porB1b PE=4 SV=1
695	113	A0A1D3E5G3	1.49	343.73	7.031E5	2.084E5	1.832E5	1.62E5	1.00	0.30	0.26	0.23	7.031E5	2.084E5	1.832E5	1.62E5	1.00	0.30	0.26	0.23	4	28	1	iTRAQ 4plex (K N-term)	41764	ATP phosphoribosyltransferase regulatory subunit OS=Neisseria gonorrhoeae GN=hisZ PE=3 SV=1
320	199	A0A1D3HIX3	3.65	343.13	3.345E8	2.718E8	2.906E8	3.031E8	1.00	0.81	0.87	0.91	3.345E8	2.718E8	2.906E8	3.031E8	1.00	0.81	0.87	0.91	84	39	39	Carbamidomethylation; iTRAQ 4plex (K N-term); Oxidation (M); Deamidation (NQ)	31528	Peptidylprolyl isomerase OS=Neisseria gonorrhoeae GN=cbf2 PE=4 SV=1
320	200	D6H5N5	3.65	343.13	3.345E8	2.718E8	2.906E8	3.031E8	1.00	0.81	0.87	0.91	3.345E8	2.718E8	2.906E8	3.031E8	1.00	0.81	0.87	0.91	84	39	39	Carbamidomethylation; iTRAQ 4plex (K N-term); Oxidation (M); Deamidation (NQ)	31528	Peptidylprolyl isomerase OS=Neisseria gonorrhoeae DGI2 GN=NGMG_02208 PE=4 SV=1
320	201	Q5F6A4	3.65	343.13	3.345E8	2.718E8	2.906E8	3.031E8	1.00	0.81	0.87	0.91	3.345E8	2.718E8	2.906E8	3.031E8	1.00	0.81	0.87	0.91	84	39	39	Carbamidomethylation; iTRAQ 4plex (K N-term); Oxidation (M); Deamidation (NQ)	31528	Peptidylprolyl isomerase OS=Neisseria gonorrhoeae (strain ATCC 700825 / FA 1090) GN=NGO_1656 PE=4 SV=1
320	202	B4RNL7	3.65	343.13	3.345E8	2.718E8	2.906E8	3.031E8	1.00	0.81	0.87	0.91	3.345E8	2.718E8	2.906E8	3.031E8	1.00	0.81	0.87	0.91	84	39	39	Carbamidomethylation; iTRAQ 4plex (K N-term); Oxidation (M); Deamidation (NQ)	31528	Peptidylprolyl isomerase OS=Neisseria gonorrhoeae (strain NCCP11945) GN=NGK_2041 PE=4 SV=1
320	203	A0A0M3GX55	3.65	343.13	3.345E8	2.718E8	2.906E8	3.031E8	1.00	0.81	0.87	0.91	3.345E8	2.718E8	2.906E8	3.031E8	1.00	0.81	0.87	0.91	84	39	39	Carbamidomethylation; iTRAQ 4plex (K N-term); Oxidation (M); Deamidation (NQ)	31528	Peptidylprolyl isomerase OS=Neisseria gonorrhoeae MIA_2011_03-10 GN=M736_03175 PE=4 SV=1
850	620	A0A1D3EF25	1.67	342.82	1.642E7	1.625E7	1.739E7	1.587E7	1.00	0.99	1.06	0.97	1.642E7	1.625E7	1.739E7	1.587E7	1.00	0.99	1.06	0.97	71	31	31	Carbamidomethylation; iTRAQ 4plex (K N-term); Oxidation (M); Deamidation (NQ)	68777	Para-aminobenzoate synthase component I OS=Neisseria gonorrhoeae GN=pabB PE=4 SV=1
727	2267	A0A0M3GY33	28.39	342.22	8.485E6	3.284E7	3.291E7	3.527E7	1.00	3.87	3.88	4.16	8.485E6	3.284E7	3.291E7	3.527E7	1.00	3.87	3.88	4.16	87	28	28	Carbamidomethylation; iTRAQ 4plex (K N-term); Oxidation (M); Deamidation (NQ)	33569	Peptide transporter OS=Neisseria gonorrhoeae MIA_2011_03-10 GN=M736_02680 PE=3 SV=1
727	2268	D5K9J0	28.39	342.22	8.485E6	3.284E7	3.291E7	3.527E7	1.00	3.87	3.88	4.16	8.485E6	3.284E7	3.291E7	3.527E7	1.00	3.87	3.88	4.16	87	28	28	Carbamidomethylation; iTRAQ 4plex (K N-term); Oxidation (M); Deamidation (NQ)	33569	ParB OS=Neisseria gonorrhoeae PE=3 SV=1
128	2341	Q9EZ36	6.71	341.92	2.625E5	3.423E5	5.559E5	2.981E5	1.00	1.30	2.12	1.14	2.625E5	3.423E5	5.559E5	2.981E5	1.00	1.30	2.12	1.14	6	55	1	iTRAQ 4plex (K N-term); Deamidation (NQ)	35130	Porin (Fragment) OS=Neisseria gonorrhoeae GN=por PE=3 SV=1
512	3935	B4RNI2	2.70	341.16	8.133E7	6.716E7	7.376E7	7.194E7	1.00	0.83	0.91	0.88	8.133E7	6.716E7	7.376E7	7.194E7	1.00	0.83	0.91	0.88	80	25	25	iTRAQ 4plex (K N-term); Oxidation (M); Deamidation (NQ)	28859	Histidine-binding protein OS=Neisseria gonorrhoeae (strain NCCP11945) GN=NGK_2006 PE=3 SV=1
512	3936	D6H5R5	2.70	341.16	8.133E7	6.716E7	7.376E7	7.194E7	1.00	0.83	0.91	0.88	8.133E7	6.716E7	7.376E7	7.194E7	1.00	0.83	0.91	0.88	80	25	25	iTRAQ 4plex (K N-term); Oxidation (M); Deamidation (NQ)	28859	Histidine-binding protein OS=Neisseria gonorrhoeae DGI2 GN=NGMG_02265 PE=3 SV=1
512	3937	Q5F7L8	2.70	341.16	8.133E7	6.716E7	7.376E7	7.194E7	1.00	0.83	0.91	0.88	8.133E7	6.716E7	7.376E7	7.194E7	1.00	0.83	0.91	0.88	80	25	25	iTRAQ 4plex (K N-term); Oxidation (M); Deamidation (NQ)	28859	ABC transporter substrate-binding protein OS=Neisseria gonorrhoeae (strain ATCC 700825 / FA 1090) GN=NGO_1152 PE=3 SV=1
512	3938	A0A0M3GY55	2.70	341.16	8.133E7	6.716E7	7.376E7	7.194E7	1.00	0.83	0.91	0.88	8.133E7	6.716E7	7.376E7	7.194E7	1.00	0.83	0.91	0.88	80	25	25	iTRAQ 4plex (K N-term); Oxidation (M); Deamidation (NQ)	28859	ABC transporter substrate-binding protein OS=Neisseria gonorrhoeae MIA_2011_03-10 GN=M736_04865 PE=3 SV=1
512	3939	A0A1D3J7F9	2.70	341.16	8.133E7	6.716E7	7.376E7	7.194E7	1.00	0.83	0.91	0.88	8.133E7	6.716E7	7.376E7	7.194E7	1.00	0.83	0.91	0.88	80	25	25	iTRAQ 4plex (K N-term); Oxidation (M); Deamidation (NQ)	28859	ABC transporter periplasmic histidine-binding protein OS=Neisseria gonorrhoeae GN=artI PE=3 SV=1
803	2123	A0A1D3G0Y9	0.39	339.10	2.997E7	3.108E7	3.09E7	3.061E7	1.00	1.04	1.03	1.02	2.997E7	3.108E7	3.09E7	3.061E7	1.00	1.04	1.03	1.02	46	22	22	iTRAQ 4plex (K N-term); Oxidation (M); Deamidation (NQ)	66716	Protein translocase subunit SecD OS=Neisseria gonorrhoeae GN=secD PE=3 SV=1
803	2124	D6HAL0	0.39	339.10	2.997E7	3.108E7	3.09E7	3.061E7	1.00	1.04	1.03	1.02	2.997E7	3.108E7	3.09E7	3.061E7	1.00	1.04	1.03	1.02	46	22	22	iTRAQ 4plex (K N-term); Oxidation (M); Deamidation (NQ)	66847	Protein translocase subunit SecD OS=Neisseria gonorrhoeae DGI2 GN=secD PE=3 SV=1
803	2125	B4RJK8	0.39	339.10	2.997E7	3.108E7	3.09E7	3.061E7	1.00	1.04	1.03	1.02	2.997E7	3.108E7	3.09E7	3.061E7	1.00	1.04	1.03	1.02	46	22	22	iTRAQ 4plex (K N-term); Oxidation (M); Deamidation (NQ)	66847	Protein translocase subunit SecD OS=Neisseria gonorrhoeae (strain NCCP11945) GN=secD PE=3 SV=1
803	2126	A0A222QX84	0.39	339.10	2.997E7	3.108E7	3.09E7	3.061E7	1.00	1.04	1.03	1.02	2.997E7	3.108E7	3.09E7	3.061E7	1.00	1.04	1.03	1.02	46	22	22	iTRAQ 4plex (K N-term); Oxidation (M); Deamidation (NQ)	66847	Protein translocase subunit SecD OS=Neisseria gonorrhoeae GN=secD PE=3 SV=1
803	2127	A0A0M3H055	0.39	339.10	2.997E7	3.108E7	3.09E7	3.061E7	1.00	1.04	1.03	1.02	2.997E7	3.108E7	3.09E7	3.061E7	1.00	1.04	1.03	1.02	46	22	22	iTRAQ 4plex (K N-term); Oxidation (M); Deamidation (NQ)	66847	Protein translocase subunit SecD OS=Neisseria gonorrhoeae MIA_2011_03-10 GN=secD PE=3 SV=1
135	2648	C7ETW8	14.53	338.10	4.792E4	2.174E5	7.434E4	2.19E5	1.00	4.54	1.55	4.57	4.792E4	2.174E5	7.434E4	2.19E5	1.00	4.54	1.55	4.57	6	48	1	iTRAQ 4plex (K N-term); Deamidation (NQ)	37340	Porin IB protein (Fragment) OS=Neisseria gonorrhoeae PE=3 SV=1
782	1395	A0A0M3H191	0.30	337.37	2.436E7	2.392E7	2.404E7	2.42E7	1.00	0.98	0.99	0.99	2.436E7	2.392E7	2.404E7	2.42E7	1.00	0.98	0.99	0.99	67	26	26	iTRAQ 4plex (K N-term); Oxidation (M); Deamidation (NQ)	44390	Signal recognition particle receptor FtsY OS=Neisseria gonorrhoeae MIA_2011_03-10 GN=ftsY PE=3 SV=1
782	1322	A0A1D3IPN6	0.30	337.37	2.436E7	2.392E7	2.404E7	2.42E7	1.00	0.98	0.99	0.99	2.436E7	2.392E7	2.404E7	2.42E7	1.00	0.98	0.99	0.99	67	26	26	iTRAQ 4plex (K N-term); Oxidation (M); Deamidation (NQ)	44332	Signal recognition particle receptor FtsY OS=Neisseria gonorrhoeae GN=ftsY PE=3 SV=1
782	1396	A0A1D3HKH5	0.30	337.37	2.436E7	2.392E7	2.404E7	2.42E7	1.00	0.98	0.99	0.99	2.436E7	2.392E7	2.404E7	2.42E7	1.00	0.98	0.99	0.99	67	26	26	iTRAQ 4plex (K N-term); Oxidation (M); Deamidation (NQ)	44360	Signal recognition particle receptor FtsY OS=Neisseria gonorrhoeae GN=ftsY PE=3 SV=1
782	1397	D6HB06	0.30	337.37	2.436E7	2.392E7	2.404E7	2.42E7	1.00	0.98	0.99	0.99	2.436E7	2.392E7	2.404E7	2.42E7	1.00	0.98	0.99	0.99	67	26	26	iTRAQ 4plex (K N-term); Oxidation (M); Deamidation (NQ)	44390	Signal recognition particle receptor FtsY OS=Neisseria gonorrhoeae DGI2 GN=ftsY PE=3 SV=1
782	1398	A0A1D3F5W0	0.30	337.37	2.436E7	2.392E7	2.404E7	2.42E7	1.00	0.98	0.99	0.99	2.436E7	2.392E7	2.404E7	2.42E7	1.00	0.98	0.99	0.99	67	26	26	iTRAQ 4plex (K N-term); Oxidation (M); Deamidation (NQ)	44390	Signal recognition particle receptor FtsY OS=Neisseria gonorrhoeae GN=ftsY PE=3 SV=1
782	1592	A0A1D3HA23	0.30	337.37	2.436E7	2.392E7	2.404E7	2.42E7	1.00	0.98	0.99	0.99	2.436E7	2.392E7	2.404E7	2.42E7	1.00	0.98	0.99	0.99	67	26	26	iTRAQ 4plex (K N-term); Oxidation (M); Deamidation (NQ)	44318	Signal recognition particle receptor FtsY OS=Neisseria gonorrhoeae GN=ftsY PE=3 SV=1
782	1323	B4RPK2	0.30	337.37	2.436E7	2.392E7	2.404E7	2.42E7	1.00	0.98	0.99	0.99	2.436E7	2.392E7	2.404E7	2.42E7	1.00	0.98	0.99	0.99	67	26	26	iTRAQ 4plex (K N-term); Oxidation (M); Deamidation (NQ)	44332	Signal recognition particle receptor FtsY OS=Neisseria gonorrhoeae (strain NCCP11945) GN=ftsY PE=3 SV=1
689	179	A0A0M3GYG2	1.96	337.07	6.566E7	5.433E7	5.633E7	5.437E7	1.00	0.83	0.86	0.83	6.566E7	5.433E7	5.633E7	5.437E7	1.00	0.83	0.86	0.83	82	27	27	Carbamidomethylation; iTRAQ 4plex (K N-term); Oxidation (M); Deamidation (NQ)	43398	Aspartokinase OS=Neisseria gonorrhoeae MIA_2011_03-10 GN=M736_01405 PE=3 SV=1
689	180	D6H8I6	1.96	337.07	6.566E7	5.433E7	5.633E7	5.437E7	1.00	0.83	0.86	0.83	6.566E7	5.433E7	5.633E7	5.437E7	1.00	0.83	0.86	0.83	82	27	27	Carbamidomethylation; iTRAQ 4plex (K N-term); Oxidation (M); Deamidation (NQ)	43398	Aspartokinase OS=Neisseria gonorrhoeae DGI2 GN=NGMG_01369 PE=3 SV=1
689	181	Q5F842	1.96	337.07	6.566E7	5.433E7	5.633E7	5.437E7	1.00	0.83	0.86	0.83	6.566E7	5.433E7	5.633E7	5.437E7	1.00	0.83	0.86	0.83	82	27	27	Carbamidomethylation; iTRAQ 4plex (K N-term); Oxidation (M); Deamidation (NQ)	43398	Aspartokinase OS=Neisseria gonorrhoeae (strain ATCC 700825 / FA 1090) GN=NGO_0956 PE=3 SV=1
689	183	A0A1D3I4T0	1.96	337.07	6.566E7	5.433E7	5.633E7	5.437E7	1.00	0.83	0.86	0.83	6.566E7	5.433E7	5.633E7	5.437E7	1.00	0.83	0.86	0.83	82	27	27	Carbamidomethylation; iTRAQ 4plex (K N-term); Oxidation (M); Deamidation (NQ)	43398	Aspartokinase OS=Neisseria gonorrhoeae GN=lysC PE=3 SV=1
689	184	B4RL30	1.96	337.07	6.566E7	5.433E7	5.633E7	5.437E7	1.00	0.83	0.86	0.83	6.566E7	5.433E7	5.633E7	5.437E7	1.00	0.83	0.86	0.83	82	27	27	Carbamidomethylation; iTRAQ 4plex (K N-term); Oxidation (M); Deamidation (NQ)	43398	Aspartokinase OS=Neisseria gonorrhoeae (strain NCCP11945) GN=NGK_0840 PE=3 SV=1
215	4467	E3UN53	1.30	337.02	1.596E5	4.702E4	5.438E4	5.155E4	1.00	0.29	0.34	0.32	1.596E5	4.702E4	5.438E4	5.155E4	1.00	0.29	0.34	0.32	5	30	1	iTRAQ 4plex (K N-term)	29256	Porin IA (Fragment) OS=Neisseria gonorrhoeae GN=porB1a PE=4 SV=1
523	3043	A0A1D3EBY9	1.10	336.52	2.549E6	2.213E6	2.218E6	2.207E6	1.00	0.87	0.87	0.87	2.549E6	2.213E6	2.218E6	2.207E6	1.00	0.87	0.87	0.87	6	28	2	iTRAQ 4plex (K N-term); Oxidation (M); Deamidation (NQ)	35570	Ribose-phosphate pyrophosphokinase OS=Neisseria gonorrhoeae GN=prs PE=3 SV=1
523	3044	Q5F9F5	1.10	336.52	2.549E6	2.213E6	2.218E6	2.207E6	1.00	0.87	0.87	0.87	2.549E6	2.213E6	2.218E6	2.207E6	1.00	0.87	0.87	0.87	6	28	2	iTRAQ 4plex (K N-term); Oxidation (M); Deamidation (NQ)	35570	Ribose-phosphate pyrophosphokinase OS=Neisseria gonorrhoeae (strain ATCC 700825 / FA 1090) GN=prs PE=3 SV=1
759	1681	A0A1D3H4C5	3.74	336.17	2.109E7	1.599E7	1.584E7	1.415E7	1.00	0.76	0.75	0.67	2.109E7	1.599E7	1.584E7	1.415E7	1.00	0.76	0.75	0.67	42	45	45	Carbamidomethylation; iTRAQ 4plex (K N-term); Deamidation (NQ)	141826	Putative oxidoreductase OS=Neisseria gonorrhoeae GN=WHOL_01178 PE=4 SV=1
759	1698	A0A1D3H732	3.74	336.17	2.109E7	1.599E7	1.584E7	1.415E7	1.00	0.76	0.75	0.67	2.109E7	1.599E7	1.584E7	1.415E7	1.00	0.76	0.75	0.67	42	45	45	Carbamidomethylation; iTRAQ 4plex (K N-term); Deamidation (NQ)	141798	Putative oxidoreductase OS=Neisseria gonorrhoeae GN=WHOF_01022 PE=4 SV=1
759	1747	B4RLA2	3.74	336.17	2.109E7	1.599E7	1.584E7	1.415E7	1.00	0.76	0.75	0.67	2.109E7	1.599E7	1.584E7	1.415E7	1.00	0.76	0.75	0.67	41	45	45	Carbamidomethylation; iTRAQ 4plex (K N-term); Deamidation (NQ)	144986	Putative oxidoreductase OS=Neisseria gonorrhoeae (strain NCCP11945) GN=NGK_0912 PE=4 SV=1
778	697	D6HAR7	1.29	336.17	3.079E7	3.281E7	3.103E7	3.311E7	1.00	1.07	1.01	1.08	3.079E7	3.281E7	3.103E7	3.311E7	1.00	1.07	1.01	1.08	77	27	27	Carbamidomethylation; iTRAQ 4plex (K N-term); Oxidation (M); Deamidation (NQ)	45206	Phosphoribosylamine--glycine ligase OS=Neisseria gonorrhoeae DGI2 GN=purD PE=3 SV=1
778	698	A0A1D3HH55	1.29	336.17	3.079E7	3.281E7	3.103E7	3.311E7	1.00	1.07	1.01	1.08	3.079E7	3.281E7	3.103E7	3.311E7	1.00	1.07	1.01	1.08	77	27	27	Carbamidomethylation; iTRAQ 4plex (K N-term); Oxidation (M); Deamidation (NQ)	45206	Phosphoribosylamine--glycine ligase OS=Neisseria gonorrhoeae GN=purD PE=3 SV=1
778	699	A0A1D3IRS7	1.29	336.17	3.079E7	3.281E7	3.103E7	3.311E7	1.00	1.07	1.01	1.08	3.079E7	3.281E7	3.103E7	3.311E7	1.00	1.07	1.01	1.08	77	27	27	Carbamidomethylation; iTRAQ 4plex (K N-term); Oxidation (M); Deamidation (NQ)	45234	Phosphoribosylamine--glycine ligase OS=Neisseria gonorrhoeae GN=purD PE=3 SV=1
778	700	B4RPN9	1.29	336.17	3.079E7	3.281E7	3.103E7	3.311E7	1.00	1.07	1.01	1.08	3.079E7	3.281E7	3.103E7	3.311E7	1.00	1.07	1.01	1.08	77	27	27	Carbamidomethylation; iTRAQ 4plex (K N-term); Oxidation (M); Deamidation (NQ)	45206	Phosphoribosylamine--glycine ligase OS=Neisseria gonorrhoeae (strain NCCP11945) GN=purD PE=1 SV=1
778	701	A0A0M3GUZ4	1.29	336.17	3.079E7	3.281E7	3.103E7	3.311E7	1.00	1.07	1.01	1.08	3.079E7	3.281E7	3.103E7	3.311E7	1.00	1.07	1.01	1.08	77	27	27	Carbamidomethylation; iTRAQ 4plex (K N-term); Oxidation (M); Deamidation (NQ)	45206	Phosphoribosylamine--glycine ligase OS=Neisseria gonorrhoeae MIA_2011_03-10 GN=purD PE=3 SV=1
149	3065	Q5XKX8	1.86	335.95	3.533E5	3.986E5	4.983E5	4.155E5	1.00	1.13	1.41	1.18	3.533E5	3.986E5	4.983E5	4.155E5	1.00	1.13	1.41	1.18	4	47	2	iTRAQ 4plex (K N-term)	35769	PorB (Fragment) OS=Neisseria gonorrhoeae GN=porB PE=3 SV=1
456	644	A0A0M3GVV6	1.91	335.45	1.987E6	4.082E5	3.414E5	3.338E5	1.00	0.21	0.17	0.17	1.987E6	4.082E5	3.414E5	3.338E5	1.00	0.21	0.17	0.17	4	38	1	iTRAQ 4plex (K N-term)	43447	CMP-N-acetylneuraminate-beta-galactosamide-alpha-2 3-sialyltransferase OS=Neisseria gonorrhoeae MIA_2011_03-10 GN=M736_06220 PE=4 SV=1
456	646	Q3B9V4	1.91	335.45	1.987E6	4.082E5	3.414E5	3.338E5	1.00	0.21	0.17	0.17	1.987E6	4.082E5	3.414E5	3.338E5	1.00	0.21	0.17	0.17	4	38	1	iTRAQ 4plex (K N-term)	43447	Lst OS=Neisseria gonorrhoeae GN=lst PE=4 SV=1
362	2463	A0A1D3FD84	0.16	335.36	7.865E4	8.817E4	9.039E4	8.647E4	1.00	1.12	1.15	1.10	7.865E4	8.817E4	9.039E4	8.647E4	1.00	1.12	1.15	1.10	4	28	1	iTRAQ 4plex (K N-term)	42954	Antibiotic resistance efflux pump component OS=Neisseria gonorrhoeae GN=mexA PE=3 SV=1
588	1470	A0A1D3FG42	0.87	334.89	4.788E7	5.145E7	5.148E7	5.313E7	1.00	1.07	1.08	1.11	4.788E7	5.145E7	5.148E7	5.313E7	1.00	1.07	1.08	1.11	69	31	31	Carbamidomethylation; iTRAQ 4plex (K N-term); Oxidation (M); Deamidation (NQ)	51292	Argininosuccinate lyase OS=Neisseria gonorrhoeae GN=argH PE=3 SV=1
588	1491	A0A1D3FAP7	0.87	334.89	4.788E7	5.145E7	5.148E7	5.313E7	1.00	1.07	1.08	1.11	4.788E7	5.145E7	5.148E7	5.313E7	1.00	1.07	1.08	1.11	69	31	31	Carbamidomethylation; iTRAQ 4plex (K N-term); Oxidation (M); Deamidation (NQ)	51340	Argininosuccinate lyase OS=Neisseria gonorrhoeae GN=argH PE=3 SV=1
588	1648	D6HAI1	0.87	334.89	4.788E7	5.145E7	5.148E7	5.313E7	1.00	1.07	1.08	1.11	4.788E7	5.145E7	5.148E7	5.313E7	1.00	1.07	1.08	1.11	69	31	31	Carbamidomethylation; iTRAQ 4plex (K N-term); Oxidation (M); Deamidation (NQ)	51310	Argininosuccinate lyase OS=Neisseria gonorrhoeae DGI2 GN=argH PE=3 SV=1
588	1649	A0A1D3HUA0	0.87	334.89	4.788E7	5.145E7	5.148E7	5.313E7	1.00	1.07	1.08	1.11	4.788E7	5.145E7	5.148E7	5.313E7	1.00	1.07	1.08	1.11	69	31	31	Carbamidomethylation; iTRAQ 4plex (K N-term); Oxidation (M); Deamidation (NQ)	51310	Argininosuccinate lyase OS=Neisseria gonorrhoeae GN=argH PE=3 SV=1
588	1650	A0A0M3GXP0	0.87	334.89	4.788E7	5.145E7	5.148E7	5.313E7	1.00	1.07	1.08	1.11	4.788E7	5.145E7	5.148E7	5.313E7	1.00	1.07	1.08	1.11	69	31	31	Carbamidomethylation; iTRAQ 4plex (K N-term); Oxidation (M); Deamidation (NQ)	51310	Argininosuccinate lyase OS=Neisseria gonorrhoeae MIA_2011_03-10 GN=argH PE=3 SV=1
588	1492	Q5FA15	0.87	334.89	4.788E7	5.145E7	5.148E7	5.313E7	1.00	1.07	1.08	1.11	4.788E7	5.145E7	5.148E7	5.313E7	1.00	1.07	1.08	1.11	69	31	31	Carbamidomethylation; iTRAQ 4plex (K N-term); Oxidation (M); Deamidation (NQ)	51310	Argininosuccinate lyase OS=Neisseria gonorrhoeae (strain ATCC 700825 / FA 1090) GN=argH PE=3 SV=1
857	1406	A0A1D3IFM2	1.14	334.60	2.331E7	2.459E7	2.457E7	2.36E7	1.00	1.05	1.05	1.01	2.331E7	2.459E7	2.457E7	2.36E7	1.00	1.05	1.05	1.01	69	27	27	Carbamidomethylation; iTRAQ 4plex (K N-term); Oxidation (M); Deamidation (NQ)	50809	Protease OS=Neisseria gonorrhoeae GN=yhbU PE=4 SV=1
857	1407	A0A0M3GYD3	1.14	334.60	2.331E7	2.459E7	2.457E7	2.36E7	1.00	1.05	1.05	1.01	2.331E7	2.459E7	2.457E7	2.36E7	1.00	1.05	1.05	1.01	69	27	27	Carbamidomethylation; iTRAQ 4plex (K N-term); Oxidation (M); Deamidation (NQ)	50809	Protease OS=Neisseria gonorrhoeae MIA_2011_03-10 GN=M736_11420 PE=4 SV=1
857	1409	Q5F771	1.14	334.60	2.331E7	2.459E7	2.457E7	2.36E7	1.00	1.05	1.05	1.01	2.331E7	2.459E7	2.457E7	2.36E7	1.00	1.05	1.05	1.01	69	27	27	Carbamidomethylation; iTRAQ 4plex (K N-term); Oxidation (M); Deamidation (NQ)	50809	Protease OS=Neisseria gonorrhoeae (strain ATCC 700825 / FA 1090) GN=NGO_1314 PE=4 SV=1
857	1410	B4RN25	1.14	334.60	2.331E7	2.459E7	2.457E7	2.36E7	1.00	1.05	1.05	1.01	2.331E7	2.459E7	2.457E7	2.36E7	1.00	1.05	1.05	1.01	69	27	27	Carbamidomethylation; iTRAQ 4plex (K N-term); Oxidation (M); Deamidation (NQ)	50809	Putative protease OS=Neisseria gonorrhoeae (strain NCCP11945) GN=NGK_1535 PE=4 SV=1
410	6689	Q84HZ2	0.46	333.98	1.493E5	1.73E5	1.56E5	1.756E5	1.00	1.16	1.05	1.18	1.493E5	1.73E5	1.56E5	1.756E5	1.00	1.16	1.05	1.18	10	21	1	iTRAQ 4plex (K N-term)	18344	Pyruvate dehydrogenase E1 component (Fragment) OS=Neisseria gonorrhoeae GN=pdhC PE=4 SV=1
509	1027	Q3B9V9	1.15	333.81	6.032E5	6.241E5	7.918E5	6.03E5	1.00	1.03	1.31	1.00	6.032E5	6.241E5	7.918E5	6.03E5	1.00	1.03	1.31	1.00	3	37	1	iTRAQ 4plex (K N-term)	43597	Lst OS=Neisseria gonorrhoeae GN=lst PE=4 SV=1
509	1129	B4RKM7	1.15	333.81	6.032E5	6.241E5	7.918E5	6.03E5	1.00	1.03	1.31	1.00	6.032E5	6.241E5	7.918E5	6.03E5	1.00	1.03	1.31	1.00	3	37	1	iTRAQ 4plex (K N-term)	43597	Lst OS=Neisseria gonorrhoeae (strain NCCP11945) GN=NGK_0687 PE=4 SV=1
647	1494	A0A1D3F9X5	3.34	333.52	2.995E7	3.181E7	3.145E7	2.863E7	1.00	1.06	1.05	0.96	2.995E7	3.181E7	3.145E7	2.863E7	1.00	1.06	1.05	0.96	73	39	39	Carbamidomethylation; iTRAQ 4plex (K N-term); Oxidation (M); Deamidation (NQ)	62856	Acetolactate synthase OS=Neisseria gonorrhoeae GN=ilvI PE=3 SV=1
647	1242	A0A1D3FCP1	3.34	333.52	2.995E7	3.181E7	3.145E7	2.863E7	1.00	1.06	1.05	0.96	2.995E7	3.181E7	3.145E7	2.863E7	1.00	1.06	1.05	0.96	73	39	39	Carbamidomethylation; iTRAQ 4plex (K N-term); Oxidation (M); Deamidation (NQ)	62879	Acetolactate synthase OS=Neisseria gonorrhoeae GN=ilvI PE=3 SV=1
647	1495	B4RJ12	3.34	333.52	2.995E7	3.181E7	3.145E7	2.863E7	1.00	1.06	1.05	0.96	2.995E7	3.181E7	3.145E7	2.863E7	1.00	1.06	1.05	0.96	73	39	39	Carbamidomethylation; iTRAQ 4plex (K N-term); Oxidation (M); Deamidation (NQ)	62870	Acetolactate synthase OS=Neisseria gonorrhoeae (strain NCCP11945) GN=NGK_0273 PE=3 SV=1
647	1496	A0A0M3H1G8	3.34	333.52	2.995E7	3.181E7	3.145E7	2.863E7	1.00	1.06	1.05	0.96	2.995E7	3.181E7	3.145E7	2.863E7	1.00	1.06	1.05	0.96	73	39	39	Carbamidomethylation; iTRAQ 4plex (K N-term); Oxidation (M); Deamidation (NQ)	62856	Acetolactate synthase OS=Neisseria gonorrhoeae MIA_2011_03-10 GN=M736_10160 PE=3 SV=1
647	1497	Q5F7E2	3.34	333.52	2.995E7	3.181E7	3.145E7	2.863E7	1.00	1.06	1.05	0.96	2.995E7	3.181E7	3.145E7	2.863E7	1.00	1.06	1.05	0.96	73	39	39	Carbamidomethylation; iTRAQ 4plex (K N-term); Oxidation (M); Deamidation (NQ)	62856	Acetolactate synthase OS=Neisseria gonorrhoeae (strain ATCC 700825 / FA 1090) GN=NGO_1236 PE=3 SV=1
647	1498	D6HBG7	3.34	333.52	2.995E7	3.181E7	3.145E7	2.863E7	1.00	1.06	1.05	0.96	2.995E7	3.181E7	3.145E7	2.863E7	1.00	1.06	1.05	0.96	73	39	39	Carbamidomethylation; iTRAQ 4plex (K N-term); Oxidation (M); Deamidation (NQ)	62856	Acetolactate synthase OS=Neisseria gonorrhoeae DGI2 GN=NGMG_02132 PE=3 SV=1
647	1499	A0A1D3HSX6	3.34	333.52	2.995E7	3.181E7	3.145E7	2.863E7	1.00	1.06	1.05	0.96	2.995E7	3.181E7	3.145E7	2.863E7	1.00	1.06	1.05	0.96	73	39	39	Carbamidomethylation; iTRAQ 4plex (K N-term); Oxidation (M); Deamidation (NQ)	62870	Acetolactate synthase OS=Neisseria gonorrhoeae GN=ilvI PE=3 SV=1
647	1493	A0A1D3FBW1	3.34	333.52	2.995E7	3.181E7	3.145E7	2.863E7	1.00	1.06	1.05	0.96	2.995E7	3.181E7	3.145E7	2.863E7	1.00	1.06	1.05	0.96	73	39	39	Carbamidomethylation; iTRAQ 4plex (K N-term); Oxidation (M); Deamidation (NQ)	62884	Acetolactate synthase OS=Neisseria gonorrhoeae GN=ilvI PE=3 SV=1
585	375	A0A1D3HF59	2.68	333.30	6.491E7	7.531E7	8.043E7	7.842E7	1.00	1.16	1.24	1.21	6.491E7	7.531E7	8.043E7	7.842E7	1.00	1.16	1.24	1.21	82	30	30	iTRAQ 4plex (K N-term); Oxidation (M); Deamidation (NQ)	35777	Peptidylprolyl isomerase OS=Neisseria gonorrhoeae GN=prsA PE=4 SV=1
585	399	D6H5G5	2.68	333.30	6.491E7	7.531E7	8.043E7	7.842E7	1.00	1.16	1.24	1.21	6.491E7	7.531E7	8.043E7	7.842E7	1.00	1.16	1.24	1.21	82	30	30	iTRAQ 4plex (K N-term); Oxidation (M); Deamidation (NQ)	35909	Peptidylprolyl isomerase OS=Neisseria gonorrhoeae DGI2 GN=NGMG_02059 PE=4 SV=1
754	1427	A0A1D3JAY7	2.91	333.13	3.404E7	3.539E7	3.763E7	3.877E7	1.00	1.04	1.11	1.14	3.404E7	3.539E7	3.763E7	3.877E7	1.00	1.04	1.11	1.14	63	26	26	Carbamidomethylation; iTRAQ 4plex (K N-term); Deamidation (NQ)	48841	Bifunctional protein GlmU OS=Neisseria gonorrhoeae GN=glmU PE=3 SV=1
754	1429	A0A1D3EQY6	2.91	333.13	3.404E7	3.539E7	3.763E7	3.877E7	1.00	1.04	1.11	1.14	3.404E7	3.539E7	3.763E7	3.877E7	1.00	1.04	1.11	1.14	63	26	26	Carbamidomethylation; iTRAQ 4plex (K N-term); Deamidation (NQ)	48841	Bifunctional protein GlmU OS=Neisseria gonorrhoeae GN=glmU PE=3 SV=1
754	1430	A0A1D3FTQ7	2.91	333.13	3.404E7	3.539E7	3.763E7	3.877E7	1.00	1.04	1.11	1.14	3.404E7	3.539E7	3.763E7	3.877E7	1.00	1.04	1.11	1.14	63	26	26	Carbamidomethylation; iTRAQ 4plex (K N-term); Deamidation (NQ)	48811	Bifunctional protein GlmU OS=Neisseria gonorrhoeae GN=glmU PE=3 SV=1
754	1579	B4RPK9	2.91	333.13	3.404E7	3.539E7	3.763E7	3.877E7	1.00	1.04	1.11	1.14	3.404E7	3.539E7	3.763E7	3.877E7	1.00	1.04	1.11	1.14	61	26	26	Carbamidomethylation; iTRAQ 4plex (K N-term); Deamidation (NQ)	50361	Bifunctional protein GlmU OS=Neisseria gonorrhoeae (strain NCCP11945) GN=glmU PE=3 SV=1
372	788	A0A0M3GZE1	2.43	333.01	1.737E7	2.169E6	1.592E6	1.529E6	1.00	0.12	0.09	0.09	1.737E7	2.169E6	1.592E6	1.529E6	1.00	0.12	0.09	0.09	4	33	1	iTRAQ 4plex (K N-term)	37459	Transaldolase OS=Neisseria gonorrhoeae MIA_2011_03-10 GN=tal PE=3 SV=1
372	789	A0A1D3J8W0	2.43	333.01	1.737E7	2.169E6	1.592E6	1.529E6	1.00	0.12	0.09	0.09	1.737E7	2.169E6	1.592E6	1.529E6	1.00	0.12	0.09	0.09	4	33	1	iTRAQ 4plex (K N-term)	37459	Transaldolase OS=Neisseria gonorrhoeae GN=tal PE=3 SV=1
372	790	B4RJ66	2.43	333.01	1.737E7	2.169E6	1.592E6	1.529E6	1.00	0.12	0.09	0.09	1.737E7	2.169E6	1.592E6	1.529E6	1.00	0.12	0.09	0.09	4	33	1	iTRAQ 4plex (K N-term)	37459	Transaldolase OS=Neisseria gonorrhoeae (strain NCCP11945) GN=tal PE=3 SV=1
372	791	D6H5W0	2.43	333.01	1.737E7	2.169E6	1.592E6	1.529E6	1.00	0.12	0.09	0.09	1.737E7	2.169E6	1.592E6	1.529E6	1.00	0.12	0.09	0.09	4	33	1	iTRAQ 4plex (K N-term)	37459	Transaldolase OS=Neisseria gonorrhoeae DGI2 GN=tal PE=3 SV=1
448	676	Q5F798	9.90	332.59	8.388E5	3.136E5	3.035E5	2.859E5	1.00	0.37	0.36	0.34	8.388E5	3.136E5	3.035E5	2.859E5	1.00	0.37	0.36	0.34	3	37	1	iTRAQ 4plex (K N-term); Oxidation (M); Deamidation (NQ)	55794	Transcription termination/antitermination protein NusA OS=Neisseria gonorrhoeae (strain ATCC 700825 / FA 1090) GN=nusA PE=3 SV=2
448	678	A0A1D3G7A0	9.90	332.59	8.388E5	3.136E5	3.035E5	2.859E5	1.00	0.37	0.36	0.34	8.388E5	3.136E5	3.035E5	2.859E5	1.00	0.37	0.36	0.34	3	37	1	iTRAQ 4plex (K N-term); Oxidation (M); Deamidation (NQ)	55794	Transcription termination/antitermination protein NusA OS=Neisseria gonorrhoeae GN=nusA PE=3 SV=1
889	872	B4RPH9	2.22	332.56	2.633E7	2.387E7	2.415E7	2.568E7	1.00	0.91	0.92	0.98	2.633E7	2.387E7	2.415E7	2.568E7	1.00	0.91	0.92	0.98	78	28	28	Carbamidomethylation; iTRAQ 4plex (K N-term); Oxidation (M); Deamidation (NQ)	47417	NADH-quinone oxidoreductase subunit F OS=Neisseria gonorrhoeae (strain NCCP11945) GN=NGK_2148 PE=3 SV=1
889	873	A0A0M3GX08	2.22	332.56	2.633E7	2.387E7	2.415E7	2.568E7	1.00	0.91	0.92	0.98	2.633E7	2.387E7	2.415E7	2.568E7	1.00	0.91	0.92	0.98	78	28	28	Carbamidomethylation; iTRAQ 4plex (K N-term); Oxidation (M); Deamidation (NQ)	47417	NADH-quinone oxidoreductase subunit F OS=Neisseria gonorrhoeae MIA_2011_03-10 GN=M736_06845 PE=3 SV=1
889	874	D6H5D2	2.22	332.56	2.633E7	2.387E7	2.415E7	2.568E7	1.00	0.91	0.92	0.98	2.633E7	2.387E7	2.415E7	2.568E7	1.00	0.91	0.92	0.98	78	28	28	Carbamidomethylation; iTRAQ 4plex (K N-term); Oxidation (M); Deamidation (NQ)	47417	NADH-quinone oxidoreductase subunit F OS=Neisseria gonorrhoeae DGI2 GN=NGMG_02026 PE=3 SV=1
889	875	Q5F620	2.22	332.56	2.633E7	2.387E7	2.415E7	2.568E7	1.00	0.91	0.92	0.98	2.633E7	2.387E7	2.415E7	2.568E7	1.00	0.91	0.92	0.98	78	28	28	Carbamidomethylation; iTRAQ 4plex (K N-term); Oxidation (M); Deamidation (NQ)	47417	NADH-quinone oxidoreductase subunit F OS=Neisseria gonorrhoeae (strain ATCC 700825 / FA 1090) GN=NGO_1746 PE=3 SV=1
889	876	A0A1D3F9C8	2.22	332.56	2.633E7	2.387E7	2.415E7	2.568E7	1.00	0.91	0.92	0.98	2.633E7	2.387E7	2.415E7	2.568E7	1.00	0.91	0.92	0.98	78	28	28	Carbamidomethylation; iTRAQ 4plex (K N-term); Oxidation (M); Deamidation (NQ)	47417	NADH-quinone oxidoreductase subunit F OS=Neisseria gonorrhoeae GN=nqo1 PE=3 SV=1
567	2272	A0A1D3HM79	11.57	332.46	7.84E5	2.446E6	2.311E6	2.662E6	1.00	3.12	2.95	3.40	7.84E5	2.446E6	2.311E6	2.662E6	1.00	3.12	2.95	3.40	12	26	2	iTRAQ 4plex (K N-term); Oxidation (M); Deamidation (NQ)	32504	ATP synthase gamma chain OS=Neisseria gonorrhoeae GN=atpG PE=3 SV=1
567	2250	D6H9P3	11.57	332.46	7.84E5	2.446E6	2.311E6	2.662E6	1.00	3.12	2.95	3.40	7.84E5	2.446E6	2.311E6	2.662E6	1.00	3.12	2.95	3.40	12	26	2	iTRAQ 4plex (K N-term); Oxidation (M); Deamidation (NQ)	32435	ATP synthase gamma chain OS=Neisseria gonorrhoeae DGI2 GN=atpG PE=3 SV=1
567	2275	B4RJF9	11.57	332.46	7.84E5	2.446E6	2.311E6	2.662E6	1.00	3.12	2.95	3.40	7.84E5	2.446E6	2.311E6	2.662E6	1.00	3.12	2.95	3.40	12	26	2	iTRAQ 4plex (K N-term); Oxidation (M); Deamidation (NQ)	32504	ATP synthase gamma chain OS=Neisseria gonorrhoeae (strain NCCP11945) GN=atpG PE=3 SV=1
701	1472	B4RPV5	5.15	332.11	3.662E7	4.359E7	4.219E7	3.782E7	1.00	1.19	1.15	1.03	3.662E7	4.359E7	4.219E7	3.782E7	1.00	1.19	1.15	1.03	58	22	22	iTRAQ 4plex (K N-term); Oxidation (M); Deamidation (NQ)	52508	Pyruvate kinase OS=Neisseria gonorrhoeae (strain NCCP11945) GN=NGK_2378 PE=3 SV=1
701	1473	Q5F5N5	5.15	332.11	3.662E7	4.359E7	4.219E7	3.782E7	1.00	1.19	1.15	1.03	3.662E7	4.359E7	4.219E7	3.782E7	1.00	1.19	1.15	1.03	58	22	22	iTRAQ 4plex (K N-term); Oxidation (M); Deamidation (NQ)	52508	Pyruvate kinase OS=Neisseria gonorrhoeae (strain ATCC 700825 / FA 1090) GN=NGO_1881 PE=3 SV=1
701	1474	A0A1D3FCV4	5.15	332.11	3.662E7	4.359E7	4.219E7	3.782E7	1.00	1.19	1.15	1.03	3.662E7	4.359E7	4.219E7	3.782E7	1.00	1.19	1.15	1.03	58	22	22	iTRAQ 4plex (K N-term); Oxidation (M); Deamidation (NQ)	52508	Pyruvate kinase OS=Neisseria gonorrhoeae GN=pykA PE=3 SV=1
701	1475	D6H4Y1	5.15	332.11	3.662E7	4.359E7	4.219E7	3.782E7	1.00	1.19	1.15	1.03	3.662E7	4.359E7	4.219E7	3.782E7	1.00	1.19	1.15	1.03	58	22	22	iTRAQ 4plex (K N-term); Oxidation (M); Deamidation (NQ)	52508	Pyruvate kinase OS=Neisseria gonorrhoeae DGI2 GN=NGMG_01875 PE=3 SV=1
379	831	Q5F6E9	0.39	331.46	3.252E4	4.574E4	4.817E4	4.349E4	1.00	1.41	1.48	1.34	3.252E4	4.574E4	4.817E4	4.349E4	1.00	1.41	1.48	1.34	3	33	1	iTRAQ 4plex (K N-term)	37502	Transaldolase OS=Neisseria gonorrhoeae (strain ATCC 700825 / FA 1090) GN=tal PE=1 SV=1
379	832	A0A1D3FXY0	0.39	331.46	3.252E4	4.574E4	4.817E4	4.349E4	1.00	1.41	1.48	1.34	3.252E4	4.574E4	4.817E4	4.349E4	1.00	1.41	1.48	1.34	3	33	1	iTRAQ 4plex (K N-term)	37502	Transaldolase OS=Neisseria gonorrhoeae GN=tal PE=3 SV=1
419	675	A0A1D3G3P2	2.04	331.43	5.647E4	3.269E5	3.664E5	3.099E5	1.00	5.79	6.49	5.49	5.647E4	3.269E5	3.664E5	3.099E5	1.00	5.79	6.49	5.49	1	37	1	iTRAQ 4plex (K N-term)	55722	Transcription termination/antitermination protein NusA OS=Neisseria gonorrhoeae GN=nusA PE=3 SV=1
419	722	B4RMZ2	2.04	331.43	5.647E4	3.269E5	3.664E5	3.099E5	1.00	5.79	6.49	5.49	5.647E4	3.269E5	3.664E5	3.099E5	1.00	5.79	6.49	5.49	1	37	1	iTRAQ 4plex (K N-term)	56128	Transcription termination/antitermination protein NusA OS=Neisseria gonorrhoeae (strain NCCP11945) GN=nusA PE=3 SV=1
645	4881	B4RJH9	5.94	331.40	3.98E7	6.057E7	6.505E7	7.093E7	1.00	1.52	1.63	1.78	3.98E7	6.057E7	6.505E7	7.093E7	1.00	1.52	1.63	1.78	62	22	22	Carbamidomethylation; iTRAQ 4plex (K N-term); Oxidation (M); Deamidation (NQ)	31972	Malonyl CoA-acyl carrier protein transacylase OS=Neisseria gonorrhoeae (strain NCCP11945) GN=NGK_2645 PE=3 SV=1
645	4914	A0A1D3EGU3	5.94	331.40	3.98E7	6.057E7	6.505E7	7.093E7	1.00	1.52	1.63	1.78	3.98E7	6.057E7	6.505E7	7.093E7	1.00	1.52	1.63	1.78	62	22	22	Carbamidomethylation; iTRAQ 4plex (K N-term); Oxidation (M); Deamidation (NQ)	31942	Malonyl CoA-acyl carrier protein transacylase OS=Neisseria gonorrhoeae GN=fabD PE=3 SV=1
645	4882	A0A1D3EGM5	5.94	331.40	3.98E7	6.057E7	6.505E7	7.093E7	1.00	1.52	1.63	1.78	3.98E7	6.057E7	6.505E7	7.093E7	1.00	1.52	1.63	1.78	62	22	22	Carbamidomethylation; iTRAQ 4plex (K N-term); Oxidation (M); Deamidation (NQ)	31972	Malonyl CoA-acyl carrier protein transacylase OS=Neisseria gonorrhoeae GN=fabD PE=3 SV=1
645	4915	A0A0M3GW22	5.94	331.40	3.98E7	6.057E7	6.505E7	7.093E7	1.00	1.52	1.63	1.78	3.98E7	6.057E7	6.505E7	7.093E7	1.00	1.52	1.63	1.78	62	22	22	Carbamidomethylation; iTRAQ 4plex (K N-term); Oxidation (M); Deamidation (NQ)	31942	Malonyl CoA-acyl carrier protein transacylase OS=Neisseria gonorrhoeae MIA_2011_03-10 GN=M736_08400 PE=3 SV=1
584	142	A0A1D3EXB5	1.51	331.03	5.637E7	5.961E7	6.172E7	6.283E7	1.00	1.06	1.10	1.11	5.637E7	5.961E7	6.172E7	6.283E7	1.00	1.06	1.10	1.11	81	30	30	Carbamidomethylation; iTRAQ 4plex (K N-term); Oxidation (M); Deamidation (NQ)	47798	Serine--tRNA ligase OS=Neisseria gonorrhoeae GN=serS PE=3 SV=1
584	143	B4RN50	1.51	331.03	5.637E7	5.961E7	6.172E7	6.283E7	1.00	1.06	1.10	1.11	5.637E7	5.961E7	6.172E7	6.283E7	1.00	1.06	1.10	1.11	81	30	30	Carbamidomethylation; iTRAQ 4plex (K N-term); Oxidation (M); Deamidation (NQ)	47798	Serine--tRNA ligase OS=Neisseria gonorrhoeae (strain NCCP11945) GN=serS PE=3 SV=1
584	144	D6H6Q5	1.51	331.03	5.637E7	5.961E7	6.172E7	6.283E7	1.00	1.06	1.10	1.11	5.637E7	5.961E7	6.172E7	6.283E7	1.00	1.06	1.10	1.11	81	30	30	Carbamidomethylation; iTRAQ 4plex (K N-term); Oxidation (M); Deamidation (NQ)	47798	Serine--tRNA ligase OS=Neisseria gonorrhoeae DGI2 GN=serS PE=3 SV=1
775	847	A0A1D3GSR1	1.86	330.92	1.463E6	3.293E5	2.732E5	2.46E5	1.00	0.23	0.19	0.17	1.463E6	3.293E5	2.732E5	2.46E5	1.00	0.23	0.19	0.17	3	26	1	iTRAQ 4plex (K N-term)	44996	Glutamate-1-semialdehyde 2 1-aminomutase OS=Neisseria gonorrhoeae GN=hemL PE=3 SV=1
775	849	D6HAB2	1.86	330.92	1.463E6	3.293E5	2.732E5	2.46E5	1.00	0.23	0.19	0.17	1.463E6	3.293E5	2.732E5	2.46E5	1.00	0.23	0.19	0.17	3	26	1	iTRAQ 4plex (K N-term)	44996	Glutamate-1-semialdehyde 2 1-aminomutase OS=Neisseria gonorrhoeae DGI2 GN=hemL PE=3 SV=1
775	850	A0A0M3GXX3	1.86	330.92	1.463E6	3.293E5	2.732E5	2.46E5	1.00	0.23	0.19	0.17	1.463E6	3.293E5	2.732E5	2.46E5	1.00	0.23	0.19	0.17	3	26	1	iTRAQ 4plex (K N-term)	44996	Glutamate-1-semialdehyde 2 1-aminomutase OS=Neisseria gonorrhoeae MIA_2011_03-10 GN=hemL PE=3 SV=1
504	1025	A0A1D3G412	1.41	330.63	8.724E7	7.759E7	8.202E7	8.028E7	1.00	0.89	0.94	0.92	8.724E7	7.759E7	8.202E7	8.028E7	1.00	0.89	0.94	0.92	79	29	29	Carbamidomethylation; iTRAQ 4plex (K N-term); Oxidation (M); Deamidation (NQ)	45780	Adenylosuccinate synthetase OS=Neisseria gonorrhoeae GN=purA PE=3 SV=1
504	813	A0A1D3J0V2	1.41	330.63	8.724E7	7.759E7	8.202E7	8.028E7	1.00	0.89	0.94	0.92	8.724E7	7.759E7	8.202E7	8.028E7	1.00	0.89	0.94	0.92	79	29	29	Carbamidomethylation; iTRAQ 4plex (K N-term); Oxidation (M); Deamidation (NQ)	45727	Adenylosuccinate synthetase OS=Neisseria gonorrhoeae GN=purA PE=3 SV=1
504	945	B4RK98	1.41	330.63	8.724E7	7.759E7	8.202E7	8.028E7	1.00	0.89	0.94	0.92	8.724E7	7.759E7	8.202E7	8.028E7	1.00	0.89	0.94	0.92	78	29	29	Carbamidomethylation; iTRAQ 4plex (K N-term); Oxidation (M); Deamidation (NQ)	45982	Adenylosuccinate synthetase OS=Neisseria gonorrhoeae (strain NCCP11945) GN=purA PE=3 SV=1
504	946	Q5F9J5	1.41	330.63	8.724E7	7.759E7	8.202E7	8.028E7	1.00	0.89	0.94	0.92	8.724E7	7.759E7	8.202E7	8.028E7	1.00	0.89	0.94	0.92	78	29	29	Carbamidomethylation; iTRAQ 4plex (K N-term); Oxidation (M); Deamidation (NQ)	45982	Adenylosuccinate synthetase OS=Neisseria gonorrhoeae (strain ATCC 700825 / FA 1090) GN=purA PE=3 SV=1
504	947	D6H986	1.41	330.63	8.724E7	7.759E7	8.202E7	8.028E7	1.00	0.89	0.94	0.92	8.724E7	7.759E7	8.202E7	8.028E7	1.00	0.89	0.94	0.92	78	29	29	Carbamidomethylation; iTRAQ 4plex (K N-term); Oxidation (M); Deamidation (NQ)	45982	Adenylosuccinate synthetase OS=Neisseria gonorrhoeae DGI2 GN=purA PE=3 SV=1
504	948	A0A222QWH9	1.41	330.63	8.724E7	7.759E7	8.202E7	8.028E7	1.00	0.89	0.94	0.92	8.724E7	7.759E7	8.202E7	8.028E7	1.00	0.89	0.94	0.92	78	29	29	Carbamidomethylation; iTRAQ 4plex (K N-term); Oxidation (M); Deamidation (NQ)	45982	Adenylosuccinate synthetase OS=Neisseria gonorrhoeae GN=purA PE=3 SV=1
574	3042	B4RKF1	0.94	330.50	9.809E4	1.484E5	1.149E5	1.329E5	1.00	1.51	1.17	1.36	9.809E4	1.484E5	1.149E5	1.329E5	1.00	1.51	1.17	1.36	3	27	1	iTRAQ 4plex (K N-term)	34818	Ribose-phosphate pyrophosphokinase OS=Neisseria gonorrhoeae (strain NCCP11945) GN=prs PE=3 SV=1
765	845	Q5FAH9	0.72	330.34	1.695E6	3.471E6	3.537E6	3.092E6	1.00	2.05	2.09	1.82	1.695E6	3.471E6	3.537E6	3.092E6	1.00	2.05	2.09	1.82	3	26	1	iTRAQ 4plex (K N-term)	45010	Glutamate-1-semialdehyde 2 1-aminomutase OS=Neisseria gonorrhoeae (strain ATCC 700825 / FA 1090) GN=hemL PE=3 SV=1
765	848	A0A1D3GE77	0.72	330.34	1.695E6	3.471E6	3.537E6	3.092E6	1.00	2.05	2.09	1.82	1.695E6	3.471E6	3.537E6	3.092E6	1.00	2.05	2.09	1.82	3	26	1	iTRAQ 4plex (K N-term)	45010	Glutamate-1-semialdehyde 2 1-aminomutase OS=Neisseria gonorrhoeae GN=hemL PE=3 SV=1
525	922	A0A1D3HXV4	6.20	330.30	4.336E7	4.291E7	4.269E7	5.05E7	1.00	0.99	0.98	1.16	4.336E7	4.291E7	4.269E7	5.05E7	1.00	0.99	0.98	1.16	77	26	26	Carbamidomethylation; iTRAQ 4plex (K N-term); Oxidation (M); Deamidation (NQ)	44578	Cysteine desulfurase IscS OS=Neisseria gonorrhoeae GN=iscS PE=3 SV=1
525	923	B4RMB8	6.20	330.30	4.336E7	4.291E7	4.269E7	5.05E7	1.00	0.99	0.98	1.16	4.336E7	4.291E7	4.269E7	5.05E7	1.00	0.99	0.98	1.16	77	26	26	Carbamidomethylation; iTRAQ 4plex (K N-term); Oxidation (M); Deamidation (NQ)	44578	Cysteine desulfurase IscS OS=Neisseria gonorrhoeae (strain NCCP11945) GN=iscS PE=3 SV=1
525	924	A0A0M3GU96	6.20	330.30	4.336E7	4.291E7	4.269E7	5.05E7	1.00	0.99	0.98	1.16	4.336E7	4.291E7	4.269E7	5.05E7	1.00	0.99	0.98	1.16	77	26	26	Carbamidomethylation; iTRAQ 4plex (K N-term); Oxidation (M); Deamidation (NQ)	44578	Cysteine desulfurase IscS OS=Neisseria gonorrhoeae MIA_2011_03-10 GN=iscS PE=3 SV=1
525	925	Q5F8X4	6.20	330.30	4.336E7	4.291E7	4.269E7	5.05E7	1.00	0.99	0.98	1.16	4.336E7	4.291E7	4.269E7	5.05E7	1.00	0.99	0.98	1.16	77	26	26	Carbamidomethylation; iTRAQ 4plex (K N-term); Oxidation (M); Deamidation (NQ)	44578	Cysteine desulfurase IscS OS=Neisseria gonorrhoeae (strain ATCC 700825 / FA 1090) GN=iscS PE=3 SV=1
758	1006	A0A1D3G196	1.61	329.71	4.896E7	4.177E7	4.207E7	4.176E7	1.00	0.85	0.86	0.85	4.896E7	4.177E7	4.207E7	4.176E7	1.00	0.85	0.86	0.85	65	32	32	iTRAQ 4plex (K N-term); Oxidation (M); Deamidation (NQ)	48743	Na(+)-translocating NADH-quinone reductase subunit A OS=Neisseria gonorrhoeae GN=nqrA PE=3 SV=1
538	1223	A0A0M3H023	7.09	329.25	5.746E7	4.539E7	4.63E7	5.432E7	1.00	0.79	0.81	0.95	5.746E7	4.539E7	4.63E7	5.432E7	1.00	0.79	0.81	0.95	73	38	38	Carbamidomethylation; iTRAQ 4plex (K N-term); Oxidation (M); Deamidation (NQ)	64449	Succinate dehydrogenase flavoprotein subunit OS=Neisseria gonorrhoeae MIA_2011_03-10 GN=sdhA PE=3 SV=1
538	1224	Q5F870	7.09	329.25	5.746E7	4.539E7	4.63E7	5.432E7	1.00	0.79	0.81	0.95	5.746E7	4.539E7	4.63E7	5.432E7	1.00	0.79	0.81	0.95	73	38	38	Carbamidomethylation; iTRAQ 4plex (K N-term); Oxidation (M); Deamidation (NQ)	64449	Succinate dehydrogenase flavoprotein subunit OS=Neisseria gonorrhoeae (strain ATCC 700825 / FA 1090) GN=NGO_0921 PE=3 SV=1
538	1222	B4RL68	7.09	329.25	5.746E7	4.539E7	4.63E7	5.432E7	1.00	0.79	0.81	0.95	5.746E7	4.539E7	4.63E7	5.432E7	1.00	0.79	0.81	0.95	73	38	38	Carbamidomethylation; iTRAQ 4plex (K N-term); Oxidation (M); Deamidation (NQ)	64449	Succinate dehydrogenase flavoprotein subunit OS=Neisseria gonorrhoeae (strain NCCP11945) GN=NGK_0878 PE=3 SV=1
538	1225	D6H8F3	7.09	329.25	5.746E7	4.539E7	4.63E7	5.432E7	1.00	0.79	0.81	0.95	5.746E7	4.539E7	4.63E7	5.432E7	1.00	0.79	0.81	0.95	73	38	38	Carbamidomethylation; iTRAQ 4plex (K N-term); Oxidation (M); Deamidation (NQ)	64449	Succinate dehydrogenase flavoprotein subunit OS=Neisseria gonorrhoeae DGI2 GN=NGMG_01336 PE=3 SV=1
538	1226	A0A1D3J163	7.09	329.25	5.746E7	4.539E7	4.63E7	5.432E7	1.00	0.79	0.81	0.95	5.746E7	4.539E7	4.63E7	5.432E7	1.00	0.79	0.81	0.95	73	38	38	Carbamidomethylation; iTRAQ 4plex (K N-term); Oxidation (M); Deamidation (NQ)	64449	Succinate dehydrogenase flavoprotein subunit OS=Neisseria gonorrhoeae GN=sdhA PE=3 SV=1
633	441	A0A1D3GQN8	1.07	329.24	6.404E7	6.954E7	7.143E7	7.227E7	1.00	1.09	1.12	1.13	6.404E7	6.954E7	7.143E7	7.227E7	1.00	1.09	1.12	1.13	81	30	30	Carbamidomethylation; iTRAQ 4plex (K N-term); Oxidation (M); Deamidation (NQ)	40864	Beta sliding clamp OS=Neisseria gonorrhoeae GN=dnaN PE=3 SV=1
633	442	A0A0M3GUM9	1.07	329.24	6.404E7	6.954E7	7.143E7	7.227E7	1.00	1.09	1.12	1.13	6.404E7	6.954E7	7.143E7	7.227E7	1.00	1.09	1.12	1.13	81	30	30	Carbamidomethylation; iTRAQ 4plex (K N-term); Oxidation (M); Deamidation (NQ)	40864	Beta sliding clamp OS=Neisseria gonorrhoeae MIA_2011_03-10 GN=M736_08485 PE=3 SV=1
633	443	D6H9M0	1.07	329.24	6.404E7	6.954E7	7.143E7	7.227E7	1.00	1.09	1.12	1.13	6.404E7	6.954E7	7.143E7	7.227E7	1.00	1.09	1.12	1.13	81	30	30	Carbamidomethylation; iTRAQ 4plex (K N-term); Oxidation (M); Deamidation (NQ)	40864	Beta sliding clamp OS=Neisseria gonorrhoeae DGI2 GN=NGMG_00503 PE=3 SV=1
938	4134	D5K9H5	61.90	328.92	7.081E6	3.256E7	2.817E7	3.171E7	1.00	4.60	3.98	4.48	7.081E6	3.256E7	2.817E7	3.171E7	1.00	4.60	3.98	4.48	62	16	16	Carbamidomethylation; iTRAQ 4plex (K N-term); Oxidation (M); Deamidation (NQ)	28884	TrbJ OS=Neisseria gonorrhoeae PE=4 SV=1
938	4135	A0A171IPT9	61.90	328.92	7.081E6	3.256E7	2.817E7	3.171E7	1.00	4.60	3.98	4.48	7.081E6	3.256E7	2.817E7	3.171E7	1.00	4.60	3.98	4.48	62	16	16	Carbamidomethylation; iTRAQ 4plex (K N-term); Oxidation (M); Deamidation (NQ)	28884	TrbJ OS=Neisseria gonorrhoeae TCDC-NG08107 GN=NGTW08_p0024 PE=4 SV=1
938	4136	A0A0M3GY15	61.90	328.92	7.081E6	3.256E7	2.817E7	3.171E7	1.00	4.60	3.98	4.48	7.081E6	3.256E7	2.817E7	3.171E7	1.00	4.60	3.98	4.48	62	16	16	Carbamidomethylation; iTRAQ 4plex (K N-term); Oxidation (M); Deamidation (NQ)	28884	Conjugal transfer protein TrbJ OS=Neisseria gonorrhoeae MIA_2011_03-10 GN=M736_02605 PE=4 SV=1
748	1607	Q5F6Q4	7.17	328.49	1.487E7	2.607E7	2.774E7	2.981E7	1.00	1.75	1.87	2.00	1.487E7	2.607E7	2.774E7	2.981E7	1.00	1.75	1.87	2.00	53	46	46	Carbamidomethylation; iTRAQ 4plex (K N-term); Deamidation (NQ)	101945	Ligand-gated channel OS=Neisseria gonorrhoeae (strain ATCC 700825 / FA 1090) GN=NGO_1495 PE=3 SV=1
748	1608	Q9KK96	7.17	328.49	1.487E7	2.607E7	2.774E7	2.981E7	1.00	1.75	1.87	2.00	1.487E7	2.607E7	2.774E7	2.981E7	1.00	1.75	1.87	2.00	53	46	46	Carbamidomethylation; iTRAQ 4plex (K N-term); Deamidation (NQ)	101945	Transferrin-binding protein A OS=Neisseria gonorrhoeae GN=tbpA PE=3 SV=1
735	688	A0A1D3EK49	2.16	328.02	3.359E5	1.705E6	2.061E6	2.5E6	1.00	5.07	6.14	7.44	3.359E5	1.705E6	2.061E6	2.5E6	1.00	5.07	6.14	7.44	3	25	1	iTRAQ 4plex (K N-term)	36937	Glyceraldehyde-3-phosphate dehydrogenase OS=Neisseria gonorrhoeae GN=gap_1 PE=3 SV=1
735	689	D6H598	2.16	328.02	3.359E5	1.705E6	2.061E6	2.5E6	1.00	5.07	6.14	7.44	3.359E5	1.705E6	2.061E6	2.5E6	1.00	5.07	6.14	7.44	3	25	1	iTRAQ 4plex (K N-term)	36937	Glyceraldehyde-3-phosphate dehydrogenase OS=Neisseria gonorrhoeae DGI2 GN=NGMG_01992 PE=3 SV=1
735	690	B4RR40	2.16	328.02	3.359E5	1.705E6	2.061E6	2.5E6	1.00	5.07	6.14	7.44	3.359E5	1.705E6	2.061E6	2.5E6	1.00	5.07	6.14	7.44	3	25	1	iTRAQ 4plex (K N-term)	36937	Glyceraldehyde-3-phosphate dehydrogenase OS=Neisseria gonorrhoeae (strain NCCP11945) GN=NGK_2498 PE=3 SV=1
739	691	A0A1D3ER78	22.73	327.69	3.441E6	2.855E6	5.665E5	3.195E5	1.00	0.83	0.16	0.09	3.441E6	2.855E6	5.665E5	3.195E5	1.00	0.83	0.16	0.09	3	25	1	iTRAQ 4plex (K N-term)	36965	Glyceraldehyde-3-phosphate dehydrogenase OS=Neisseria gonorrhoeae GN=gap_1 PE=3 SV=1
739	692	Q5F5Z2	22.73	327.69	3.441E6	2.855E6	5.665E5	3.195E5	1.00	0.83	0.16	0.09	3.441E6	2.855E6	5.665E5	3.195E5	1.00	0.83	0.16	0.09	3	25	1	iTRAQ 4plex (K N-term)	36965	Glyceraldehyde-3-phosphate dehydrogenase OS=Neisseria gonorrhoeae (strain ATCC 700825 / FA 1090) GN=gapA PE=3 SV=1
559	6908	A0A1D3EY67	7.02	327.42	1.159E8	1.101E8	1.186E8	1.316E8	1.00	0.95	1.02	1.14	1.159E8	1.101E8	1.186E8	1.316E8	1.00	0.95	1.02	1.14	61	21	21	Carbamidomethylation; iTRAQ 4plex (K N-term); Oxidation (M); Deamidation (NQ)	20745	Oxidoreductase OS=Neisseria gonorrhoeae GN=WHOO_00118 PE=4 SV=1
559	6909	A0A1D3F639	7.02	327.42	1.159E8	1.101E8	1.186E8	1.316E8	1.00	0.95	1.02	1.14	1.159E8	1.101E8	1.186E8	1.316E8	1.00	0.95	1.02	1.14	61	21	21	Carbamidomethylation; iTRAQ 4plex (K N-term); Oxidation (M); Deamidation (NQ)	20687	Oxidoreductase OS=Neisseria gonorrhoeae GN=WHOF_00118 PE=4 SV=1
559	6910	A0A0M3GXJ8	7.02	327.42	1.159E8	1.101E8	1.186E8	1.316E8	1.00	0.95	1.02	1.14	1.159E8	1.101E8	1.186E8	1.316E8	1.00	0.95	1.02	1.14	60	21	21	Carbamidomethylation; iTRAQ 4plex (K N-term); Oxidation (M); Deamidation (NQ)	20899	Oxidoreductase OS=Neisseria gonorrhoeae MIA_2011_03-10 GN=M736_06050 PE=4 SV=1
559	6911	B4RQ38	7.02	327.42	1.159E8	1.101E8	1.186E8	1.316E8	1.00	0.95	1.02	1.14	1.159E8	1.101E8	1.186E8	1.316E8	1.00	0.95	1.02	1.14	60	21	21	Carbamidomethylation; iTRAQ 4plex (K N-term); Oxidation (M); Deamidation (NQ)	20899	Oxidoreductase OS=Neisseria gonorrhoeae (strain NCCP11945) GN=NGK_0152 PE=4 SV=1
559	6912	D6HA60	7.02	327.42	1.159E8	1.101E8	1.186E8	1.316E8	1.00	0.95	1.02	1.14	1.159E8	1.101E8	1.186E8	1.316E8	1.00	0.95	1.02	1.14	60	21	21	Carbamidomethylation; iTRAQ 4plex (K N-term); Oxidation (M); Deamidation (NQ)	20899	Oxidoreductase OS=Neisseria gonorrhoeae DGI2 GN=NGMG_00376 PE=4 SV=1
730	1151	B4RLF0	1.76	326.62	2.77E5	1.356E6	1.414E6	1.462E6	1.00	4.89	5.10	5.28	2.77E5	1.356E6	1.414E6	1.462E6	1.00	4.89	5.10	5.28	3	30	1	iTRAQ 4plex (K N-term); Deamidation (NQ)	64200	2-isopropylmalate synthase OS=Neisseria gonorrhoeae (strain NCCP11945) GN=leuA PE=3 SV=1
730	1152	D6H883	1.76	326.62	2.77E5	1.356E6	1.414E6	1.462E6	1.00	4.89	5.10	5.28	2.77E5	1.356E6	1.414E6	1.462E6	1.00	4.89	5.10	5.28	3	30	1	iTRAQ 4plex (K N-term); Deamidation (NQ)	64200	2-isopropylmalate synthase OS=Neisseria gonorrhoeae DGI2 GN=leuA PE=3 SV=1
730	1154	A0A1D3I6H9	1.76	326.62	2.77E5	1.356E6	1.414E6	1.462E6	1.00	4.89	5.10	5.28	2.77E5	1.356E6	1.414E6	1.462E6	1.00	4.89	5.10	5.28	3	30	1	iTRAQ 4plex (K N-term); Deamidation (NQ)	64200	2-isopropylmalate synthase OS=Neisseria gonorrhoeae GN=leuA PE=3 SV=1
648	916	A0A1D3FWF6	0.74	325.96	2.81E5	3.921E5	3.895E5	3.84E5	1.00	1.40	1.39	1.37	2.81E5	3.921E5	3.895E5	3.84E5	1.00	1.40	1.39	1.37	6	34	1	iTRAQ 4plex (K N-term); Deamidation (NQ)	56761	Peptidyl-prolyl cis-trans isomerase OS=Neisseria gonorrhoeae GN=ppiD PE=4 SV=1
648	917	D6H7U0	0.74	325.96	2.81E5	3.921E5	3.895E5	3.84E5	1.00	1.40	1.39	1.37	2.81E5	3.921E5	3.895E5	3.84E5	1.00	1.40	1.39	1.37	6	34	1	iTRAQ 4plex (K N-term); Deamidation (NQ)	56742	Uncharacterized protein OS=Neisseria gonorrhoeae DGI2 GN=NGMG_01123 PE=4 SV=1
648	918	A0A1D3H8T1	0.74	325.96	2.81E5	3.921E5	3.895E5	3.84E5	1.00	1.40	1.39	1.37	2.81E5	3.921E5	3.895E5	3.84E5	1.00	1.40	1.39	1.37	6	34	1	iTRAQ 4plex (K N-term); Deamidation (NQ)	56742	Peptidyl-prolyl cis-trans isomerase OS=Neisseria gonorrhoeae GN=ppiD PE=4 SV=1
648	919	A0A0M3GWR9	0.74	325.96	2.81E5	3.921E5	3.895E5	3.84E5	1.00	1.40	1.39	1.37	2.81E5	3.921E5	3.895E5	3.84E5	1.00	1.40	1.39	1.37	6	34	1	iTRAQ 4plex (K N-term); Deamidation (NQ)	56742	Peptidylprolyl isomerase OS=Neisseria gonorrhoeae MIA_2011_03-10 GN=M736_07245 PE=4 SV=1
648	921	B4RLV2	0.74	325.96	2.81E5	3.921E5	3.895E5	3.84E5	1.00	1.40	1.39	1.37	2.81E5	3.921E5	3.895E5	3.84E5	1.00	1.40	1.39	1.37	6	34	1	iTRAQ 4plex (K N-term); Deamidation (NQ)	56742	Putative peptidyl-prolyl cis-trans isomerase OS=Neisseria gonorrhoeae (strain NCCP11945) GN=NGK_1112 PE=4 SV=1
858	702	Q5F5D9	2.09	325.84	2.236E7	2.385E7	2.383E7	2.226E7	1.00	1.07	1.07	1.00	2.236E7	2.385E7	2.383E7	2.226E7	1.00	1.07	1.07	1.00	75	25	25	iTRAQ 4plex (K N-term); Oxidation (M); Deamidation (NQ)	41998	GTPase Obg OS=Neisseria gonorrhoeae (strain ATCC 700825 / FA 1090) GN=obg PE=1 SV=1
858	703	B4RQP4	2.09	325.84	2.236E7	2.385E7	2.383E7	2.226E7	1.00	1.07	1.07	1.00	2.236E7	2.385E7	2.383E7	2.226E7	1.00	1.07	1.07	1.00	75	25	25	iTRAQ 4plex (K N-term); Oxidation (M); Deamidation (NQ)	41998	GTPase Obg OS=Neisseria gonorrhoeae (strain NCCP11945) GN=obg PE=3 SV=1
858	704	A0A0M3GWH2	2.09	325.84	2.236E7	2.385E7	2.383E7	2.226E7	1.00	1.07	1.07	1.00	2.236E7	2.385E7	2.383E7	2.226E7	1.00	1.07	1.07	1.00	75	25	25	iTRAQ 4plex (K N-term); Oxidation (M); Deamidation (NQ)	41998	GTPase Obg OS=Neisseria gonorrhoeae MIA_2011_03-10 GN=obg PE=3 SV=1
858	705	A0A1D3FB03	2.09	325.84	2.236E7	2.385E7	2.383E7	2.226E7	1.00	1.07	1.07	1.00	2.236E7	2.385E7	2.383E7	2.226E7	1.00	1.07	1.07	1.00	75	25	25	iTRAQ 4plex (K N-term); Oxidation (M); Deamidation (NQ)	41998	GTPase Obg OS=Neisseria gonorrhoeae GN=obgE PE=3 SV=1
581	1545	Q5F7G0	0.61	325.83	1.03E5	8.438E4	8.67E4	9.574E4	1.00	0.82	0.84	0.93	1.03E5	8.438E4	8.67E4	9.574E4	1.00	0.82	0.84	0.93	2	36	1	iTRAQ 4plex (K N-term)	64572	Glutamine--tRNA ligase OS=Neisseria gonorrhoeae (strain ATCC 700825 / FA 1090) GN=glnS PE=3 SV=2
581	1637	B4RJ33	0.61	325.83	1.03E5	8.438E4	8.67E4	9.574E4	1.00	0.82	0.84	0.93	1.03E5	8.438E4	8.67E4	9.574E4	1.00	0.82	0.84	0.93	2	36	1	iTRAQ 4plex (K N-term)	65758	Glutamine--tRNA ligase OS=Neisseria gonorrhoeae (strain NCCP11945) GN=glnS PE=3 SV=1
581	1638	A0A1D3GT04	0.61	325.83	1.03E5	8.438E4	8.67E4	9.574E4	1.00	0.82	0.84	0.93	1.03E5	8.438E4	8.67E4	9.574E4	1.00	0.82	0.84	0.93	2	36	1	iTRAQ 4plex (K N-term)	65758	Glutamine--tRNA ligase OS=Neisseria gonorrhoeae GN=glnS PE=3 SV=1
581	1639	A0A1D3FKL4	0.61	325.83	1.03E5	8.438E4	8.67E4	9.574E4	1.00	0.82	0.84	0.93	1.03E5	8.438E4	8.67E4	9.574E4	1.00	0.82	0.84	0.93	2	36	1	iTRAQ 4plex (K N-term)	65774	Glutamine--tRNA ligase OS=Neisseria gonorrhoeae GN=glnS PE=3 SV=1
568	1640	A0A1D3FQR6	0.45	325.64	3.999E5	3.842E5	3.964E5	3.539E5	1.00	0.96	0.99	0.88	3.999E5	3.842E5	3.964E5	3.539E5	1.00	0.96	0.99	0.88	2	36	1	iTRAQ 4plex (K N-term)	65775	Glutamine--tRNA ligase OS=Neisseria gonorrhoeae GN=glnS PE=3 SV=1
568	1641	A0A0M3GVX4	0.45	325.64	3.999E5	3.842E5	3.964E5	3.539E5	1.00	0.96	0.99	0.88	3.999E5	3.842E5	3.964E5	3.539E5	1.00	0.96	0.99	0.88	2	36	1	iTRAQ 4plex (K N-term)	65775	Glutamine--tRNA ligase OS=Neisseria gonorrhoeae MIA_2011_03-10 GN=glnS PE=3 SV=1
820	1108	A0A1D3GRD6	0.67	325.54	1.755E7	1.853E7	1.837E7	1.9E7	1.00	1.06	1.05	1.08	1.755E7	1.853E7	1.837E7	1.9E7	1.00	1.06	1.05	1.08	64	31	31	Carbamidomethylation; iTRAQ 4plex (K N-term); Oxidation (M); Deamidation (NQ)	58058	Chromosomal replication initiator protein DnaA OS=Neisseria gonorrhoeae GN=dnaA PE=3 SV=1
820	1147	A0A1D3HNR2	0.67	325.54	1.755E7	1.853E7	1.837E7	1.9E7	1.00	1.06	1.05	1.08	1.755E7	1.853E7	1.837E7	1.9E7	1.00	1.06	1.05	1.08	64	31	31	Carbamidomethylation; iTRAQ 4plex (K N-term); Oxidation (M); Deamidation (NQ)	58084	Chromosomal replication initiator protein DnaA OS=Neisseria gonorrhoeae GN=dnaA PE=3 SV=1
820	1109	A0A0M3GW16	0.67	325.54	1.755E7	1.853E7	1.837E7	1.9E7	1.00	1.06	1.05	1.08	1.755E7	1.853E7	1.837E7	1.9E7	1.00	1.06	1.05	1.08	64	31	31	Carbamidomethylation; iTRAQ 4plex (K N-term); Oxidation (M); Deamidation (NQ)	58058	Chromosomal replication initiator protein DnaA OS=Neisseria gonorrhoeae MIA_2011_03-10 GN=dnaA PE=3 SV=1
820	1110	D6H9M1	0.67	325.54	1.755E7	1.853E7	1.837E7	1.9E7	1.00	1.06	1.05	1.08	1.755E7	1.853E7	1.837E7	1.9E7	1.00	1.06	1.05	1.08	64	31	31	Carbamidomethylation; iTRAQ 4plex (K N-term); Oxidation (M); Deamidation (NQ)	58058	Chromosomal replication initiator protein DnaA OS=Neisseria gonorrhoeae DGI2 GN=dnaA PE=3 SV=1
820	1111	Q5FAJ2	0.67	325.54	1.755E7	1.853E7	1.837E7	1.9E7	1.00	1.06	1.05	1.08	1.755E7	1.853E7	1.837E7	1.9E7	1.00	1.06	1.05	1.08	64	31	31	Carbamidomethylation; iTRAQ 4plex (K N-term); Oxidation (M); Deamidation (NQ)	58058	Chromosomal replication initiator protein DnaA OS=Neisseria gonorrhoeae (strain ATCC 700825 / FA 1090) GN=dnaA PE=3 SV=1
733	864	A0A1D3EC62	5.26	325.48	4.412E7	3.747E7	3.643E7	4.33E7	1.00	0.85	0.83	0.98	4.412E7	3.747E7	3.643E7	4.33E7	1.00	0.85	0.83	0.98	73	26	26	Carbamidomethylation; iTRAQ 4plex (K N-term); Oxidation (M); Deamidation (NQ)	44950	Serine hydroxymethyltransferase OS=Neisseria gonorrhoeae GN=glyA PE=3 SV=1
733	865	Q9XB01	5.26	325.48	4.412E7	3.747E7	3.643E7	4.33E7	1.00	0.85	0.83	0.98	4.412E7	3.747E7	3.643E7	4.33E7	1.00	0.85	0.83	0.98	73	26	26	Carbamidomethylation; iTRAQ 4plex (K N-term); Oxidation (M); Deamidation (NQ)	44950	Serine hydroxymethyltransferase OS=Neisseria gonorrhoeae GN=glyA PE=3 SV=2
733	928	A0A1D3FCE1	5.26	325.48	4.412E7	3.747E7	3.643E7	4.33E7	1.00	0.85	0.83	0.98	4.412E7	3.747E7	3.643E7	4.33E7	1.00	0.85	0.83	0.98	73	26	26	Carbamidomethylation; iTRAQ 4plex (K N-term); Oxidation (M); Deamidation (NQ)	45003	Serine hydroxymethyltransferase OS=Neisseria gonorrhoeae GN=glyA PE=3 SV=1
733	929	A0A0M3GW94	5.26	325.48	4.412E7	3.747E7	3.643E7	4.33E7	1.00	0.85	0.83	0.98	4.412E7	3.747E7	3.643E7	4.33E7	1.00	0.85	0.83	0.98	73	26	26	Carbamidomethylation; iTRAQ 4plex (K N-term); Oxidation (M); Deamidation (NQ)	45003	Serine hydroxymethyltransferase OS=Neisseria gonorrhoeae MIA_2011_03-10 GN=glyA PE=3 SV=1
733	930	B4RLC9	5.26	325.48	4.412E7	3.747E7	3.643E7	4.33E7	1.00	0.85	0.83	0.98	4.412E7	3.747E7	3.643E7	4.33E7	1.00	0.85	0.83	0.98	73	26	26	Carbamidomethylation; iTRAQ 4plex (K N-term); Oxidation (M); Deamidation (NQ)	45003	Serine hydroxymethyltransferase OS=Neisseria gonorrhoeae (strain NCCP11945) GN=glyA PE=3 SV=1
733	933	D6H8A2	5.26	325.48	4.412E7	3.747E7	3.643E7	4.33E7	1.00	0.85	0.83	0.98	4.412E7	3.747E7	3.643E7	4.33E7	1.00	0.85	0.83	0.98	73	26	26	Carbamidomethylation; iTRAQ 4plex (K N-term); Oxidation (M); Deamidation (NQ)	45003	Serine hydroxymethyltransferase OS=Neisseria gonorrhoeae DGI2 GN=glyA PE=3 SV=1
226	4174	A5HM82	1.51	325.25	5.142E4	2.769E4	2.554E4	2.073E4	1.00	0.54	0.50	0.40	5.142E4	2.769E4	2.554E4	2.073E4	1.00	0.54	0.50	0.40	6	27	1	iTRAQ 4plex (K N-term); Deamidation (NQ)	29296	Porin (Fragment) OS=Neisseria gonorrhoeae GN=porB1a PE=4 SV=1
812	1553	Q5F6S7	0.19	324.96	4.509E5	5.262E5	5.329E5	5.069E5	1.00	1.17	1.18	1.12	4.509E5	5.262E5	5.329E5	5.069E5	1.00	1.17	1.18	1.12	3	27	1	iTRAQ 4plex (K N-term)	53776	NAD(P) transhydrogenase subunit alpha OS=Neisseria gonorrhoeae (strain ATCC 700825 / FA 1090) GN=pntA PE=3 SV=1
812	1647	A0A1D3FGD0	0.19	324.96	4.509E5	5.262E5	5.329E5	5.069E5	1.00	1.17	1.18	1.12	4.509E5	5.262E5	5.329E5	5.069E5	1.00	1.17	1.18	1.12	3	27	1	iTRAQ 4plex (K N-term)	53677	NAD(P) transhydrogenase subunit alpha OS=Neisseria gonorrhoeae GN=pntA PE=3 SV=1
234	5233	D6H528	3.68	324.82	2.276E8	2.322E8	2.201E8	2.08E8	1.00	1.02	0.97	0.91	2.276E8	2.322E8	2.201E8	2.08E8	1.00	1.02	0.97	0.91	70	29	29	iTRAQ 4plex (K N-term); Oxidation (M); Deamidation (NQ)	23361	50S ribosomal protein L4 OS=Neisseria gonorrhoeae DGI2 GN=rplD PE=3 SV=1
234	5234	A0A1D3EXG9	3.68	324.82	2.276E8	2.322E8	2.201E8	2.08E8	1.00	1.02	0.97	0.91	2.276E8	2.322E8	2.201E8	2.08E8	1.00	1.02	0.97	0.91	70	29	29	iTRAQ 4plex (K N-term); Oxidation (M); Deamidation (NQ)	23303	50S ribosomal protein L4 OS=Neisseria gonorrhoeae GN=rplD PE=3 SV=1
234	5235	A0A0M3GYJ7	3.68	324.82	2.276E8	2.322E8	2.201E8	2.08E8	1.00	1.02	0.97	0.91	2.276E8	2.322E8	2.201E8	2.08E8	1.00	1.02	0.97	0.91	70	29	29	iTRAQ 4plex (K N-term); Oxidation (M); Deamidation (NQ)	23303	50S ribosomal protein L4 OS=Neisseria gonorrhoeae MIA_2011_03-10 GN=rplD PE=3 SV=1
234	5236	B4RQX9	3.68	324.82	2.276E8	2.322E8	2.201E8	2.08E8	1.00	1.02	0.97	0.91	2.276E8	2.322E8	2.201E8	2.08E8	1.00	1.02	0.97	0.91	70	29	29	iTRAQ 4plex (K N-term); Oxidation (M); Deamidation (NQ)	23303	50S ribosomal protein L4 OS=Neisseria gonorrhoeae (strain NCCP11945) GN=rplD PE=3 SV=1
234	5237	Q5F5S8	3.68	324.82	2.276E8	2.322E8	2.201E8	2.08E8	1.00	1.02	0.97	0.91	2.276E8	2.322E8	2.201E8	2.08E8	1.00	1.02	0.97	0.91	70	29	29	iTRAQ 4plex (K N-term); Oxidation (M); Deamidation (NQ)	23303	50S ribosomal protein L4 OS=Neisseria gonorrhoeae (strain ATCC 700825 / FA 1090) GN=rplD PE=3 SV=1
234	5238	A0A1D3IWB8	3.68	324.82	2.276E8	2.322E8	2.201E8	2.08E8	1.00	1.02	0.97	0.91	2.276E8	2.322E8	2.201E8	2.08E8	1.00	1.02	0.97	0.91	70	29	29	iTRAQ 4plex (K N-term); Oxidation (M); Deamidation (NQ)	23361	50S ribosomal protein L4 OS=Neisseria gonorrhoeae GN=rplD PE=3 SV=1
993	1431	A0A1D3G2C3	1.61	324.61	2.82E5	1.231E6	1.283E6	1.233E6	1.00	4.36	4.55	4.37	2.82E5	1.231E6	1.283E6	1.233E6	1.00	4.36	4.55	4.37	2	26	1	iTRAQ 4plex (K N-term)	60453	Paraquat-inducible protein B OS=Neisseria gonorrhoeae GN=pqiB PE=4 SV=1
993	1435	D6H6S0	1.61	324.61	2.82E5	1.231E6	1.283E6	1.233E6	1.00	4.36	4.55	4.37	2.82E5	1.231E6	1.283E6	1.233E6	1.00	4.36	4.55	4.37	2	26	1	iTRAQ 4plex (K N-term)	60453	PqiB protein OS=Neisseria gonorrhoeae DGI2 GN=NGMG_01843 PE=4 SV=1
876	1767	B4RQ28	7.52	324.43	1.274E7	1.528E7	1.444E7	1.242E7	1.00	1.20	1.13	0.98	1.274E7	1.528E7	1.444E7	1.242E7	1.00	1.20	1.13	0.98	58	35	35	iTRAQ 4plex (K N-term); Oxidation (M); Deamidation (NQ)	88479	PonA OS=Neisseria gonorrhoeae (strain NCCP11945) GN=NGK_0142 PE=4 SV=1
876	1768	I4DT90	7.52	324.43	1.274E7	1.528E7	1.444E7	1.242E7	1.00	1.20	1.13	0.98	1.274E7	1.528E7	1.444E7	1.242E7	1.00	1.20	1.13	0.98	58	35	35	iTRAQ 4plex (K N-term); Oxidation (M); Deamidation (NQ)	88479	Penicillin-binding protein 1 OS=Neisseria gonorrhoeae GN=ponA PE=4 SV=1
876	1771	I4DTA7	7.52	324.43	1.274E7	1.528E7	1.444E7	1.242E7	1.00	1.20	1.13	0.98	1.274E7	1.528E7	1.444E7	1.242E7	1.00	1.20	1.13	0.98	58	35	35	iTRAQ 4plex (K N-term); Oxidation (M); Deamidation (NQ)	88525	Penicillin-binding protein 1 OS=Neisseria gonorrhoeae GN=ponA PE=4 SV=1
876	1776	A0A1D3HQM1	7.52	324.43	1.274E7	1.528E7	1.444E7	1.242E7	1.00	1.20	1.13	0.98	1.274E7	1.528E7	1.444E7	1.242E7	1.00	1.20	1.13	0.98	58	35	35	iTRAQ 4plex (K N-term); Oxidation (M); Deamidation (NQ)	88493	Protein PonA OS=Neisseria gonorrhoeae GN=mrcA PE=4 SV=1
1017	1432	A0A0M3GZJ3	0.88	324.41	4.889E5	2.072E5	2.007E5	2.418E5	1.00	0.42	0.41	0.49	4.889E5	2.072E5	2.007E5	2.418E5	1.00	0.42	0.41	0.49	2	26	1	iTRAQ 4plex (K N-term)	60481	Paraquat-inducible protein B OS=Neisseria gonorrhoeae MIA_2011_03-10 GN=M736_10885 PE=4 SV=1
1017	1433	B4RN34	0.88	324.41	4.889E5	2.072E5	2.007E5	2.418E5	1.00	0.42	0.41	0.49	4.889E5	2.072E5	2.007E5	2.418E5	1.00	0.42	0.41	0.49	2	26	1	iTRAQ 4plex (K N-term)	60481	PqiB OS=Neisseria gonorrhoeae (strain NCCP11945) GN=NGK_1544 PE=4 SV=1
1017	1434	A0A1D3GXP7	0.88	324.41	4.889E5	2.072E5	2.007E5	2.418E5	1.00	0.42	0.41	0.49	4.889E5	2.072E5	2.007E5	2.418E5	1.00	0.42	0.41	0.49	2	26	1	iTRAQ 4plex (K N-term)	60481	Paraquat-inducible protein B OS=Neisseria gonorrhoeae GN=pqiB PE=4 SV=1
1017	1436	Q5F766	0.88	324.41	4.889E5	2.072E5	2.007E5	2.418E5	1.00	0.42	0.41	0.49	4.889E5	2.072E5	2.007E5	2.418E5	1.00	0.42	0.41	0.49	2	26	1	iTRAQ 4plex (K N-term)	60481	Paraquat-inducible protein B OS=Neisseria gonorrhoeae (strain ATCC 700825 / FA 1090) GN=NGO_1320 PE=4 SV=1
627	799	B4RM87	1.49	324.40	4.922E7	5.632E7	5.768E7	5.581E7	1.00	1.14	1.17	1.13	4.922E7	5.632E7	5.768E7	5.581E7	1.00	1.14	1.17	1.13	71	28	28	Carbamidomethylation; iTRAQ 4plex (K N-term); Oxidation (M); Deamidation (NQ)	51713	Aspartyl/glutamyl-tRNA(Asn/Gln) amidotransferase subunit B OS=Neisseria gonorrhoeae (strain NCCP11945) GN=gatB PE=3 SV=1
627	800	A0A1D3H720	1.49	324.40	4.922E7	5.632E7	5.768E7	5.581E7	1.00	1.14	1.17	1.13	4.922E7	5.632E7	5.768E7	5.581E7	1.00	1.14	1.17	1.13	71	28	28	Carbamidomethylation; iTRAQ 4plex (K N-term); Oxidation (M); Deamidation (NQ)	51713	Aspartyl/glutamyl-tRNA(Asn/Gln) amidotransferase subunit B OS=Neisseria gonorrhoeae GN=gatB PE=3 SV=1
627	801	Q5F8V0	1.49	324.40	4.922E7	5.632E7	5.768E7	5.581E7	1.00	1.14	1.17	1.13	4.922E7	5.632E7	5.768E7	5.581E7	1.00	1.14	1.17	1.13	71	28	28	Carbamidomethylation; iTRAQ 4plex (K N-term); Oxidation (M); Deamidation (NQ)	51713	Aspartyl/glutamyl-tRNA(Asn/Gln) amidotransferase subunit B OS=Neisseria gonorrhoeae (strain ATCC 700825 / FA 1090) GN=gatB PE=3 SV=1
756	1153	A0A1D3ECB5	0.62	324.30	2.112E5	1.369E5	1.15E5	1.208E5	1.00	0.65	0.54	0.57	2.112E5	1.369E5	1.15E5	1.208E5	1.00	0.65	0.54	0.57	3	30	1	iTRAQ 4plex (K N-term); Deamidation (NQ)	64228	2-isopropylmalate synthase OS=Neisseria gonorrhoeae GN=leuA PE=3 SV=1
652	376	B4RP09	2.09	324.11	3.684E7	4.051E7	4.3E7	3.897E7	1.00	1.10	1.17	1.06	3.684E7	4.051E7	4.3E7	3.897E7	1.00	1.10	1.17	1.06	78	19	19	Carbamidomethylation; iTRAQ 4plex (K N-term); Oxidation (M); Deamidation (NQ)	39300	Ribosome-binding ATPase YchF OS=Neisseria gonorrhoeae (strain NCCP11945) GN=ychF PE=3 SV=1
652	377	A0A0M3H1W0	2.09	324.11	3.684E7	4.051E7	4.3E7	3.897E7	1.00	1.10	1.17	1.06	3.684E7	4.051E7	4.3E7	3.897E7	1.00	1.10	1.17	1.06	78	19	19	Carbamidomethylation; iTRAQ 4plex (K N-term); Oxidation (M); Deamidation (NQ)	39300	Ribosome-binding ATPase YchF OS=Neisseria gonorrhoeae MIA_2011_03-10 GN=ychF PE=3 SV=1
652	493	A0A1D3GC12	2.09	324.11	3.684E7	4.051E7	4.3E7	3.897E7	1.00	1.10	1.17	1.06	3.684E7	4.051E7	4.3E7	3.897E7	1.00	1.10	1.17	1.06	78	19	19	Carbamidomethylation; iTRAQ 4plex (K N-term); Oxidation (M); Deamidation (NQ)	39272	Ribosome-binding ATPase YchF OS=Neisseria gonorrhoeae GN=engD PE=3 SV=1
652	378	A0A1D3HQQ6	2.09	324.11	3.684E7	4.051E7	4.3E7	3.897E7	1.00	1.10	1.17	1.06	3.684E7	4.051E7	4.3E7	3.897E7	1.00	1.10	1.17	1.06	78	19	19	Carbamidomethylation; iTRAQ 4plex (K N-term); Oxidation (M); Deamidation (NQ)	39300	Ribosome-binding ATPase YchF OS=Neisseria gonorrhoeae GN=engD PE=3 SV=1
652	379	D6HAW3	2.09	324.11	3.684E7	4.051E7	4.3E7	3.897E7	1.00	1.10	1.17	1.06	3.684E7	4.051E7	4.3E7	3.897E7	1.00	1.10	1.17	1.06	78	19	19	Carbamidomethylation; iTRAQ 4plex (K N-term); Oxidation (M); Deamidation (NQ)	39300	Ribosome-binding ATPase YchF OS=Neisseria gonorrhoeae DGI2 GN=ychF PE=3 SV=1
652	380	Q5FAG0	2.09	324.11	3.684E7	4.051E7	4.3E7	3.897E7	1.00	1.10	1.17	1.06	3.684E7	4.051E7	4.3E7	3.897E7	1.00	1.10	1.17	1.06	78	19	19	Carbamidomethylation; iTRAQ 4plex (K N-term); Oxidation (M); Deamidation (NQ)	39300	Ribosome-binding ATPase YchF OS=Neisseria gonorrhoeae (strain ATCC 700825 / FA 1090) GN=ychF PE=3 SV=1
824	1646	A0A1D3GE33	2.32	323.07	8.014E5	1.277E5	9.494E4	8.684E4	1.00	0.16	0.12	0.11	8.014E5	1.277E5	9.494E4	8.684E4	1.00	0.16	0.12	0.11	3	27	1	Carbamidomethylation; iTRAQ 4plex (K N-term)	53617	NAD(P) transhydrogenase subunit alpha OS=Neisseria gonorrhoeae GN=pntA PE=3 SV=1
824	1655	B4RP75	2.32	323.07	8.014E5	1.277E5	9.494E4	8.684E4	1.00	0.16	0.12	0.11	8.014E5	1.277E5	9.494E4	8.684E4	1.00	0.16	0.12	0.11	3	27	1	Carbamidomethylation; iTRAQ 4plex (K N-term)	54661	NAD(P) transhydrogenase subunit alpha OS=Neisseria gonorrhoeae (strain NCCP11945) GN=NGK_1735 PE=3 SV=1
673	580	B4RJL8	3.66	322.81	4.18E7	3.875E7	3.871E7	3.473E7	1.00	0.93	0.93	0.83	4.18E7	3.875E7	3.871E7	3.473E7	1.00	0.93	0.93	0.83	80	31	31	Carbamidomethylation; iTRAQ 4plex (K N-term); Oxidation (M); Deamidation (NQ)	47319	Transcription termination factor Rho OS=Neisseria gonorrhoeae (strain NCCP11945) GN=rho PE=3 SV=1
673	581	Q5FA35	3.66	322.81	4.18E7	3.875E7	3.871E7	3.473E7	1.00	0.93	0.93	0.83	4.18E7	3.875E7	3.871E7	3.473E7	1.00	0.93	0.93	0.83	80	31	31	Carbamidomethylation; iTRAQ 4plex (K N-term); Oxidation (M); Deamidation (NQ)	47319	Transcription termination factor Rho OS=Neisseria gonorrhoeae (strain ATCC 700825 / FA 1090) GN=rho PE=3 SV=1
673	582	A0A1D3FZI3	3.66	322.81	4.18E7	3.875E7	3.871E7	3.473E7	1.00	0.93	0.93	0.83	4.18E7	3.875E7	3.871E7	3.473E7	1.00	0.93	0.93	0.83	80	31	31	Carbamidomethylation; iTRAQ 4plex (K N-term); Oxidation (M); Deamidation (NQ)	47319	Transcription termination factor Rho OS=Neisseria gonorrhoeae GN=rho PE=3 SV=1
673	615	A0A0M3GUG9	3.66	322.81	4.18E7	3.875E7	3.871E7	3.473E7	1.00	0.93	0.93	0.83	4.18E7	3.875E7	3.871E7	3.473E7	1.00	0.93	0.93	0.83	79	31	31	Carbamidomethylation; iTRAQ 4plex (K N-term); Oxidation (M); Deamidation (NQ)	47564	Transcription termination factor Rho OS=Neisseria gonorrhoeae MIA_2011_03-10 GN=rho PE=3 SV=1
673	616	D6HAK2	3.66	322.81	4.18E7	3.875E7	3.871E7	3.473E7	1.00	0.93	0.93	0.83	4.18E7	3.875E7	3.871E7	3.473E7	1.00	0.93	0.93	0.83	79	31	31	Carbamidomethylation; iTRAQ 4plex (K N-term); Oxidation (M); Deamidation (NQ)	47564	Transcription termination factor Rho OS=Neisseria gonorrhoeae DGI2 GN=rho PE=3 SV=1
286	4600	D6H551	2.35	322.77	2.302E8	2.475E8	2.425E8	2.293E8	1.00	1.08	1.05	1.00	2.302E8	2.475E8	2.425E8	2.293E8	1.00	1.08	1.05	1.00	77	26	26	Carbamidomethylation; iTRAQ 4plex (K N-term); Oxidation (M); Acetylation (Protein N-term); Deamidation (NQ)	23250	30S ribosomal protein S4 OS=Neisseria gonorrhoeae DGI2 GN=rpsD PE=3 SV=1
286	4601	A0A0M3GYL7	2.35	322.77	2.302E8	2.475E8	2.425E8	2.293E8	1.00	1.08	1.05	1.00	2.302E8	2.475E8	2.425E8	2.293E8	1.00	1.08	1.05	1.00	77	26	26	Carbamidomethylation; iTRAQ 4plex (K N-term); Oxidation (M); Acetylation (Protein N-term); Deamidation (NQ)	23250	30S ribosomal protein S4 OS=Neisseria gonorrhoeae MIA_2011_03-10 GN=rpsD PE=3 SV=1
286	4602	A0A1D3EJN0	2.35	322.77	2.302E8	2.475E8	2.425E8	2.293E8	1.00	1.08	1.05	1.00	2.302E8	2.475E8	2.425E8	2.293E8	1.00	1.08	1.05	1.00	77	26	26	Carbamidomethylation; iTRAQ 4plex (K N-term); Oxidation (M); Acetylation (Protein N-term); Deamidation (NQ)	23250	30S ribosomal protein S4 OS=Neisseria gonorrhoeae GN=rpsD PE=3 SV=1
286	4603	Q5F5V1	2.35	322.77	2.302E8	2.475E8	2.425E8	2.293E8	1.00	1.08	1.05	1.00	2.302E8	2.475E8	2.425E8	2.293E8	1.00	1.08	1.05	1.00	77	26	26	Carbamidomethylation; iTRAQ 4plex (K N-term); Oxidation (M); Acetylation (Protein N-term); Deamidation (NQ)	23250	30S ribosomal protein S4 OS=Neisseria gonorrhoeae (strain ATCC 700825 / FA 1090) GN=rpsD PE=3 SV=1
555	3400	A0A1D3EXT2	1.25	322.43	5.927E7	6.263E7	6.584E7	6.368E7	1.00	1.06	1.11	1.07	5.927E7	6.263E7	6.584E7	6.368E7	1.00	1.06	1.11	1.07	67	22	22	Carbamidomethylation; iTRAQ 4plex (K N-term); Deamidation (NQ)	41952	S-adenosylmethionine synthase OS=Neisseria gonorrhoeae GN=metK PE=3 SV=1
555	3401	A0A0M3GXH4	1.25	322.43	5.927E7	6.263E7	6.584E7	6.368E7	1.00	1.06	1.11	1.07	5.927E7	6.263E7	6.584E7	6.368E7	1.00	1.06	1.11	1.07	67	22	22	Carbamidomethylation; iTRAQ 4plex (K N-term); Deamidation (NQ)	41935	S-adenosylmethionine synthase OS=Neisseria gonorrhoeae MIA_2011_03-10 GN=metK PE=3 SV=1
555	3402	D6HA62	1.25	322.43	5.927E7	6.263E7	6.584E7	6.368E7	1.00	1.06	1.11	1.07	5.927E7	6.263E7	6.584E7	6.368E7	1.00	1.06	1.11	1.07	67	22	22	Carbamidomethylation; iTRAQ 4plex (K N-term); Deamidation (NQ)	41952	S-adenosylmethionine synthase OS=Neisseria gonorrhoeae DGI2 GN=metK PE=3 SV=1
555	3403	A0A1D3ENX3	1.25	322.43	5.927E7	6.263E7	6.584E7	6.368E7	1.00	1.06	1.11	1.07	5.927E7	6.263E7	6.584E7	6.368E7	1.00	1.06	1.11	1.07	67	22	22	Carbamidomethylation; iTRAQ 4plex (K N-term); Deamidation (NQ)	41935	S-adenosylmethionine synthase OS=Neisseria gonorrhoeae GN=metK PE=3 SV=1
555	3404	B4RQ36	1.25	322.43	5.927E7	6.263E7	6.584E7	6.368E7	1.00	1.06	1.11	1.07	5.927E7	6.263E7	6.584E7	6.368E7	1.00	1.06	1.11	1.07	67	22	22	Carbamidomethylation; iTRAQ 4plex (K N-term); Deamidation (NQ)	41952	S-adenosylmethionine synthase OS=Neisseria gonorrhoeae (strain NCCP11945) GN=metK PE=3 SV=1
819	1330	A0A1D3G2Y2	1.11	322.00	7.714E5	1.073E6	9.471E5	9.732E5	1.00	1.39	1.23	1.26	7.714E5	1.073E6	9.471E5	9.732E5	1.00	1.39	1.23	1.26	8	29	2	iTRAQ 4plex (K N-term)	72045	Murein transglycosylase/nitrite reductase transcriptional regulator OS=Neisseria gonorrhoeae GN=mltD PE=4 SV=1
819	1331	B4RME8	1.11	322.00	7.714E5	1.073E6	9.471E5	9.732E5	1.00	1.39	1.23	1.26	7.714E5	1.073E6	9.471E5	9.732E5	1.00	1.39	1.23	1.26	8	29	2	iTRAQ 4plex (K N-term)	72045	Membrane-bound lytic murein transglycosylase D OS=Neisseria gonorrhoeae (strain NCCP11945) GN=NGK_1308 PE=4 SV=1
852	2920	A0A1D3GV20	0.24	321.85	1.225E6	1.156E6	1.143E6	1.179E6	1.00	0.94	0.93	0.96	1.225E6	1.156E6	1.143E6	1.179E6	1.00	0.94	0.93	0.96	4	20	1	iTRAQ 4plex (K N-term); Oxidation (M)	39258	Histidinol-phosphate aminotransferase OS=Neisseria gonorrhoeae GN=hisC PE=3 SV=1
852	2923	Q5F7D7	0.24	321.85	1.225E6	1.156E6	1.143E6	1.179E6	1.00	0.94	0.93	0.96	1.225E6	1.156E6	1.143E6	1.179E6	1.00	0.94	0.93	0.96	4	20	1	iTRAQ 4plex (K N-term); Oxidation (M)	39258	Histidinol-phosphate aminotransferase OS=Neisseria gonorrhoeae (strain ATCC 700825 / FA 1090) GN=hisC PE=3 SV=1
852	2924	B4RJ05	0.24	321.85	1.225E6	1.156E6	1.143E6	1.179E6	1.00	0.94	0.93	0.96	1.225E6	1.156E6	1.143E6	1.179E6	1.00	0.94	0.93	0.96	4	20	1	iTRAQ 4plex (K N-term); Oxidation (M)	39258	Histidinol-phosphate aminotransferase OS=Neisseria gonorrhoeae (strain NCCP11945) GN=hisC PE=3 SV=1
852	2925	A0A0M3H1G3	0.24	321.85	1.225E6	1.156E6	1.143E6	1.179E6	1.00	0.94	0.93	0.96	1.225E6	1.156E6	1.143E6	1.179E6	1.00	0.94	0.93	0.96	4	20	1	iTRAQ 4plex (K N-term); Oxidation (M)	39258	Histidinol-phosphate aminotransferase OS=Neisseria gonorrhoeae MIA_2011_03-10 GN=hisC PE=3 SV=1
805	1169	A0A1D3FNH4	1.74	321.40	3.124E7	2.599E7	2.7E7	2.646E7	1.00	0.83	0.86	0.85	3.124E7	2.599E7	2.7E7	2.646E7	1.00	0.83	0.86	0.85	67	26	26	Carbamidomethylation; iTRAQ 4plex (K N-term); Oxidation (M); Deamidation (NQ)	49659	Glutamate--cysteine ligase OS=Neisseria gonorrhoeae GN=WHOF_00719 PE=4 SV=1
805	1170	B4RM66	1.74	321.40	3.124E7	2.599E7	2.7E7	2.646E7	1.00	0.83	0.86	0.85	3.124E7	2.599E7	2.7E7	2.646E7	1.00	0.83	0.86	0.85	67	26	26	Carbamidomethylation; iTRAQ 4plex (K N-term); Oxidation (M); Deamidation (NQ)	49659	Glutamate--cysteine ligase OS=Neisseria gonorrhoeae (strain NCCP11945) GN=NGK_1226 PE=4 SV=1
805	1171	D6H703	1.74	321.40	3.124E7	2.599E7	2.7E7	2.646E7	1.00	0.83	0.86	0.85	3.124E7	2.599E7	2.7E7	2.646E7	1.00	0.83	0.86	0.85	67	26	26	Carbamidomethylation; iTRAQ 4plex (K N-term); Oxidation (M); Deamidation (NQ)	49659	Glutamate-cysteine ligase OS=Neisseria gonorrhoeae DGI2 GN=NGMG_01024 PE=4 SV=1
805	1172	A0A0M3GW61	1.74	321.40	3.124E7	2.599E7	2.7E7	2.646E7	1.00	0.83	0.86	0.85	3.124E7	2.599E7	2.7E7	2.646E7	1.00	0.83	0.86	0.85	67	26	26	Carbamidomethylation; iTRAQ 4plex (K N-term); Oxidation (M); Deamidation (NQ)	49659	Glutamate--cysteine ligase OS=Neisseria gonorrhoeae MIA_2011_03-10 GN=M736_00395 PE=4 SV=1
805	1173	Q5F8T0	1.74	321.40	3.124E7	2.599E7	2.7E7	2.646E7	1.00	0.83	0.86	0.85	3.124E7	2.599E7	2.7E7	2.646E7	1.00	0.83	0.86	0.85	67	26	26	Carbamidomethylation; iTRAQ 4plex (K N-term); Oxidation (M); Deamidation (NQ)	49659	Glutamate--cysteine ligase OS=Neisseria gonorrhoeae (strain ATCC 700825 / FA 1090) GN=NGO_0680 PE=4 SV=2
1066	1202	Q5F5H0	8.93	321.36	1.339E7	1.024E7	1.196E7	1.278E7	1.00	0.76	0.89	0.95	1.339E7	1.024E7	1.196E7	1.278E7	1.00	0.76	0.89	0.95	64	32	32	iTRAQ 4plex (K N-term); Deamidation (NQ)	66866	Membrane protein OS=Neisseria gonorrhoeae (strain ATCC 700825 / FA 1090) GN=NGO_1956 PE=4 SV=2
1066	1371	B4RQT7	8.93	321.36	1.339E7	1.024E7	1.196E7	1.278E7	1.00	0.76	0.89	0.95	1.339E7	1.024E7	1.196E7	1.278E7	1.00	0.76	0.89	0.95	63	32	32	iTRAQ 4plex (K N-term); Deamidation (NQ)	68656	Uncharacterized protein OS=Neisseria gonorrhoeae (strain NCCP11945) GN=NGK_2293 PE=4 SV=1
1066	1390	D6HA30	8.93	321.36	1.339E7	1.024E7	1.196E7	1.278E7	1.00	0.76	0.89	0.95	1.339E7	1.024E7	1.196E7	1.278E7	1.00	0.76	0.89	0.95	62	32	32	iTRAQ 4plex (K N-term); Deamidation (NQ)	69837	Uncharacterized protein OS=Neisseria gonorrhoeae DGI2 GN=NGMG_00749 PE=4 SV=1
1066	1391	A0A1D3EML5	8.93	321.36	1.339E7	1.024E7	1.196E7	1.278E7	1.00	0.76	0.89	0.95	1.339E7	1.024E7	1.196E7	1.278E7	1.00	0.76	0.89	0.95	62	32	32	iTRAQ 4plex (K N-term); Deamidation (NQ)	69837	Outer membrane protein OS=Neisseria gonorrhoeae GN=WHOG_00407 PE=4 SV=1
1066	1392	A0A1D3F0F8	8.93	321.36	1.339E7	1.024E7	1.196E7	1.278E7	1.00	0.76	0.89	0.95	1.339E7	1.024E7	1.196E7	1.278E7	1.00	0.76	0.89	0.95	62	32	32	iTRAQ 4plex (K N-term); Deamidation (NQ)	69837	Outer membrane protein OS=Neisseria gonorrhoeae GN=WHOV_00362 PE=4 SV=1
1066	1368	A0A0M3GY88	8.93	321.36	1.339E7	1.024E7	1.196E7	1.278E7	1.00	0.76	0.89	0.95	1.339E7	1.024E7	1.196E7	1.278E7	1.00	0.76	0.89	0.95	62	32	32	iTRAQ 4plex (K N-term); Deamidation (NQ)	69881	Membrane protein OS=Neisseria gonorrhoeae MIA_2011_03-10 GN=M736_02260 PE=4 SV=1
1066	1369	A0A1D3JA99	8.93	321.36	1.339E7	1.024E7	1.196E7	1.278E7	1.00	0.76	0.89	0.95	1.339E7	1.024E7	1.196E7	1.278E7	1.00	0.76	0.89	0.95	62	32	32	iTRAQ 4plex (K N-term); Deamidation (NQ)	69865	Outer membrane protein OS=Neisseria gonorrhoeae GN=WHOF_01212 PE=4 SV=1
1066	1367	A0A1D3HC42	8.93	321.36	1.339E7	1.024E7	1.196E7	1.278E7	1.00	0.76	0.89	0.95	1.339E7	1.024E7	1.196E7	1.278E7	1.00	0.76	0.89	0.95	62	32	32	iTRAQ 4plex (K N-term); Deamidation (NQ)	69911	Outer membrane protein OS=Neisseria gonorrhoeae GN=WHOL_01127 PE=4 SV=1
1066	1370	A0A1D3FDA5	8.93	321.36	1.339E7	1.024E7	1.196E7	1.278E7	1.00	0.76	0.89	0.95	1.339E7	1.024E7	1.196E7	1.278E7	1.00	0.76	0.89	0.95	62	32	32	iTRAQ 4plex (K N-term); Deamidation (NQ)	69895	Outer membrane protein OS=Neisseria gonorrhoeae GN=WHON_01106 PE=4 SV=1
728	595	Q5F758	0.28	321.21	3.135E7	3.101E7	3.136E7	3.135E7	1.00	0.99	1.00	1.00	3.135E7	3.101E7	3.136E7	3.135E7	1.00	0.99	1.00	1.00	80	29	29	Carbamidomethylation; iTRAQ 4plex (K N-term); Oxidation (M); Deamidation (NQ)	44506	Aminotransferase OS=Neisseria gonorrhoeae (strain ATCC 700825 / FA 1090) GN=NGO_1329 PE=3 SV=1
728	596	A0A1D3ETY2	0.28	321.21	3.135E7	3.101E7	3.136E7	3.135E7	1.00	0.99	1.00	1.00	3.135E7	3.101E7	3.136E7	3.135E7	1.00	0.99	1.00	1.00	80	29	29	Carbamidomethylation; iTRAQ 4plex (K N-term); Oxidation (M); Deamidation (NQ)	44506	Aminotransferase OS=Neisseria gonorrhoeae GN=tyrB PE=3 SV=1
728	597	A0A0M3GUU8	0.28	321.21	3.135E7	3.101E7	3.136E7	3.135E7	1.00	0.99	1.00	1.00	3.135E7	3.101E7	3.136E7	3.135E7	1.00	0.99	1.00	1.00	80	29	29	Carbamidomethylation; iTRAQ 4plex (K N-term); Oxidation (M); Deamidation (NQ)	44506	Aminotransferase OS=Neisseria gonorrhoeae MIA_2011_03-10 GN=M736_06900 PE=3 SV=1
728	598	D6H6R1	0.28	321.21	3.135E7	3.101E7	3.136E7	3.135E7	1.00	0.99	1.00	1.00	3.135E7	3.101E7	3.136E7	3.135E7	1.00	0.99	1.00	1.00	80	29	29	Carbamidomethylation; iTRAQ 4plex (K N-term); Oxidation (M); Deamidation (NQ)	44506	Aminotransferase OS=Neisseria gonorrhoeae DGI2 GN=NGMG_01834 PE=3 SV=1
913	1526	A0A0M3GUE2	0.87	320.85	2.164E7	2.321E7	2.322E7	2.388E7	1.00	1.07	1.07	1.10	2.164E7	2.321E7	2.322E7	2.388E7	1.00	1.07	1.07	1.10	72	20	20	Carbamidomethylation; iTRAQ 4plex (K N-term); Oxidation (M); Deamidation (NQ)	46519	Nitrogen assimilation regulatory protein NtrX OS=Neisseria gonorrhoeae MIA_2011_03-10 GN=M736_08790 PE=4 SV=1
913	1528	Q5F5Q1	0.87	320.85	2.164E7	2.321E7	2.322E7	2.388E7	1.00	1.07	1.07	1.10	2.164E7	2.321E7	2.322E7	2.388E7	1.00	1.07	1.07	1.10	72	20	20	Carbamidomethylation; iTRAQ 4plex (K N-term); Oxidation (M); Deamidation (NQ)	46519	Nitrogen assimilation regulatory protein NtrX OS=Neisseria gonorrhoeae (strain ATCC 700825 / FA 1090) GN=NGO_1866 PE=1 SV=1
913	1530	A0A1D3EW45	0.87	320.85	2.164E7	2.321E7	2.322E7	2.388E7	1.00	1.07	1.07	1.10	2.164E7	2.321E7	2.322E7	2.388E7	1.00	1.07	1.07	1.10	72	20	20	Carbamidomethylation; iTRAQ 4plex (K N-term); Oxidation (M); Deamidation (NQ)	46519	Two-component system transcriptional response regulator OS=Neisseria gonorrhoeae GN=glnG PE=4 SV=1
913	1527	D6H4Z9	0.87	320.85	2.164E7	2.321E7	2.322E7	2.388E7	1.00	1.07	1.07	1.10	2.164E7	2.321E7	2.322E7	2.388E7	1.00	1.07	1.07	1.10	72	20	20	Carbamidomethylation; iTRAQ 4plex (K N-term); Oxidation (M); Deamidation (NQ)	46519	Uncharacterized protein OS=Neisseria gonorrhoeae DGI2 GN=NGMG_01893 PE=4 SV=1
913	1529	B4RPY0	0.87	320.85	2.164E7	2.321E7	2.322E7	2.388E7	1.00	1.07	1.07	1.10	2.164E7	2.321E7	2.322E7	2.388E7	1.00	1.07	1.07	1.10	72	20	20	Carbamidomethylation; iTRAQ 4plex (K N-term); Oxidation (M); Deamidation (NQ)	46519	Putative two-component system transcriptional response regulator OS=Neisseria gonorrhoeae (strain NCCP11945) GN=NGK_2403 PE=4 SV=1
784	659	Q5F6Y6	7.64	320.63	3.199E7	1.82E7	1.787E7	1.825E7	1.00	0.57	0.56	0.57	3.199E7	1.82E7	1.787E7	1.825E7	1.00	0.57	0.56	0.57	76	25	25	Carbamidomethylation; iTRAQ 4plex (K N-term); Oxidation (M); Deamidation (NQ)	39637	Aminomethyltransferase OS=Neisseria gonorrhoeae (strain ATCC 700825 / FA 1090) GN=gcvT PE=3 SV=1
784	660	A0A0M3GTN4	7.64	320.63	3.199E7	1.82E7	1.787E7	1.825E7	1.00	0.57	0.56	0.57	3.199E7	1.82E7	1.787E7	1.825E7	1.00	0.57	0.56	0.57	76	25	25	Carbamidomethylation; iTRAQ 4plex (K N-term); Oxidation (M); Deamidation (NQ)	39637	Aminomethyltransferase OS=Neisseria gonorrhoeae MIA_2011_03-10 GN=gcvT PE=3 SV=1
784	661	D6H6H0	7.64	320.63	3.199E7	1.82E7	1.787E7	1.825E7	1.00	0.57	0.56	0.57	3.199E7	1.82E7	1.787E7	1.825E7	1.00	0.57	0.56	0.57	76	25	25	Carbamidomethylation; iTRAQ 4plex (K N-term); Oxidation (M); Deamidation (NQ)	39637	Aminomethyltransferase OS=Neisseria gonorrhoeae DGI2 GN=gcvT PE=3 SV=1
784	662	A0A1D3IDL5	7.64	320.63	3.199E7	1.82E7	1.787E7	1.825E7	1.00	0.57	0.56	0.57	3.199E7	1.82E7	1.787E7	1.825E7	1.00	0.57	0.56	0.57	76	25	25	Carbamidomethylation; iTRAQ 4plex (K N-term); Oxidation (M); Deamidation (NQ)	39637	Aminomethyltransferase OS=Neisseria gonorrhoeae GN=gcvT PE=3 SV=1
855	1760	B4RKB3	5.39	320.32	9.916E6	5.86E6	5.574E6	5.446E6	1.00	0.59	0.56	0.55	9.916E6	5.86E6	5.574E6	5.446E6	1.00	0.59	0.56	0.55	22	46	20	Carbamidomethylation; iTRAQ 4plex (K N-term); Deamidation (NQ)	118641	Type I restriction enzyme R Protein OS=Neisseria gonorrhoeae (strain NCCP11945) GN=NGK_0573 PE=3 SV=1
855	1761	A0A1D3HZL0	5.39	320.32	9.916E6	5.86E6	5.574E6	5.446E6	1.00	0.59	0.56	0.55	9.916E6	5.86E6	5.574E6	5.446E6	1.00	0.59	0.56	0.55	22	46	20	Carbamidomethylation; iTRAQ 4plex (K N-term); Deamidation (NQ)	118641	Type I restriction enzyme R Protein OS=Neisseria gonorrhoeae GN=hsdR_1 PE=3 SV=1
855	1806	A0A1D3E6T3	5.39	320.32	9.916E6	5.86E6	5.574E6	5.446E6	1.00	0.59	0.56	0.55	9.916E6	5.86E6	5.574E6	5.446E6	1.00	0.59	0.56	0.55	22	46	20	Carbamidomethylation; iTRAQ 4plex (K N-term); Deamidation (NQ)	118614	Type I restriction enzyme R Protein OS=Neisseria gonorrhoeae GN=hsdR_1 PE=3 SV=1
855	1838	A0A0M3GXD1	5.39	320.32	9.916E6	5.86E6	5.574E6	5.446E6	1.00	0.59	0.56	0.55	9.916E6	5.86E6	5.574E6	5.446E6	1.00	0.59	0.56	0.55	22	46	20	Carbamidomethylation; iTRAQ 4plex (K N-term); Deamidation (NQ)	118513	Type I restriction enzyme R Protein OS=Neisseria gonorrhoeae MIA_2011_03-10 GN=M736_03425 PE=3 SV=1
855	1826	A0A1D3E9B0	5.39	320.32	9.916E6	5.86E6	5.574E6	5.446E6	1.00	0.59	0.56	0.55	9.916E6	5.86E6	5.574E6	5.446E6	1.00	0.59	0.56	0.55	22	46	20	Carbamidomethylation; iTRAQ 4plex (K N-term); Deamidation (NQ)	118585	Type I restriction enzyme R Protein OS=Neisseria gonorrhoeae GN=hsdR_1 PE=3 SV=1
632	1481	A0A1D3FNJ5	1.36	320.30	3.714E7	4.213E7	4.285E7	4.14E7	1.00	1.13	1.15	1.11	3.714E7	4.213E7	4.285E7	4.14E7	1.00	1.13	1.15	1.11	57	22	22	Carbamidomethylation; iTRAQ 4plex (K N-term); Oxidation (M); Deamidation (NQ)	49658	Acetyl-CoA carboxylase OS=Neisseria gonorrhoeae GN=accC PE=4 SV=1
632	1482	B4RNX8	1.36	320.30	3.714E7	4.213E7	4.285E7	4.14E7	1.00	1.13	1.15	1.11	3.714E7	4.213E7	4.285E7	4.14E7	1.00	1.13	1.15	1.11	57	22	22	Carbamidomethylation; iTRAQ 4plex (K N-term); Oxidation (M); Deamidation (NQ)	49658	Acetyl-CoA carboxylase biotin carboxylase OS=Neisseria gonorrhoeae (strain NCCP11945) GN=NGK_0056 PE=4 SV=1
632	1483	A0A1D3GBQ9	1.36	320.30	3.714E7	4.213E7	4.285E7	4.14E7	1.00	1.13	1.15	1.11	3.714E7	4.213E7	4.285E7	4.14E7	1.00	1.13	1.15	1.11	57	22	22	Carbamidomethylation; iTRAQ 4plex (K N-term); Oxidation (M); Deamidation (NQ)	49614	Acetyl-CoA carboxylase OS=Neisseria gonorrhoeae GN=accC PE=4 SV=1
632	1394	A0A1D3GDN3	1.36	320.30	3.714E7	4.213E7	4.285E7	4.14E7	1.00	1.13	1.15	1.11	3.714E7	4.213E7	4.285E7	4.14E7	1.00	1.13	1.15	1.11	57	22	22	Carbamidomethylation; iTRAQ 4plex (K N-term); Oxidation (M); Deamidation (NQ)	49587	Acetyl-CoA carboxylase OS=Neisseria gonorrhoeae GN=accC PE=4 SV=1
632	1484	D6HAA8	1.36	320.30	3.714E7	4.213E7	4.285E7	4.14E7	1.00	1.13	1.15	1.11	3.714E7	4.213E7	4.285E7	4.14E7	1.00	1.13	1.15	1.11	57	22	22	Carbamidomethylation; iTRAQ 4plex (K N-term); Oxidation (M); Deamidation (NQ)	49658	Acetyl-CoA carboxylase OS=Neisseria gonorrhoeae DGI2 GN=NGMG_00460 PE=4 SV=1
632	1485	A0A0M3GYI3	1.36	320.30	3.714E7	4.213E7	4.285E7	4.14E7	1.00	1.13	1.15	1.11	3.714E7	4.213E7	4.285E7	4.14E7	1.00	1.13	1.15	1.11	57	22	22	Carbamidomethylation; iTRAQ 4plex (K N-term); Oxidation (M); Deamidation (NQ)	49658	Acetyl-CoA carboxylase biotin carboxylase subunit OS=Neisseria gonorrhoeae MIA_2011_03-10 GN=M736_11635 PE=4 SV=1
861	2921	A0A1D3F9V2	2.30	320.00	8.353E5	3.309E5	3.111E5	3.162E5	1.00	0.40	0.37	0.38	8.353E5	3.309E5	3.111E5	3.162E5	1.00	0.40	0.37	0.38	4	20	1	iTRAQ 4plex (K N-term); Oxidation (M)	39243	Histidinol-phosphate aminotransferase OS=Neisseria gonorrhoeae GN=hisC PE=3 SV=1
861	2922	D6HBH2	2.30	320.00	8.353E5	3.309E5	3.111E5	3.162E5	1.00	0.40	0.37	0.38	8.353E5	3.309E5	3.111E5	3.162E5	1.00	0.40	0.37	0.38	4	20	1	iTRAQ 4plex (K N-term); Oxidation (M)	39243	Histidinol-phosphate aminotransferase OS=Neisseria gonorrhoeae DGI2 GN=hisC PE=3 SV=1
978	1587	V5UUC0	5.28	319.52	8.489E6	9.839E6	9.932E6	8.425E6	1.00	1.16	1.17	0.99	8.489E6	9.839E6	9.932E6	8.425E6	1.00	1.16	1.17	0.99	56	29	29	Carbamidomethylation; iTRAQ 4plex (K N-term)	67726	Lytic murein transglycosylase OS=Neisseria gonorrhoeae GN=ltgA PE=4 SV=1
1053	1867	A0A0M3H136	1.73	319.41	8.744E6	1.046E7	1.072E7	9.891E6	1.00	1.20	1.23	1.13	8.744E6	1.046E7	1.072E7	9.891E6	1.00	1.20	1.23	1.13	47	39	39	Carbamidomethylation; iTRAQ 4plex (K N-term); Deamidation (NQ)	130326	Chromosome partition protein Smc OS=Neisseria gonorrhoeae MIA_2011_03-10 GN=smc PE=3 SV=1
786	1018	Q83TV3	2.41	319.04	2.687E7	2.121E7	2.206E7	2.148E7	1.00	0.79	0.82	0.80	2.687E7	2.121E7	2.206E7	2.148E7	1.00	0.79	0.82	0.80	75	25	25	Carbamidomethylation; iTRAQ 4plex (K N-term); Oxidation (M); Deamidation (NQ)	41294	Phosphoserine aminotransferase OS=Neisseria gonorrhoeae GN=serC PE=3 SV=1
786	1019	Q5F7A0	2.41	319.04	2.687E7	2.121E7	2.206E7	2.148E7	1.00	0.79	0.82	0.80	2.687E7	2.121E7	2.206E7	2.148E7	1.00	0.79	0.82	0.80	75	25	25	Carbamidomethylation; iTRAQ 4plex (K N-term); Oxidation (M); Deamidation (NQ)	41294	Phosphoserine aminotransferase OS=Neisseria gonorrhoeae (strain ATCC 700825 / FA 1090) GN=serC PE=3 SV=1
786	1144	Q83U43	2.41	319.04	2.687E7	2.121E7	2.206E7	2.148E7	1.00	0.79	0.82	0.80	2.687E7	2.121E7	2.206E7	2.148E7	1.00	0.79	0.82	0.80	75	25	25	Carbamidomethylation; iTRAQ 4plex (K N-term); Oxidation (M); Deamidation (NQ)	41308	Phosphoserine aminotransferase OS=Neisseria gonorrhoeae GN=serC PE=3 SV=1
786	1344	A0A0M3GWQ1	2.41	319.04	2.687E7	2.121E7	2.206E7	2.148E7	1.00	0.79	0.82	0.80	2.687E7	2.121E7	2.206E7	2.148E7	1.00	0.79	0.82	0.80	71	25	25	Carbamidomethylation; iTRAQ 4plex (K N-term); Oxidation (M); Deamidation (NQ)	43603	Phosphoserine aminotransferase OS=Neisseria gonorrhoeae MIA_2011_03-10 GN=serC PE=3 SV=1
786	1601	A0A1D3GY18	2.41	319.04	2.687E7	2.121E7	2.206E7	2.148E7	1.00	0.79	0.82	0.80	2.687E7	2.121E7	2.206E7	2.148E7	1.00	0.79	0.82	0.80	65	25	25	Carbamidomethylation; iTRAQ 4plex (K N-term); Oxidation (M); Deamidation (NQ)	48149	Phosphoserine aminotransferase OS=Neisseria gonorrhoeae GN=serC PE=3 SV=1
786	1670	A0A1D3G5A6	2.41	319.04	2.687E7	2.121E7	2.206E7	2.148E7	1.00	0.79	0.82	0.80	2.687E7	2.121E7	2.206E7	2.148E7	1.00	0.79	0.82	0.80	65	25	25	Carbamidomethylation; iTRAQ 4plex (K N-term); Oxidation (M); Deamidation (NQ)	48031	Phosphoserine aminotransferase OS=Neisseria gonorrhoeae GN=serC PE=3 SV=1
668	3073	D6HAS2	2.76	318.66	7.692E7	9.548E7	9.119E7	9.451E7	1.00	1.24	1.19	1.23	7.692E7	9.548E7	9.119E7	9.451E7	1.00	1.24	1.19	1.23	77	20	20	Carbamidomethylation; iTRAQ 4plex (K N-term); Oxidation (M); Deamidation (NQ)	26959	Electron transfer flavoprotein subunit beta OS=Neisseria gonorrhoeae DGI2 GN=NGMG_00769 PE=4 SV=1
668	3074	A0A1D3J8R6	2.76	318.66	7.692E7	9.548E7	9.119E7	9.451E7	1.00	1.24	1.19	1.23	7.692E7	9.548E7	9.119E7	9.451E7	1.00	1.24	1.19	1.23	77	20	20	Carbamidomethylation; iTRAQ 4plex (K N-term); Oxidation (M); Deamidation (NQ)	26959	EtfB protein OS=Neisseria gonorrhoeae GN=etfB PE=4 SV=1
668	3233	A0A1D3II34	2.76	318.66	7.692E7	9.548E7	9.119E7	9.451E7	1.00	1.24	1.19	1.23	7.692E7	9.548E7	9.119E7	9.451E7	1.00	1.24	1.19	1.23	77	20	20	Carbamidomethylation; iTRAQ 4plex (K N-term); Oxidation (M); Deamidation (NQ)	26990	EtfB protein OS=Neisseria gonorrhoeae GN=etfB PE=4 SV=1
668	3234	B4RPP3	2.76	318.66	7.692E7	9.548E7	9.119E7	9.451E7	1.00	1.24	1.19	1.23	7.692E7	9.548E7	9.119E7	9.451E7	1.00	1.24	1.19	1.23	77	20	20	Carbamidomethylation; iTRAQ 4plex (K N-term); Oxidation (M); Deamidation (NQ)	26990	EtfB OS=Neisseria gonorrhoeae (strain NCCP11945) GN=NGK_2316 PE=4 SV=1
668	3075	A0A0M3GUE1	2.76	318.66	7.692E7	9.548E7	9.119E7	9.451E7	1.00	1.24	1.19	1.23	7.692E7	9.548E7	9.119E7	9.451E7	1.00	1.24	1.19	1.23	77	20	20	Carbamidomethylation; iTRAQ 4plex (K N-term); Oxidation (M); Deamidation (NQ)	26959	EtfB protein OS=Neisseria gonorrhoeae MIA_2011_03-10 GN=M736_07830 PE=4 SV=1
697	631	A0A0M3H011	3.86	318.65	2.513E7	3.533E7	3.636E7	3.242E7	1.00	1.41	1.45	1.29	2.513E7	3.533E7	3.636E7	3.242E7	1.00	1.41	1.45	1.29	66	27	27	Carbamidomethylation; iTRAQ 4plex (K N-term); Oxidation (M); Deamidation (NQ)	49624	tRNA-2-methylthio-N(6)-dimethylallyladenosine synthase OS=Neisseria gonorrhoeae MIA_2011_03-10 GN=miaB PE=3 SV=1
697	632	D6HAB4	3.86	318.65	2.513E7	3.533E7	3.636E7	3.242E7	1.00	1.41	1.45	1.29	2.513E7	3.533E7	3.636E7	3.242E7	1.00	1.41	1.45	1.29	66	27	27	Carbamidomethylation; iTRAQ 4plex (K N-term); Oxidation (M); Deamidation (NQ)	49624	tRNA-2-methylthio-N(6)-dimethylallyladenosine synthase OS=Neisseria gonorrhoeae DGI2 GN=miaB PE=3 SV=1
697	634	A0A1D3HP15	3.86	318.65	2.513E7	3.533E7	3.636E7	3.242E7	1.00	1.41	1.45	1.29	2.513E7	3.533E7	3.636E7	3.242E7	1.00	1.41	1.45	1.29	66	27	27	Carbamidomethylation; iTRAQ 4plex (K N-term); Oxidation (M); Deamidation (NQ)	49624	tRNA-2-methylthio-N(6)-dimethylallyladenosine synthase OS=Neisseria gonorrhoeae GN=miaB PE=3 SV=1
697	635	B4RNW8	3.86	318.65	2.513E7	3.533E7	3.636E7	3.242E7	1.00	1.41	1.45	1.29	2.513E7	3.533E7	3.636E7	3.242E7	1.00	1.41	1.45	1.29	66	27	27	Carbamidomethylation; iTRAQ 4plex (K N-term); Oxidation (M); Deamidation (NQ)	49624	tRNA-2-methylthio-N(6)-dimethylallyladenosine synthase OS=Neisseria gonorrhoeae (strain NCCP11945) GN=miaB PE=3 SV=1
697	636	Q5FAI1	3.86	318.65	2.513E7	3.533E7	3.636E7	3.242E7	1.00	1.41	1.45	1.29	2.513E7	3.533E7	3.636E7	3.242E7	1.00	1.41	1.45	1.29	66	27	27	Carbamidomethylation; iTRAQ 4plex (K N-term); Oxidation (M); Deamidation (NQ)	49652	tRNA-2-methylthio-N(6)-dimethylallyladenosine synthase OS=Neisseria gonorrhoeae (strain ATCC 700825 / FA 1090) GN=miaB PE=3 SV=1
607	2249	Q5F4Z1	5.85	318.58	4.199E6	6.155E5	6.539E5	4.818E5	1.00	0.15	0.16	0.11	4.199E6	6.155E5	6.539E5	4.818E5	1.00	0.15	0.16	0.11	5	26	2	iTRAQ 4plex (K N-term)	32453	ATP synthase gamma chain OS=Neisseria gonorrhoeae (strain ATCC 700825 / FA 1090) GN=atpG PE=3 SV=1
607	2273	A0A1D3JAX4	5.85	318.58	4.199E6	6.155E5	6.539E5	4.818E5	1.00	0.15	0.16	0.11	4.199E6	6.155E5	6.539E5	4.818E5	1.00	0.15	0.16	0.11	5	26	2	iTRAQ 4plex (K N-term)	32522	ATP synthase gamma chain OS=Neisseria gonorrhoeae GN=atpG PE=3 SV=1
607	2274	A0A0M3GYX2	5.85	318.58	4.199E6	6.155E5	6.539E5	4.818E5	1.00	0.15	0.16	0.11	4.199E6	6.155E5	6.539E5	4.818E5	1.00	0.15	0.16	0.11	5	26	2	iTRAQ 4plex (K N-term)	32522	ATP synthase gamma chain OS=Neisseria gonorrhoeae MIA_2011_03-10 GN=atpG PE=3 SV=1
877	221	B4RNN8	0.96	318.51	2.057E7	2.27E7	2.266E7	2.287E7	1.00	1.10	1.10	1.11	2.057E7	2.27E7	2.266E7	2.287E7	1.00	1.10	1.10	1.11	81	21	21	Carbamidomethylation; iTRAQ 4plex (K N-term); Oxidation (M); Deamidation (NQ)	35414	IspB OS=Neisseria gonorrhoeae (strain NCCP11945) GN=NGK_2062 PE=3 SV=1
877	222	A0A1D3FIL3	0.96	318.51	2.057E7	2.27E7	2.266E7	2.287E7	1.00	1.10	1.10	1.11	2.057E7	2.27E7	2.266E7	2.287E7	1.00	1.10	1.10	1.11	81	21	21	Carbamidomethylation; iTRAQ 4plex (K N-term); Oxidation (M); Deamidation (NQ)	35414	IspB protein OS=Neisseria gonorrhoeae GN=ispB PE=3 SV=1
877	223	Q5F687	0.96	318.51	2.057E7	2.27E7	2.266E7	2.287E7	1.00	1.10	1.10	1.11	2.057E7	2.27E7	2.266E7	2.287E7	1.00	1.10	1.10	1.11	81	21	21	Carbamidomethylation; iTRAQ 4plex (K N-term); Oxidation (M); Deamidation (NQ)	35414	Octaprenyl diphosphate synthase OS=Neisseria gonorrhoeae (strain ATCC 700825 / FA 1090) GN=NGO_1675 PE=3 SV=1
877	224	D6H5L5	0.96	318.51	2.057E7	2.27E7	2.266E7	2.287E7	1.00	1.10	1.10	1.11	2.057E7	2.27E7	2.266E7	2.287E7	1.00	1.10	1.10	1.11	81	21	21	Carbamidomethylation; iTRAQ 4plex (K N-term); Oxidation (M); Deamidation (NQ)	35414	Octaprenyl-diphosphate synthase OS=Neisseria gonorrhoeae DGI2 GN=NGMG_02188 PE=3 SV=1
736	3037	B4RJP5	2.31	318.42	3.302E7	3.092E7	3.12E7	3.334E7	1.00	0.94	0.94	1.01	3.302E7	3.092E7	3.12E7	3.334E7	1.00	0.94	0.94	1.01	79	19	19	Carbamidomethylation; iTRAQ 4plex (K N-term); Oxidation (M); Deamidation (NQ)	31997	UTP--glucose-1-phosphate uridylyltransferase OS=Neisseria gonorrhoeae (strain NCCP11945) GN=NGK_0355 PE=3 SV=1
736	3038	A0A0M3GZ84	2.31	318.42	3.302E7	3.092E7	3.12E7	3.334E7	1.00	0.94	0.94	1.01	3.302E7	3.092E7	3.12E7	3.334E7	1.00	0.94	0.94	1.01	79	19	19	Carbamidomethylation; iTRAQ 4plex (K N-term); Oxidation (M); Deamidation (NQ)	31997	UTP--glucose-1-phosphate uridylyltransferase OS=Neisseria gonorrhoeae MIA_2011_03-10 GN=M736_02845 PE=3 SV=1
736	3039	D6HAI0	2.31	318.42	3.302E7	3.092E7	3.12E7	3.334E7	1.00	0.94	0.94	1.01	3.302E7	3.092E7	3.12E7	3.334E7	1.00	0.94	0.94	1.01	79	19	19	Carbamidomethylation; iTRAQ 4plex (K N-term); Oxidation (M); Deamidation (NQ)	31997	UTP--glucose-1-phosphate uridylyltransferase OS=Neisseria gonorrhoeae DGI2 GN=NGMG_00263 PE=3 SV=1
736	3040	Q5FA14	2.31	318.42	3.302E7	3.092E7	3.12E7	3.334E7	1.00	0.94	0.94	1.01	3.302E7	3.092E7	3.12E7	3.334E7	1.00	0.94	0.94	1.01	79	19	19	Carbamidomethylation; iTRAQ 4plex (K N-term); Oxidation (M); Deamidation (NQ)	31997	UTP--glucose-1-phosphate uridylyltransferase OS=Neisseria gonorrhoeae (strain ATCC 700825 / FA 1090) GN=NGO_0220 PE=3 SV=1
736	3041	A0A1D3FGZ1	2.31	318.42	3.302E7	3.092E7	3.12E7	3.334E7	1.00	0.94	0.94	1.01	3.302E7	3.092E7	3.12E7	3.334E7	1.00	0.94	0.94	1.01	79	19	19	Carbamidomethylation; iTRAQ 4plex (K N-term); Oxidation (M); Deamidation (NQ)	31997	UTP--glucose-1-phosphate uridylyltransferase OS=Neisseria gonorrhoeae GN=gtaB PE=3 SV=1
929	728	Q9WW00	0.88	318.22	1.16E7	1.206E7	1.199E7	1.247E7	1.00	1.04	1.03	1.07	1.16E7	1.206E7	1.199E7	1.247E7	1.00	1.04	1.03	1.07	67	24	24	Carbamidomethylation; iTRAQ 4plex (K N-term); Oxidation (M); Deamidation (NQ)	54748	Anthranilate synthase component 1 OS=Neisseria gonorrhoeae GN=trpE PE=3 SV=1
929	729	Q5F8B4	0.88	318.22	1.16E7	1.206E7	1.199E7	1.247E7	1.00	1.04	1.03	1.07	1.16E7	1.206E7	1.199E7	1.247E7	1.00	1.04	1.03	1.07	67	24	24	Carbamidomethylation; iTRAQ 4plex (K N-term); Oxidation (M); Deamidation (NQ)	54748	Anthranilate synthase component 1 OS=Neisseria gonorrhoeae (strain ATCC 700825 / FA 1090) GN=trpE PE=3 SV=1
929	735	A0A1D3EP78	0.88	318.22	1.16E7	1.206E7	1.199E7	1.247E7	1.00	1.04	1.03	1.07	1.16E7	1.206E7	1.199E7	1.247E7	1.00	1.04	1.03	1.07	67	24	24	Carbamidomethylation; iTRAQ 4plex (K N-term); Oxidation (M); Deamidation (NQ)	54748	Anthranilate synthase component 1 OS=Neisseria gonorrhoeae GN=trpE PE=3 SV=1
929	934	B4RLC3	0.88	318.22	1.16E7	1.206E7	1.199E7	1.247E7	1.00	1.04	1.03	1.07	1.16E7	1.206E7	1.199E7	1.247E7	1.00	1.04	1.03	1.07	65	24	24	Carbamidomethylation; iTRAQ 4plex (K N-term); Oxidation (M); Deamidation (NQ)	56241	Anthranilate synthase component 1 OS=Neisseria gonorrhoeae (strain NCCP11945) GN=trpE PE=3 SV=1
929	1021	A0A0M3GUU4	0.88	318.22	1.16E7	1.206E7	1.199E7	1.247E7	1.00	1.04	1.03	1.07	1.16E7	1.206E7	1.199E7	1.247E7	1.00	1.04	1.03	1.07	65	24	24	Carbamidomethylation; iTRAQ 4plex (K N-term); Oxidation (M); Deamidation (NQ)	56972	Anthranilate synthase component 1 OS=Neisseria gonorrhoeae MIA_2011_03-10 GN=trpE PE=3 SV=1
929	1022	D6H8A9	0.88	318.22	1.16E7	1.206E7	1.199E7	1.247E7	1.00	1.04	1.03	1.07	1.16E7	1.206E7	1.199E7	1.247E7	1.00	1.04	1.03	1.07	65	24	24	Carbamidomethylation; iTRAQ 4plex (K N-term); Oxidation (M); Deamidation (NQ)	56971	Anthranilate synthase component 1 OS=Neisseria gonorrhoeae DGI2 GN=trpE PE=3 SV=1
883	1970	A0A1D3GW37	1.14	316.95	1.505E7	1.58E7	1.617E7	1.654E7	1.00	1.05	1.07	1.10	1.505E7	1.58E7	1.617E7	1.654E7	1.00	1.05	1.07	1.10	45	47	46	Carbamidomethylation; iTRAQ 4plex (K N-term); Deamidation (NQ)	134142	RecBCD enzyme subunit RecB OS=Neisseria gonorrhoeae GN=recB PE=3 SV=1
828	1389	Q5F901	1.19	316.75	1.989E5	7.51E4	6.272E4	5.966E4	1.00	0.38	0.32	0.30	1.989E5	7.51E4	6.272E4	5.966E4	1.00	0.38	0.32	0.30	3	28	1	iTRAQ 4plex (K N-term)	72089	Murein transglycosylase OS=Neisseria gonorrhoeae (strain ATCC 700825 / FA 1090) GN=NGO_0608 PE=4 SV=1
828	1459	A0A1D3ENY3	1.19	316.75	1.989E5	7.51E4	6.272E4	5.966E4	1.00	0.38	0.32	0.30	1.989E5	7.51E4	6.272E4	5.966E4	1.00	0.38	0.32	0.30	3	28	1	iTRAQ 4plex (K N-term)	72089	Murein transglycosylase/nitrite reductase transcriptional regulator OS=Neisseria gonorrhoeae GN=mltD PE=4 SV=1
944	2721	D6HA71	1.67	316.73	2.839E7	2.559E7	2.423E7	2.521E7	1.00	0.90	0.85	0.89	2.839E7	2.559E7	2.423E7	2.521E7	1.00	0.90	0.85	0.89	73	22	22	iTRAQ 4plex (K N-term); Oxidation (M); Deamidation (NQ)	38565	3-dehydroquinate synthase OS=Neisseria gonorrhoeae DGI2 GN=aroB PE=3 SV=1
859	2902	B4RJI1	1.26	316.57	3.425E7	3.543E7	3.719E7	3.705E7	1.00	1.03	1.09	1.08	3.425E7	3.543E7	3.719E7	3.705E7	1.00	1.03	1.09	1.08	75	22	22	Carbamidomethylation; iTRAQ 4plex (K N-term); Oxidation (M); Deamidation (NQ)	34002	3-oxoacyl-[acyl-carrier-protein] synthase 3 OS=Neisseria gonorrhoeae (strain NCCP11945) GN=fabH PE=3 SV=1
859	2903	Q5F4X5	1.26	316.57	3.425E7	3.543E7	3.719E7	3.705E7	1.00	1.03	1.09	1.08	3.425E7	3.543E7	3.719E7	3.705E7	1.00	1.03	1.09	1.08	75	22	22	Carbamidomethylation; iTRAQ 4plex (K N-term); Oxidation (M); Deamidation (NQ)	34002	3-oxoacyl-[acyl-carrier-protein] synthase 3 OS=Neisseria gonorrhoeae (strain ATCC 700825 / FA 1090) GN=fabH PE=3 SV=1
859	2904	A0A1D3HLW9	1.26	316.57	3.425E7	3.543E7	3.719E7	3.705E7	1.00	1.03	1.09	1.08	3.425E7	3.543E7	3.719E7	3.705E7	1.00	1.03	1.09	1.08	75	22	22	Carbamidomethylation; iTRAQ 4plex (K N-term); Oxidation (M); Deamidation (NQ)	34002	3-oxoacyl-[acyl-carrier-protein] synthase 3 OS=Neisseria gonorrhoeae GN=fabH PE=3 SV=1
859	2905	A0A0M3GU27	1.26	316.57	3.425E7	3.543E7	3.719E7	3.705E7	1.00	1.03	1.09	1.08	3.425E7	3.543E7	3.719E7	3.705E7	1.00	1.03	1.09	1.08	75	22	22	Carbamidomethylation; iTRAQ 4plex (K N-term); Oxidation (M); Deamidation (NQ)	34002	3-oxoacyl-[acyl-carrier-protein] synthase 3 OS=Neisseria gonorrhoeae MIA_2011_03-10 GN=fabH PE=3 SV=1
900	2132	A0A0M3GZ63	0.67	316.28	2.521E5	4.737E5	5.036E5	4.333E5	1.00	1.88	2.00	1.72	2.521E5	4.737E5	5.036E5	4.333E5	1.00	1.88	2.00	1.72	1	27	1	iTRAQ 4plex (K N-term)	76083	DNA polymerase III subunit gamma/tau OS=Neisseria gonorrhoeae MIA_2011_03-10 GN=dnaX PE=3 SV=1
900	2133	Q5F8M7	0.67	316.28	2.521E5	4.737E5	5.036E5	4.333E5	1.00	1.88	2.00	1.72	2.521E5	4.737E5	5.036E5	4.333E5	1.00	1.88	2.00	1.72	1	27	1	iTRAQ 4plex (K N-term)	76083	DNA polymerase III subunit gamma/tau OS=Neisseria gonorrhoeae (strain ATCC 700825 / FA 1090) GN=dnaX PE=3 SV=1
900	2134	A0A1D3J383	0.67	316.28	2.521E5	4.737E5	5.036E5	4.333E5	1.00	1.88	2.00	1.72	2.521E5	4.737E5	5.036E5	4.333E5	1.00	1.88	2.00	1.72	1	27	1	iTRAQ 4plex (K N-term)	76082	DNA polymerase III subunit gamma/tau OS=Neisseria gonorrhoeae GN=dnaX PE=3 SV=1
900	2135	A0A1D3H233	0.67	316.28	2.521E5	4.737E5	5.036E5	4.333E5	1.00	1.88	2.00	1.72	2.521E5	4.737E5	5.036E5	4.333E5	1.00	1.88	2.00	1.72	1	27	1	iTRAQ 4plex (K N-term)	76141	DNA polymerase III subunit gamma/tau OS=Neisseria gonorrhoeae GN=dnaX PE=3 SV=1
900	2128	D6H7R9	0.67	316.28	2.521E5	4.737E5	5.036E5	4.333E5	1.00	1.88	2.00	1.72	2.521E5	4.737E5	5.036E5	4.333E5	1.00	1.88	2.00	1.72	1	27	1	iTRAQ 4plex (K N-term)	79613	DNA polymerase III subunit gamma/tau OS=Neisseria gonorrhoeae DGI2 GN=dnaX PE=3 SV=1
865	3732	A0A1D3HDG9	3.13	316.01	1.429E7	1.533E7	1.685E7	1.456E7	1.00	1.07	1.18	1.02	1.429E7	1.533E7	1.685E7	1.456E7	1.00	1.07	1.18	1.02	51	18	18	Carbamidomethylation; iTRAQ 4plex (K N-term); Oxidation (M); Deamidation (NQ)	40572	Chaperone protein DnaJ OS=Neisseria gonorrhoeae GN=dnaJ_2 PE=3 SV=1
865	3733	A0A0M3H0R3	3.13	316.01	1.429E7	1.533E7	1.685E7	1.456E7	1.00	1.07	1.18	1.02	1.429E7	1.533E7	1.685E7	1.456E7	1.00	1.07	1.18	1.02	51	18	18	Carbamidomethylation; iTRAQ 4plex (K N-term); Oxidation (M); Deamidation (NQ)	40572	Chaperone protein DnaJ OS=Neisseria gonorrhoeae MIA_2011_03-10 GN=dnaJ PE=3 SV=1
865	3730	D6H4W3	3.13	316.01	1.429E7	1.533E7	1.685E7	1.456E7	1.00	1.07	1.18	1.02	1.429E7	1.533E7	1.685E7	1.456E7	1.00	1.07	1.18	1.02	50	18	18	Carbamidomethylation; iTRAQ 4plex (K N-term); Oxidation (M); Deamidation (NQ)	41562	Chaperone protein DnaJ OS=Neisseria gonorrhoeae DGI2 GN=dnaJ PE=3 SV=1
865	3731	B4RPT4	3.13	316.01	1.429E7	1.533E7	1.685E7	1.456E7	1.00	1.07	1.18	1.02	1.429E7	1.533E7	1.685E7	1.456E7	1.00	1.07	1.18	1.02	50	18	18	Carbamidomethylation; iTRAQ 4plex (K N-term); Oxidation (M); Deamidation (NQ)	41562	Chaperone protein DnaJ OS=Neisseria gonorrhoeae (strain NCCP11945) GN=dnaJ PE=3 SV=1
899	2131	A0A1D3H4Q5	1.11	315.82	6.575E5	2.393E5	2.539E5	2.12E5	1.00	0.36	0.39	0.32	6.575E5	2.393E5	2.539E5	2.12E5	1.00	0.36	0.39	0.32	1	27	1	iTRAQ 4plex (K N-term)	76113	DNA polymerase III subunit gamma/tau OS=Neisseria gonorrhoeae GN=dnaX PE=3 SV=1
899	2141	B4RLX5	1.11	315.82	6.575E5	2.393E5	2.539E5	2.12E5	1.00	0.36	0.39	0.32	6.575E5	2.393E5	2.539E5	2.12E5	1.00	0.36	0.39	0.32	1	27	1	iTRAQ 4plex (K N-term)	79627	DNA polymerase III subunit gamma/tau OS=Neisseria gonorrhoeae (strain NCCP11945) GN=dnaX PE=3 SV=1
654	1341	B4RR28	9.99	315.77	9.955E5	2.383E5	9.267E5	2.071E5	1.00	0.24	0.93	0.21	9.955E5	2.383E5	9.267E5	2.071E5	1.00	0.24	0.93	0.21	1	37	1	iTRAQ 4plex (K N-term)	72633	tRNA uridine 5-carboxymethylaminomethyl modification enzyme MnmG OS=Neisseria gonorrhoeae (strain NCCP11945) GN=mnmG PE=3 SV=1
912	1196	A0A1D3EK11	12.74	315.59	1.137E7	1.643E7	1.651E7	1.243E7	1.00	1.44	1.45	1.09	1.137E7	1.643E7	1.651E7	1.243E7	1.00	1.44	1.45	1.09	64	27	27	iTRAQ 4plex (K N-term); Oxidation (M); Deamidation (NQ)	61112	DNA repair protein RecN OS=Neisseria gonorrhoeae GN=recN PE=3 SV=1
912	1198	A0A0M3GYD0	12.74	315.59	1.137E7	1.643E7	1.651E7	1.243E7	1.00	1.44	1.45	1.09	1.137E7	1.643E7	1.651E7	1.243E7	1.00	1.44	1.45	1.09	64	27	27	iTRAQ 4plex (K N-term); Oxidation (M); Deamidation (NQ)	61112	DNA repair protein RecN OS=Neisseria gonorrhoeae MIA_2011_03-10 GN=M736_04085 PE=3 SV=1
910	1131	A0A1D3IB26	6.56	315.43	2.468E7	1.555E7	1.546E7	1.711E7	1.00	0.63	0.63	0.69	2.468E7	1.555E7	1.546E7	1.711E7	1.00	0.63	0.63	0.69	71	24	24	Carbamidomethylation; iTRAQ 4plex (K N-term); Oxidation (M); Deamidation (NQ)	45366	Aminotransferase OS=Neisseria gonorrhoeae GN=WHOF_01212C PE=4 SV=1
910	1132	A0A0M3GZQ7	6.56	315.43	2.468E7	1.555E7	1.546E7	1.711E7	1.00	0.63	0.63	0.69	2.468E7	1.555E7	1.546E7	1.711E7	1.00	0.63	0.63	0.69	71	24	24	Carbamidomethylation; iTRAQ 4plex (K N-term); Oxidation (M); Deamidation (NQ)	45370	Aminotransferase AlaT OS=Neisseria gonorrhoeae MIA_2011_03-10 GN=M736_09810 PE=4 SV=1
910	1133	D6H8T3	6.56	315.43	2.468E7	1.555E7	1.546E7	1.711E7	1.00	0.63	0.63	0.69	2.468E7	1.555E7	1.546E7	1.711E7	1.00	0.63	0.63	0.69	71	24	24	Carbamidomethylation; iTRAQ 4plex (K N-term); Oxidation (M); Deamidation (NQ)	45366	Aspartate aminotransferase OS=Neisseria gonorrhoeae DGI2 GN=NGMG_01466 PE=4 SV=1
910	1134	B4RKS8	6.56	315.43	2.468E7	1.555E7	1.546E7	1.711E7	1.00	0.63	0.63	0.69	2.468E7	1.555E7	1.546E7	1.711E7	1.00	0.63	0.63	0.69	71	24	24	Carbamidomethylation; iTRAQ 4plex (K N-term); Oxidation (M); Deamidation (NQ)	45366	Aspartate aminotransferase OS=Neisseria gonorrhoeae (strain NCCP11945) GN=NGK_0738 PE=4 SV=1
791	1925	A0A1D3EKJ9	0.67	315.19	2.314E7	2.397E7	2.425E7	2.338E7	1.00	1.04	1.05	1.01	2.314E7	2.397E7	2.425E7	2.338E7	1.00	1.04	1.05	1.01	63	28	28	Carbamidomethylation; iTRAQ 4plex (K N-term); Oxidation (M); Deamidation (NQ)	59505	Peptide chain release factor 3 OS=Neisseria gonorrhoeae GN=prfC PE=3 SV=1
653	1276	A0A1D3EFG3	5.38	315.18	4.925E5	1.677E6	6.122E5	1.603E6	1.00	3.40	1.24	3.26	4.925E5	1.677E6	6.122E5	1.603E6	1.00	3.40	1.24	3.26	1	37	1	iTRAQ 4plex (K N-term)	69962	tRNA uridine 5-carboxymethylaminomethyl modification enzyme MnmG OS=Neisseria gonorrhoeae GN=mnmG PE=3 SV=1
595	979	A0A0M3GZF8	13.72	315.08	1.468E7	4.36E7	4.515E7	4.484E7	1.00	2.97	3.08	3.05	1.468E7	4.36E7	4.515E7	4.484E7	1.00	2.97	3.08	3.05	73	27	26	iTRAQ 4plex (K N-term); Oxidation (M); Deamidation (NQ)	44700	Toxin OS=Neisseria gonorrhoeae MIA_2011_03-10 GN=M736_02560 PE=4 SV=1
595	1001	A0A171IPS9	13.72	315.08	1.468E7	4.36E7	4.515E7	4.484E7	1.00	2.97	3.08	3.05	1.468E7	4.36E7	4.515E7	4.484E7	1.00	2.97	3.08	3.05	73	27	26	iTRAQ 4plex (K N-term); Oxidation (M); Deamidation (NQ)	44700	Zeta_2 toxin OS=Neisseria gonorrhoeae TCDC-NG08107 GN=NGTW08_p0014 PE=4 SV=1
595	1002	A0A1D3FJJ0	13.72	315.08	1.468E7	4.36E7	4.515E7	4.484E7	1.00	2.97	3.08	3.05	1.468E7	4.36E7	4.515E7	4.484E7	1.00	2.97	3.08	3.05	73	27	26	iTRAQ 4plex (K N-term); Oxidation (M); Deamidation (NQ)	44700	UDP-N-acetylglucosamine kinase OS=Neisseria gonorrhoeae GN=pezT PE=4 SV=1
928	1978	A0A1D3HMV6	0.35	315.02	1.281E7	1.231E7	1.227E7	1.219E7	1.00	0.96	0.96	0.95	1.281E7	1.231E7	1.227E7	1.219E7	1.00	0.96	0.96	0.95	54	29	29	Carbamidomethylation; iTRAQ 4plex (K N-term); Oxidation (M)	68790	1-deoxy-D-xylulose-5-phosphate synthase OS=Neisseria gonorrhoeae GN=dxs PE=3 SV=1
928	1979	D6HAB6	0.35	315.02	1.281E7	1.231E7	1.227E7	1.219E7	1.00	0.96	0.96	0.95	1.281E7	1.231E7	1.227E7	1.219E7	1.00	0.96	0.96	0.95	54	29	29	Carbamidomethylation; iTRAQ 4plex (K N-term); Oxidation (M)	68790	1-deoxy-D-xylulose-5-phosphate synthase OS=Neisseria gonorrhoeae DGI2 GN=dxs PE=3 SV=1
928	1890	A0A1D3HNM8	0.35	315.02	1.281E7	1.231E7	1.227E7	1.219E7	1.00	0.96	0.96	0.95	1.281E7	1.231E7	1.227E7	1.219E7	1.00	0.96	0.96	0.95	54	29	29	Carbamidomethylation; iTRAQ 4plex (K N-term); Oxidation (M)	68820	1-deoxy-D-xylulose-5-phosphate synthase OS=Neisseria gonorrhoeae GN=dxs PE=3 SV=1
350	5675	D6H542	2.94	314.54	3.163E8	3.22E8	3.124E8	2.938E8	1.00	1.02	0.99	0.93	3.163E8	3.22E8	3.124E8	2.938E8	1.00	1.02	0.99	0.93	87	22	22	iTRAQ 4plex (K N-term); Oxidation (M); Acetylation (Protein N-term); Deamidation (NQ)	18922	50S ribosomal protein L6 OS=Neisseria gonorrhoeae DGI2 GN=rplF PE=3 SV=1
350	5676	A0A0M3GWI6	2.94	314.54	3.163E8	3.22E8	3.124E8	2.938E8	1.00	1.02	0.99	0.93	3.163E8	3.22E8	3.124E8	2.938E8	1.00	1.02	0.99	0.93	87	22	22	iTRAQ 4plex (K N-term); Oxidation (M); Acetylation (Protein N-term); Deamidation (NQ)	18922	50S ribosomal protein L6 OS=Neisseria gonorrhoeae MIA_2011_03-10 GN=rplF PE=3 SV=1
350	5677	A0A1D3EGW0	2.94	314.54	3.163E8	3.22E8	3.124E8	2.938E8	1.00	1.02	0.99	0.93	3.163E8	3.22E8	3.124E8	2.938E8	1.00	1.02	0.99	0.93	87	22	22	iTRAQ 4plex (K N-term); Oxidation (M); Acetylation (Protein N-term); Deamidation (NQ)	18922	50S ribosomal protein L6 OS=Neisseria gonorrhoeae GN=rplF PE=3 SV=1
667	920	Q5F8K6	0.57	314.54	5.65E5	3.304E5	3.115E5	3.217E5	1.00	0.58	0.55	0.57	5.65E5	3.304E5	3.115E5	3.217E5	1.00	0.58	0.55	0.57	6	34	1	iTRAQ 4plex (K N-term)	56714	Peptidylprolyl isomerase OS=Neisseria gonorrhoeae (strain ATCC 700825 / FA 1090) GN=NGO_0766 PE=4 SV=1
452	3236	A0A1D3EHN5	3.46	314.50	1.173E8	1.606E8	1.537E8	1.611E8	1.00	1.37	1.31	1.37	1.173E8	1.606E8	1.537E8	1.611E8	1.00	1.37	1.31	1.37	69	25	25	iTRAQ 4plex (K N-term); Oxidation (M); Deamidation (NQ)	28732	ABC transporter periplasmic binding protein OS=Neisseria gonorrhoeae GN=WHOF_00329 PE=3 SV=1
452	3239	A0A222QWU9	3.46	314.50	1.173E8	1.606E8	1.537E8	1.611E8	1.00	1.37	1.31	1.37	1.173E8	1.606E8	1.537E8	1.611E8	1.00	1.37	1.31	1.37	69	25	25	iTRAQ 4plex (K N-term); Oxidation (M); Deamidation (NQ)	28863	Amino acid ABC transporter substrate-binding protein OS=Neisseria gonorrhoeae GN=BZG33_02790 PE=3 SV=1
452	3240	B4RK70	3.46	314.50	1.173E8	1.606E8	1.537E8	1.611E8	1.00	1.37	1.31	1.37	1.173E8	1.606E8	1.537E8	1.611E8	1.00	1.37	1.31	1.37	69	25	25	iTRAQ 4plex (K N-term); Oxidation (M); Deamidation (NQ)	28863	Amino acid ABC transporter periplasmic amino acid-binding protein OS=Neisseria gonorrhoeae (strain NCCP11945) GN=NGK_0530 PE=3 SV=1
157	3323	Q08254	4.01	314.22	4.188E4	1.327E3	2.121E3	2.547E3	1.00	0.03	0.05	0.06	4.188E4	1.327E3	2.121E3	2.547E3	1.00	0.03	0.05	0.06	7	32	1	iTRAQ 4plex (K N-term); Deamidation (NQ)	35782	Outer membrane protein IA OS=Neisseria gonorrhoeae GN=por PE=3 SV=1
680	1175	B4RMB5	1.31	314.11	3.943E7	4.016E7	3.854E7	4.139E7	1.00	1.02	0.98	1.05	3.943E7	4.016E7	3.854E7	4.139E7	1.00	1.02	0.98	1.05	72	28	28	Carbamidomethylation; iTRAQ 4plex (K N-term); Oxidation (M); Deamidation (NQ)	43416	Putative L-lactate dehydrogenase OS=Neisseria gonorrhoeae (strain NCCP11945) GN=NGK_1275 PE=3 SV=1
680	1176	D6H738	1.31	314.11	3.943E7	4.016E7	3.854E7	4.139E7	1.00	1.02	0.98	1.05	3.943E7	4.016E7	3.854E7	4.139E7	1.00	1.02	0.98	1.05	72	28	28	Carbamidomethylation; iTRAQ 4plex (K N-term); Oxidation (M); Deamidation (NQ)	43416	L-lactate dehydrogenase OS=Neisseria gonorrhoeae DGI2 GN=NGMG_00978 PE=3 SV=1
680	1177	A0A0M3GUA1	1.31	314.11	3.943E7	4.016E7	3.854E7	4.139E7	1.00	1.02	0.98	1.05	3.943E7	4.016E7	3.854E7	4.139E7	1.00	1.02	0.98	1.05	72	28	28	Carbamidomethylation; iTRAQ 4plex (K N-term); Oxidation (M); Deamidation (NQ)	43416	L-lactate dehydrogenase OS=Neisseria gonorrhoeae MIA_2011_03-10 GN=lldD PE=3 SV=1
680	1178	A0A1D3FAU6	1.31	314.11	3.943E7	4.016E7	3.854E7	4.139E7	1.00	1.02	0.98	1.05	3.943E7	4.016E7	3.854E7	4.139E7	1.00	1.02	0.98	1.05	72	28	28	Carbamidomethylation; iTRAQ 4plex (K N-term); Oxidation (M); Deamidation (NQ)	43416	L-lactate dehydrogenase OS=Neisseria gonorrhoeae GN=lldA PE=3 SV=1
781	885	B4RPI1	2.00	313.76	2.884E7	2.712E7	2.607E7	2.899E7	1.00	0.94	0.90	1.01	2.884E7	2.712E7	2.607E7	2.899E7	1.00	0.94	0.90	1.01	69	32	32	Carbamidomethylation; iTRAQ 4plex (K N-term); Oxidation (M); Deamidation (NQ)	47594	NADH-quinone oxidoreductase subunit D OS=Neisseria gonorrhoeae (strain NCCP11945) GN=nuoD PE=3 SV=1
781	886	A0A0M3GX32	2.00	313.76	2.884E7	2.712E7	2.607E7	2.899E7	1.00	0.94	0.90	1.01	2.884E7	2.712E7	2.607E7	2.899E7	1.00	0.94	0.90	1.01	69	32	32	Carbamidomethylation; iTRAQ 4plex (K N-term); Oxidation (M); Deamidation (NQ)	47594	NADH-quinone oxidoreductase subunit D OS=Neisseria gonorrhoeae MIA_2011_03-10 GN=nuoD PE=3 SV=1
781	887	Q5F618	2.00	313.76	2.884E7	2.712E7	2.607E7	2.899E7	1.00	0.94	0.90	1.01	2.884E7	2.712E7	2.607E7	2.899E7	1.00	0.94	0.90	1.01	69	32	32	Carbamidomethylation; iTRAQ 4plex (K N-term); Oxidation (M); Deamidation (NQ)	47594	NADH-quinone oxidoreductase subunit D OS=Neisseria gonorrhoeae (strain ATCC 700825 / FA 1090) GN=nuoD PE=3 SV=1
781	888	D6H5D0	2.00	313.76	2.884E7	2.712E7	2.607E7	2.899E7	1.00	0.94	0.90	1.01	2.884E7	2.712E7	2.607E7	2.899E7	1.00	0.94	0.90	1.01	69	32	32	Carbamidomethylation; iTRAQ 4plex (K N-term); Oxidation (M); Deamidation (NQ)	47594	NADH-quinone oxidoreductase subunit D OS=Neisseria gonorrhoeae DGI2 GN=nuoD PE=3 SV=1
781	889	A0A1D3FGG5	2.00	313.76	2.884E7	2.712E7	2.607E7	2.899E7	1.00	0.94	0.90	1.01	2.884E7	2.712E7	2.607E7	2.899E7	1.00	0.94	0.90	1.01	69	32	32	Carbamidomethylation; iTRAQ 4plex (K N-term); Oxidation (M); Deamidation (NQ)	47594	NADH-quinone oxidoreductase subunit D OS=Neisseria gonorrhoeae GN=nuoD PE=3 SV=1
746	1292	A0A1D3E4Z2	0.76	313.68	2.69E7	2.448E7	2.453E7	2.43E7	1.00	0.91	0.91	0.90	2.69E7	2.448E7	2.453E7	2.43E7	1.00	0.91	0.91	0.90	64	34	34	iTRAQ 4plex (K N-term); Oxidation (M); Deamidation (NQ)	67848	Bacteriophage N4 receptor OS=Neisseria gonorrhoeae GN=WHOK_00031 PE=4 SV=1
746	1321	A0A1D3GXL0	0.76	313.68	2.69E7	2.448E7	2.453E7	2.43E7	1.00	0.91	0.91	0.90	2.69E7	2.448E7	2.453E7	2.43E7	1.00	0.91	0.91	0.90	64	34	34	iTRAQ 4plex (K N-term); Oxidation (M); Deamidation (NQ)	67862	Bacteriophage N4 receptor OS=Neisseria gonorrhoeae GN=WHOF_00466 PE=4 SV=1
746	1342	A0A1D3EJQ3	0.76	313.68	2.69E7	2.448E7	2.453E7	2.43E7	1.00	0.91	0.91	0.90	2.69E7	2.448E7	2.453E7	2.43E7	1.00	0.91	0.91	0.90	64	34	34	iTRAQ 4plex (K N-term); Oxidation (M); Deamidation (NQ)	67834	Bacteriophage N4 receptor outer membrane subunit OS=Neisseria gonorrhoeae GN=WHOW_00502 PE=4 SV=1
746	1314	A0A222R5H3	0.76	313.68	2.69E7	2.448E7	2.453E7	2.43E7	1.00	0.91	0.91	0.90	2.69E7	2.448E7	2.453E7	2.43E7	1.00	0.91	0.91	0.90	64	34	34	iTRAQ 4plex (K N-term); Oxidation (M); Deamidation (NQ)	68106	Uncharacterized protein OS=Neisseria gonorrhoeae GN=BZG33_03170 PE=4 SV=1
746	1315	B4RKE8	0.76	313.68	2.69E7	2.448E7	2.453E7	2.43E7	1.00	0.91	0.91	0.90	2.69E7	2.448E7	2.453E7	2.43E7	1.00	0.91	0.91	0.90	64	34	34	iTRAQ 4plex (K N-term); Oxidation (M); Deamidation (NQ)	68106	Putative periplasmic protein OS=Neisseria gonorrhoeae (strain NCCP11945) GN=NGK_0608 PE=4 SV=1
746	1316	D6H968	0.76	313.68	2.69E7	2.448E7	2.453E7	2.43E7	1.00	0.91	0.91	0.90	2.69E7	2.448E7	2.453E7	2.43E7	1.00	0.91	0.91	0.90	64	34	34	iTRAQ 4plex (K N-term); Oxidation (M); Deamidation (NQ)	68106	Uncharacterized protein OS=Neisseria gonorrhoeae DGI2 GN=NGMG_00028 PE=4 SV=1
384	116	A0A1D3HFH0	1.09	313.61	1.746E8	1.821E8	1.787E8	1.751E8	1.00	1.04	1.02	1.00	1.746E8	1.821E8	1.787E8	1.751E8	1.00	1.04	1.02	1.00	73	24	24	Carbamidomethylation; iTRAQ 4plex (K N-term); Oxidation (M); Deamidation (NQ)	36001	DNA-directed RNA polymerase subunit alpha OS=Neisseria gonorrhoeae GN=rpoA PE=3 SV=1
384	117	D6H552	1.09	313.61	1.746E8	1.821E8	1.787E8	1.751E8	1.00	1.04	1.02	1.00	1.746E8	1.821E8	1.787E8	1.751E8	1.00	1.04	1.02	1.00	73	24	24	Carbamidomethylation; iTRAQ 4plex (K N-term); Oxidation (M); Deamidation (NQ)	36001	DNA-directed RNA polymerase subunit alpha OS=Neisseria gonorrhoeae DGI2 GN=rpoA PE=3 SV=1
384	118	B4RQZ4	1.09	313.61	1.746E8	1.821E8	1.787E8	1.751E8	1.00	1.04	1.02	1.00	1.746E8	1.821E8	1.787E8	1.751E8	1.00	1.04	1.02	1.00	73	24	24	Carbamidomethylation; iTRAQ 4plex (K N-term); Oxidation (M); Deamidation (NQ)	36001	DNA-directed RNA polymerase subunit alpha OS=Neisseria gonorrhoeae (strain NCCP11945) GN=rpoA PE=3 SV=1
384	119	Q5F5V2	1.09	313.61	1.746E8	1.821E8	1.787E8	1.751E8	1.00	1.04	1.02	1.00	1.746E8	1.821E8	1.787E8	1.751E8	1.00	1.04	1.02	1.00	73	24	24	Carbamidomethylation; iTRAQ 4plex (K N-term); Oxidation (M); Deamidation (NQ)	36001	DNA-directed RNA polymerase subunit alpha OS=Neisseria gonorrhoeae (strain ATCC 700825 / FA 1090) GN=rpoA PE=3 SV=1
384	120	A0A0M3GX31	1.09	313.61	1.746E8	1.821E8	1.787E8	1.751E8	1.00	1.04	1.02	1.00	1.746E8	1.821E8	1.787E8	1.751E8	1.00	1.04	1.02	1.00	73	24	24	Carbamidomethylation; iTRAQ 4plex (K N-term); Oxidation (M); Deamidation (NQ)	36001	DNA-directed RNA polymerase subunit alpha OS=Neisseria gonorrhoeae MIA_2011_03-10 GN=rpoA PE=3 SV=1
984	4330	A0A1D3EYQ3	1.70	313.10	2.812E5	6.024E4	6.187E4	6.296E4	1.00	0.21	0.22	0.22	2.812E5	6.024E4	6.187E4	6.296E4	1.00	0.21	0.22	0.22	6	20	1	iTRAQ 4plex (K N-term)	33997	Glycine--tRNA ligase alpha subunit OS=Neisseria gonorrhoeae GN=glyQ PE=3 SV=1
984	4331	A0A1D3EGF1	1.70	313.10	2.812E5	6.024E4	6.187E4	6.296E4	1.00	0.21	0.22	0.22	2.812E5	6.024E4	6.187E4	6.296E4	1.00	0.21	0.22	0.22	6	20	1	iTRAQ 4plex (K N-term)	33996	Glycine--tRNA ligase alpha subunit OS=Neisseria gonorrhoeae GN=glyQ PE=3 SV=1
984	4332	Q5F4Y8	1.70	313.10	2.812E5	6.024E4	6.187E4	6.296E4	1.00	0.21	0.22	0.22	2.812E5	6.024E4	6.187E4	6.296E4	1.00	0.21	0.22	0.22	6	20	1	iTRAQ 4plex (K N-term)	33996	Glycine--tRNA ligase alpha subunit OS=Neisseria gonorrhoeae (strain ATCC 700825 / FA 1090) GN=glyQ PE=3 SV=1
984	4333	D6H9P0	1.70	313.10	2.812E5	6.024E4	6.187E4	6.296E4	1.00	0.21	0.22	0.22	2.812E5	6.024E4	6.187E4	6.296E4	1.00	0.21	0.22	0.22	6	20	1	iTRAQ 4plex (K N-term)	33996	Glycine--tRNA ligase alpha subunit OS=Neisseria gonorrhoeae DGI2 GN=glyQ PE=3 SV=1
763	753	A0A1D3E6W8	1.28	312.90	5.183E7	4.515E7	4.547E7	4.696E7	1.00	0.87	0.88	0.91	5.183E7	4.515E7	4.547E7	4.696E7	1.00	0.87	0.88	0.91	73	26	26	Carbamidomethylation; iTRAQ 4plex (K N-term); Deamidation (NQ)	38350	ADP-L-glycero-D-manno-heptose-6-epimerase OS=Neisseria gonorrhoeae GN=hldD PE=3 SV=1
763	815	B4RKA5	1.28	312.90	5.183E7	4.515E7	4.547E7	4.696E7	1.00	0.87	0.88	0.91	5.183E7	4.515E7	4.547E7	4.696E7	1.00	0.87	0.88	0.91	70	26	26	Carbamidomethylation; iTRAQ 4plex (K N-term); Deamidation (NQ)	40261	ADP-L-glycero-D-manno-heptose-6-epimerase OS=Neisseria gonorrhoeae (strain NCCP11945) GN=hldD PE=3 SV=1
481	2497	E1A3H0	2.51	312.31	6.709E7	7.097E7	6.598E7	7.495E7	1.00	1.06	0.98	1.12	6.709E7	7.097E7	6.598E7	7.495E7	1.00	1.06	0.98	1.12	63	31	31	iTRAQ 4plex (K N-term); Oxidation (M); Deamidation (NQ)	48006	CcoP OS=Neisseria gonorrhoeae GN=ccoP PE=4 SV=1
481	2498	D6H6L5	2.51	312.31	6.709E7	7.097E7	6.598E7	7.495E7	1.00	1.06	0.98	1.12	6.709E7	7.097E7	6.598E7	7.495E7	1.00	1.06	0.98	1.12	63	31	31	iTRAQ 4plex (K N-term); Oxidation (M); Deamidation (NQ)	48006	Cytochrome c oxidase subunit CcoP OS=Neisseria gonorrhoeae DGI2 GN=NGMG_01788 PE=4 SV=1
481	2499	B4RN97	2.51	312.31	6.709E7	7.097E7	6.598E7	7.495E7	1.00	1.06	0.98	1.12	6.709E7	7.097E7	6.598E7	7.495E7	1.00	1.06	0.98	1.12	63	31	31	iTRAQ 4plex (K N-term); Oxidation (M); Deamidation (NQ)	47946	CcoP OS=Neisseria gonorrhoeae (strain NCCP11945) GN=NGK_1607 PE=4 SV=1
481	2501	E1A3G2	2.51	312.31	6.709E7	7.097E7	6.598E7	7.495E7	1.00	1.06	0.98	1.12	6.709E7	7.097E7	6.598E7	7.495E7	1.00	1.06	0.98	1.12	63	31	31	iTRAQ 4plex (K N-term); Oxidation (M); Deamidation (NQ)	47946	CcoP OS=Neisseria gonorrhoeae GN=ccoP PE=4 SV=1
813	972	A0A1D3FEX8	1.75	312.18	5.969E5	1.358E5	1.16E5	1.123E5	1.00	0.23	0.19	0.19	5.969E5	1.358E5	1.16E5	1.123E5	1.00	0.23	0.19	0.19	2	22	1	iTRAQ 4plex (K N-term)	56673	Bifunctional purine biosynthesis protein PurH OS=Neisseria gonorrhoeae GN=purH PE=3 SV=1
872	3636	A0A0M3GZG5	3.71	311.94	2.8E7	1.996E7	2.032E7	2.197E7	1.00	0.71	0.73	0.78	2.8E7	1.996E7	2.032E7	2.197E7	1.00	0.71	0.73	0.78	69	19	19	Carbamidomethylation; iTRAQ 4plex (K N-term); Deamidation (NQ)	33016	Endonuclease OS=Neisseria gonorrhoeae MIA_2011_03-10 GN=M736_10140 PE=4 SV=1
872	3637	D6HBH0	3.71	311.94	2.8E7	1.996E7	2.032E7	2.197E7	1.00	0.71	0.73	0.78	2.8E7	1.996E7	2.032E7	2.197E7	1.00	0.71	0.73	0.78	69	19	19	Carbamidomethylation; iTRAQ 4plex (K N-term); Deamidation (NQ)	33016	Uncharacterized protein OS=Neisseria gonorrhoeae DGI2 GN=NGMG_02135 PE=4 SV=1
872	3638	A0A1D3HUB4	3.71	311.94	2.8E7	1.996E7	2.032E7	2.197E7	1.00	0.71	0.73	0.78	2.8E7	1.996E7	2.032E7	2.197E7	1.00	0.71	0.73	0.78	69	19	19	Carbamidomethylation; iTRAQ 4plex (K N-term); Deamidation (NQ)	33016	Uncharacterized protein OS=Neisseria gonorrhoeae GN=WHOF_01327 PE=4 SV=1
872	3639	Q5F7D9	3.71	311.94	2.8E7	1.996E7	2.032E7	2.197E7	1.00	0.71	0.73	0.78	2.8E7	1.996E7	2.032E7	2.197E7	1.00	0.71	0.73	0.78	69	19	19	Carbamidomethylation; iTRAQ 4plex (K N-term); Deamidation (NQ)	33016	Endonuclease OS=Neisseria gonorrhoeae (strain ATCC 700825 / FA 1090) GN=NGO_1239 PE=4 SV=1
872	3640	B4RJ07	3.71	311.94	2.8E7	1.996E7	2.032E7	2.197E7	1.00	0.71	0.73	0.78	2.8E7	1.996E7	2.032E7	2.197E7	1.00	0.71	0.73	0.78	69	19	19	Carbamidomethylation; iTRAQ 4plex (K N-term); Deamidation (NQ)	33016	Uncharacterized protein OS=Neisseria gonorrhoeae (strain NCCP11945) GN=NGK_0268 PE=4 SV=1
1166	3684	A0A1D3FI43	1.67	311.65	4.701E6	4.844E6	5.207E6	5.047E6	1.00	1.03	1.11	1.07	4.701E6	4.844E6	5.207E6	5.047E6	1.00	1.03	1.11	1.07	48	16	8	Carbamidomethylation; iTRAQ 4plex (K N-term); Oxidation (M)	30172	Dihydropteroate synthase OS=Neisseria gonorrhoeae GN=dhpS PE=3 SV=1
772	4714	A0A1D3IVA3	6.93	311.61	2.24E7	2.38E7	2.328E7	2.84E7	1.00	1.06	1.04	1.27	2.24E7	2.38E7	2.328E7	2.84E7	1.00	1.06	1.04	1.27	79	23	23	iTRAQ 4plex (K N-term); Oxidation (M); Deamidation (NQ)	28216	Methionine aminopeptidase OS=Neisseria gonorrhoeae GN=map PE=3 SV=1
772	4715	A0A0M3GY09	6.93	311.61	2.24E7	2.38E7	2.328E7	2.84E7	1.00	1.06	1.04	1.27	2.24E7	2.38E7	2.328E7	2.84E7	1.00	1.06	1.04	1.27	79	23	23	iTRAQ 4plex (K N-term); Oxidation (M); Deamidation (NQ)	28216	Methionine aminopeptidase OS=Neisseria gonorrhoeae MIA_2011_03-10 GN=map PE=3 SV=1
772	4716	B4RQQ2	6.93	311.61	2.24E7	2.38E7	2.328E7	2.84E7	1.00	1.06	1.04	1.27	2.24E7	2.38E7	2.328E7	2.84E7	1.00	1.06	1.04	1.27	79	23	23	iTRAQ 4plex (K N-term); Oxidation (M); Deamidation (NQ)	28216	Methionine aminopeptidase OS=Neisseria gonorrhoeae (strain NCCP11945) GN=map PE=3 SV=1
772	4717	D6H9Z8	6.93	311.61	2.24E7	2.38E7	2.328E7	2.84E7	1.00	1.06	1.04	1.27	2.24E7	2.38E7	2.328E7	2.84E7	1.00	1.06	1.04	1.27	79	23	23	iTRAQ 4plex (K N-term); Oxidation (M); Deamidation (NQ)	28216	Methionine aminopeptidase OS=Neisseria gonorrhoeae DGI2 GN=map PE=3 SV=1
772	4718	Q5F5E6	6.93	311.61	2.24E7	2.38E7	2.328E7	2.84E7	1.00	1.06	1.04	1.27	2.24E7	2.38E7	2.328E7	2.84E7	1.00	1.06	1.04	1.27	79	23	23	iTRAQ 4plex (K N-term); Oxidation (M); Deamidation (NQ)	28216	Methionine aminopeptidase OS=Neisseria gonorrhoeae (strain ATCC 700825 / FA 1090) GN=map PE=3 SV=1
590	570	A0A1D3I4X5	3.03	311.55	8.123E7	8.031E7	8.295E7	7.309E7	1.00	0.99	1.02	0.90	8.123E7	8.031E7	8.295E7	7.309E7	1.00	0.99	1.02	0.90	74	30	30	iTRAQ 4plex (K N-term); Oxidation (M); Deamidation (NQ)	41337	Lipoprotein OS=Neisseria gonorrhoeae GN=WHOF_00002 PE=4 SV=1
590	571	Q5F848	3.03	311.55	8.123E7	8.031E7	8.295E7	7.309E7	1.00	0.99	1.02	0.90	8.123E7	8.031E7	8.295E7	7.309E7	1.00	0.99	1.02	0.90	74	30	30	iTRAQ 4plex (K N-term); Oxidation (M); Deamidation (NQ)	41337	Uncharacterized protein OS=Neisseria gonorrhoeae (strain ATCC 700825 / FA 1090) GN=NGO_0948 PE=4 SV=2
590	991	B4RL40	3.03	311.55	8.123E7	8.031E7	8.295E7	7.309E7	1.00	0.99	1.02	0.90	8.123E7	8.031E7	8.295E7	7.309E7	1.00	0.99	1.02	0.90	70	30	30	iTRAQ 4plex (K N-term); Oxidation (M); Deamidation (NQ)	43925	Uncharacterized protein OS=Neisseria gonorrhoeae (strain NCCP11945) GN=NGK_0850 PE=4 SV=1
590	992	A0A0M3H1R1	3.03	311.55	8.123E7	8.031E7	8.295E7	7.309E7	1.00	0.99	1.02	0.90	8.123E7	8.031E7	8.295E7	7.309E7	1.00	0.99	1.02	0.90	70	30	30	iTRAQ 4plex (K N-term); Oxidation (M); Deamidation (NQ)	43925	Uncharacterized protein OS=Neisseria gonorrhoeae MIA_2011_03-10 GN=M736_09550 PE=4 SV=1
590	993	A0A222R3R5	3.03	311.55	8.123E7	8.031E7	8.295E7	7.309E7	1.00	0.99	1.02	0.90	8.123E7	8.031E7	8.295E7	7.309E7	1.00	0.99	1.02	0.90	70	30	30	iTRAQ 4plex (K N-term); Oxidation (M); Deamidation (NQ)	43925	Lipoprotein OS=Neisseria gonorrhoeae GN=BZG33_04385 PE=4 SV=1
590	994	D6H8H8	3.03	311.55	8.123E7	8.031E7	8.295E7	7.309E7	1.00	0.99	1.02	0.90	8.123E7	8.031E7	8.295E7	7.309E7	1.00	0.99	1.02	0.90	70	30	30	iTRAQ 4plex (K N-term); Oxidation (M); Deamidation (NQ)	43925	Uncharacterized protein OS=Neisseria gonorrhoeae DGI2 GN=NGMG_01361 PE=4 SV=1
296	3084	D6H5M4	2.27	311.55	1.236E8	1.528E8	1.548E8	1.459E8	1.00	1.24	1.25	1.18	1.236E8	1.528E8	1.548E8	1.459E8	1.00	1.24	1.25	1.18	76	28	28	Carbamidomethylation; iTRAQ 4plex (K N-term); Oxidation (M); Deamidation (NQ)	27691	Enoyl-[acyl-carrier-protein] reductase [NADH] OS=Neisseria gonorrhoeae DGI2 GN=NGMG_02197 PE=3 SV=1
296	3085	A0A1D3INF0	2.27	311.55	1.236E8	1.528E8	1.548E8	1.459E8	1.00	1.24	1.25	1.18	1.236E8	1.528E8	1.548E8	1.459E8	1.00	1.24	1.25	1.18	76	28	28	Carbamidomethylation; iTRAQ 4plex (K N-term); Oxidation (M); Deamidation (NQ)	27691	Enoyl-[acyl-carrier-protein] reductase [NADH] OS=Neisseria gonorrhoeae GN=fabI PE=3 SV=1
296	3086	B4RNM9	2.27	311.55	1.236E8	1.528E8	1.548E8	1.459E8	1.00	1.24	1.25	1.18	1.236E8	1.528E8	1.548E8	1.459E8	1.00	1.24	1.25	1.18	76	28	28	Carbamidomethylation; iTRAQ 4plex (K N-term); Oxidation (M); Deamidation (NQ)	27691	Enoyl-[acyl-carrier-protein] reductase [NADH] OS=Neisseria gonorrhoeae (strain NCCP11945) GN=NGK_2053 PE=3 SV=1
296	3087	Q5F696	2.27	311.55	1.236E8	1.528E8	1.548E8	1.459E8	1.00	1.24	1.25	1.18	1.236E8	1.528E8	1.548E8	1.459E8	1.00	1.24	1.25	1.18	76	28	28	Carbamidomethylation; iTRAQ 4plex (K N-term); Oxidation (M); Deamidation (NQ)	27691	Enoyl-[acyl-carrier-protein] reductase [NADH] OS=Neisseria gonorrhoeae (strain ATCC 700825 / FA 1090) GN=NGO_1666 PE=3 SV=1
296	3088	A0A0M3GZ49	2.27	311.55	1.236E8	1.528E8	1.548E8	1.459E8	1.00	1.24	1.25	1.18	1.236E8	1.528E8	1.548E8	1.459E8	1.00	1.24	1.25	1.18	76	28	28	Carbamidomethylation; iTRAQ 4plex (K N-term); Oxidation (M); Deamidation (NQ)	27691	Enoyl-[acyl-carrier-protein] reductase [NADH] OS=Neisseria gonorrhoeae MIA_2011_03-10 GN=M736_03115 PE=3 SV=1
677	6395	Q5FAG4	4.58	311.40	4.951E7	6.454E7	6.562E7	7.305E7	1.00	1.30	1.33	1.48	4.951E7	6.454E7	6.562E7	7.305E7	1.00	1.30	1.33	1.48	74	19	18	Carbamidomethylation; iTRAQ 4plex (K N-term); Oxidation (M); Deamidation (NQ)	16615	Homoprotocatechuate degradative operon repressor OS=Neisseria gonorrhoeae (strain ATCC 700825 / FA 1090) GN=NGO_0058 PE=4 SV=2
677	6396	B4RP04	4.58	311.40	4.951E7	6.454E7	6.562E7	7.305E7	1.00	1.30	1.33	1.48	4.951E7	6.454E7	6.562E7	7.305E7	1.00	1.30	1.33	1.48	74	19	18	Carbamidomethylation; iTRAQ 4plex (K N-term); Oxidation (M); Deamidation (NQ)	16615	Putative marR-family transcriptional regulator OS=Neisseria gonorrhoeae (strain NCCP11945) GN=NGK_0082 PE=4 SV=1
677	6708	D6HA85	4.58	311.40	4.951E7	6.454E7	6.562E7	7.305E7	1.00	1.30	1.33	1.48	4.951E7	6.454E7	6.562E7	7.305E7	1.00	1.30	1.33	1.48	74	19	18	Carbamidomethylation; iTRAQ 4plex (K N-term); Oxidation (M); Deamidation (NQ)	16615	Transcriptional regulator OS=Neisseria gonorrhoeae DGI2 GN=NGMG_00437 PE=4 SV=1
677	6709	A0A1D3HPS0	4.58	311.40	4.951E7	6.454E7	6.562E7	7.305E7	1.00	1.30	1.33	1.48	4.951E7	6.454E7	6.562E7	7.305E7	1.00	1.30	1.33	1.48	74	19	18	Carbamidomethylation; iTRAQ 4plex (K N-term); Oxidation (M); Deamidation (NQ)	16615	Putative marR-family transcriptional regulator OS=Neisseria gonorrhoeae GN=ohrR PE=4 SV=1
677	6397	A0A1D3GS94	4.58	311.40	4.951E7	6.454E7	6.562E7	7.305E7	1.00	1.30	1.33	1.48	4.951E7	6.454E7	6.562E7	7.305E7	1.00	1.30	1.33	1.48	74	19	18	Carbamidomethylation; iTRAQ 4plex (K N-term); Oxidation (M); Deamidation (NQ)	16615	Putative marR-family transcriptional regulator OS=Neisseria gonorrhoeae GN=ohrR PE=4 SV=1
951	4334	B4RJG2	7.31	310.50	5.235E5	3.648E6	3.775E6	3.906E6	1.00	6.97	7.21	7.46	5.235E5	3.648E6	3.775E6	3.906E6	1.00	6.97	7.21	7.46	7	21	2	iTRAQ 4plex (K N-term); Deamidation (NQ)	34054	Glycine--tRNA ligase alpha subunit OS=Neisseria gonorrhoeae (strain NCCP11945) GN=glyQ PE=3 SV=1
951	4335	A0A0M3GZL2	7.31	310.50	5.235E5	3.648E6	3.775E6	3.906E6	1.00	6.97	7.21	7.46	5.235E5	3.648E6	3.775E6	3.906E6	1.00	6.97	7.21	7.46	7	21	2	iTRAQ 4plex (K N-term); Deamidation (NQ)	34054	Glycine--tRNA ligase alpha subunit OS=Neisseria gonorrhoeae MIA_2011_03-10 GN=glyQ PE=3 SV=1
951	4336	A0A1D3IXG4	7.31	310.50	5.235E5	3.648E6	3.775E6	3.906E6	1.00	6.97	7.21	7.46	5.235E5	3.648E6	3.775E6	3.906E6	1.00	6.97	7.21	7.46	7	21	2	iTRAQ 4plex (K N-term); Deamidation (NQ)	34054	Glycine--tRNA ligase alpha subunit OS=Neisseria gonorrhoeae GN=glyQ PE=3 SV=1
694	1288	A0A1D3FPV9	1.23	310.42	3.256E7	3.383E7	3.583E7	3.456E7	1.00	1.04	1.10	1.06	3.256E7	3.383E7	3.583E7	3.456E7	1.00	1.04	1.10	1.06	73	35	35	Carbamidomethylation; iTRAQ 4plex (K N-term); Oxidation (M); Deamidation (NQ)	55935	Exopolyphosphatase OS=Neisseria gonorrhoeae GN=ppx PE=4 SV=1
694	1216	A0A1D3ESZ4	1.23	310.42	3.256E7	3.383E7	3.583E7	3.456E7	1.00	1.04	1.10	1.06	3.256E7	3.383E7	3.583E7	3.456E7	1.00	1.04	1.10	1.06	73	35	35	Carbamidomethylation; iTRAQ 4plex (K N-term); Oxidation (M); Deamidation (NQ)	55896	Exopolyphosphatase OS=Neisseria gonorrhoeae GN=ppx PE=4 SV=1
694	1217	A0A0M3H0A7	1.23	310.42	3.256E7	3.383E7	3.583E7	3.456E7	1.00	1.04	1.10	1.06	3.256E7	3.383E7	3.583E7	3.456E7	1.00	1.04	1.10	1.06	73	35	35	Carbamidomethylation; iTRAQ 4plex (K N-term); Oxidation (M); Deamidation (NQ)	55866	Exopolyphosphatase OS=Neisseria gonorrhoeae MIA_2011_03-10 GN=M736_09780 PE=4 SV=1
694	1218	A0A1D3G464	1.23	310.42	3.256E7	3.383E7	3.583E7	3.456E7	1.00	1.04	1.10	1.06	3.256E7	3.383E7	3.583E7	3.456E7	1.00	1.04	1.10	1.06	73	35	35	Carbamidomethylation; iTRAQ 4plex (K N-term); Oxidation (M); Deamidation (NQ)	55866	Exopolyphosphatase OS=Neisseria gonorrhoeae GN=ppx PE=4 SV=1
694	1404	A0A1D3FQW3	1.23	310.42	3.256E7	3.383E7	3.583E7	3.456E7	1.00	1.04	1.10	1.06	3.256E7	3.383E7	3.583E7	3.456E7	1.00	1.04	1.10	1.06	69	35	35	Carbamidomethylation; iTRAQ 4plex (K N-term); Oxidation (M); Deamidation (NQ)	59468	Exopolyphosphatase OS=Neisseria gonorrhoeae GN=ppx PE=4 SV=1
1067	1986	A0A1D3EDC4	1.11	310.29	9.626E6	1.02E7	9.842E6	9.77E6	1.00	1.06	1.02	1.01	9.626E6	1.02E7	9.842E6	9.77E6	1.00	1.06	1.02	1.01	45	27	27	iTRAQ 4plex (K N-term); Oxidation (M)	72113	DNA topoisomerase 4 subunit B OS=Neisseria gonorrhoeae GN=parE PE=3 SV=1
1067	1987	A0A0M3GVH8	1.11	310.29	9.626E6	1.02E7	9.842E6	9.77E6	1.00	1.06	1.02	1.01	9.626E6	1.02E7	9.842E6	9.77E6	1.00	1.06	1.02	1.01	45	27	27	iTRAQ 4plex (K N-term); Oxidation (M)	72113	DNA topoisomerase 4 subunit B OS=Neisseria gonorrhoeae MIA_2011_03-10 GN=parE PE=3 SV=1
1067	1988	B4RN48	1.11	310.29	9.626E6	1.02E7	9.842E6	9.77E6	1.00	1.06	1.02	1.01	9.626E6	1.02E7	9.842E6	9.77E6	1.00	1.06	1.02	1.01	45	27	27	iTRAQ 4plex (K N-term); Oxidation (M)	72113	DNA topoisomerase 4 subunit B OS=Neisseria gonorrhoeae (strain NCCP11945) GN=parE PE=3 SV=1
1067	1989	Q5F754	1.11	310.29	9.626E6	1.02E7	9.842E6	9.77E6	1.00	1.06	1.02	1.01	9.626E6	1.02E7	9.842E6	9.77E6	1.00	1.06	1.02	1.01	45	27	27	iTRAQ 4plex (K N-term); Oxidation (M)	72099	DNA topoisomerase 4 subunit B OS=Neisseria gonorrhoeae (strain ATCC 700825 / FA 1090) GN=parE PE=3 SV=1
1067	1990	A0A1D3FAG7	1.11	310.29	9.626E6	1.02E7	9.842E6	9.77E6	1.00	1.06	1.02	1.01	9.626E6	1.02E7	9.842E6	9.77E6	1.00	1.06	1.02	1.01	45	27	27	iTRAQ 4plex (K N-term); Oxidation (M)	72171	DNA topoisomerase 4 subunit B OS=Neisseria gonorrhoeae GN=parE PE=3 SV=1
679	2889	P21152	1.70	309.81	3.197E7	3.345E7	3.455E7	3.546E7	1.00	1.05	1.08	1.11	3.197E7	3.345E7	3.455E7	3.546E7	1.00	1.05	1.08	1.11	64	17	17	Carbamidomethylation; iTRAQ 4plex (K N-term); Oxidation (M); Deamidation (NQ)	37643	Protein RecA OS=Neisseria gonorrhoeae GN=recA PE=3 SV=2
679	2890	B4RLX8	1.70	309.81	3.197E7	3.345E7	3.455E7	3.546E7	1.00	1.05	1.08	1.11	3.197E7	3.345E7	3.455E7	3.546E7	1.00	1.05	1.08	1.11	64	17	17	Carbamidomethylation; iTRAQ 4plex (K N-term); Oxidation (M); Deamidation (NQ)	37643	Protein RecA OS=Neisseria gonorrhoeae (strain NCCP11945) GN=recA PE=3 SV=1
679	2891	A0A1D3GAZ9	1.70	309.81	3.197E7	3.345E7	3.455E7	3.546E7	1.00	1.05	1.08	1.11	3.197E7	3.345E7	3.455E7	3.546E7	1.00	1.05	1.08	1.11	64	17	17	Carbamidomethylation; iTRAQ 4plex (K N-term); Oxidation (M); Deamidation (NQ)	37643	Protein RecA OS=Neisseria gonorrhoeae GN=recA PE=3 SV=1
679	2892	D6H7R6	1.70	309.81	3.197E7	3.345E7	3.455E7	3.546E7	1.00	1.05	1.08	1.11	3.197E7	3.345E7	3.455E7	3.546E7	1.00	1.05	1.08	1.11	64	17	17	Carbamidomethylation; iTRAQ 4plex (K N-term); Oxidation (M); Deamidation (NQ)	37643	Protein RecA OS=Neisseria gonorrhoeae DGI2 GN=recA PE=3 SV=1
679	2893	Q5F8M9	1.70	309.81	3.197E7	3.345E7	3.455E7	3.546E7	1.00	1.05	1.08	1.11	3.197E7	3.345E7	3.455E7	3.546E7	1.00	1.05	1.08	1.11	64	17	17	Carbamidomethylation; iTRAQ 4plex (K N-term); Oxidation (M); Deamidation (NQ)	37643	Protein RecA OS=Neisseria gonorrhoeae (strain ATCC 700825 / FA 1090) GN=recA PE=3 SV=1
679	2933	A0A0M3H182	1.70	309.81	3.197E7	3.345E7	3.455E7	3.546E7	1.00	1.05	1.08	1.11	3.197E7	3.345E7	3.455E7	3.546E7	1.00	1.05	1.08	1.11	59	17	17	Carbamidomethylation; iTRAQ 4plex (K N-term); Oxidation (M); Deamidation (NQ)	40650	Protein RecA OS=Neisseria gonorrhoeae MIA_2011_03-10 GN=recA PE=3 SV=1
720	3420	D6H8U6	2.43	309.62	3.784E7	3.544E7	3.788E7	3.834E7	1.00	0.94	1.00	1.01	3.784E7	3.544E7	3.788E7	3.834E7	1.00	0.94	1.00	1.01	55	20	20	iTRAQ 4plex (K N-term); Oxidation (M); Deamidation (NQ)	42089	Uncharacterized protein OS=Neisseria gonorrhoeae DGI2 GN=NGMG_01479 PE=4 SV=1
720	3421	A0A222QXK5	2.43	309.62	3.784E7	3.544E7	3.788E7	3.834E7	1.00	0.94	1.00	1.01	3.784E7	3.544E7	3.788E7	3.834E7	1.00	0.94	1.00	1.01	55	20	20	iTRAQ 4plex (K N-term); Oxidation (M); Deamidation (NQ)	42089	Peptidase OS=Neisseria gonorrhoeae GN=BZG33_03770 PE=4 SV=1
720	3567	B4RKR5	2.43	309.62	3.784E7	3.544E7	3.788E7	3.834E7	1.00	0.94	1.00	1.01	3.784E7	3.544E7	3.788E7	3.834E7	1.00	0.94	1.00	1.01	59	20	20	iTRAQ 4plex (K N-term); Oxidation (M); Deamidation (NQ)	39011	Uncharacterized protein OS=Neisseria gonorrhoeae (strain NCCP11945) GN=NGK_0725 PE=4 SV=1
720	3622	A0A1D3I1S7	2.43	309.62	3.784E7	3.544E7	3.788E7	3.834E7	1.00	0.94	1.00	1.01	3.784E7	3.544E7	3.788E7	3.834E7	1.00	0.94	1.00	1.01	65	20	20	iTRAQ 4plex (K N-term); Oxidation (M); Deamidation (NQ)	34562	Membrane peptidase OS=Neisseria gonorrhoeae GN=nlpD PE=4 SV=1
806	5717	B4RM17	2.45	309.54	4.53E5	1.266E6	1.181E6	1.199E6	1.00	2.79	2.61	2.65	4.53E5	1.266E6	1.181E6	1.199E6	1.00	2.79	2.61	2.65	12	18	1	iTRAQ 4plex (K N-term); Oxidation (M)	22004	2-keto-4-hydroxyglutarate aldolase OS=Neisseria gonorrhoeae (strain NCCP11945) GN=NGK_1177 PE=4 SV=1
806	5719	A0A1D3F1E0	2.45	309.54	4.53E5	1.266E6	1.181E6	1.199E6	1.00	2.79	2.61	2.65	4.53E5	1.266E6	1.181E6	1.199E6	1.00	2.79	2.61	2.65	12	18	1	iTRAQ 4plex (K N-term); Oxidation (M)	22004	Keto-hydroxyglutarate-aldolase/keto-deoxy-phosphogluconate aldolase OS=Neisseria gonorrhoeae GN=eda PE=4 SV=1
699	2572	A0A1D3EM60	1.96	309.25	4.558E7	5.079E7	5.07E7	5.424E7	1.00	1.11	1.11	1.19	4.558E7	5.079E7	5.07E7	5.424E7	1.00	1.11	1.11	1.19	43	29	28	Carbamidomethylation; iTRAQ 4plex (K N-term); Oxidation (M); Deamidation (NQ)	73666	RNA polymerase sigma factor RpoD OS=Neisseria gonorrhoeae GN=rpoD PE=3 SV=1
699	2573	A0A1D3F6H3	1.96	309.25	4.558E7	5.079E7	5.07E7	5.424E7	1.00	1.11	1.11	1.19	4.558E7	5.079E7	5.07E7	5.424E7	1.00	1.11	1.11	1.19	43	29	28	Carbamidomethylation; iTRAQ 4plex (K N-term); Oxidation (M); Deamidation (NQ)	73680	RNA polymerase sigma factor RpoD OS=Neisseria gonorrhoeae GN=rpoD PE=3 SV=1
699	2574	B4RKY0	1.96	309.25	4.558E7	5.079E7	5.07E7	5.424E7	1.00	1.11	1.11	1.19	4.558E7	5.079E7	5.07E7	5.424E7	1.00	1.11	1.11	1.19	43	29	28	Carbamidomethylation; iTRAQ 4plex (K N-term); Oxidation (M); Deamidation (NQ)	73666	RNA polymerase sigma factor RpoD OS=Neisseria gonorrhoeae (strain NCCP11945) GN=rpoD PE=3 SV=1
699	2565	D6H8N5	1.96	309.25	4.558E7	5.079E7	5.07E7	5.424E7	1.00	1.11	1.11	1.19	4.558E7	5.079E7	5.07E7	5.424E7	1.00	1.11	1.11	1.19	43	29	28	Carbamidomethylation; iTRAQ 4plex (K N-term); Oxidation (M); Deamidation (NQ)	73694	RNA polymerase sigma factor RpoD OS=Neisseria gonorrhoeae DGI2 GN=rpoD PE=3 SV=1
699	2575	A0A0M3GYW4	1.96	309.25	4.558E7	5.079E7	5.07E7	5.424E7	1.00	1.11	1.11	1.19	4.558E7	5.079E7	5.07E7	5.424E7	1.00	1.11	1.11	1.19	43	29	28	Carbamidomethylation; iTRAQ 4plex (K N-term); Oxidation (M); Deamidation (NQ)	73680	RNA polymerase sigma factor RpoD OS=Neisseria gonorrhoeae MIA_2011_03-10 GN=rpoD PE=3 SV=1
699	2576	Q5F805	1.96	309.25	4.558E7	5.079E7	5.07E7	5.424E7	1.00	1.11	1.11	1.19	4.558E7	5.079E7	5.07E7	5.424E7	1.00	1.11	1.11	1.19	43	29	28	Carbamidomethylation; iTRAQ 4plex (K N-term); Oxidation (M); Deamidation (NQ)	73680	RNA polymerase sigma factor RpoD OS=Neisseria gonorrhoeae (strain ATCC 700825 / FA 1090) GN=rpoD PE=3 SV=1
822	1004	A0A1D3GEU0	1.64	309.23	6.646E5	1.753E5	1.473E5	1.34E5	1.00	0.26	0.22	0.20	6.646E5	1.753E5	1.473E5	1.34E5	1.00	0.26	0.22	0.20	2	23	1	Carbamidomethylation; iTRAQ 4plex (K N-term)	56664	Bifunctional purine biosynthesis protein PurH OS=Neisseria gonorrhoeae GN=purH PE=3 SV=1
831	664	D6H720	1.21	309.01	1.921E7	2.213E7	2.172E7	2.173E7	1.00	1.15	1.13	1.13	1.921E7	2.213E7	2.172E7	2.173E7	1.00	1.15	1.13	1.13	66	27	27	Carbamidomethylation; iTRAQ 4plex (K N-term); Oxidation (M); Deamidation (NQ)	53508	Uncharacterized protein OS=Neisseria gonorrhoeae DGI2 GN=NGMG_00964 PE=4 SV=1
831	667	A0A1D3EP38	1.21	309.01	1.921E7	2.213E7	2.172E7	2.173E7	1.00	1.15	1.13	1.13	1.921E7	2.213E7	2.172E7	2.173E7	1.00	1.15	1.13	1.13	66	27	27	Carbamidomethylation; iTRAQ 4plex (K N-term); Oxidation (M); Deamidation (NQ)	53508	Oxidoreductase OS=Neisseria gonorrhoeae GN=WHOG_01110C PE=4 SV=1
831	665	A0A1D3FI35	1.21	309.01	1.921E7	2.213E7	2.172E7	2.173E7	1.00	1.15	1.13	1.13	1.921E7	2.213E7	2.172E7	2.173E7	1.00	1.15	1.13	1.13	66	27	27	Carbamidomethylation; iTRAQ 4plex (K N-term); Oxidation (M); Deamidation (NQ)	53566	Oxidoreductase OS=Neisseria gonorrhoeae GN=WHOK_00729 PE=4 SV=1
831	666	A0A1D3F0T8	1.21	309.01	1.921E7	2.213E7	2.172E7	2.173E7	1.00	1.15	1.13	1.13	1.921E7	2.213E7	2.172E7	2.173E7	1.00	1.15	1.13	1.13	66	27	27	Carbamidomethylation; iTRAQ 4plex (K N-term); Oxidation (M); Deamidation (NQ)	53513	Oxidoreductase OS=Neisseria gonorrhoeae GN=WHOZ_00711 PE=4 SV=1
831	984	A0A222R516	1.21	309.01	1.921E7	2.213E7	2.172E7	2.173E7	1.00	1.15	1.13	1.13	1.921E7	2.213E7	2.172E7	2.173E7	1.00	1.15	1.13	1.13	61	27	27	Carbamidomethylation; iTRAQ 4plex (K N-term); Oxidation (M); Deamidation (NQ)	58427	Oxidoreductase OS=Neisseria gonorrhoeae GN=BZG33_06490 PE=4 SV=1
831	985	A0A0M3GXR2	1.21	309.01	1.921E7	2.213E7	2.172E7	2.173E7	1.00	1.15	1.13	1.13	1.921E7	2.213E7	2.172E7	2.173E7	1.00	1.15	1.13	1.13	61	27	27	Carbamidomethylation; iTRAQ 4plex (K N-term); Oxidation (M); Deamidation (NQ)	58427	Oxidoreductase OS=Neisseria gonorrhoeae MIA_2011_03-10 GN=M736_12080 PE=4 SV=1
849	1813	A0A1D3F7U5	12.24	309.00	1.915E7	1.789E7	2.286E7	2.398E7	1.00	0.93	1.19	1.25	1.915E7	1.789E7	2.286E7	2.398E7	1.00	0.93	1.19	1.25	58	37	37	iTRAQ 4plex (K N-term); Oxidation (M); Deamidation (NQ)	87591	LPS-assembly protein LptD OS=Neisseria gonorrhoeae GN=lptD PE=3 SV=1
849	1549	A0A0M3GWB5	12.24	309.00	1.915E7	1.789E7	2.286E7	2.398E7	1.00	0.93	1.19	1.25	1.915E7	1.789E7	2.286E7	2.398E7	1.00	0.93	1.19	1.25	58	37	37	iTRAQ 4plex (K N-term); Oxidation (M); Deamidation (NQ)	87541	LPS-assembly protein LptD OS=Neisseria gonorrhoeae MIA_2011_03-10 GN=lptD PE=3 SV=1
849	1550	A0A1D3F9W3	12.24	309.00	1.915E7	1.789E7	2.286E7	2.398E7	1.00	0.93	1.19	1.25	1.915E7	1.789E7	2.286E7	2.398E7	1.00	0.93	1.19	1.25	58	37	37	iTRAQ 4plex (K N-term); Oxidation (M); Deamidation (NQ)	87532	LPS-assembly protein LptD OS=Neisseria gonorrhoeae GN=lptD PE=3 SV=1
849	1551	A0A1D3IU65	12.24	309.00	1.915E7	1.789E7	2.286E7	2.398E7	1.00	0.93	1.19	1.25	1.915E7	1.789E7	2.286E7	2.398E7	1.00	0.93	1.19	1.25	58	37	37	iTRAQ 4plex (K N-term); Oxidation (M); Deamidation (NQ)	87541	LPS-assembly protein LptD OS=Neisseria gonorrhoeae GN=lptD PE=3 SV=1
849	1816	A0A1D3FIQ7	12.24	309.00	1.915E7	1.789E7	2.286E7	2.398E7	1.00	0.93	1.19	1.25	1.915E7	1.789E7	2.286E7	2.398E7	1.00	0.93	1.19	1.25	58	37	37	iTRAQ 4plex (K N-term); Oxidation (M); Deamidation (NQ)	87592	LPS-assembly protein LptD OS=Neisseria gonorrhoeae GN=lptD PE=3 SV=1
676	4207	B4RQJ9	2.22	308.07	4.956E5	3.428E6	3.233E6	3.73E6	1.00	6.92	6.52	7.53	4.956E5	3.428E6	3.233E6	3.73E6	1.00	6.92	6.52	7.53	3	23	1	iTRAQ 4plex (K N-term)	29909	PetC OS=Neisseria gonorrhoeae (strain NCCP11945) GN=NGK_2205 PE=4 SV=1
676	4208	A0A1D3EZZ3	2.22	308.07	4.956E5	3.428E6	3.233E6	3.73E6	1.00	6.92	6.52	7.53	4.956E5	3.428E6	3.233E6	3.73E6	1.00	6.92	6.52	7.53	3	23	1	iTRAQ 4plex (K N-term)	29909	Protein PetC OS=Neisseria gonorrhoeae GN=petC PE=4 SV=1
678	4234	A0A1D3ERX6	1.93	307.88	3.185E6	5.94E5	5.36E5	5.109E5	1.00	0.19	0.17	0.16	3.185E6	5.94E5	5.36E5	5.109E5	1.00	0.19	0.17	0.16	3	23	1	iTRAQ 4plex (K N-term)	29913	Protein PetC OS=Neisseria gonorrhoeae GN=petC PE=4 SV=1
678	4235	A0A1D3J992	1.93	307.88	3.185E6	5.94E5	5.36E5	5.109E5	1.00	0.19	0.17	0.16	3.185E6	5.94E5	5.36E5	5.109E5	1.00	0.19	0.17	0.16	3	23	1	iTRAQ 4plex (K N-term)	29883	Protein PetC OS=Neisseria gonorrhoeae GN=petC PE=4 SV=1
678	4236	A0A0M3GVS4	1.93	307.88	3.185E6	5.94E5	5.36E5	5.109E5	1.00	0.19	0.17	0.16	3.185E6	5.94E5	5.36E5	5.109E5	1.00	0.19	0.17	0.16	3	23	1	iTRAQ 4plex (K N-term)	29866	Cytochrome C OS=Neisseria gonorrhoeae MIA_2011_03-10 GN=M736_05140 PE=4 SV=1
678	4232	D6H9U8	1.93	307.88	3.185E6	5.94E5	5.36E5	5.109E5	1.00	0.19	0.17	0.16	3.185E6	5.94E5	5.36E5	5.109E5	1.00	0.19	0.17	0.16	3	23	1	iTRAQ 4plex (K N-term)	30499	Ubiquinol-cytochrome c reductase OS=Neisseria gonorrhoeae DGI2 GN=NGMG_00667 PE=4 SV=1
678	4233	Q5F598	1.93	307.88	3.185E6	5.94E5	5.36E5	5.109E5	1.00	0.19	0.17	0.16	3.185E6	5.94E5	5.36E5	5.109E5	1.00	0.19	0.17	0.16	3	23	1	iTRAQ 4plex (K N-term)	30499	Cytochrome C OS=Neisseria gonorrhoeae (strain ATCC 700825 / FA 1090) GN=NGO_2031 PE=4 SV=2
1122	3319	Q5F5X0	0.73	307.84	1.084E7	1.084E7	1.111E7	1.114E7	1.00	1.00	1.02	1.03	1.084E7	1.084E7	1.111E7	1.114E7	1.00	1.00	1.02	1.03	63	20	20	Carbamidomethylation; iTRAQ 4plex (K N-term); Oxidation (M); Deamidation (NQ)	42023	1-deoxy-D-xylulose 5-phosphate reductoisomerase OS=Neisseria gonorrhoeae (strain ATCC 700825 / FA 1090) GN=dxr PE=3 SV=1
1122	3320	A0A0M3GWK9	0.73	307.84	1.084E7	1.084E7	1.111E7	1.114E7	1.00	1.00	1.02	1.03	1.084E7	1.084E7	1.111E7	1.114E7	1.00	1.00	1.02	1.03	63	20	20	Carbamidomethylation; iTRAQ 4plex (K N-term); Oxidation (M); Deamidation (NQ)	42023	1-deoxy-D-xylulose 5-phosphate reductoisomerase OS=Neisseria gonorrhoeae MIA_2011_03-10 GN=dxr PE=3 SV=1
1122	3321	A0A222R7Q4	0.73	307.84	1.084E7	1.084E7	1.111E7	1.114E7	1.00	1.00	1.02	1.03	1.084E7	1.084E7	1.111E7	1.114E7	1.00	1.00	1.02	1.03	63	20	20	Carbamidomethylation; iTRAQ 4plex (K N-term); Oxidation (M); Deamidation (NQ)	42023	1-deoxy-D-xylulose 5-phosphate reductoisomerase OS=Neisseria gonorrhoeae GN=dxr PE=3 SV=1
1122	3325	A0A1D3ETD0	0.73	307.84	1.084E7	1.084E7	1.111E7	1.114E7	1.00	1.00	1.02	1.03	1.084E7	1.084E7	1.111E7	1.114E7	1.00	1.00	1.02	1.03	61	20	20	Carbamidomethylation; iTRAQ 4plex (K N-term); Oxidation (M); Deamidation (NQ)	43867	1-deoxy-D-xylulose 5-phosphate reductoisomerase OS=Neisseria gonorrhoeae GN=dxr PE=3 SV=1
1122	3326	D6H571	0.73	307.84	1.084E7	1.084E7	1.111E7	1.114E7	1.00	1.00	1.02	1.03	1.084E7	1.084E7	1.111E7	1.114E7	1.00	1.00	1.02	1.03	61	20	20	Carbamidomethylation; iTRAQ 4plex (K N-term); Oxidation (M); Deamidation (NQ)	43925	1-deoxy-D-xylulose 5-phosphate reductoisomerase OS=Neisseria gonorrhoeae DGI2 GN=dxr PE=3 SV=1
1122	3327	A0A1D3EDA1	0.73	307.84	1.084E7	1.084E7	1.111E7	1.114E7	1.00	1.00	1.02	1.03	1.084E7	1.084E7	1.111E7	1.114E7	1.00	1.00	1.02	1.03	61	20	20	Carbamidomethylation; iTRAQ 4plex (K N-term); Oxidation (M); Deamidation (NQ)	43925	1-deoxy-D-xylulose 5-phosphate reductoisomerase OS=Neisseria gonorrhoeae GN=dxr PE=3 SV=1
1122	3328	A0A1D3EAM8	0.73	307.84	1.084E7	1.084E7	1.111E7	1.114E7	1.00	1.00	1.02	1.03	1.084E7	1.084E7	1.111E7	1.114E7	1.00	1.00	1.02	1.03	61	20	20	Carbamidomethylation; iTRAQ 4plex (K N-term); Oxidation (M); Deamidation (NQ)	43911	1-deoxy-D-xylulose 5-phosphate reductoisomerase OS=Neisseria gonorrhoeae GN=dxr PE=3 SV=1
1122	3329	B4RR17	0.73	307.84	1.084E7	1.084E7	1.111E7	1.114E7	1.00	1.00	1.02	1.03	1.084E7	1.084E7	1.111E7	1.114E7	1.00	1.00	1.02	1.03	61	20	20	Carbamidomethylation; iTRAQ 4plex (K N-term); Oxidation (M); Deamidation (NQ)	43911	1-deoxy-D-xylulose 5-phosphate reductoisomerase OS=Neisseria gonorrhoeae (strain NCCP11945) GN=dxr PE=3 SV=1
804	1993	D6HB81	2.32	307.11	2.159E7	2.444E7	2.34E7	2.263E7	1.00	1.13	1.08	1.05	2.159E7	2.444E7	2.34E7	2.263E7	1.00	1.13	1.08	1.05	51	26	26	Carbamidomethylation; iTRAQ 4plex (K N-term); Oxidation (M); Deamidation (NQ)	66002	Elongation factor 4 OS=Neisseria gonorrhoeae DGI2 GN=lepA PE=3 SV=1
804	1994	B4RK41	2.32	307.11	2.159E7	2.444E7	2.34E7	2.263E7	1.00	1.13	1.08	1.05	2.159E7	2.444E7	2.34E7	2.263E7	1.00	1.13	1.08	1.05	51	26	26	Carbamidomethylation; iTRAQ 4plex (K N-term); Oxidation (M); Deamidation (NQ)	66002	Elongation factor 4 OS=Neisseria gonorrhoeae (strain NCCP11945) GN=lepA PE=3 SV=1
804	1995	A0A1D3HSZ4	2.32	307.11	2.159E7	2.444E7	2.34E7	2.263E7	1.00	1.13	1.08	1.05	2.159E7	2.444E7	2.34E7	2.263E7	1.00	1.13	1.08	1.05	51	26	26	Carbamidomethylation; iTRAQ 4plex (K N-term); Oxidation (M); Deamidation (NQ)	66002	Elongation factor 4 OS=Neisseria gonorrhoeae GN=lepA PE=3 SV=1
804	1996	A0A0M3GYA4	2.32	307.11	2.159E7	2.444E7	2.34E7	2.263E7	1.00	1.13	1.08	1.05	2.159E7	2.444E7	2.34E7	2.263E7	1.00	1.13	1.08	1.05	51	26	26	Carbamidomethylation; iTRAQ 4plex (K N-term); Oxidation (M); Deamidation (NQ)	66002	Elongation factor 4 OS=Neisseria gonorrhoeae MIA_2011_03-10 GN=lepA PE=3 SV=1
804	1997	Q5F9P9	2.32	307.11	2.159E7	2.444E7	2.34E7	2.263E7	1.00	1.13	1.08	1.05	2.159E7	2.444E7	2.34E7	2.263E7	1.00	1.13	1.08	1.05	51	26	26	Carbamidomethylation; iTRAQ 4plex (K N-term); Oxidation (M); Deamidation (NQ)	66002	Elongation factor 4 OS=Neisseria gonorrhoeae (strain ATCC 700825 / FA 1090) GN=lepA PE=3 SV=1
804	1953	A0A1D3EFP9	2.32	307.11	2.159E7	2.444E7	2.34E7	2.263E7	1.00	1.13	1.08	1.05	2.159E7	2.444E7	2.34E7	2.263E7	1.00	1.13	1.08	1.05	51	26	26	Carbamidomethylation; iTRAQ 4plex (K N-term); Oxidation (M); Deamidation (NQ)	65973	Elongation factor 4 OS=Neisseria gonorrhoeae GN=lepA PE=3 SV=1
845	2017	A0A0M3GZ02	1.41	306.98	4.71E7	4.58E7	4.862E7	4.784E7	1.00	0.97	1.03	1.02	4.71E7	4.58E7	4.862E7	4.784E7	1.00	0.97	1.03	1.02	59	24	23	Carbamidomethylation; iTRAQ 4plex (K N-term); Oxidation (M); Deamidation (NQ)	46335	UPF0210 protein M736_03245 OS=Neisseria gonorrhoeae MIA_2011_03-10 GN=M736_03245 PE=3 SV=1
845	2018	D6H6U0	1.41	306.98	4.71E7	4.58E7	4.862E7	4.784E7	1.00	0.97	1.03	1.02	4.71E7	4.58E7	4.862E7	4.784E7	1.00	0.97	1.03	1.02	59	24	23	Carbamidomethylation; iTRAQ 4plex (K N-term); Oxidation (M); Deamidation (NQ)	46335	UPF0210 protein NGMG_02225 OS=Neisseria gonorrhoeae DGI2 GN=NGMG_02225 PE=3 SV=1
845	2019	Q5F786	1.41	306.98	4.71E7	4.58E7	4.862E7	4.784E7	1.00	0.97	1.03	1.02	4.71E7	4.58E7	4.862E7	4.784E7	1.00	0.97	1.03	1.02	59	24	23	Carbamidomethylation; iTRAQ 4plex (K N-term); Oxidation (M); Deamidation (NQ)	46335	UPF0210 protein NGO1297 OS=Neisseria gonorrhoeae (strain ATCC 700825 / FA 1090) GN=NGO1297 PE=3 SV=1
845	2020	A0A1D3GD81	1.41	306.98	4.71E7	4.58E7	4.862E7	4.784E7	1.00	0.97	1.03	1.02	4.71E7	4.58E7	4.862E7	4.784E7	1.00	0.97	1.03	1.02	59	24	23	Carbamidomethylation; iTRAQ 4plex (K N-term); Oxidation (M); Deamidation (NQ)	46335	UPF0210 protein WHOF_01481C OS=Neisseria gonorrhoeae GN=WHOF_01481C PE=3 SV=1
845	2022	B4RN07	1.41	306.98	4.71E7	4.58E7	4.862E7	4.784E7	1.00	0.97	1.03	1.02	4.71E7	4.58E7	4.862E7	4.784E7	1.00	0.97	1.03	1.02	58	24	23	Carbamidomethylation; iTRAQ 4plex (K N-term); Oxidation (M); Deamidation (NQ)	46466	UPF0210 protein NGK_1517 OS=Neisseria gonorrhoeae (strain NCCP11945) GN=NGK_1517 PE=3 SV=1
1078	2014	A0A171IPU4	6.89	306.64	5.965E6	1.063E7	9.867E6	1.138E7	1.00	1.78	1.65	1.91	5.965E6	1.063E7	9.867E6	1.138E7	1.00	1.78	1.65	1.91	43	26	26	iTRAQ 4plex (K N-term); Oxidation (M); Deamidation (NQ)	95983	TrbE OS=Neisseria gonorrhoeae TCDC-NG08107 GN=NGTW08_p0029 PE=4 SV=1
1078	2015	A0A0M3GY20	6.89	306.64	5.965E6	1.063E7	9.867E6	1.138E7	1.00	1.78	1.65	1.91	5.965E6	1.063E7	9.867E6	1.138E7	1.00	1.78	1.65	1.91	43	26	26	iTRAQ 4plex (K N-term); Oxidation (M); Deamidation (NQ)	95983	Conjugal transfer protein TrbE OS=Neisseria gonorrhoeae MIA_2011_03-10 GN=M736_02630 PE=4 SV=1
1078	2016	D5K9I0	6.89	306.64	5.965E6	1.063E7	9.867E6	1.138E7	1.00	1.78	1.65	1.91	5.965E6	1.063E7	9.867E6	1.138E7	1.00	1.78	1.65	1.91	43	26	26	iTRAQ 4plex (K N-term); Oxidation (M); Deamidation (NQ)	95983	TrbE OS=Neisseria gonorrhoeae PE=4 SV=1
834	1414	D6H745	4.82	306.56	2.377E7	2.373E7	2.639E7	2.723E7	1.00	1.00	1.11	1.15	2.377E7	2.373E7	2.639E7	2.723E7	1.00	1.00	1.11	1.15	68	24	24	Carbamidomethylation; iTRAQ 4plex (K N-term); Oxidation (M); Deamidation (NQ)	42654	Acetylornithine aminotransferase OS=Neisseria gonorrhoeae DGI2 GN=argD PE=3 SV=1
834	1416	A0A0M3H1B6	4.82	306.56	2.377E7	2.373E7	2.639E7	2.723E7	1.00	1.00	1.11	1.15	2.377E7	2.373E7	2.639E7	2.723E7	1.00	1.00	1.11	1.15	68	24	24	Carbamidomethylation; iTRAQ 4plex (K N-term); Oxidation (M); Deamidation (NQ)	42654	Acetylornithine aminotransferase OS=Neisseria gonorrhoeae MIA_2011_03-10 GN=argD PE=3 SV=1
834	1417	A0A1D3H6S3	4.82	306.56	2.377E7	2.373E7	2.639E7	2.723E7	1.00	1.00	1.11	1.15	2.377E7	2.373E7	2.639E7	2.723E7	1.00	1.00	1.11	1.15	68	24	24	Carbamidomethylation; iTRAQ 4plex (K N-term); Oxidation (M); Deamidation (NQ)	42654	Acetylornithine aminotransferase OS=Neisseria gonorrhoeae GN=argD PE=3 SV=1
919	1885	A0A1D3G2V1	1.29	306.48	1.036E5	3.471E4	2.938E4	2.973E4	1.00	0.34	0.28	0.29	1.036E5	3.471E4	2.938E4	2.973E4	1.00	0.34	0.28	0.29	1	42	1	iTRAQ 4plex (K N-term)	136483	Transcription-repair-coupling factor OS=Neisseria gonorrhoeae GN=mfd PE=3 SV=1
919	1886	B4RMD2	1.29	306.48	1.036E5	3.471E4	2.938E4	2.973E4	1.00	0.34	0.28	0.29	1.036E5	3.471E4	2.938E4	2.973E4	1.00	0.34	0.28	0.29	1	42	1	iTRAQ 4plex (K N-term)	136483	Transcription-repair-coupling factor OS=Neisseria gonorrhoeae (strain NCCP11945) GN=mfd PE=3 SV=1
612	1730	Q5F9L8	2.22	306.28	3.99E7	4.788E7	4.973E7	5.101E7	1.00	1.20	1.25	1.28	3.99E7	4.788E7	4.973E7	5.101E7	1.00	1.20	1.25	1.28	57	21	21	iTRAQ 4plex (K N-term); Oxidation (M); Deamidation (NQ)	49436	Phosphoglucomutase OS=Neisseria gonorrhoeae (strain ATCC 700825 / FA 1090) GN=NGO_0375 PE=3 SV=1
612	1731	B4RK73	2.22	306.28	3.99E7	4.788E7	4.973E7	5.101E7	1.00	1.20	1.25	1.28	3.99E7	4.788E7	4.973E7	5.101E7	1.00	1.20	1.25	1.28	57	21	21	iTRAQ 4plex (K N-term); Oxidation (M); Deamidation (NQ)	49436	Pgm OS=Neisseria gonorrhoeae (strain NCCP11945) GN=NGK_0533 PE=3 SV=1
612	1732	A0A0M3GYY2	2.22	306.28	3.99E7	4.788E7	4.973E7	5.101E7	1.00	1.20	1.25	1.28	3.99E7	4.788E7	4.973E7	5.101E7	1.00	1.20	1.25	1.28	57	21	21	iTRAQ 4plex (K N-term); Oxidation (M); Deamidation (NQ)	49436	Phosphoglucomutase OS=Neisseria gonorrhoeae MIA_2011_03-10 GN=M736_03595 PE=3 SV=1
612	1734	A0A1D3E9N2	2.22	306.28	3.99E7	4.788E7	4.973E7	5.101E7	1.00	1.20	1.25	1.28	3.99E7	4.788E7	4.973E7	5.101E7	1.00	1.20	1.25	1.28	57	21	21	iTRAQ 4plex (K N-term); Oxidation (M); Deamidation (NQ)	49436	Phosphoglucomutase OS=Neisseria gonorrhoeae GN=algC PE=3 SV=1
501	3593	B4RJH6	0.55	305.87	1.693E6	1.687E6	1.694E6	1.641E6	1.00	1.00	1.00	0.97	1.693E6	1.687E6	1.694E6	1.641E6	1.00	1.00	1.00	0.97	6	22	1	iTRAQ 4plex (K N-term); Oxidation (M); Deamidation (NQ)	26035	3-oxoacyl-(Acyl-carrier-protein) reductase OS=Neisseria gonorrhoeae (strain NCCP11945) GN=NGK_2642 PE=4 SV=1
501	3594	A0A0M3GU23	0.55	305.87	1.693E6	1.687E6	1.694E6	1.641E6	1.00	1.00	1.00	0.97	1.693E6	1.687E6	1.694E6	1.641E6	1.00	1.00	1.00	0.97	6	22	1	iTRAQ 4plex (K N-term); Oxidation (M); Deamidation (NQ)	26035	3-ketoacyl-ACP reductase OS=Neisseria gonorrhoeae MIA_2011_03-10 GN=M736_08385 PE=4 SV=1
501	3595	A0A1D3IXJ9	0.55	305.87	1.693E6	1.687E6	1.694E6	1.641E6	1.00	1.00	1.00	0.97	1.693E6	1.687E6	1.694E6	1.641E6	1.00	1.00	1.00	0.97	6	22	1	iTRAQ 4plex (K N-term); Oxidation (M); Deamidation (NQ)	26035	3-ketoacyl-ACP reductase OS=Neisseria gonorrhoeae GN=fabG PE=4 SV=1
501	3596	D6HAX3	0.55	305.87	1.693E6	1.687E6	1.694E6	1.641E6	1.00	1.00	1.00	0.97	1.693E6	1.687E6	1.694E6	1.641E6	1.00	1.00	1.00	0.97	6	22	1	iTRAQ 4plex (K N-term); Oxidation (M); Deamidation (NQ)	26035	3-oxoacyl-(Acyl-carrier-protein) reductase OS=Neisseria gonorrhoeae DGI2 GN=NGMG_00525 PE=4 SV=1
501	3597	Q5F4Y0	0.55	305.87	1.693E6	1.687E6	1.694E6	1.641E6	1.00	1.00	1.00	0.97	1.693E6	1.687E6	1.694E6	1.641E6	1.00	1.00	1.00	0.97	6	22	1	iTRAQ 4plex (K N-term); Oxidation (M); Deamidation (NQ)	26035	3-ketoacyl-ACP reductase OS=Neisseria gonorrhoeae (strain ATCC 700825 / FA 1090) GN=fabG PE=4 SV=1
501	3911	A0A1D3F596	0.55	305.87	1.693E6	1.687E6	1.694E6	1.641E6	1.00	1.00	1.00	0.97	1.693E6	1.687E6	1.694E6	1.641E6	1.00	1.00	1.00	0.97	6	22	1	iTRAQ 4plex (K N-term); Oxidation (M); Deamidation (NQ)	26033	3-ketoacyl-ACP reductase OS=Neisseria gonorrhoeae GN=fabG PE=4 SV=1
716	6928	A0A0M3GVE6	2.14	305.86	5.784E7	6.698E7	6.333E7	7.008E7	1.00	1.16	1.09	1.21	5.784E7	6.698E7	6.333E7	7.008E7	1.00	1.16	1.09	1.21	71	16	16	iTRAQ 4plex (K N-term); Oxidation (M); Deamidation (NQ)	20095	PilP protein OS=Neisseria gonorrhoeae MIA_2011_03-10 GN=M736_05980 PE=4 SV=1
716	6929	A0A1D3ESE9	2.14	305.86	5.784E7	6.698E7	6.333E7	7.008E7	1.00	1.16	1.09	1.21	5.784E7	6.698E7	6.333E7	7.008E7	1.00	1.16	1.09	1.21	71	16	16	iTRAQ 4plex (K N-term); Oxidation (M); Deamidation (NQ)	20068	PilP protein OS=Neisseria gonorrhoeae GN=WHOF_00102C PE=4 SV=1
716	6930	A0A1D3GTI8	2.14	305.86	5.784E7	6.698E7	6.333E7	7.008E7	1.00	1.16	1.09	1.21	5.784E7	6.698E7	6.333E7	7.008E7	1.00	1.16	1.09	1.21	71	16	16	iTRAQ 4plex (K N-term); Oxidation (M); Deamidation (NQ)	20095	PilP protein OS=Neisseria gonorrhoeae GN=WHOG_00102C PE=4 SV=1
716	6931	Q5FAD1	2.14	305.86	5.784E7	6.698E7	6.333E7	7.008E7	1.00	1.16	1.09	1.21	5.784E7	6.698E7	6.333E7	7.008E7	1.00	1.16	1.09	1.21	71	16	16	iTRAQ 4plex (K N-term); Oxidation (M); Deamidation (NQ)	20095	Pilin assembly protein OS=Neisseria gonorrhoeae (strain ATCC 700825 / FA 1090) GN=NGO_0095 PE=4 SV=1
716	6932	D6HA75	2.14	305.86	5.784E7	6.698E7	6.333E7	7.008E7	1.00	1.16	1.09	1.21	5.784E7	6.698E7	6.333E7	7.008E7	1.00	1.16	1.09	1.21	71	16	16	iTRAQ 4plex (K N-term); Oxidation (M); Deamidation (NQ)	20095	Pilin assembly protein OS=Neisseria gonorrhoeae DGI2 GN=NGMG_00390 PE=4 SV=1
716	7039	B4RQ24	2.14	305.86	5.784E7	6.698E7	6.333E7	7.008E7	1.00	1.16	1.09	1.21	5.784E7	6.698E7	6.333E7	7.008E7	1.00	1.16	1.09	1.21	83	16	16	iTRAQ 4plex (K N-term); Oxidation (M); Deamidation (NQ)	17128	PilP OS=Neisseria gonorrhoeae (strain NCCP11945) GN=NGK_0138 PE=4 SV=1
749	1229	A0A1D3J3R5	1.70	305.82	1.209E5	2.325E5	3.565E5	2.76E5	1.00	1.92	2.95	2.28	1.209E5	2.325E5	3.565E5	2.76E5	1.00	1.92	2.95	2.28	3	27	1	Carbamidomethylation; iTRAQ 4plex (K N-term)	41986	Carboxypeptidase OS=Neisseria gonorrhoeae GN=WHOF_00074 PE=4 SV=1
749	1230	Q5F8D7	1.70	305.82	1.209E5	2.325E5	3.565E5	2.76E5	1.00	1.92	2.95	2.28	1.209E5	2.325E5	3.565E5	2.76E5	1.00	1.92	2.95	2.28	3	27	1	Carbamidomethylation; iTRAQ 4plex (K N-term)	41986	Uncharacterized protein OS=Neisseria gonorrhoeae (strain ATCC 700825 / FA 1090) GN=NGO_0845 PE=4 SV=1
749	1231	A0A1D3EQ99	1.70	305.82	1.209E5	2.325E5	3.565E5	2.76E5	1.00	1.92	2.95	2.28	1.209E5	2.325E5	3.565E5	2.76E5	1.00	1.92	2.95	2.28	3	27	1	Carbamidomethylation; iTRAQ 4plex (K N-term)	42016	Carboxypeptidase OS=Neisseria gonorrhoeae GN=WHOG_00534 PE=4 SV=1
749	1363	D6H880	1.70	305.82	1.209E5	2.325E5	3.565E5	2.76E5	1.00	1.92	2.95	2.28	1.209E5	2.325E5	3.565E5	2.76E5	1.00	1.92	2.95	2.28	3	27	1	Carbamidomethylation; iTRAQ 4plex (K N-term)	44680	Uncharacterized protein OS=Neisseria gonorrhoeae DGI2 GN=NGMG_01263 PE=4 SV=1
749	1364	B4RLF3	1.70	305.82	1.209E5	2.325E5	3.565E5	2.76E5	1.00	1.92	2.95	2.28	1.209E5	2.325E5	3.565E5	2.76E5	1.00	1.92	2.95	2.28	3	27	1	Carbamidomethylation; iTRAQ 4plex (K N-term)	44680	Uncharacterized protein OS=Neisseria gonorrhoeae (strain NCCP11945) GN=NGK_0963 PE=4 SV=1
770	2363	D6H709	3.04	305.46	3.283E7	2.825E7	2.781E7	3.105E7	1.00	0.86	0.85	0.95	3.283E7	2.825E7	2.781E7	3.105E7	1.00	0.86	0.85	0.95	61	24	24	Carbamidomethylation; iTRAQ 4plex (K N-term); Oxidation (M); Deamidation (NQ)	44054	Ribonucleotide-diphosphate reductase beta subunit OS=Neisseria gonorrhoeae DGI2 GN=NGMG_00953 PE=4 SV=1
770	2364	Q5F8Z5	3.04	305.46	3.283E7	2.825E7	2.781E7	3.105E7	1.00	0.86	0.85	0.95	3.283E7	2.825E7	2.781E7	3.105E7	1.00	0.86	0.85	0.95	61	24	24	Carbamidomethylation; iTRAQ 4plex (K N-term); Oxidation (M); Deamidation (NQ)	44054	Ribonucleotide-diphosphate reductase subunit beta OS=Neisseria gonorrhoeae (strain ATCC 700825 / FA 1090) GN=NGO_0615 PE=4 SV=1
770	2758	A0A1D3F4F0	3.04	305.46	3.283E7	2.825E7	2.781E7	3.105E7	1.00	0.86	0.85	0.95	3.283E7	2.825E7	2.781E7	3.105E7	1.00	0.86	0.85	0.95	61	24	24	Carbamidomethylation; iTRAQ 4plex (K N-term); Oxidation (M); Deamidation (NQ)	43994	Ribonucleotide-diphosphate reductase subunit beta OS=Neisseria gonorrhoeae GN=nrdB PE=4 SV=1
770	2730	A0A1D3ICV8	3.04	305.46	3.283E7	2.825E7	2.781E7	3.105E7	1.00	0.86	0.85	0.95	3.283E7	2.825E7	2.781E7	3.105E7	1.00	0.86	0.85	0.95	61	24	24	Carbamidomethylation; iTRAQ 4plex (K N-term); Oxidation (M); Deamidation (NQ)	44044	Ribonucleotide-diphosphate reductase subunit beta OS=Neisseria gonorrhoeae GN=nrdB PE=4 SV=1
770	2365	A0A1D3H069	3.04	305.46	3.283E7	2.825E7	2.781E7	3.105E7	1.00	0.86	0.85	0.95	3.283E7	2.825E7	2.781E7	3.105E7	1.00	0.86	0.85	0.95	61	24	24	Carbamidomethylation; iTRAQ 4plex (K N-term); Oxidation (M); Deamidation (NQ)	44054	Ribonucleotide-diphosphate reductase subunit beta OS=Neisseria gonorrhoeae GN=nrdB PE=4 SV=1
539	7689	Q5F839	10.37	305.34	6.939E7	6.531E7	6.336E7	8.251E7	1.00	0.94	0.91	1.19	6.939E7	6.531E7	6.336E7	8.251E7	1.00	0.94	0.91	1.19	90	14	14	iTRAQ 4plex (K N-term); Oxidation (M); Deamidation (NQ)	16422	Universal stress protein OS=Neisseria gonorrhoeae (strain ATCC 700825 / FA 1090) GN=NGO_0959 PE=3 SV=1
539	7690	A0A1D3I843	10.37	305.34	6.939E7	6.531E7	6.336E7	8.251E7	1.00	0.94	0.91	1.19	6.939E7	6.531E7	6.336E7	8.251E7	1.00	0.94	0.91	1.19	90	14	14	iTRAQ 4plex (K N-term); Oxidation (M); Deamidation (NQ)	16422	Universal stress protein OS=Neisseria gonorrhoeae GN=WHOF_01091C PE=3 SV=1
539	7691	B4RL27	10.37	305.34	6.939E7	6.531E7	6.336E7	8.251E7	1.00	0.94	0.91	1.19	6.939E7	6.531E7	6.336E7	8.251E7	1.00	0.94	0.91	1.19	90	14	14	iTRAQ 4plex (K N-term); Oxidation (M); Deamidation (NQ)	16422	Universal stress protein OS=Neisseria gonorrhoeae (strain NCCP11945) GN=NGK_0837 PE=3 SV=1
539	7692	D6H8I9	10.37	305.34	6.939E7	6.531E7	6.336E7	8.251E7	1.00	0.94	0.91	1.19	6.939E7	6.531E7	6.336E7	8.251E7	1.00	0.94	0.91	1.19	90	14	14	iTRAQ 4plex (K N-term); Oxidation (M); Deamidation (NQ)	16422	Universal stress protein OS=Neisseria gonorrhoeae DGI2 GN=NGMG_01372 PE=3 SV=1
539	7693	A0A0M3H0H7	10.37	305.34	6.939E7	6.531E7	6.336E7	8.251E7	1.00	0.94	0.91	1.19	6.939E7	6.531E7	6.336E7	8.251E7	1.00	0.94	0.91	1.19	90	14	14	iTRAQ 4plex (K N-term); Oxidation (M); Deamidation (NQ)	16422	Universal stress protein OS=Neisseria gonorrhoeae MIA_2011_03-10 GN=M736_01420 PE=3 SV=1
881	880	A0A0M3GZY2	2.87	305.12	2.498E7	2.159E7	2.062E7	1.973E7	1.00	0.86	0.83	0.79	2.498E7	2.159E7	2.062E7	1.973E7	1.00	0.86	0.83	0.79	62	23	23	Carbamidomethylation; iTRAQ 4plex (K N-term); Oxidation (M); Deamidation (NQ)	47182	Tyrosine--tRNA ligase OS=Neisseria gonorrhoeae MIA_2011_03-10 GN=tyrS PE=3 SV=1
881	1206	A0A1D3GBP6	2.87	305.12	2.498E7	2.159E7	2.062E7	1.973E7	1.00	0.86	0.83	0.79	2.498E7	2.159E7	2.062E7	1.973E7	1.00	0.86	0.83	0.79	62	23	23	Carbamidomethylation; iTRAQ 4plex (K N-term); Oxidation (M); Deamidation (NQ)	47196	Tyrosine--tRNA ligase OS=Neisseria gonorrhoeae GN=tyrS PE=3 SV=1
881	881	Q5FAF7	2.87	305.12	2.498E7	2.159E7	2.062E7	1.973E7	1.00	0.86	0.83	0.79	2.498E7	2.159E7	2.062E7	1.973E7	1.00	0.86	0.83	0.79	62	23	23	Carbamidomethylation; iTRAQ 4plex (K N-term); Oxidation (M); Deamidation (NQ)	47182	Tyrosine--tRNA ligase OS=Neisseria gonorrhoeae (strain ATCC 700825 / FA 1090) GN=tyrS PE=3 SV=1
881	882	A0A1D3G6N6	2.87	305.12	2.498E7	2.159E7	2.062E7	1.973E7	1.00	0.86	0.83	0.79	2.498E7	2.159E7	2.062E7	1.973E7	1.00	0.86	0.83	0.79	62	23	23	Carbamidomethylation; iTRAQ 4plex (K N-term); Oxidation (M); Deamidation (NQ)	47182	Tyrosine--tRNA ligase OS=Neisseria gonorrhoeae GN=tyrS PE=3 SV=1
881	883	D6HAW0	2.87	305.12	2.498E7	2.159E7	2.062E7	1.973E7	1.00	0.86	0.83	0.79	2.498E7	2.159E7	2.062E7	1.973E7	1.00	0.86	0.83	0.79	62	23	23	Carbamidomethylation; iTRAQ 4plex (K N-term); Oxidation (M); Deamidation (NQ)	47182	Tyrosine--tRNA ligase OS=Neisseria gonorrhoeae DGI2 GN=tyrS PE=3 SV=1
881	884	B4RP13	2.87	305.12	2.498E7	2.159E7	2.062E7	1.973E7	1.00	0.86	0.83	0.79	2.498E7	2.159E7	2.062E7	1.973E7	1.00	0.86	0.83	0.79	62	23	23	Carbamidomethylation; iTRAQ 4plex (K N-term); Oxidation (M); Deamidation (NQ)	47182	Tyrosine--tRNA ligase OS=Neisseria gonorrhoeae (strain NCCP11945) GN=tyrS PE=3 SV=1
750	1232	A0A1D3H2Z7	0.76	305.07	3.171E5	1.606E5	1.463E5	1.491E5	1.00	0.51	0.46	0.47	3.171E5	1.606E5	1.463E5	1.491E5	1.00	0.51	0.46	0.47	3	27	1	Carbamidomethylation; iTRAQ 4plex (K N-term)	42009	Carboxypeptidase OS=Neisseria gonorrhoeae GN=WHOL_00295 PE=4 SV=1
750	1365	A0A0M3GYN8	0.76	305.07	3.171E5	1.606E5	1.463E5	1.491E5	1.00	0.51	0.46	0.47	3.171E5	1.606E5	1.463E5	1.491E5	1.00	0.51	0.46	0.47	3	27	1	Carbamidomethylation; iTRAQ 4plex (K N-term)	44703	Uncharacterized protein OS=Neisseria gonorrhoeae MIA_2011_03-10 GN=M736_01840 PE=4 SV=1
851	2228	A0A1D3EJH5	4.84	304.76	5.977E5	1.407E5	1.082E5	1.19E5	1.00	0.24	0.18	0.20	5.977E5	1.407E5	1.082E5	1.19E5	1.00	0.24	0.18	0.20	7	19	2	iTRAQ 4plex (K N-term)	31260	dTDP-4-dehydrorhamnose reductase OS=Neisseria gonorrhoeae GN=rfbD PE=3 SV=1
851	2229	A0A0M3GYB5	4.84	304.76	5.977E5	1.407E5	1.082E5	1.19E5	1.00	0.24	0.18	0.20	5.977E5	1.407E5	1.082E5	1.19E5	1.00	0.24	0.18	0.20	7	19	2	iTRAQ 4plex (K N-term)	31260	dTDP-4-dehydrorhamnose reductase OS=Neisseria gonorrhoeae MIA_2011_03-10 GN=M736_04585 PE=3 SV=1
851	2230	Q5F9Q9	4.84	304.76	5.977E5	1.407E5	1.082E5	1.19E5	1.00	0.24	0.18	0.20	5.977E5	1.407E5	1.082E5	1.19E5	1.00	0.24	0.18	0.20	7	19	2	iTRAQ 4plex (K N-term)	31260	dTDP-4-dehydrorhamnose reductase OS=Neisseria gonorrhoeae (strain ATCC 700825 / FA 1090) GN=NGO_0332 PE=3 SV=1
851	2231	D6HB96	4.84	304.76	5.977E5	1.407E5	1.082E5	1.19E5	1.00	0.24	0.18	0.20	5.977E5	1.407E5	1.082E5	1.19E5	1.00	0.24	0.18	0.20	7	19	2	iTRAQ 4plex (K N-term)	31260	dTDP-4-dehydrorhamnose reductase OS=Neisseria gonorrhoeae DGI2 GN=NGMG_00141 PE=3 SV=1
499	3527	B4RN43	3.29	304.14	8.672E7	7.919E7	7.529E7	8.755E7	1.00	0.91	0.87	1.01	8.672E7	7.919E7	7.529E7	8.755E7	1.00	0.91	0.87	1.01	71	23	23	Carbamidomethylation; iTRAQ 4plex (K N-term); Oxidation (M); Deamidation (NQ)	28755	Cytochrome c5 OS=Neisseria gonorrhoeae (strain NCCP11945) GN=NGK_1553 PE=4 SV=1
499	3528	Q5F759	3.29	304.14	8.672E7	7.919E7	7.529E7	8.755E7	1.00	0.91	0.87	1.01	8.672E7	7.919E7	7.529E7	8.755E7	1.00	0.91	0.87	1.01	71	23	23	Carbamidomethylation; iTRAQ 4plex (K N-term); Oxidation (M); Deamidation (NQ)	28755	Cytochrome OS=Neisseria gonorrhoeae (strain ATCC 700825 / FA 1090) GN=NGO_1328 PE=4 SV=1
499	3529	D6H6R2	3.29	304.14	8.672E7	7.919E7	7.529E7	8.755E7	1.00	0.91	0.87	1.01	8.672E7	7.919E7	7.529E7	8.755E7	1.00	0.91	0.87	1.01	71	23	23	Carbamidomethylation; iTRAQ 4plex (K N-term); Oxidation (M); Deamidation (NQ)	28755	Cytochrome c5 OS=Neisseria gonorrhoeae DGI2 GN=NGMG_01835 PE=4 SV=1
499	3530	A0A1D3FBG3	3.29	304.14	8.672E7	7.919E7	7.529E7	8.755E7	1.00	0.91	0.87	1.01	8.672E7	7.919E7	7.529E7	8.755E7	1.00	0.91	0.87	1.01	71	23	23	Carbamidomethylation; iTRAQ 4plex (K N-term); Oxidation (M); Deamidation (NQ)	28755	Cytochrome OS=Neisseria gonorrhoeae GN=WHOF_01022 PE=4 SV=1
499	3531	A0A0M3GVH3	3.29	304.14	8.672E7	7.919E7	7.529E7	8.755E7	1.00	0.91	0.87	1.01	8.672E7	7.919E7	7.529E7	8.755E7	1.00	0.91	0.87	1.01	71	23	23	Carbamidomethylation; iTRAQ 4plex (K N-term); Oxidation (M); Deamidation (NQ)	28755	Cytochrome OS=Neisseria gonorrhoeae MIA_2011_03-10 GN=M736_06890 PE=4 SV=1
862	1352	B4RKF4	1.53	303.42	2.132E7	1.799E7	1.84E7	1.78E7	1.00	0.84	0.86	0.83	2.132E7	1.799E7	1.84E7	1.78E7	1.00	0.84	0.86	0.83	60	25	25	Carbamidomethylation; iTRAQ 4plex (K N-term); Oxidation (M); Deamidation (NQ)	55091	L-threonine dehydratase OS=Neisseria gonorrhoeae (strain NCCP11945) GN=ilvA PE=3 SV=1
862	1353	A0A0M3GW60	1.53	303.42	2.132E7	1.799E7	1.84E7	1.78E7	1.00	0.84	0.86	0.83	2.132E7	1.799E7	1.84E7	1.78E7	1.00	0.84	0.86	0.83	60	25	25	Carbamidomethylation; iTRAQ 4plex (K N-term); Oxidation (M); Deamidation (NQ)	55091	L-threonine dehydratase OS=Neisseria gonorrhoeae MIA_2011_03-10 GN=ilvA PE=3 SV=1
862	1273	A0A1D3HTH5	1.53	303.42	2.132E7	1.799E7	1.84E7	1.78E7	1.00	0.84	0.86	0.83	2.132E7	1.799E7	1.84E7	1.78E7	1.00	0.84	0.86	0.83	60	25	25	Carbamidomethylation; iTRAQ 4plex (K N-term); Oxidation (M); Deamidation (NQ)	55059	L-threonine dehydratase OS=Neisseria gonorrhoeae GN=ilvA PE=3 SV=1
862	1274	A0A1D3H2H7	1.53	303.42	2.132E7	1.799E7	1.84E7	1.78E7	1.00	0.84	0.86	0.83	2.132E7	1.799E7	1.84E7	1.78E7	1.00	0.84	0.86	0.83	60	25	25	Carbamidomethylation; iTRAQ 4plex (K N-term); Oxidation (M); Deamidation (NQ)	55033	L-threonine dehydratase OS=Neisseria gonorrhoeae GN=ilvA PE=3 SV=1
862	1275	Q5F9F2	1.53	303.42	2.132E7	1.799E7	1.84E7	1.78E7	1.00	0.84	0.86	0.83	2.132E7	1.799E7	1.84E7	1.78E7	1.00	0.84	0.86	0.83	60	25	25	Carbamidomethylation; iTRAQ 4plex (K N-term); Oxidation (M); Deamidation (NQ)	55033	L-threonine dehydratase OS=Neisseria gonorrhoeae (strain ATCC 700825 / FA 1090) GN=ilvA PE=3 SV=1
862	1354	D6H962	1.53	303.42	2.132E7	1.799E7	1.84E7	1.78E7	1.00	0.84	0.86	0.83	2.132E7	1.799E7	1.84E7	1.78E7	1.00	0.84	0.86	0.83	60	25	25	Carbamidomethylation; iTRAQ 4plex (K N-term); Oxidation (M); Deamidation (NQ)	55091	L-threonine dehydratase OS=Neisseria gonorrhoeae DGI2 GN=ilvA PE=3 SV=1
862	1386	A0A1D3EKA5	1.53	303.42	2.132E7	1.799E7	1.84E7	1.78E7	1.00	0.84	0.86	0.83	2.132E7	1.799E7	1.84E7	1.78E7	1.00	0.84	0.86	0.83	60	25	25	Carbamidomethylation; iTRAQ 4plex (K N-term); Oxidation (M); Deamidation (NQ)	55023	L-threonine dehydratase OS=Neisseria gonorrhoeae GN=ilvA PE=3 SV=1
862	1355	A0A1D3E818	1.53	303.42	2.132E7	1.799E7	1.84E7	1.78E7	1.00	0.84	0.86	0.83	2.132E7	1.799E7	1.84E7	1.78E7	1.00	0.84	0.86	0.83	60	25	25	Carbamidomethylation; iTRAQ 4plex (K N-term); Oxidation (M); Deamidation (NQ)	55091	L-threonine dehydratase OS=Neisseria gonorrhoeae GN=ilvA PE=3 SV=1
529	3598	A0A1D3HJQ6	0.45	303.33	3.078E5	2.768E5	3.136E5	3.044E5	1.00	0.90	1.02	0.99	3.078E5	2.768E5	3.136E5	3.044E5	1.00	0.90	1.02	0.99	6	22	1	iTRAQ 4plex (K N-term)	26050	3-ketoacyl-ACP reductase OS=Neisseria gonorrhoeae GN=fabG PE=4 SV=1
841	1207	A0A1D3E9P5	1.45	302.74	2.331E7	2.626E7	2.731E7	2.64E7	1.00	1.13	1.17	1.13	2.331E7	2.626E7	2.731E7	2.64E7	1.00	1.13	1.17	1.13	68	23	23	Carbamidomethylation; iTRAQ 4plex (K N-term); Oxidation (M); Deamidation (NQ)	48360	Histidine--tRNA ligase OS=Neisseria gonorrhoeae GN=hisS PE=3 SV=1
942	1031	D6H4Z6	5.26	302.70	4.168E5	2.748E6	2.747E6	2.744E6	1.00	6.59	6.59	6.58	4.168E5	2.748E6	2.747E6	2.744E6	1.00	6.59	6.59	6.58	5	23	2	iTRAQ 4plex (K N-term)	46385	16S RNA methyltransferase OS=Neisseria gonorrhoeae DGI2 GN=NGMG_01890 PE=3 SV=1
939	2778	A0A1D3E8U2	1.02	302.59	1.826E7	1.627E7	1.666E7	1.645E7	1.00	0.89	0.91	0.90	1.826E7	1.627E7	1.666E7	1.645E7	1.00	0.89	0.91	0.90	51	22	22	iTRAQ 4plex (K N-term); Deamidation (NQ)	48355	Uroporphyrin-III C-methyltransferase OS=Neisseria gonorrhoeae GN=hemX PE=4 SV=1
939	2779	Q5F9N3	1.02	302.59	1.826E7	1.627E7	1.666E7	1.645E7	1.00	0.89	0.91	0.90	1.826E7	1.627E7	1.666E7	1.645E7	1.00	0.89	0.91	0.90	51	22	22	iTRAQ 4plex (K N-term); Deamidation (NQ)	48355	Uroporphyrin-III methyltransferase OS=Neisseria gonorrhoeae (strain ATCC 700825 / FA 1090) GN=NGO_0360 PE=4 SV=2
939	2780	D6HB66	1.02	302.59	1.826E7	1.627E7	1.666E7	1.645E7	1.00	0.89	0.91	0.90	1.826E7	1.627E7	1.666E7	1.645E7	1.00	0.89	0.91	0.90	51	22	22	iTRAQ 4plex (K N-term); Deamidation (NQ)	48355	Uncharacterized protein OS=Neisseria gonorrhoeae DGI2 GN=NGMG_00112 PE=4 SV=1
939	2781	B4RK57	1.02	302.59	1.826E7	1.627E7	1.666E7	1.645E7	1.00	0.89	0.91	0.90	1.826E7	1.627E7	1.666E7	1.645E7	1.00	0.89	0.91	0.90	51	22	22	iTRAQ 4plex (K N-term); Deamidation (NQ)	48355	Uroporphyrin-III C-methyltransferase HemX putative OS=Neisseria gonorrhoeae (strain NCCP11945) GN=NGK_0517 PE=4 SV=1
370	5079	D6H964	3.04	302.52	3.187E8	3.327E8	3.231E8	3.028E8	1.00	1.04	1.01	0.95	3.187E8	3.327E8	3.231E8	3.028E8	1.00	1.04	1.01	0.95	71	26	26	iTRAQ 4plex (K N-term); Oxidation (M); Deamidation (NQ)	20954	50S ribosomal protein L25 OS=Neisseria gonorrhoeae DGI2 GN=rplY PE=3 SV=1
370	5090	A0A1D3EK63	3.04	302.52	3.187E8	3.327E8	3.231E8	3.028E8	1.00	1.04	1.01	0.95	3.187E8	3.327E8	3.231E8	3.028E8	1.00	1.04	1.01	0.95	71	26	26	iTRAQ 4plex (K N-term); Oxidation (M); Deamidation (NQ)	20938	50S ribosomal protein L25 OS=Neisseria gonorrhoeae GN=rplY PE=3 SV=1
370	5080	B4RKF2	3.04	302.52	3.187E8	3.327E8	3.231E8	3.028E8	1.00	1.04	1.01	0.95	3.187E8	3.327E8	3.231E8	3.028E8	1.00	1.04	1.01	0.95	71	26	26	iTRAQ 4plex (K N-term); Oxidation (M); Deamidation (NQ)	20954	50S ribosomal protein L25 OS=Neisseria gonorrhoeae (strain NCCP11945) GN=rplY PE=3 SV=1
370	5081	A0A1D3H7J1	3.04	302.52	3.187E8	3.327E8	3.231E8	3.028E8	1.00	1.04	1.01	0.95	3.187E8	3.327E8	3.231E8	3.028E8	1.00	1.04	1.01	0.95	71	26	26	iTRAQ 4plex (K N-term); Oxidation (M); Deamidation (NQ)	20954	50S ribosomal protein L25 OS=Neisseria gonorrhoeae GN=rplY PE=3 SV=1
370	5082	Q5F9F4	3.04	302.52	3.187E8	3.327E8	3.231E8	3.028E8	1.00	1.04	1.01	0.95	3.187E8	3.327E8	3.231E8	3.028E8	1.00	1.04	1.01	0.95	71	26	26	iTRAQ 4plex (K N-term); Oxidation (M); Deamidation (NQ)	20954	50S ribosomal protein L25 OS=Neisseria gonorrhoeae (strain ATCC 700825 / FA 1090) GN=rplY PE=3 SV=1
370	5083	A0A0M3GW71	3.04	302.52	3.187E8	3.327E8	3.231E8	3.028E8	1.00	1.04	1.01	0.95	3.187E8	3.327E8	3.231E8	3.028E8	1.00	1.04	1.01	0.95	71	26	26	iTRAQ 4plex (K N-term); Oxidation (M); Deamidation (NQ)	20954	50S ribosomal protein L25 OS=Neisseria gonorrhoeae MIA_2011_03-10 GN=rplY PE=3 SV=1
685	5116	B4RR20	2.63	302.08	8.82E7	7.381E7	7.405E7	7.399E7	1.00	0.84	0.84	0.84	8.82E7	7.381E7	7.405E7	7.399E7	1.00	0.84	0.84	0.84	72	22	22	iTRAQ 4plex (K N-term); Oxidation (M); Deamidation (NQ)	23174	Ribosome-recycling factor OS=Neisseria gonorrhoeae (strain NCCP11945) GN=frr PE=3 SV=1
685	5117	D6H574	2.63	302.08	8.82E7	7.381E7	7.405E7	7.399E7	1.00	0.84	0.84	0.84	8.82E7	7.381E7	7.405E7	7.399E7	1.00	0.84	0.84	0.84	72	22	22	iTRAQ 4plex (K N-term); Oxidation (M); Deamidation (NQ)	23174	Ribosome-recycling factor OS=Neisseria gonorrhoeae DGI2 GN=frr PE=3 SV=1
685	5118	A0A0M3GWJ9	2.63	302.08	8.82E7	7.381E7	7.405E7	7.399E7	1.00	0.84	0.84	0.84	8.82E7	7.381E7	7.405E7	7.399E7	1.00	0.84	0.84	0.84	81	22	22	iTRAQ 4plex (K N-term); Oxidation (M); Deamidation (NQ)	20643	Ribosome-recycling factor OS=Neisseria gonorrhoeae MIA_2011_03-10 GN=frr PE=3 SV=1
685	5119	Q5F5X3	2.63	302.08	8.82E7	7.381E7	7.405E7	7.399E7	1.00	0.84	0.84	0.84	8.82E7	7.381E7	7.405E7	7.399E7	1.00	0.84	0.84	0.84	81	22	22	iTRAQ 4plex (K N-term); Oxidation (M); Deamidation (NQ)	20643	Ribosome-recycling factor OS=Neisseria gonorrhoeae (strain ATCC 700825 / FA 1090) GN=frr PE=3 SV=1
685	5120	A0A1D3EFL9	2.63	302.08	8.82E7	7.381E7	7.405E7	7.399E7	1.00	0.84	0.84	0.84	8.82E7	7.381E7	7.405E7	7.399E7	1.00	0.84	0.84	0.84	81	22	22	iTRAQ 4plex (K N-term); Oxidation (M); Deamidation (NQ)	20643	Ribosome-recycling factor OS=Neisseria gonorrhoeae GN=frr PE=3 SV=1
685	5121	A0A1D3J9F4	2.63	302.08	8.82E7	7.381E7	7.405E7	7.399E7	1.00	0.84	0.84	0.84	8.82E7	7.381E7	7.405E7	7.399E7	1.00	0.84	0.84	0.84	81	22	22	iTRAQ 4plex (K N-term); Oxidation (M); Deamidation (NQ)	20642	Ribosome-recycling factor OS=Neisseria gonorrhoeae GN=frr PE=3 SV=1
457	4028	A0A1D3G777	1.53	302.03	2.506E6	6.535E5	5.891E5	5.737E5	1.00	0.26	0.24	0.23	2.506E6	6.535E5	5.891E5	5.737E5	1.00	0.26	0.24	0.23	11	25	1	iTRAQ 4plex (K N-term)	25594	Outer membrane protein OS=Neisseria gonorrhoeae GN=piiC_3 PE=4 SV=1
843	2227	A0A1D3E7D1	2.28	301.91	1.87E5	1.901E5	2.195E5	1.959E5	1.00	1.02	1.17	1.05	1.87E5	1.901E5	2.195E5	1.959E5	1.00	1.02	1.17	1.05	7	19	2	iTRAQ 4plex (K N-term); Deamidation (NQ)	31234	dTDP-4-dehydrorhamnose reductase OS=Neisseria gonorrhoeae GN=rfbD PE=3 SV=1
473	3386	D6H8E3	3.39	301.70	7.909E7	7.239E7	7.504E7	8.024E7	1.00	0.92	0.95	1.01	7.909E7	7.239E7	7.504E7	8.024E7	1.00	0.92	0.95	1.01	68	27	27	Carbamidomethylation; iTRAQ 4plex (K N-term); Oxidation (M); Deamidation (NQ)	30549	Succinate--CoA ligase [ADP-forming] subunit alpha OS=Neisseria gonorrhoeae DGI2 GN=sucD PE=3 SV=1
473	3387	A0A0M3H1T5	3.39	301.70	7.909E7	7.239E7	7.504E7	8.024E7	1.00	0.92	0.95	1.01	7.909E7	7.239E7	7.504E7	8.024E7	1.00	0.92	0.95	1.01	68	27	27	Carbamidomethylation; iTRAQ 4plex (K N-term); Oxidation (M); Deamidation (NQ)	30549	Succinate--CoA ligase [ADP-forming] subunit alpha OS=Neisseria gonorrhoeae MIA_2011_03-10 GN=sucD PE=3 SV=1
473	3388	Q5F879	3.39	301.70	7.909E7	7.239E7	7.504E7	8.024E7	1.00	0.92	0.95	1.01	7.909E7	7.239E7	7.504E7	8.024E7	1.00	0.92	0.95	1.01	68	27	27	Carbamidomethylation; iTRAQ 4plex (K N-term); Oxidation (M); Deamidation (NQ)	30549	Succinate--CoA ligase [ADP-forming] subunit alpha OS=Neisseria gonorrhoeae (strain ATCC 700825 / FA 1090) GN=sucD PE=3 SV=1
473	3389	A0A1D3EBJ2	3.39	301.70	7.909E7	7.239E7	7.504E7	8.024E7	1.00	0.92	0.95	1.01	7.909E7	7.239E7	7.504E7	8.024E7	1.00	0.92	0.95	1.01	68	27	27	Carbamidomethylation; iTRAQ 4plex (K N-term); Oxidation (M); Deamidation (NQ)	30549	Succinate--CoA ligase [ADP-forming] subunit alpha OS=Neisseria gonorrhoeae GN=sucD PE=3 SV=1
903	1009	B4RNR4	1.56	301.60	2.383E7	2.21E7	2.231E7	2.333E7	1.00	0.93	0.94	0.98	2.383E7	2.21E7	2.231E7	2.333E7	1.00	0.93	0.94	0.98	74	22	22	Carbamidomethylation; iTRAQ 4plex (K N-term); Oxidation (M); Deamidation (NQ)	38655	Phospho-2-dehydro-3-deoxyheptonate aldolase OS=Neisseria gonorrhoeae (strain NCCP11945) GN=NGK_2088 PE=3 SV=1
903	1010	D6H5J0	1.56	301.60	2.383E7	2.21E7	2.231E7	2.333E7	1.00	0.93	0.94	0.98	2.383E7	2.21E7	2.231E7	2.333E7	1.00	0.93	0.94	0.98	74	22	22	Carbamidomethylation; iTRAQ 4plex (K N-term); Oxidation (M); Deamidation (NQ)	38655	Phospho-2-dehydro-3-deoxyheptonate aldolase OS=Neisseria gonorrhoeae DGI2 GN=NGMG_02163 PE=3 SV=1
903	1011	A0A1D3HFJ9	1.56	301.60	2.383E7	2.21E7	2.231E7	2.333E7	1.00	0.93	0.94	0.98	2.383E7	2.21E7	2.231E7	2.333E7	1.00	0.93	0.94	0.98	74	22	22	Carbamidomethylation; iTRAQ 4plex (K N-term); Oxidation (M); Deamidation (NQ)	38655	Phospho-2-dehydro-3-deoxyheptonate aldolase OS=Neisseria gonorrhoeae GN=WHOG_01829C PE=3 SV=1
903	1012	Q5F668	1.56	301.60	2.383E7	2.21E7	2.231E7	2.333E7	1.00	0.93	0.94	0.98	2.383E7	2.21E7	2.231E7	2.333E7	1.00	0.93	0.94	0.98	74	22	22	Carbamidomethylation; iTRAQ 4plex (K N-term); Oxidation (M); Deamidation (NQ)	38655	Phospho-2-dehydro-3-deoxyheptonate aldolase OS=Neisseria gonorrhoeae (strain ATCC 700825 / FA 1090) GN=NGO_1695 PE=3 SV=1
1224	2960	A0A1D3G4U9	1.52	301.56	6.687E6	6.24E6	6.435E6	6.578E6	1.00	0.93	0.96	0.98	6.687E6	6.24E6	6.435E6	6.578E6	1.00	0.93	0.96	0.98	62	19	19	Carbamidomethylation; iTRAQ 4plex (K N-term); Deamidation (NQ)	49282	Fumarate hydratase class II OS=Neisseria gonorrhoeae GN=fumC PE=3 SV=1
1224	2955	B4RKU8	1.52	301.56	6.687E6	6.24E6	6.435E6	6.578E6	1.00	0.93	0.96	0.98	6.687E6	6.24E6	6.435E6	6.578E6	1.00	0.93	0.96	0.98	62	19	19	Carbamidomethylation; iTRAQ 4plex (K N-term); Deamidation (NQ)	49301	Fumarate hydratase class II OS=Neisseria gonorrhoeae (strain NCCP11945) GN=fumC PE=3 SV=1
1224	2961	Q5F7Y2	1.52	301.56	6.687E6	6.24E6	6.435E6	6.578E6	1.00	0.93	0.96	0.98	6.687E6	6.24E6	6.435E6	6.578E6	1.00	0.93	0.96	0.98	62	19	19	Carbamidomethylation; iTRAQ 4plex (K N-term); Deamidation (NQ)	49282	Fumarate hydratase class II OS=Neisseria gonorrhoeae (strain ATCC 700825 / FA 1090) GN=fumC PE=3 SV=1
1224	2962	Q5J2I7	1.52	301.56	6.687E6	6.24E6	6.435E6	6.578E6	1.00	0.93	0.96	0.98	6.687E6	6.24E6	6.435E6	6.578E6	1.00	0.93	0.96	0.98	62	19	19	Carbamidomethylation; iTRAQ 4plex (K N-term); Deamidation (NQ)	49255	Fumarate hydratase class II OS=Neisseria gonorrhoeae GN=fumC PE=3 SV=1
1224	2956	A0A1D3FUP5	1.52	301.56	6.687E6	6.24E6	6.435E6	6.578E6	1.00	0.93	0.96	0.98	6.687E6	6.24E6	6.435E6	6.578E6	1.00	0.93	0.96	0.98	62	19	19	Carbamidomethylation; iTRAQ 4plex (K N-term); Deamidation (NQ)	49301	Fumarate hydratase class II OS=Neisseria gonorrhoeae GN=fumC PE=3 SV=1
682	10149	A0A1D3FPX7	50.06	301.51	1.477E7	8.522E7	9.868E7	1.161E8	1.00	5.77	6.68	7.86	1.477E7	8.522E7	9.868E7	1.161E8	1.00	5.77	6.68	7.86	98	20	20	Carbamidomethylation; iTRAQ 4plex (K N-term); Oxidation (M); Deamidation (NQ)	10522	VapD OS=Neisseria gonorrhoeae GN=vapD_1 PE=4 SV=1
911	1793	B4RNA9	0.84	301.41	1.398E7	1.334E7	1.393E7	1.357E7	1.00	0.95	1.00	0.97	1.398E7	1.334E7	1.393E7	1.357E7	1.00	0.95	1.00	0.97	52	32	32	Carbamidomethylation; iTRAQ 4plex (K N-term); Oxidation (M); Deamidation (NQ)	82387	Putative GTP pyrophosphokinase OS=Neisseria gonorrhoeae (strain NCCP11945) GN=NGK_1619 PE=3 SV=1
911	1794	A0A1D3IMS5	0.84	301.41	1.398E7	1.334E7	1.393E7	1.357E7	1.00	0.95	1.00	0.97	1.398E7	1.334E7	1.393E7	1.357E7	1.00	0.95	1.00	0.97	52	32	32	Carbamidomethylation; iTRAQ 4plex (K N-term); Oxidation (M); Deamidation (NQ)	82387	GTP pyrophosphokinase OS=Neisseria gonorrhoeae GN=relA PE=3 SV=1
911	1683	Q5F707	0.84	301.41	1.398E7	1.334E7	1.393E7	1.357E7	1.00	0.95	1.00	0.97	1.398E7	1.334E7	1.393E7	1.357E7	1.00	0.95	1.00	0.97	52	32	32	Carbamidomethylation; iTRAQ 4plex (K N-term); Oxidation (M); Deamidation (NQ)	82397	GTP pyrophosphokinase OS=Neisseria gonorrhoeae (strain ATCC 700825 / FA 1090) GN=NGO_1382 PE=3 SV=1
911	1728	A0A1D3F1N0	0.84	301.41	1.398E7	1.334E7	1.393E7	1.357E7	1.00	0.95	1.00	0.97	1.398E7	1.334E7	1.393E7	1.357E7	1.00	0.95	1.00	0.97	52	32	32	Carbamidomethylation; iTRAQ 4plex (K N-term); Oxidation (M); Deamidation (NQ)	82397	GTP pyrophosphokinase OS=Neisseria gonorrhoeae GN=relA PE=3 SV=1
911	1795	D6H6K3	0.84	301.41	1.398E7	1.334E7	1.393E7	1.357E7	1.00	0.95	1.00	0.97	1.398E7	1.334E7	1.393E7	1.357E7	1.00	0.95	1.00	0.97	52	32	32	Carbamidomethylation; iTRAQ 4plex (K N-term); Oxidation (M); Deamidation (NQ)	82387	GTP pyrophosphokinase OS=Neisseria gonorrhoeae DGI2 GN=NGMG_01776 PE=3 SV=1
911	1744	A0A0M3GWN3	0.84	301.41	1.398E7	1.334E7	1.393E7	1.357E7	1.00	0.95	1.00	0.97	1.398E7	1.334E7	1.393E7	1.357E7	1.00	0.95	1.00	0.97	52	32	32	Carbamidomethylation; iTRAQ 4plex (K N-term); Oxidation (M); Deamidation (NQ)	82387	GTP pyrophosphokinase OS=Neisseria gonorrhoeae MIA_2011_03-10 GN=M736_07690 PE=3 SV=1
871	1233	Q5FA80	6.94	301.27	2.737E7	2.84E7	2.6E7	2.38E7	1.00	1.04	0.95	0.87	2.737E7	2.84E7	2.6E7	2.38E7	1.00	1.04	0.95	0.87	65	24	24	Carbamidomethylation; iTRAQ 4plex (K N-term); Oxidation (M); Deamidation (NQ)	50873	RNA helicase OS=Neisseria gonorrhoeae (strain ATCC 700825 / FA 1090) GN=NGO_0149 PE=3 SV=1
871	1234	B4RQ87	6.94	301.27	2.737E7	2.84E7	2.6E7	2.38E7	1.00	1.04	0.95	0.87	2.737E7	2.84E7	2.6E7	2.38E7	1.00	1.04	0.95	0.87	65	24	24	Carbamidomethylation; iTRAQ 4plex (K N-term); Oxidation (M); Deamidation (NQ)	50873	Putative ATP-dependent RNA helicase OS=Neisseria gonorrhoeae (strain NCCP11945) GN=NGK_0201 PE=3 SV=1
871	1235	D6H9H0	6.94	301.27	2.737E7	2.84E7	2.6E7	2.38E7	1.00	1.04	0.95	0.87	2.737E7	2.84E7	2.6E7	2.38E7	1.00	1.04	0.95	0.87	65	24	24	Carbamidomethylation; iTRAQ 4plex (K N-term); Oxidation (M); Deamidation (NQ)	50873	Uncharacterized protein OS=Neisseria gonorrhoeae DGI2 GN=NGMG_00332 PE=3 SV=1
871	1236	A0A1D3HRI4	6.94	301.27	2.737E7	2.84E7	2.6E7	2.38E7	1.00	1.04	0.95	0.87	2.737E7	2.84E7	2.6E7	2.38E7	1.00	1.04	0.95	0.87	65	24	24	Carbamidomethylation; iTRAQ 4plex (K N-term); Oxidation (M); Deamidation (NQ)	50873	ATP-dependent RNA helicase OS=Neisseria gonorrhoeae GN=rhlE_1 PE=3 SV=1
871	1237	A0A0M3GYS5	6.94	301.27	2.737E7	2.84E7	2.6E7	2.38E7	1.00	1.04	0.95	0.87	2.737E7	2.84E7	2.6E7	2.38E7	1.00	1.04	0.95	0.87	65	24	24	Carbamidomethylation; iTRAQ 4plex (K N-term); Oxidation (M); Deamidation (NQ)	50873	RNA helicase OS=Neisseria gonorrhoeae MIA_2011_03-10 GN=M736_11345 PE=3 SV=1
840	5220	Q5F6P1	2.05	301.22	3.938E5	1.9E5	1.61E5	1.688E5	1.00	0.48	0.41	0.43	3.938E5	1.9E5	1.61E5	1.688E5	1.00	0.48	0.41	0.43	9	14	2	iTRAQ 4plex (K N-term)	26566	Pyridoxine 5'-phosphate synthase OS=Neisseria gonorrhoeae (strain ATCC 700825 / FA 1090) GN=pdxJ PE=3 SV=1
840	5221	A0A1D3IGU9	2.05	301.22	3.938E5	1.9E5	1.61E5	1.688E5	1.00	0.48	0.41	0.43	3.938E5	1.9E5	1.61E5	1.688E5	1.00	0.48	0.41	0.43	9	14	2	iTRAQ 4plex (K N-term)	26573	Pyridoxine 5'-phosphate synthase OS=Neisseria gonorrhoeae GN=pdxJ PE=3 SV=1
840	5222	A0A1D3IF92	2.05	301.22	3.938E5	1.9E5	1.61E5	1.688E5	1.00	0.48	0.41	0.43	3.938E5	1.9E5	1.61E5	1.688E5	1.00	0.48	0.41	0.43	9	14	2	iTRAQ 4plex (K N-term)	26566	Pyridoxine 5'-phosphate synthase OS=Neisseria gonorrhoeae GN=pdxJ PE=3 SV=1
840	5224	B4RQ93	2.05	301.22	3.938E5	1.9E5	1.61E5	1.688E5	1.00	0.48	0.41	0.43	3.938E5	1.9E5	1.61E5	1.688E5	1.00	0.48	0.41	0.43	9	14	2	iTRAQ 4plex (K N-term)	28084	Pyridoxine 5'-phosphate synthase OS=Neisseria gonorrhoeae (strain NCCP11945) GN=pdxJ PE=3 SV=1
823	4675	A0A1D3J9H6	3.31	300.99	7.4E4	2.642E5	2.539E5	2.556E5	1.00	3.57	3.43	3.45	7.4E4	2.642E5	2.539E5	2.556E5	1.00	3.57	3.43	3.45	5	22	1	iTRAQ 4plex (K N-term); Oxidation (M)	25714	Uridylate kinase OS=Neisseria gonorrhoeae GN=pyrH PE=3 SV=1
823	4676	Q5F5F5	3.31	300.99	7.4E4	2.642E5	2.539E5	2.556E5	1.00	3.57	3.43	3.45	7.4E4	2.642E5	2.539E5	2.556E5	1.00	3.57	3.43	3.45	5	22	1	iTRAQ 4plex (K N-term); Oxidation (M)	25714	Uridylate kinase OS=Neisseria gonorrhoeae (strain ATCC 700825 / FA 1090) GN=pyrH PE=3 SV=1
823	4677	B4RQR3	3.31	300.99	7.4E4	2.642E5	2.539E5	2.556E5	1.00	3.57	3.43	3.45	7.4E4	2.642E5	2.539E5	2.556E5	1.00	3.57	3.43	3.45	5	22	1	iTRAQ 4plex (K N-term); Oxidation (M)	25714	Uridylate kinase OS=Neisseria gonorrhoeae (strain NCCP11945) GN=pyrH PE=3 SV=1
823	4678	D6HA09	3.31	300.99	7.4E4	2.642E5	2.539E5	2.556E5	1.00	3.57	3.43	3.45	7.4E4	2.642E5	2.539E5	2.556E5	1.00	3.57	3.43	3.45	5	22	1	iTRAQ 4plex (K N-term); Oxidation (M)	25714	Uridylate kinase OS=Neisseria gonorrhoeae DGI2 GN=pyrH PE=3 SV=1
800	2350	Q5F7G1	3.05	300.90	9.997E5	3.276E5	2.482E5	2.769E5	1.00	0.33	0.25	0.28	9.997E5	3.276E5	2.482E5	2.769E5	1.00	0.33	0.25	0.28	3	26	1	iTRAQ 4plex (K N-term); Oxidation (M)	35156	Glutathione synthetase OS=Neisseria gonorrhoeae (strain ATCC 700825 / FA 1090) GN=gshB PE=3 SV=2
269	4022	A0A1D3IWR6	2.72	300.87	3.758E8	3.866E8	3.733E8	3.547E8	1.00	1.03	0.99	0.94	3.758E8	3.866E8	3.733E8	3.547E8	1.00	1.03	0.99	0.94	67	28	28	iTRAQ 4plex (K N-term); Oxidation (M); Deamidation (NQ)	25826	30S ribosomal protein S3 OS=Neisseria gonorrhoeae GN=rpsC PE=3 SV=1
269	4023	B4RQY4	2.72	300.87	3.758E8	3.866E8	3.733E8	3.547E8	1.00	1.03	0.99	0.94	3.758E8	3.866E8	3.733E8	3.547E8	1.00	1.03	0.99	0.94	67	28	28	iTRAQ 4plex (K N-term); Oxidation (M); Deamidation (NQ)	25826	30S ribosomal protein S3 OS=Neisseria gonorrhoeae (strain NCCP11945) GN=rpsC PE=3 SV=1
269	4024	D6H533	2.72	300.87	3.758E8	3.866E8	3.733E8	3.547E8	1.00	1.03	0.99	0.94	3.758E8	3.866E8	3.733E8	3.547E8	1.00	1.03	0.99	0.94	67	28	28	iTRAQ 4plex (K N-term); Oxidation (M); Deamidation (NQ)	25826	30S ribosomal protein S3 OS=Neisseria gonorrhoeae DGI2 GN=rpsC PE=3 SV=1
269	4025	A0A0M3GYK2	2.72	300.87	3.758E8	3.866E8	3.733E8	3.547E8	1.00	1.03	0.99	0.94	3.758E8	3.866E8	3.733E8	3.547E8	1.00	1.03	0.99	0.94	67	28	28	iTRAQ 4plex (K N-term); Oxidation (M); Deamidation (NQ)	25826	30S ribosomal protein S3 OS=Neisseria gonorrhoeae MIA_2011_03-10 GN=rpsC PE=3 SV=1
269	4026	Q5F5T3	2.72	300.87	3.758E8	3.866E8	3.733E8	3.547E8	1.00	1.03	0.99	0.94	3.758E8	3.866E8	3.733E8	3.547E8	1.00	1.03	0.99	0.94	67	28	28	iTRAQ 4plex (K N-term); Oxidation (M); Deamidation (NQ)	25826	30S ribosomal protein S3 OS=Neisseria gonorrhoeae (strain ATCC 700825 / FA 1090) GN=rpsC PE=3 SV=1
237	3791	A0A1D3HAF5	200.00	300.86	4.048E6	2.395E7	5.334E6	4.458E6	1.00	5.92	1.32	1.10	4.048E6	2.395E7	5.334E6	4.458E6	1.00	5.92	1.32	1.10	10	30	4	iTRAQ 4plex (K N-term)	25806	Outer membrane protein OS=Neisseria gonorrhoeae GN=piiC_9 PE=4 SV=1
808	2349	A0A1D3J445	2.42	300.67	1.203E5	3.023E6	2.798E6	3.35E6	1.00	25.12	23.25	27.84	1.203E5	3.023E6	2.798E6	3.35E6	1.00	25.12	23.25	27.84	3	26	1	iTRAQ 4plex (K N-term)	35098	Glutathione synthetase OS=Neisseria gonorrhoeae GN=gshB PE=3 SV=1
808	2339	A0A0M3GVC4	2.42	300.67	1.203E5	3.023E6	2.798E6	3.35E6	1.00	25.12	23.25	27.84	1.203E5	3.023E6	2.798E6	3.35E6	1.00	25.12	23.25	27.84	3	26	1	iTRAQ 4plex (K N-term)	35230	Glutathione synthetase OS=Neisseria gonorrhoeae MIA_2011_03-10 GN=gshB PE=3 SV=1
808	2340	D6HBE5	2.42	300.67	1.203E5	3.023E6	2.798E6	3.35E6	1.00	25.12	23.25	27.84	1.203E5	3.023E6	2.798E6	3.35E6	1.00	25.12	23.25	27.84	3	26	1	iTRAQ 4plex (K N-term)	35230	Glutathione synthetase OS=Neisseria gonorrhoeae DGI2 GN=gshB PE=3 SV=1
388	4721	Q5FAD0	17.86	300.62	2.086E7	1.63E6	6.952E5	6.643E5	1.00	0.08	0.03	0.03	2.086E7	1.63E6	6.952E5	6.643E5	1.00	0.08	0.03	0.03	4	20	1	iTRAQ 4plex (K N-term); Oxidation (M)	23345	Pilus assembly protein PilO OS=Neisseria gonorrhoeae (strain ATCC 700825 / FA 1090) GN=NGO_0096 PE=4 SV=1
774	2629	A0A1D3HSC9	7.09	300.54	3.563E7	2.222E7	2.136E7	2.254E7	1.00	0.62	0.60	0.63	3.563E7	2.222E7	2.136E7	2.254E7	1.00	0.62	0.60	0.63	78	22	22	Carbamidomethylation; iTRAQ 4plex (K N-term); Oxidation (M); Deamidation (NQ)	37221	Phenylalanine--tRNA ligase alpha subunit OS=Neisseria gonorrhoeae GN=pheS PE=3 SV=1
774	2630	A0A0M3GYF5	7.09	300.54	3.563E7	2.222E7	2.136E7	2.254E7	1.00	0.62	0.60	0.63	3.563E7	2.222E7	2.136E7	2.254E7	1.00	0.62	0.60	0.63	78	22	22	Carbamidomethylation; iTRAQ 4plex (K N-term); Oxidation (M); Deamidation (NQ)	37221	Phenylalanine--tRNA ligase alpha subunit OS=Neisseria gonorrhoeae MIA_2011_03-10 GN=pheS PE=3 SV=1
774	2631	Q5F9U0	7.09	300.54	3.563E7	2.222E7	2.136E7	2.254E7	1.00	0.62	0.60	0.63	3.563E7	2.222E7	2.136E7	2.254E7	1.00	0.62	0.60	0.63	78	22	22	Carbamidomethylation; iTRAQ 4plex (K N-term); Oxidation (M); Deamidation (NQ)	37221	Phenylalanine--tRNA ligase alpha subunit OS=Neisseria gonorrhoeae (strain ATCC 700825 / FA 1090) GN=pheS PE=3 SV=2
774	2665	B4RJY8	7.09	300.54	3.563E7	2.222E7	2.136E7	2.254E7	1.00	0.62	0.60	0.63	3.563E7	2.222E7	2.136E7	2.254E7	1.00	0.62	0.60	0.63	73	22	22	Carbamidomethylation; iTRAQ 4plex (K N-term); Oxidation (M); Deamidation (NQ)	39427	Phenylalanine--tRNA ligase alpha subunit OS=Neisseria gonorrhoeae (strain NCCP11945) GN=pheS PE=3 SV=1
774	2666	D6H9C8	7.09	300.54	3.563E7	2.222E7	2.136E7	2.254E7	1.00	0.62	0.60	0.63	3.563E7	2.222E7	2.136E7	2.254E7	1.00	0.62	0.60	0.63	73	22	22	Carbamidomethylation; iTRAQ 4plex (K N-term); Oxidation (M); Deamidation (NQ)	39427	Phenylalanine--tRNA ligase alpha subunit OS=Neisseria gonorrhoeae DGI2 GN=pheS PE=3 SV=1
177	4048	Q5XKV9	2.00	300.44	1.621E7	3.243E6	2.681E6	2.451E6	1.00	0.20	0.17	0.15	1.621E7	3.243E6	2.681E6	2.451E6	1.00	0.20	0.17	0.15	4	27	1	iTRAQ 4plex (K N-term)	33866	PorB (Fragment) OS=Neisseria gonorrhoeae GN=porB PE=3 SV=1
177	4049	Q5XKV8	2.00	300.44	1.621E7	3.243E6	2.681E6	2.451E6	1.00	0.20	0.17	0.15	1.621E7	3.243E6	2.681E6	2.451E6	1.00	0.20	0.17	0.15	4	27	1	iTRAQ 4plex (K N-term)	34124	PorB (Fragment) OS=Neisseria gonorrhoeae GN=porB PE=3 SV=1
177	4055	Q08251	2.00	300.44	1.621E7	3.243E6	2.681E6	2.451E6	1.00	0.20	0.17	0.15	1.621E7	3.243E6	2.681E6	2.451E6	1.00	0.20	0.17	0.15	4	27	1	iTRAQ 4plex (K N-term)	35581	Outer membrane protein IA OS=Neisseria gonorrhoeae GN=por PE=3 SV=1
768	1560	B4RM67	0.73	300.14	2.903E7	2.776E7	2.734E7	2.857E7	1.00	0.96	0.94	0.98	2.903E7	2.776E7	2.734E7	2.857E7	1.00	0.96	0.94	0.98	59	24	24	Carbamidomethylation; iTRAQ 4plex (K N-term); Oxidation (M); Deamidation (NQ)	50502	3-isopropylmalate dehydratase large subunit OS=Neisseria gonorrhoeae (strain NCCP11945) GN=leuC PE=3 SV=1
768	1561	A0A1D3F389	0.73	300.14	2.903E7	2.776E7	2.734E7	2.857E7	1.00	0.96	0.94	0.98	2.903E7	2.776E7	2.734E7	2.857E7	1.00	0.96	0.94	0.98	59	24	24	Carbamidomethylation; iTRAQ 4plex (K N-term); Oxidation (M); Deamidation (NQ)	50502	3-isopropylmalate dehydratase large subunit OS=Neisseria gonorrhoeae GN=leuC PE=3 SV=1
338	3459	A0A1D3FBK4	2.17	300.09	2.719E8	3.014E8	2.944E8	2.806E8	1.00	1.11	1.08	1.03	2.719E8	3.014E8	2.944E8	2.806E8	1.00	1.11	1.08	1.03	61	22	22	iTRAQ 4plex (K N-term); Oxidation (M); Deamidation (NQ)	28932	Peptidyl-prolyl cis-trans isomerase OS=Neisseria gonorrhoeae GN=fkpA PE=3 SV=1
338	3460	Q5F7F3	2.17	300.09	2.719E8	3.014E8	2.944E8	2.806E8	1.00	1.11	1.08	1.03	2.719E8	3.014E8	2.944E8	2.806E8	1.00	1.11	1.08	1.03	61	22	22	iTRAQ 4plex (K N-term); Oxidation (M); Deamidation (NQ)	28922	Peptidyl-prolyl cis-trans isomerase OS=Neisseria gonorrhoeae (strain ATCC 700825 / FA 1090) GN=NGO_1225 PE=3 SV=1
338	3461	D6HBF5	2.17	300.09	2.719E8	3.014E8	2.944E8	2.806E8	1.00	1.11	1.08	1.03	2.719E8	3.014E8	2.944E8	2.806E8	1.00	1.11	1.08	1.03	61	22	22	iTRAQ 4plex (K N-term); Oxidation (M); Deamidation (NQ)	28892	Peptidyl-prolyl cis-trans isomerase OS=Neisseria gonorrhoeae DGI2 GN=NGMG_02120 PE=3 SV=1
338	3462	E0WDF8	2.17	300.09	2.719E8	3.014E8	2.944E8	2.806E8	1.00	1.11	1.08	1.03	2.719E8	3.014E8	2.944E8	2.806E8	1.00	1.11	1.08	1.03	61	22	22	iTRAQ 4plex (K N-term); Oxidation (M); Deamidation (NQ)	28892	Peptidyl-prolyl cis-trans isomerase OS=Neisseria gonorrhoeae GN=mip PE=3 SV=1
377	4722	O05128	4.54	300.04	4.982E6	2.718E7	2.628E7	2.97E7	1.00	5.46	5.27	5.96	4.982E6	2.718E7	2.628E7	2.97E7	1.00	5.46	5.27	5.96	4	20	1	iTRAQ 4plex (K N-term); Oxidation (M)	23315	PilO OS=Neisseria gonorrhoeae GN=pilO PE=4 SV=1
377	4723	D6HA74	4.54	300.04	4.982E6	2.718E7	2.628E7	2.97E7	1.00	5.46	5.27	5.96	4.982E6	2.718E7	2.628E7	2.97E7	1.00	5.46	5.27	5.96	4	20	1	iTRAQ 4plex (K N-term); Oxidation (M)	23315	Type IV pilus biogenesis protein PilO OS=Neisseria gonorrhoeae DGI2 GN=NGMG_00389 PE=4 SV=1
377	4724	A0A0M3GXG4	4.54	300.04	4.982E6	2.718E7	2.628E7	2.97E7	1.00	5.46	5.27	5.96	4.982E6	2.718E7	2.628E7	2.97E7	1.00	5.46	5.27	5.96	4	20	1	iTRAQ 4plex (K N-term); Oxidation (M)	23315	Pilus assembly protein PilO OS=Neisseria gonorrhoeae MIA_2011_03-10 GN=M736_05985 PE=4 SV=1
377	4725	B4RQ25	4.54	300.04	4.982E6	2.718E7	2.628E7	2.97E7	1.00	5.46	5.27	5.96	4.982E6	2.718E7	2.628E7	2.97E7	1.00	5.46	5.27	5.96	4	20	1	iTRAQ 4plex (K N-term); Oxidation (M)	23315	PilO OS=Neisseria gonorrhoeae (strain NCCP11945) GN=NGK_0139 PE=4 SV=1
721	3438	D6H8D7	5.01	300.03	4.593E7	3.113E7	2.985E7	3.127E7	1.00	0.68	0.65	0.68	4.593E7	3.113E7	2.985E7	3.127E7	1.00	0.68	0.65	0.68	85	20	20	Carbamidomethylation; iTRAQ 4plex (K N-term); Oxidation (M); Deamidation (NQ)	25794	Uncharacterized protein OS=Neisseria gonorrhoeae DGI2 GN=NGMG_01320 PE=4 SV=1
721	3439	B4RL87	5.01	300.03	4.593E7	3.113E7	2.985E7	3.127E7	1.00	0.68	0.65	0.68	4.593E7	3.113E7	2.985E7	3.127E7	1.00	0.68	0.65	0.68	85	20	20	Carbamidomethylation; iTRAQ 4plex (K N-term); Oxidation (M); Deamidation (NQ)	25794	Uncharacterized protein OS=Neisseria gonorrhoeae (strain NCCP11945) GN=NGK_0897 PE=4 SV=1
721	3440	Q5F884	5.01	300.03	4.593E7	3.113E7	2.985E7	3.127E7	1.00	0.68	0.65	0.68	4.593E7	3.113E7	2.985E7	3.127E7	1.00	0.68	0.65	0.68	85	20	20	Carbamidomethylation; iTRAQ 4plex (K N-term); Oxidation (M); Deamidation (NQ)	25794	Uncharacterized protein OS=Neisseria gonorrhoeae (strain ATCC 700825 / FA 1090) GN=NGO_0905 PE=4 SV=1
721	3441	A0A0M3GVM9	5.01	300.03	4.593E7	3.113E7	2.985E7	3.127E7	1.00	0.68	0.65	0.68	4.593E7	3.113E7	2.985E7	3.127E7	1.00	0.68	0.65	0.68	85	20	20	Carbamidomethylation; iTRAQ 4plex (K N-term); Oxidation (M); Deamidation (NQ)	25794	Uncharacterized protein OS=Neisseria gonorrhoeae MIA_2011_03-10 GN=M736_06620 PE=4 SV=1
721	3442	A0A1D3G686	5.01	300.03	4.593E7	3.113E7	2.985E7	3.127E7	1.00	0.68	0.65	0.68	4.593E7	3.113E7	2.985E7	3.127E7	1.00	0.68	0.65	0.68	85	20	20	Carbamidomethylation; iTRAQ 4plex (K N-term); Oxidation (M); Deamidation (NQ)	25794	Uncharacterized ACR OS=Neisseria gonorrhoeae GN=WHOF_01037 PE=4 SV=1
829	4680	A0A1D3ESK9	1.25	299.32	7.267E4	3.251E4	3.158E4	2.549E4	1.00	0.45	0.43	0.35	7.267E4	3.251E4	3.158E4	2.549E4	1.00	0.45	0.43	0.35	5	22	1	iTRAQ 4plex (K N-term)	25744	Uridylate kinase OS=Neisseria gonorrhoeae GN=pyrH PE=3 SV=1
829	4681	A0A0M3GWI1	1.25	299.32	7.267E4	3.251E4	3.158E4	2.549E4	1.00	0.45	0.43	0.35	7.267E4	3.251E4	3.158E4	2.549E4	1.00	0.45	0.43	0.35	5	22	1	iTRAQ 4plex (K N-term)	25744	Uridylate kinase OS=Neisseria gonorrhoeae MIA_2011_03-10 GN=pyrH PE=3 SV=1
954	1087	A0A0M3GTU8	1.77	298.81	4.802E5	1.031E5	9.931E4	8.704E4	1.00	0.21	0.21	0.18	4.802E5	1.031E5	9.931E4	8.704E4	1.00	0.21	0.21	0.18	3	22	1	iTRAQ 4plex (K N-term)	46342	16S rRNA methyltransferase OS=Neisseria gonorrhoeae MIA_2011_03-10 GN=M736_08805 PE=3 SV=1
471	3508	A0A0M3GW31	2.61	298.77	9.011E5	1.16E6	1.503E6	1.156E6	1.00	1.29	1.67	1.28	9.011E5	1.16E6	1.503E6	1.156E6	1.00	1.29	1.67	1.28	6	26	2	Carbamidomethylation; iTRAQ 4plex (K N-term)	29377	Ferredoxin--NADP reductase OS=Neisseria gonorrhoeae MIA_2011_03-10 GN=M736_00365 PE=1 SV=1
471	3509	D6H7J8	2.61	298.77	9.011E5	1.16E6	1.503E6	1.156E6	1.00	1.29	1.67	1.28	9.011E5	1.16E6	1.503E6	1.156E6	1.00	1.29	1.67	1.28	6	26	2	Carbamidomethylation; iTRAQ 4plex (K N-term)	29377	Ferredoxin-NADP reductase OS=Neisseria gonorrhoeae DGI2 GN=NGMG_01031 PE=4 SV=1
471	3510	A0A1D3EUD3	2.61	298.77	9.011E5	1.16E6	1.503E6	1.156E6	1.00	1.29	1.67	1.28	9.011E5	1.16E6	1.503E6	1.156E6	1.00	1.29	1.67	1.28	6	26	2	Carbamidomethylation; iTRAQ 4plex (K N-term)	29377	Ferredoxin-NADP reductase OS=Neisseria gonorrhoeae GN=fpr_1 PE=4 SV=1
471	3511	B4RM59	2.61	298.77	9.011E5	1.16E6	1.503E6	1.156E6	1.00	1.29	1.67	1.28	9.011E5	1.16E6	1.503E6	1.156E6	1.00	1.29	1.67	1.28	6	26	2	Carbamidomethylation; iTRAQ 4plex (K N-term)	29377	Putative ferredoxin-NADP reductase OS=Neisseria gonorrhoeae (strain NCCP11945) GN=NGK_1219 PE=4 SV=1
1068	2050	Q51062	1.90	298.75	1.039E7	9.234E6	8.799E6	8.598E6	1.00	0.89	0.85	0.83	1.039E7	9.234E6	8.799E6	8.598E6	1.00	0.89	0.85	0.83	49	31	31	Carbamidomethylation; iTRAQ 4plex (K N-term); Oxidation (M); Deamidation (NQ)	83270	Transcriptional accessory protein Tex OS=Neisseria gonorrhoeae GN=tex PE=4 SV=2
1068	2051	Q5F5M6	1.90	298.75	1.039E7	9.234E6	8.799E6	8.598E6	1.00	0.89	0.85	0.83	1.039E7	9.234E6	8.799E6	8.598E6	1.00	0.89	0.85	0.83	49	31	31	Carbamidomethylation; iTRAQ 4plex (K N-term); Oxidation (M); Deamidation (NQ)	83270	Transcription accessory protein OS=Neisseria gonorrhoeae (strain ATCC 700825 / FA 1090) GN=NGO_1895 PE=4 SV=1
1068	2053	B4RPU1	1.90	298.75	1.039E7	9.234E6	8.799E6	8.598E6	1.00	0.89	0.85	0.83	1.039E7	9.234E6	8.799E6	8.598E6	1.00	0.89	0.85	0.83	49	31	31	Carbamidomethylation; iTRAQ 4plex (K N-term); Oxidation (M); Deamidation (NQ)	83275	Uncharacterized protein OS=Neisseria gonorrhoeae (strain NCCP11945) GN=NGK_2364 PE=4 SV=1
1068	2054	A0A0M3H0Q8	1.90	298.75	1.039E7	9.234E6	8.799E6	8.598E6	1.00	0.89	0.85	0.83	1.039E7	9.234E6	8.799E6	8.598E6	1.00	0.89	0.85	0.83	49	31	31	Carbamidomethylation; iTRAQ 4plex (K N-term); Oxidation (M); Deamidation (NQ)	83289	RNA-binding protein OS=Neisseria gonorrhoeae MIA_2011_03-10 GN=M736_11025 PE=4 SV=1
1068	2055	A0A1D3FJB2	1.90	298.75	1.039E7	9.234E6	8.799E6	8.598E6	1.00	0.89	0.85	0.83	1.039E7	9.234E6	8.799E6	8.598E6	1.00	0.89	0.85	0.83	49	31	31	Carbamidomethylation; iTRAQ 4plex (K N-term); Oxidation (M); Deamidation (NQ)	83275	Transcriptional accessory protein Tex OS=Neisseria gonorrhoeae GN=tex PE=4 SV=1
1068	2056	A0A1D3ERT2	1.90	298.75	1.039E7	9.234E6	8.799E6	8.598E6	1.00	0.89	0.85	0.83	1.039E7	9.234E6	8.799E6	8.598E6	1.00	0.89	0.85	0.83	49	31	31	Carbamidomethylation; iTRAQ 4plex (K N-term); Oxidation (M); Deamidation (NQ)	83289	Transcriptional accessory protein Tex OS=Neisseria gonorrhoeae GN=tex PE=4 SV=1
669	3544	D6H826	2.40	298.62	3.048E7	2.947E7	2.874E7	3.185E7	1.00	0.97	0.94	1.05	3.048E7	2.947E7	2.874E7	3.185E7	1.00	0.97	0.94	1.05	72	24	24	Carbamidomethylation; iTRAQ 4plex (K N-term); Oxidation (M); Deamidation (NQ)	34477	Membrane protein OS=Neisseria gonorrhoeae DGI2 GN=NGMG_01209 PE=4 SV=1
669	3545	A0A0M3GVX7	2.40	298.62	3.048E7	2.947E7	2.874E7	3.185E7	1.00	0.97	0.94	1.05	3.048E7	2.947E7	2.874E7	3.185E7	1.00	0.97	0.94	1.05	72	24	24	Carbamidomethylation; iTRAQ 4plex (K N-term); Oxidation (M); Deamidation (NQ)	34477	Stomatin 2 OS=Neisseria gonorrhoeae MIA_2011_03-10 GN=M736_00595 PE=4 SV=1
669	3546	Q5F8I5	2.40	298.62	3.048E7	2.947E7	2.874E7	3.185E7	1.00	0.97	0.94	1.05	3.048E7	2.947E7	2.874E7	3.185E7	1.00	0.97	0.94	1.05	72	24	24	Carbamidomethylation; iTRAQ 4plex (K N-term); Oxidation (M); Deamidation (NQ)	34477	Stomatin 2 OS=Neisseria gonorrhoeae (strain ATCC 700825 / FA 1090) GN=NGO_0788 PE=4 SV=1
669	3547	Q9K2T7	2.40	298.62	3.048E7	2.947E7	2.874E7	3.185E7	1.00	0.97	0.94	1.05	3.048E7	2.947E7	2.874E7	3.185E7	1.00	0.97	0.94	1.05	72	24	24	Carbamidomethylation; iTRAQ 4plex (K N-term); Oxidation (M); Deamidation (NQ)	34477	GNA1220 OS=Neisseria gonorrhoeae GN=gna1220 PE=4 SV=1
669	3548	B4RLL4	2.40	298.62	3.048E7	2.947E7	2.874E7	3.185E7	1.00	0.97	0.94	1.05	3.048E7	2.947E7	2.874E7	3.185E7	1.00	0.97	0.94	1.05	72	24	24	Carbamidomethylation; iTRAQ 4plex (K N-term); Oxidation (M); Deamidation (NQ)	34477	Membrane protein GNA1220 OS=Neisseria gonorrhoeae (strain NCCP11945) GN=NGK_1024 PE=4 SV=1
957	1634	A0A1D3I086	5.68	298.53	2.156E7	1.293E7	1.313E7	1.32E7	1.00	0.60	0.61	0.61	2.156E7	1.293E7	1.313E7	1.32E7	1.00	0.60	0.61	0.61	56	23	23	Carbamidomethylation; iTRAQ 4plex (K N-term); Oxidation (M); Deamidation (NQ)	50711	Aspartate ammonia-lyase OS=Neisseria gonorrhoeae GN=aspA PE=3 SV=1
957	1635	A0A1D3G8R4	5.68	298.53	2.156E7	1.293E7	1.313E7	1.32E7	1.00	0.60	0.61	0.61	2.156E7	1.293E7	1.313E7	1.32E7	1.00	0.60	0.61	0.61	56	23	23	Carbamidomethylation; iTRAQ 4plex (K N-term); Oxidation (M); Deamidation (NQ)	50711	Aspartate ammonia-lyase OS=Neisseria gonorrhoeae GN=aspA PE=3 SV=1
957	1615	A0A0M3GY82	5.68	298.53	2.156E7	1.293E7	1.313E7	1.32E7	1.00	0.60	0.61	0.61	2.156E7	1.293E7	1.313E7	1.32E7	1.00	0.60	0.61	0.61	54	23	23	Carbamidomethylation; iTRAQ 4plex (K N-term); Oxidation (M); Deamidation (NQ)	52638	Aspartate ammonia-lyase OS=Neisseria gonorrhoeae MIA_2011_03-10 GN=aspA PE=3 SV=1
957	1629	B4RML2	5.68	298.53	2.156E7	1.293E7	1.313E7	1.32E7	1.00	0.60	0.61	0.61	2.156E7	1.293E7	1.313E7	1.32E7	1.00	0.60	0.61	0.61	54	23	23	Carbamidomethylation; iTRAQ 4plex (K N-term); Oxidation (M); Deamidation (NQ)	52638	Aspartate ammonia-lyase OS=Neisseria gonorrhoeae (strain NCCP11945) GN=NGK_1372 PE=3 SV=1
957	1699	Q5F947	5.68	298.53	2.156E7	1.293E7	1.313E7	1.32E7	1.00	0.60	0.61	0.61	2.156E7	1.293E7	1.313E7	1.32E7	1.00	0.60	0.61	0.61	56	23	23	Carbamidomethylation; iTRAQ 4plex (K N-term); Oxidation (M); Deamidation (NQ)	50693	Aspartate ammonia-lyase OS=Neisseria gonorrhoeae (strain ATCC 700825 / FA 1090) GN=aspA PE=3 SV=1
997	892	A0A1D3E6V4	0.25	298.50	1.838E5	2.384E5	2.411E5	2.444E5	1.00	1.30	1.31	1.33	1.838E5	2.384E5	2.411E5	2.444E5	1.00	1.30	1.31	1.33	2	25	1	iTRAQ 4plex (K N-term)	57420	Type I restriction-modification system methyltransferase OS=Neisseria gonorrhoeae GN=WHOV_00491 PE=4 SV=1
997	896	B4RKA6	0.25	298.50	1.838E5	2.384E5	2.411E5	2.444E5	1.00	1.30	1.31	1.33	1.838E5	2.384E5	2.411E5	2.444E5	1.00	1.30	1.31	1.33	2	25	1	iTRAQ 4plex (K N-term)	57420	Type I restriction enzyme EcoR124II M protein OS=Neisseria gonorrhoeae (strain NCCP11945) GN=NGK_0566 PE=4 SV=1
760	356	A0A1D3F378	3.49	298.50	3.678E7	2.691E7	2.563E7	2.6E7	1.00	0.73	0.70	0.71	3.678E7	2.691E7	2.563E7	2.6E7	1.00	0.73	0.70	0.71	67	28	28	Carbamidomethylation; iTRAQ 4plex (K N-term); Oxidation (M); Deamidation (NQ)	54284	Coproporphyrinogen-III oxidase OS=Neisseria gonorrhoeae GN=hemN_1 PE=3 SV=1
760	357	A0A1D3EZ21	3.49	298.50	3.678E7	2.691E7	2.563E7	2.6E7	1.00	0.73	0.70	0.71	3.678E7	2.691E7	2.563E7	2.6E7	1.00	0.73	0.70	0.71	67	28	28	Carbamidomethylation; iTRAQ 4plex (K N-term); Oxidation (M); Deamidation (NQ)	54353	Coproporphyrinogen-III oxidase OS=Neisseria gonorrhoeae GN=hemN_1 PE=3 SV=1
760	358	Q5F6H8	3.49	298.50	3.678E7	2.691E7	2.563E7	2.6E7	1.00	0.73	0.70	0.71	3.678E7	2.691E7	2.563E7	2.6E7	1.00	0.73	0.70	0.71	67	28	28	Carbamidomethylation; iTRAQ 4plex (K N-term); Oxidation (M); Deamidation (NQ)	54284	Coproporphyrinogen-III oxidase OS=Neisseria gonorrhoeae (strain ATCC 700825 / FA 1090) GN=NGO_1580 PE=3 SV=1
760	359	D6H5Y9	3.49	298.50	3.678E7	2.691E7	2.563E7	2.6E7	1.00	0.73	0.70	0.71	3.678E7	2.691E7	2.563E7	2.6E7	1.00	0.73	0.70	0.71	67	28	28	Carbamidomethylation; iTRAQ 4plex (K N-term); Oxidation (M); Deamidation (NQ)	54284	Coproporphyrinogen-III oxidase OS=Neisseria gonorrhoeae DGI2 GN=NGMG_01562 PE=3 SV=1
1111	9616	B4RLD3	7.38	298.43	1.328E7	1.956E7	1.857E7	2.237E7	1.00	1.47	1.40	1.68	1.328E7	1.956E7	1.857E7	2.237E7	1.00	1.47	1.40	1.68	39	11	11	iTRAQ 4plex (K N-term); Deamidation (NQ)	14789	Uncharacterized protein OS=Neisseria gonorrhoeae (strain NCCP11945) GN=NGK_0943 PE=4 SV=1
1111	9617	D6H898	7.38	298.43	1.328E7	1.956E7	1.857E7	2.237E7	1.00	1.47	1.40	1.68	1.328E7	1.956E7	1.857E7	2.237E7	1.00	1.47	1.40	1.68	39	11	11	iTRAQ 4plex (K N-term); Deamidation (NQ)	14789	Uncharacterized protein OS=Neisseria gonorrhoeae DGI2 GN=NGMG_01281 PE=4 SV=1
1111	9855	A0A1D3H3B6	7.38	298.43	1.328E7	1.956E7	1.857E7	2.237E7	1.00	1.47	1.40	1.68	1.328E7	1.956E7	1.857E7	2.237E7	1.00	1.47	1.40	1.68	69	11	11	iTRAQ 4plex (K N-term); Deamidation (NQ)	8222	Uncharacterized protein conserved in bacteria OS=Neisseria gonorrhoeae GN=WHOF_00058 PE=4 SV=1
1111	9856	A0A0M3GUV3	7.38	298.43	1.328E7	1.956E7	1.857E7	2.237E7	1.00	1.47	1.40	1.68	1.328E7	1.956E7	1.857E7	2.237E7	1.00	1.47	1.40	1.68	69	11	11	iTRAQ 4plex (K N-term); Deamidation (NQ)	8222	Uncharacterized protein OS=Neisseria gonorrhoeae MIA_2011_03-10 GN=M736_08115 PE=4 SV=1
1111	9857	Q5F8C2	7.38	298.43	1.328E7	1.956E7	1.857E7	2.237E7	1.00	1.47	1.40	1.68	1.328E7	1.956E7	1.857E7	2.237E7	1.00	1.47	1.40	1.68	69	11	11	iTRAQ 4plex (K N-term); Deamidation (NQ)	8222	Uncharacterized protein OS=Neisseria gonorrhoeae (strain ATCC 700825 / FA 1090) GN=NGO_0863 PE=4 SV=1
905	3538	A0A1D3II33	2.97	298.34	2.974E7	3.813E7	3.841E7	4.108E7	1.00	1.28	1.29	1.38	2.974E7	3.813E7	3.841E7	4.108E7	1.00	1.28	1.29	1.38	76	20	20	Carbamidomethylation; iTRAQ 4plex (K N-term); Oxidation (M); Deamidation (NQ)	32813	Methionyl-tRNA formyltransferase OS=Neisseria gonorrhoeae GN=fmt PE=3 SV=1
905	3539	B4RPX5	2.97	298.34	2.974E7	3.813E7	3.841E7	4.108E7	1.00	1.28	1.29	1.38	2.974E7	3.813E7	3.841E7	4.108E7	1.00	1.28	1.29	1.38	76	20	20	Carbamidomethylation; iTRAQ 4plex (K N-term); Oxidation (M); Deamidation (NQ)	32813	Methionyl-tRNA formyltransferase OS=Neisseria gonorrhoeae (strain NCCP11945) GN=fmt PE=3 SV=1
1020	891	A0A0M3GXA9	0.29	298.29	7.747E4	7.035E4	6.676E4	6.611E4	1.00	0.91	0.86	0.85	7.747E4	7.035E4	6.676E4	6.611E4	1.00	0.91	0.86	0.85	2	25	1	iTRAQ 4plex (K N-term)	57450	Type I restriction endonuclease subunit M OS=Neisseria gonorrhoeae MIA_2011_03-10 GN=M736_03450 PE=4 SV=1
1020	895	A0A1D3J0X8	0.29	298.29	7.747E4	7.035E4	6.676E4	6.611E4	1.00	0.91	0.86	0.85	7.747E4	7.035E4	6.676E4	6.611E4	1.00	0.91	0.86	0.85	2	25	1	iTRAQ 4plex (K N-term)	57450	Type I restriction-modification system methyltransferase OS=Neisseria gonorrhoeae GN=WHOG_00075 PE=4 SV=1
1020	897	D6H958	0.29	298.29	7.747E4	7.035E4	6.676E4	6.611E4	1.00	0.91	0.86	0.85	7.747E4	7.035E4	6.676E4	6.611E4	1.00	0.91	0.86	0.85	2	25	1	iTRAQ 4plex (K N-term)	57450	Type I restriction enzyme EcoR124II M protein OS=Neisseria gonorrhoeae DGI2 GN=NGMG_00063 PE=4 SV=1
712	2264	Q5FA40	3.98	298.12	6.522E4	1.459E5	7.049E4	1.528E5	1.00	2.24	1.08	2.34	6.522E4	1.459E5	7.049E4	1.528E5	1.00	2.24	1.08	2.34	8	20	1	iTRAQ 4plex (K N-term)	42160	Spermidine/putrescine import ATP-binding protein PotA OS=Neisseria gonorrhoeae (strain ATCC 700825 / FA 1090) GN=potA PE=3 SV=2
712	2265	A0A1D3FZN9	3.98	298.12	6.522E4	1.459E5	7.049E4	1.528E5	1.00	2.24	1.08	2.34	6.522E4	1.459E5	7.049E4	1.528E5	1.00	2.24	1.08	2.34	8	20	1	iTRAQ 4plex (K N-term)	42160	Spermidine/putrescine import ATP-binding protein PotA OS=Neisseria gonorrhoeae GN=potA_2 PE=3 SV=1
485	1574	B4RM09	1.21	298.02	4.968E7	5.725E7	5.782E7	5.576E7	1.00	1.15	1.16	1.12	4.968E7	5.725E7	5.782E7	5.576E7	1.00	1.15	1.16	1.12	64	31	31	Carbamidomethylation; iTRAQ 4plex (K N-term); Oxidation (M); Deamidation (NQ)	62145	Glucose-6-phosphate isomerase OS=Neisseria gonorrhoeae (strain NCCP11945) GN=pgi PE=3 SV=1
485	1781	D6H7N7	1.21	298.02	4.968E7	5.725E7	5.782E7	5.576E7	1.00	1.15	1.16	1.12	4.968E7	5.725E7	5.782E7	5.576E7	1.00	1.15	1.16	1.12	64	31	31	Carbamidomethylation; iTRAQ 4plex (K N-term); Oxidation (M); Deamidation (NQ)	62117	Glucose-6-phosphate isomerase OS=Neisseria gonorrhoeae DGI2 GN=pgi PE=3 SV=1
485	1782	A0A1D3FYJ5	1.21	298.02	4.968E7	5.725E7	5.782E7	5.576E7	1.00	1.15	1.16	1.12	4.968E7	5.725E7	5.782E7	5.576E7	1.00	1.15	1.16	1.12	64	31	31	Carbamidomethylation; iTRAQ 4plex (K N-term); Oxidation (M); Deamidation (NQ)	62117	Glucose-6-phosphate isomerase OS=Neisseria gonorrhoeae GN=pgi1 PE=3 SV=1
485	1575	A0A0M3GY48	1.21	298.02	4.968E7	5.725E7	5.782E7	5.576E7	1.00	1.15	1.16	1.12	4.968E7	5.725E7	5.782E7	5.576E7	1.00	1.15	1.16	1.12	64	31	31	Carbamidomethylation; iTRAQ 4plex (K N-term); Oxidation (M); Deamidation (NQ)	62145	Glucose-6-phosphate isomerase OS=Neisseria gonorrhoeae MIA_2011_03-10 GN=pgi PE=3 SV=1
485	1783	Q5F8P8	1.21	298.02	4.968E7	5.725E7	5.782E7	5.576E7	1.00	1.15	1.16	1.12	4.968E7	5.725E7	5.782E7	5.576E7	1.00	1.15	1.16	1.12	64	31	31	Carbamidomethylation; iTRAQ 4plex (K N-term); Oxidation (M); Deamidation (NQ)	62117	Glucose-6-phosphate isomerase 1 OS=Neisseria gonorrhoeae (strain ATCC 700825 / FA 1090) GN=pgi1 PE=3 SV=1
485	1578	A0A1D3I717	1.21	298.02	4.968E7	5.725E7	5.782E7	5.576E7	1.00	1.15	1.16	1.12	4.968E7	5.725E7	5.782E7	5.576E7	1.00	1.15	1.16	1.12	64	31	31	Carbamidomethylation; iTRAQ 4plex (K N-term); Oxidation (M); Deamidation (NQ)	62145	Glucose-6-phosphate isomerase OS=Neisseria gonorrhoeae GN=pgi1 PE=3 SV=1
1345	9459	D6HBB3	3.07	297.84	6.457E6	6.435E6	7.147E6	6.801E6	1.00	1.00	1.11	1.05	6.457E6	6.435E6	7.147E6	6.801E6	1.00	1.00	1.11	1.05	62	12	12	Carbamidomethylation; iTRAQ 4plex (K N-term); Deamidation (NQ)	16259	Uncharacterized protein OS=Neisseria gonorrhoeae DGI2 GN=NGMG_00102 PE=4 SV=1
1345	9557	A0A222R9A3	3.07	297.84	6.457E6	6.435E6	7.147E6	6.801E6	1.00	1.00	1.11	1.05	6.457E6	6.435E6	7.147E6	6.801E6	1.00	1.00	1.11	1.05	78	12	12	Carbamidomethylation; iTRAQ 4plex (K N-term); Deamidation (NQ)	12757	Rhodanese-like domain-containing protein OS=Neisseria gonorrhoeae GN=BZG33_02770 PE=4 SV=1
1345	9558	Q5F9M4	3.07	297.84	6.457E6	6.435E6	7.147E6	6.801E6	1.00	1.00	1.11	1.05	6.457E6	6.435E6	7.147E6	6.801E6	1.00	1.00	1.11	1.05	76	12	12	Carbamidomethylation; iTRAQ 4plex (K N-term); Deamidation (NQ)	12985	Phage-shock protein OS=Neisseria gonorrhoeae (strain ATCC 700825 / FA 1090) GN=NGO_0369 PE=4 SV=2
1345	9559	A0A0M3GZ04	3.07	297.84	6.457E6	6.435E6	7.147E6	6.801E6	1.00	1.00	1.11	1.05	6.457E6	6.435E6	7.147E6	6.801E6	1.00	1.00	1.11	1.05	76	12	12	Carbamidomethylation; iTRAQ 4plex (K N-term); Deamidation (NQ)	12985	Phage-shock protein OS=Neisseria gonorrhoeae MIA_2011_03-10 GN=M736_03630 PE=4 SV=1
1345	9560	A0A1D3IZM9	3.07	297.84	6.457E6	6.435E6	7.147E6	6.801E6	1.00	1.00	1.11	1.05	6.457E6	6.435E6	7.147E6	6.801E6	1.00	1.00	1.11	1.05	76	12	12	Carbamidomethylation; iTRAQ 4plex (K N-term); Deamidation (NQ)	12985	Putative phage shock protein E OS=Neisseria gonorrhoeae GN=pspE PE=4 SV=1
1345	9561	B4RK67	3.07	297.84	6.457E6	6.435E6	7.147E6	6.801E6	1.00	1.00	1.11	1.05	6.457E6	6.435E6	7.147E6	6.801E6	1.00	1.00	1.11	1.05	76	12	12	Carbamidomethylation; iTRAQ 4plex (K N-term); Deamidation (NQ)	12985	Putative periplasmic protein OS=Neisseria gonorrhoeae (strain NCCP11945) GN=NGK_0527 PE=4 SV=1
880	1936	Q5F8U2	1.80	297.69	2.024E7	2.187E7	2.087E7	2.049E7	1.00	1.08	1.03	1.01	2.024E7	2.187E7	2.087E7	2.049E7	1.00	1.08	1.03	1.01	61	24	24	Carbamidomethylation; iTRAQ 4plex (K N-term); Oxidation (M); Deamidation (NQ)	46467	SAM-dependent methyltransferase OS=Neisseria gonorrhoeae (strain ATCC 700825 / FA 1090) GN=NGO_0668 PE=3 SV=1
880	1937	D6H6Z1	1.80	297.69	2.024E7	2.187E7	2.087E7	2.049E7	1.00	1.08	1.03	1.01	2.024E7	2.187E7	2.087E7	2.049E7	1.00	1.08	1.03	1.01	61	24	24	Carbamidomethylation; iTRAQ 4plex (K N-term); Oxidation (M); Deamidation (NQ)	46467	SUN-family protein OS=Neisseria gonorrhoeae DGI2 GN=NGMG_01012 PE=3 SV=1
880	1938	A0A1D3H0M7	1.80	297.69	2.024E7	2.187E7	2.087E7	2.049E7	1.00	1.08	1.03	1.01	2.024E7	2.187E7	2.087E7	2.049E7	1.00	1.08	1.03	1.01	61	24	24	Carbamidomethylation; iTRAQ 4plex (K N-term); Oxidation (M); Deamidation (NQ)	46467	SUN-family protein OS=Neisseria gonorrhoeae GN=rsmB_1 PE=3 SV=1
880	1939	A0A0M3H1D6	1.80	297.69	2.024E7	2.187E7	2.087E7	2.049E7	1.00	1.08	1.03	1.01	2.024E7	2.187E7	2.087E7	2.049E7	1.00	1.08	1.03	1.01	61	24	24	Carbamidomethylation; iTRAQ 4plex (K N-term); Oxidation (M); Deamidation (NQ)	46467	SAM-dependent methlyltransferase OS=Neisseria gonorrhoeae MIA_2011_03-10 GN=M736_00945 PE=3 SV=1
880	1940	B4RM79	1.80	297.69	2.024E7	2.187E7	2.087E7	2.049E7	1.00	1.08	1.03	1.01	2.024E7	2.187E7	2.087E7	2.049E7	1.00	1.08	1.03	1.01	61	24	24	Carbamidomethylation; iTRAQ 4plex (K N-term); Oxidation (M); Deamidation (NQ)	46467	Putative SUN-family protein OS=Neisseria gonorrhoeae (strain NCCP11945) GN=NGK_1239 PE=3 SV=1
1091	1832	B4RPP9	0.98	297.67	7.625E6	7.993E6	7.986E6	7.699E6	1.00	1.05	1.05	1.01	7.625E6	7.993E6	7.986E6	7.699E6	1.00	1.05	1.05	1.01	49	30	30	Carbamidomethylation; iTRAQ 4plex (K N-term); Deamidation (NQ)	95175	DNA mismatch repair protein MutS OS=Neisseria gonorrhoeae (strain NCCP11945) GN=mutS PE=3 SV=1
1091	1833	A0A0M3GUE5	0.98	297.67	7.625E6	7.993E6	7.986E6	7.699E6	1.00	1.05	1.05	1.01	7.625E6	7.993E6	7.986E6	7.699E6	1.00	1.05	1.05	1.01	49	30	30	Carbamidomethylation; iTRAQ 4plex (K N-term); Deamidation (NQ)	95149	DNA mismatch repair protein MutS OS=Neisseria gonorrhoeae MIA_2011_03-10 GN=mutS PE=3 SV=1
1091	1834	D6HAS8	0.98	297.67	7.625E6	7.993E6	7.986E6	7.699E6	1.00	1.05	1.05	1.01	7.625E6	7.993E6	7.986E6	7.699E6	1.00	1.05	1.05	1.01	49	30	30	Carbamidomethylation; iTRAQ 4plex (K N-term); Deamidation (NQ)	95149	DNA mismatch repair protein MutS OS=Neisseria gonorrhoeae DGI2 GN=mutS PE=3 SV=1
1091	1835	Q5F5J4	0.98	297.67	7.625E6	7.993E6	7.986E6	7.699E6	1.00	1.05	1.05	1.01	7.625E6	7.993E6	7.986E6	7.699E6	1.00	1.05	1.05	1.01	49	30	30	Carbamidomethylation; iTRAQ 4plex (K N-term); Deamidation (NQ)	95149	DNA mismatch repair protein MutS OS=Neisseria gonorrhoeae (strain ATCC 700825 / FA 1090) GN=mutS PE=1 SV=1
1091	1836	A0A1D3EIZ5	0.98	297.67	7.625E6	7.993E6	7.986E6	7.699E6	1.00	1.05	1.05	1.01	7.625E6	7.993E6	7.986E6	7.699E6	1.00	1.05	1.05	1.01	49	30	30	Carbamidomethylation; iTRAQ 4plex (K N-term); Deamidation (NQ)	95149	DNA mismatch repair protein MutS OS=Neisseria gonorrhoeae GN=mutS PE=3 SV=1
1109	2965	A0A0M3H148	9.72	297.19	5.322E5	6.995E5	9.709E5	6.057E5	1.00	1.31	1.82	1.14	5.322E5	6.995E5	9.709E5	6.057E5	1.00	1.31	1.82	1.14	5	19	2	iTRAQ 4plex (K N-term); Oxidation (M)	41735	ABC transporter substrate-binding protein OS=Neisseria gonorrhoeae MIA_2011_03-10 GN=M736_01105 PE=3 SV=1
1109	2729	A0A1D3FUA0	9.72	297.19	5.322E5	6.995E5	9.709E5	6.057E5	1.00	1.31	1.82	1.14	5.322E5	6.995E5	9.709E5	6.057E5	1.00	1.31	1.82	1.14	5	19	2	iTRAQ 4plex (K N-term); Oxidation (M)	41751	ABC transporter periplasmic protein OS=Neisseria gonorrhoeae GN=macA PE=3 SV=1
1109	2966	Q5F6V5	9.72	297.19	5.322E5	6.995E5	9.709E5	6.057E5	1.00	1.31	1.82	1.14	5.322E5	6.995E5	9.709E5	6.057E5	1.00	1.31	1.82	1.14	5	19	2	iTRAQ 4plex (K N-term); Oxidation (M)	41726	ABC transporter substrate-binding protein OS=Neisseria gonorrhoeae (strain ATCC 700825 / FA 1090) GN=NGO_1440 PE=3 SV=1
1109	2733	A0A1D3IGD2	9.72	297.19	5.322E5	6.995E5	9.709E5	6.057E5	1.00	1.31	1.82	1.14	5.322E5	6.995E5	9.709E5	6.057E5	1.00	1.31	1.82	1.14	5	19	2	iTRAQ 4plex (K N-term); Oxidation (M)	41750	ABC transporter periplasmic protein OS=Neisseria gonorrhoeae GN=macA PE=3 SV=1
1109	2734	B4RP41	9.72	297.19	5.322E5	6.995E5	9.709E5	6.057E5	1.00	1.31	1.82	1.14	5.322E5	6.995E5	9.709E5	6.057E5	1.00	1.31	1.82	1.14	5	19	2	iTRAQ 4plex (K N-term); Oxidation (M)	41750	MacA OS=Neisseria gonorrhoeae (strain NCCP11945) GN=NGK_1701 PE=3 SV=1
1141	2009	B4RLX4	0.56	296.55	3.067E5	3.935E5	4.011E5	4.121E5	1.00	1.28	1.31	1.34	3.067E5	3.935E5	4.011E5	4.121E5	1.00	1.28	1.31	1.34	5	22	2	iTRAQ 4plex (K N-term)	71631	DNA mismatch repair protein MutL OS=Neisseria gonorrhoeae (strain NCCP11945) GN=mutL PE=3 SV=1
1141	2010	A0A1D3GAX5	0.56	296.55	3.067E5	3.935E5	4.011E5	4.121E5	1.00	1.28	1.31	1.34	3.067E5	3.935E5	4.011E5	4.121E5	1.00	1.28	1.31	1.34	5	22	2	iTRAQ 4plex (K N-term)	71631	DNA mismatch repair protein MutL OS=Neisseria gonorrhoeae GN=mutL PE=3 SV=1
644	2912	A0A1D3J6L5	1.11	296.47	4.455E7	3.982E7	3.929E7	4.066E7	1.00	0.89	0.88	0.91	4.455E7	3.982E7	3.929E7	4.066E7	1.00	0.89	0.88	0.91	70	23	23	Carbamidomethylation; iTRAQ 4plex (K N-term); Oxidation (M); Deamidation (NQ)	33465	Imidazoleglycerol-phosphate dehydratase OS=Neisseria gonorrhoeae GN=hisB PE=3 SV=1
644	2913	A0A1D3FEY5	1.11	296.47	4.455E7	3.982E7	3.929E7	4.066E7	1.00	0.89	0.88	0.91	4.455E7	3.982E7	3.929E7	4.066E7	1.00	0.89	0.88	0.91	70	23	23	Carbamidomethylation; iTRAQ 4plex (K N-term); Oxidation (M); Deamidation (NQ)	33493	Imidazoleglycerol-phosphate dehydratase OS=Neisseria gonorrhoeae GN=hisB PE=3 SV=1
644	2914	A0A0M3GZS3	1.11	296.47	4.455E7	3.982E7	3.929E7	4.066E7	1.00	0.89	0.88	0.91	4.455E7	3.982E7	3.929E7	4.066E7	1.00	0.89	0.88	0.91	70	23	23	Carbamidomethylation; iTRAQ 4plex (K N-term); Oxidation (M); Deamidation (NQ)	33465	Imidazoleglycerol-phosphate dehydratase OS=Neisseria gonorrhoeae MIA_2011_03-10 GN=hisB PE=3 SV=1
644	2915	B4RJ04	1.11	296.47	4.455E7	3.982E7	3.929E7	4.066E7	1.00	0.89	0.88	0.91	4.455E7	3.982E7	3.929E7	4.066E7	1.00	0.89	0.88	0.91	70	23	23	Carbamidomethylation; iTRAQ 4plex (K N-term); Oxidation (M); Deamidation (NQ)	33493	Imidazoleglycerol-phosphate dehydratase OS=Neisseria gonorrhoeae (strain NCCP11945) GN=hisB PE=3 SV=1
644	2916	D6HBH3	1.11	296.47	4.455E7	3.982E7	3.929E7	4.066E7	1.00	0.89	0.88	0.91	4.455E7	3.982E7	3.929E7	4.066E7	1.00	0.89	0.88	0.91	70	23	23	Carbamidomethylation; iTRAQ 4plex (K N-term); Oxidation (M); Deamidation (NQ)	33493	Imidazoleglycerol-phosphate dehydratase OS=Neisseria gonorrhoeae DGI2 GN=hisB PE=3 SV=1
644	2917	Q5F7D6	1.11	296.47	4.455E7	3.982E7	3.929E7	4.066E7	1.00	0.89	0.88	0.91	4.455E7	3.982E7	3.929E7	4.066E7	1.00	0.89	0.88	0.91	70	23	23	Carbamidomethylation; iTRAQ 4plex (K N-term); Oxidation (M); Deamidation (NQ)	33523	Imidazoleglycerol-phosphate dehydratase OS=Neisseria gonorrhoeae (strain ATCC 700825 / FA 1090) GN=hisB PE=3 SV=2
1034	2075	A0A1D3ED71	0.90	296.47	9.584E6	8.645E6	8.418E6	8.603E6	1.00	0.90	0.88	0.90	9.584E6	8.645E6	8.418E6	8.603E6	1.00	0.90	0.88	0.90	37	40	40	iTRAQ 4plex (K N-term); Deamidation (NQ)	147388	Periplasmic protein OS=Neisseria gonorrhoeae GN=WHOW_00288 PE=4 SV=1
1034	2068	D6HA31	0.90	296.47	9.584E6	8.645E6	8.418E6	8.603E6	1.00	0.90	0.88	0.90	9.584E6	8.645E6	8.418E6	8.603E6	1.00	0.90	0.88	0.90	37	40	40	iTRAQ 4plex (K N-term); Deamidation (NQ)	147355	Periplasmic protein OS=Neisseria gonorrhoeae DGI2 GN=NGMG_00750 PE=4 SV=1
1034	2069	A0A1D3F8H7	0.90	296.47	9.584E6	8.645E6	8.418E6	8.603E6	1.00	0.90	0.88	0.90	9.584E6	8.645E6	8.418E6	8.603E6	1.00	0.90	0.88	0.90	37	40	40	iTRAQ 4plex (K N-term); Deamidation (NQ)	147432	Periplasmic protein OS=Neisseria gonorrhoeae GN=WHOM_00914 PE=4 SV=1
1034	2070	A0A1D3EL54	0.90	296.47	9.584E6	8.645E6	8.418E6	8.603E6	1.00	0.90	0.88	0.90	9.584E6	8.645E6	8.418E6	8.603E6	1.00	0.90	0.88	0.90	37	40	40	iTRAQ 4plex (K N-term); Deamidation (NQ)	147385	Periplasmic protein OS=Neisseria gonorrhoeae GN=WHOV_00363 PE=4 SV=1
1034	2072	A0A1D3EMK3	0.90	296.47	9.584E6	8.645E6	8.418E6	8.603E6	1.00	0.90	0.88	0.90	9.584E6	8.645E6	8.418E6	8.603E6	1.00	0.90	0.88	0.90	37	40	40	iTRAQ 4plex (K N-term); Deamidation (NQ)	147355	Periplasmic protein OS=Neisseria gonorrhoeae GN=WHOO_00587 PE=4 SV=1
1034	2073	A0A1D3IRM0	0.90	296.47	9.584E6	8.645E6	8.418E6	8.603E6	1.00	0.90	0.88	0.90	9.584E6	8.645E6	8.418E6	8.603E6	1.00	0.90	0.88	0.90	37	40	40	iTRAQ 4plex (K N-term); Deamidation (NQ)	147413	Periplasmic protein OS=Neisseria gonorrhoeae GN=WHOK_00955 PE=4 SV=1
1034	2074	B4RQT8	0.90	296.47	9.584E6	8.645E6	8.418E6	8.603E6	1.00	0.90	0.88	0.90	9.584E6	8.645E6	8.418E6	8.603E6	1.00	0.90	0.88	0.90	37	40	40	iTRAQ 4plex (K N-term); Deamidation (NQ)	147374	Periplasmic protein OS=Neisseria gonorrhoeae (strain NCCP11945) GN=NGK_2294 PE=4 SV=1
646	1622	A0A1D3F5E7	5.65	296.39	1.959E5	5.728E5	5.949E5	3.819E5	1.00	2.92	3.04	1.95	1.959E5	5.728E5	5.949E5	3.819E5	1.00	2.92	3.04	1.95	2	31	2	iTRAQ 4plex (K N-term)	51199	ATP-dependent RNA helicase OS=Neisseria gonorrhoeae GN=rhlE_1 PE=3 SV=1
646	1626	D6H732	5.65	296.39	1.959E5	5.728E5	5.949E5	3.819E5	1.00	2.92	3.04	1.95	1.959E5	5.728E5	5.949E5	3.819E5	1.00	2.92	3.04	1.95	2	31	2	iTRAQ 4plex (K N-term)	51169	Uncharacterized protein OS=Neisseria gonorrhoeae DGI2 GN=NGMG_00990 PE=3 SV=1
656	1625	A0A0M3GZK9	8.23	296.19	3.033E6	3.239E5	2.717E5	1.875E5	1.00	0.11	0.09	0.06	3.033E6	3.239E5	2.717E5	1.875E5	1.00	0.11	0.09	0.06	2	31	2	iTRAQ 4plex (K N-term)	51227	RNA helicase OS=Neisseria gonorrhoeae MIA_2011_03-10 GN=M736_00845 PE=3 SV=1
656	1628	A0A1D3FN00	8.23	296.19	3.033E6	3.239E5	2.717E5	1.875E5	1.00	0.11	0.09	0.06	3.033E6	3.239E5	2.717E5	1.875E5	1.00	0.11	0.09	0.06	2	31	2	iTRAQ 4plex (K N-term)	51197	ATP-dependent RNA helicase OS=Neisseria gonorrhoeae GN=rhlE_1 PE=3 SV=1
869	1658	A0A1D3ICT6	1.23	296.18	1.467E7	1.654E7	1.57E7	1.696E7	1.00	1.13	1.07	1.16	1.467E7	1.654E7	1.57E7	1.696E7	1.00	1.13	1.07	1.16	52	35	35	Carbamidomethylation; iTRAQ 4plex (K N-term); Oxidation (M); Deamidation (NQ)	80159	Guanosine-3 OS=Neisseria gonorrhoeae GN=spoT PE=3 SV=1
869	1659	D6H6T2	1.23	296.18	1.467E7	1.654E7	1.57E7	1.696E7	1.00	1.13	1.07	1.16	1.467E7	1.654E7	1.57E7	1.696E7	1.00	1.13	1.07	1.16	52	35	35	Carbamidomethylation; iTRAQ 4plex (K N-term); Oxidation (M); Deamidation (NQ)	80159	Guanosine-3' 5'-bis(Diphosphate) 3'-pyrophosphohydrolase OS=Neisseria gonorrhoeae DGI2 GN=NGMG_01855 PE=3 SV=1
[truncated: 6,276 more rows]
