# Supplementary material for: Comparative Proteomics of Extended-Spectrum Cephalosporin-Resistant Neisseria gonorrhoeae Isolates Demonstrates Altered Protein Synthesis, Metabolism, Substance Transport, and Membrane Permeability
Source: Front Microbiol. 2020 Feb 19;11:169. doi: 10.3389/fmicb.2020.00169 (PMC7042406; doi:10.3389/fmicb.2020.00169)
Supplement: DATA SHEET S1 — The information of the quantifiable peptides and proteins. [file Data_Sheet_1.ZIP › Supplementary Material 1/REP2/Protein-Peptides-Repeat2.csv]

Protein Group	Protein ID	Protein Accession	Peptide	Used	Unique	-10lgP	Quality Score	Mass	ppm	m/z	RT	Fraction	scan	Source File	#Feature	Intensity iTRAQ4-114	Intensity iTRAQ4-115	Intensity iTRAQ4-116	Intensity iTRAQ4-117	Ratio iTRAQ4-114	Ratio iTRAQ4-115	Ratio iTRAQ4-116	Ratio iTRAQ4-117	Intensity 49226(iTRAQ4-114)	Intensity 40(iTRAQ4-115)	Intensity 41(iTRAQ4-116)	Intensity 48(iTRAQ4-117)	Ratio 49226(iTRAQ4-114)	Ratio 40(iTRAQ4-115)	Ratio 41(iTRAQ4-116)	Ratio 48(iTRAQ4-117)	SD iTRAQ4-114	SD iTRAQ4-115	SD iTRAQ4-116	SD iTRAQ4-117	Start	End	PTM	AScore
90	208	Q5F939	K.V(+144.10)WC(+57.02)FC(+57.02)GDGEMDEPESQGAIALAAR.E	Y	Y	134.85	34.39	2812.2375	-0.1	938.4197	84.20	9	F9:27399	SC-GWM-B6.raw	5	1.167E6	8.59E5	1.007E6	8.727E5	1.00	0.74	0.86	0.75	1.167E6	8.59E5	1.007E6	8.727E5	1.00	0.74	0.86	0.75	0	0.21	0.17	0.19	223	246	iTRAQ 4plex (K N-term); Carbamidomethylation	V1:iTRAQ 4plex (K N-term):1000.00;C3:Carbamidomethylation:1000.00;C5:Carbamidomethylation:1000.00
90	208	Q5F939	K.D(+144.10)LELGGHIASFQSAATMYEVGFNHFWK(+144.10).A	Y	Y	127.89	33.99	3342.6375	-2.9	836.6642	105.73	9	F9:34469	SC-GWM-B6.raw	40	8.146E6	8.358E6	8.563E6	8.524E6	1.00	1.03	1.05	1.05	8.146E6	8.358E6	8.563E6	8.524E6	1.00	1.03	1.05	1.05	0	0.20	0.22	0.22	99	125	iTRAQ 4plex (K N-term)	D1:iTRAQ 4plex (K N-term):1000.00;K27:iTRAQ 4plex (K N-term):1000.00
90	208	Q5F939	R.M(+144.10)YAN(+.98)NEDVFYYITLMNENYTHPDMPEGAEQDILK(+144.10).G	Y	Y	124.95	33.23	4356.9785	-1.6	1090.2501	109.81	11	F11:36900	SC-GWM-B8.raw	2	1.722E5	1.831E5	1.781E5	1.928E5	1.00	1.06	1.03	1.12	1.722E5	1.831E5	1.781E5	1.928E5	1.00	1.06	1.03	1.12	0	0.12	0.13	0.11	678	711	iTRAQ 4plex (K N-term); Deamidation (NQ)	M1:iTRAQ 4plex (K N-term):1000.00;N4:Deamidation (NQ):14.02;K34:iTRAQ 4plex (K N-term):1000.00
90	208	Q5F939	K.V(+144.10)WC(+57.02)FC(+57.02)GDGEM(+15.99)DEPESQGAIALAAR.E	Y	Y	123.23	33.02	2828.2324	0.5	943.7519	79.39	8	F8:25881	SC-GWM-B5.raw	2	2.325E5	1.581E5	2.211E5	1.721E5	1.00	0.68	0.95	0.74	2.325E5	1.581E5	2.211E5	1.721E5	1.00	0.68	0.95	0.74	0	0.14	0.13	0.13	223	246	iTRAQ 4plex (K N-term); Carbamidomethylation; Oxidation (M)	V1:iTRAQ 4plex (K N-term):1000.00;C3:Carbamidomethylation:1000.00;C5:Carbamidomethylation:1000.00;M10:Oxidation (M):1000.00
90	208	Q5F939	R.D(+144.10)RFDIPVTDEQIESGDLPYLTFAPDTEEYK(+144.10).Y	Y	Y	122.00	32.61	3790.8345	-1.4	1264.6169	98.15	6	F6:32356	SC-GWM-B3.raw	3	1.838E6	1.799E6	1.694E6	1.704E6	1.00	0.98	0.92	0.93	1.838E6	1.799E6	1.694E6	1.704E6	1.00	0.98	0.92	0.93	0	0.24	0.18	0.31	421	450	iTRAQ 4plex (K N-term)	D1:iTRAQ 4plex (K N-term):1000.00;K30:iTRAQ 4plex (K N-term):1000.00
90	208	Q5F939	K.A(+144.10)K(+144.10)GEGEEGDLVFFQGHVAPGIYAR.A	Y	Y	117.76	32.56	2834.4595	1.4	945.8284	71.01	11	F11:23058	SC-GWM-B8.raw	20	9.57E6	8.635E6	8.953E6	8.584E6	1.00	0.90	0.94	0.90	9.57E6	8.635E6	8.953E6	8.584E6	1.00	0.90	0.94	0.90	0	0.37	0.39	0.40	126	149	iTRAQ 4plex (K N-term)	A1:iTRAQ 4plex (K N-term):1000.00;K2:iTRAQ 4plex (K N-term):1000.00
90	208	Q5F939	R.K(+144.10)(+144.10)VWC(+57.02)FC(+57.02)GDGEM(+15.99)DEPESQGAIALAAR.E	Y	Y	114.70	32.18	3100.4294	-0.1	1034.4836	68.09	9	F9:21510	SC-GWM-B6.raw	2	5.186E5	3.509E5	4.523E5	3.418E5	1.00	0.68	0.87	0.66	5.186E5	3.509E5	4.523E5	3.418E5	1.00	0.68	0.87	0.66	0	0.34	0.03	0.50	222	246	iTRAQ 4plex (K N-term); Carbamidomethylation; Oxidation (M)	K1:iTRAQ 4plex (K N-term):1000.00;K1:iTRAQ 4plex (K N-term):1000.00;C4:Carbamidomethylation:1000.00;C6:Carbamidomethylation:1000.00;M11:Oxidation (M):1000.00
90	208	Q5F939	K.V(+144.10)PFVTSQLQGHDGPVIAATDYIR.S	Y	Y	114.12	31.54	2627.3828	0.3	1314.6991	80.55	9	F9:25772	SC-GWM-B6.raw	8	2.356E7	2.256E7	2.301E7	2.389E7	1.00	0.96	0.98	1.01	2.356E7	2.256E7	2.301E7	2.389E7	1.00	0.96	0.98	1.01	0	0.27	0.24	0.31	785	807	iTRAQ 4plex (K N-term)	V1:iTRAQ 4plex (K N-term):1000.00
90	208	Q5F939	K.G(+144.10)EGEEGDLVFFQGHVAPGIYAR.A	Y	Y	113.49	32.70	2491.2253	-0.5	831.4153	76.27	9	F9:24350	SC-GWM-B6.raw	7	2.883E6	3.214E6	3.159E6	3.217E6	1.00	1.11	1.10	1.12	2.883E6	3.214E6	3.159E6	3.217E6	1.00	1.11	1.10	1.12	0	0.38	0.31	0.38	128	149	iTRAQ 4plex (K N-term)	G1:iTRAQ 4plex (K N-term):1000.00
90	208	Q5F939	R.F(+144.10)DIPVTDEQIESGDLPYLTFAPDTEEYK(+144.10).Y	Y	Y	112.80	32.13	3519.7063	2.1	880.9357	103.90	8	F8:34555	SC-GWM-B5.raw	2	4.167E5	4.302E5	4.267E5	4.264E5	1.00	1.03	1.02	1.02	4.167E5	4.302E5	4.267E5	4.264E5	1.00	1.03	1.02	1.02	0	0.03	0.08	0.08	423	450	iTRAQ 4plex (K N-term)	F1:iTRAQ 4plex (K N-term):1000.00;K28:iTRAQ 4plex (K N-term):1000.00
90	208	Q5F939	K.V(+144.10)QLM(+15.99)GSGTILQEVIAGAELLK(+144.10).A	Y	Y	110.98	31.28	2473.4070	-3.9	1237.7059	116.96	9	F9:38449	SC-GWM-B6.raw	6	2.288E6	1.952E6	2.207E6	1.873E6	1.00	0.85	0.96	0.82	2.288E6	1.952E6	2.207E6	1.873E6	1.00	0.85	0.96	0.82	0	0.19	0.20	0.27	726	746	iTRAQ 4plex (K N-term); Oxidation (M)	V1:iTRAQ 4plex (K N-term):1000.00;M4:Oxidation (M):1000.00;K21:iTRAQ 4plex (K N-term):1000.00
90	208	Q5F939	K.D(+144.10)LELGGHIASFQSAATM(+15.99)YEVGFNHFWK(+144.10).A	Y	Y	109.17	31.31	3358.6323	1.5	840.6666	95.16	9	F9:30979	SC-GWM-B6.raw	2	4.431E5	4.271E5	4.746E5	4.257E5	1.00	0.96	1.07	0.96	4.431E5	4.271E5	4.746E5	4.257E5	1.00	0.96	1.07	0.96	0	0.03	0.09	0.12	99	125	iTRAQ 4plex (K N-term); Oxidation (M)	D1:iTRAQ 4plex (K N-term):1000.00;M17:Oxidation (M):1000.00;K27:iTRAQ 4plex (K N-term):1000.00
90	208	Q5F939	K.V(+144.10)QLMGSGTILQEVIAGAELLK(+144.10).A	Y	Y	104.16	31.97	2457.4119	1.3	1229.7148	117.35	10	F10:39478	SC-GWM-B7.raw	20	2.923E7	2.823E7	2.933E7	2.845E7	1.00	0.97	1.00	0.97	2.923E7	2.823E7	2.933E7	2.845E7	1.00	0.97	1.00	0.97	0	0.22	0.15	0.25	726	746	iTRAQ 4plex (K N-term)	V1:iTRAQ 4plex (K N-term):1000.00;K21:iTRAQ 4plex (K N-term):1000.00
90	208	Q5F939	K.I(+144.10)IQELEGNFAGAGWNVVK(+144.10).V	Y	Y	103.64	31.19	2232.2146	3.0	1117.1179	101.26	6	F6:33581	SC-GWM-B3.raw	29	2.463E7	2.248E7	2.429E7	2.324E7	1.00	0.91	0.99	0.94	2.463E7	2.248E7	2.429E7	2.324E7	1.00	0.91	0.99	0.94	0	0.14	0.14	0.18	273	290	iTRAQ 4plex (K N-term)	I1:iTRAQ 4plex (K N-term):1000.00;K18:iTRAQ 4plex (K N-term):1000.00
90	208	Q5F939	K.G(+144.10)QQYTPQDK(+144.10)DQLMFYK(+144.10).E	Y	Y	102.56	32.56	2421.2363	0.5	808.0865	58.12	8	F8:17807	SC-GWM-B5.raw	11	1.831E7	1.663E7	1.731E7	1.672E7	1.00	0.91	0.95	0.91	1.831E7	1.663E7	1.731E7	1.672E7	1.00	0.91	0.95	0.91	0	0.10	0.09	0.09	543	558	iTRAQ 4plex (K N-term)	G1:iTRAQ 4plex (K N-term):1000.00;K9:iTRAQ 4plex (K N-term):1000.00;K16:iTRAQ 4plex (K N-term):1000.00
90	208	Q5F939	K.A(+144.10)DFGVEADIWSC(+57.02)PSFNLLHR.D	Y	Y	102.20	30.45	2477.1919	0.9	826.7386	98.50	7	F7:33290	SC-GWM-B4.raw	50	1.356E7	1.172E7	1.362E7	1.198E7	1.00	0.86	1.00	0.88	1.356E7	1.172E7	1.362E7	1.198E7	1.00	0.86	1.00	0.88	0	0.21	0.20	0.23	747	766	iTRAQ 4plex (K N-term); Carbamidomethylation	A1:iTRAQ 4plex (K N-term):1000.00;C12:Carbamidomethylation:1000.00
90	208	Q5F939	R.K(+144.10)(+144.10)PTQEVLEVPELSAFDAQLK(+144.10).S	Y	Y	101.58	30.40	2673.4954	1.3	1337.7567	82.93	11	F11:26954	SC-GWM-B8.raw	15	2.666E7	2.518E7	2.67E7	2.484E7	1.00	0.94	1.00	0.93	2.666E7	2.518E7	2.67E7	2.484E7	1.00	0.94	1.00	0.93	0	0.55	0.15	0.51	467	486	iTRAQ 4plex (K N-term)	K1:iTRAQ 4plex (K N-term):1000.00;K1:iTRAQ 4plex (K N-term):1000.00;K20:iTRAQ 4plex (K N-term):1000.00
90	208	Q5F939	K.G(+144.10)YGMGASGEGQNVAHQAK(+144.10).K	Y	Y	101.55	30.58	2048.9941	0.0	684.0053	31.68	11	F11:8529	SC-GWM-B8.raw	18	2.477E7	2.27E7	2.284E7	2.227E7	1.00	0.92	0.92	0.90	2.477E7	2.27E7	2.284E7	2.227E7	1.00	0.92	0.92	0.90	0	0.20	0.17	0.24	392	409	iTRAQ 4plex (K N-term)	G1:iTRAQ 4plex (K N-term):1000.00;K18:iTRAQ 4plex (K N-term):1000.00
90	208	Q5F939	K.A(+144.10)LVADMTDEQLWALNR.G	Y	Y	99.69	29.86	1989.0111	3.7	995.5165	86.84	9	F9:28061	SC-GWM-B6.raw	32	1.684E7	1.629E7	1.652E7	1.604E7	1.00	0.97	0.98	0.95	1.684E7	1.629E7	1.652E7	1.604E7	1.00	0.97	0.98	0.95	0	0.23	0.17	0.22	344	359	iTRAQ 4plex (K N-term)	A1:iTRAQ 4plex (K N-term):1000.00
90	208	Q5F939	R.D(+144.10)RFDIPVTDEQ(+.98)IESGDLPYLTFAPDTEEYK(+144.10).Y	Y	Y	99.36	29.95	3791.8184	3.4	1264.9510	98.50	6	F6:32519	SC-GWM-B3.raw	3	2.49E5	2.733E5	2.388E5	2.623E5	1.00	1.10	0.96	1.05	2.49E5	2.733E5	2.388E5	2.623E5	1.00	1.10	0.96	1.05	0	0.22	0.21	0.32	421	450	iTRAQ 4plex (K N-term); Deamidation (NQ)	D1:iTRAQ 4plex (K N-term):1000.00;Q11:Deamidation (NQ):1000.00;K30:iTRAQ 4plex (K N-term):1000.00
90	208	Q5F939	R.Y(+144.10)NVAVAALAALAEQGK(+144.10).V	Y	Y	97.60	32.90	1876.0662	0.8	939.0411	97.36	11	F11:32238	SC-GWM-B8.raw	12	4.906E7	4.232E7	4.847E7	4.502E7	1.00	0.86	0.99	0.92	4.906E7	4.232E7	4.847E7	4.502E7	1.00	0.86	0.99	0.92	0	0.11	0.11	0.12	847	862	iTRAQ 4plex (K N-term)	Y1:iTRAQ 4plex (K N-term):1000.00;K16:iTRAQ 4plex (K N-term):1000.00
90	208	Q5F939	K.G(+144.10)YGMGASGEGQN(+.98)VAHQAK(+144.10).K	Y	Y	96.98	29.66	2049.9780	-2.7	684.3314	33.12	11	F11:9025	SC-GWM-B8.raw	1	2.12E5	2.429E5	2.527E5	2.321E5	1.00	1.15	1.19	1.09	2.12E5	2.429E5	2.527E5	2.321E5	1.00	1.15	1.19	1.09	0	0.09	0.09	0.07	392	409	iTRAQ 4plex (K N-term); Deamidation (NQ)	G1:iTRAQ 4plex (K N-term):1000.00;N12:Deamidation (NQ):15.91;K18:iTRAQ 4plex (K N-term):1000.00
90	208	Q5F939	K.K(+144.10)(+144.10)VQLMGSGTILQEVIAGAELLK(+144.10).A	Y	Y	96.72	30.62	2729.6089	-2.5	1365.8083	116.63	10	F10:39205	SC-GWM-B7.raw	9	4.006E6	3.522E6	3.688E6	3.423E6	1.00	0.88	0.92	0.85	4.006E6	3.522E6	3.688E6	3.423E6	1.00	0.88	0.92	0.85	0	0.10	0.17	0.09	725	746	iTRAQ 4plex (K N-term)	K1:iTRAQ 4plex (K N-term):1000.00;K1:iTRAQ 4plex (K N-term):1000.00;K22:iTRAQ 4plex (K N-term):1000.00
90	208	Q5F939	R.M(+144.10)PHGTTTPYLNTVSVENEK(+144.10).G	Y	Y	94.26	30.47	2405.2141	-2.5	802.7433	54.62	8	F8:16800	SC-GWM-B5.raw	9	7.757E6	8.241E6	8.488E6	9.376E6	1.00	1.06	1.09	1.21	7.757E6	8.241E6	8.488E6	9.376E6	1.00	1.06	1.09	1.21	0	0.25	0.26	0.34	50	68	iTRAQ 4plex (K N-term)	M1:iTRAQ 4plex (K N-term):1000.00;K19:iTRAQ 4plex (K N-term):1000.00
90	208	Q5F939	K.G(+144.10)YGM(+15.99)GASGEGQNVAHQAK(+144.10).K	Y	Y	93.16	29.67	2064.9890	0.0	689.3369	26.44	11	F11:6710	SC-GWM-B8.raw	13	1.773E6	1.669E6	1.753E6	1.54E6	1.00	0.94	0.99	0.87	1.773E6	1.669E6	1.753E6	1.54E6	1.00	0.94	0.99	0.87	0	0.28	0.24	0.32	392	409	iTRAQ 4plex (K N-term); Oxidation (M)	G1:iTRAQ 4plex (K N-term):1000.00;M4:Oxidation (M):1000.00;K18:iTRAQ 4plex (K N-term):1000.00
90	208	Q5F939	R.A(+144.10)AN(+.98)HADGK(+144.10)PTVILAK(+144.10).T	Y	Y	92.93	29.64	1938.1263	0.2	485.5389	35.58	7	F7:10398	SC-GWM-B4.raw	3	5.707E6	5.527E6	5.768E6	5.51E6	1.00	0.97	1.01	0.97	5.707E6	5.527E6	5.768E6	5.51E6	1.00	0.97	1.01	0.97	0	0.09	0.07	0.12	374	388	iTRAQ 4plex (K N-term); Deamidation (NQ)	A1:iTRAQ 4plex (K N-term):1000.00;N3:Deamidation (NQ):1000.00;K8:iTRAQ 4plex (K N-term):1000.00;K15:iTRAQ 4plex (K N-term):1000.00
90	208	Q5F939	K.A(+144.10)LVADM(+15.99)TDEQLWALNR.G	Y	Y	92.78	29.88	2005.0060	-0.5	1003.5098	74.97	9	F9:23896	SC-GWM-B6.raw	11	2.655E6	2.444E6	2.724E6	2.407E6	1.00	0.92	1.03	0.91	2.655E6	2.444E6	2.724E6	2.407E6	1.00	0.92	1.03	0.91	0	0.34	0.34	0.34	344	359	iTRAQ 4plex (K N-term); Oxidation (M)	A1:iTRAQ 4plex (K N-term):1000.00;M6:Oxidation (M):1000.00
90	208	Q5F939	R.K(+144.10)(+144.10)VWC(+57.02)FC(+57.02)GDGEMDEPESQGAIALAAR.E	Y	Y	92.43	28.90	3084.4346	-1.5	772.1147	75.99	10	F10:24471	SC-GWM-B7.raw	3	7.433E5	6.662E5	7.28E5	7.296E5	1.00	0.90	0.98	0.98	7.433E5	6.662E5	7.28E5	7.296E5	1.00	0.90	0.98	0.98	0	0.10	0.07	0.14	222	246	iTRAQ 4plex (K N-term); Carbamidomethylation	K1:iTRAQ 4plex (K N-term):1000.00;K1:iTRAQ 4plex (K N-term):1000.00;C4:Carbamidomethylation:1000.00;C6:Carbamidomethylation:1000.00
90	208	Q5F939	R.M(+144.10)YANNEDVFYYITLMNENYTHPDMPEGAEQDILK(+144.10).G	Y	Y	91.97	29.73	4355.9946	0.5	1090.0065	109.29	2	F2:36740	SC-GWM-B10.raw	6	1.316E6	1.648E6	1.334E6	1.611E6	1.00	1.25	1.01	1.22	1.316E6	1.648E6	1.334E6	1.611E6	1.00	1.25	1.01	1.22	0	0.16	0.18	0.25	678	711	iTRAQ 4plex (K N-term)	M1:iTRAQ 4plex (K N-term):1000.00;K34:iTRAQ 4plex (K N-term):1000.00
90	208	Q5F939	R.M(+144.10)EEC(+57.02)LDGDYQTYK(+144.10).S	Y	Y	91.46	29.07	1938.8583	1.9	970.4382	56.43	11	F11:17406	SC-GWM-B8.raw	7	1.226E7	6.213E6	1.02E7	5.099E6	1.00	0.51	0.83	0.42	1.226E7	6.213E6	1.02E7	5.099E6	1.00	0.51	0.83	0.42	0	0.26	0.10	0.39	313	325	iTRAQ 4plex (K N-term); Carbamidomethylation	M1:iTRAQ 4plex (K N-term):1000.00;C4:Carbamidomethylation:1000.00;K13:iTRAQ 4plex (K N-term):1000.00
90	208	Q5F939	R.E(+144.10)GLDNLIFVINC(+57.02)NLQR.L	Y	Y	90.65	29.36	2061.0798	2.1	1031.5493	104.46	10	F10:34781	SC-GWM-B7.raw	8	7.214E6	3.188E6	5.445E6	2.869E6	1.00	0.44	0.75	0.40	7.214E6	3.188E6	5.445E6	2.869E6	1.00	0.44	0.75	0.40	0	0.57	0.20	0.62	247	262	iTRAQ 4plex (K N-term); Carbamidomethylation	E1:iTRAQ 4plex (K N-term):1000.00;C12:Carbamidomethylation:1000.00
90	208	Q5F939	F.Q(+144.10)SAATMYEVGFNHFWK(+144.10).A	Y	Y	90.53	29.38	2203.0764	-0.8	735.3655	81.54	6	F6:26559	SC-GWM-B3.raw	3	1.15E6	1.315E6	1.282E6	1.252E6	1.00	1.14	1.11	1.09	1.15E6	1.315E6	1.282E6	1.252E6	1.00	1.14	1.11	1.09	0	0.10	0.08	0.11	110	125	iTRAQ 4plex (K N-term)	Q1:iTRAQ 4plex (K N-term):1000.00;K16:iTRAQ 4plex (K N-term):1000.00
90	208	Q5F939	R.M(+144.10)PHGTTTPYLN(+.98)TVSVENEK(+144.10).G	Y	Y	89.30	29.19	2406.1980	-1.8	803.0718	56.77	6	F6:17386	SC-GWM-B3.raw	6	1.658E6	1.996E6	1.871E6	2.06E6	1.00	1.20	1.13	1.24	1.658E6	1.996E6	1.871E6	2.06E6	1.00	1.20	1.13	1.24	0	0.22	0.22	0.23	50	68	iTRAQ 4plex (K N-term); Deamidation (NQ)	M1:iTRAQ 4plex (K N-term):1000.00;N11:Deamidation (NQ):68.66;K19:iTRAQ 4plex (K N-term):1000.00
90	208	Q5F939	R.E(+144.10)HFFNTPELK(+144.10).A	Y	Y	88.96	30.15	1548.8180	-1.4	775.4152	54.04	7	F7:16549	SC-GWM-B4.raw	10	4.985E7	4.796E7	4.983E7	4.968E7	1.00	0.96	1.00	1.00	4.985E7	4.796E7	4.983E7	4.968E7	1.00	0.96	1.00	1.00	0	0.16	0.10	0.14	334	343	iTRAQ 4plex (K N-term)	E1:iTRAQ 4plex (K N-term):1000.00;K10:iTRAQ 4plex (K N-term):1000.00
90	208	Q5F939	R.Y(+144.10)N(+.98)VAVAALAALAEQGK(+144.10).V	Y	Y	88.55	28.85	1877.0502	0.4	626.6909	98.62	9	F9:32356	SC-GWM-B6.raw	2	3.753E5	3.991E5	3.894E5	3.564E5	1.00	1.06	1.04	0.95	3.753E5	3.991E5	3.894E5	3.564E5	1.00	1.06	1.04	0.95	0	0.08	0.05	0.11	847	862	iTRAQ 4plex (K N-term); Deamidation (NQ)	Y1:iTRAQ 4plex (K N-term):1000.00;N2:Deamidation (NQ):150.01;K16:iTRAQ 4plex (K N-term):1000.00
90	208	Q5F939	R.M(+144.10)PHGTTTPYLNTVSVEN(+.98)EK(+144.10).G	Y	Y	88.55	29.58	2406.1980	-0.1	803.0732	54.94	6	F6:16752	SC-GWM-B3.raw	4	5.726E5	5.849E5	5.729E5	6.054E5	1.00	1.02	1.00	1.06	5.726E5	5.849E5	5.729E5	6.054E5	1.00	1.02	1.00	1.06	0	0.15	0.22	0.20	50	68	iTRAQ 4plex (K N-term); Deamidation (NQ)	M1:iTRAQ 4plex (K N-term):1000.00;N17:Deamidation (NQ):109.28;K19:iTRAQ 4plex (K N-term):1000.00
90	208	Q5F939	K.G(+144.10)QQYTPQDK(+144.10)DQLM(+15.99)FYK(+144.10).E	Y	Y	88.38	28.73	2437.2312	0.2	813.4178	52.20	7	F7:15904	SC-GWM-B4.raw	4	3.662E6	3.639E6	3.981E6	3.678E6	1.00	0.99	1.09	1.00	3.662E6	3.639E6	3.981E6	3.678E6	1.00	0.99	1.09	1.00	0	0.19	0.19	0.19	543	558	iTRAQ 4plex (K N-term); Oxidation (M)	G1:iTRAQ 4plex (K N-term):1000.00;K9:iTRAQ 4plex (K N-term):1000.00;M13:Oxidation (M):1000.00;K16:iTRAQ 4plex (K N-term):1000.00
90	208	Q5F939	R.A(+144.10)ANHADGK(+144.10)PTVILAK(+144.10).T	Y	Y	87.73	29.03	1937.1423	2.3	485.2940	33.83	11	F11:9240	SC-GWM-B8.raw	11	4.229E7	4.04E7	4.534E7	4.206E7	1.00	0.96	1.07	0.99	4.229E7	4.04E7	4.534E7	4.206E7	1.00	0.96	1.07	0.99	0	0.17	0.40	0.16	374	388	iTRAQ 4plex (K N-term)	A1:iTRAQ 4plex (K N-term):1000.00;K8:iTRAQ 4plex (K N-term):1000.00;K15:iTRAQ 4plex (K N-term):1000.00
90	208	Q5F939	K.I(+144.10)IQELEGN(+.98)FAGAGWNVVK(+144.10).V	Y	Y	87.04	28.85	2233.1985	-1.4	1117.6050	96.53	1	F1:31665	SC-GWM-B1.raw	6	1.023E6	9.515E5	1.026E6	9.286E5	1.00	0.93	1.00	0.91	1.023E6	9.515E5	1.026E6	9.286E5	1.00	0.93	1.00	0.91	0	0.16	0.17	0.10	273	290	iTRAQ 4plex (K N-term); Deamidation (NQ)	I1:iTRAQ 4plex (K N-term):1000.00;N8:Deamidation (NQ):104.64;K18:iTRAQ 4plex (K N-term):1000.00
90	208	Q5F939	R.M(+144.10)(+15.99)YANNEDVFYYITLMN(+.98)ENYTHPDMPEGAEQDILK(+144.10).G	Y	Y	86.68	28.39	4372.9731	6.7	1094.2579	105.19	10	F10:35236	SC-GWM-B7.raw	2	1.266E5	1.227E5	1.213E5	1.437E5	1.00	0.97	0.96	1.14	1.266E5	1.227E5	1.213E5	1.437E5	1.00	0.97	0.96	1.14	0	0.02	0.09	0.16	678	711	iTRAQ 4plex (K N-term); Oxidation (M); Deamidation (NQ)	M1:iTRAQ 4plex (K N-term):1000.00;M1:Oxidation (M):65.04;N16:Deamidation (NQ):0.00;K34:iTRAQ 4plex (K N-term):1000.00
90	208	Q5F939	R.V(+144.10)VPIVPDESR.T	Y	Y	85.24	29.21	1253.7101	-1.4	418.9100	49.88	8	F8:14949	SC-GWM-B5.raw	2	5.224E7	4.763E7	5.273E7	4.984E7	1.00	0.91	1.01	0.95	5.224E7	4.763E7	5.273E7	4.984E7	1.00	0.91	1.01	0.95	0	0.08	0.11	0.08	516	525	iTRAQ 4plex (K N-term)	V1:iTRAQ 4plex (K N-term):1000.00
90	208	Q5F939	K.G(+144.10)IPGDQNIEHR.I	Y	Y	85.05	28.82	1378.7075	0.2	690.3611	29.72	11	F11:7869	SC-GWM-B8.raw	6	1.975E6	1.688E6	1.751E6	1.647E6	1.00	0.85	0.89	0.83	1.975E6	1.688E6	1.751E6	1.647E6	1.00	0.85	0.89	0.83	0	0.22	0.23	0.22	69	79	iTRAQ 4plex (K N-term)	G1:iTRAQ 4plex (K N-term):1000.00
90	208	Q5F939	H.I(+144.10)ASFQSAATMYEVGFNHFWK(+144.10).A	Y	Y	84.70	28.36	2621.2981	-0.3	874.7731	100.13	10	F10:33456	SC-GWM-B7.raw	5	1.596E6	1.784E6	1.677E6	1.66E6	1.00	1.12	1.05	1.04	1.596E6	1.784E6	1.677E6	1.66E6	1.00	1.12	1.05	1.04	0	0.06	0.07	0.06	106	125	iTRAQ 4plex (K N-term)	I1:iTRAQ 4plex (K N-term):1000.00;K20:iTRAQ 4plex (K N-term):1000.00
90	208	Q5F939	K.D(+144.10)LELGGHIASFQ(+.98)SAATMYEVGFNHFWK(+144.10).A	Y	Y	84.39	28.87	3343.6216	4.3	836.9163	107.09	9	F9:35111	SC-GWM-B6.raw	15	2.34E6	2.424E6	2.483E6	2.433E6	1.00	1.04	1.06	1.04	2.34E6	2.424E6	2.483E6	2.433E6	1.00	1.04	1.06	1.04	0	0.15	0.15	0.16	99	125	iTRAQ 4plex (K N-term); Deamidation (NQ)	D1:iTRAQ 4plex (K N-term):1000.00;Q12:Deamidation (NQ):57.78;K27:iTRAQ 4plex (K N-term):1000.00
90	208	Q5F939	M.S(+144.10)TQLHDVDPIETQEWLDALSSVLEYEGGER.A	Y	Y	84.18	28.53	3559.7075	-1.4	1187.5748	116.83	12	F12:38974	SC-GWM-B9.raw	5	1.022E6	9.097E5	9.08E5	1.033E6	1.00	0.89	0.89	1.01	1.022E6	9.097E5	9.08E5	1.033E6	1.00	0.89	0.89	1.01	0	0.17	0.14	0.15	2	31	iTRAQ 4plex (K N-term)	S1:iTRAQ 4plex (K N-term):1000.00
90	208	Q5F939	R.I(+144.10)GDLAWAAGDMHAR.G	Y	Y	83.00	27.84	1626.8058	-1.9	814.4086	66.57	5	F5:21225	SC-GWM-B2.raw	39	1.898E7	1.83E7	1.825E7	1.808E7	1.00	0.96	0.96	0.95	1.898E7	1.83E7	1.825E7	1.808E7	1.00	0.96	0.96	0.95	0	0.25	0.22	0.23	608	621	iTRAQ 4plex (K N-term)	I1:iTRAQ 4plex (K N-term):1000.00
90	208	Q5F939	R.A(+144.10)YIPN(+.98)DYHVLGTDGFGR.S	Y	Y	82.95	29.16	2038.9869	-2.2	680.6681	72.68	9	F9:23068	SC-GWM-B6.raw	8	3.762E6	4.096E6	3.753E6	3.642E6	1.00	1.09	1.00	0.97	3.762E6	4.096E6	3.753E6	3.642E6	1.00	1.09	1.00	0.97	0	0.29	0.20	0.19	815	831	iTRAQ 4plex (K N-term); Deamidation (NQ)	A1:iTRAQ 4plex (K N-term):1000.00;N5:Deamidation (NQ):1000.00
90	208	Q5F939	R.Y(+144.10)NVAVAALAALAEQ(+.98)GK(+144.10).V	Y	Y	81.46	28.17	1877.0502	0.4	626.6909	98.62	9	F9:32166	SC-GWM-B6.raw	1	7.402E4	7.492E4	7.772E4	6.727E4	1.00	1.01	1.05	0.91	7.402E4	7.492E4	7.772E4	6.727E4	1.00	1.01	1.05	0.91	-	-	-	-	847	862	iTRAQ 4plex (K N-term); Deamidation (NQ)	Y1:iTRAQ 4plex (K N-term):1000.00;Q14:Deamidation (NQ):85.25;K16:iTRAQ 4plex (K N-term):1000.00
90	208	Q5F939	K.K(+144.10)(+144.10)VQLM(+15.99)GSGTILQEVIAGAELLK(+144.10).A	Y	Y	80.53	28.34	2745.6040	0.2	687.4084	110.08	9	F9:36403	SC-GWM-B6.raw	12	1.691E6	1.535E6	1.678E6	1.493E6	1.00	0.91	0.99	0.88	1.691E6	1.535E6	1.678E6	1.493E6	1.00	0.91	0.99	0.88	0	0.09	0.14	0.12	725	746	iTRAQ 4plex (K N-term); Oxidation (M)	K1:iTRAQ 4plex (K N-term):1000.00;K1:iTRAQ 4plex (K N-term):1000.00;M5:Oxidation (M):1000.00;K22:iTRAQ 4plex (K N-term):1000.00
90	208	Q5F939	R.L(+144.10)HPLEAEK(+144.10)VPFVTSQLQGHDGPVIAATDYIR.S	Y	Y	80.33	27.98	3688.9819	2.4	923.2549	92.98	7	F7:30549	SC-GWM-B4.raw	1	2.97E5	2.323E5	2.522E5	1.831E5	1.00	0.78	0.85	0.62	2.97E5	2.323E5	2.522E5	1.831E5	1.00	0.78	0.85	0.62	0	0.09	0.06	0.17	777	807	iTRAQ 4plex (K N-term)	L1:iTRAQ 4plex (K N-term):1000.00;K8:iTRAQ 4plex (K N-term):1000.00
90	208	Q5F939	F.C(+57.02)(+144.10)GDGEMDEPESQGAIALAAR.E	Y	Y	80.00	28.12	2219.9907	-0.5	741.0038	56.86	8	F8:17409	SC-GWM-B5.raw	1	1.174E5	1.121E5	1.176E5	1.041E5	1.00	0.95	1.00	0.89	1.174E5	1.121E5	1.176E5	1.041E5	1.00	0.95	1.00	0.89	-	-	-	-	227	246	Carbamidomethylation; iTRAQ 4plex (K N-term)	C1:Carbamidomethylation:1000.00;C1:iTRAQ 4plex (K N-term):1000.00
90	208	Q5F939	R.M(+144.10)YANNEDVFYYITLMN(+.98)ENYTHPDMPEGAEQDILK(+144.10).G	Y	Y	79.60	27.79	4356.9785	6.4	1453.3428	109.27	2	F2:36732	SC-GWM-B10.raw	0	1.657E4	2.48E4	1.669E4	2.666E4	1.00	1.50	1.01	1.61	1.657E4	2.48E4	1.669E4	2.666E4	1.00	1.50	1.01	1.61	-	-	-	-	678	711	iTRAQ 4plex (K N-term); Deamidation (NQ)	M1:iTRAQ 4plex (K N-term):1000.00;N16:Deamidation (NQ):0.00;K34:iTRAQ 4plex (K N-term):1000.00
90	208	Q5F939	R.E(+144.10)GLDNLIFVIN(+.98)C(+57.02)NLQR.L	Y	Y	79.45	27.84	2062.0640	2.8	1032.0421	96.95	1	F1:31889	SC-GWM-B1.raw	4	5.925E5	4.129E5	5.233E5	4.558E5	1.00	0.70	0.88	0.77	5.925E5	4.129E5	5.233E5	4.558E5	1.00	0.70	0.88	0.77	0	0.25	0.13	0.15	247	262	iTRAQ 4plex (K N-term); Deamidation (NQ); Carbamidomethylation	E1:iTRAQ 4plex (K N-term):1000.00;N11:Deamidation (NQ):18.53;C12:Carbamidomethylation:1000.00
90	208	Q5F939	R.M(+144.10)YANNEDVFYYITLM(+15.99)N(+.98)ENYTHPDMPEGAEQDILK(+144.10).G	Y	Y	79.04	27.23	4372.9731	5.7	1094.2568	95.81	9	F9:31266	SC-GWM-B6.raw	2	9.296E4	7.489E4	6.444E4	6.329E4	1.00	0.81	0.69	0.68	9.296E4	7.489E4	6.444E4	6.329E4	1.00	0.81	0.69	0.68	0	0.21	0.22	0.40	678	711	iTRAQ 4plex (K N-term); Oxidation (M); Deamidation (NQ)	M1:iTRAQ 4plex (K N-term):1000.00;M15:Oxidation (M):27.52;N16:Deamidation (NQ):0.00;K34:iTRAQ 4plex (K N-term):1000.00
90	208	Q5F939	Q.S(+144.10)AATMYEVGFNHFWK(+144.10).A	Y	Y	79.00	28.00	2075.0178	-1.0	692.6792	81.02	7	F7:26289	SC-GWM-B4.raw	2	2.642E5	1.988E5	1.959E5	1.771E5	1.00	0.75	0.74	0.67	2.642E5	1.988E5	1.959E5	1.771E5	1.00	0.75	0.74	0.67	0	0.18	0.24	0.20	111	125	iTRAQ 4plex (K N-term)	S1:iTRAQ 4plex (K N-term):1000.00;K15:iTRAQ 4plex (K N-term):1000.00
90	208	Q5F939	R.L(+144.10)HPLEAEK(+144.10)VPFVTSQ(+.98)LQGHDGPVIAATDYIR.S	Y	Y	78.79	27.91	3689.9661	4.3	923.5027	91.39	7	F7:29966	SC-GWM-B4.raw	1	2.308E5	1.881E5	2.026E5	1.486E5	1.00	0.81	0.88	0.64	2.308E5	1.881E5	2.026E5	1.486E5	1.00	0.81	0.88	0.64	0	0.07	0.11	0.15	777	807	iTRAQ 4plex (K N-term); Deamidation (NQ)	L1:iTRAQ 4plex (K N-term):1000.00;K8:iTRAQ 4plex (K N-term):1000.00;Q15:Deamidation (NQ):14.04
90	208	Q5F939	R.A(+144.10)QYLLENLLK(+144.10).Y	Y	Y	78.25	39.23	1491.8904	0.4	746.9528	86.00	9	F9:27795	SC-GWM-B6.raw	15	6.17E7	5.804E7	6.083E7	5.769E7	1.00	0.94	0.99	0.94	6.17E7	5.804E7	6.083E7	5.769E7	1.00	0.94	0.99	0.94	0	0.23	0.21	0.25	32	41	iTRAQ 4plex (K N-term)	A1:iTRAQ 4plex (K N-term):1000.00;K10:iTRAQ 4plex (K N-term):1000.00
90	208	Q5F939	R.M(+144.10)(+15.99)EEC(+57.02)LDGDYQTYK(+144.10).S	Y	Y	77.41	27.82	1954.8531	3.6	978.4374	47.64	10	F10:14298	SC-GWM-B7.raw	3	1.31E6	8.836E5	1.295E6	7.601E5	1.00	0.67	0.99	0.58	1.31E6	8.836E5	1.295E6	7.601E5	1.00	0.67	0.99	0.58	0	0.21	0.08	0.26	313	325	iTRAQ 4plex (K N-term); Oxidation (M); Carbamidomethylation	M1:iTRAQ 4plex (K N-term):1000.00;M1:Oxidation (M):1000.00;C4:Carbamidomethylation:1000.00;K13:iTRAQ 4plex (K N-term):1000.00
90	208	Q5F939	R.I(+144.10)GDLAWAAGDM(+15.99)HAR.G	Y	Y	76.85	27.45	1642.8008	-2.9	822.4053	56.99	8	F8:17516	SC-GWM-B5.raw	11	5.103E6	4.76E6	5.083E6	5.215E6	1.00	0.93	1.00	1.02	5.103E6	4.76E6	5.083E6	5.215E6	1.00	0.93	1.00	1.02	0	0.22	0.19	0.34	608	621	iTRAQ 4plex (K N-term); Oxidation (M)	I1:iTRAQ 4plex (K N-term):1000.00;M11:Oxidation (M):1000.00
90	208	Q5F939	I.P(+144.10)VTDEQIESGDLPYLTFAPDTEEYK(+144.10).Y	Y	Y	76.23	27.66	3144.5269	-1.3	1049.1815	89.92	4	F4:29817	SC-GWM-B12.raw	1	5.307E4	6.76E4	7.211E4	5.748E4	1.00	1.27	1.36	1.08	5.307E4	6.76E4	7.211E4	5.748E4	1.00	1.27	1.36	1.08	0	0.22	0.13	0.09	426	450	iTRAQ 4plex (K N-term)	P1:iTRAQ 4plex (K N-term):1000.00;K25:iTRAQ 4plex (K N-term):1000.00
90	208	Q5F939	R.L(+144.10)TEDQLNNFR.Q	Y	Y	76.07	27.74	1392.7119	-0.3	697.3630	55.86	8	F8:17426	SC-GWM-B5.raw	11	3.181E7	3.067E7	3.214E7	3.026E7	1.00	0.96	1.01	0.95	3.181E7	3.067E7	3.214E7	3.026E7	1.00	0.96	1.01	0.95	0	0.25	0.25	0.25	156	165	iTRAQ 4plex (K N-term)	L1:iTRAQ 4plex (K N-term):1000.00
90	208	Q5F939	R.F(+144.10)FEVDRYNVAVAALAALAEQGK(+144.10).V	Y	Y	75.70	27.51	2669.4419	3.5	668.3701	111.73	11	F11:37650	SC-GWM-B8.raw	5	7.175E5	7.517E5	7.696E5	6.648E5	1.00	1.05	1.07	0.93	7.175E5	7.517E5	7.696E5	6.648E5	1.00	1.05	1.07	0.93	0	0.08	0.08	0.09	841	862	iTRAQ 4plex (K N-term)	F1:iTRAQ 4plex (K N-term):1000.00;K22:iTRAQ 4plex (K N-term):1000.00
90	208	Q5F939	L.M(+144.10)GSGTILQEVIAGAELLK(+144.10).A	Y	Y	75.43	27.49	2117.2009	-0.8	706.7404	117.00	8	F8:39133	SC-GWM-B5.raw	1	2.955E5	3.142E5	2.991E5	3.064E5	1.00	1.06	1.01	1.04	2.955E5	3.142E5	2.991E5	3.064E5	1.00	1.06	1.01	1.04	-	-	-	-	729	746	iTRAQ 4plex (K N-term)	M1:iTRAQ 4plex (K N-term):1000.00;K18:iTRAQ 4plex (K N-term):1000.00
90	208	Q5F939	K.A(+144.10)K(+144.10)GEGEEGDLVFFQ(+.98)GHVAPGIYAR.A	Y	Y	75.24	26.70	2835.4434	5.2	709.8718	74.46	11	F11:23798	SC-GWM-B8.raw	2	3.933E5	3.884E5	3.796E5	3.54E5	1.00	0.99	0.97	0.90	3.933E5	3.884E5	3.796E5	3.54E5	1.00	0.99	0.97	0.90	0	0.18	0.12	0.13	126	149	iTRAQ 4plex (K N-term); Deamidation (NQ)	A1:iTRAQ 4plex (K N-term):1000.00;K2:iTRAQ 4plex (K N-term):1000.00;Q14:Deamidation (NQ):1000.00
90	208	Q5F939	R.A(+144.10)YIPNDYHVLGTDGFGR.S	Y	Y	74.94	26.81	2038.0029	0.0	680.3416	69.85	6	F6:22080	SC-GWM-B3.raw	13	1.521E7	1.496E7	1.55E7	1.55E7	1.00	0.98	1.02	1.02	1.521E7	1.496E7	1.55E7	1.55E7	1.00	0.98	1.02	1.02	0	0.17	0.14	0.23	815	831	iTRAQ 4plex (K N-term)	A1:iTRAQ 4plex (K N-term):1000.00
90	208	Q5F939	K.R(+144.10)VVPIVPDESR.T	Y	Y	74.92	27.28	1409.8112	-1.0	705.9122	38.15	10	F10:11072	SC-GWM-B7.raw	4	1.987E6	1.914E6	2.239E6	1.929E6	1.00	0.96	1.13	0.97	1.987E6	1.914E6	2.239E6	1.929E6	1.00	0.96	1.13	0.97	0	0.29	0.12	0.24	515	525	iTRAQ 4plex (K N-term)	R1:iTRAQ 4plex (K N-term):1000.00
90	208	Q5F939	K.G(+144.10)QQYTPQDK(+144.10).D	Y	Y	74.71	27.44	1351.6975	-0.8	676.8555	23.42	9	F9:5679	SC-GWM-B6.raw	1	3.134E4	3.844E4	3.926E4	3.807E4	1.00	1.23	1.25	1.21	3.134E4	3.844E4	3.926E4	3.807E4	1.00	1.23	1.25	1.21	0	0.33	0.83	0.91	543	551	iTRAQ 4plex (K N-term)	G1:iTRAQ 4plex (K N-term):1000.00;K9:iTRAQ 4plex (K N-term):1000.00
90	208	Q5F939	R.M(+144.10)(+15.99)PHGTTTPYLNTVSVENEK(+144.10).G	Y	Y	73.81	27.62	2421.2090	0.5	808.0773	47.68	4	F4:14319	SC-GWM-B12.raw	3	1.146E6	1.099E6	1.265E6	1.179E6	1.00	0.96	1.10	1.03	1.146E6	1.099E6	1.265E6	1.179E6	1.00	0.96	1.10	1.03	0	0.20	0.22	0.32	50	68	iTRAQ 4plex (K N-term); Oxidation (M)	M1:iTRAQ 4plex (K N-term):1000.00;M1:Oxidation (M):1000.00;K19:iTRAQ 4plex (K N-term):1000.00
90	208	Q5F939	K.G(+144.10)EGEEGDLVFFQGH.V	Y	Y	73.60	27.08	1663.7600	-2.1	832.8855	70.97	10	F10:22853	SC-GWM-B7.raw	1	2.706E5	3.441E5	2.934E5	2.804E5	1.00	1.27	1.08	1.04	2.706E5	3.441E5	2.934E5	2.804E5	1.00	1.27	1.08	1.04	0	0.02	0.01	0.05	128	141	iTRAQ 4plex (K N-term)	G1:iTRAQ 4plex (K N-term):1000.00
90	208	Q5F939	R.D(+144.10)ALGGYLPQR.K	Y	Y	73.37	28.13	1232.6635	-0.3	411.8950	54.43	8	F8:16625	SC-GWM-B5.raw	5	2.414E7	2.23E7	2.355E7	2.194E7	1.00	0.92	0.98	0.91	2.414E7	2.23E7	2.355E7	2.194E7	1.00	0.92	0.98	0.91	0	0.17	0.19	0.19	457	466	iTRAQ 4plex (K N-term)	D1:iTRAQ 4plex (K N-term):1000.00
90	208	Q5F939	K.D(+144.10)LELGGHIASFQSAATMYEVGFN(+.98)HFWK(+144.10).A	Y	Y	73.27	26.87	3343.6216	4.4	836.9163	108.78	9	F9:35698	SC-GWM-B6.raw	2	1.656E5	1.807E5	1.786E5	2.004E5	1.00	1.09	1.08	1.21	1.656E5	1.807E5	1.786E5	2.004E5	1.00	1.09	1.08	1.21	0	0.11	0.13	0.21	99	125	iTRAQ 4plex (K N-term); Deamidation (NQ)	D1:iTRAQ 4plex (K N-term):1000.00;N23:Deamidation (NQ):35.14;K27:iTRAQ 4plex (K N-term):1000.00
90	208	Q5F939	L.P(+144.10)YLTFAPDTEEYK(+144.10).Y	Y	Y	72.36	27.27	1860.9388	1.3	931.4779	68.47	5	F5:21837	SC-GWM-B2.raw	2	8.826E5	8.163E5	9.219E5	8.706E5	1.00	0.92	1.04	0.99	8.826E5	8.163E5	9.219E5	8.706E5	1.00	0.92	1.04	0.99	0	0.19	0.22	0.11	438	450	iTRAQ 4plex (K N-term)	P1:iTRAQ 4plex (K N-term):1000.00;K13:iTRAQ 4plex (K N-term):1000.00
90	208	Q5F939	F.C(+57.02)(+144.10)GDGEM(+15.99)DEPESQGAIALAAR.E	Y	Y	72.29	26.94	2235.9858	0.2	746.3361	50.29	7	F7:15145	SC-GWM-B4.raw	0	5.222E4	4.255E4	4.155E4	4.576E4	1.00	0.81	0.80	0.88	5.222E4	4.255E4	4.155E4	4.576E4	1.00	0.81	0.80	0.88	-	-	-	-	227	246	Carbamidomethylation; iTRAQ 4plex (K N-term); Oxidation (M)	C1:Carbamidomethylation:1000.00;C1:iTRAQ 4plex (K N-term):1000.00;M6:Oxidation (M):1000.00
90	208	Q5F939	R.M(+144.10)YANNEDVFYYITLMNENYTHPDM(+15.99)PEGAEQDILK(+144.10).G	Y	Y	71.93	26.79	4371.9893	0.9	1094.0056	106.14	12	F12:34978	SC-GWM-B9.raw	3	1.964E5	1.75E5	1.923E5	1.884E5	1.00	0.89	0.98	0.96	1.964E5	1.75E5	1.923E5	1.884E5	1.00	0.89	0.98	0.96	0	0.11	0.17	0.12	678	711	iTRAQ 4plex (K N-term); Oxidation (M)	M1:iTRAQ 4plex (K N-term):1000.00;M24:Oxidation (M):9.99;K34:iTRAQ 4plex (K N-term):1000.00
90	208	Q5F939	K.V(+144.10)PFVTSQ(+.98)LQGHDGPVIAATDYIR.S	Y	Y	71.75	26.90	2628.3669	5.7	877.1346	81.12	10	F10:26400	SC-GWM-B7.raw	0	1.564E5	1.352E5	1.443E5	1.378E5	1.00	0.86	0.92	0.88	1.564E5	1.352E5	1.443E5	1.378E5	1.00	0.86	0.92	0.88	-	-	-	-	785	807	iTRAQ 4plex (K N-term); Deamidation (NQ)	V1:iTRAQ 4plex (K N-term):1000.00;Q7:Deamidation (NQ):0.00
90	208	Q5F939	R.M(+144.10)(+15.99)YANNEDVFYYITLMNENYTHPDMPEGAEQDILK(+144.10).G	Y	Y	71.39	26.86	4371.9893	-1.3	1094.0032	105.27	10	F10:35171	SC-GWM-B7.raw	1	8.2E4	8.692E4	8.299E4	8.466E4	1.00	1.06	1.01	1.03	8.2E4	8.692E4	8.299E4	8.466E4	1.00	1.06	1.01	1.03	0	0.37	0.08	0.14	678	711	iTRAQ 4plex (K N-term); Oxidation (M)	M1:iTRAQ 4plex (K N-term):1000.00;M1:Oxidation (M):95.14;K34:iTRAQ 4plex (K N-term):1000.00
90	208	Q5F939	R.W(+144.10)NAAAIVLR.A	Y	Y	70.94	33.13	1156.6838	-0.4	579.3489	68.93	11	F11:21808	SC-GWM-B8.raw	5	4.023E7	4.025E7	4.59E7	3.958E7	1.00	1.00	1.14	0.98	4.023E7	4.025E7	4.59E7	3.958E7	1.00	1.00	1.14	0.98	0	0.12	0.11	0.11	86	94	iTRAQ 4plex (K N-term)	W1:iTRAQ 4plex (K N-term):1000.00
90	208	Q5F939	K.V(+144.10)PFVTSQLQ(+.98)GHDGPVIAATDYIR.S	Y	Y	70.22	26.63	2628.3669	7.0	1315.2000	80.02	9	F9:25601	SC-GWM-B6.raw	1	3.251E4	2.854E4	2.934E4	3.325E4	1.00	0.88	0.90	1.02	3.251E4	2.854E4	2.934E4	3.325E4	1.00	0.88	0.90	1.02	-	-	-	-	785	807	iTRAQ 4plex (K N-term); Deamidation (NQ)	V1:iTRAQ 4plex (K N-term):1000.00;Q9:Deamidation (NQ):19.87
90	208	Q5F939	R.T(+144.10)FGMEGMFR.Q	Y	Y	70.14	27.36	1218.5647	-0.9	610.2891	69.89	5	F5:22235	SC-GWM-B2.raw	9	3.339E7	3.116E7	3.037E7	3.123E7	1.00	0.93	0.91	0.94	3.339E7	3.116E7	3.037E7	3.123E7	1.00	0.93	0.91	0.94	0	0.33	0.12	0.33	526	534	iTRAQ 4plex (K N-term)	T1:iTRAQ 4plex (K N-term):1000.00
90	208	Q5F939	R.M(+144.10)YANNEDVFYYITLM(+15.99)NENYTHPDMPEGAEQDILK(+144.10).G	Y	Y	69.13	26.89	4371.9893	0.6	1094.0052	99.23	2	F2:32954	SC-GWM-B10.raw	5	2.014E5	1.996E5	1.991E5	2.155E5	1.00	0.99	0.99	1.07	2.014E5	1.996E5	1.991E5	2.155E5	1.00	0.99	0.99	1.07	0	0.19	0.14	0.18	678	711	iTRAQ 4plex (K N-term); Oxidation (M)	M1:iTRAQ 4plex (K N-term):1000.00;M15:Oxidation (M):34.08;K34:iTRAQ 4plex (K N-term):1000.00
90	208	Q5F939	K.E(+144.10)TVQQAIEK(+144.10).Y	Y	Y	68.56	26.48	1332.7493	0.1	667.3820	36.98	8	F8:10420	SC-GWM-B5.raw	3	2.295E7	2.001E7	2.258E7	2.071E7	1.00	0.87	0.98	0.90	2.295E7	2.001E7	2.258E7	2.071E7	1.00	0.87	0.98	0.90	0	0.22	0.25	0.24	866	874	iTRAQ 4plex (K N-term)	E1:iTRAQ 4plex (K N-term):1000.00;K9:iTRAQ 4plex (K N-term):1000.00
90	208	Q5F939	F.V(+144.10)TSQLQGHDGPVIAATDYIR.S	Y	Y	68.20	26.58	2284.1934	-1.8	762.4037	66.04	3	F3:20787	SC-GWM-B11.raw	4	1.591E6	1.693E6	1.711E6	1.8E6	1.00	1.06	1.08	1.13	1.591E6	1.693E6	1.711E6	1.8E6	1.00	1.06	1.08	1.13	0	0.17	0.09	0.23	788	807	iTRAQ 4plex (K N-term)	V1:iTRAQ 4plex (K N-term):1000.00
90	208	Q5F939	R.F(+144.10)DIPVTDEQ(+.98)IESGDLPYLTFAPDTEEYK(+144.10).Y	Y	Y	68.11	26.44	3520.6904	6.2	1174.5780	104.04	8	F8:34577	SC-GWM-B5.raw	1	1.653E5	1.698E5	1.699E5	1.643E5	1.00	1.03	1.03	0.99	1.653E5	1.698E5	1.699E5	1.643E5	1.00	1.03	1.03	0.99	0	0.05	0.11	0.06	423	450	iTRAQ 4plex (K N-term); Deamidation (NQ)	F1:iTRAQ 4plex (K N-term):1000.00;Q9:Deamidation (NQ):1000.00;K28:iTRAQ 4plex (K N-term):1000.00
90	208	Q5F939	R.E(+144.10)GLDNLIFVINC(+57.02)N(+.98)LQR.L	Y	Y	68.06	26.86	2062.0640	-1.3	688.3610	110.28	4	F4:37115	SC-GWM-B12.raw	1	3.4E4	2.919E4	2.927E4	3.103E4	1.00	0.86	0.86	0.91	3.4E4	2.919E4	2.927E4	3.103E4	1.00	0.86	0.86	0.91	-	-	-	-	247	262	iTRAQ 4plex (K N-term); Carbamidomethylation; Deamidation (NQ)	E1:iTRAQ 4plex (K N-term):1000.00;C12:Carbamidomethylation:1000.00;N13:Deamidation (NQ):26.31
90	208	Q5F939	N.C(+57.02)(+144.10)VSYDPTFQYEVAVIVQDGLR.R	Y	Y	67.97	26.62	2602.2859	0.5	868.4363	112.40	4	F4:38081	SC-GWM-B12.raw	10	7.324E5	8.221E5	8.285E5	8.57E5	1.00	1.12	1.13	1.17	7.324E5	8.221E5	8.285E5	8.57E5	1.00	1.12	1.13	1.17	0	0.19	0.18	0.20	656	676	Carbamidomethylation; iTRAQ 4plex (K N-term)	C1:Carbamidomethylation:1000.00;C1:iTRAQ 4plex (K N-term):1000.00
90	208	Q5F939	R.K(+144.10)(+144.10)PTQ(+.98)EVLEVPELSAFDAQLK(+144.10).S	Y	Y	67.66	26.68	2674.4795	6.9	1338.2562	83.43	11	F11:27129	SC-GWM-B8.raw	0	7.076E4	5.915E4	6.341E4	7.033E4	1.00	0.84	0.90	0.99	7.076E4	5.915E4	6.341E4	7.033E4	1.00	0.84	0.90	0.99	-	-	-	-	467	486	iTRAQ 4plex (K N-term); Deamidation (NQ)	K1:iTRAQ 4plex (K N-term):1000.00;K1:iTRAQ 4plex (K N-term):1000.00;Q4:Deamidation (NQ):43.17;K20:iTRAQ 4plex (K N-term):1000.00
90	208	Q5F939	N.V(+144.10)AVAALAALAEQGK(+144.10).V	Y	Y	67.36	26.58	1598.9598	2.1	533.9950	80.84	10	F10:26238	SC-GWM-B7.raw	2	3.676E5	3.994E5	3.904E5	3.743E5	1.00	1.09	1.06	1.02	3.676E5	3.994E5	3.904E5	3.743E5	1.00	1.09	1.06	1.02	0	0.09	0.08	0.14	849	862	iTRAQ 4plex (K N-term)	V1:iTRAQ 4plex (K N-term):1000.00;K14:iTRAQ 4plex (K N-term):1000.00
90	208	Q5F939	R.M(+144.10)YAN(+.98)NEDVFYYITLM(+15.99)N(+.98)ENYTHPDMPEGAEQDILK(+144.10).G	Y	Y	67.05	26.51	4373.9575	1.5	1094.4983	107.15	11	F11:35843	SC-GWM-B8.raw	0	2.314E4	1.849E4	1.901E4	2.125E4	1.00	0.80	0.82	0.92	2.314E4	1.849E4	1.901E4	2.125E4	1.00	0.80	0.82	0.92	-	-	-	-	678	711	iTRAQ 4plex (K N-term); Deamidation (NQ); Oxidation (M)	M1:iTRAQ 4plex (K N-term):1000.00;N4:Deamidation (NQ):10.11;M15:Oxidation (M):4.25;N16:Deamidation (NQ):0.00;K34:iTRAQ 4plex (K N-term):1000.00
90	208	Q5F939	S.G(+144.10)TILQEVIAGAELLK(+144.10).A	Y	Y	66.48	26.28	1842.1069	1.0	615.0435	116.83	6	F6:38945	SC-GWM-B3.raw	1	1.191E5	1.223E5	1.24E5	1.031E5	1.00	1.03	1.04	0.87	1.191E5	1.223E5	1.24E5	1.031E5	1.00	1.03	1.04	0.87	-	-	-	-	732	746	iTRAQ 4plex (K N-term)	G1:iTRAQ 4plex (K N-term):1000.00;K15:iTRAQ 4plex (K N-term):1000.00
90	208	Q5F939	R.L(+144.10)TEDQLN(+.98)NFR.Q	Y	Y	66.47	26.38	1393.6959	0.4	697.8555	58.61	8	F8:18101	SC-GWM-B5.raw	9	7.017E6	6.153E6	6.125E6	5.724E6	1.00	0.88	0.87	0.82	7.017E6	6.153E6	6.125E6	5.724E6	1.00	0.88	0.87	0.82	0	0.18	0.21	0.22	156	165	iTRAQ 4plex (K N-term); Deamidation (NQ)	L1:iTRAQ 4plex (K N-term):1000.00;N7:Deamidation (NQ):23.10
90	208	Q5F939	G.K(+144.10)(+144.10)IIQELEGNFAGAGWNVVK(+144.10).V	Y	Y	65.86	25.95	2504.4116	-1.9	835.8096	93.35	6	F6:30685	SC-GWM-B3.raw	2	1.76E5	1.614E5	1.803E5	1.811E5	1.00	0.92	1.02	1.03	1.76E5	1.614E5	1.803E5	1.811E5	1.00	0.92	1.02	1.03	0	0.13	0.11	0.28	272	290	iTRAQ 4plex (K N-term)	K1:iTRAQ 4plex (K N-term):1000.00;K1:iTRAQ 4plex (K N-term):1000.00;K19:iTRAQ 4plex (K N-term):1000.00
90	208	Q5F939	R.M(+144.10)YANNEDVFYYITLMN(+.98)ENYTHPDM(+15.99)PEGAEQDILK(+144.10).G	Y	Y	65.85	26.03	4372.9731	4.1	1094.2550	105.30	12	F12:34766	SC-GWM-B9.raw	1	1.204E5	1.091E5	1.257E5	1.141E5	1.00	0.91	1.04	0.95	1.204E5	1.091E5	1.257E5	1.141E5	1.00	0.91	1.04	0.95	0	0.16	0.14	0.12	678	711	iTRAQ 4plex (K N-term); Deamidation (NQ); Oxidation (M)	M1:iTRAQ 4plex (K N-term):1000.00;N16:Deamidation (NQ):7.32;M24:Oxidation (M):13.05;K34:iTRAQ 4plex (K N-term):1000.00
90	208	Q5F939	K.G(+144.10)QQYTPQ(+.98)DK(+144.10)DQLMFYK(+144.10).E	Y	Y	65.09	25.79	2422.2205	4.6	808.4178	61.83	8	F8:19260	SC-GWM-B5.raw	0	6.857E4	7.074E4	7.186E4	6.95E4	1.00	1.03	1.05	1.01	6.857E4	7.074E4	7.186E4	6.95E4	1.00	1.03	1.05	1.01	-	-	-	-	543	558	iTRAQ 4plex (K N-term); Deamidation (NQ)	G1:iTRAQ 4plex (K N-term):1000.00;Q7:Deamidation (NQ):10.93;K9:iTRAQ 4plex (K N-term):1000.00;K16:iTRAQ 4plex (K N-term):1000.00
90	208	Q5F939	R.R(+144.10)DALGGYLPQR.K	Y	Y	64.83	26.46	1388.7646	0.1	463.9289	46.32	6	F6:13550	SC-GWM-B3.raw	6	5.893E6	4.893E6	5.474E6	4.782E6	1.00	0.83	0.93	0.81	5.893E6	4.893E6	5.474E6	4.782E6	1.00	0.83	0.93	0.81	0	0.25	0.21	0.21	456	466	iTRAQ 4plex (K N-term)	R1:iTRAQ 4plex (K N-term):1000.00
90	208	Q5F939	K.V(+144.10)PFVTSQLQGHD.G	Y	Y	64.69	26.15	1470.7589	0.1	736.3868	61.86	9	F9:19109	SC-GWM-B6.raw	1	1.888E5	1.884E5	1.847E5	1.791E5	1.00	1.00	0.98	0.95	1.888E5	1.884E5	1.847E5	1.791E5	1.00	1.00	0.98	0.95	-	-	-	-	785	796	iTRAQ 4plex (K N-term)	V1:iTRAQ 4plex (K N-term):1000.00
90	208	Q5F939	K.D(+144.10)LELGGHIASFQ(+.98)SAATMYEVGFN(+.98)HFWK(+144.10).A	Y	Y	64.25	25.77	3344.6055	5.3	837.1631	108.99	9	F9:35736	SC-GWM-B6.raw	0	1.158E5	1.167E5	1.096E5	1.12E5	1.00	1.01	0.95	0.97	1.158E5	1.167E5	1.096E5	1.12E5	1.00	1.01	0.95	0.97	-	-	-	-	99	125	iTRAQ 4plex (K N-term); Deamidation (NQ)	D1:iTRAQ 4plex (K N-term):1000.00;Q12:Deamidation (NQ):1000.00;N23:Deamidation (NQ):1000.00;K27:iTRAQ 4plex (K N-term):1000.00
90	208	Q5F939	P.T(+144.10)QEVLEVPELSAFDAQLK(+144.10).S	Y	Y	64.10	25.86	2304.2456	-5.1	769.0852	89.77	9	F9:29141	SC-GWM-B6.raw	1	2.398E5	2.514E5	2.354E5	2.237E5	1.00	1.05	0.98	0.93	2.398E5	2.514E5	2.354E5	2.237E5	1.00	1.05	0.98	0.93	-	-	-	-	469	486	iTRAQ 4plex (K N-term)	T1:iTRAQ 4plex (K N-term):1000.00;K18:iTRAQ 4plex (K N-term):1000.00
90	208	Q5F939	R.G(+144.10)FLLGGTAGR.T	Y	Y	63.25	25.82	1091.6208	-0.1	364.8809	52.05	10	F10:15873	SC-GWM-B7.raw	7	5.564E7	5.021E7	5.525E7	5.454E7	1.00	0.90	0.99	0.98	5.564E7	5.021E7	5.525E7	5.454E7	1.00	0.90	0.99	0.98	0	0.05	0.13	0.14	622	631	iTRAQ 4plex (K N-term)	G1:iTRAQ 4plex (K N-term):1000.00
90	208	Q5F939	P.V(+144.10)TDEQIESGDLPYLTFAPDTEEYK(+144.10).Y	Y	Y	63.04	25.91	3047.4741	-0.9	1016.8311	90.62	4	F4:30077	SC-GWM-B12.raw	0	2.468E4	3.532E4	3.011E4	2.685E4	1.00	1.43	1.22	1.09	2.468E4	3.532E4	3.011E4	2.685E4	1.00	1.43	1.22	1.09	-	-	-	-	427	450	iTRAQ 4plex (K N-term)	V1:iTRAQ 4plex (K N-term):1000.00;K24:iTRAQ 4plex (K N-term):1000.00
90	208	Q5F939	R.L(+144.10)TEDQLNN(+.98)FR.Q	Y	Y	62.91	26.24	1393.6959	-1.2	697.8544	56.80	1	F1:17196	SC-GWM-B1.raw	1	4.194E5	4.863E5	5.024E5	4.839E5	1.00	1.16	1.20	1.15	4.194E5	4.863E5	5.024E5	4.839E5	1.00	1.16	1.20	1.15	-	-	-	-	156	165	iTRAQ 4plex (K N-term); Deamidation (NQ)	L1:iTRAQ 4plex (K N-term):1000.00;N8:Deamidation (NQ):24.44
90	208	Q5F939	N.H(+144.10)ADGK(+144.10)PTVILAK(+144.10).T	Y	Y	61.82	25.66	1681.0251	-1.5	841.5186	32.30	10	F10:8751	SC-GWM-B7.raw	3	7.757E5	8.107E5	8.282E5	7.773E5	1.00	1.05	1.07	1.00	7.757E5	8.107E5	8.282E5	7.773E5	1.00	1.05	1.07	1.00	0	0.10	0.09	0.14	377	388	iTRAQ 4plex (K N-term)	H1:iTRAQ 4plex (K N-term):1000.00;K5:iTRAQ 4plex (K N-term):1000.00;K12:iTRAQ 4plex (K N-term):1000.00
90	208	Q5F939	P.H(+144.10)GTTTPYLNTVSVENEK(+144.10).G	Y	Y	61.32	25.80	2177.1208	0.3	726.7144	46.39	4	F4:13800	SC-GWM-B12.raw	2	5.139E5	5.011E5	5.339E5	4.624E5	1.00	0.98	1.04	0.90	5.139E5	5.011E5	5.339E5	4.624E5	1.00	0.98	1.04	0.90	0	0.06	0.09	0.16	52	68	iTRAQ 4plex (K N-term)	H1:iTRAQ 4plex (K N-term):1000.00;K17:iTRAQ 4plex (K N-term):1000.00
90	208	Q5F939	K.V(+144.10)SK(+144.10)ETVQQAIEK(+144.10).Y	Y	Y	60.88	25.53	1791.0468	-0.9	598.0223	46.09	10	F10:13707	SC-GWM-B7.raw	2	2.981E5	3.823E5	3.904E5	2.788E5	1.00	1.28	1.31	0.94	2.981E5	3.823E5	3.904E5	2.788E5	1.00	1.28	1.31	0.94	0	0	0	0	863	874	iTRAQ 4plex (K N-term)	V1:iTRAQ 4plex (K N-term):1000.00;K3:iTRAQ 4plex (K N-term):1000.00;K12:iTRAQ 4plex (K N-term):1000.00
90	208	Q5F939	M.G(+144.10)SGTILQEVIAGAELLK(+144.10).A	Y	Y	60.83	25.73	1986.1604	1.5	663.0617	115.84	5	F5:39143	SC-GWM-B2.raw	3	2.635E5	2.857E5	2.793E5	2.618E5	1.00	1.08	1.06	0.99	2.635E5	2.857E5	2.793E5	2.618E5	1.00	1.08	1.06	0.99	0	0.28	0.27	0.37	730	746	iTRAQ 4plex (K N-term)	G1:iTRAQ 4plex (K N-term):1000.00;K17:iTRAQ 4plex (K N-term):1000.00
90	208	Q5F939	N.F(+144.10)AGAGWNVVK(+144.10).V	Y	Y	60.77	25.63	1335.7543	2.2	668.8859	60.56	7	F7:18802	SC-GWM-B4.raw	2	5.027E5	5.092E5	5.198E5	4.811E5	1.00	1.01	1.03	0.96	5.027E5	5.092E5	5.198E5	4.811E5	1.00	1.01	1.03	0.96	0	0.01	0.02	0.02	281	290	iTRAQ 4plex (K N-term)	F1:iTRAQ 4plex (K N-term):1000.00;K10:iTRAQ 4plex (K N-term):1000.00
90	208	Q5F939	R.Q(+144.10)EVDGHGLPSYPHPH.L	Y	Y	60.61	25.51	1812.8665	4.8	454.2261	40.80	5	F5:12272	SC-GWM-B2.raw	9	4.922E6	4.466E6	4.846E6	4.118E6	1.00	0.91	0.98	0.84	4.922E6	4.466E6	4.846E6	4.118E6	1.00	0.91	0.98	0.84	0	0.32	0.16	0.30	166	180	iTRAQ 4plex (K N-term)	Q1:iTRAQ 4plex (K N-term):1000.00
90	208	Q5F939	R.L(+144.10)HPLEAEK(+144.10).V	Y	Y	60.35	29.34	1223.7117	0.5	612.8634	31.24	1	F1:8383	SC-GWM-B1.raw	6	6.683E7	6.139E7	6.493E7	6.111E7	1.00	0.92	0.97	0.91	6.683E7	6.139E7	6.493E7	6.111E7	1.00	0.92	0.97	0.91	0	0.13	0.15	0.15	777	784	iTRAQ 4plex (K N-term)	L1:iTRAQ 4plex (K N-term):1000.00;K8:iTRAQ 4plex (K N-term):1000.00
90	208	Q5F939	R.E(+144.10)GLDN(+.98)LIFVIN(+.98)C(+57.02)NLQR.L	Y	Y	59.82	25.57	2063.0479	0.1	688.6899	109.98	8	F8:36732	SC-GWM-B5.raw	0	4.57E4	3.327E4	2.939E4	3.243E4	1.00	0.73	0.64	0.71	4.57E4	3.327E4	2.939E4	3.243E4	1.00	0.73	0.64	0.71	-	-	-	-	247	262	iTRAQ 4plex (K N-term); Deamidation (NQ); Carbamidomethylation	E1:iTRAQ 4plex (K N-term):1000.00;N5:Deamidation (NQ):71.07;N11:Deamidation (NQ):14.63;C12:Carbamidomethylation:1000.00
90	208	Q5F939	F.V(+144.10)TSQLQ(+.98)GHDGPVIAATDYIR.S	Y	Y	59.38	25.60	2285.1772	5.6	762.7373	65.64	1	F1:20551	SC-GWM-B1.raw	0	1.418E5	1.498E5	1.651E5	1.498E5	1.00	1.06	1.16	1.06	1.418E5	1.498E5	1.651E5	1.498E5	1.00	1.06	1.16	1.06	0	0.03	0.07	0.04	788	807	iTRAQ 4plex (K N-term); Deamidation (NQ)	V1:iTRAQ 4plex (K N-term):1000.00;Q6:Deamidation (NQ):32.28
90	208	Q5F939	M.G(+144.10)LGPIMAIYQAR.F	Y	Y	59.26	25.13	1432.7982	-0.9	478.6063	78.64	12	F12:25353	SC-GWM-B9.raw	4	4.93E5	5.327E5	4.807E5	4.313E5	1.00	1.08	0.97	0.87	4.93E5	5.327E5	4.807E5	4.313E5	1.00	1.08	0.97	0.87	0	0.11	0.09	0.12	194	205	iTRAQ 4plex (K N-term)	G1:iTRAQ 4plex (K N-term):1000.00
90	208	Q5F939	R.E(+144.10)HFFN(+.98)TPELK(+144.10).A	Y	Y	59.06	25.52	1549.8020	-0.7	775.9077	56.01	1	F1:16965	SC-GWM-B1.raw	4	1.393E6	1.217E6	1.327E6	1.141E6	1.00	0.87	0.95	0.82	1.393E6	1.217E6	1.327E6	1.141E6	1.00	0.87	0.95	0.82	0	0.17	0.13	0.17	334	343	iTRAQ 4plex (K N-term); Deamidation (NQ)	E1:iTRAQ 4plex (K N-term):1000.00;N5:Deamidation (NQ):1000.00;K10:iTRAQ 4plex (K N-term):1000.00
90	208	Q5F939	K.I(+144.10)IQELEGNFAGAGWN(+.98)VVK(+144.10).V	Y	Y	58.87	25.27	2233.1985	2.6	745.4087	103.67	3	F3:34361	SC-GWM-B11.raw	1	9.233E4	9.509E4	9.345E4	8.994E4	1.00	1.03	1.01	0.97	9.233E4	9.509E4	9.345E4	8.994E4	1.00	1.03	1.01	0.97	-	-	-	-	273	290	iTRAQ 4plex (K N-term); Deamidation (NQ)	I1:iTRAQ 4plex (K N-term):1000.00;N15:Deamidation (NQ):58.52;K18:iTRAQ 4plex (K N-term):1000.00
90	208	Q5F939	V.P(+144.10)ELSAFDAQLK(+144.10).S	Y	Y	58.64	25.46	1505.8333	0.4	753.9242	63.76	7	F7:19933	SC-GWM-B4.raw	2	4.943E5	5.396E5	6.267E5	4.952E5	1.00	1.09	1.27	1.00	4.943E5	5.396E5	6.267E5	4.952E5	1.00	1.09	1.27	1.00	0	0.08	0.10	0.10	476	486	iTRAQ 4plex (K N-term)	P1:iTRAQ 4plex (K N-term):1000.00;K11:iTRAQ 4plex (K N-term):1000.00
90	208	Q5F939	R.W(+144.10)N(+.98)AAAIVLR.A	Y	Y	58.48	25.87	1157.6678	-0.7	579.8408	72.34	6	F6:23049	SC-GWM-B3.raw	2	4.122E6	4.262E6	4.388E6	3.543E6	1.00	1.03	1.06	0.86	4.122E6	4.262E6	4.388E6	3.543E6	1.00	1.03	1.06	0.86	0	0.16	0.11	0.18	86	94	iTRAQ 4plex (K N-term); Deamidation (NQ)	W1:iTRAQ 4plex (K N-term):1000.00;N2:Deamidation (NQ):1000.00
90	208	Q5F939	R.Q(+144.10)YGIWNPK(+144.10).G	Y	Y	58.28	36.69	1292.7120	0.9	647.3639	52.58	12	F12:15806	SC-GWM-B9.raw	7	3.249E7	2.785E7	2.962E7	3.004E7	1.00	0.86	0.91	0.92	3.249E7	2.785E7	2.962E7	3.004E7	1.00	0.86	0.91	0.92	0	0.12	0.12	0.17	535	542	iTRAQ 4plex (K N-term)	Q1:iTRAQ 4plex (K N-term):1000.00;K8:iTRAQ 4plex (K N-term):1000.00
90	208	Q5F939	K.K(+144.10)(+144.10)VQLMGSGTILQ(+.98)EVIAGAELLK(+144.10).A	Y	Y	58.07	26.05	2730.5930	6.4	1366.3125	116.47	10	F10:39164	SC-GWM-B7.raw	2	1.938E5	1.491E5	1.87E5	1.781E5	1.00	0.77	0.97	0.92	1.938E5	1.491E5	1.87E5	1.781E5	1.00	0.77	0.97	0.92	0	0.09	0.12	0.05	725	746	iTRAQ 4plex (K N-term); Deamidation (NQ)	K1:iTRAQ 4plex (K N-term):1000.00;K1:iTRAQ 4plex (K N-term):1000.00;Q12:Deamidation (NQ):71.55;K22:iTRAQ 4plex (K N-term):1000.00
90	208	Q5F939	P.E(+144.10)LSAFDAQLK(+144.10).S	Y	Y	57.84	25.40	1408.7805	-3.1	705.3953	61.36	6	F6:19050	SC-GWM-B3.raw	1	5.799E5	6.028E5	5.778E5	5.438E5	1.00	1.04	1.00	0.94	5.799E5	6.028E5	5.778E5	5.438E5	1.00	1.04	1.00	0.94	0	0.00	0.14	0.10	477	486	iTRAQ 4plex (K N-term)	E1:iTRAQ 4plex (K N-term):1000.00;K10:iTRAQ 4plex (K N-term):1000.00
90	208	Q5F939	R.Q(+144.10)RM(+15.99)EEC(+57.02)LDGDYQTYK(+144.10).S	Y	Y	57.59	25.16	2239.0129	-1.4	747.3439	41.67	8	F8:12026	SC-GWM-B5.raw	1	1.676E5	9.5E4	1.738E5	8.817E4	1.00	0.57	1.04	0.53	1.676E5	9.5E4	1.738E5	8.817E4	1.00	0.57	1.04	0.53	0	0.15	0.10	0.12	311	325	iTRAQ 4plex (K N-term); Oxidation (M); Carbamidomethylation	Q1:iTRAQ 4plex (K N-term):1000.00;M3:Oxidation (M):1000.00;C6:Carbamidomethylation:1000.00;K15:iTRAQ 4plex (K N-term):1000.00
90	208	Q5F939	N.C(+57.02)(+144.10)VSYDPTFQ(+.98)YEVAVIVQDGLR.R	Y	Y	57.59	25.28	2603.2698	6.4	868.7694	111.88	4	F4:37894	SC-GWM-B12.raw	1	2.731E5	2.997E5	3.159E5	3.107E5	1.00	1.10	1.16	1.14	2.731E5	2.997E5	3.159E5	3.107E5	1.00	1.10	1.16	1.14	0	0.10	0.15	0.12	656	676	Carbamidomethylation; iTRAQ 4plex (K N-term); Deamidation (NQ)	C1:Carbamidomethylation:1000.00;C1:iTRAQ 4plex (K N-term):1000.00;Q9:Deamidation (NQ):80.00
90	208	Q5F939	R.T(+144.10)TLNGEGLQHEDGHSHIQADLIPN.C	Y	Y	57.58	25.13	2739.3335	-1.5	685.8396	55.74	1	F1:17103	SC-GWM-B1.raw	2	5.878E5	5.727E5	5.609E5	5.557E5	1.00	0.97	0.95	0.95	5.878E5	5.727E5	5.609E5	5.557E5	1.00	0.97	0.95	0.95	0	0.12	0.13	0.09	632	655	iTRAQ 4plex (K N-term)	T1:iTRAQ 4plex (K N-term):1000.00
90	208	Q5F939	R.T(+144.10)FGM(+15.99)EGMFR.Q	Y	Y	57.21	28.54	1234.5597	0.6	618.2875	53.04	10	F10:16246	SC-GWM-B7.raw	5	1.354E7	1.168E7	1.357E7	1.073E7	1.00	0.86	1.00	0.79	1.354E7	1.168E7	1.357E7	1.073E7	1.00	0.86	1.00	0.79	0	0.27	0.24	0.32	526	534	iTRAQ 4plex (K N-term); Oxidation (M)	T1:iTRAQ 4plex (K N-term):1000.00;M4:Oxidation (M):28.36
90	208	Q5F939	R.K(+144.10)(+144.10)VWC(+57.02)FC(+57.02)GDGEMDEPESQ(+.98)GAIALAAR.E	Y	Y	56.98	25.17	3085.4187	5.8	772.3664	76.82	10	F10:24843	SC-GWM-B7.raw	1	1.159E5	9.361E4	1.034E5	9.335E4	1.00	0.81	0.89	0.81	1.159E5	9.361E4	1.034E5	9.335E4	1.00	0.81	0.89	0.81	-	-	-	-	222	246	iTRAQ 4plex (K N-term); Carbamidomethylation; Deamidation (NQ)	K1:iTRAQ 4plex (K N-term):1000.00;K1:iTRAQ 4plex (K N-term):1000.00;C4:Carbamidomethylation:1000.00;C6:Carbamidomethylation:1000.00;Q17:Deamidation (NQ):1000.00
90	208	Q5F939	R.E(+144.10)FSTTMAFVR.I	Y	Y	56.42	25.45	1331.6665	-0.8	666.8400	65.27	1	F1:20498	SC-GWM-B1.raw	13	3.217E7	2.835E7	3.01E7	2.872E7	1.00	0.88	0.94	0.89	3.217E7	2.835E7	3.01E7	2.872E7	1.00	0.88	0.94	0.89	0	0.10	0.13	0.11	492	501	iTRAQ 4plex (K N-term)	E1:iTRAQ 4plex (K N-term):1000.00
90	208	Q5F939	T.I(+144.10)LQEVIAGAELLK(+144.10).A	Y	Y	56.02	25.33	1684.0378	0.4	562.3535	109.86	7	F7:36538	SC-GWM-B4.raw	1	1.774E4	2.083E4	2.144E4	1.774E4	1.00	1.17	1.21	1.00	1.774E4	2.083E4	2.144E4	1.774E4	1.00	1.17	1.21	1.00	-	-	-	-	734	746	iTRAQ 4plex (K N-term)	I1:iTRAQ 4plex (K N-term):1000.00;K13:iTRAQ 4plex (K N-term):1000.00
90	208	Q5F939	L.M(+144.10)NENYTHPDMPEGAEQDILK(+144.10).G	Y	Y	55.90	25.34	2619.2188	-1.3	655.8111	60.74	12	F12:18688	SC-GWM-B9.raw	0	1.534E5	1.549E5	1.417E5	1.451E5	1.00	1.01	0.92	0.95	1.534E5	1.549E5	1.417E5	1.451E5	1.00	1.01	0.92	0.95	-	-	-	-	692	711	iTRAQ 4plex (K N-term)	M1:iTRAQ 4plex (K N-term):1000.00;K20:iTRAQ 4plex (K N-term):1000.00
90	208	Q5F939	R.A(+144.10)QYLLEN(+.98)LLK(+144.10).Y	Y	Y	55.60	24.96	1492.8744	1.4	498.6328	80.20	11	F11:25728	SC-GWM-B8.raw	4	1.215E6	1.067E6	1.093E6	1.034E6	1.00	0.88	0.90	0.85	1.215E6	1.067E6	1.093E6	1.034E6	1.00	0.88	0.90	0.85	0	0.12	0.18	0.14	32	41	iTRAQ 4plex (K N-term); Deamidation (NQ)	A1:iTRAQ 4plex (K N-term):1000.00;N7:Deamidation (NQ):86.16;K10:iTRAQ 4plex (K N-term):1000.00
90	208	Q5F939	K.A(+144.10)DFGVEADIWSC(+57.02)PSFN(+.98)LLHR.D	Y	Y	55.54	24.42	2478.1760	-0.9	827.0652	96.00	9	F9:31350	SC-GWM-B6.raw	2	5.276E5	4.988E5	5.646E5	5.004E5	1.00	0.95	1.07	0.95	5.276E5	4.988E5	5.646E5	5.004E5	1.00	0.95	1.07	0.95	0	0.12	0.28	0.20	747	766	iTRAQ 4plex (K N-term); Carbamidomethylation; Deamidation (NQ)	A1:iTRAQ 4plex (K N-term):1000.00;C12:Carbamidomethylation:1000.00;N16:Deamidation (NQ):1000.00
90	208	Q5F939	K.A(+144.10)LVADM(+15.99)TDEQ(+.98)LWALNR.G	Y	Y	55.09	24.94	2005.9901	6.0	1004.0084	75.20	12	F12:23946	SC-GWM-B9.raw	0	9.244E4	8.93E4	1.024E5	9.264E4	1.00	0.97	1.11	1.00	9.244E4	8.93E4	1.024E5	9.264E4	1.00	0.97	1.11	1.00	-	-	-	-	344	359	iTRAQ 4plex (K N-term); Oxidation (M); Deamidation (NQ)	A1:iTRAQ 4plex (K N-term):1000.00;M6:Oxidation (M):1000.00;Q10:Deamidation (NQ):28.24
90	208	Q5F939	R.L(+144.10)TEDQLN(+.98)N(+.98)FR.Q	Y	Y	54.86	25.38	1394.6799	-1.1	698.3465	55.92	10	F10:17289	SC-GWM-B7.raw	1	1.611E5	1.481E5	1.461E5	1.347E5	1.00	0.92	0.91	0.84	1.611E5	1.481E5	1.461E5	1.347E5	1.00	0.92	0.91	0.84	-	-	-	-	156	165	iTRAQ 4plex (K N-term); Deamidation (NQ)	L1:iTRAQ 4plex (K N-term):1000.00;N7:Deamidation (NQ):39.76;N8:Deamidation (NQ):68.47
90	208	Q5F939	R.L(+144.10)HPLEAEK(+144.10)VPFVTSQLQ(+.98)GHDGPVIAATDYIR.S	Y	Y	54.15	24.44	3689.9661	3.1	739.0027	92.23	7	F7:30269	SC-GWM-B4.raw	1	1.48E5	1.234E5	1.324E5	9.782E4	1.00	0.83	0.89	0.66	1.48E5	1.234E5	1.324E5	9.782E4	1.00	0.83	0.89	0.66	-	-	-	-	777	807	iTRAQ 4plex (K N-term); Deamidation (NQ)	L1:iTRAQ 4plex (K N-term):1000.00;K8:iTRAQ 4plex (K N-term):1000.00;Q17:Deamidation (NQ):0.00
90	208	Q5F939	R.R(+144.10)FFEVDR.Y	Y	Y	53.42	25.26	1111.5896	-1.6	371.5366	41.14	10	F10:12182	SC-GWM-B7.raw	4	4.16E6	7.888E6	4.071E6	3.089E6	1.00	1.90	0.98	0.74	4.16E6	7.888E6	4.071E6	3.089E6	1.00	1.90	0.98	0.74	0	0.78	0.17	0.17	840	846	iTRAQ 4plex (K N-term)	R1:iTRAQ 4plex (K N-term):1000.00
90	208	Q5F939	R.T(+144.10)FGMEGM(+15.99)FR.Q	Y	Y	53.22	24.74	1234.5597	0.6	618.2875	53.04	10	F10:16057	SC-GWM-B7.raw	3	2.049E6	2.08E6	2.185E6	1.949E6	1.00	1.02	1.07	0.95	2.049E6	2.08E6	2.185E6	1.949E6	1.00	1.02	1.07	0.95	0	0.13	0.07	0.24	526	534	iTRAQ 4plex (K N-term); Oxidation (M)	T1:iTRAQ 4plex (K N-term):1000.00;M7:Oxidation (M):22.45
90	208	Q5F939	K.D(+144.10)QLMFYK(+144.10).E	Y	Y	53.22	24.67	1231.6515	-0.4	616.8328	58.48	8	F8:18390	SC-GWM-B5.raw	1	3.412E5	3.945E5	3.615E5	3.592E5	1.00	1.16	1.06	1.05	3.412E5	3.945E5	3.615E5	3.592E5	1.00	1.16	1.06	1.05	0	0.14	0.09	0.14	552	558	iTRAQ 4plex (K N-term)	D1:iTRAQ 4plex (K N-term):1000.00;K7:iTRAQ 4plex (K N-term):1000.00
90	208	Q5F939	T.F(+144.10)APDTEEYK(+144.10).Y	Y	Y	53.08	24.63	1386.6910	-0.3	694.3526	43.54	11	F11:12657	SC-GWM-B8.raw	0	8.754E4	9.747E4	1.157E5	8.439E4	1.00	1.11	1.32	0.96	8.754E4	9.747E4	1.157E5	8.439E4	1.00	1.11	1.32	0.96	-	-	-	-	442	450	iTRAQ 4plex (K N-term)	F1:iTRAQ 4plex (K N-term):1000.00;K9:iTRAQ 4plex (K N-term):1000.00
90	208	Q5F939	T.F(+144.10)GMEGMFR.Q	Y	Y	53.04	24.44	1117.5171	0.7	559.7662	69.55	8	F8:22146	SC-GWM-B5.raw	1	9.677E4	7.923E4	1.869E5	1.408E5	1.00	0.82	1.93	1.45	9.677E4	7.923E4	1.869E5	1.408E5	1.00	0.82	1.93	1.45	-	-	-	-	527	534	iTRAQ 4plex (K N-term)	F1:iTRAQ 4plex (K N-term):1000.00
90	208	Q5F939	K.A(+144.10)DSAPSWK(+144.10).R	Y	Y	52.67	32.02	1148.6069	0.4	575.3110	33.93	1	F1:9466	SC-GWM-B1.raw	2	2.155E7	1.914E7	2.117E7	1.912E7	1.00	0.89	0.98	0.89	2.155E7	1.914E7	2.117E7	1.912E7	1.00	0.89	0.98	0.89	0	0.15	0.18	0.14	879	886	iTRAQ 4plex (K N-term)	A1:iTRAQ 4plex (K N-term):1000.00;K8:iTRAQ 4plex (K N-term):1000.00
90	208	Q5F939	K.G(+144.10)QQYTPQDK(+144.10)DQL.M	Y	Y	51.30	24.50	1707.8672	-3.2	854.9382	38.09	10	F10:10842	SC-GWM-B7.raw	1	1.696E5	1.763E5	1.735E5	1.571E5	1.00	1.04	1.02	0.93	1.696E5	1.763E5	1.735E5	1.571E5	1.00	1.04	1.02	0.93	0	0.11	0.17	0.05	543	554	iTRAQ 4plex (K N-term)	G1:iTRAQ 4plex (K N-term):1000.00;K9:iTRAQ 4plex (K N-term):1000.00
90	208	Q5F939	Y.S(+144.10)MFGFQR.I	Y	Y	51.20	24.96	1015.5031	1.0	508.7593	54.73	7	F7:16699	SC-GWM-B4.raw	2	2.942E6	3.546E6	3.417E6	2.563E6	1.00	1.21	1.16	0.87	2.942E6	3.546E6	3.417E6	2.563E6	1.00	1.21	1.16	0.87	0	0.07	0.11	0.13	601	607	iTRAQ 4plex (K N-term)	S1:iTRAQ 4plex (K N-term):1000.00
90	208	Q5F939	R.T(+144.10)TLN(+.98)GEGLQHEDGHSHIQADLIPN.C	Y	Y	51.16	24.39	2740.3174	-1.3	686.0858	58.66	3	F3:18216	SC-GWM-B11.raw	5	2.174E6	2.227E6	2.181E6	1.998E6	1.00	1.02	1.00	0.92	2.174E6	2.227E6	2.181E6	1.998E6	1.00	1.02	1.00	0.92	0	0.24	0.28	0.22	632	655	iTRAQ 4plex (K N-term); Deamidation (NQ)	T1:iTRAQ 4plex (K N-term):1000.00;N4:Deamidation (NQ):52.68
90	208	Q5F939	R.M(+144.10)YANNEDVFYYITLMN(+.98)EN(+.98)YTHPDMPEGAEQDILK(+144.10).G	Y	Y	50.94	24.67	4357.9624	6.8	1090.5052	109.93	12	F12:36458	SC-GWM-B9.raw	0	1.783E4	1.975E4	1.458E4	1.589E4	1.00	1.11	0.82	0.89	1.783E4	1.975E4	1.458E4	1.589E4	1.00	1.11	0.82	0.89	-	-	-	-	678	711	iTRAQ 4plex (K N-term); Deamidation (NQ)	M1:iTRAQ 4plex (K N-term):1000.00;N16:Deamidation (NQ):13.10;N18:Deamidation (NQ):15.27;K34:iTRAQ 4plex (K N-term):1000.00
90	208	Q5F939	C.L(+144.10)DGDYQTYK(+144.10).S	Y	Y	50.76	24.64	1389.7019	-0.7	695.8577	45.18	3	F3:13314	SC-GWM-B11.raw	1	3.623E5	3.899E5	5.064E5	3.748E5	1.00	1.08	1.40	1.03	3.623E5	3.899E5	5.064E5	3.748E5	1.00	1.08	1.40	1.03	-	-	-	-	317	325	iTRAQ 4plex (K N-term)	L1:iTRAQ 4plex (K N-term):1000.00;K9:iTRAQ 4plex (K N-term):1000.00
90	208	Q5F939	Y.L(+144.10)NTVSVENEK(+144.10).G	Y	Y	50.74	24.64	1419.7812	0.1	710.8979	38.90	3	F3:11114	SC-GWM-B11.raw	2	1.019E6	1.261E6	1.209E6	1.148E6	1.00	1.24	1.19	1.13	1.019E6	1.261E6	1.209E6	1.148E6	1.00	1.24	1.19	1.13	0	0.04	0.06	0.09	59	68	iTRAQ 4plex (K N-term)	L1:iTRAQ 4plex (K N-term):1000.00;K10:iTRAQ 4plex (K N-term):1000.00
90	208	Q5F939	N.D(+144.10)YHVLGTDGFGR.S	Y	Y	50.56	24.49	1479.7228	0.9	494.2487	53.69	6	F6:16322	SC-GWM-B3.raw	1	1.846E5	1.826E5	1.792E5	1.737E5	1.00	0.99	0.97	0.94	1.846E5	1.826E5	1.792E5	1.737E5	1.00	0.99	0.97	0.94	0	0.01	0.09	0.05	820	831	iTRAQ 4plex (K N-term)	D1:iTRAQ 4plex (K N-term):1000.00
90	208	Q5F939	R.G(+144.10)GHDPQK(+144.10).V	Y	Y	50.36	24.64	1025.5498	1.3	513.7828	15.04	7	F7:3478	SC-GWM-B4.raw	1	6.079E3	4.313E3	6.615E3	6.552E3	1.00	0.71	1.09	1.08	6.079E3	4.313E3	6.615E3	6.552E3	1.00	0.71	1.09	1.08	0	0.62	0.63	0.33	360	366	iTRAQ 4plex (K N-term)	G1:iTRAQ 4plex (K N-term):1000.00;K7:iTRAQ 4plex (K N-term):1000.00
90	208	Q5F939	R.T(+144.10)TLN(+.98)GEGLQHEDGH.S	Y	Y	50.33	24.32	1651.7560	-2.8	551.5911	33.32	6	F6:9108	SC-GWM-B3.raw	1	8.115E4	6.864E4	7.088E4	6.452E4	1.00	0.85	0.87	0.80	8.115E4	6.864E4	7.088E4	6.452E4	1.00	0.85	0.87	0.80	-	-	-	-	632	645	iTRAQ 4plex (K N-term); Deamidation (NQ)	T1:iTRAQ 4plex (K N-term):1000.00;N4:Deamidation (NQ):38.19
90	208	Q5F939	R.E(+144.10)FSTTM(+15.99)AFVR.I	Y	Y	49.30	24.72	1347.6615	-0.4	674.8378	51.04	9	F9:15331	SC-GWM-B6.raw	4	3.194E6	3.039E6	3.593E6	2.827E6	1.00	0.95	1.12	0.89	3.194E6	3.039E6	3.593E6	2.827E6	1.00	0.95	1.12	0.89	0	0.14	0.13	0.16	492	501	iTRAQ 4plex (K N-term); Oxidation (M)	E1:iTRAQ 4plex (K N-term):1000.00;M6:Oxidation (M):1000.00
90	208	Q5F939	K.A(+144.10)LVADMTDEQ(+.98)LWALNR.G	Y	Y	49.17	24.35	1989.9951	3.0	664.3409	89.95	12	F12:29386	SC-GWM-B9.raw	3	4.891E5	3.26E5	5.355E5	2.856E5	1.00	0.67	1.09	0.58	4.891E5	3.26E5	5.355E5	2.856E5	1.00	0.67	1.09	0.58	0	0.87	0.10	0.76	344	359	iTRAQ 4plex (K N-term); Deamidation (NQ)	A1:iTRAQ 4plex (K N-term):1000.00;Q10:Deamidation (NQ):25.06
90	208	Q5F939	K.D(+144.10)LELGGHIASF.Q	Y	Y	48.11	24.58	1301.6737	-0.3	651.8439	71.82	7	F7:22915	SC-GWM-B4.raw	1	6.616E5	8.141E5	7.796E5	7.092E5	1.00	1.23	1.18	1.07	6.616E5	8.141E5	7.796E5	7.092E5	1.00	1.23	1.18	1.07	0	0.07	0.17	0.14	99	109	iTRAQ 4plex (K N-term)	D1:iTRAQ 4plex (K N-term):1000.00
90	208	Q5F939	F.Y(+144.10)IYYSMFGFQR.I	Y	Y	47.65	24.01	1617.7771	1.0	540.2668	91.65	2	F2:30254	SC-GWM-B10.raw	2	5.507E5	5.955E5	6.17E5	5.678E5	1.00	1.08	1.12	1.03	5.507E5	5.955E5	6.17E5	5.678E5	1.00	1.08	1.12	1.03	0	0.03	0.06	0.03	597	607	iTRAQ 4plex (K N-term)	Y1:iTRAQ 4plex (K N-term):1000.00
90	208	Q5F939	R.M(+144.10)(+15.99)PHGTTTPYLN(+.98)TVSVENEK(+144.10).G	Y	Y	47.46	24.26	2422.1929	-1.8	808.4034	48.75	2	F2:14457	SC-GWM-B10.raw	1	7.743E4	7.326E4	8.378E4	6.466E4	1.00	0.95	1.08	0.84	7.743E4	7.326E4	8.378E4	6.466E4	1.00	0.95	1.08	0.84	-	-	-	-	50	68	iTRAQ 4plex (K N-term); Oxidation (M); Deamidation (NQ)	M1:iTRAQ 4plex (K N-term):1000.00;M1:Oxidation (M):1000.00;N11:Deamidation (NQ):66.06;K19:iTRAQ 4plex (K N-term):1000.00
90	208	Q5F939	P.E(+144.10)SQGAIALAAR.E	Y	Y	47.32	24.16	1229.6849	-0.7	615.8493	37.04	1	F1:10499	SC-GWM-B1.raw	0	1.363E5	1.214E5	1.377E5	1.034E5	1.00	0.89	1.01	0.76	1.363E5	1.214E5	1.377E5	1.034E5	1.00	0.89	1.01	0.76	-	-	-	-	236	246	iTRAQ 4plex (K N-term)	E1:iTRAQ 4plex (K N-term):1000.00
90	208	Q5F939	N.Y(+144.10)THPDMPEGAEQDILK(+144.10).G	Y	Y	47.06	23.90	2131.0498	-0.2	711.3571	56.17	2	F2:17223	SC-GWM-B10.raw	1	1.849E5	2.078E5	1.519E5	1.434E5	1.00	1.12	0.82	0.78	1.849E5	2.078E5	1.519E5	1.434E5	1.00	1.12	0.82	0.78	-	-	-	-	696	711	iTRAQ 4plex (K N-term)	Y1:iTRAQ 4plex (K N-term):1000.00;K16:iTRAQ 4plex (K N-term):1000.00
90	208	Q5F939	R.M(+144.10)YAN(+.98)NEDVFYYITLM(+15.99)NENYTHPDMPEGAEQDILK(+144.10).G	Y	Y	46.72	24.33	4372.9731	0.4	1094.2510	107.99	12	F12:35730	SC-GWM-B9.raw	0	1.8E4	2.046E4	2.118E4	1.871E4	1.00	1.14	1.18	1.04	1.8E4	2.046E4	2.118E4	1.871E4	1.00	1.14	1.18	1.04	-	-	-	-	678	711	iTRAQ 4plex (K N-term); Deamidation (NQ); Oxidation (M)	M1:iTRAQ 4plex (K N-term):1000.00;N4:Deamidation (NQ):11.06;M15:Oxidation (M):0.00;K34:iTRAQ 4plex (K N-term):1000.00
90	208	Q5F939	R.T(+144.10)TLN(+.98)GEGLQHEDGHSHIQADLIPNC(+57.02)VSYDPTFQYEVAVIVQDGLR.R	Y	Y	46.70	23.76	5180.4907	3.5	1037.1090	116.18	4	F4:39449	SC-GWM-B12.raw	1	4.569E4	3.904E4	3.454E4	4.056E4	1.00	0.85	0.76	0.89	4.569E4	3.904E4	3.454E4	4.056E4	1.00	0.85	0.76	0.89	-	-	-	-	632	676	iTRAQ 4plex (K N-term); Deamidation (NQ); Carbamidomethylation	T1:iTRAQ 4plex (K N-term):1000.00;N4:Deamidation (NQ):0.00;C25:Carbamidomethylation:1000.00
90	208	Q5F939	K.A(+144.10)K(+144.10)GEGEEGDLVFFQGH.V	Y	Y	46.46	23.92	2006.9941	0.4	1004.5048	60.25	2	F2:18762	SC-GWM-B10.raw	4	2.337E6	2.337E6	2.311E6	2.195E6	1.00	1.00	0.99	0.94	2.337E6	2.337E6	2.311E6	2.195E6	1.00	1.00	0.99	0.94	0	0.10	0.12	0.11	126	141	iTRAQ 4plex (K N-term)	A1:iTRAQ 4plex (K N-term):1000.00;K2:iTRAQ 4plex (K N-term):1000.00
90	208	Q5F939	S.M(+144.10)GLGPIMAIYQAR.F	Y	Y	45.62	23.70	1563.8387	2.0	522.2879	88.21	2	F2:28925	SC-GWM-B10.raw	1	8.474E4	9.549E4	9.071E4	8.69E4	1.00	1.13	1.07	1.03	8.474E4	9.549E4	9.071E4	8.69E4	1.00	1.13	1.07	1.03	0	0.03	0.02	0.07	193	205	iTRAQ 4plex (K N-term)	M1:iTRAQ 4plex (K N-term):1000.00
90	208	Q5F939	R.E(+144.10)GLDNLIFVINC(+57.02)N.L	Y	Y	45.23	23.49	1663.8362	-0.3	832.9251	103.76	3	F3:34459	SC-GWM-B11.raw	1	7.839E4	6.03E4	7.164E4	5.085E4	1.00	0.77	0.91	0.65	7.839E4	6.03E4	7.164E4	5.085E4	1.00	0.77	0.91	0.65	0	0.18	0.02	0.23	247	259	iTRAQ 4plex (K N-term); Carbamidomethylation	E1:iTRAQ 4plex (K N-term):1000.00;C12:Carbamidomethylation:1000.00
90	208	Q5F939	C.F(+144.10)C(+57.02)GDGEMDEPESQGAIALAAR.E	Y	Y	45.12	23.69	2367.0593	0.4	790.0273	66.33	2	F2:21073	SC-GWM-B10.raw	1	1.502E5	1.226E5	1.481E5	1.253E5	1.00	0.82	0.99	0.83	1.502E5	1.226E5	1.481E5	1.253E5	1.00	0.82	0.99	0.83	-	-	-	-	226	246	iTRAQ 4plex (K N-term); Carbamidomethylation	F1:iTRAQ 4plex (K N-term):1000.00;C2:Carbamidomethylation:1000.00
90	208	Q5F939	K.V(+144.10)YNAYDR.A	Y	Y	45.01	24.32	1043.5157	0.9	522.7656	30.72	2	F2:8245	SC-GWM-B10.raw	1	1.325E6	1.251E6	1.344E6	1.211E6	1.00	0.94	1.01	0.91	1.325E6	1.251E6	1.344E6	1.211E6	1.00	0.94	1.01	0.91	0	0.03	0.04	0.12	367	373	iTRAQ 4plex (K N-term)	V1:iTRAQ 4plex (K N-term):1000.00
90	208	Q5F939	K.G(+144.10)QQYTPQDK(+144.10)DQLMF.Y	Y	Y	45.01	23.85	1985.9761	2.1	993.9974	62.66	4	F4:19724	SC-GWM-B12.raw	1	1.744E5	2.236E5	2.328E5	2.099E5	1.00	1.28	1.33	1.20	1.744E5	2.236E5	2.328E5	2.099E5	1.00	1.28	1.33	1.20	0	0.01	0.24	0.02	543	556	iTRAQ 4plex (K N-term)	G1:iTRAQ 4plex (K N-term):1000.00;K9:iTRAQ 4plex (K N-term):1000.00
90	208	Q5F939	R.K(+144.10)(+144.10)PTQEVLEVPELSAFDAQ(+.98)LK(+144.10).S	Y	Y	44.34	23.12	2674.4795	6.1	892.5059	81.55	9	F9:26100	SC-GWM-B6.raw	1	1.163E5	1.613E5	1.295E5	1.637E5	1.00	1.39	1.11	1.41	1.163E5	1.613E5	1.295E5	1.637E5	1.00	1.39	1.11	1.41	-	-	-	-	467	486	iTRAQ 4plex (K N-term); Deamidation (NQ)	K1:iTRAQ 4plex (K N-term):1000.00;K1:iTRAQ 4plex (K N-term):1000.00;Q18:Deamidation (NQ):0.00;K20:iTRAQ 4plex (K N-term):1000.00
90	208	Q5F939	F.Y(+144.10)IYYSM(+15.99)FGFQR.I	Y	Y	44.33	24.06	1633.7721	2.1	545.5991	76.51	11	F11:24621	SC-GWM-B8.raw	1	2.838E5	3.06E5	3.111E5	2.966E5	1.00	1.08	1.10	1.05	2.838E5	3.06E5	3.111E5	2.966E5	1.00	1.08	1.10	1.05	0	0.00	0.03	0.01	597	607	iTRAQ 4plex (K N-term); Oxidation (M)	Y1:iTRAQ 4plex (K N-term):1000.00;M6:Oxidation (M):1000.00
90	208	Q5F939	R.E(+144.10)FSTTMAF.V	Y	Y	44.08	24.14	1076.4971	1.8	539.2568	77.50	6	F6:24899	SC-GWM-B3.raw	2	1.056E6	1.267E6	1.126E6	1.162E6	1.00	1.20	1.07	1.10	1.056E6	1.267E6	1.126E6	1.162E6	1.00	1.20	1.07	1.10	0	0.11	0.13	0.12	492	499	iTRAQ 4plex (K N-term)	E1:iTRAQ 4plex (K N-term):1000.00
90	208	Q5F939	E.K(+144.10)(+144.10)GIPGDQNIEHR.I	Y	Y	43.89	23.39	1650.9045	0.9	551.3093	26.34	4	F4:6776	SC-GWM-B12.raw	0	3.071E4	3.145E4	2.898E4	2.646E4	1.00	1.02	0.94	0.86	3.071E4	3.145E4	2.898E4	2.646E4	1.00	1.02	0.94	0.86	-	-	-	-	68	79	iTRAQ 4plex (K N-term)	K1:iTRAQ 4plex (K N-term):1000.00;K1:iTRAQ 4plex (K N-term):1000.00
90	208	Q5F939	V.W(+144.10)C(+57.02)FC(+57.02)GDGEMDEPESQGAIALAAR.E	Y	Y	43.29	23.54	2713.1692	4.7	905.4012	86.29	10	F10:28291	SC-GWM-B7.raw	0	8.828E4	1.235E5	9.327E4	1.156E5	1.00	1.40	1.06	1.31	8.828E4	1.235E5	9.327E4	1.156E5	1.00	1.40	1.06	1.31	-	-	-	-	224	246	iTRAQ 4plex (K N-term); Carbamidomethylation	W1:iTRAQ 4plex (K N-term):1000.00;C2:Carbamidomethylation:1000.00;C4:Carbamidomethylation:1000.00
90	208	Q5F939	R.Q(+144.10)EVDGHGLPSYPHPHLLPDFWQFPTVSMGLGPIMAIYQAR.F	Y	Y	43.26	23.65	4645.3159	1.7	930.0721	117.39	12	F12:39116	SC-GWM-B9.raw	1	7.477E5	8.527E5	7.859E5	7.732E5	1.00	1.14	1.05	1.03	7.477E5	8.527E5	7.859E5	7.732E5	1.00	1.14	1.05	1.03	-	-	-	-	166	205	iTRAQ 4plex (K N-term)	Q1:iTRAQ 4plex (K N-term):1000.00
90	208	Q5F939	V.P(+144.10)IVPDESR.T	Y	Y	42.80	23.46	1055.5732	0.2	528.7940	29.69	9	F9:7655	SC-GWM-B6.raw	0	3.77E4	3.525E4	5.108E4	3.535E4	1.00	0.94	1.35	0.94	3.77E4	3.525E4	5.108E4	3.535E4	1.00	0.94	1.35	0.94	-	-	-	-	518	525	iTRAQ 4plex (K N-term)	P1:iTRAQ 4plex (K N-term):1000.00
90	208	Q5F939	R.E(+144.10)GLDNLIFVIN.C	Y	Y	42.62	23.63	1389.7626	-0.1	695.8885	104.56	2	F2:35064	SC-GWM-B10.raw	2	6.858E5	4.56E5	4.493E5	4.022E5	1.00	0.66	0.66	0.59	6.858E5	4.56E5	4.493E5	4.022E5	1.00	0.66	0.66	0.59	0	0.20	0.21	0.17	247	257	iTRAQ 4plex (K N-term)	E1:iTRAQ 4plex (K N-term):1000.00
90	208	Q5F939	R.E(+144.10)GLDNLIFVIN(+.98)C(+57.02)N(+.98)LQR.L	Y	Y	42.31	23.58	2063.0479	5.5	1032.5369	97.66	1	F1:32077	SC-GWM-B1.raw	0	5.17E4	4.087E4	5.36E4	5.152E4	1.00	0.79	1.04	1.00	5.17E4	4.087E4	5.36E4	5.152E4	1.00	0.79	1.04	1.00	-	-	-	-	247	262	iTRAQ 4plex (K N-term); Deamidation (NQ); Carbamidomethylation	E1:iTRAQ 4plex (K N-term):1000.00;N11:Deamidation (NQ):0.00;C12:Carbamidomethylation:1000.00;N13:Deamidation (NQ):0.00
90	208	Q5F939	M.G(+144.10)ASGEGQNVAHQAK(+144.10).K	Y	Y	41.99	23.71	1640.8474	1.4	547.9572	18.84	9	F9:4386	SC-GWM-B6.raw	1	1.513E3	1.07E3	1.601E3	1.552E3	1.00	0.71	1.06	1.03	1.513E3	1.07E3	1.601E3	1.552E3	1.00	0.71	1.06	1.03	-	-	-	-	396	409	iTRAQ 4plex (K N-term)	G1:iTRAQ 4plex (K N-term):1000.00;K14:iTRAQ 4plex (K N-term):1000.00
90	208	Q5F939	R.D(+144.10)AIETER.F	Y	Y	41.78	23.57	976.4947	0.9	489.2551	21.43	4	F4:5284	SC-GWM-B12.raw	1	1.926E5	1.707E5	1.843E5	1.697E5	1.00	0.89	0.96	0.88	1.926E5	1.707E5	1.843E5	1.697E5	1.00	0.89	0.96	0.88	0	0.22	0.16	0.29	767	773	iTRAQ 4plex (K N-term)	D1:iTRAQ 4plex (K N-term):1000.00
90	208	Q5F939	E.P(+144.10)ESQGAIALAAR.E	Y	Y	41.24	23.24	1326.7377	2.2	664.3776	41.00	6	F6:11690	SC-GWM-B3.raw	1	1.575E5	2.054E5	2.142E5	1.724E5	1.00	1.30	1.36	1.09	1.575E5	2.054E5	2.142E5	1.724E5	1.00	1.30	1.36	1.09	-	-	-	-	235	246	iTRAQ 4plex (K N-term)	P1:iTRAQ 4plex (K N-term):1000.00
90	208	Q5F939	K.S(+144.10)K(+144.10)DGAYVR.E	Y	Y	41.10	23.33	1182.6600	2.0	395.2281	18.67	2	F2:4324	SC-GWM-B10.raw	2	5.034E4	4.094E4	5.265E4	4.393E4	1.00	0.81	1.05	0.87	5.034E4	4.094E4	5.265E4	4.393E4	1.00	0.81	1.05	0.87	0	0.03	0.12	0.06	326	333	iTRAQ 4plex (K N-term)	S1:iTRAQ 4plex (K N-term):1000.00;K2:iTRAQ 4plex (K N-term):1000.00
90	208	Q5F939	K.D(+144.10)QLM(+15.99)FYK(+144.10).E	Y	Y	40.41	23.24	1247.6464	-0.6	624.8301	51.02	5	F5:15572	SC-GWM-B2.raw	2	4.388E5	5.396E5	6.097E5	5.054E5	1.00	1.23	1.39	1.15	4.388E5	5.396E5	6.097E5	5.054E5	1.00	1.23	1.39	1.15	0	0.03	0.08	0.04	552	558	iTRAQ 4plex (K N-term); Oxidation (M)	D1:iTRAQ 4plex (K N-term):1000.00;M4:Oxidation (M):1000.00;K7:iTRAQ 4plex (K N-term):1000.00
90	208	Q5F939	I.L(+144.10)QEVIAGAELLK(+144.10).A	Y	Y	40.37	23.04	1570.9537	2.8	524.6600	85.08	3	F3:27632	SC-GWM-B11.raw	2	2.144E5	3.066E5	2.336E5	2.877E5	1.00	1.43	1.09	1.34	2.144E5	3.066E5	2.336E5	2.877E5	1.00	1.43	1.09	1.34	0	0	0	0	735	746	iTRAQ 4plex (K N-term)	L1:iTRAQ 4plex (K N-term):1000.00;K12:iTRAQ 4plex (K N-term):1000.00
90	208	Q5F939	R.T(+144.10)TLNGEGLQHEDGHSHIQADLIPN(+.98).C	Y	Y	40.26	22.66	2740.3174	5.8	686.0906	55.57	1	F1:16845	SC-GWM-B1.raw	0	1.552E5	1.338E5	1.299E5	1.274E5	1.00	0.86	0.84	0.82	1.552E5	1.338E5	1.299E5	1.274E5	1.00	0.86	0.84	0.82	-	-	-	-	632	655	iTRAQ 4plex (K N-term); Deamidation (NQ)	T1:iTRAQ 4plex (K N-term):1000.00;N24:Deamidation (NQ):15.57
90	208	Q5F939	R.T(+144.10)TLN(+.98)GEGLQHEDGHSHIQADLIPNC(+57.02)VSYDPTFQ(+.98)YEVAVIVQDGLR.R	Y	Y	39.97	22.97	5181.4746	1.8	864.5879	115.73	12	F12:38861	SC-GWM-B9.raw	3	2.068E5	2.232E5	2.096E5	2.315E5	1.00	1.08	1.01	1.12	2.068E5	2.232E5	2.096E5	2.315E5	1.00	1.08	1.01	1.12	0	0.12	0.00	0.12	632	676	iTRAQ 4plex (K N-term); Deamidation (NQ); Carbamidomethylation	T1:iTRAQ 4plex (K N-term):1000.00;N4:Deamidation (NQ):5.81;C25:Carbamidomethylation:1000.00;Q33:Deamidation (NQ):0.00
90	208	Q5F939	R.M(+144.10)(+15.99)PHGTTTPYLNTVSVEN(+.98)EK(+144.10).G	Y	Y	39.84	23.14	2422.1929	4.7	808.4087	48.26	3	F3:14342	SC-GWM-B11.raw	1	1.216E5	1.283E5	1.372E5	1.129E5	1.00	1.06	1.13	0.93	1.216E5	1.283E5	1.372E5	1.129E5	1.00	1.06	1.13	0.93	-	-	-	-	50	68	iTRAQ 4plex (K N-term); Oxidation (M); Deamidation (NQ)	M1:iTRAQ 4plex (K N-term):1000.00;M1:Oxidation (M):1000.00;N17:Deamidation (NQ):51.42;K19:iTRAQ 4plex (K N-term):1000.00
90	208	Q5F939	H.V(+144.10)APGIYAR.A	Y	Y	39.72	23.08	989.5779	0.8	495.7966	36.12	2	F2:10059	SC-GWM-B10.raw	3	2.44E6	2.898E6	2.75E6	2.725E6	1.00	1.19	1.13	1.12	2.44E6	2.898E6	2.75E6	2.725E6	1.00	1.19	1.13	1.12	0	0.13	0.07	0.13	142	149	iTRAQ 4plex (K N-term)	V1:iTRAQ 4plex (K N-term):1000.00
90	208	Q5F939	K.E(+144.10)SVDGQILQEGIN.E	Y	Y	39.68	23.23	1544.7804	1.9	773.3989	64.21	9	F9:20037	SC-GWM-B6.raw	0	1.107E5	1.219E5	1.228E5	1.077E5	1.00	1.10	1.11	0.97	1.107E5	1.219E5	1.228E5	1.077E5	1.00	1.10	1.11	0.97	-	-	-	-	559	571	iTRAQ 4plex (K N-term)	E1:iTRAQ 4plex (K N-term):1000.00
90	208	Q5F939	R.K(+144.10)(+144.10)PTQEVLEVPELSAFD.A	Y	Y	39.61	22.98	2089.1187	0.1	697.3802	84.64	11	F11:27540	SC-GWM-B8.raw	2	1.978E5	1.628E5	1.904E5	1.725E5	1.00	0.82	0.96	0.87	1.978E5	1.628E5	1.904E5	1.725E5	1.00	0.82	0.96	0.87	0	0	0	0	467	482	iTRAQ 4plex (K N-term)	K1:iTRAQ 4plex (K N-term):1000.00;K1:iTRAQ 4plex (K N-term):1000.00
90	208	Q5F939	R.E(+144.10)GLDNLIFVINC(+57.02).N	Y	Y	39.40	23.03	1549.7932	-0.4	775.9036	106.32	3	F3:35328	SC-GWM-B11.raw	1	7.19E4	5.058E4	5.211E4	4.93E4	1.00	0.70	0.72	0.69	7.19E4	5.058E4	5.211E4	4.93E4	1.00	0.70	0.72	0.69	-	-	-	-	247	258	iTRAQ 4plex (K N-term); Carbamidomethylation	E1:iTRAQ 4plex (K N-term):1000.00;C12:Carbamidomethylation:1000.00
90	208	Q5F939	R.M(+144.10)PHGTTTPYLN.T	Y	Y	38.96	23.06	1374.6724	0.8	688.3440	45.71	9	F9:13325	SC-GWM-B6.raw	1	7.738E4	8.169E4	7.621E4	6.91E4	1.00	1.06	0.98	0.89	7.738E4	8.169E4	7.621E4	6.91E4	1.00	1.06	0.98	0.89	-	-	-	-	50	60	iTRAQ 4plex (K N-term)	M1:iTRAQ 4plex (K N-term):1000.00
90	208	Q5F939	K.E(+144.10)SVDGQILQEGINE.P	Y	Y	37.92	22.83	1673.8230	0.1	837.9189	67.02	7	F7:21132	SC-GWM-B4.raw	0	5.535E4	6.788E4	6.244E4	5.213E4	1.00	1.23	1.13	0.94	5.535E4	6.788E4	6.244E4	5.213E4	1.00	1.23	1.13	0.94	-	-	-	-	559	572	iTRAQ 4plex (K N-term)	E1:iTRAQ 4plex (K N-term):1000.00
90	208	Q5F939	R.Q(+144.10)RM(+15.99)EEC(+57.02)LDGDYQ(+.98)TYK(+144.10).S	Y	Y	37.44	22.63	2239.9968	6.8	747.6780	41.47	8	F8:12047	SC-GWM-B5.raw	1	8.17E4	5.128E4	9.082E4	4.68E4	1.00	0.63	1.11	0.57	8.17E4	5.128E4	9.082E4	4.68E4	1.00	0.63	1.11	0.57	-	-	-	-	311	325	iTRAQ 4plex (K N-term); Oxidation (M); Carbamidomethylation; Deamidation (NQ)	Q1:iTRAQ 4plex (K N-term):1000.00;M3:Oxidation (M):1000.00;C6:Carbamidomethylation:1000.00;Q12:Deamidation (NQ):1000.00;K15:iTRAQ 4plex (K N-term):1000.00
90	208	Q5F939	K.D(+144.10)K(+144.10)DGILR.Q	Y	Y	36.57	22.72	1103.6542	1.1	552.8350	26.51	3	F3:6621	SC-GWM-B11.raw	6	2.082E6	1.877E6	1.988E6	1.826E6	1.00	0.90	0.95	0.88	2.082E6	1.877E6	1.988E6	1.826E6	1.00	0.90	0.95	0.88	0	0.15	0.16	0.14	304	310	iTRAQ 4plex (K N-term)	D1:iTRAQ 4plex (K N-term):1000.00;K2:iTRAQ 4plex (K N-term):1000.00
90	208	Q5F939	K.G(+144.10)QQYTPQDK(+144.10)DQLMFYK(+144.10)E.S	Y	Y	35.25	22.60	2550.2791	0.8	851.1010	74.56	3	F3:23867	SC-GWM-B11.raw	1	1.708E5	1.683E5	2.069E5	1.734E5	1.00	0.99	1.21	1.02	1.708E5	1.683E5	2.069E5	1.734E5	1.00	0.99	1.21	1.02	0	0.01	0.08	0.07	543	559	iTRAQ 4plex (K N-term)	G1:iTRAQ 4plex (K N-term):1000.00;K9:iTRAQ 4plex (K N-term):1000.00;K16:iTRAQ 4plex (K N-term):1000.00
90	208	Q5F939	H.L(+144.10)LPDFWQFPTVSM(+15.99)GLGPIMAIYQAR.F	Y	Y	35.25	21.67	3010.5571	-0.7	1004.5256	117.42	2	F2:39742	SC-GWM-B10.raw	1	9.746E4	8.217E4	8.589E4	8.524E4	1.00	0.84	0.88	0.87	9.746E4	8.217E4	8.589E4	8.524E4	1.00	0.84	0.88	0.87	-	-	-	-	181	205	iTRAQ 4plex (K N-term); Oxidation (M)	L1:iTRAQ 4plex (K N-term):1000.00;M13:Oxidation (M):38.00
90	208	Q5F939	R.M(+144.10)YANNEDVFYYITL.M	Y	Y	34.84	22.43	1898.8882	0.4	950.4518	113.27	3	F3:37845	SC-GWM-B11.raw	1	2.615E4	2.647E4	1.893E4	2.189E4	1.00	1.01	0.72	0.84	2.615E4	2.647E4	1.893E4	2.189E4	1.00	1.01	0.72	0.84	-	-	-	-	678	691	iTRAQ 4plex (K N-term)	M1:iTRAQ 4plex (K N-term):1000.00
90	208	Q5F939	K.I(+144.10)IQELEGNFAGAGWN.V	Y	Y	34.77	22.35	1761.8807	1.5	881.9490	106.77	3	F3:35444	SC-GWM-B11.raw	2	1.167E5	1.2E5	1.088E5	1.086E5	1.00	1.03	0.93	0.93	1.167E5	1.2E5	1.088E5	1.086E5	1.00	1.03	0.93	0.93	0	0.11	0.13	0.16	273	287	iTRAQ 4plex (K N-term)	I1:iTRAQ 4plex (K N-term):1000.00
90	208	Q5F939	R.L(+144.10)TEDQ(+.98)LN(+.98)NFR.Q	Y	Y	34.58	22.11	1394.6799	3.9	465.9024	55.61	3	F3:17034	SC-GWM-B11.raw	0	1.307E5	1.155E5	1.241E5	1.046E5	1.00	0.88	0.95	0.80	1.307E5	1.155E5	1.241E5	1.046E5	1.00	0.88	0.95	0.80	-	-	-	-	156	165	iTRAQ 4plex (K N-term); Deamidation (NQ)	L1:iTRAQ 4plex (K N-term):1000.00;Q5:Deamidation (NQ):26.52;N7:Deamidation (NQ):10.11
90	208	Q5F939	K.A(+144.10)K(+144.10)GEGEEGDLVFFQGHVAPGIY.A	Y	Y	33.17	22.34	2607.3213	3.7	870.1176	80.71	8	F8:26220	SC-GWM-B5.raw	0	1.27E5	1.283E5	1.219E5	1.374E5	1.00	1.01	0.96	1.08	1.27E5	1.283E5	1.219E5	1.374E5	1.00	1.01	0.96	1.08	-	-	-	-	126	147	iTRAQ 4plex (K N-term)	A1:iTRAQ 4plex (K N-term):1000.00;K2:iTRAQ 4plex (K N-term):1000.00
90	208	Q5F939	H.I(+144.10)ASFQSAATM(+15.99)YEVGFNHFWK(+144.10).A	Y	Y	33.04	22.37	2637.2930	0.5	880.1053	91.95	10	F10:30369	SC-GWM-B7.raw	0	1.519E5	6.926E4	7.183E4	5.839E4	1.00	0.46	0.47	0.38	1.519E5	6.926E4	7.183E4	5.839E4	1.00	0.46	0.47	0.38	-	-	-	-	106	125	iTRAQ 4plex (K N-term); Oxidation (M)	I1:iTRAQ 4plex (K N-term):1000.00;M10:Oxidation (M):1000.00;K20:iTRAQ 4plex (K N-term):1000.00
90	208	Q5F939	R.V(+144.10)VPIVPD.E	Y	Y	32.70	22.44	881.5344	1.1	441.7750	63.49	8	F8:19815	SC-GWM-B5.raw	1	8.511E4	8.061E4	9.581E4	7.314E4	1.00	0.95	1.13	0.86	8.511E4	8.061E4	9.581E4	7.314E4	1.00	0.95	1.13	0.86	-	-	-	-	516	522	iTRAQ 4plex (K N-term)	V1:iTRAQ 4plex (K N-term):1000.00
90	208	Q5F939	N.T(+144.10)VSVENEK(+144.10).G	Y	Y	32.60	22.16	1192.6543	1.3	597.3352	25.28	8	F8:6444	SC-GWM-B5.raw	1	4.015E4	4.182E4	3.491E4	3.388E4	1.00	1.04	0.87	0.84	4.015E4	4.182E4	3.491E4	3.388E4	1.00	1.04	0.87	0.84	-	-	-	-	61	68	iTRAQ 4plex (K N-term)	T1:iTRAQ 4plex (K N-term):1000.00;K8:iTRAQ 4plex (K N-term):1000.00
90	208	Q5F939	Y.E(+144.10)VGFNHFWK(+144.10).A	Y	Y	32.55	22.36	1450.7601	-0.5	484.5938	61.68	3	F3:19213	SC-GWM-B11.raw	2	3.036E5	2.946E5	2.876E5	2.737E5	1.00	0.97	0.95	0.90	3.036E5	2.946E5	2.876E5	2.737E5	1.00	0.97	0.95	0.90	0	0.01	0.05	0.00	117	125	iTRAQ 4plex (K N-term)	E1:iTRAQ 4plex (K N-term):1000.00;K9:iTRAQ 4plex (K N-term):1000.00
90	208	Q5F939	R.I(+144.10)GDLAWAAGD.M	Y	Y	31.87	22.04	1131.5682	0.4	566.7916	80.60	1	F1:25914	SC-GWM-B1.raw	0	8.105E4	1.127E5	1.162E5	1.096E5	1.00	1.39	1.43	1.35	8.105E4	1.127E5	1.162E5	1.096E5	1.00	1.39	1.43	1.35	-	-	-	-	608	617	iTRAQ 4plex (K N-term)	I1:iTRAQ 4plex (K N-term):1000.00
90	208	Q5F939	R.M(+144.10)PHGTTTPY.L	Y	Y	31.41	22.30	1147.5454	0.3	574.7802	35.97	4	F4:10043	SC-GWM-B12.raw	0	4.88E5	4.159E5	4.546E5	4.345E5	1.00	0.85	0.93	0.89	4.88E5	4.159E5	4.546E5	4.345E5	1.00	0.85	0.93	0.89	0	0.07	0.12	0.13	50	58	iTRAQ 4plex (K N-term)	M1:iTRAQ 4plex (K N-term):1000.00
90	208	Q5F939	R.A(+144.10)YIPNDYHVLGTD.G	Y	Y	31.26	22.07	1620.7905	-6.6	811.3972	65.96	2	F2:20898	SC-GWM-B10.raw	1	2.161E5	2.352E5	2.218E5	2.374E5	1.00	1.09	1.03	1.10	2.161E5	2.352E5	2.218E5	2.374E5	1.00	1.09	1.03	1.10	0	0.13	0.02	0.15	815	827	iTRAQ 4plex (K N-term)	A1:iTRAQ 4plex (K N-term):1000.00
90	208	Q5F939	R.Y(+144.10)NVAVAAL.A	Y	Y	31.15	21.89	963.5511	1.2	482.7834	69.07	10	F10:22076	SC-GWM-B7.raw	1	1.637E5	1.68E5	1.605E5	1.565E5	1.00	1.03	0.98	0.96	1.637E5	1.68E5	1.605E5	1.565E5	1.00	1.03	0.98	0.96	-	-	-	-	847	854	iTRAQ 4plex (K N-term)	Y1:iTRAQ 4plex (K N-term):1000.00
90	208	Q5F939	N.A(+144.10)AAIVLR.A	Y	Y	31.07	22.44	856.5616	-0.9	429.2877	37.58	5	F5:10832	SC-GWM-B2.raw	1	8.186E5	8.499E5	8.407E5	7.609E5	1.00	1.04	1.03	0.93	8.186E5	8.499E5	8.407E5	7.609E5	1.00	1.04	1.03	0.93	0	0.02	0.11	0.06	88	94	iTRAQ 4plex (K N-term)	A1:iTRAQ 4plex (K N-term):1000.00
90	208	Q5F939	T.F(+144.10)GM(+15.99)EGMFR.Q	Y	Y	30.92	21.49	1133.5120	-1.4	567.7625	52.49	12	F12:15732	SC-GWM-B9.raw	1	1.195E5	1.333E5	1.636E5	1.237E5	1.00	1.12	1.37	1.04	1.195E5	1.333E5	1.636E5	1.237E5	1.00	1.12	1.37	1.04	-	-	-	-	527	534	iTRAQ 4plex (K N-term); Oxidation (M)	F1:iTRAQ 4plex (K N-term):1000.00;M3:Oxidation (M):28.96
90	208	Q5F939	K.G(+144.10)EGEEGDLVFFQGHVAPGIY.A	Y	Y	30.73	21.63	2264.0872	0.3	755.7032	90.18	6	F6:29443	SC-GWM-B3.raw	1	7.742E4	7.589E4	8.312E4	7.93E4	1.00	0.98	1.07	1.02	7.742E4	7.589E4	8.312E4	7.93E4	1.00	0.98	1.07	1.02	-	-	-	-	128	147	iTRAQ 4plex (K N-term)	G1:iTRAQ 4plex (K N-term):1000.00
90	208	Q5F939	R.T(+144.10)FGM(+15.99)EGM(+15.99)FR.Q	Y	Y	29.42	22.09	1250.5546	-1.1	626.2839	41.45	5	F5:12168	SC-GWM-B2.raw	2	1.565E6	1.483E6	1.588E6	1.416E6	1.00	0.95	1.01	0.90	1.565E6	1.483E6	1.588E6	1.416E6	1.00	0.95	1.01	0.90	0	0.05	0.08	0.04	526	534	iTRAQ 4plex (K N-term); Oxidation (M)	T1:iTRAQ 4plex (K N-term):1000.00;M4:Oxidation (M):1000.00;M7:Oxidation (M):1000.00
90	208	Q5F939	K.I(+144.10)IQELEGNFAGAGW.N	Y	Y	29.30	21.68	1647.8378	1.5	824.9274	113.01	3	F3:37758	SC-GWM-B11.raw	1	3.739E4	3.79E4	3.344E4	3.334E4	1.00	1.01	0.89	0.89	3.739E4	3.79E4	3.344E4	3.334E4	1.00	1.01	0.89	0.89	-	-	-	-	273	286	iTRAQ 4plex (K N-term)	I1:iTRAQ 4plex (K N-term):1000.00
90	208	Q5F939	K.A(+144.10)LVADMTDEQL.W	Y	Y	28.28	21.60	1348.6666	-3.6	675.3381	76.78	12	F12:24526	SC-GWM-B9.raw	1	2.492E5	2.411E5	2.729E5	2.417E5	1.00	0.97	1.10	0.97	2.492E5	2.411E5	2.729E5	2.417E5	1.00	0.97	1.10	0.97	-	-	-	-	344	354	iTRAQ 4plex (K N-term)	A1:iTRAQ 4plex (K N-term):1000.00
90	208	Q5F939	K.A(+144.10)K(+144.10)GEGEEGDLVFFQ(+.98)GHVAPGIY.A	Y	Y	27.42	21.65	2608.3052	6.6	870.4481	80.70	8	F8:26229	SC-GWM-B5.raw	1	2.617E5	2.701E5	2.529E5	2.856E5	1.00	1.03	0.97	1.09	2.617E5	2.701E5	2.529E5	2.856E5	1.00	1.03	0.97	1.09	0	0.03	0.01	0.01	126	147	iTRAQ 4plex (K N-term); Deamidation (NQ)	A1:iTRAQ 4plex (K N-term):1000.00;K2:iTRAQ 4plex (K N-term):1000.00;Q14:Deamidation (NQ):1000.00
90	208	Q5F939	Y.L(+144.10)LENLLK(+144.10).Y	Y	Y	27.24	21.56	1129.7314	0.6	565.8734	73.32	6	F6:23345	SC-GWM-B3.raw	0	2.005E5	2.196E5	2.359E5	2.117E5	1.00	1.10	1.18	1.06	2.005E5	2.196E5	2.359E5	2.117E5	1.00	1.10	1.18	1.06	0	0.16	0.14	0.10	35	41	iTRAQ 4plex (K N-term)	L1:iTRAQ 4plex (K N-term):1000.00;K7:iTRAQ 4plex (K N-term):1000.00
90	208	Q5F939	I.K(+144.10)(+144.10)GYGM(+15.99)GASGEGQNVAHQAK(+144.10).K	Y	Y	26.60	21.38	2337.1860	0.8	780.0699	24.52	3	F3:6017	SC-GWM-B11.raw	1	1.737E3	1.863E3	1.729E3	2.052E3	1.00	1.07	1.00	1.18	1.737E3	1.863E3	1.729E3	2.052E3	1.00	1.07	1.00	1.18	-	-	-	-	391	409	iTRAQ 4plex (K N-term); Oxidation (M)	K1:iTRAQ 4plex (K N-term):1000.00;K1:iTRAQ 4plex (K N-term):1000.00;M5:Oxidation (M):1000.00;K19:iTRAQ 4plex (K N-term):1000.00
90	208	Q5F939	M.S(+144.10)TQ(+.98)LHDVDPIETQ(+.98)EWLDALSSVLEYEGGER.A	Y	Y	24.94	20.99	3561.6755	3.1	891.4290	116.90	2	F2:39505	SC-GWM-B10.raw	1	1.555E5	1.507E5	1.267E5	1.498E5	1.00	0.97	0.81	0.96	1.555E5	1.507E5	1.267E5	1.498E5	1.00	0.97	0.81	0.96	-	-	-	-	2	31	iTRAQ 4plex (K N-term); Deamidation (NQ)	S1:iTRAQ 4plex (K N-term):1000.00;Q3:Deamidation (NQ):1000.00;Q13:Deamidation (NQ):1000.00
90	208	Q5F939	R.M(+144.10)YANNEDVFYYITLMNENYTHPDMPEGAEQ(+.98)DILK(+144.10)GM.Y	Y	Y	24.44	21.19	4545.0405	3.6	1137.2715	105.14	3	F3:34950	SC-GWM-B11.raw	1	3.524E4	3.387E4	3.185E4	2.923E4	1.00	0.96	0.90	0.83	3.524E4	3.387E4	3.185E4	2.923E4	1.00	0.96	0.90	0.83	-	-	-	-	678	713	iTRAQ 4plex (K N-term); Deamidation (NQ)	M1:iTRAQ 4plex (K N-term):1000.00;Q30:Deamidation (NQ):0.00;K34:iTRAQ 4plex (K N-term):1000.00
90	208	Q5F939	K.A(+144.10)LVADM(+15.99)TDEQLWALN(+.98)R.G	Y	Y	24.03	21.02	2005.9901	4.1	669.6734	83.61	10	F10:27335	SC-GWM-B7.raw	0	9.826E4	9.678E4	9.153E4	8.973E4	1.00	0.98	0.93	0.91	9.826E4	9.678E4	9.153E4	8.973E4	1.00	0.98	0.93	0.91	-	-	-	-	344	359	iTRAQ 4plex (K N-term); Oxidation (M); Deamidation (NQ)	A1:iTRAQ 4plex (K N-term):1000.00;M6:Oxidation (M):1000.00;N15:Deamidation (NQ):10.19
90	208	Q5F939	G.F(+144.10)LLGGTAGR.T	Y	Y	23.52	21.18	1034.5995	1.3	518.3077	50.67	11	F11:15312	SC-GWM-B8.raw	1	1.636E5	1.454E5	1.46E5	1.779E5	1.00	0.89	0.89	1.09	1.636E5	1.454E5	1.46E5	1.779E5	1.00	0.89	0.89	1.09	-	-	-	-	623	631	iTRAQ 4plex (K N-term)	F1:iTRAQ 4plex (K N-term):1000.00
90	208	Q5F939	R.A(+144.10)QYLLEN.L	Y	Y	22.68	21.12	993.5253	1.0	497.7704	55.12	1	F1:16722	SC-GWM-B1.raw	1	3.076E5	3.184E5	3.305E5	3.378E5	1.00	1.03	1.07	1.10	3.076E5	3.184E5	3.305E5	3.378E5	1.00	1.03	1.07	1.10	-	-	-	-	32	38	iTRAQ 4plex (K N-term)	A1:iTRAQ 4plex (K N-term):1000.00
90	208	Q5F939	R.M(+144.10)YANNEDVFYYITLMNENYTHPDMPEGAEQDILK(+144.10)G.M	Y	Y	22.56	20.89	4413.0161	2.1	1104.2637	103.89	2	F2:34790	SC-GWM-B10.raw	1	2.145E4	1.933E4	1.965E4	2.522E4	1.00	0.90	0.92	1.18	2.145E4	1.933E4	1.965E4	2.522E4	1.00	0.90	0.92	1.18	-	-	-	-	678	712	iTRAQ 4plex (K N-term)	M1:iTRAQ 4plex (K N-term):1000.00;K34:iTRAQ 4plex (K N-term):1000.00
90	208	Q5F939	M.S(+144.10)TQLHDVD.P	Y	Y	21.21	20.99	1057.5162	1.4	529.7661	22.86	12	F12:5476	SC-GWM-B9.raw	1	6.815E3	7.927E3	7.307E3	9.407E3	1.00	1.16	1.07	1.38	6.815E3	7.927E3	7.307E3	9.407E3	1.00	1.16	1.07	1.38	-	-	-	-	2	9	iTRAQ 4plex (K N-term)	S1:iTRAQ 4plex (K N-term):1000.00
90	208	Q5F939	R.E(+144.10)GLDNLIFVIN(+.98).C	Y	Y	21.12	21.19	1390.7466	-5.7	696.3766	109.44	2	F2:36781	SC-GWM-B10.raw	1	5.471E4	2.787E4	2.426E4	2.79E4	1.00	0.51	0.44	0.51	5.471E4	2.787E4	2.426E4	2.79E4	1.00	0.51	0.44	0.51	-	-	-	-	247	257	iTRAQ 4plex (K N-term); Deamidation (NQ)	E1:iTRAQ 4plex (K N-term):1000.00;N11:Deamidation (NQ):71.27
90	208	Q5F939	R.E(+144.10)FSTTM(+15.99)AF.V	Y	Y	20.98	20.71	1092.4919	0.0	547.2532	62.53	6	F6:19460	SC-GWM-B3.raw	1	2.248E5	2.193E5	2.052E5	2.032E5	1.00	0.98	0.91	0.90	2.248E5	2.193E5	2.052E5	2.032E5	1.00	0.98	0.91	0.90	-	-	-	-	492	499	iTRAQ 4plex (K N-term); Oxidation (M)	E1:iTRAQ 4plex (K N-term):1000.00;M6:Oxidation (M):1000.00
90	208	Q5F939	K.P(+144.10)TVILAK(+144.10).T	Y	Y	20.46	21.23	1028.6837	0.5	515.3494	40.89	1	F1:11688	SC-GWM-B1.raw	1	1.33E6	1.522E6	1.548E6	1.327E6	1.00	1.14	1.16	1.00	1.33E6	1.522E6	1.548E6	1.327E6	1.00	1.14	1.16	1.00	0	0.01	0.04	0.01	382	388	iTRAQ 4plex (K N-term)	P1:iTRAQ 4plex (K N-term):1000.00;K7:iTRAQ 4plex (K N-term):1000.00
90	209	A0A0M3GXC2	K.V(+144.10)WC(+57.02)FC(+57.02)GDGEMDEPESQGAIALAAR.E	Y	Y	134.85	34.39	2812.2375	-0.1	938.4197	84.20	9	F9:27399	SC-GWM-B6.raw	5	1.167E6	8.59E5	1.007E6	8.727E5	1.00	0.74	0.86	0.75	1.167E6	8.59E5	1.007E6	8.727E5	1.00	0.74	0.86	0.75	0	0.21	0.17	0.19	223	246	iTRAQ 4plex (K N-term); Carbamidomethylation	V1:iTRAQ 4plex (K N-term):1000.00;C3:Carbamidomethylation:1000.00;C5:Carbamidomethylation:1000.00
90	209	A0A0M3GXC2	K.D(+144.10)LELGGHIASFQSAATMYEVGFNHFWK(+144.10).A	Y	Y	127.89	33.99	3342.6375	-2.9	836.6642	105.73	9	F9:34469	SC-GWM-B6.raw	40	8.146E6	8.358E6	8.563E6	8.524E6	1.00	1.03	1.05	1.05	8.146E6	8.358E6	8.563E6	8.524E6	1.00	1.03	1.05	1.05	0	0.20	0.22	0.22	99	125	iTRAQ 4plex (K N-term)	D1:iTRAQ 4plex (K N-term):1000.00;K27:iTRAQ 4plex (K N-term):1000.00
90	209	A0A0M3GXC2	R.M(+144.10)YAN(+.98)NEDVFYYITLMNENYTHPDMPEGAEQDILK(+144.10).G	Y	Y	124.95	33.23	4356.9785	-1.6	1090.2501	109.81	11	F11:36900	SC-GWM-B8.raw	2	1.722E5	1.831E5	1.781E5	1.928E5	1.00	1.06	1.03	1.12	1.722E5	1.831E5	1.781E5	1.928E5	1.00	1.06	1.03	1.12	0	0.12	0.13	0.11	678	711	iTRAQ 4plex (K N-term); Deamidation (NQ)	M1:iTRAQ 4plex (K N-term):1000.00;N4:Deamidation (NQ):14.02;K34:iTRAQ 4plex (K N-term):1000.00
90	209	A0A0M3GXC2	K.V(+144.10)WC(+57.02)FC(+57.02)GDGEM(+15.99)DEPESQGAIALAAR.E	Y	Y	123.23	33.02	2828.2324	0.5	943.7519	79.39	8	F8:25881	SC-GWM-B5.raw	2	2.325E5	1.581E5	2.211E5	1.721E5	1.00	0.68	0.95	0.74	2.325E5	1.581E5	2.211E5	1.721E5	1.00	0.68	0.95	0.74	0	0.14	0.13	0.13	223	246	iTRAQ 4plex (K N-term); Carbamidomethylation; Oxidation (M)	V1:iTRAQ 4plex (K N-term):1000.00;C3:Carbamidomethylation:1000.00;C5:Carbamidomethylation:1000.00;M10:Oxidation (M):1000.00
90	209	A0A0M3GXC2	R.D(+144.10)RFDIPVTDEQIESGDLPYLTFAPDTEEYK(+144.10).Y	Y	Y	122.00	32.61	3790.8345	-1.4	1264.6169	98.15	6	F6:32356	SC-GWM-B3.raw	3	1.838E6	1.799E6	1.694E6	1.704E6	1.00	0.98	0.92	0.93	1.838E6	1.799E6	1.694E6	1.704E6	1.00	0.98	0.92	0.93	0	0.24	0.18	0.31	421	450	iTRAQ 4plex (K N-term)	D1:iTRAQ 4plex (K N-term):1000.00;K30:iTRAQ 4plex (K N-term):1000.00
90	209	A0A0M3GXC2	K.A(+144.10)K(+144.10)GEGEEGDLVFFQGHVAPGIYAR.A	Y	Y	117.76	32.56	2834.4595	1.4	945.8284	71.01	11	F11:23058	SC-GWM-B8.raw	20	9.57E6	8.635E6	8.953E6	8.584E6	1.00	0.90	0.94	0.90	9.57E6	8.635E6	8.953E6	8.584E6	1.00	0.90	0.94	0.90	0	0.37	0.39	0.40	126	149	iTRAQ 4plex (K N-term)	A1:iTRAQ 4plex (K N-term):1000.00;K2:iTRAQ 4plex (K N-term):1000.00
90	209	A0A0M3GXC2	R.K(+144.10)(+144.10)VWC(+57.02)FC(+57.02)GDGEM(+15.99)DEPESQGAIALAAR.E	Y	Y	114.70	32.18	3100.4294	-0.1	1034.4836	68.09	9	F9:21510	SC-GWM-B6.raw	2	5.186E5	3.509E5	4.523E5	3.418E5	1.00	0.68	0.87	0.66	5.186E5	3.509E5	4.523E5	3.418E5	1.00	0.68	0.87	0.66	0	0.34	0.03	0.50	222	246	iTRAQ 4plex (K N-term); Carbamidomethylation; Oxidation (M)	K1:iTRAQ 4plex (K N-term):1000.00;K1:iTRAQ 4plex (K N-term):1000.00;C4:Carbamidomethylation:1000.00;C6:Carbamidomethylation:1000.00;M11:Oxidation (M):1000.00
90	209	A0A0M3GXC2	K.V(+144.10)PFVTSQLQGHDGPVIAATDYIR.S	Y	Y	114.12	31.54	2627.3828	0.3	1314.6991	80.55	9	F9:25772	SC-GWM-B6.raw	8	2.356E7	2.256E7	2.301E7	2.389E7	1.00	0.96	0.98	1.01	2.356E7	2.256E7	2.301E7	2.389E7	1.00	0.96	0.98	1.01	0	0.27	0.24	0.31	785	807	iTRAQ 4plex (K N-term)	V1:iTRAQ 4plex (K N-term):1000.00
90	209	A0A0M3GXC2	K.G(+144.10)EGEEGDLVFFQGHVAPGIYAR.A	Y	Y	113.49	32.70	2491.2253	-0.5	831.4153	76.27	9	F9:24350	SC-GWM-B6.raw	7	2.883E6	3.214E6	3.159E6	3.217E6	1.00	1.11	1.10	1.12	2.883E6	3.214E6	3.159E6	3.217E6	1.00	1.11	1.10	1.12	0	0.38	0.31	0.38	128	149	iTRAQ 4plex (K N-term)	G1:iTRAQ 4plex (K N-term):1000.00
90	209	A0A0M3GXC2	R.F(+144.10)DIPVTDEQIESGDLPYLTFAPDTEEYK(+144.10).Y	Y	Y	112.80	32.13	3519.7063	2.1	880.9357	103.90	8	F8:34555	SC-GWM-B5.raw	2	4.167E5	4.302E5	4.267E5	4.264E5	1.00	1.03	1.02	1.02	4.167E5	4.302E5	4.267E5	4.264E5	1.00	1.03	1.02	1.02	0	0.03	0.08	0.08	423	450	iTRAQ 4plex (K N-term)	F1:iTRAQ 4plex (K N-term):1000.00;K28:iTRAQ 4plex (K N-term):1000.00
90	209	A0A0M3GXC2	K.V(+144.10)QLM(+15.99)GSGTILQEVIAGAELLK(+144.10).A	Y	Y	110.98	31.28	2473.4070	-3.9	1237.7059	116.96	9	F9:38449	SC-GWM-B6.raw	6	2.288E6	1.952E6	2.207E6	1.873E6	1.00	0.85	0.96	0.82	2.288E6	1.952E6	2.207E6	1.873E6	1.00	0.85	0.96	0.82	0	0.19	0.20	0.27	726	746	iTRAQ 4plex (K N-term); Oxidation (M)	V1:iTRAQ 4plex (K N-term):1000.00;M4:Oxidation (M):1000.00;K21:iTRAQ 4plex (K N-term):1000.00
90	209	A0A0M3GXC2	K.D(+144.10)LELGGHIASFQSAATM(+15.99)YEVGFNHFWK(+144.10).A	Y	Y	109.17	31.31	3358.6323	1.5	840.6666	95.16	9	F9:30979	SC-GWM-B6.raw	2	4.431E5	4.271E5	4.746E5	4.257E5	1.00	0.96	1.07	0.96	4.431E5	4.271E5	4.746E5	4.257E5	1.00	0.96	1.07	0.96	0	0.03	0.09	0.12	99	125	iTRAQ 4plex (K N-term); Oxidation (M)	D1:iTRAQ 4plex (K N-term):1000.00;M17:Oxidation (M):1000.00;K27:iTRAQ 4plex (K N-term):1000.00
90	209	A0A0M3GXC2	K.V(+144.10)QLMGSGTILQEVIAGAELLK(+144.10).A	Y	Y	104.16	31.97	2457.4119	1.3	1229.7148	117.35	10	F10:39478	SC-GWM-B7.raw	20	2.923E7	2.823E7	2.933E7	2.845E7	1.00	0.97	1.00	0.97	2.923E7	2.823E7	2.933E7	2.845E7	1.00	0.97	1.00	0.97	0	0.22	0.15	0.25	726	746	iTRAQ 4plex (K N-term)	V1:iTRAQ 4plex (K N-term):1000.00;K21:iTRAQ 4plex (K N-term):1000.00
90	209	A0A0M3GXC2	K.I(+144.10)IQELEGNFAGAGWNVVK(+144.10).V	Y	Y	103.64	31.19	2232.2146	3.0	1117.1179	101.26	6	F6:33581	SC-GWM-B3.raw	29	2.463E7	2.248E7	2.429E7	2.324E7	1.00	0.91	0.99	0.94	2.463E7	2.248E7	2.429E7	2.324E7	1.00	0.91	0.99	0.94	0	0.14	0.14	0.18	273	290	iTRAQ 4plex (K N-term)	I1:iTRAQ 4plex (K N-term):1000.00;K18:iTRAQ 4plex (K N-term):1000.00
90	209	A0A0M3GXC2	K.G(+144.10)QQYTPQDK(+144.10)DQLMFYK(+144.10).E	Y	Y	102.56	32.56	2421.2363	0.5	808.0865	58.12	8	F8:17807	SC-GWM-B5.raw	11	1.831E7	1.663E7	1.731E7	1.672E7	1.00	0.91	0.95	0.91	1.831E7	1.663E7	1.731E7	1.672E7	1.00	0.91	0.95	0.91	0	0.10	0.09	0.09	543	558	iTRAQ 4plex (K N-term)	G1:iTRAQ 4plex (K N-term):1000.00;K9:iTRAQ 4plex (K N-term):1000.00;K16:iTRAQ 4plex (K N-term):1000.00
90	209	A0A0M3GXC2	K.A(+144.10)DFGVEADIWSC(+57.02)PSFNLLHR.D	Y	Y	102.20	30.45	2477.1919	0.9	826.7386	98.50	7	F7:33290	SC-GWM-B4.raw	50	1.356E7	1.172E7	1.362E7	1.198E7	1.00	0.86	1.00	0.88	1.356E7	1.172E7	1.362E7	1.198E7	1.00	0.86	1.00	0.88	0	0.21	0.20	0.23	747	766	iTRAQ 4plex (K N-term); Carbamidomethylation	A1:iTRAQ 4plex (K N-term):1000.00;C12:Carbamidomethylation:1000.00
90	209	A0A0M3GXC2	R.K(+144.10)(+144.10)PTQEVLEVPELSAFDAQLK(+144.10).S	Y	Y	101.58	30.40	2673.4954	1.3	1337.7567	82.93	11	F11:26954	SC-GWM-B8.raw	15	2.666E7	2.518E7	2.67E7	2.484E7	1.00	0.94	1.00	0.93	2.666E7	2.518E7	2.67E7	2.484E7	1.00	0.94	1.00	0.93	0	0.55	0.15	0.51	467	486	iTRAQ 4plex (K N-term)	K1:iTRAQ 4plex (K N-term):1000.00;K1:iTRAQ 4plex (K N-term):1000.00;K20:iTRAQ 4plex (K N-term):1000.00
90	209	A0A0M3GXC2	K.G(+144.10)YGMGASGEGQNVAHQAK(+144.10).K	Y	Y	101.55	30.58	2048.9941	0.0	684.0053	31.68	11	F11:8529	SC-GWM-B8.raw	18	2.477E7	2.27E7	2.284E7	2.227E7	1.00	0.92	0.92	0.90	2.477E7	2.27E7	2.284E7	2.227E7	1.00	0.92	0.92	0.90	0	0.20	0.17	0.24	392	409	iTRAQ 4plex (K N-term)	G1:iTRAQ 4plex (K N-term):1000.00;K18:iTRAQ 4plex (K N-term):1000.00
90	209	A0A0M3GXC2	K.A(+144.10)LVADMTDEQLWALNR.G	Y	Y	99.69	29.86	1989.0111	3.7	995.5165	86.84	9	F9:28061	SC-GWM-B6.raw	32	1.684E7	1.629E7	1.652E7	1.604E7	1.00	0.97	0.98	0.95	1.684E7	1.629E7	1.652E7	1.604E7	1.00	0.97	0.98	0.95	0	0.23	0.17	0.22	344	359	iTRAQ 4plex (K N-term)	A1:iTRAQ 4plex (K N-term):1000.00
90	209	A0A0M3GXC2	R.D(+144.10)RFDIPVTDEQ(+.98)IESGDLPYLTFAPDTEEYK(+144.10).Y	Y	Y	99.36	29.95	3791.8184	3.4	1264.9510	98.50	6	F6:32519	SC-GWM-B3.raw	3	2.49E5	2.733E5	2.388E5	2.623E5	1.00	1.10	0.96	1.05	2.49E5	2.733E5	2.388E5	2.623E5	1.00	1.10	0.96	1.05	0	0.22	0.21	0.32	421	450	iTRAQ 4plex (K N-term); Deamidation (NQ)	D1:iTRAQ 4plex (K N-term):1000.00;Q11:Deamidation (NQ):1000.00;K30:iTRAQ 4plex (K N-term):1000.00
90	209	A0A0M3GXC2	R.Y(+144.10)NVAVAALAALAEQGK(+144.10).V	Y	Y	97.60	32.90	1876.0662	0.8	939.0411	97.36	11	F11:32238	SC-GWM-B8.raw	12	4.906E7	4.232E7	4.847E7	4.502E7	1.00	0.86	0.99	0.92	4.906E7	4.232E7	4.847E7	4.502E7	1.00	0.86	0.99	0.92	0	0.11	0.11	0.12	847	862	iTRAQ 4plex (K N-term)	Y1:iTRAQ 4plex (K N-term):1000.00;K16:iTRAQ 4plex (K N-term):1000.00
90	209	A0A0M3GXC2	K.G(+144.10)YGMGASGEGQN(+.98)VAHQAK(+144.10).K	Y	Y	96.98	29.66	2049.9780	-2.7	684.3314	33.12	11	F11:9025	SC-GWM-B8.raw	1	2.12E5	2.429E5	2.527E5	2.321E5	1.00	1.15	1.19	1.09	2.12E5	2.429E5	2.527E5	2.321E5	1.00	1.15	1.19	1.09	0	0.09	0.09	0.07	392	409	iTRAQ 4plex (K N-term); Deamidation (NQ)	G1:iTRAQ 4plex (K N-term):1000.00;N12:Deamidation (NQ):15.91;K18:iTRAQ 4plex (K N-term):1000.00
90	209	A0A0M3GXC2	K.K(+144.10)(+144.10)VQLMGSGTILQEVIAGAELLK(+144.10).A	Y	Y	96.72	30.62	2729.6089	-2.5	1365.8083	116.63	10	F10:39205	SC-GWM-B7.raw	9	4.006E6	3.522E6	3.688E6	3.423E6	1.00	0.88	0.92	0.85	4.006E6	3.522E6	3.688E6	3.423E6	1.00	0.88	0.92	0.85	0	0.10	0.17	0.09	725	746	iTRAQ 4plex (K N-term)	K1:iTRAQ 4plex (K N-term):1000.00;K1:iTRAQ 4plex (K N-term):1000.00;K22:iTRAQ 4plex (K N-term):1000.00
90	209	A0A0M3GXC2	R.M(+144.10)PHGTTTPYLNTVSVENEK(+144.10).G	Y	Y	94.26	30.47	2405.2141	-2.5	802.7433	54.62	8	F8:16800	SC-GWM-B5.raw	9	7.757E6	8.241E6	8.488E6	9.376E6	1.00	1.06	1.09	1.21	7.757E6	8.241E6	8.488E6	9.376E6	1.00	1.06	1.09	1.21	0	0.25	0.26	0.34	50	68	iTRAQ 4plex (K N-term)	M1:iTRAQ 4plex (K N-term):1000.00;K19:iTRAQ 4plex (K N-term):1000.00
90	209	A0A0M3GXC2	K.G(+144.10)YGM(+15.99)GASGEGQNVAHQAK(+144.10).K	Y	Y	93.16	29.67	2064.9890	0.0	689.3369	26.44	11	F11:6710	SC-GWM-B8.raw	13	1.773E6	1.669E6	1.753E6	1.54E6	1.00	0.94	0.99	0.87	1.773E6	1.669E6	1.753E6	1.54E6	1.00	0.94	0.99	0.87	0	0.28	0.24	0.32	392	409	iTRAQ 4plex (K N-term); Oxidation (M)	G1:iTRAQ 4plex (K N-term):1000.00;M4:Oxidation (M):1000.00;K18:iTRAQ 4plex (K N-term):1000.00
90	209	A0A0M3GXC2	R.A(+144.10)AN(+.98)HADGK(+144.10)PTVILAK(+144.10).T	Y	Y	92.93	29.64	1938.1263	0.2	485.5389	35.58	7	F7:10398	SC-GWM-B4.raw	3	5.707E6	5.527E6	5.768E6	5.51E6	1.00	0.97	1.01	0.97	5.707E6	5.527E6	5.768E6	5.51E6	1.00	0.97	1.01	0.97	0	0.09	0.07	0.12	374	388	iTRAQ 4plex (K N-term); Deamidation (NQ)	A1:iTRAQ 4plex (K N-term):1000.00;N3:Deamidation (NQ):1000.00;K8:iTRAQ 4plex (K N-term):1000.00;K15:iTRAQ 4plex (K N-term):1000.00
90	209	A0A0M3GXC2	K.A(+144.10)LVADM(+15.99)TDEQLWALNR.G	Y	Y	92.78	29.88	2005.0060	-0.5	1003.5098	74.97	9	F9:23896	SC-GWM-B6.raw	11	2.655E6	2.444E6	2.724E6	2.407E6	1.00	0.92	1.03	0.91	2.655E6	2.444E6	2.724E6	2.407E6	1.00	0.92	1.03	0.91	0	0.34	0.34	0.34	344	359	iTRAQ 4plex (K N-term); Oxidation (M)	A1:iTRAQ 4plex (K N-term):1000.00;M6:Oxidation (M):1000.00
90	209	A0A0M3GXC2	R.K(+144.10)(+144.10)VWC(+57.02)FC(+57.02)GDGEMDEPESQGAIALAAR.E	Y	Y	92.43	28.90	3084.4346	-1.5	772.1147	75.99	10	F10:24471	SC-GWM-B7.raw	3	7.433E5	6.662E5	7.28E5	7.296E5	1.00	0.90	0.98	0.98	7.433E5	6.662E5	7.28E5	7.296E5	1.00	0.90	0.98	0.98	0	0.10	0.07	0.14	222	246	iTRAQ 4plex (K N-term); Carbamidomethylation	K1:iTRAQ 4plex (K N-term):1000.00;K1:iTRAQ 4plex (K N-term):1000.00;C4:Carbamidomethylation:1000.00;C6:Carbamidomethylation:1000.00
90	209	A0A0M3GXC2	R.M(+144.10)YANNEDVFYYITLMNENYTHPDMPEGAEQDILK(+144.10).G	Y	Y	91.97	29.73	4355.9946	0.5	1090.0065	109.29	2	F2:36740	SC-GWM-B10.raw	6	1.316E6	1.648E6	1.334E6	1.611E6	1.00	1.25	1.01	1.22	1.316E6	1.648E6	1.334E6	1.611E6	1.00	1.25	1.01	1.22	0	0.16	0.18	0.25	678	711	iTRAQ 4plex (K N-term)	M1:iTRAQ 4plex (K N-term):1000.00;K34:iTRAQ 4plex (K N-term):1000.00
90	209	A0A0M3GXC2	R.M(+144.10)EEC(+57.02)LDGDYQTYK(+144.10).S	Y	Y	91.46	29.07	1938.8583	1.9	970.4382	56.43	11	F11:17406	SC-GWM-B8.raw	7	1.226E7	6.213E6	1.02E7	5.099E6	1.00	0.51	0.83	0.42	1.226E7	6.213E6	1.02E7	5.099E6	1.00	0.51	0.83	0.42	0	0.26	0.10	0.39	313	325	iTRAQ 4plex (K N-term); Carbamidomethylation	M1:iTRAQ 4plex (K N-term):1000.00;C4:Carbamidomethylation:1000.00;K13:iTRAQ 4plex (K N-term):1000.00
90	209	A0A0M3GXC2	R.E(+144.10)GLDNLIFVINC(+57.02)NLQR.L	Y	Y	90.65	29.36	2061.0798	2.1	1031.5493	104.46	10	F10:34781	SC-GWM-B7.raw	8	7.214E6	3.188E6	5.445E6	2.869E6	1.00	0.44	0.75	0.40	7.214E6	3.188E6	5.445E6	2.869E6	1.00	0.44	0.75	0.40	0	0.57	0.20	0.62	247	262	iTRAQ 4plex (K N-term); Carbamidomethylation	E1:iTRAQ 4plex (K N-term):1000.00;C12:Carbamidomethylation:1000.00
90	209	A0A0M3GXC2	F.Q(+144.10)SAATMYEVGFNHFWK(+144.10).A	Y	Y	90.53	29.38	2203.0764	-0.8	735.3655	81.54	6	F6:26559	SC-GWM-B3.raw	3	1.15E6	1.315E6	1.282E6	1.252E6	1.00	1.14	1.11	1.09	1.15E6	1.315E6	1.282E6	1.252E6	1.00	1.14	1.11	1.09	0	0.10	0.08	0.11	110	125	iTRAQ 4plex (K N-term)	Q1:iTRAQ 4plex (K N-term):1000.00;K16:iTRAQ 4plex (K N-term):1000.00
90	209	A0A0M3GXC2	R.M(+144.10)PHGTTTPYLN(+.98)TVSVENEK(+144.10).G	Y	Y	89.30	29.19	2406.1980	-1.8	803.0718	56.77	6	F6:17386	SC-GWM-B3.raw	6	1.658E6	1.996E6	1.871E6	2.06E6	1.00	1.20	1.13	1.24	1.658E6	1.996E6	1.871E6	2.06E6	1.00	1.20	1.13	1.24	0	0.22	0.22	0.23	50	68	iTRAQ 4plex (K N-term); Deamidation (NQ)	M1:iTRAQ 4plex (K N-term):1000.00;N11:Deamidation (NQ):68.66;K19:iTRAQ 4plex (K N-term):1000.00
90	209	A0A0M3GXC2	R.E(+144.10)HFFNTPELK(+144.10).A	Y	Y	88.96	30.15	1548.8180	-1.4	775.4152	54.04	7	F7:16549	SC-GWM-B4.raw	10	4.985E7	4.796E7	4.983E7	4.968E7	1.00	0.96	1.00	1.00	4.985E7	4.796E7	4.983E7	4.968E7	1.00	0.96	1.00	1.00	0	0.16	0.10	0.14	334	343	iTRAQ 4plex (K N-term)	E1:iTRAQ 4plex (K N-term):1000.00;K10:iTRAQ 4plex (K N-term):1000.00
90	209	A0A0M3GXC2	R.Y(+144.10)N(+.98)VAVAALAALAEQGK(+144.10).V	Y	Y	88.55	28.85	1877.0502	0.4	626.6909	98.62	9	F9:32356	SC-GWM-B6.raw	2	3.753E5	3.991E5	3.894E5	3.564E5	1.00	1.06	1.04	0.95	3.753E5	3.991E5	3.894E5	3.564E5	1.00	1.06	1.04	0.95	0	0.08	0.05	0.11	847	862	iTRAQ 4plex (K N-term); Deamidation (NQ)	Y1:iTRAQ 4plex (K N-term):1000.00;N2:Deamidation (NQ):150.01;K16:iTRAQ 4plex (K N-term):1000.00
90	209	A0A0M3GXC2	R.M(+144.10)PHGTTTPYLNTVSVEN(+.98)EK(+144.10).G	Y	Y	88.55	29.58	2406.1980	-0.1	803.0732	54.94	6	F6:16752	SC-GWM-B3.raw	4	5.726E5	5.849E5	5.729E5	6.054E5	1.00	1.02	1.00	1.06	5.726E5	5.849E5	5.729E5	6.054E5	1.00	1.02	1.00	1.06	0	0.15	0.22	0.20	50	68	iTRAQ 4plex (K N-term); Deamidation (NQ)	M1:iTRAQ 4plex (K N-term):1000.00;N17:Deamidation (NQ):109.28;K19:iTRAQ 4plex (K N-term):1000.00
90	209	A0A0M3GXC2	K.G(+144.10)QQYTPQDK(+144.10)DQLM(+15.99)FYK(+144.10).E	Y	Y	88.38	28.73	2437.2312	0.2	813.4178	52.20	7	F7:15904	SC-GWM-B4.raw	4	3.662E6	3.639E6	3.981E6	3.678E6	1.00	0.99	1.09	1.00	3.662E6	3.639E6	3.981E6	3.678E6	1.00	0.99	1.09	1.00	0	0.19	0.19	0.19	543	558	iTRAQ 4plex (K N-term); Oxidation (M)	G1:iTRAQ 4plex (K N-term):1000.00;K9:iTRAQ 4plex (K N-term):1000.00;M13:Oxidation (M):1000.00;K16:iTRAQ 4plex (K N-term):1000.00
90	209	A0A0M3GXC2	R.A(+144.10)ANHADGK(+144.10)PTVILAK(+144.10).T	Y	Y	87.73	29.03	1937.1423	2.3	485.2940	33.83	11	F11:9240	SC-GWM-B8.raw	11	4.229E7	4.04E7	4.534E7	4.206E7	1.00	0.96	1.07	0.99	4.229E7	4.04E7	4.534E7	4.206E7	1.00	0.96	1.07	0.99	0	0.17	0.40	0.16	374	388	iTRAQ 4plex (K N-term)	A1:iTRAQ 4plex (K N-term):1000.00;K8:iTRAQ 4plex (K N-term):1000.00;K15:iTRAQ 4plex (K N-term):1000.00
90	209	A0A0M3GXC2	K.I(+144.10)IQELEGN(+.98)FAGAGWNVVK(+144.10).V	Y	Y	87.04	28.85	2233.1985	-1.4	1117.6050	96.53	1	F1:31665	SC-GWM-B1.raw	6	1.023E6	9.515E5	1.026E6	9.286E5	1.00	0.93	1.00	0.91	1.023E6	9.515E5	1.026E6	9.286E5	1.00	0.93	1.00	0.91	0	0.16	0.17	0.10	273	290	iTRAQ 4plex (K N-term); Deamidation (NQ)	I1:iTRAQ 4plex (K N-term):1000.00;N8:Deamidation (NQ):104.64;K18:iTRAQ 4plex (K N-term):1000.00
90	209	A0A0M3GXC2	R.M(+144.10)(+15.99)YANNEDVFYYITLMN(+.98)ENYTHPDMPEGAEQDILK(+144.10).G	Y	Y	86.68	28.39	4372.9731	6.7	1094.2579	105.19	10	F10:35236	SC-GWM-B7.raw	2	1.266E5	1.227E5	1.213E5	1.437E5	1.00	0.97	0.96	1.14	1.266E5	1.227E5	1.213E5	1.437E5	1.00	0.97	0.96	1.14	0	0.02	0.09	0.16	678	711	iTRAQ 4plex (K N-term); Oxidation (M); Deamidation (NQ)	M1:iTRAQ 4plex (K N-term):1000.00;M1:Oxidation (M):65.04;N16:Deamidation (NQ):0.00;K34:iTRAQ 4plex (K N-term):1000.00
90	209	A0A0M3GXC2	R.V(+144.10)VPIVPDESR.T	Y	Y	85.24	29.21	1253.7101	-1.4	418.9100	49.88	8	F8:14949	SC-GWM-B5.raw	2	5.224E7	4.763E7	5.273E7	4.984E7	1.00	0.91	1.01	0.95	5.224E7	4.763E7	5.273E7	4.984E7	1.00	0.91	1.01	0.95	0	0.08	0.11	0.08	516	525	iTRAQ 4plex (K N-term)	V1:iTRAQ 4plex (K N-term):1000.00
90	209	A0A0M3GXC2	K.G(+144.10)IPGDQNIEHR.I	Y	Y	85.05	28.82	1378.7075	0.2	690.3611	29.72	11	F11:7869	SC-GWM-B8.raw	6	1.975E6	1.688E6	1.751E6	1.647E6	1.00	0.85	0.89	0.83	1.975E6	1.688E6	1.751E6	1.647E6	1.00	0.85	0.89	0.83	0	0.22	0.23	0.22	69	79	iTRAQ 4plex (K N-term)	G1:iTRAQ 4plex (K N-term):1000.00
90	209	A0A0M3GXC2	H.I(+144.10)ASFQSAATMYEVGFNHFWK(+144.10).A	Y	Y	84.70	28.36	2621.2981	-0.3	874.7731	100.13	10	F10:33456	SC-GWM-B7.raw	5	1.596E6	1.784E6	1.677E6	1.66E6	1.00	1.12	1.05	1.04	1.596E6	1.784E6	1.677E6	1.66E6	1.00	1.12	1.05	1.04	0	0.06	0.07	0.06	106	125	iTRAQ 4plex (K N-term)	I1:iTRAQ 4plex (K N-term):1000.00;K20:iTRAQ 4plex (K N-term):1000.00
90	209	A0A0M3GXC2	K.D(+144.10)LELGGHIASFQ(+.98)SAATMYEVGFNHFWK(+144.10).A	Y	Y	84.39	28.87	3343.6216	4.3	836.9163	107.09	9	F9:35111	SC-GWM-B6.raw	15	2.34E6	2.424E6	2.483E6	2.433E6	1.00	1.04	1.06	1.04	2.34E6	2.424E6	2.483E6	2.433E6	1.00	1.04	1.06	1.04	0	0.15	0.15	0.16	99	125	iTRAQ 4plex (K N-term); Deamidation (NQ)	D1:iTRAQ 4plex (K N-term):1000.00;Q12:Deamidation (NQ):57.78;K27:iTRAQ 4plex (K N-term):1000.00
90	209	A0A0M3GXC2	M.S(+144.10)TQLHDVDPIETQEWLDALSSVLEYEGGER.A	Y	Y	84.18	28.53	3559.7075	-1.4	1187.5748	116.83	12	F12:38974	SC-GWM-B9.raw	5	1.022E6	9.097E5	9.08E5	1.033E6	1.00	0.89	0.89	1.01	1.022E6	9.097E5	9.08E5	1.033E6	1.00	0.89	0.89	1.01	0	0.17	0.14	0.15	2	31	iTRAQ 4plex (K N-term)	S1:iTRAQ 4plex (K N-term):1000.00
90	209	A0A0M3GXC2	R.I(+144.10)GDLAWAAGDMHAR.G	Y	Y	83.00	27.84	1626.8058	-1.9	814.4086	66.57	5	F5:21225	SC-GWM-B2.raw	39	1.898E7	1.83E7	1.825E7	1.808E7	1.00	0.96	0.96	0.95	1.898E7	1.83E7	1.825E7	1.808E7	1.00	0.96	0.96	0.95	0	0.25	0.22	0.23	608	621	iTRAQ 4plex (K N-term)	I1:iTRAQ 4plex (K N-term):1000.00
90	209	A0A0M3GXC2	R.A(+144.10)YIPN(+.98)DYHVLGTDGFGR.S	Y	Y	82.95	29.16	2038.9869	-2.2	680.6681	72.68	9	F9:23068	SC-GWM-B6.raw	8	3.762E6	4.096E6	3.753E6	3.642E6	1.00	1.09	1.00	0.97	3.762E6	4.096E6	3.753E6	3.642E6	1.00	1.09	1.00	0.97	0	0.29	0.20	0.19	815	831	iTRAQ 4plex (K N-term); Deamidation (NQ)	A1:iTRAQ 4plex (K N-term):1000.00;N5:Deamidation (NQ):1000.00
90	209	A0A0M3GXC2	R.Y(+144.10)NVAVAALAALAEQ(+.98)GK(+144.10).V	Y	Y	81.46	28.17	1877.0502	0.4	626.6909	98.62	9	F9:32166	SC-GWM-B6.raw	1	7.402E4	7.492E4	7.772E4	6.727E4	1.00	1.01	1.05	0.91	7.402E4	7.492E4	7.772E4	6.727E4	1.00	1.01	1.05	0.91	-	-	-	-	847	862	iTRAQ 4plex (K N-term); Deamidation (NQ)	Y1:iTRAQ 4plex (K N-term):1000.00;Q14:Deamidation (NQ):85.25;K16:iTRAQ 4plex (K N-term):1000.00
90	209	A0A0M3GXC2	K.K(+144.10)(+144.10)VQLM(+15.99)GSGTILQEVIAGAELLK(+144.10).A	Y	Y	80.53	28.34	2745.6040	0.2	687.4084	110.08	9	F9:36403	SC-GWM-B6.raw	12	1.691E6	1.535E6	1.678E6	1.493E6	1.00	0.91	0.99	0.88	1.691E6	1.535E6	1.678E6	1.493E6	1.00	0.91	0.99	0.88	0	0.09	0.14	0.12	725	746	iTRAQ 4plex (K N-term); Oxidation (M)	K1:iTRAQ 4plex (K N-term):1000.00;K1:iTRAQ 4plex (K N-term):1000.00;M5:Oxidation (M):1000.00;K22:iTRAQ 4plex (K N-term):1000.00
90	209	A0A0M3GXC2	R.L(+144.10)HPLEAEK(+144.10)VPFVTSQLQGHDGPVIAATDYIR.S	Y	Y	80.33	27.98	3688.9819	2.4	923.2549	92.98	7	F7:30549	SC-GWM-B4.raw	1	2.97E5	2.323E5	2.522E5	1.831E5	1.00	0.78	0.85	0.62	2.97E5	2.323E5	2.522E5	1.831E5	1.00	0.78	0.85	0.62	0	0.09	0.06	0.17	777	807	iTRAQ 4plex (K N-term)	L1:iTRAQ 4plex (K N-term):1000.00;K8:iTRAQ 4plex (K N-term):1000.00
90	209	A0A0M3GXC2	F.C(+57.02)(+144.10)GDGEMDEPESQGAIALAAR.E	Y	Y	80.00	28.12	2219.9907	-0.5	741.0038	56.86	8	F8:17409	SC-GWM-B5.raw	1	1.174E5	1.121E5	1.176E5	1.041E5	1.00	0.95	1.00	0.89	1.174E5	1.121E5	1.176E5	1.041E5	1.00	0.95	1.00	0.89	-	-	-	-	227	246	Carbamidomethylation; iTRAQ 4plex (K N-term)	C1:Carbamidomethylation:1000.00;C1:iTRAQ 4plex (K N-term):1000.00
90	209	A0A0M3GXC2	R.M(+144.10)YANNEDVFYYITLMN(+.98)ENYTHPDMPEGAEQDILK(+144.10).G	Y	Y	79.60	27.79	4356.9785	6.4	1453.3428	109.27	2	F2:36732	SC-GWM-B10.raw	0	1.657E4	2.48E4	1.669E4	2.666E4	1.00	1.50	1.01	1.61	1.657E4	2.48E4	1.669E4	2.666E4	1.00	1.50	1.01	1.61	-	-	-	-	678	711	iTRAQ 4plex (K N-term); Deamidation (NQ)	M1:iTRAQ 4plex (K N-term):1000.00;N16:Deamidation (NQ):0.00;K34:iTRAQ 4plex (K N-term):1000.00
90	209	A0A0M3GXC2	R.E(+144.10)GLDNLIFVIN(+.98)C(+57.02)NLQR.L	Y	Y	79.45	27.84	2062.0640	2.8	1032.0421	96.95	1	F1:31889	SC-GWM-B1.raw	4	5.925E5	4.129E5	5.233E5	4.558E5	1.00	0.70	0.88	0.77	5.925E5	4.129E5	5.233E5	4.558E5	1.00	0.70	0.88	0.77	0	0.25	0.13	0.15	247	262	iTRAQ 4plex (K N-term); Deamidation (NQ); Carbamidomethylation	E1:iTRAQ 4plex (K N-term):1000.00;N11:Deamidation (NQ):18.53;C12:Carbamidomethylation:1000.00
90	209	A0A0M3GXC2	R.M(+144.10)YANNEDVFYYITLM(+15.99)N(+.98)ENYTHPDMPEGAEQDILK(+144.10).G	Y	Y	79.04	27.23	4372.9731	5.7	1094.2568	95.81	9	F9:31266	SC-GWM-B6.raw	2	9.296E4	7.489E4	6.444E4	6.329E4	1.00	0.81	0.69	0.68	9.296E4	7.489E4	6.444E4	6.329E4	1.00	0.81	0.69	0.68	0	0.21	0.22	0.40	678	711	iTRAQ 4plex (K N-term); Oxidation (M); Deamidation (NQ)	M1:iTRAQ 4plex (K N-term):1000.00;M15:Oxidation (M):27.52;N16:Deamidation (NQ):0.00;K34:iTRAQ 4plex (K N-term):1000.00
90	209	A0A0M3GXC2	Q.S(+144.10)AATMYEVGFNHFWK(+144.10).A	Y	Y	79.00	28.00	2075.0178	-1.0	692.6792	81.02	7	F7:26289	SC-GWM-B4.raw	2	2.642E5	1.988E5	1.959E5	1.771E5	1.00	0.75	0.74	0.67	2.642E5	1.988E5	1.959E5	1.771E5	1.00	0.75	0.74	0.67	0	0.18	0.24	0.20	111	125	iTRAQ 4plex (K N-term)	S1:iTRAQ 4plex (K N-term):1000.00;K15:iTRAQ 4plex (K N-term):1000.00
90	209	A0A0M3GXC2	R.L(+144.10)HPLEAEK(+144.10)VPFVTSQ(+.98)LQGHDGPVIAATDYIR.S	Y	Y	78.79	27.91	3689.9661	4.3	923.5027	91.39	7	F7:29966	SC-GWM-B4.raw	1	2.308E5	1.881E5	2.026E5	1.486E5	1.00	0.81	0.88	0.64	2.308E5	1.881E5	2.026E5	1.486E5	1.00	0.81	0.88	0.64	0	0.07	0.11	0.15	777	807	iTRAQ 4plex (K N-term); Deamidation (NQ)	L1:iTRAQ 4plex (K N-term):1000.00;K8:iTRAQ 4plex (K N-term):1000.00;Q15:Deamidation (NQ):14.04
90	209	A0A0M3GXC2	R.A(+144.10)QYLLENLLK(+144.10).Y	Y	Y	78.25	39.23	1491.8904	0.4	746.9528	86.00	9	F9:27795	SC-GWM-B6.raw	15	6.17E7	5.804E7	6.083E7	5.769E7	1.00	0.94	0.99	0.94	6.17E7	5.804E7	6.083E7	5.769E7	1.00	0.94	0.99	0.94	0	0.23	0.21	0.25	32	41	iTRAQ 4plex (K N-term)	A1:iTRAQ 4plex (K N-term):1000.00;K10:iTRAQ 4plex (K N-term):1000.00
90	209	A0A0M3GXC2	R.M(+144.10)(+15.99)EEC(+57.02)LDGDYQTYK(+144.10).S	Y	Y	77.41	27.82	1954.8531	3.6	978.4374	47.64	10	F10:14298	SC-GWM-B7.raw	3	1.31E6	8.836E5	1.295E6	7.601E5	1.00	0.67	0.99	0.58	1.31E6	8.836E5	1.295E6	7.601E5	1.00	0.67	0.99	0.58	0	0.21	0.08	0.26	313	325	iTRAQ 4plex (K N-term); Oxidation (M); Carbamidomethylation	M1:iTRAQ 4plex (K N-term):1000.00;M1:Oxidation (M):1000.00;C4:Carbamidomethylation:1000.00;K13:iTRAQ 4plex (K N-term):1000.00
90	209	A0A0M3GXC2	R.I(+144.10)GDLAWAAGDM(+15.99)HAR.G	Y	Y	76.85	27.45	1642.8008	-2.9	822.4053	56.99	8	F8:17516	SC-GWM-B5.raw	11	5.103E6	4.76E6	5.083E6	5.215E6	1.00	0.93	1.00	1.02	5.103E6	4.76E6	5.083E6	5.215E6	1.00	0.93	1.00	1.02	0	0.22	0.19	0.34	608	621	iTRAQ 4plex (K N-term); Oxidation (M)	I1:iTRAQ 4plex (K N-term):1000.00;M11:Oxidation (M):1000.00
90	209	A0A0M3GXC2	I.P(+144.10)VTDEQIESGDLPYLTFAPDTEEYK(+144.10).Y	Y	Y	76.23	27.66	3144.5269	-1.3	1049.1815	89.92	4	F4:29817	SC-GWM-B12.raw	1	5.307E4	6.76E4	7.211E4	5.748E4	1.00	1.27	1.36	1.08	5.307E4	6.76E4	7.211E4	5.748E4	1.00	1.27	1.36	1.08	0	0.22	0.13	0.09	426	450	iTRAQ 4plex (K N-term)	P1:iTRAQ 4plex (K N-term):1000.00;K25:iTRAQ 4plex (K N-term):1000.00
90	209	A0A0M3GXC2	R.L(+144.10)TEDQLNNFR.Q	Y	Y	76.07	27.74	1392.7119	-0.3	697.3630	55.86	8	F8:17426	SC-GWM-B5.raw	11	3.181E7	3.067E7	3.214E7	3.026E7	1.00	0.96	1.01	0.95	3.181E7	3.067E7	3.214E7	3.026E7	1.00	0.96	1.01	0.95	0	0.25	0.25	0.25	156	165	iTRAQ 4plex (K N-term)	L1:iTRAQ 4plex (K N-term):1000.00
90	209	A0A0M3GXC2	R.F(+144.10)FEVDRYNVAVAALAALAEQGK(+144.10).V	Y	Y	75.70	27.51	2669.4419	3.5	668.3701	111.73	11	F11:37650	SC-GWM-B8.raw	5	7.175E5	7.517E5	7.696E5	6.648E5	1.00	1.05	1.07	0.93	7.175E5	7.517E5	7.696E5	6.648E5	1.00	1.05	1.07	0.93	0	0.08	0.08	0.09	841	862	iTRAQ 4plex (K N-term)	F1:iTRAQ 4plex (K N-term):1000.00;K22:iTRAQ 4plex (K N-term):1000.00
90	209	A0A0M3GXC2	L.M(+144.10)GSGTILQEVIAGAELLK(+144.10).A	Y	Y	75.43	27.49	2117.2009	-0.8	706.7404	117.00	8	F8:39133	SC-GWM-B5.raw	1	2.955E5	3.142E5	2.991E5	3.064E5	1.00	1.06	1.01	1.04	2.955E5	3.142E5	2.991E5	3.064E5	1.00	1.06	1.01	1.04	-	-	-	-	729	746	iTRAQ 4plex (K N-term)	M1:iTRAQ 4plex (K N-term):1000.00;K18:iTRAQ 4plex (K N-term):1000.00
90	209	A0A0M3GXC2	K.A(+144.10)K(+144.10)GEGEEGDLVFFQ(+.98)GHVAPGIYAR.A	Y	Y	75.24	26.70	2835.4434	5.2	709.8718	74.46	11	F11:23798	SC-GWM-B8.raw	2	3.933E5	3.884E5	3.796E5	3.54E5	1.00	0.99	0.97	0.90	3.933E5	3.884E5	3.796E5	3.54E5	1.00	0.99	0.97	0.90	0	0.18	0.12	0.13	126	149	iTRAQ 4plex (K N-term); Deamidation (NQ)	A1:iTRAQ 4plex (K N-term):1000.00;K2:iTRAQ 4plex (K N-term):1000.00;Q14:Deamidation (NQ):1000.00
90	209	A0A0M3GXC2	R.A(+144.10)YIPNDYHVLGTDGFGR.S	Y	Y	74.94	26.81	2038.0029	0.0	680.3416	69.85	6	F6:22080	SC-GWM-B3.raw	13	1.521E7	1.496E7	1.55E7	1.55E7	1.00	0.98	1.02	1.02	1.521E7	1.496E7	1.55E7	1.55E7	1.00	0.98	1.02	1.02	0	0.17	0.14	0.23	815	831	iTRAQ 4plex (K N-term)	A1:iTRAQ 4plex (K N-term):1000.00
90	209	A0A0M3GXC2	K.R(+144.10)VVPIVPDESR.T	Y	Y	74.92	27.28	1409.8112	-1.0	705.9122	38.15	10	F10:11072	SC-GWM-B7.raw	4	1.987E6	1.914E6	2.239E6	1.929E6	1.00	0.96	1.13	0.97	1.987E6	1.914E6	2.239E6	1.929E6	1.00	0.96	1.13	0.97	0	0.29	0.12	0.24	515	525	iTRAQ 4plex (K N-term)	R1:iTRAQ 4plex (K N-term):1000.00
90	209	A0A0M3GXC2	K.G(+144.10)QQYTPQDK(+144.10).D	Y	Y	74.71	27.44	1351.6975	-0.8	676.8555	23.42	9	F9:5679	SC-GWM-B6.raw	1	3.134E4	3.844E4	3.926E4	3.807E4	1.00	1.23	1.25	1.21	3.134E4	3.844E4	3.926E4	3.807E4	1.00	1.23	1.25	1.21	0	0.33	0.83	0.91	543	551	iTRAQ 4plex (K N-term)	G1:iTRAQ 4plex (K N-term):1000.00;K9:iTRAQ 4plex (K N-term):1000.00
90	209	A0A0M3GXC2	R.M(+144.10)(+15.99)PHGTTTPYLNTVSVENEK(+144.10).G	Y	Y	73.81	27.62	2421.2090	0.5	808.0773	47.68	4	F4:14319	SC-GWM-B12.raw	3	1.146E6	1.099E6	1.265E6	1.179E6	1.00	0.96	1.10	1.03	1.146E6	1.099E6	1.265E6	1.179E6	1.00	0.96	1.10	1.03	0	0.20	0.22	0.32	50	68	iTRAQ 4plex (K N-term); Oxidation (M)	M1:iTRAQ 4plex (K N-term):1000.00;M1:Oxidation (M):1000.00;K19:iTRAQ 4plex (K N-term):1000.00
90	209	A0A0M3GXC2	K.G(+144.10)EGEEGDLVFFQGH.V	Y	Y	73.60	27.08	1663.7600	-2.1	832.8855	70.97	10	F10:22853	SC-GWM-B7.raw	1	2.706E5	3.441E5	2.934E5	2.804E5	1.00	1.27	1.08	1.04	2.706E5	3.441E5	2.934E5	2.804E5	1.00	1.27	1.08	1.04	0	0.02	0.01	0.05	128	141	iTRAQ 4plex (K N-term)	G1:iTRAQ 4plex (K N-term):1000.00
90	209	A0A0M3GXC2	R.D(+144.10)ALGGYLPQR.K	Y	Y	73.37	28.13	1232.6635	-0.3	411.8950	54.43	8	F8:16625	SC-GWM-B5.raw	5	2.414E7	2.23E7	2.355E7	2.194E7	1.00	0.92	0.98	0.91	2.414E7	2.23E7	2.355E7	2.194E7	1.00	0.92	0.98	0.91	0	0.17	0.19	0.19	457	466	iTRAQ 4plex (K N-term)	D1:iTRAQ 4plex (K N-term):1000.00
90	209	A0A0M3GXC2	K.D(+144.10)LELGGHIASFQSAATMYEVGFN(+.98)HFWK(+144.10).A	Y	Y	73.27	26.87	3343.6216	4.4	836.9163	108.78	9	F9:35698	SC-GWM-B6.raw	2	1.656E5	1.807E5	1.786E5	2.004E5	1.00	1.09	1.08	1.21	1.656E5	1.807E5	1.786E5	2.004E5	1.00	1.09	1.08	1.21	0	0.11	0.13	0.21	99	125	iTRAQ 4plex (K N-term); Deamidation (NQ)	D1:iTRAQ 4plex (K N-term):1000.00;N23:Deamidation (NQ):35.14;K27:iTRAQ 4plex (K N-term):1000.00
90	209	A0A0M3GXC2	L.P(+144.10)YLTFAPDTEEYK(+144.10).Y	Y	Y	72.36	27.27	1860.9388	1.3	931.4779	68.47	5	F5:21837	SC-GWM-B2.raw	2	8.826E5	8.163E5	9.219E5	8.706E5	1.00	0.92	1.04	0.99	8.826E5	8.163E5	9.219E5	8.706E5	1.00	0.92	1.04	0.99	0	0.19	0.22	0.11	438	450	iTRAQ 4plex (K N-term)	P1:iTRAQ 4plex (K N-term):1000.00;K13:iTRAQ 4plex (K N-term):1000.00
90	209	A0A0M3GXC2	F.C(+57.02)(+144.10)GDGEM(+15.99)DEPESQGAIALAAR.E	Y	Y	72.29	26.94	2235.9858	0.2	746.3361	50.29	7	F7:15145	SC-GWM-B4.raw	0	5.222E4	4.255E4	4.155E4	4.576E4	1.00	0.81	0.80	0.88	5.222E4	4.255E4	4.155E4	4.576E4	1.00	0.81	0.80	0.88	-	-	-	-	227	246	Carbamidomethylation; iTRAQ 4plex (K N-term); Oxidation (M)	C1:Carbamidomethylation:1000.00;C1:iTRAQ 4plex (K N-term):1000.00;M6:Oxidation (M):1000.00
90	209	A0A0M3GXC2	R.M(+144.10)YANNEDVFYYITLMNENYTHPDM(+15.99)PEGAEQDILK(+144.10).G	Y	Y	71.93	26.79	4371.9893	0.9	1094.0056	106.14	12	F12:34978	SC-GWM-B9.raw	3	1.964E5	1.75E5	1.923E5	1.884E5	1.00	0.89	0.98	0.96	1.964E5	1.75E5	1.923E5	1.884E5	1.00	0.89	0.98	0.96	0	0.11	0.17	0.12	678	711	iTRAQ 4plex (K N-term); Oxidation (M)	M1:iTRAQ 4plex (K N-term):1000.00;M24:Oxidation (M):9.99;K34:iTRAQ 4plex (K N-term):1000.00
90	209	A0A0M3GXC2	K.V(+144.10)PFVTSQ(+.98)LQGHDGPVIAATDYIR.S	Y	Y	71.75	26.90	2628.3669	5.7	877.1346	81.12	10	F10:26400	SC-GWM-B7.raw	0	1.564E5	1.352E5	1.443E5	1.378E5	1.00	0.86	0.92	0.88	1.564E5	1.352E5	1.443E5	1.378E5	1.00	0.86	0.92	0.88	-	-	-	-	785	807	iTRAQ 4plex (K N-term); Deamidation (NQ)	V1:iTRAQ 4plex (K N-term):1000.00;Q7:Deamidation (NQ):0.00
90	209	A0A0M3GXC2	R.M(+144.10)(+15.99)YANNEDVFYYITLMNENYTHPDMPEGAEQDILK(+144.10).G	Y	Y	71.39	26.86	4371.9893	-1.3	1094.0032	105.27	10	F10:35171	SC-GWM-B7.raw	1	8.2E4	8.692E4	8.299E4	8.466E4	1.00	1.06	1.01	1.03	8.2E4	8.692E4	8.299E4	8.466E4	1.00	1.06	1.01	1.03	0	0.37	0.08	0.14	678	711	iTRAQ 4plex (K N-term); Oxidation (M)	M1:iTRAQ 4plex (K N-term):1000.00;M1:Oxidation (M):95.14;K34:iTRAQ 4plex (K N-term):1000.00
90	209	A0A0M3GXC2	R.W(+144.10)NAAAIVLR.A	Y	Y	70.94	33.13	1156.6838	-0.4	579.3489	68.93	11	F11:21808	SC-GWM-B8.raw	5	4.023E7	4.025E7	4.59E7	3.958E7	1.00	1.00	1.14	0.98	4.023E7	4.025E7	4.59E7	3.958E7	1.00	1.00	1.14	0.98	0	0.12	0.11	0.11	86	94	iTRAQ 4plex (K N-term)	W1:iTRAQ 4plex (K N-term):1000.00
90	209	A0A0M3GXC2	K.V(+144.10)PFVTSQLQ(+.98)GHDGPVIAATDYIR.S	Y	Y	70.22	26.63	2628.3669	7.0	1315.2000	80.02	9	F9:25601	SC-GWM-B6.raw	1	3.251E4	2.854E4	2.934E4	3.325E4	1.00	0.88	0.90	1.02	3.251E4	2.854E4	2.934E4	3.325E4	1.00	0.88	0.90	1.02	-	-	-	-	785	807	iTRAQ 4plex (K N-term); Deamidation (NQ)	V1:iTRAQ 4plex (K N-term):1000.00;Q9:Deamidation (NQ):19.87
90	209	A0A0M3GXC2	R.T(+144.10)FGMEGMFR.Q	Y	Y	70.14	27.36	1218.5647	-0.9	610.2891	69.89	5	F5:22235	SC-GWM-B2.raw	9	3.339E7	3.116E7	3.037E7	3.123E7	1.00	0.93	0.91	0.94	3.339E7	3.116E7	3.037E7	3.123E7	1.00	0.93	0.91	0.94	0	0.33	0.12	0.33	526	534	iTRAQ 4plex (K N-term)	T1:iTRAQ 4plex (K N-term):1000.00
90	209	A0A0M3GXC2	R.M(+144.10)YANNEDVFYYITLM(+15.99)NENYTHPDMPEGAEQDILK(+144.10).G	Y	Y	69.13	26.89	4371.9893	0.6	1094.0052	99.23	2	F2:32954	SC-GWM-B10.raw	5	2.014E5	1.996E5	1.991E5	2.155E5	1.00	0.99	0.99	1.07	2.014E5	1.996E5	1.991E5	2.155E5	1.00	0.99	0.99	1.07	0	0.19	0.14	0.18	678	711	iTRAQ 4plex (K N-term); Oxidation (M)	M1:iTRAQ 4plex (K N-term):1000.00;M15:Oxidation (M):34.08;K34:iTRAQ 4plex (K N-term):1000.00
90	209	A0A0M3GXC2	K.E(+144.10)TVQQAIEK(+144.10).Y	Y	Y	68.56	26.48	1332.7493	0.1	667.3820	36.98	8	F8:10420	SC-GWM-B5.raw	3	2.295E7	2.001E7	2.258E7	2.071E7	1.00	0.87	0.98	0.90	2.295E7	2.001E7	2.258E7	2.071E7	1.00	0.87	0.98	0.90	0	0.22	0.25	0.24	866	874	iTRAQ 4plex (K N-term)	E1:iTRAQ 4plex (K N-term):1000.00;K9:iTRAQ 4plex (K N-term):1000.00
90	209	A0A0M3GXC2	F.V(+144.10)TSQLQGHDGPVIAATDYIR.S	Y	Y	68.20	26.58	2284.1934	-1.8	762.4037	66.04	3	F3:20787	SC-GWM-B11.raw	4	1.591E6	1.693E6	1.711E6	1.8E6	1.00	1.06	1.08	1.13	1.591E6	1.693E6	1.711E6	1.8E6	1.00	1.06	1.08	1.13	0	0.17	0.09	0.23	788	807	iTRAQ 4plex (K N-term)	V1:iTRAQ 4plex (K N-term):1000.00
90	209	A0A0M3GXC2	R.F(+144.10)DIPVTDEQ(+.98)IESGDLPYLTFAPDTEEYK(+144.10).Y	Y	Y	68.11	26.44	3520.6904	6.2	1174.5780	104.04	8	F8:34577	SC-GWM-B5.raw	1	1.653E5	1.698E5	1.699E5	1.643E5	1.00	1.03	1.03	0.99	1.653E5	1.698E5	1.699E5	1.643E5	1.00	1.03	1.03	0.99	0	0.05	0.11	0.06	423	450	iTRAQ 4plex (K N-term); Deamidation (NQ)	F1:iTRAQ 4plex (K N-term):1000.00;Q9:Deamidation (NQ):1000.00;K28:iTRAQ 4plex (K N-term):1000.00
90	209	A0A0M3GXC2	R.E(+144.10)GLDNLIFVINC(+57.02)N(+.98)LQR.L	Y	Y	68.06	26.86	2062.0640	-1.3	688.3610	110.28	4	F4:37115	SC-GWM-B12.raw	1	3.4E4	2.919E4	2.927E4	3.103E4	1.00	0.86	0.86	0.91	3.4E4	2.919E4	2.927E4	3.103E4	1.00	0.86	0.86	0.91	-	-	-	-	247	262	iTRAQ 4plex (K N-term); Carbamidomethylation; Deamidation (NQ)	E1:iTRAQ 4plex (K N-term):1000.00;C12:Carbamidomethylation:1000.00;N13:Deamidation (NQ):26.31
90	209	A0A0M3GXC2	N.C(+57.02)(+144.10)VSYDPTFQYEVAVIVQDGLR.R	Y	Y	67.97	26.62	2602.2859	0.5	868.4363	112.40	4	F4:38081	SC-GWM-B12.raw	10	7.324E5	8.221E5	8.285E5	8.57E5	1.00	1.12	1.13	1.17	7.324E5	8.221E5	8.285E5	8.57E5	1.00	1.12	1.13	1.17	0	0.19	0.18	0.20	656	676	Carbamidomethylation; iTRAQ 4plex (K N-term)	C1:Carbamidomethylation:1000.00;C1:iTRAQ 4plex (K N-term):1000.00
90	209	A0A0M3GXC2	R.K(+144.10)(+144.10)PTQ(+.98)EVLEVPELSAFDAQLK(+144.10).S	Y	Y	67.66	26.68	2674.4795	6.9	1338.2562	83.43	11	F11:27129	SC-GWM-B8.raw	0	7.076E4	5.915E4	6.341E4	7.033E4	1.00	0.84	0.90	0.99	7.076E4	5.915E4	6.341E4	7.033E4	1.00	0.84	0.90	0.99	-	-	-	-	467	486	iTRAQ 4plex (K N-term); Deamidation (NQ)	K1:iTRAQ 4plex (K N-term):1000.00;K1:iTRAQ 4plex (K N-term):1000.00;Q4:Deamidation (NQ):43.17;K20:iTRAQ 4plex (K N-term):1000.00
90	209	A0A0M3GXC2	N.V(+144.10)AVAALAALAEQGK(+144.10).V	Y	Y	67.36	26.58	1598.9598	2.1	533.9950	80.84	10	F10:26238	SC-GWM-B7.raw	2	3.676E5	3.994E5	3.904E5	3.743E5	1.00	1.09	1.06	1.02	3.676E5	3.994E5	3.904E5	3.743E5	1.00	1.09	1.06	1.02	0	0.09	0.08	0.14	849	862	iTRAQ 4plex (K N-term)	V1:iTRAQ 4plex (K N-term):1000.00;K14:iTRAQ 4plex (K N-term):1000.00
90	209	A0A0M3GXC2	R.M(+144.10)YAN(+.98)NEDVFYYITLM(+15.99)N(+.98)ENYTHPDMPEGAEQDILK(+144.10).G	Y	Y	67.05	26.51	4373.9575	1.5	1094.4983	107.15	11	F11:35843	SC-GWM-B8.raw	0	2.314E4	1.849E4	1.901E4	2.125E4	1.00	0.80	0.82	0.92	2.314E4	1.849E4	1.901E4	2.125E4	1.00	0.80	0.82	0.92	-	-	-	-	678	711	iTRAQ 4plex (K N-term); Deamidation (NQ); Oxidation (M)	M1:iTRAQ 4plex (K N-term):1000.00;N4:Deamidation (NQ):10.11;M15:Oxidation (M):4.25;N16:Deamidation (NQ):0.00;K34:iTRAQ 4plex (K N-term):1000.00
90	209	A0A0M3GXC2	S.G(+144.10)TILQEVIAGAELLK(+144.10).A	Y	Y	66.48	26.28	1842.1069	1.0	615.0435	116.83	6	F6:38945	SC-GWM-B3.raw	1	1.191E5	1.223E5	1.24E5	1.031E5	1.00	1.03	1.04	0.87	1.191E5	1.223E5	1.24E5	1.031E5	1.00	1.03	1.04	0.87	-	-	-	-	732	746	iTRAQ 4plex (K N-term)	G1:iTRAQ 4plex (K N-term):1000.00;K15:iTRAQ 4plex (K N-term):1000.00
90	209	A0A0M3GXC2	R.L(+144.10)TEDQLN(+.98)NFR.Q	Y	Y	66.47	26.38	1393.6959	0.4	697.8555	58.61	8	F8:18101	SC-GWM-B5.raw	9	7.017E6	6.153E6	6.125E6	5.724E6	1.00	0.88	0.87	0.82	7.017E6	6.153E6	6.125E6	5.724E6	1.00	0.88	0.87	0.82	0	0.18	0.21	0.22	156	165	iTRAQ 4plex (K N-term); Deamidation (NQ)	L1:iTRAQ 4plex (K N-term):1000.00;N7:Deamidation (NQ):23.10
90	209	A0A0M3GXC2	G.K(+144.10)(+144.10)IIQELEGNFAGAGWNVVK(+144.10).V	Y	Y	65.86	25.95	2504.4116	-1.9	835.8096	93.35	6	F6:30685	SC-GWM-B3.raw	2	1.76E5	1.614E5	1.803E5	1.811E5	1.00	0.92	1.02	1.03	1.76E5	1.614E5	1.803E5	1.811E5	1.00	0.92	1.02	1.03	0	0.13	0.11	0.28	272	290	iTRAQ 4plex (K N-term)	K1:iTRAQ 4plex (K N-term):1000.00;K1:iTRAQ 4plex (K N-term):1000.00;K19:iTRAQ 4plex (K N-term):1000.00
90	209	A0A0M3GXC2	R.M(+144.10)YANNEDVFYYITLMN(+.98)ENYTHPDM(+15.99)PEGAEQDILK(+144.10).G	Y	Y	65.85	26.03	4372.9731	4.1	1094.2550	105.30	12	F12:34766	SC-GWM-B9.raw	1	1.204E5	1.091E5	1.257E5	1.141E5	1.00	0.91	1.04	0.95	1.204E5	1.091E5	1.257E5	1.141E5	1.00	0.91	1.04	0.95	0	0.16	0.14	0.12	678	711	iTRAQ 4plex (K N-term); Deamidation (NQ); Oxidation (M)	M1:iTRAQ 4plex (K N-term):1000.00;N16:Deamidation (NQ):7.32;M24:Oxidation (M):13.05;K34:iTRAQ 4plex (K N-term):1000.00
90	209	A0A0M3GXC2	K.G(+144.10)QQYTPQ(+.98)DK(+144.10)DQLMFYK(+144.10).E	Y	Y	65.09	25.79	2422.2205	4.6	808.4178	61.83	8	F8:19260	SC-GWM-B5.raw	0	6.857E4	7.074E4	7.186E4	6.95E4	1.00	1.03	1.05	1.01	6.857E4	7.074E4	7.186E4	6.95E4	1.00	1.03	1.05	1.01	-	-	-	-	543	558	iTRAQ 4plex (K N-term); Deamidation (NQ)	G1:iTRAQ 4plex (K N-term):1000.00;Q7:Deamidation (NQ):10.93;K9:iTRAQ 4plex (K N-term):1000.00;K16:iTRAQ 4plex (K N-term):1000.00
90	209	A0A0M3GXC2	R.R(+144.10)DALGGYLPQR.K	Y	Y	64.83	26.46	1388.7646	0.1	463.9289	46.32	6	F6:13550	SC-GWM-B3.raw	6	5.893E6	4.893E6	5.474E6	4.782E6	1.00	0.83	0.93	0.81	5.893E6	4.893E6	5.474E6	4.782E6	1.00	0.83	0.93	0.81	0	0.25	0.21	0.21	456	466	iTRAQ 4plex (K N-term)	R1:iTRAQ 4plex (K N-term):1000.00
90	209	A0A0M3GXC2	K.V(+144.10)PFVTSQLQGHD.G	Y	Y	64.69	26.15	1470.7589	0.1	736.3868	61.86	9	F9:19109	SC-GWM-B6.raw	1	1.888E5	1.884E5	1.847E5	1.791E5	1.00	1.00	0.98	0.95	1.888E5	1.884E5	1.847E5	1.791E5	1.00	1.00	0.98	0.95	-	-	-	-	785	796	iTRAQ 4plex (K N-term)	V1:iTRAQ 4plex (K N-term):1000.00
90	209	A0A0M3GXC2	K.D(+144.10)LELGGHIASFQ(+.98)SAATMYEVGFN(+.98)HFWK(+144.10).A	Y	Y	64.25	25.77	3344.6055	5.3	837.1631	108.99	9	F9:35736	SC-GWM-B6.raw	0	1.158E5	1.167E5	1.096E5	1.12E5	1.00	1.01	0.95	0.97	1.158E5	1.167E5	1.096E5	1.12E5	1.00	1.01	0.95	0.97	-	-	-	-	99	125	iTRAQ 4plex (K N-term); Deamidation (NQ)	D1:iTRAQ 4plex (K N-term):1000.00;Q12:Deamidation (NQ):1000.00;N23:Deamidation (NQ):1000.00;K27:iTRAQ 4plex (K N-term):1000.00
90	209	A0A0M3GXC2	P.T(+144.10)QEVLEVPELSAFDAQLK(+144.10).S	Y	Y	64.10	25.86	2304.2456	-5.1	769.0852	89.77	9	F9:29141	SC-GWM-B6.raw	1	2.398E5	2.514E5	2.354E5	2.237E5	1.00	1.05	0.98	0.93	2.398E5	2.514E5	2.354E5	2.237E5	1.00	1.05	0.98	0.93	-	-	-	-	469	486	iTRAQ 4plex (K N-term)	T1:iTRAQ 4plex (K N-term):1000.00;K18:iTRAQ 4plex (K N-term):1000.00
90	209	A0A0M3GXC2	R.G(+144.10)FLLGGTAGR.T	Y	Y	63.25	25.82	1091.6208	-0.1	364.8809	52.05	10	F10:15873	SC-GWM-B7.raw	7	5.564E7	5.021E7	5.525E7	5.454E7	1.00	0.90	0.99	0.98	5.564E7	5.021E7	5.525E7	5.454E7	1.00	0.90	0.99	0.98	0	0.05	0.13	0.14	622	631	iTRAQ 4plex (K N-term)	G1:iTRAQ 4plex (K N-term):1000.00
90	209	A0A0M3GXC2	P.V(+144.10)TDEQIESGDLPYLTFAPDTEEYK(+144.10).Y	Y	Y	63.04	25.91	3047.4741	-0.9	1016.8311	90.62	4	F4:30077	SC-GWM-B12.raw	0	2.468E4	3.532E4	3.011E4	2.685E4	1.00	1.43	1.22	1.09	2.468E4	3.532E4	3.011E4	2.685E4	1.00	1.43	1.22	1.09	-	-	-	-	427	450	iTRAQ 4plex (K N-term)	V1:iTRAQ 4plex (K N-term):1000.00;K24:iTRAQ 4plex (K N-term):1000.00
90	209	A0A0M3GXC2	R.L(+144.10)TEDQLNN(+.98)FR.Q	Y	Y	62.91	26.24	1393.6959	-1.2	697.8544	56.80	1	F1:17196	SC-GWM-B1.raw	1	4.194E5	4.863E5	5.024E5	4.839E5	1.00	1.16	1.20	1.15	4.194E5	4.863E5	5.024E5	4.839E5	1.00	1.16	1.20	1.15	-	-	-	-	156	165	iTRAQ 4plex (K N-term); Deamidation (NQ)	L1:iTRAQ 4plex (K N-term):1000.00;N8:Deamidation (NQ):24.44
90	209	A0A0M3GXC2	N.H(+144.10)ADGK(+144.10)PTVILAK(+144.10).T	Y	Y	61.82	25.66	1681.0251	-1.5	841.5186	32.30	10	F10:8751	SC-GWM-B7.raw	3	7.757E5	8.107E5	8.282E5	7.773E5	1.00	1.05	1.07	1.00	7.757E5	8.107E5	8.282E5	7.773E5	1.00	1.05	1.07	1.00	0	0.10	0.09	0.14	377	388	iTRAQ 4plex (K N-term)	H1:iTRAQ 4plex (K N-term):1000.00;K5:iTRAQ 4plex (K N-term):1000.00;K12:iTRAQ 4plex (K N-term):1000.00
90	209	A0A0M3GXC2	P.H(+144.10)GTTTPYLNTVSVENEK(+144.10).G	Y	Y	61.32	25.80	2177.1208	0.3	726.7144	46.39	4	F4:13800	SC-GWM-B12.raw	2	5.139E5	5.011E5	5.339E5	4.624E5	1.00	0.98	1.04	0.90	5.139E5	5.011E5	5.339E5	4.624E5	1.00	0.98	1.04	0.90	0	0.06	0.09	0.16	52	68	iTRAQ 4plex (K N-term)	H1:iTRAQ 4plex (K N-term):1000.00;K17:iTRAQ 4plex (K N-term):1000.00
90	209	A0A0M3GXC2	K.V(+144.10)SK(+144.10)ETVQQAIEK(+144.10).Y	Y	Y	60.88	25.53	1791.0468	-0.9	598.0223	46.09	10	F10:13707	SC-GWM-B7.raw	2	2.981E5	3.823E5	3.904E5	2.788E5	1.00	1.28	1.31	0.94	2.981E5	3.823E5	3.904E5	2.788E5	1.00	1.28	1.31	0.94	0	0	0	0	863	874	iTRAQ 4plex (K N-term)	V1:iTRAQ 4plex (K N-term):1000.00;K3:iTRAQ 4plex (K N-term):1000.00;K12:iTRAQ 4plex (K N-term):1000.00
90	209	A0A0M3GXC2	M.G(+144.10)SGTILQEVIAGAELLK(+144.10).A	Y	Y	60.83	25.73	1986.1604	1.5	663.0617	115.84	5	F5:39143	SC-GWM-B2.raw	3	2.635E5	2.857E5	2.793E5	2.618E5	1.00	1.08	1.06	0.99	2.635E5	2.857E5	2.793E5	2.618E5	1.00	1.08	1.06	0.99	0	0.28	0.27	0.37	730	746	iTRAQ 4plex (K N-term)	G1:iTRAQ 4plex (K N-term):1000.00;K17:iTRAQ 4plex (K N-term):1000.00
90	209	A0A0M3GXC2	N.F(+144.10)AGAGWNVVK(+144.10).V	Y	Y	60.77	25.63	1335.7543	2.2	668.8859	60.56	7	F7:18802	SC-GWM-B4.raw	2	5.027E5	5.092E5	5.198E5	4.811E5	1.00	1.01	1.03	0.96	5.027E5	5.092E5	5.198E5	4.811E5	1.00	1.01	1.03	0.96	0	0.01	0.02	0.02	281	290	iTRAQ 4plex (K N-term)	F1:iTRAQ 4plex (K N-term):1000.00;K10:iTRAQ 4plex (K N-term):1000.00
90	209	A0A0M3GXC2	R.Q(+144.10)EVDGHGLPSYPHPH.L	Y	Y	60.61	25.51	1812.8665	4.8	454.2261	40.80	5	F5:12272	SC-GWM-B2.raw	9	4.922E6	4.466E6	4.846E6	4.118E6	1.00	0.91	0.98	0.84	4.922E6	4.466E6	4.846E6	4.118E6	1.00	0.91	0.98	0.84	0	0.32	0.16	0.30	166	180	iTRAQ 4plex (K N-term)	Q1:iTRAQ 4plex (K N-term):1000.00
90	209	A0A0M3GXC2	R.L(+144.10)HPLEAEK(+144.10).V	Y	Y	60.35	29.34	1223.7117	0.5	612.8634	31.24	1	F1:8383	SC-GWM-B1.raw	6	6.683E7	6.139E7	6.493E7	6.111E7	1.00	0.92	0.97	0.91	6.683E7	6.139E7	6.493E7	6.111E7	1.00	0.92	0.97	0.91	0	0.13	0.15	0.15	777	784	iTRAQ 4plex (K N-term)	L1:iTRAQ 4plex (K N-term):1000.00;K8:iTRAQ 4plex (K N-term):1000.00
90	209	A0A0M3GXC2	R.E(+144.10)GLDN(+.98)LIFVIN(+.98)C(+57.02)NLQR.L	Y	Y	59.82	25.57	2063.0479	0.1	688.6899	109.98	8	F8:36732	SC-GWM-B5.raw	0	4.57E4	3.327E4	2.939E4	3.243E4	1.00	0.73	0.64	0.71	4.57E4	3.327E4	2.939E4	3.243E4	1.00	0.73	0.64	0.71	-	-	-	-	247	262	iTRAQ 4plex (K N-term); Deamidation (NQ); Carbamidomethylation	E1:iTRAQ 4plex (K N-term):1000.00;N5:Deamidation (NQ):71.07;N11:Deamidation (NQ):14.63;C12:Carbamidomethylation:1000.00
90	209	A0A0M3GXC2	F.V(+144.10)TSQLQ(+.98)GHDGPVIAATDYIR.S	Y	Y	59.38	25.60	2285.1772	5.6	762.7373	65.64	1	F1:20551	SC-GWM-B1.raw	0	1.418E5	1.498E5	1.651E5	1.498E5	1.00	1.06	1.16	1.06	1.418E5	1.498E5	1.651E5	1.498E5	1.00	1.06	1.16	1.06	0	0.03	0.07	0.04	788	807	iTRAQ 4plex (K N-term); Deamidation (NQ)	V1:iTRAQ 4plex (K N-term):1000.00;Q6:Deamidation (NQ):32.28
90	209	A0A0M3GXC2	M.G(+144.10)LGPIMAIYQAR.F	Y	Y	59.26	25.13	1432.7982	-0.9	478.6063	78.64	12	F12:25353	SC-GWM-B9.raw	4	4.93E5	5.327E5	4.807E5	4.313E5	1.00	1.08	0.97	0.87	4.93E5	5.327E5	4.807E5	4.313E5	1.00	1.08	0.97	0.87	0	0.11	0.09	0.12	194	205	iTRAQ 4plex (K N-term)	G1:iTRAQ 4plex (K N-term):1000.00
90	209	A0A0M3GXC2	R.E(+144.10)HFFN(+.98)TPELK(+144.10).A	Y	Y	59.06	25.52	1549.8020	-0.7	775.9077	56.01	1	F1:16965	SC-GWM-B1.raw	4	1.393E6	1.217E6	1.327E6	1.141E6	1.00	0.87	0.95	0.82	1.393E6	1.217E6	1.327E6	1.141E6	1.00	0.87	0.95	0.82	0	0.17	0.13	0.17	334	343	iTRAQ 4plex (K N-term); Deamidation (NQ)	E1:iTRAQ 4plex (K N-term):1000.00;N5:Deamidation (NQ):1000.00;K10:iTRAQ 4plex (K N-term):1000.00
90	209	A0A0M3GXC2	K.I(+144.10)IQELEGNFAGAGWN(+.98)VVK(+144.10).V	Y	Y	58.87	25.27	2233.1985	2.6	745.4087	103.67	3	F3:34361	SC-GWM-B11.raw	1	9.233E4	9.509E4	9.345E4	8.994E4	1.00	1.03	1.01	0.97	9.233E4	9.509E4	9.345E4	8.994E4	1.00	1.03	1.01	0.97	-	-	-	-	273	290	iTRAQ 4plex (K N-term); Deamidation (NQ)	I1:iTRAQ 4plex (K N-term):1000.00;N15:Deamidation (NQ):58.52;K18:iTRAQ 4plex (K N-term):1000.00
90	209	A0A0M3GXC2	V.P(+144.10)ELSAFDAQLK(+144.10).S	Y	Y	58.64	25.46	1505.8333	0.4	753.9242	63.76	7	F7:19933	SC-GWM-B4.raw	2	4.943E5	5.396E5	6.267E5	4.952E5	1.00	1.09	1.27	1.00	4.943E5	5.396E5	6.267E5	4.952E5	1.00	1.09	1.27	1.00	0	0.08	0.10	0.10	476	486	iTRAQ 4plex (K N-term)	P1:iTRAQ 4plex (K N-term):1000.00;K11:iTRAQ 4plex (K N-term):1000.00
90	209	A0A0M3GXC2	R.W(+144.10)N(+.98)AAAIVLR.A	Y	Y	58.48	25.87	1157.6678	-0.7	579.8408	72.34	6	F6:23049	SC-GWM-B3.raw	2	4.122E6	4.262E6	4.388E6	3.543E6	1.00	1.03	1.06	0.86	4.122E6	4.262E6	4.388E6	3.543E6	1.00	1.03	1.06	0.86	0	0.16	0.11	0.18	86	94	iTRAQ 4plex (K N-term); Deamidation (NQ)	W1:iTRAQ 4plex (K N-term):1000.00;N2:Deamidation (NQ):1000.00
90	209	A0A0M3GXC2	R.Q(+144.10)YGIWNPK(+144.10).G	Y	Y	58.28	36.69	1292.7120	0.9	647.3639	52.58	12	F12:15806	SC-GWM-B9.raw	7	3.249E7	2.785E7	2.962E7	3.004E7	1.00	0.86	0.91	0.92	3.249E7	2.785E7	2.962E7	3.004E7	1.00	0.86	0.91	0.92	0	0.12	0.12	0.17	535	542	iTRAQ 4plex (K N-term)	Q1:iTRAQ 4plex (K N-term):1000.00;K8:iTRAQ 4plex (K N-term):1000.00
90	209	A0A0M3GXC2	K.K(+144.10)(+144.10)VQLMGSGTILQ(+.98)EVIAGAELLK(+144.10).A	Y	Y	58.07	26.05	2730.5930	6.4	1366.3125	116.47	10	F10:39164	SC-GWM-B7.raw	2	1.938E5	1.491E5	1.87E5	1.781E5	1.00	0.77	0.97	0.92	1.938E5	1.491E5	1.87E5	1.781E5	1.00	0.77	0.97	0.92	0	0.09	0.12	0.05	725	746	iTRAQ 4plex (K N-term); Deamidation (NQ)	K1:iTRAQ 4plex (K N-term):1000.00;K1:iTRAQ 4plex (K N-term):1000.00;Q12:Deamidation (NQ):71.55;K22:iTRAQ 4plex (K N-term):1000.00
90	209	A0A0M3GXC2	P.E(+144.10)LSAFDAQLK(+144.10).S	Y	Y	57.84	25.40	1408.7805	-3.1	705.3953	61.36	6	F6:19050	SC-GWM-B3.raw	1	5.799E5	6.028E5	5.778E5	5.438E5	1.00	1.04	1.00	0.94	5.799E5	6.028E5	5.778E5	5.438E5	1.00	1.04	1.00	0.94	0	0.00	0.14	0.10	477	486	iTRAQ 4plex (K N-term)	E1:iTRAQ 4plex (K N-term):1000.00;K10:iTRAQ 4plex (K N-term):1000.00
90	209	A0A0M3GXC2	R.Q(+144.10)RM(+15.99)EEC(+57.02)LDGDYQTYK(+144.10).S	Y	Y	57.59	25.16	2239.0129	-1.4	747.3439	41.67	8	F8:12026	SC-GWM-B5.raw	1	1.676E5	9.5E4	1.738E5	8.817E4	1.00	0.57	1.04	0.53	1.676E5	9.5E4	1.738E5	8.817E4	1.00	0.57	1.04	0.53	0	0.15	0.10	0.12	311	325	iTRAQ 4plex (K N-term); Oxidation (M); Carbamidomethylation	Q1:iTRAQ 4plex (K N-term):1000.00;M3:Oxidation (M):1000.00;C6:Carbamidomethylation:1000.00;K15:iTRAQ 4plex (K N-term):1000.00
90	209	A0A0M3GXC2	N.C(+57.02)(+144.10)VSYDPTFQ(+.98)YEVAVIVQDGLR.R	Y	Y	57.59	25.28	2603.2698	6.4	868.7694	111.88	4	F4:37894	SC-GWM-B12.raw	1	2.731E5	2.997E5	3.159E5	3.107E5	1.00	1.10	1.16	1.14	2.731E5	2.997E5	3.159E5	3.107E5	1.00	1.10	1.16	1.14	0	0.10	0.15	0.12	656	676	Carbamidomethylation; iTRAQ 4plex (K N-term); Deamidation (NQ)	C1:Carbamidomethylation:1000.00;C1:iTRAQ 4plex (K N-term):1000.00;Q9:Deamidation (NQ):80.00
90	209	A0A0M3GXC2	R.T(+144.10)TLNGEGLQHEDGHSHIQADLIPN.C	Y	Y	57.58	25.13	2739.3335	-1.5	685.8396	55.74	1	F1:17103	SC-GWM-B1.raw	2	5.878E5	5.727E5	5.609E5	5.557E5	1.00	0.97	0.95	0.95	5.878E5	5.727E5	5.609E5	5.557E5	1.00	0.97	0.95	0.95	0	0.12	0.13	0.09	632	655	iTRAQ 4plex (K N-term)	T1:iTRAQ 4plex (K N-term):1000.00
90	209	A0A0M3GXC2	R.T(+144.10)FGM(+15.99)EGMFR.Q	Y	Y	57.21	28.54	1234.5597	0.6	618.2875	53.04	10	F10:16246	SC-GWM-B7.raw	5	1.354E7	1.168E7	1.357E7	1.073E7	1.00	0.86	1.00	0.79	1.354E7	1.168E7	1.357E7	1.073E7	1.00	0.86	1.00	0.79	0	0.27	0.24	0.32	526	534	iTRAQ 4plex (K N-term); Oxidation (M)	T1:iTRAQ 4plex (K N-term):1000.00;M4:Oxidation (M):28.36
90	209	A0A0M3GXC2	R.K(+144.10)(+144.10)VWC(+57.02)FC(+57.02)GDGEMDEPESQ(+.98)GAIALAAR.E	Y	Y	56.98	25.17	3085.4187	5.8	772.3664	76.82	10	F10:24843	SC-GWM-B7.raw	1	1.159E5	9.361E4	1.034E5	9.335E4	1.00	0.81	0.89	0.81	1.159E5	9.361E4	1.034E5	9.335E4	1.00	0.81	0.89	0.81	-	-	-	-	222	246	iTRAQ 4plex (K N-term); Carbamidomethylation; Deamidation (NQ)	K1:iTRAQ 4plex (K N-term):1000.00;K1:iTRAQ 4plex (K N-term):1000.00;C4:Carbamidomethylation:1000.00;C6:Carbamidomethylation:1000.00;Q17:Deamidation (NQ):1000.00
90	209	A0A0M3GXC2	R.E(+144.10)FSTTMAFVR.I	Y	Y	56.42	25.45	1331.6665	-0.8	666.8400	65.27	1	F1:20498	SC-GWM-B1.raw	13	3.217E7	2.835E7	3.01E7	2.872E7	1.00	0.88	0.94	0.89	3.217E7	2.835E7	3.01E7	2.872E7	1.00	0.88	0.94	0.89	0	0.10	0.13	0.11	492	501	iTRAQ 4plex (K N-term)	E1:iTRAQ 4plex (K N-term):1000.00
90	209	A0A0M3GXC2	T.I(+144.10)LQEVIAGAELLK(+144.10).A	Y	Y	56.02	25.33	1684.0378	0.4	562.3535	109.86	7	F7:36538	SC-GWM-B4.raw	1	1.774E4	2.083E4	2.144E4	1.774E4	1.00	1.17	1.21	1.00	1.774E4	2.083E4	2.144E4	1.774E4	1.00	1.17	1.21	1.00	-	-	-	-	734	746	iTRAQ 4plex (K N-term)	I1:iTRAQ 4plex (K N-term):1000.00;K13:iTRAQ 4plex (K N-term):1000.00
90	209	A0A0M3GXC2	L.M(+144.10)NENYTHPDMPEGAEQDILK(+144.10).G	Y	Y	55.90	25.34	2619.2188	-1.3	655.8111	60.74	12	F12:18688	SC-GWM-B9.raw	0	1.534E5	1.549E5	1.417E5	1.451E5	1.00	1.01	0.92	0.95	1.534E5	1.549E5	1.417E5	1.451E5	1.00	1.01	0.92	0.95	-	-	-	-	692	711	iTRAQ 4plex (K N-term)	M1:iTRAQ 4plex (K N-term):1000.00;K20:iTRAQ 4plex (K N-term):1000.00
90	209	A0A0M3GXC2	R.A(+144.10)QYLLEN(+.98)LLK(+144.10).Y	Y	Y	55.60	24.96	1492.8744	1.4	498.6328	80.20	11	F11:25728	SC-GWM-B8.raw	4	1.215E6	1.067E6	1.093E6	1.034E6	1.00	0.88	0.90	0.85	1.215E6	1.067E6	1.093E6	1.034E6	1.00	0.88	0.90	0.85	0	0.12	0.18	0.14	32	41	iTRAQ 4plex (K N-term); Deamidation (NQ)	A1:iTRAQ 4plex (K N-term):1000.00;N7:Deamidation (NQ):86.16;K10:iTRAQ 4plex (K N-term):1000.00
90	209	A0A0M3GXC2	K.A(+144.10)DFGVEADIWSC(+57.02)PSFN(+.98)LLHR.D	Y	Y	55.54	24.42	2478.1760	-0.9	827.0652	96.00	9	F9:31350	SC-GWM-B6.raw	2	5.276E5	4.988E5	5.646E5	5.004E5	1.00	0.95	1.07	0.95	5.276E5	4.988E5	5.646E5	5.004E5	1.00	0.95	1.07	0.95	0	0.12	0.28	0.20	747	766	iTRAQ 4plex (K N-term); Carbamidomethylation; Deamidation (NQ)	A1:iTRAQ 4plex (K N-term):1000.00;C12:Carbamidomethylation:1000.00;N16:Deamidation (NQ):1000.00
90	209	A0A0M3GXC2	K.A(+144.10)LVADM(+15.99)TDEQ(+.98)LWALNR.G	Y	Y	55.09	24.94	2005.9901	6.0	1004.0084	75.20	12	F12:23946	SC-GWM-B9.raw	0	9.244E4	8.93E4	1.024E5	9.264E4	1.00	0.97	1.11	1.00	9.244E4	8.93E4	1.024E5	9.264E4	1.00	0.97	1.11	1.00	-	-	-	-	344	359	iTRAQ 4plex (K N-term); Oxidation (M); Deamidation (NQ)	A1:iTRAQ 4plex (K N-term):1000.00;M6:Oxidation (M):1000.00;Q10:Deamidation (NQ):28.24
90	209	A0A0M3GXC2	R.L(+144.10)TEDQLN(+.98)N(+.98)FR.Q	Y	Y	54.86	25.38	1394.6799	-1.1	698.3465	55.92	10	F10:17289	SC-GWM-B7.raw	1	1.611E5	1.481E5	1.461E5	1.347E5	1.00	0.92	0.91	0.84	1.611E5	1.481E5	1.461E5	1.347E5	1.00	0.92	0.91	0.84	-	-	-	-	156	165	iTRAQ 4plex (K N-term); Deamidation (NQ)	L1:iTRAQ 4plex (K N-term):1000.00;N7:Deamidation (NQ):39.76;N8:Deamidation (NQ):68.47
90	209	A0A0M3GXC2	R.L(+144.10)HPLEAEK(+144.10)VPFVTSQLQ(+.98)GHDGPVIAATDYIR.S	Y	Y	54.15	24.44	3689.9661	3.1	739.0027	92.23	7	F7:30269	SC-GWM-B4.raw	1	1.48E5	1.234E5	1.324E5	9.782E4	1.00	0.83	0.89	0.66	1.48E5	1.234E5	1.324E5	9.782E4	1.00	0.83	0.89	0.66	-	-	-	-	777	807	iTRAQ 4plex (K N-term); Deamidation (NQ)	L1:iTRAQ 4plex (K N-term):1000.00;K8:iTRAQ 4plex (K N-term):1000.00;Q17:Deamidation (NQ):0.00
90	209	A0A0M3GXC2	R.R(+144.10)FFEVDR.Y	Y	Y	53.42	25.26	1111.5896	-1.6	371.5366	41.14	10	F10:12182	SC-GWM-B7.raw	4	4.16E6	7.888E6	4.071E6	3.089E6	1.00	1.90	0.98	0.74	4.16E6	7.888E6	4.071E6	3.089E6	1.00	1.90	0.98	0.74	0	0.78	0.17	0.17	840	846	iTRAQ 4plex (K N-term)	R1:iTRAQ 4plex (K N-term):1000.00
90	209	A0A0M3GXC2	R.T(+144.10)FGMEGM(+15.99)FR.Q	Y	Y	53.22	24.74	1234.5597	0.6	618.2875	53.04	10	F10:16057	SC-GWM-B7.raw	3	2.049E6	2.08E6	2.185E6	1.949E6	1.00	1.02	1.07	0.95	2.049E6	2.08E6	2.185E6	1.949E6	1.00	1.02	1.07	0.95	0	0.13	0.07	0.24	526	534	iTRAQ 4plex (K N-term); Oxidation (M)	T1:iTRAQ 4plex (K N-term):1000.00;M7:Oxidation (M):22.45
90	209	A0A0M3GXC2	K.D(+144.10)QLMFYK(+144.10).E	Y	Y	53.22	24.67	1231.6515	-0.4	616.8328	58.48	8	F8:18390	SC-GWM-B5.raw	1	3.412E5	3.945E5	3.615E5	3.592E5	1.00	1.16	1.06	1.05	3.412E5	3.945E5	3.615E5	3.592E5	1.00	1.16	1.06	1.05	0	0.14	0.09	0.14	552	558	iTRAQ 4plex (K N-term)	D1:iTRAQ 4plex (K N-term):1000.00;K7:iTRAQ 4plex (K N-term):1000.00
90	209	A0A0M3GXC2	T.F(+144.10)APDTEEYK(+144.10).Y	Y	Y	53.08	24.63	1386.6910	-0.3	694.3526	43.54	11	F11:12657	SC-GWM-B8.raw	0	8.754E4	9.747E4	1.157E5	8.439E4	1.00	1.11	1.32	0.96	8.754E4	9.747E4	1.157E5	8.439E4	1.00	1.11	1.32	0.96	-	-	-	-	442	450	iTRAQ 4plex (K N-term)	F1:iTRAQ 4plex (K N-term):1000.00;K9:iTRAQ 4plex (K N-term):1000.00
90	209	A0A0M3GXC2	T.F(+144.10)GMEGMFR.Q	Y	Y	53.04	24.44	1117.5171	0.7	559.7662	69.55	8	F8:22146	SC-GWM-B5.raw	1	9.677E4	7.923E4	1.869E5	1.408E5	1.00	0.82	1.93	1.45	9.677E4	7.923E4	1.869E5	1.408E5	1.00	0.82	1.93	1.45	-	-	-	-	527	534	iTRAQ 4plex (K N-term)	F1:iTRAQ 4plex (K N-term):1000.00
90	209	A0A0M3GXC2	K.A(+144.10)DSAPSWK(+144.10).R	Y	Y	52.67	32.02	1148.6069	0.4	575.3110	33.93	1	F1:9466	SC-GWM-B1.raw	2	2.155E7	1.914E7	2.117E7	1.912E7	1.00	0.89	0.98	0.89	2.155E7	1.914E7	2.117E7	1.912E7	1.00	0.89	0.98	0.89	0	0.15	0.18	0.14	879	886	iTRAQ 4plex (K N-term)	A1:iTRAQ 4plex (K N-term):1000.00;K8:iTRAQ 4plex (K N-term):1000.00
90	209	A0A0M3GXC2	K.G(+144.10)QQYTPQDK(+144.10)DQL.M	Y	Y	51.30	24.50	1707.8672	-3.2	854.9382	38.09	10	F10:10842	SC-GWM-B7.raw	1	1.696E5	1.763E5	1.735E5	1.571E5	1.00	1.04	1.02	0.93	1.696E5	1.763E5	1.735E5	1.571E5	1.00	1.04	1.02	0.93	0	0.11	0.17	0.05	543	554	iTRAQ 4plex (K N-term)	G1:iTRAQ 4plex (K N-term):1000.00;K9:iTRAQ 4plex (K N-term):1000.00
90	209	A0A0M3GXC2	Y.S(+144.10)MFGFQR.I	Y	Y	51.20	24.96	1015.5031	1.0	508.7593	54.73	7	F7:16699	SC-GWM-B4.raw	2	2.942E6	3.546E6	3.417E6	2.563E6	1.00	1.21	1.16	0.87	2.942E6	3.546E6	3.417E6	2.563E6	1.00	1.21	1.16	0.87	0	0.07	0.11	0.13	601	607	iTRAQ 4plex (K N-term)	S1:iTRAQ 4plex (K N-term):1000.00
90	209	A0A0M3GXC2	R.T(+144.10)TLN(+.98)GEGLQHEDGHSHIQADLIPN.C	Y	Y	51.16	24.39	2740.3174	-1.3	686.0858	58.66	3	F3:18216	SC-GWM-B11.raw	5	2.174E6	2.227E6	2.181E6	1.998E6	1.00	1.02	1.00	0.92	2.174E6	2.227E6	2.181E6	1.998E6	1.00	1.02	1.00	0.92	0	0.24	0.28	0.22	632	655	iTRAQ 4plex (K N-term); Deamidation (NQ)	T1:iTRAQ 4plex (K N-term):1000.00;N4:Deamidation (NQ):52.68
90	209	A0A0M3GXC2	R.M(+144.10)YANNEDVFYYITLMN(+.98)EN(+.98)YTHPDMPEGAEQDILK(+144.10).G	Y	Y	50.94	24.67	4357.9624	6.8	1090.5052	109.93	12	F12:36458	SC-GWM-B9.raw	0	1.783E4	1.975E4	1.458E4	1.589E4	1.00	1.11	0.82	0.89	1.783E4	1.975E4	1.458E4	1.589E4	1.00	1.11	0.82	0.89	-	-	-	-	678	711	iTRAQ 4plex (K N-term); Deamidation (NQ)	M1:iTRAQ 4plex (K N-term):1000.00;N16:Deamidation (NQ):13.10;N18:Deamidation (NQ):15.27;K34:iTRAQ 4plex (K N-term):1000.00
90	209	A0A0M3GXC2	C.L(+144.10)DGDYQTYK(+144.10).S	Y	Y	50.76	24.64	1389.7019	-0.7	695.8577	45.18	3	F3:13314	SC-GWM-B11.raw	1	3.623E5	3.899E5	5.064E5	3.748E5	1.00	1.08	1.40	1.03	3.623E5	3.899E5	5.064E5	3.748E5	1.00	1.08	1.40	1.03	-	-	-	-	317	325	iTRAQ 4plex (K N-term)	L1:iTRAQ 4plex (K N-term):1000.00;K9:iTRAQ 4plex (K N-term):1000.00
90	209	A0A0M3GXC2	Y.L(+144.10)NTVSVENEK(+144.10).G	Y	Y	50.74	24.64	1419.7812	0.1	710.8979	38.90	3	F3:11114	SC-GWM-B11.raw	2	1.019E6	1.261E6	1.209E6	1.148E6	1.00	1.24	1.19	1.13	1.019E6	1.261E6	1.209E6	1.148E6	1.00	1.24	1.19	1.13	0	0.04	0.06	0.09	59	68	iTRAQ 4plex (K N-term)	L1:iTRAQ 4plex (K N-term):1000.00;K10:iTRAQ 4plex (K N-term):1000.00
90	209	A0A0M3GXC2	N.D(+144.10)YHVLGTDGFGR.S	Y	Y	50.56	24.49	1479.7228	0.9	494.2487	53.69	6	F6:16322	SC-GWM-B3.raw	1	1.846E5	1.826E5	1.792E5	1.737E5	1.00	0.99	0.97	0.94	1.846E5	1.826E5	1.792E5	1.737E5	1.00	0.99	0.97	0.94	0	0.01	0.09	0.05	820	831	iTRAQ 4plex (K N-term)	D1:iTRAQ 4plex (K N-term):1000.00
90	209	A0A0M3GXC2	R.G(+144.10)GHDPQK(+144.10).V	Y	Y	50.36	24.64	1025.5498	1.3	513.7828	15.04	7	F7:3478	SC-GWM-B4.raw	1	6.079E3	4.313E3	6.615E3	6.552E3	1.00	0.71	1.09	1.08	6.079E3	4.313E3	6.615E3	6.552E3	1.00	0.71	1.09	1.08	0	0.62	0.63	0.33	360	366	iTRAQ 4plex (K N-term)	G1:iTRAQ 4plex (K N-term):1000.00;K7:iTRAQ 4plex (K N-term):1000.00
90	209	A0A0M3GXC2	R.T(+144.10)TLN(+.98)GEGLQHEDGH.S	Y	Y	50.33	24.32	1651.7560	-2.8	551.5911	33.32	6	F6:9108	SC-GWM-B3.raw	1	8.115E4	6.864E4	7.088E4	6.452E4	1.00	0.85	0.87	0.80	8.115E4	6.864E4	7.088E4	6.452E4	1.00	0.85	0.87	0.80	-	-	-	-	632	645	iTRAQ 4plex (K N-term); Deamidation (NQ)	T1:iTRAQ 4plex (K N-term):1000.00;N4:Deamidation (NQ):38.19
90	209	A0A0M3GXC2	R.E(+144.10)FSTTM(+15.99)AFVR.I	Y	Y	49.30	24.72	1347.6615	-0.4	674.8378	51.04	9	F9:15331	SC-GWM-B6.raw	4	3.194E6	3.039E6	3.593E6	2.827E6	1.00	0.95	1.12	0.89	3.194E6	3.039E6	3.593E6	2.827E6	1.00	0.95	1.12	0.89	0	0.14	0.13	0.16	492	501	iTRAQ 4plex (K N-term); Oxidation (M)	E1:iTRAQ 4plex (K N-term):1000.00;M6:Oxidation (M):1000.00
90	209	A0A0M3GXC2	K.A(+144.10)LVADMTDEQ(+.98)LWALNR.G	Y	Y	49.17	24.35	1989.9951	3.0	664.3409	89.95	12	F12:29386	SC-GWM-B9.raw	3	4.891E5	3.26E5	5.355E5	2.856E5	1.00	0.67	1.09	0.58	4.891E5	3.26E5	5.355E5	2.856E5	1.00	0.67	1.09	0.58	0	0.87	0.10	0.76	344	359	iTRAQ 4plex (K N-term); Deamidation (NQ)	A1:iTRAQ 4plex (K N-term):1000.00;Q10:Deamidation (NQ):25.06
90	209	A0A0M3GXC2	K.D(+144.10)LELGGHIASF.Q	Y	Y	48.11	24.58	1301.6737	-0.3	651.8439	71.82	7	F7:22915	SC-GWM-B4.raw	1	6.616E5	8.141E5	7.796E5	7.092E5	1.00	1.23	1.18	1.07	6.616E5	8.141E5	7.796E5	7.092E5	1.00	1.23	1.18	1.07	0	0.07	0.17	0.14	99	109	iTRAQ 4plex (K N-term)	D1:iTRAQ 4plex (K N-term):1000.00
90	209	A0A0M3GXC2	F.Y(+144.10)IYYSMFGFQR.I	Y	Y	47.65	24.01	1617.7771	1.0	540.2668	91.65	2	F2:30254	SC-GWM-B10.raw	2	5.507E5	5.955E5	6.17E5	5.678E5	1.00	1.08	1.12	1.03	5.507E5	5.955E5	6.17E5	5.678E5	1.00	1.08	1.12	1.03	0	0.03	0.06	0.03	597	607	iTRAQ 4plex (K N-term)	Y1:iTRAQ 4plex (K N-term):1000.00
90	209	A0A0M3GXC2	R.M(+144.10)(+15.99)PHGTTTPYLN(+.98)TVSVENEK(+144.10).G	Y	Y	47.46	24.26	2422.1929	-1.8	808.4034	48.75	2	F2:14457	SC-GWM-B10.raw	1	7.743E4	7.326E4	8.378E4	6.466E4	1.00	0.95	1.08	0.84	7.743E4	7.326E4	8.378E4	6.466E4	1.00	0.95	1.08	0.84	-	-	-	-	50	68	iTRAQ 4plex (K N-term); Oxidation (M); Deamidation (NQ)	M1:iTRAQ 4plex (K N-term):1000.00;M1:Oxidation (M):1000.00;N11:Deamidation (NQ):66.06;K19:iTRAQ 4plex (K N-term):1000.00
90	209	A0A0M3GXC2	P.E(+144.10)SQGAIALAAR.E	Y	Y	47.32	24.16	1229.6849	-0.7	615.8493	37.04	1	F1:10499	SC-GWM-B1.raw	0	1.363E5	1.214E5	1.377E5	1.034E5	1.00	0.89	1.01	0.76	1.363E5	1.214E5	1.377E5	1.034E5	1.00	0.89	1.01	0.76	-	-	-	-	236	246	iTRAQ 4plex (K N-term)	E1:iTRAQ 4plex (K N-term):1000.00
90	209	A0A0M3GXC2	N.Y(+144.10)THPDMPEGAEQDILK(+144.10).G	Y	Y	47.06	23.90	2131.0498	-0.2	711.3571	56.17	2	F2:17223	SC-GWM-B10.raw	1	1.849E5	2.078E5	1.519E5	1.434E5	1.00	1.12	0.82	0.78	1.849E5	2.078E5	1.519E5	1.434E5	1.00	1.12	0.82	0.78	-	-	-	-	696	711	iTRAQ 4plex (K N-term)	Y1:iTRAQ 4plex (K N-term):1000.00;K16:iTRAQ 4plex (K N-term):1000.00
90	209	A0A0M3GXC2	R.M(+144.10)YAN(+.98)NEDVFYYITLM(+15.99)NENYTHPDMPEGAEQDILK(+144.10).G	Y	Y	46.72	24.33	4372.9731	0.4	1094.2510	107.99	12	F12:35730	SC-GWM-B9.raw	0	1.8E4	2.046E4	2.118E4	1.871E4	1.00	1.14	1.18	1.04	1.8E4	2.046E4	2.118E4	1.871E4	1.00	1.14	1.18	1.04	-	-	-	-	678	711	iTRAQ 4plex (K N-term); Deamidation (NQ); Oxidation (M)	M1:iTRAQ 4plex (K N-term):1000.00;N4:Deamidation (NQ):11.06;M15:Oxidation (M):0.00;K34:iTRAQ 4plex (K N-term):1000.00
90	209	A0A0M3GXC2	R.T(+144.10)TLN(+.98)GEGLQHEDGHSHIQADLIPNC(+57.02)VSYDPTFQYEVAVIVQDGLR.R	Y	Y	46.70	23.76	5180.4907	3.5	1037.1090	116.18	4	F4:39449	SC-GWM-B12.raw	1	4.569E4	3.904E4	3.454E4	4.056E4	1.00	0.85	0.76	0.89	4.569E4	3.904E4	3.454E4	4.056E4	1.00	0.85	0.76	0.89	-	-	-	-	632	676	iTRAQ 4plex (K N-term); Deamidation (NQ); Carbamidomethylation	T1:iTRAQ 4plex (K N-term):1000.00;N4:Deamidation (NQ):0.00;C25:Carbamidomethylation:1000.00
90	209	A0A0M3GXC2	K.A(+144.10)K(+144.10)GEGEEGDLVFFQGH.V	Y	Y	46.46	23.92	2006.9941	0.4	1004.5048	60.25	2	F2:18762	SC-GWM-B10.raw	4	2.337E6	2.337E6	2.311E6	2.195E6	1.00	1.00	0.99	0.94	2.337E6	2.337E6	2.311E6	2.195E6	1.00	1.00	0.99	0.94	0	0.10	0.12	0.11	126	141	iTRAQ 4plex (K N-term)	A1:iTRAQ 4plex (K N-term):1000.00;K2:iTRAQ 4plex (K N-term):1000.00
90	209	A0A0M3GXC2	S.M(+144.10)GLGPIMAIYQAR.F	Y	Y	45.62	23.70	1563.8387	2.0	522.2879	88.21	2	F2:28925	SC-GWM-B10.raw	1	8.474E4	9.549E4	9.071E4	8.69E4	1.00	1.13	1.07	1.03	8.474E4	9.549E4	9.071E4	8.69E4	1.00	1.13	1.07	1.03	0	0.03	0.02	0.07	193	205	iTRAQ 4plex (K N-term)	M1:iTRAQ 4plex (K N-term):1000.00
90	209	A0A0M3GXC2	R.E(+144.10)GLDNLIFVINC(+57.02)N.L	Y	Y	45.23	23.49	1663.8362	-0.3	832.9251	103.76	3	F3:34459	SC-GWM-B11.raw	1	7.839E4	6.03E4	7.164E4	5.085E4	1.00	0.77	0.91	0.65	7.839E4	6.03E4	7.164E4	5.085E4	1.00	0.77	0.91	0.65	0	0.18	0.02	0.23	247	259	iTRAQ 4plex (K N-term); Carbamidomethylation	E1:iTRAQ 4plex (K N-term):1000.00;C12:Carbamidomethylation:1000.00
90	209	A0A0M3GXC2	C.F(+144.10)C(+57.02)GDGEMDEPESQGAIALAAR.E	Y	Y	45.12	23.69	2367.0593	0.4	790.0273	66.33	2	F2:21073	SC-GWM-B10.raw	1	1.502E5	1.226E5	1.481E5	1.253E5	1.00	0.82	0.99	0.83	1.502E5	1.226E5	1.481E5	1.253E5	1.00	0.82	0.99	0.83	-	-	-	-	226	246	iTRAQ 4plex (K N-term); Carbamidomethylation	F1:iTRAQ 4plex (K N-term):1000.00;C2:Carbamidomethylation:1000.00
90	209	A0A0M3GXC2	K.V(+144.10)YNAYDR.A	Y	Y	45.01	24.32	1043.5157	0.9	522.7656	30.72	2	F2:8245	SC-GWM-B10.raw	1	1.325E6	1.251E6	1.344E6	1.211E6	1.00	0.94	1.01	0.91	1.325E6	1.251E6	1.344E6	1.211E6	1.00	0.94	1.01	0.91	0	0.03	0.04	0.12	367	373	iTRAQ 4plex (K N-term)	V1:iTRAQ 4plex (K N-term):1000.00
90	209	A0A0M3GXC2	K.G(+144.10)QQYTPQDK(+144.10)DQLMF.Y	Y	Y	45.01	23.85	1985.9761	2.1	993.9974	62.66	4	F4:19724	SC-GWM-B12.raw	1	1.744E5	2.236E5	2.328E5	2.099E5	1.00	1.28	1.33	1.20	1.744E5	2.236E5	2.328E5	2.099E5	1.00	1.28	1.33	1.20	0	0.01	0.24	0.02	543	556	iTRAQ 4plex (K N-term)	G1:iTRAQ 4plex (K N-term):1000.00;K9:iTRAQ 4plex (K N-term):1000.00
90	209	A0A0M3GXC2	R.K(+144.10)(+144.10)PTQEVLEVPELSAFDAQ(+.98)LK(+144.10).S	Y	Y	44.34	23.12	2674.4795	6.1	892.5059	81.55	9	F9:26100	SC-GWM-B6.raw	1	1.163E5	1.613E5	1.295E5	1.637E5	1.00	1.39	1.11	1.41	1.163E5	1.613E5	1.295E5	1.637E5	1.00	1.39	1.11	1.41	-	-	-	-	467	486	iTRAQ 4plex (K N-term); Deamidation (NQ)	K1:iTRAQ 4plex (K N-term):1000.00;K1:iTRAQ 4plex (K N-term):1000.00;Q18:Deamidation (NQ):0.00;K20:iTRAQ 4plex (K N-term):1000.00
90	209	A0A0M3GXC2	F.Y(+144.10)IYYSM(+15.99)FGFQR.I	Y	Y	44.33	24.06	1633.7721	2.1	545.5991	76.51	11	F11:24621	SC-GWM-B8.raw	1	2.838E5	3.06E5	3.111E5	2.966E5	1.00	1.08	1.10	1.05	2.838E5	3.06E5	3.111E5	2.966E5	1.00	1.08	1.10	1.05	0	0.00	0.03	0.01	597	607	iTRAQ 4plex (K N-term); Oxidation (M)	Y1:iTRAQ 4plex (K N-term):1000.00;M6:Oxidation (M):1000.00
90	209	A0A0M3GXC2	R.E(+144.10)FSTTMAF.V	Y	Y	44.08	24.14	1076.4971	1.8	539.2568	77.50	6	F6:24899	SC-GWM-B3.raw	2	1.056E6	1.267E6	1.126E6	1.162E6	1.00	1.20	1.07	1.10	1.056E6	1.267E6	1.126E6	1.162E6	1.00	1.20	1.07	1.10	0	0.11	0.13	0.12	492	499	iTRAQ 4plex (K N-term)	E1:iTRAQ 4plex (K N-term):1000.00
90	209	A0A0M3GXC2	E.K(+144.10)(+144.10)GIPGDQNIEHR.I	Y	Y	43.89	23.39	1650.9045	0.9	551.3093	26.34	4	F4:6776	SC-GWM-B12.raw	0	3.071E4	3.145E4	2.898E4	2.646E4	1.00	1.02	0.94	0.86	3.071E4	3.145E4	2.898E4	2.646E4	1.00	1.02	0.94	0.86	-	-	-	-	68	79	iTRAQ 4plex (K N-term)	K1:iTRAQ 4plex (K N-term):1000.00;K1:iTRAQ 4plex (K N-term):1000.00
90	209	A0A0M3GXC2	V.W(+144.10)C(+57.02)FC(+57.02)GDGEMDEPESQGAIALAAR.E	Y	Y	43.29	23.54	2713.1692	4.7	905.4012	86.29	10	F10:28291	SC-GWM-B7.raw	0	8.828E4	1.235E5	9.327E4	1.156E5	1.00	1.40	1.06	1.31	8.828E4	1.235E5	9.327E4	1.156E5	1.00	1.40	1.06	1.31	-	-	-	-	224	246	iTRAQ 4plex (K N-term); Carbamidomethylation	W1:iTRAQ 4plex (K N-term):1000.00;C2:Carbamidomethylation:1000.00;C4:Carbamidomethylation:1000.00
90	209	A0A0M3GXC2	R.Q(+144.10)EVDGHGLPSYPHPHLLPDFWQFPTVSMGLGPIMAIYQAR.F	Y	Y	43.26	23.65	4645.3159	1.7	930.0721	117.39	12	F12:39116	SC-GWM-B9.raw	1	7.477E5	8.527E5	7.859E5	7.732E5	1.00	1.14	1.05	1.03	7.477E5	8.527E5	7.859E5	7.732E5	1.00	1.14	1.05	1.03	-	-	-	-	166	205	iTRAQ 4plex (K N-term)	Q1:iTRAQ 4plex (K N-term):1000.00
90	209	A0A0M3GXC2	V.P(+144.10)IVPDESR.T	Y	Y	42.80	23.46	1055.5732	0.2	528.7940	29.69	9	F9:7655	SC-GWM-B6.raw	0	3.77E4	3.525E4	5.108E4	3.535E4	1.00	0.94	1.35	0.94	3.77E4	3.525E4	5.108E4	3.535E4	1.00	0.94	1.35	0.94	-	-	-	-	518	525	iTRAQ 4plex (K N-term)	P1:iTRAQ 4plex (K N-term):1000.00
90	209	A0A0M3GXC2	R.E(+144.10)GLDNLIFVIN.C	Y	Y	42.62	23.63	1389.7626	-0.1	695.8885	104.56	2	F2:35064	SC-GWM-B10.raw	2	6.858E5	4.56E5	4.493E5	4.022E5	1.00	0.66	0.66	0.59	6.858E5	4.56E5	4.493E5	4.022E5	1.00	0.66	0.66	0.59	0	0.20	0.21	0.17	247	257	iTRAQ 4plex (K N-term)	E1:iTRAQ 4plex (K N-term):1000.00
90	209	A0A0M3GXC2	R.E(+144.10)GLDNLIFVIN(+.98)C(+57.02)N(+.98)LQR.L	Y	Y	42.31	23.58	2063.0479	5.5	1032.5369	97.66	1	F1:32077	SC-GWM-B1.raw	0	5.17E4	4.087E4	5.36E4	5.152E4	1.00	0.79	1.04	1.00	5.17E4	4.087E4	5.36E4	5.152E4	1.00	0.79	1.04	1.00	-	-	-	-	247	262	iTRAQ 4plex (K N-term); Deamidation (NQ); Carbamidomethylation	E1:iTRAQ 4plex (K N-term):1000.00;N11:Deamidation (NQ):0.00;C12:Carbamidomethylation:1000.00;N13:Deamidation (NQ):0.00
90	209	A0A0M3GXC2	M.G(+144.10)ASGEGQNVAHQAK(+144.10).K	Y	Y	41.99	23.71	1640.8474	1.4	547.9572	18.84	9	F9:4386	SC-GWM-B6.raw	1	1.513E3	1.07E3	1.601E3	1.552E3	1.00	0.71	1.06	1.03	1.513E3	1.07E3	1.601E3	1.552E3	1.00	0.71	1.06	1.03	-	-	-	-	396	409	iTRAQ 4plex (K N-term)	G1:iTRAQ 4plex (K N-term):1000.00;K14:iTRAQ 4plex (K N-term):1000.00
90	209	A0A0M3GXC2	R.D(+144.10)AIETER.F	Y	Y	41.78	23.57	976.4947	0.9	489.2551	21.43	4	F4:5284	SC-GWM-B12.raw	1	1.926E5	1.707E5	1.843E5	1.697E5	1.00	0.89	0.96	0.88	1.926E5	1.707E5	1.843E5	1.697E5	1.00	0.89	0.96	0.88	0	0.22	0.16	0.29	767	773	iTRAQ 4plex (K N-term)	D1:iTRAQ 4plex (K N-term):1000.00
90	209	A0A0M3GXC2	E.P(+144.10)ESQGAIALAAR.E	Y	Y	41.24	23.24	1326.7377	2.2	664.3776	41.00	6	F6:11690	SC-GWM-B3.raw	1	1.575E5	2.054E5	2.142E5	1.724E5	1.00	1.30	1.36	1.09	1.575E5	2.054E5	2.142E5	1.724E5	1.00	1.30	1.36	1.09	-	-	-	-	235	246	iTRAQ 4plex (K N-term)	P1:iTRAQ 4plex (K N-term):1000.00
90	209	A0A0M3GXC2	K.S(+144.10)K(+144.10)DGAYVR.E	Y	Y	41.10	23.33	1182.6600	2.0	395.2281	18.67	2	F2:4324	SC-GWM-B10.raw	2	5.034E4	4.094E4	5.265E4	4.393E4	1.00	0.81	1.05	0.87	5.034E4	4.094E4	5.265E4	4.393E4	1.00	0.81	1.05	0.87	0	0.03	0.12	0.06	326	333	iTRAQ 4plex (K N-term)	S1:iTRAQ 4plex (K N-term):1000.00;K2:iTRAQ 4plex (K N-term):1000.00
90	209	A0A0M3GXC2	K.D(+144.10)QLM(+15.99)FYK(+144.10).E	Y	Y	40.41	23.24	1247.6464	-0.6	624.8301	51.02	5	F5:15572	SC-GWM-B2.raw	2	4.388E5	5.396E5	6.097E5	5.054E5	1.00	1.23	1.39	1.15	4.388E5	5.396E5	6.097E5	5.054E5	1.00	1.23	1.39	1.15	0	0.03	0.08	0.04	552	558	iTRAQ 4plex (K N-term); Oxidation (M)	D1:iTRAQ 4plex (K N-term):1000.00;M4:Oxidation (M):1000.00;K7:iTRAQ 4plex (K N-term):1000.00
90	209	A0A0M3GXC2	I.L(+144.10)QEVIAGAELLK(+144.10).A	Y	Y	40.37	23.04	1570.9537	2.8	524.6600	85.08	3	F3:27632	SC-GWM-B11.raw	2	2.144E5	3.066E5	2.336E5	2.877E5	1.00	1.43	1.09	1.34	2.144E5	3.066E5	2.336E5	2.877E5	1.00	1.43	1.09	1.34	0	0	0	0	735	746	iTRAQ 4plex (K N-term)	L1:iTRAQ 4plex (K N-term):1000.00;K12:iTRAQ 4plex (K N-term):1000.00
90	209	A0A0M3GXC2	R.T(+144.10)TLNGEGLQHEDGHSHIQADLIPN(+.98).C	Y	Y	40.26	22.66	2740.3174	5.8	686.0906	55.57	1	F1:16845	SC-GWM-B1.raw	0	1.552E5	1.338E5	1.299E5	1.274E5	1.00	0.86	0.84	0.82	1.552E5	1.338E5	1.299E5	1.274E5	1.00	0.86	0.84	0.82	-	-	-	-	632	655	iTRAQ 4plex (K N-term); Deamidation (NQ)	T1:iTRAQ 4plex (K N-term):1000.00;N24:Deamidation (NQ):15.57
90	209	A0A0M3GXC2	R.T(+144.10)TLN(+.98)GEGLQHEDGHSHIQADLIPNC(+57.02)VSYDPTFQ(+.98)YEVAVIVQDGLR.R	Y	Y	39.97	22.97	5181.4746	1.8	864.5879	115.73	12	F12:38861	SC-GWM-B9.raw	3	2.068E5	2.232E5	2.096E5	2.315E5	1.00	1.08	1.01	1.12	2.068E5	2.232E5	2.096E5	2.315E5	1.00	1.08	1.01	1.12	0	0.12	0.00	0.12	632	676	iTRAQ 4plex (K N-term); Deamidation (NQ); Carbamidomethylation	T1:iTRAQ 4plex (K N-term):1000.00;N4:Deamidation (NQ):5.81;C25:Carbamidomethylation:1000.00;Q33:Deamidation (NQ):0.00
90	209	A0A0M3GXC2	R.M(+144.10)(+15.99)PHGTTTPYLNTVSVEN(+.98)EK(+144.10).G	Y	Y	39.84	23.14	2422.1929	4.7	808.4087	48.26	3	F3:14342	SC-GWM-B11.raw	1	1.216E5	1.283E5	1.372E5	1.129E5	1.00	1.06	1.13	0.93	1.216E5	1.283E5	1.372E5	1.129E5	1.00	1.06	1.13	0.93	-	-	-	-	50	68	iTRAQ 4plex (K N-term); Oxidation (M); Deamidation (NQ)	M1:iTRAQ 4plex (K N-term):1000.00;M1:Oxidation (M):1000.00;N17:Deamidation (NQ):51.42;K19:iTRAQ 4plex (K N-term):1000.00
90	209	A0A0M3GXC2	H.V(+144.10)APGIYAR.A	Y	Y	39.72	23.08	989.5779	0.8	495.7966	36.12	2	F2:10059	SC-GWM-B10.raw	3	2.44E6	2.898E6	2.75E6	2.725E6	1.00	1.19	1.13	1.12	2.44E6	2.898E6	2.75E6	2.725E6	1.00	1.19	1.13	1.12	0	0.13	0.07	0.13	142	149	iTRAQ 4plex (K N-term)	V1:iTRAQ 4plex (K N-term):1000.00
90	209	A0A0M3GXC2	K.E(+144.10)SVDGQILQEGIN.E	Y	Y	39.68	23.23	1544.7804	1.9	773.3989	64.21	9	F9:20037	SC-GWM-B6.raw	0	1.107E5	1.219E5	1.228E5	1.077E5	1.00	1.10	1.11	0.97	1.107E5	1.219E5	1.228E5	1.077E5	1.00	1.10	1.11	0.97	-	-	-	-	559	571	iTRAQ 4plex (K N-term)	E1:iTRAQ 4plex (K N-term):1000.00
90	209	A0A0M3GXC2	R.K(+144.10)(+144.10)PTQEVLEVPELSAFD.A	Y	Y	39.61	22.98	2089.1187	0.1	697.3802	84.64	11	F11:27540	SC-GWM-B8.raw	2	1.978E5	1.628E5	1.904E5	1.725E5	1.00	0.82	0.96	0.87	1.978E5	1.628E5	1.904E5	1.725E5	1.00	0.82	0.96	0.87	0	0	0	0	467	482	iTRAQ 4plex (K N-term)	K1:iTRAQ 4plex (K N-term):1000.00;K1:iTRAQ 4plex (K N-term):1000.00
90	209	A0A0M3GXC2	R.E(+144.10)GLDNLIFVINC(+57.02).N	Y	Y	39.40	23.03	1549.7932	-0.4	775.9036	106.32	3	F3:35328	SC-GWM-B11.raw	1	7.19E4	5.058E4	5.211E4	4.93E4	1.00	0.70	0.72	0.69	7.19E4	5.058E4	5.211E4	4.93E4	1.00	0.70	0.72	0.69	-	-	-	-	247	258	iTRAQ 4plex (K N-term); Carbamidomethylation	E1:iTRAQ 4plex (K N-term):1000.00;C12:Carbamidomethylation:1000.00
90	209	A0A0M3GXC2	R.M(+144.10)PHGTTTPYLN.T	Y	Y	38.96	23.06	1374.6724	0.8	688.3440	45.71	9	F9:13325	SC-GWM-B6.raw	1	7.738E4	8.169E4	7.621E4	6.91E4	1.00	1.06	0.98	0.89	7.738E4	8.169E4	7.621E4	6.91E4	1.00	1.06	0.98	0.89	-	-	-	-	50	60	iTRAQ 4plex (K N-term)	M1:iTRAQ 4plex (K N-term):1000.00
90	209	A0A0M3GXC2	K.E(+144.10)SVDGQILQEGINE.P	Y	Y	37.92	22.83	1673.8230	0.1	837.9189	67.02	7	F7:21132	SC-GWM-B4.raw	0	5.535E4	6.788E4	6.244E4	5.213E4	1.00	1.23	1.13	0.94	5.535E4	6.788E4	6.244E4	5.213E4	1.00	1.23	1.13	0.94	-	-	-	-	559	572	iTRAQ 4plex (K N-term)	E1:iTRAQ 4plex (K N-term):1000.00
90	209	A0A0M3GXC2	R.Q(+144.10)RM(+15.99)EEC(+57.02)LDGDYQ(+.98)TYK(+144.10).S	Y	Y	37.44	22.63	2239.9968	6.8	747.6780	41.47	8	F8:12047	SC-GWM-B5.raw	1	8.17E4	5.128E4	9.082E4	4.68E4	1.00	0.63	1.11	0.57	8.17E4	5.128E4	9.082E4	4.68E4	1.00	0.63	1.11	0.57	-	-	-	-	311	325	iTRAQ 4plex (K N-term); Oxidation (M); Carbamidomethylation; Deamidation (NQ)	Q1:iTRAQ 4plex (K N-term):1000.00;M3:Oxidation (M):1000.00;C6:Carbamidomethylation:1000.00;Q12:Deamidation (NQ):1000.00;K15:iTRAQ 4plex (K N-term):1000.00
90	209	A0A0M3GXC2	K.D(+144.10)K(+144.10)DGILR.Q	Y	Y	36.57	22.72	1103.6542	1.1	552.8350	26.51	3	F3:6621	SC-GWM-B11.raw	6	2.082E6	1.877E6	1.988E6	1.826E6	1.00	0.90	0.95	0.88	2.082E6	1.877E6	1.988E6	1.826E6	1.00	0.90	0.95	0.88	0	0.15	0.16	0.14	304	310	iTRAQ 4plex (K N-term)	D1:iTRAQ 4plex (K N-term):1000.00;K2:iTRAQ 4plex (K N-term):1000.00
90	209	A0A0M3GXC2	K.G(+144.10)QQYTPQDK(+144.10)DQLMFYK(+144.10)E.S	Y	Y	35.25	22.60	2550.2791	0.8	851.1010	74.56	3	F3:23867	SC-GWM-B11.raw	1	1.708E5	1.683E5	2.069E5	1.734E5	1.00	0.99	1.21	1.02	1.708E5	1.683E5	2.069E5	1.734E5	1.00	0.99	1.21	1.02	0	0.01	0.08	0.07	543	559	iTRAQ 4plex (K N-term)	G1:iTRAQ 4plex (K N-term):1000.00;K9:iTRAQ 4plex (K N-term):1000.00;K16:iTRAQ 4plex (K N-term):1000.00
90	209	A0A0M3GXC2	H.L(+144.10)LPDFWQFPTVSM(+15.99)GLGPIMAIYQAR.F	Y	Y	35.25	21.67	3010.5571	-0.7	1004.5256	117.42	2	F2:39742	SC-GWM-B10.raw	1	9.746E4	8.217E4	8.589E4	8.524E4	1.00	0.84	0.88	0.87	9.746E4	8.217E4	8.589E4	8.524E4	1.00	0.84	0.88	0.87	-	-	-	-	181	205	iTRAQ 4plex (K N-term); Oxidation (M)	L1:iTRAQ 4plex (K N-term):1000.00;M13:Oxidation (M):38.00
90	209	A0A0M3GXC2	R.M(+144.10)YANNEDVFYYITL.M	Y	Y	34.84	22.43	1898.8882	0.4	950.4518	113.27	3	F3:37845	SC-GWM-B11.raw	1	2.615E4	2.647E4	1.893E4	2.189E4	1.00	1.01	0.72	0.84	2.615E4	2.647E4	1.893E4	2.189E4	1.00	1.01	0.72	0.84	-	-	-	-	678	691	iTRAQ 4plex (K N-term)	M1:iTRAQ 4plex (K N-term):1000.00
90	209	A0A0M3GXC2	K.I(+144.10)IQELEGNFAGAGWN.V	Y	Y	34.77	22.35	1761.8807	1.5	881.9490	106.77	3	F3:35444	SC-GWM-B11.raw	2	1.167E5	1.2E5	1.088E5	1.086E5	1.00	1.03	0.93	0.93	1.167E5	1.2E5	1.088E5	1.086E5	1.00	1.03	0.93	0.93	0	0.11	0.13	0.16	273	287	iTRAQ 4plex (K N-term)	I1:iTRAQ 4plex (K N-term):1000.00
90	209	A0A0M3GXC2	R.L(+144.10)TEDQ(+.98)LN(+.98)NFR.Q	Y	Y	34.58	22.11	1394.6799	3.9	465.9024	55.61	3	F3:17034	SC-GWM-B11.raw	0	1.307E5	1.155E5	1.241E5	1.046E5	1.00	0.88	0.95	0.80	1.307E5	1.155E5	1.241E5	1.046E5	1.00	0.88	0.95	0.80	-	-	-	-	156	165	iTRAQ 4plex (K N-term); Deamidation (NQ)	L1:iTRAQ 4plex (K N-term):1000.00;Q5:Deamidation (NQ):26.52;N7:Deamidation (NQ):10.11
90	209	A0A0M3GXC2	K.A(+144.10)K(+144.10)GEGEEGDLVFFQGHVAPGIY.A	Y	Y	33.17	22.34	2607.3213	3.7	870.1176	80.71	8	F8:26220	SC-GWM-B5.raw	0	1.27E5	1.283E5	1.219E5	1.374E5	1.00	1.01	0.96	1.08	1.27E5	1.283E5	1.219E5	1.374E5	1.00	1.01	0.96	1.08	-	-	-	-	126	147	iTRAQ 4plex (K N-term)	A1:iTRAQ 4plex (K N-term):1000.00;K2:iTRAQ 4plex (K N-term):1000.00
90	209	A0A0M3GXC2	H.I(+144.10)ASFQSAATM(+15.99)YEVGFNHFWK(+144.10).A	Y	Y	33.04	22.37	2637.2930	0.5	880.1053	91.95	10	F10:30369	SC-GWM-B7.raw	0	1.519E5	6.926E4	7.183E4	5.839E4	1.00	0.46	0.47	0.38	1.519E5	6.926E4	7.183E4	5.839E4	1.00	0.46	0.47	0.38	-	-	-	-	106	125	iTRAQ 4plex (K N-term); Oxidation (M)	I1:iTRAQ 4plex (K N-term):1000.00;M10:Oxidation (M):1000.00;K20:iTRAQ 4plex (K N-term):1000.00
90	209	A0A0M3GXC2	R.V(+144.10)VPIVPD.E	Y	Y	32.70	22.44	881.5344	1.1	441.7750	63.49	8	F8:19815	SC-GWM-B5.raw	1	8.511E4	8.061E4	9.581E4	7.314E4	1.00	0.95	1.13	0.86	8.511E4	8.061E4	9.581E4	7.314E4	1.00	0.95	1.13	0.86	-	-	-	-	516	522	iTRAQ 4plex (K N-term)	V1:iTRAQ 4plex (K N-term):1000.00
90	209	A0A0M3GXC2	N.T(+144.10)VSVENEK(+144.10).G	Y	Y	32.60	22.16	1192.6543	1.3	597.3352	25.28	8	F8:6444	SC-GWM-B5.raw	1	4.015E4	4.182E4	3.491E4	3.388E4	1.00	1.04	0.87	0.84	4.015E4	4.182E4	3.491E4	3.388E4	1.00	1.04	0.87	0.84	-	-	-	-	61	68	iTRAQ 4plex (K N-term)	T1:iTRAQ 4plex (K N-term):1000.00;K8:iTRAQ 4plex (K N-term):1000.00
90	209	A0A0M3GXC2	Y.E(+144.10)VGFNHFWK(+144.10).A	Y	Y	32.55	22.36	1450.7601	-0.5	484.5938	61.68	3	F3:19213	SC-GWM-B11.raw	2	3.036E5	2.946E5	2.876E5	2.737E5	1.00	0.97	0.95	0.90	3.036E5	2.946E5	2.876E5	2.737E5	1.00	0.97	0.95	0.90	0	0.01	0.05	0.00	117	125	iTRAQ 4plex (K N-term)	E1:iTRAQ 4plex (K N-term):1000.00;K9:iTRAQ 4plex (K N-term):1000.00
90	209	A0A0M3GXC2	R.I(+144.10)GDLAWAAGD.M	Y	Y	31.87	22.04	1131.5682	0.4	566.7916	80.60	1	F1:25914	SC-GWM-B1.raw	0	8.105E4	1.127E5	1.162E5	1.096E5	1.00	1.39	1.43	1.35	8.105E4	1.127E5	1.162E5	1.096E5	1.00	1.39	1.43	1.35	-	-	-	-	608	617	iTRAQ 4plex (K N-term)	I1:iTRAQ 4plex (K N-term):1000.00
90	209	A0A0M3GXC2	R.M(+144.10)PHGTTTPY.L	Y	Y	31.41	22.30	1147.5454	0.3	574.7802	35.97	4	F4:10043	SC-GWM-B12.raw	0	4.88E5	4.159E5	4.546E5	4.345E5	1.00	0.85	0.93	0.89	4.88E5	4.159E5	4.546E5	4.345E5	1.00	0.85	0.93	0.89	0	0.07	0.12	0.13	50	58	iTRAQ 4plex (K N-term)	M1:iTRAQ 4plex (K N-term):1000.00
90	209	A0A0M3GXC2	R.A(+144.10)YIPNDYHVLGTD.G	Y	Y	31.26	22.07	1620.7905	-6.6	811.3972	65.96	2	F2:20898	SC-GWM-B10.raw	1	2.161E5	2.352E5	2.218E5	2.374E5	1.00	1.09	1.03	1.10	2.161E5	2.352E5	2.218E5	2.374E5	1.00	1.09	1.03	1.10	0	0.13	0.02	0.15	815	827	iTRAQ 4plex (K N-term)	A1:iTRAQ 4plex (K N-term):1000.00
90	209	A0A0M3GXC2	R.Y(+144.10)NVAVAAL.A	Y	Y	31.15	21.89	963.5511	1.2	482.7834	69.07	10	F10:22076	SC-GWM-B7.raw	1	1.637E5	1.68E5	1.605E5	1.565E5	1.00	1.03	0.98	0.96	1.637E5	1.68E5	1.605E5	1.565E5	1.00	1.03	0.98	0.96	-	-	-	-	847	854	iTRAQ 4plex (K N-term)	Y1:iTRAQ 4plex (K N-term):1000.00
90	209	A0A0M3GXC2	N.A(+144.10)AAIVLR.A	Y	Y	31.07	22.44	856.5616	-0.9	429.2877	37.58	5	F5:10832	SC-GWM-B2.raw	1	8.186E5	8.499E5	8.407E5	7.609E5	1.00	1.04	1.03	0.93	8.186E5	8.499E5	8.407E5	7.609E5	1.00	1.04	1.03	0.93	0	0.02	0.11	0.06	88	94	iTRAQ 4plex (K N-term)	A1:iTRAQ 4plex (K N-term):1000.00
90	209	A0A0M3GXC2	T.F(+144.10)GM(+15.99)EGMFR.Q	Y	Y	30.92	21.49	1133.5120	-1.4	567.7625	52.49	12	F12:15732	SC-GWM-B9.raw	1	1.195E5	1.333E5	1.636E5	1.237E5	1.00	1.12	1.37	1.04	1.195E5	1.333E5	1.636E5	1.237E5	1.00	1.12	1.37	1.04	-	-	-	-	527	534	iTRAQ 4plex (K N-term); Oxidation (M)	F1:iTRAQ 4plex (K N-term):1000.00;M3:Oxidation (M):28.96
90	209	A0A0M3GXC2	K.G(+144.10)EGEEGDLVFFQGHVAPGIY.A	Y	Y	30.73	21.63	2264.0872	0.3	755.7032	90.18	6	F6:29443	SC-GWM-B3.raw	1	7.742E4	7.589E4	8.312E4	7.93E4	1.00	0.98	1.07	1.02	7.742E4	7.589E4	8.312E4	7.93E4	1.00	0.98	1.07	1.02	-	-	-	-	128	147	iTRAQ 4plex (K N-term)	G1:iTRAQ 4plex (K N-term):1000.00
90	209	A0A0M3GXC2	R.T(+144.10)FGM(+15.99)EGM(+15.99)FR.Q	Y	Y	29.42	22.09	1250.5546	-1.1	626.2839	41.45	5	F5:12168	SC-GWM-B2.raw	2	1.565E6	1.483E6	1.588E6	1.416E6	1.00	0.95	1.01	0.90	1.565E6	1.483E6	1.588E6	1.416E6	1.00	0.95	1.01	0.90	0	0.05	0.08	0.04	526	534	iTRAQ 4plex (K N-term); Oxidation (M)	T1:iTRAQ 4plex (K N-term):1000.00;M4:Oxidation (M):1000.00;M7:Oxidation (M):1000.00
90	209	A0A0M3GXC2	K.I(+144.10)IQELEGNFAGAGW.N	Y	Y	29.30	21.68	1647.8378	1.5	824.9274	113.01	3	F3:37758	SC-GWM-B11.raw	1	3.739E4	3.79E4	3.344E4	3.334E4	1.00	1.01	0.89	0.89	3.739E4	3.79E4	3.344E4	3.334E4	1.00	1.01	0.89	0.89	-	-	-	-	273	286	iTRAQ 4plex (K N-term)	I1:iTRAQ 4plex (K N-term):1000.00
90	209	A0A0M3GXC2	K.A(+144.10)LVADMTDEQL.W	Y	Y	28.28	21.60	1348.6666	-3.6	675.3381	76.78	12	F12:24526	SC-GWM-B9.raw	1	2.492E5	2.411E5	2.729E5	2.417E5	1.00	0.97	1.10	0.97	2.492E5	2.411E5	2.729E5	2.417E5	1.00	0.97	1.10	0.97	-	-	-	-	344	354	iTRAQ 4plex (K N-term)	A1:iTRAQ 4plex (K N-term):1000.00
90	209	A0A0M3GXC2	K.A(+144.10)K(+144.10)GEGEEGDLVFFQ(+.98)GHVAPGIY.A	Y	Y	27.42	21.65	2608.3052	6.6	870.4481	80.70	8	F8:26229	SC-GWM-B5.raw	1	2.617E5	2.701E5	2.529E5	2.856E5	1.00	1.03	0.97	1.09	2.617E5	2.701E5	2.529E5	2.856E5	1.00	1.03	0.97	1.09	0	0.03	0.01	0.01	126	147	iTRAQ 4plex (K N-term); Deamidation (NQ)	A1:iTRAQ 4plex (K N-term):1000.00;K2:iTRAQ 4plex (K N-term):1000.00;Q14:Deamidation (NQ):1000.00
90	209	A0A0M3GXC2	Y.L(+144.10)LENLLK(+144.10).Y	Y	Y	27.24	21.56	1129.7314	0.6	565.8734	73.32	6	F6:23345	SC-GWM-B3.raw	0	2.005E5	2.196E5	2.359E5	2.117E5	1.00	1.10	1.18	1.06	2.005E5	2.196E5	2.359E5	2.117E5	1.00	1.10	1.18	1.06	0	0.16	0.14	0.10	35	41	iTRAQ 4plex (K N-term)	L1:iTRAQ 4plex (K N-term):1000.00;K7:iTRAQ 4plex (K N-term):1000.00
90	209	A0A0M3GXC2	I.K(+144.10)(+144.10)GYGM(+15.99)GASGEGQNVAHQAK(+144.10).K	Y	Y	26.60	21.38	2337.1860	0.8	780.0699	24.52	3	F3:6017	SC-GWM-B11.raw	1	1.737E3	1.863E3	1.729E3	2.052E3	1.00	1.07	1.00	1.18	1.737E3	1.863E3	1.729E3	2.052E3	1.00	1.07	1.00	1.18	-	-	-	-	391	409	iTRAQ 4plex (K N-term); Oxidation (M)	K1:iTRAQ 4plex (K N-term):1000.00;K1:iTRAQ 4plex (K N-term):1000.00;M5:Oxidation (M):1000.00;K19:iTRAQ 4plex (K N-term):1000.00
90	209	A0A0M3GXC2	M.S(+144.10)TQ(+.98)LHDVDPIETQ(+.98)EWLDALSSVLEYEGGER.A	Y	Y	24.94	20.99	3561.6755	3.1	891.4290	116.90	2	F2:39505	SC-GWM-B10.raw	1	1.555E5	1.507E5	1.267E5	1.498E5	1.00	0.97	0.81	0.96	1.555E5	1.507E5	1.267E5	1.498E5	1.00	0.97	0.81	0.96	-	-	-	-	2	31	iTRAQ 4plex (K N-term); Deamidation (NQ)	S1:iTRAQ 4plex (K N-term):1000.00;Q3:Deamidation (NQ):1000.00;Q13:Deamidation (NQ):1000.00
90	209	A0A0M3GXC2	R.M(+144.10)YANNEDVFYYITLMNENYTHPDMPEGAEQ(+.98)DILK(+144.10)GM.Y	Y	Y	24.44	21.19	4545.0405	3.6	1137.2715	105.14	3	F3:34950	SC-GWM-B11.raw	1	3.524E4	3.387E4	3.185E4	2.923E4	1.00	0.96	0.90	0.83	3.524E4	3.387E4	3.185E4	2.923E4	1.00	0.96	0.90	0.83	-	-	-	-	678	713	iTRAQ 4plex (K N-term); Deamidation (NQ)	M1:iTRAQ 4plex (K N-term):1000.00;Q30:Deamidation (NQ):0.00;K34:iTRAQ 4plex (K N-term):1000.00
90	209	A0A0M3GXC2	K.A(+144.10)LVADM(+15.99)TDEQLWALN(+.98)R.G	Y	Y	24.03	21.02	2005.9901	4.1	669.6734	83.61	10	F10:27335	SC-GWM-B7.raw	0	9.826E4	9.678E4	9.153E4	8.973E4	1.00	0.98	0.93	0.91	9.826E4	9.678E4	9.153E4	8.973E4	1.00	0.98	0.93	0.91	-	-	-	-	344	359	iTRAQ 4plex (K N-term); Oxidation (M); Deamidation (NQ)	A1:iTRAQ 4plex (K N-term):1000.00;M6:Oxidation (M):1000.00;N15:Deamidation (NQ):10.19
90	209	A0A0M3GXC2	G.F(+144.10)LLGGTAGR.T	Y	Y	23.52	21.18	1034.5995	1.3	518.3077	50.67	11	F11:15312	SC-GWM-B8.raw	1	1.636E5	1.454E5	1.46E5	1.779E5	1.00	0.89	0.89	1.09	1.636E5	1.454E5	1.46E5	1.779E5	1.00	0.89	0.89	1.09	-	-	-	-	623	631	iTRAQ 4plex (K N-term)	F1:iTRAQ 4plex (K N-term):1000.00
90	209	A0A0M3GXC2	R.A(+144.10)QYLLEN.L	Y	Y	22.68	21.12	993.5253	1.0	497.7704	55.12	1	F1:16722	SC-GWM-B1.raw	1	3.076E5	3.184E5	3.305E5	3.378E5	1.00	1.03	1.07	1.10	3.076E5	3.184E5	3.305E5	3.378E5	1.00	1.03	1.07	1.10	-	-	-	-	32	38	iTRAQ 4plex (K N-term)	A1:iTRAQ 4plex (K N-term):1000.00
90	209	A0A0M3GXC2	R.M(+144.10)YANNEDVFYYITLMNENYTHPDMPEGAEQDILK(+144.10)G.M	Y	Y	22.56	20.89	4413.0161	2.1	1104.2637	103.89	2	F2:34790	SC-GWM-B10.raw	1	2.145E4	1.933E4	1.965E4	2.522E4	1.00	0.90	0.92	1.18	2.145E4	1.933E4	1.965E4	2.522E4	1.00	0.90	0.92	1.18	-	-	-	-	678	712	iTRAQ 4plex (K N-term)	M1:iTRAQ 4plex (K N-term):1000.00;K34:iTRAQ 4plex (K N-term):1000.00
90	209	A0A0M3GXC2	M.S(+144.10)TQLHDVD.P	Y	Y	21.21	20.99	1057.5162	1.4	529.7661	22.86	12	F12:5476	SC-GWM-B9.raw	1	6.815E3	7.927E3	7.307E3	9.407E3	1.00	1.16	1.07	1.38	6.815E3	7.927E3	7.307E3	9.407E3	1.00	1.16	1.07	1.38	-	-	-	-	2	9	iTRAQ 4plex (K N-term)	S1:iTRAQ 4plex (K N-term):1000.00
90	209	A0A0M3GXC2	R.E(+144.10)GLDNLIFVIN(+.98).C	Y	Y	21.12	21.19	1390.7466	-5.7	696.3766	109.44	2	F2:36781	SC-GWM-B10.raw	1	5.471E4	2.787E4	2.426E4	2.79E4	1.00	0.51	0.44	0.51	5.471E4	2.787E4	2.426E4	2.79E4	1.00	0.51	0.44	0.51	-	-	-	-	247	257	iTRAQ 4plex (K N-term); Deamidation (NQ)	E1:iTRAQ 4plex (K N-term):1000.00;N11:Deamidation (NQ):71.27
90	209	A0A0M3GXC2	R.E(+144.10)FSTTM(+15.99)AF.V	Y	Y	20.98	20.71	1092.4919	0.0	547.2532	62.53	6	F6:19460	SC-GWM-B3.raw	1	2.248E5	2.193E5	2.052E5	2.032E5	1.00	0.98	0.91	0.90	2.248E5	2.193E5	2.052E5	2.032E5	1.00	0.98	0.91	0.90	-	-	-	-	492	499	iTRAQ 4plex (K N-term); Oxidation (M)	E1:iTRAQ 4plex (K N-term):1000.00;M6:Oxidation (M):1000.00
90	209	A0A0M3GXC2	K.P(+144.10)TVILAK(+144.10).T	Y	Y	20.46	21.23	1028.6837	0.5	515.3494	40.89	1	F1:11688	SC-GWM-B1.raw	1	1.33E6	1.522E6	1.548E6	1.327E6	1.00	1.14	1.16	1.00	1.33E6	1.522E6	1.548E6	1.327E6	1.00	1.14	1.16	1.00	0	0.01	0.04	0.01	382	388	iTRAQ 4plex (K N-term)	P1:iTRAQ 4plex (K N-term):1000.00;K7:iTRAQ 4plex (K N-term):1000.00
90	210	B4RMJ9	K.V(+144.10)WC(+57.02)FC(+57.02)GDGEMDEPESQGAIALAAR.E	Y	Y	134.85	34.39	2812.2375	-0.1	938.4197	84.20	9	F9:27399	SC-GWM-B6.raw	5	1.167E6	8.59E5	1.007E6	8.727E5	1.00	0.74	0.86	0.75	1.167E6	8.59E5	1.007E6	8.727E5	1.00	0.74	0.86	0.75	0	0.21	0.17	0.19	223	246	iTRAQ 4plex (K N-term); Carbamidomethylation	V1:iTRAQ 4plex (K N-term):1000.00;C3:Carbamidomethylation:1000.00;C5:Carbamidomethylation:1000.00
90	210	B4RMJ9	K.D(+144.10)LELGGHIASFQSAATMYEVGFNHFWK(+144.10).A	Y	Y	127.89	33.99	3342.6375	-2.9	836.6642	105.73	9	F9:34469	SC-GWM-B6.raw	40	8.146E6	8.358E6	8.563E6	8.524E6	1.00	1.03	1.05	1.05	8.146E6	8.358E6	8.563E6	8.524E6	1.00	1.03	1.05	1.05	0	0.20	0.22	0.22	99	125	iTRAQ 4plex (K N-term)	D1:iTRAQ 4plex (K N-term):1000.00;K27:iTRAQ 4plex (K N-term):1000.00
90	210	B4RMJ9	R.M(+144.10)YAN(+.98)NEDVFYYITLMNENYTHPDMPEGAEQDILK(+144.10).G	Y	Y	124.95	33.23	4356.9785	-1.6	1090.2501	109.81	11	F11:36900	SC-GWM-B8.raw	2	1.722E5	1.831E5	1.781E5	1.928E5	1.00	1.06	1.03	1.12	1.722E5	1.831E5	1.781E5	1.928E5	1.00	1.06	1.03	1.12	0	0.12	0.13	0.11	678	711	iTRAQ 4plex (K N-term); Deamidation (NQ)	M1:iTRAQ 4plex (K N-term):1000.00;N4:Deamidation (NQ):14.02;K34:iTRAQ 4plex (K N-term):1000.00
90	210	B4RMJ9	K.V(+144.10)WC(+57.02)FC(+57.02)GDGEM(+15.99)DEPESQGAIALAAR.E	Y	Y	123.23	33.02	2828.2324	0.5	943.7519	79.39	8	F8:25881	SC-GWM-B5.raw	2	2.325E5	1.581E5	2.211E5	1.721E5	1.00	0.68	0.95	0.74	2.325E5	1.581E5	2.211E5	1.721E5	1.00	0.68	0.95	0.74	0	0.14	0.13	0.13	223	246	iTRAQ 4plex (K N-term); Carbamidomethylation; Oxidation (M)	V1:iTRAQ 4plex (K N-term):1000.00;C3:Carbamidomethylation:1000.00;C5:Carbamidomethylation:1000.00;M10:Oxidation (M):1000.00
90	210	B4RMJ9	R.D(+144.10)RFDIPVTDEQIESGDLPYLTFAPDTEEYK(+144.10).Y	Y	Y	122.00	32.61	3790.8345	-1.4	1264.6169	98.15	6	F6:32356	SC-GWM-B3.raw	3	1.838E6	1.799E6	1.694E6	1.704E6	1.00	0.98	0.92	0.93	1.838E6	1.799E6	1.694E6	1.704E6	1.00	0.98	0.92	0.93	0	0.24	0.18	0.31	421	450	iTRAQ 4plex (K N-term)	D1:iTRAQ 4plex (K N-term):1000.00;K30:iTRAQ 4plex (K N-term):1000.00
90	210	B4RMJ9	K.A(+144.10)K(+144.10)GEGEEGDLVFFQGHVAPGIYAR.A	Y	Y	117.76	32.56	2834.4595	1.4	945.8284	71.01	11	F11:23058	SC-GWM-B8.raw	20	9.57E6	8.635E6	8.953E6	8.584E6	1.00	0.90	0.94	0.90	9.57E6	8.635E6	8.953E6	8.584E6	1.00	0.90	0.94	0.90	0	0.37	0.39	0.40	126	149	iTRAQ 4plex (K N-term)	A1:iTRAQ 4plex (K N-term):1000.00;K2:iTRAQ 4plex (K N-term):1000.00
90	210	B4RMJ9	R.K(+144.10)(+144.10)VWC(+57.02)FC(+57.02)GDGEM(+15.99)DEPESQGAIALAAR.E	Y	Y	114.70	32.18	3100.4294	-0.1	1034.4836	68.09	9	F9:21510	SC-GWM-B6.raw	2	5.186E5	3.509E5	4.523E5	3.418E5	1.00	0.68	0.87	0.66	5.186E5	3.509E5	4.523E5	3.418E5	1.00	0.68	0.87	0.66	0	0.34	0.03	0.50	222	246	iTRAQ 4plex (K N-term); Carbamidomethylation; Oxidation (M)	K1:iTRAQ 4plex (K N-term):1000.00;K1:iTRAQ 4plex (K N-term):1000.00;C4:Carbamidomethylation:1000.00;C6:Carbamidomethylation:1000.00;M11:Oxidation (M):1000.00
90	210	B4RMJ9	K.V(+144.10)PFVTSQLQGHDGPVIAATDYIR.S	Y	Y	114.12	31.54	2627.3828	0.3	1314.6991	80.55	9	F9:25772	SC-GWM-B6.raw	8	2.356E7	2.256E7	2.301E7	2.389E7	1.00	0.96	0.98	1.01	2.356E7	2.256E7	2.301E7	2.389E7	1.00	0.96	0.98	1.01	0	0.27	0.24	0.31	785	807	iTRAQ 4plex (K N-term)	V1:iTRAQ 4plex (K N-term):1000.00
90	210	B4RMJ9	K.G(+144.10)EGEEGDLVFFQGHVAPGIYAR.A	Y	Y	113.49	32.70	2491.2253	-0.5	831.4153	76.27	9	F9:24350	SC-GWM-B6.raw	7	2.883E6	3.214E6	3.159E6	3.217E6	1.00	1.11	1.10	1.12	2.883E6	3.214E6	3.159E6	3.217E6	1.00	1.11	1.10	1.12	0	0.38	0.31	0.38	128	149	iTRAQ 4plex (K N-term)	G1:iTRAQ 4plex (K N-term):1000.00
90	210	B4RMJ9	R.F(+144.10)DIPVTDEQIESGDLPYLTFAPDTEEYK(+144.10).Y	Y	Y	112.80	32.13	3519.7063	2.1	880.9357	103.90	8	F8:34555	SC-GWM-B5.raw	2	4.167E5	4.302E5	4.267E5	4.264E5	1.00	1.03	1.02	1.02	4.167E5	4.302E5	4.267E5	4.264E5	1.00	1.03	1.02	1.02	0	0.03	0.08	0.08	423	450	iTRAQ 4plex (K N-term)	F1:iTRAQ 4plex (K N-term):1000.00;K28:iTRAQ 4plex (K N-term):1000.00
90	210	B4RMJ9	K.V(+144.10)QLM(+15.99)GSGTILQEVIAGAELLK(+144.10).A	Y	Y	110.98	31.28	2473.4070	-3.9	1237.7059	116.96	9	F9:38449	SC-GWM-B6.raw	6	2.288E6	1.952E6	2.207E6	1.873E6	1.00	0.85	0.96	0.82	2.288E6	1.952E6	2.207E6	1.873E6	1.00	0.85	0.96	0.82	0	0.19	0.20	0.27	726	746	iTRAQ 4plex (K N-term); Oxidation (M)	V1:iTRAQ 4plex (K N-term):1000.00;M4:Oxidation (M):1000.00;K21:iTRAQ 4plex (K N-term):1000.00
90	210	B4RMJ9	K.D(+144.10)LELGGHIASFQSAATM(+15.99)YEVGFNHFWK(+144.10).A	Y	Y	109.17	31.31	3358.6323	1.5	840.6666	95.16	9	F9:30979	SC-GWM-B6.raw	2	4.431E5	4.271E5	4.746E5	4.257E5	1.00	0.96	1.07	0.96	4.431E5	4.271E5	4.746E5	4.257E5	1.00	0.96	1.07	0.96	0	0.03	0.09	0.12	99	125	iTRAQ 4plex (K N-term); Oxidation (M)	D1:iTRAQ 4plex (K N-term):1000.00;M17:Oxidation (M):1000.00;K27:iTRAQ 4plex (K N-term):1000.00
90	210	B4RMJ9	K.V(+144.10)QLMGSGTILQEVIAGAELLK(+144.10).A	Y	Y	104.16	31.97	2457.4119	1.3	1229.7148	117.35	10	F10:39478	SC-GWM-B7.raw	20	2.923E7	2.823E7	2.933E7	2.845E7	1.00	0.97	1.00	0.97	2.923E7	2.823E7	2.933E7	2.845E7	1.00	0.97	1.00	0.97	0	0.22	0.15	0.25	726	746	iTRAQ 4plex (K N-term)	V1:iTRAQ 4plex (K N-term):1000.00;K21:iTRAQ 4plex (K N-term):1000.00
90	210	B4RMJ9	K.I(+144.10)IQELEGNFAGAGWNVVK(+144.10).V	Y	Y	103.64	31.19	2232.2146	3.0	1117.1179	101.26	6	F6:33581	SC-GWM-B3.raw	29	2.463E7	2.248E7	2.429E7	2.324E7	1.00	0.91	0.99	0.94	2.463E7	2.248E7	2.429E7	2.324E7	1.00	0.91	0.99	0.94	0	0.14	0.14	0.18	273	290	iTRAQ 4plex (K N-term)	I1:iTRAQ 4plex (K N-term):1000.00;K18:iTRAQ 4plex (K N-term):1000.00
90	210	B4RMJ9	K.G(+144.10)QQYTPQDK(+144.10)DQLMFYK(+144.10).E	Y	Y	102.56	32.56	2421.2363	0.5	808.0865	58.12	8	F8:17807	SC-GWM-B5.raw	11	1.831E7	1.663E7	1.731E7	1.672E7	1.00	0.91	0.95	0.91	1.831E7	1.663E7	1.731E7	1.672E7	1.00	0.91	0.95	0.91	0	0.10	0.09	0.09	543	558	iTRAQ 4plex (K N-term)	G1:iTRAQ 4plex (K N-term):1000.00;K9:iTRAQ 4plex (K N-term):1000.00;K16:iTRAQ 4plex (K N-term):1000.00
90	210	B4RMJ9	K.A(+144.10)DFGVEADIWSC(+57.02)PSFNLLHR.D	Y	Y	102.20	30.45	2477.1919	0.9	826.7386	98.50	7	F7:33290	SC-GWM-B4.raw	50	1.356E7	1.172E7	1.362E7	1.198E7	1.00	0.86	1.00	0.88	1.356E7	1.172E7	1.362E7	1.198E7	1.00	0.86	1.00	0.88	0	0.21	0.20	0.23	747	766	iTRAQ 4plex (K N-term); Carbamidomethylation	A1:iTRAQ 4plex (K N-term):1000.00;C12:Carbamidomethylation:1000.00
90	210	B4RMJ9	R.K(+144.10)(+144.10)PTQEVLEVPELSAFDAQLK(+144.10).S	Y	Y	101.58	30.40	2673.4954	1.3	1337.7567	82.93	11	F11:26954	SC-GWM-B8.raw	15	2.666E7	2.518E7	2.67E7	2.484E7	1.00	0.94	1.00	0.93	2.666E7	2.518E7	2.67E7	2.484E7	1.00	0.94	1.00	0.93	0	0.55	0.15	0.51	467	486	iTRAQ 4plex (K N-term)	K1:iTRAQ 4plex (K N-term):1000.00;K1:iTRAQ 4plex (K N-term):1000.00;K20:iTRAQ 4plex (K N-term):1000.00
90	210	B4RMJ9	K.G(+144.10)YGMGASGEGQNVAHQAK(+144.10).K	Y	Y	101.55	30.58	2048.9941	0.0	684.0053	31.68	11	F11:8529	SC-GWM-B8.raw	18	2.477E7	2.27E7	2.284E7	2.227E7	1.00	0.92	0.92	0.90	2.477E7	2.27E7	2.284E7	2.227E7	1.00	0.92	0.92	0.90	0	0.20	0.17	0.24	392	409	iTRAQ 4plex (K N-term)	G1:iTRAQ 4plex (K N-term):1000.00;K18:iTRAQ 4plex (K N-term):1000.00
90	210	B4RMJ9	K.A(+144.10)LVADMTDEQLWALNR.G	Y	Y	99.69	29.86	1989.0111	3.7	995.5165	86.84	9	F9:28061	SC-GWM-B6.raw	32	1.684E7	1.629E7	1.652E7	1.604E7	1.00	0.97	0.98	0.95	1.684E7	1.629E7	1.652E7	1.604E7	1.00	0.97	0.98	0.95	0	0.23	0.17	0.22	344	359	iTRAQ 4plex (K N-term)	A1:iTRAQ 4plex (K N-term):1000.00
90	210	B4RMJ9	R.D(+144.10)RFDIPVTDEQ(+.98)IESGDLPYLTFAPDTEEYK(+144.10).Y	Y	Y	99.36	29.95	3791.8184	3.4	1264.9510	98.50	6	F6:32519	SC-GWM-B3.raw	3	2.49E5	2.733E5	2.388E5	2.623E5	1.00	1.10	0.96	1.05	2.49E5	2.733E5	2.388E5	2.623E5	1.00	1.10	0.96	1.05	0	0.22	0.21	0.32	421	450	iTRAQ 4plex (K N-term); Deamidation (NQ)	D1:iTRAQ 4plex (K N-term):1000.00;Q11:Deamidation (NQ):1000.00;K30:iTRAQ 4plex (K N-term):1000.00
90	210	B4RMJ9	R.Y(+144.10)NVAVAALAALAEQGK(+144.10).V	Y	Y	97.60	32.90	1876.0662	0.8	939.0411	97.36	11	F11:32238	SC-GWM-B8.raw	12	4.906E7	4.232E7	4.847E7	4.502E7	1.00	0.86	0.99	0.92	4.906E7	4.232E7	4.847E7	4.502E7	1.00	0.86	0.99	0.92	0	0.11	0.11	0.12	847	862	iTRAQ 4plex (K N-term)	Y1:iTRAQ 4plex (K N-term):1000.00;K16:iTRAQ 4plex (K N-term):1000.00
90	210	B4RMJ9	K.G(+144.10)YGMGASGEGQN(+.98)VAHQAK(+144.10).K	Y	Y	96.98	29.66	2049.9780	-2.7	684.3314	33.12	11	F11:9025	SC-GWM-B8.raw	1	2.12E5	2.429E5	2.527E5	2.321E5	1.00	1.15	1.19	1.09	2.12E5	2.429E5	2.527E5	2.321E5	1.00	1.15	1.19	1.09	0	0.09	0.09	0.07	392	409	iTRAQ 4plex (K N-term); Deamidation (NQ)	G1:iTRAQ 4plex (K N-term):1000.00;N12:Deamidation (NQ):15.91;K18:iTRAQ 4plex (K N-term):1000.00
90	210	B4RMJ9	K.K(+144.10)(+144.10)VQLMGSGTILQEVIAGAELLK(+144.10).A	Y	Y	96.72	30.62	2729.6089	-2.5	1365.8083	116.63	10	F10:39205	SC-GWM-B7.raw	9	4.006E6	3.522E6	3.688E6	3.423E6	1.00	0.88	0.92	0.85	4.006E6	3.522E6	3.688E6	3.423E6	1.00	0.88	0.92	0.85	0	0.10	0.17	0.09	725	746	iTRAQ 4plex (K N-term)	K1:iTRAQ 4plex (K N-term):1000.00;K1:iTRAQ 4plex (K N-term):1000.00;K22:iTRAQ 4plex (K N-term):1000.00
90	210	B4RMJ9	R.M(+144.10)PHGTTTPYLNTVSVENEK(+144.10).G	Y	Y	94.26	30.47	2405.2141	-2.5	802.7433	54.62	8	F8:16800	SC-GWM-B5.raw	9	7.757E6	8.241E6	8.488E6	9.376E6	1.00	1.06	1.09	1.21	7.757E6	8.241E6	8.488E6	9.376E6	1.00	1.06	1.09	1.21	0	0.25	0.26	0.34	50	68	iTRAQ 4plex (K N-term)	M1:iTRAQ 4plex (K N-term):1000.00;K19:iTRAQ 4plex (K N-term):1000.00
90	210	B4RMJ9	K.G(+144.10)YGM(+15.99)GASGEGQNVAHQAK(+144.10).K	Y	Y	93.16	29.67	2064.9890	0.0	689.3369	26.44	11	F11:6710	SC-GWM-B8.raw	13	1.773E6	1.669E6	1.753E6	1.54E6	1.00	0.94	0.99	0.87	1.773E6	1.669E6	1.753E6	1.54E6	1.00	0.94	0.99	0.87	0	0.28	0.24	0.32	392	409	iTRAQ 4plex (K N-term); Oxidation (M)	G1:iTRAQ 4plex (K N-term):1000.00;M4:Oxidation (M):1000.00;K18:iTRAQ 4plex (K N-term):1000.00
90	210	B4RMJ9	R.A(+144.10)AN(+.98)HADGK(+144.10)PTVILAK(+144.10).T	Y	Y	92.93	29.64	1938.1263	0.2	485.5389	35.58	7	F7:10398	SC-GWM-B4.raw	3	5.707E6	5.527E6	5.768E6	5.51E6	1.00	0.97	1.01	0.97	5.707E6	5.527E6	5.768E6	5.51E6	1.00	0.97	1.01	0.97	0	0.09	0.07	0.12	374	388	iTRAQ 4plex (K N-term); Deamidation (NQ)	A1:iTRAQ 4plex (K N-term):1000.00;N3:Deamidation (NQ):1000.00;K8:iTRAQ 4plex (K N-term):1000.00;K15:iTRAQ 4plex (K N-term):1000.00
90	210	B4RMJ9	K.A(+144.10)LVADM(+15.99)TDEQLWALNR.G	Y	Y	92.78	29.88	2005.0060	-0.5	1003.5098	74.97	9	F9:23896	SC-GWM-B6.raw	11	2.655E6	2.444E6	2.724E6	2.407E6	1.00	0.92	1.03	0.91	2.655E6	2.444E6	2.724E6	2.407E6	1.00	0.92	1.03	0.91	0	0.34	0.34	0.34	344	359	iTRAQ 4plex (K N-term); Oxidation (M)	A1:iTRAQ 4plex (K N-term):1000.00;M6:Oxidation (M):1000.00
90	210	B4RMJ9	R.K(+144.10)(+144.10)VWC(+57.02)FC(+57.02)GDGEMDEPESQGAIALAAR.E	Y	Y	92.43	28.90	3084.4346	-1.5	772.1147	75.99	10	F10:24471	SC-GWM-B7.raw	3	7.433E5	6.662E5	7.28E5	7.296E5	1.00	0.90	0.98	0.98	7.433E5	6.662E5	7.28E5	7.296E5	1.00	0.90	0.98	0.98	0	0.10	0.07	0.14	222	246	iTRAQ 4plex (K N-term); Carbamidomethylation	K1:iTRAQ 4plex (K N-term):1000.00;K1:iTRAQ 4plex (K N-term):1000.00;C4:Carbamidomethylation:1000.00;C6:Carbamidomethylation:1000.00
90	210	B4RMJ9	R.M(+144.10)YANNEDVFYYITLMNENYTHPDMPEGAEQDILK(+144.10).G	Y	Y	91.97	29.73	4355.9946	0.5	1090.0065	109.29	2	F2:36740	SC-GWM-B10.raw	6	1.316E6	1.648E6	1.334E6	1.611E6	1.00	1.25	1.01	1.22	1.316E6	1.648E6	1.334E6	1.611E6	1.00	1.25	1.01	1.22	0	0.16	0.18	0.25	678	711	iTRAQ 4plex (K N-term)	M1:iTRAQ 4plex (K N-term):1000.00;K34:iTRAQ 4plex (K N-term):1000.00
90	210	B4RMJ9	R.M(+144.10)EEC(+57.02)LDGDYQTYK(+144.10).S	Y	Y	91.46	29.07	1938.8583	1.9	970.4382	56.43	11	F11:17406	SC-GWM-B8.raw	7	1.226E7	6.213E6	1.02E7	5.099E6	1.00	0.51	0.83	0.42	1.226E7	6.213E6	1.02E7	5.099E6	1.00	0.51	0.83	0.42	0	0.26	0.10	0.39	313	325	iTRAQ 4plex (K N-term); Carbamidomethylation	M1:iTRAQ 4plex (K N-term):1000.00;C4:Carbamidomethylation:1000.00;K13:iTRAQ 4plex (K N-term):1000.00
90	210	B4RMJ9	R.E(+144.10)GLDNLIFVINC(+57.02)NLQR.L	Y	Y	90.65	29.36	2061.0798	2.1	1031.5493	104.46	10	F10:34781	SC-GWM-B7.raw	8	7.214E6	3.188E6	5.445E6	2.869E6	1.00	0.44	0.75	0.40	7.214E6	3.188E6	5.445E6	2.869E6	1.00	0.44	0.75	0.40	0	0.57	0.20	0.62	247	262	iTRAQ 4plex (K N-term); Carbamidomethylation	E1:iTRAQ 4plex (K N-term):1000.00;C12:Carbamidomethylation:1000.00
90	210	B4RMJ9	F.Q(+144.10)SAATMYEVGFNHFWK(+144.10).A	Y	Y	90.53	29.38	2203.0764	-0.8	735.3655	81.54	6	F6:26559	SC-GWM-B3.raw	3	1.15E6	1.315E6	1.282E6	1.252E6	1.00	1.14	1.11	1.09	1.15E6	1.315E6	1.282E6	1.252E6	1.00	1.14	1.11	1.09	0	0.10	0.08	0.11	110	125	iTRAQ 4plex (K N-term)	Q1:iTRAQ 4plex (K N-term):1000.00;K16:iTRAQ 4plex (K N-term):1000.00
90	210	B4RMJ9	R.M(+144.10)PHGTTTPYLN(+.98)TVSVENEK(+144.10).G	Y	Y	89.30	29.19	2406.1980	-1.8	803.0718	56.77	6	F6:17386	SC-GWM-B3.raw	6	1.658E6	1.996E6	1.871E6	2.06E6	1.00	1.20	1.13	1.24	1.658E6	1.996E6	1.871E6	2.06E6	1.00	1.20	1.13	1.24	0	0.22	0.22	0.23	50	68	iTRAQ 4plex (K N-term); Deamidation (NQ)	M1:iTRAQ 4plex (K N-term):1000.00;N11:Deamidation (NQ):68.66;K19:iTRAQ 4plex (K N-term):1000.00
90	210	B4RMJ9	R.E(+144.10)HFFNTPELK(+144.10).A	Y	Y	88.96	30.15	1548.8180	-1.4	775.4152	54.04	7	F7:16549	SC-GWM-B4.raw	10	4.985E7	4.796E7	4.983E7	4.968E7	1.00	0.96	1.00	1.00	4.985E7	4.796E7	4.983E7	4.968E7	1.00	0.96	1.00	1.00	0	0.16	0.10	0.14	334	343	iTRAQ 4plex (K N-term)	E1:iTRAQ 4plex (K N-term):1000.00;K10:iTRAQ 4plex (K N-term):1000.00
90	210	B4RMJ9	R.Y(+144.10)N(+.98)VAVAALAALAEQGK(+144.10).V	Y	Y	88.55	28.85	1877.0502	0.4	626.6909	98.62	9	F9:32356	SC-GWM-B6.raw	2	3.753E5	3.991E5	3.894E5	3.564E5	1.00	1.06	1.04	0.95	3.753E5	3.991E5	3.894E5	3.564E5	1.00	1.06	1.04	0.95	0	0.08	0.05	0.11	847	862	iTRAQ 4plex (K N-term); Deamidation (NQ)	Y1:iTRAQ 4plex (K N-term):1000.00;N2:Deamidation (NQ):150.01;K16:iTRAQ 4plex (K N-term):1000.00
90	210	B4RMJ9	R.M(+144.10)PHGTTTPYLNTVSVEN(+.98)EK(+144.10).G	Y	Y	88.55	29.58	2406.1980	-0.1	803.0732	54.94	6	F6:16752	SC-GWM-B3.raw	4	5.726E5	5.849E5	5.729E5	6.054E5	1.00	1.02	1.00	1.06	5.726E5	5.849E5	5.729E5	6.054E5	1.00	1.02	1.00	1.06	0	0.15	0.22	0.20	50	68	iTRAQ 4plex (K N-term); Deamidation (NQ)	M1:iTRAQ 4plex (K N-term):1000.00;N17:Deamidation (NQ):109.28;K19:iTRAQ 4plex (K N-term):1000.00
90	210	B4RMJ9	K.G(+144.10)QQYTPQDK(+144.10)DQLM(+15.99)FYK(+144.10).E	Y	Y	88.38	28.73	2437.2312	0.2	813.4178	52.20	7	F7:15904	SC-GWM-B4.raw	4	3.662E6	3.639E6	3.981E6	3.678E6	1.00	0.99	1.09	1.00	3.662E6	3.639E6	3.981E6	3.678E6	1.00	0.99	1.09	1.00	0	0.19	0.19	0.19	543	558	iTRAQ 4plex (K N-term); Oxidation (M)	G1:iTRAQ 4plex (K N-term):1000.00;K9:iTRAQ 4plex (K N-term):1000.00;M13:Oxidation (M):1000.00;K16:iTRAQ 4plex (K N-term):1000.00
90	210	B4RMJ9	R.A(+144.10)ANHADGK(+144.10)PTVILAK(+144.10).T	Y	Y	87.73	29.03	1937.1423	2.3	485.2940	33.83	11	F11:9240	SC-GWM-B8.raw	11	4.229E7	4.04E7	4.534E7	4.206E7	1.00	0.96	1.07	0.99	4.229E7	4.04E7	4.534E7	4.206E7	1.00	0.96	1.07	0.99	0	0.17	0.40	0.16	374	388	iTRAQ 4plex (K N-term)	A1:iTRAQ 4plex (K N-term):1000.00;K8:iTRAQ 4plex (K N-term):1000.00;K15:iTRAQ 4plex (K N-term):1000.00
90	210	B4RMJ9	K.I(+144.10)IQELEGN(+.98)FAGAGWNVVK(+144.10).V	Y	Y	87.04	28.85	2233.1985	-1.4	1117.6050	96.53	1	F1:31665	SC-GWM-B1.raw	6	1.023E6	9.515E5	1.026E6	9.286E5	1.00	0.93	1.00	0.91	1.023E6	9.515E5	1.026E6	9.286E5	1.00	0.93	1.00	0.91	0	0.16	0.17	0.10	273	290	iTRAQ 4plex (K N-term); Deamidation (NQ)	I1:iTRAQ 4plex (K N-term):1000.00;N8:Deamidation (NQ):104.64;K18:iTRAQ 4plex (K N-term):1000.00
90	210	B4RMJ9	R.M(+144.10)(+15.99)YANNEDVFYYITLMN(+.98)ENYTHPDMPEGAEQDILK(+144.10).G	Y	Y	86.68	28.39	4372.9731	6.7	1094.2579	105.19	10	F10:35236	SC-GWM-B7.raw	2	1.266E5	1.227E5	1.213E5	1.437E5	1.00	0.97	0.96	1.14	1.266E5	1.227E5	1.213E5	1.437E5	1.00	0.97	0.96	1.14	0	0.02	0.09	0.16	678	711	iTRAQ 4plex (K N-term); Oxidation (M); Deamidation (NQ)	M1:iTRAQ 4plex (K N-term):1000.00;M1:Oxidation (M):65.04;N16:Deamidation (NQ):0.00;K34:iTRAQ 4plex (K N-term):1000.00
90	210	B4RMJ9	R.V(+144.10)VPIVPDESR.T	Y	Y	85.24	29.21	1253.7101	-1.4	418.9100	49.88	8	F8:14949	SC-GWM-B5.raw	2	5.224E7	4.763E7	5.273E7	4.984E7	1.00	0.91	1.01	0.95	5.224E7	4.763E7	5.273E7	4.984E7	1.00	0.91	1.01	0.95	0	0.08	0.11	0.08	516	525	iTRAQ 4plex (K N-term)	V1:iTRAQ 4plex (K N-term):1000.00
90	210	B4RMJ9	K.G(+144.10)IPGDQNIEHR.I	Y	Y	85.05	28.82	1378.7075	0.2	690.3611	29.72	11	F11:7869	SC-GWM-B8.raw	6	1.975E6	1.688E6	1.751E6	1.647E6	1.00	0.85	0.89	0.83	1.975E6	1.688E6	1.751E6	1.647E6	1.00	0.85	0.89	0.83	0	0.22	0.23	0.22	69	79	iTRAQ 4plex (K N-term)	G1:iTRAQ 4plex (K N-term):1000.00
90	210	B4RMJ9	H.I(+144.10)ASFQSAATMYEVGFNHFWK(+144.10).A	Y	Y	84.70	28.36	2621.2981	-0.3	874.7731	100.13	10	F10:33456	SC-GWM-B7.raw	5	1.596E6	1.784E6	1.677E6	1.66E6	1.00	1.12	1.05	1.04	1.596E6	1.784E6	1.677E6	1.66E6	1.00	1.12	1.05	1.04	0	0.06	0.07	0.06	106	125	iTRAQ 4plex (K N-term)	I1:iTRAQ 4plex (K N-term):1000.00;K20:iTRAQ 4plex (K N-term):1000.00
90	210	B4RMJ9	K.D(+144.10)LELGGHIASFQ(+.98)SAATMYEVGFNHFWK(+144.10).A	Y	Y	84.39	28.87	3343.6216	4.3	836.9163	107.09	9	F9:35111	SC-GWM-B6.raw	15	2.34E6	2.424E6	2.483E6	2.433E6	1.00	1.04	1.06	1.04	2.34E6	2.424E6	2.483E6	2.433E6	1.00	1.04	1.06	1.04	0	0.15	0.15	0.16	99	125	iTRAQ 4plex (K N-term); Deamidation (NQ)	D1:iTRAQ 4plex (K N-term):1000.00;Q12:Deamidation (NQ):57.78;K27:iTRAQ 4plex (K N-term):1000.00
90	210	B4RMJ9	M.S(+144.10)TQLHDVDPIETQEWLDALSSVLEYEGGER.A	Y	Y	84.18	28.53	3559.7075	-1.4	1187.5748	116.83	12	F12:38974	SC-GWM-B9.raw	5	1.022E6	9.097E5	9.08E5	1.033E6	1.00	0.89	0.89	1.01	1.022E6	9.097E5	9.08E5	1.033E6	1.00	0.89	0.89	1.01	0	0.17	0.14	0.15	2	31	iTRAQ 4plex (K N-term)	S1:iTRAQ 4plex (K N-term):1000.00
90	210	B4RMJ9	R.I(+144.10)GDLAWAAGDMHAR.G	Y	Y	83.00	27.84	1626.8058	-1.9	814.4086	66.57	5	F5:21225	SC-GWM-B2.raw	39	1.898E7	1.83E7	1.825E7	1.808E7	1.00	0.96	0.96	0.95	1.898E7	1.83E7	1.825E7	1.808E7	1.00	0.96	0.96	0.95	0	0.25	0.22	0.23	608	621	iTRAQ 4plex (K N-term)	I1:iTRAQ 4plex (K N-term):1000.00
90	210	B4RMJ9	R.A(+144.10)YIPN(+.98)DYHVLGTDGFGR.S	Y	Y	82.95	29.16	2038.9869	-2.2	680.6681	72.68	9	F9:23068	SC-GWM-B6.raw	8	3.762E6	4.096E6	3.753E6	3.642E6	1.00	1.09	1.00	0.97	3.762E6	4.096E6	3.753E6	3.642E6	1.00	1.09	1.00	0.97	0	0.29	0.20	0.19	815	831	iTRAQ 4plex (K N-term); Deamidation (NQ)	A1:iTRAQ 4plex (K N-term):1000.00;N5:Deamidation (NQ):1000.00
90	210	B4RMJ9	R.Y(+144.10)NVAVAALAALAEQ(+.98)GK(+144.10).V	Y	Y	81.46	28.17	1877.0502	0.4	626.6909	98.62	9	F9:32166	SC-GWM-B6.raw	1	7.402E4	7.492E4	7.772E4	6.727E4	1.00	1.01	1.05	0.91	7.402E4	7.492E4	7.772E4	6.727E4	1.00	1.01	1.05	0.91	-	-	-	-	847	862	iTRAQ 4plex (K N-term); Deamidation (NQ)	Y1:iTRAQ 4plex (K N-term):1000.00;Q14:Deamidation (NQ):85.25;K16:iTRAQ 4plex (K N-term):1000.00
90	210	B4RMJ9	K.K(+144.10)(+144.10)VQLM(+15.99)GSGTILQEVIAGAELLK(+144.10).A	Y	Y	80.53	28.34	2745.6040	0.2	687.4084	110.08	9	F9:36403	SC-GWM-B6.raw	12	1.691E6	1.535E6	1.678E6	1.493E6	1.00	0.91	0.99	0.88	1.691E6	1.535E6	1.678E6	1.493E6	1.00	0.91	0.99	0.88	0	0.09	0.14	0.12	725	746	iTRAQ 4plex (K N-term); Oxidation (M)	K1:iTRAQ 4plex (K N-term):1000.00;K1:iTRAQ 4plex (K N-term):1000.00;M5:Oxidation (M):1000.00;K22:iTRAQ 4plex (K N-term):1000.00
90	210	B4RMJ9	R.L(+144.10)HPLEAEK(+144.10)VPFVTSQLQGHDGPVIAATDYIR.S	Y	Y	80.33	27.98	3688.9819	2.4	923.2549	92.98	7	F7:30549	SC-GWM-B4.raw	1	2.97E5	2.323E5	2.522E5	1.831E5	1.00	0.78	0.85	0.62	2.97E5	2.323E5	2.522E5	1.831E5	1.00	0.78	0.85	0.62	0	0.09	0.06	0.17	777	807	iTRAQ 4plex (K N-term)	L1:iTRAQ 4plex (K N-term):1000.00;K8:iTRAQ 4plex (K N-term):1000.00
90	210	B4RMJ9	F.C(+57.02)(+144.10)GDGEMDEPESQGAIALAAR.E	Y	Y	80.00	28.12	2219.9907	-0.5	741.0038	56.86	8	F8:17409	SC-GWM-B5.raw	1	1.174E5	1.121E5	1.176E5	1.041E5	1.00	0.95	1.00	0.89	1.174E5	1.121E5	1.176E5	1.041E5	1.00	0.95	1.00	0.89	-	-	-	-	227	246	Carbamidomethylation; iTRAQ 4plex (K N-term)	C1:Carbamidomethylation:1000.00;C1:iTRAQ 4plex (K N-term):1000.00
90	210	B4RMJ9	R.M(+144.10)YANNEDVFYYITLMN(+.98)ENYTHPDMPEGAEQDILK(+144.10).G	Y	Y	79.60	27.79	4356.9785	6.4	1453.3428	109.27	2	F2:36732	SC-GWM-B10.raw	0	1.657E4	2.48E4	1.669E4	2.666E4	1.00	1.50	1.01	1.61	1.657E4	2.48E4	1.669E4	2.666E4	1.00	1.50	1.01	1.61	-	-	-	-	678	711	iTRAQ 4plex (K N-term); Deamidation (NQ)	M1:iTRAQ 4plex (K N-term):1000.00;N16:Deamidation (NQ):0.00;K34:iTRAQ 4plex (K N-term):1000.00
90	210	B4RMJ9	R.E(+144.10)GLDNLIFVIN(+.98)C(+57.02)NLQR.L	Y	Y	79.45	27.84	2062.0640	2.8	1032.0421	96.95	1	F1:31889	SC-GWM-B1.raw	4	5.925E5	4.129E5	5.233E5	4.558E5	1.00	0.70	0.88	0.77	5.925E5	4.129E5	5.233E5	4.558E5	1.00	0.70	0.88	0.77	0	0.25	0.13	0.15	247	262	iTRAQ 4plex (K N-term); Deamidation (NQ); Carbamidomethylation	E1:iTRAQ 4plex (K N-term):1000.00;N11:Deamidation (NQ):18.53;C12:Carbamidomethylation:1000.00
90	210	B4RMJ9	R.M(+144.10)YANNEDVFYYITLM(+15.99)N(+.98)ENYTHPDMPEGAEQDILK(+144.10).G	Y	Y	79.04	27.23	4372.9731	5.7	1094.2568	95.81	9	F9:31266	SC-GWM-B6.raw	2	9.296E4	7.489E4	6.444E4	6.329E4	1.00	0.81	0.69	0.68	9.296E4	7.489E4	6.444E4	6.329E4	1.00	0.81	0.69	0.68	0	0.21	0.22	0.40	678	711	iTRAQ 4plex (K N-term); Oxidation (M); Deamidation (NQ)	M1:iTRAQ 4plex (K N-term):1000.00;M15:Oxidation (M):27.52;N16:Deamidation (NQ):0.00;K34:iTRAQ 4plex (K N-term):1000.00
90	210	B4RMJ9	Q.S(+144.10)AATMYEVGFNHFWK(+144.10).A	Y	Y	79.00	28.00	2075.0178	-1.0	692.6792	81.02	7	F7:26289	SC-GWM-B4.raw	2	2.642E5	1.988E5	1.959E5	1.771E5	1.00	0.75	0.74	0.67	2.642E5	1.988E5	1.959E5	1.771E5	1.00	0.75	0.74	0.67	0	0.18	0.24	0.20	111	125	iTRAQ 4plex (K N-term)	S1:iTRAQ 4plex (K N-term):1000.00;K15:iTRAQ 4plex (K N-term):1000.00
90	210	B4RMJ9	R.L(+144.10)HPLEAEK(+144.10)VPFVTSQ(+.98)LQGHDGPVIAATDYIR.S	Y	Y	78.79	27.91	3689.9661	4.3	923.5027	91.39	7	F7:29966	SC-GWM-B4.raw	1	2.308E5	1.881E5	2.026E5	1.486E5	1.00	0.81	0.88	0.64	2.308E5	1.881E5	2.026E5	1.486E5	1.00	0.81	0.88	0.64	0	0.07	0.11	0.15	777	807	iTRAQ 4plex (K N-term); Deamidation (NQ)	L1:iTRAQ 4plex (K N-term):1000.00;K8:iTRAQ 4plex (K N-term):1000.00;Q15:Deamidation (NQ):14.04
90	210	B4RMJ9	R.A(+144.10)QYLLENLLK(+144.10).Y	Y	Y	78.25	39.23	1491.8904	0.4	746.9528	86.00	9	F9:27795	SC-GWM-B6.raw	15	6.17E7	5.804E7	6.083E7	5.769E7	1.00	0.94	0.99	0.94	6.17E7	5.804E7	6.083E7	5.769E7	1.00	0.94	0.99	0.94	0	0.23	0.21	0.25	32	41	iTRAQ 4plex (K N-term)	A1:iTRAQ 4plex (K N-term):1000.00;K10:iTRAQ 4plex (K N-term):1000.00
90	210	B4RMJ9	R.M(+144.10)(+15.99)EEC(+57.02)LDGDYQTYK(+144.10).S	Y	Y	77.41	27.82	1954.8531	3.6	978.4374	47.64	10	F10:14298	SC-GWM-B7.raw	3	1.31E6	8.836E5	1.295E6	7.601E5	1.00	0.67	0.99	0.58	1.31E6	8.836E5	1.295E6	7.601E5	1.00	0.67	0.99	0.58	0	0.21	0.08	0.26	313	325	iTRAQ 4plex (K N-term); Oxidation (M); Carbamidomethylation	M1:iTRAQ 4plex (K N-term):1000.00;M1:Oxidation (M):1000.00;C4:Carbamidomethylation:1000.00;K13:iTRAQ 4plex (K N-term):1000.00
90	210	B4RMJ9	R.I(+144.10)GDLAWAAGDM(+15.99)HAR.G	Y	Y	76.85	27.45	1642.8008	-2.9	822.4053	56.99	8	F8:17516	SC-GWM-B5.raw	11	5.103E6	4.76E6	5.083E6	5.215E6	1.00	0.93	1.00	1.02	5.103E6	4.76E6	5.083E6	5.215E6	1.00	0.93	1.00	1.02	0	0.22	0.19	0.34	608	621	iTRAQ 4plex (K N-term); Oxidation (M)	I1:iTRAQ 4plex (K N-term):1000.00;M11:Oxidation (M):1000.00
90	210	B4RMJ9	I.P(+144.10)VTDEQIESGDLPYLTFAPDTEEYK(+144.10).Y	Y	Y	76.23	27.66	3144.5269	-1.3	1049.1815	89.92	4	F4:29817	SC-GWM-B12.raw	1	5.307E4	6.76E4	7.211E4	5.748E4	1.00	1.27	1.36	1.08	5.307E4	6.76E4	7.211E4	5.748E4	1.00	1.27	1.36	1.08	0	0.22	0.13	0.09	426	450	iTRAQ 4plex (K N-term)	P1:iTRAQ 4plex (K N-term):1000.00;K25:iTRAQ 4plex (K N-term):1000.00
90	210	B4RMJ9	R.L(+144.10)TEDQLNNFR.Q	Y	Y	76.07	27.74	1392.7119	-0.3	697.3630	55.86	8	F8:17426	SC-GWM-B5.raw	11	3.181E7	3.067E7	3.214E7	3.026E7	1.00	0.96	1.01	0.95	3.181E7	3.067E7	3.214E7	3.026E7	1.00	0.96	1.01	0.95	0	0.25	0.25	0.25	156	165	iTRAQ 4plex (K N-term)	L1:iTRAQ 4plex (K N-term):1000.00
90	210	B4RMJ9	R.F(+144.10)FEVDRYNVAVAALAALAEQGK(+144.10).V	Y	Y	75.70	27.51	2669.4419	3.5	668.3701	111.73	11	F11:37650	SC-GWM-B8.raw	5	7.175E5	7.517E5	7.696E5	6.648E5	1.00	1.05	1.07	0.93	7.175E5	7.517E5	7.696E5	6.648E5	1.00	1.05	1.07	0.93	0	0.08	0.08	0.09	841	862	iTRAQ 4plex (K N-term)	F1:iTRAQ 4plex (K N-term):1000.00;K22:iTRAQ 4plex (K N-term):1000.00
90	210	B4RMJ9	L.M(+144.10)GSGTILQEVIAGAELLK(+144.10).A	Y	Y	75.43	27.49	2117.2009	-0.8	706.7404	117.00	8	F8:39133	SC-GWM-B5.raw	1	2.955E5	3.142E5	2.991E5	3.064E5	1.00	1.06	1.01	1.04	2.955E5	3.142E5	2.991E5	3.064E5	1.00	1.06	1.01	1.04	-	-	-	-	729	746	iTRAQ 4plex (K N-term)	M1:iTRAQ 4plex (K N-term):1000.00;K18:iTRAQ 4plex (K N-term):1000.00
90	210	B4RMJ9	K.A(+144.10)K(+144.10)GEGEEGDLVFFQ(+.98)GHVAPGIYAR.A	Y	Y	75.24	26.70	2835.4434	5.2	709.8718	74.46	11	F11:23798	SC-GWM-B8.raw	2	3.933E5	3.884E5	3.796E5	3.54E5	1.00	0.99	0.97	0.90	3.933E5	3.884E5	3.796E5	3.54E5	1.00	0.99	0.97	0.90	0	0.18	0.12	0.13	126	149	iTRAQ 4plex (K N-term); Deamidation (NQ)	A1:iTRAQ 4plex (K N-term):1000.00;K2:iTRAQ 4plex (K N-term):1000.00;Q14:Deamidation (NQ):1000.00
90	210	B4RMJ9	R.A(+144.10)YIPNDYHVLGTDGFGR.S	Y	Y	74.94	26.81	2038.0029	0.0	680.3416	69.85	6	F6:22080	SC-GWM-B3.raw	13	1.521E7	1.496E7	1.55E7	1.55E7	1.00	0.98	1.02	1.02	1.521E7	1.496E7	1.55E7	1.55E7	1.00	0.98	1.02	1.02	0	0.17	0.14	0.23	815	831	iTRAQ 4plex (K N-term)	A1:iTRAQ 4plex (K N-term):1000.00
90	210	B4RMJ9	K.R(+144.10)VVPIVPDESR.T	Y	Y	74.92	27.28	1409.8112	-1.0	705.9122	38.15	10	F10:11072	SC-GWM-B7.raw	4	1.987E6	1.914E6	2.239E6	1.929E6	1.00	0.96	1.13	0.97	1.987E6	1.914E6	2.239E6	1.929E6	1.00	0.96	1.13	0.97	0	0.29	0.12	0.24	515	525	iTRAQ 4plex (K N-term)	R1:iTRAQ 4plex (K N-term):1000.00
90	210	B4RMJ9	K.G(+144.10)QQYTPQDK(+144.10).D	Y	Y	74.71	27.44	1351.6975	-0.8	676.8555	23.42	9	F9:5679	SC-GWM-B6.raw	1	3.134E4	3.844E4	3.926E4	3.807E4	1.00	1.23	1.25	1.21	3.134E4	3.844E4	3.926E4	3.807E4	1.00	1.23	1.25	1.21	0	0.33	0.83	0.91	543	551	iTRAQ 4plex (K N-term)	G1:iTRAQ 4plex (K N-term):1000.00;K9:iTRAQ 4plex (K N-term):1000.00
90	210	B4RMJ9	R.M(+144.10)(+15.99)PHGTTTPYLNTVSVENEK(+144.10).G	Y	Y	73.81	27.62	2421.2090	0.5	808.0773	47.68	4	F4:14319	SC-GWM-B12.raw	3	1.146E6	1.099E6	1.265E6	1.179E6	1.00	0.96	1.10	1.03	1.146E6	1.099E6	1.265E6	1.179E6	1.00	0.96	1.10	1.03	0	0.20	0.22	0.32	50	68	iTRAQ 4plex (K N-term); Oxidation (M)	M1:iTRAQ 4plex (K N-term):1000.00;M1:Oxidation (M):1000.00;K19:iTRAQ 4plex (K N-term):1000.00
90	210	B4RMJ9	K.G(+144.10)EGEEGDLVFFQGH.V	Y	Y	73.60	27.08	1663.7600	-2.1	832.8855	70.97	10	F10:22853	SC-GWM-B7.raw	1	2.706E5	3.441E5	2.934E5	2.804E5	1.00	1.27	1.08	1.04	2.706E5	3.441E5	2.934E5	2.804E5	1.00	1.27	1.08	1.04	0	0.02	0.01	0.05	128	141	iTRAQ 4plex (K N-term)	G1:iTRAQ 4plex (K N-term):1000.00
90	210	B4RMJ9	R.D(+144.10)ALGGYLPQR.K	Y	Y	73.37	28.13	1232.6635	-0.3	411.8950	54.43	8	F8:16625	SC-GWM-B5.raw	5	2.414E7	2.23E7	2.355E7	2.194E7	1.00	0.92	0.98	0.91	2.414E7	2.23E7	2.355E7	2.194E7	1.00	0.92	0.98	0.91	0	0.17	0.19	0.19	457	466	iTRAQ 4plex (K N-term)	D1:iTRAQ 4plex (K N-term):1000.00
90	210	B4RMJ9	K.D(+144.10)LELGGHIASFQSAATMYEVGFN(+.98)HFWK(+144.10).A	Y	Y	73.27	26.87	3343.6216	4.4	836.9163	108.78	9	F9:35698	SC-GWM-B6.raw	2	1.656E5	1.807E5	1.786E5	2.004E5	1.00	1.09	1.08	1.21	1.656E5	1.807E5	1.786E5	2.004E5	1.00	1.09	1.08	1.21	0	0.11	0.13	0.21	99	125	iTRAQ 4plex (K N-term); Deamidation (NQ)	D1:iTRAQ 4plex (K N-term):1000.00;N23:Deamidation (NQ):35.14;K27:iTRAQ 4plex (K N-term):1000.00
90	210	B4RMJ9	L.P(+144.10)YLTFAPDTEEYK(+144.10).Y	Y	Y	72.36	27.27	1860.9388	1.3	931.4779	68.47	5	F5:21837	SC-GWM-B2.raw	2	8.826E5	8.163E5	9.219E5	8.706E5	1.00	0.92	1.04	0.99	8.826E5	8.163E5	9.219E5	8.706E5	1.00	0.92	1.04	0.99	0	0.19	0.22	0.11	438	450	iTRAQ 4plex (K N-term)	P1:iTRAQ 4plex (K N-term):1000.00;K13:iTRAQ 4plex (K N-term):1000.00
90	210	B4RMJ9	F.C(+57.02)(+144.10)GDGEM(+15.99)DEPESQGAIALAAR.E	Y	Y	72.29	26.94	2235.9858	0.2	746.3361	50.29	7	F7:15145	SC-GWM-B4.raw	0	5.222E4	4.255E4	4.155E4	4.576E4	1.00	0.81	0.80	0.88	5.222E4	4.255E4	4.155E4	4.576E4	1.00	0.81	0.80	0.88	-	-	-	-	227	246	Carbamidomethylation; iTRAQ 4plex (K N-term); Oxidation (M)	C1:Carbamidomethylation:1000.00;C1:iTRAQ 4plex (K N-term):1000.00;M6:Oxidation (M):1000.00
90	210	B4RMJ9	R.M(+144.10)YANNEDVFYYITLMNENYTHPDM(+15.99)PEGAEQDILK(+144.10).G	Y	Y	71.93	26.79	4371.9893	0.9	1094.0056	106.14	12	F12:34978	SC-GWM-B9.raw	3	1.964E5	1.75E5	1.923E5	1.884E5	1.00	0.89	0.98	0.96	1.964E5	1.75E5	1.923E5	1.884E5	1.00	0.89	0.98	0.96	0	0.11	0.17	0.12	678	711	iTRAQ 4plex (K N-term); Oxidation (M)	M1:iTRAQ 4plex (K N-term):1000.00;M24:Oxidation (M):9.99;K34:iTRAQ 4plex (K N-term):1000.00
90	210	B4RMJ9	K.V(+144.10)PFVTSQ(+.98)LQGHDGPVIAATDYIR.S	Y	Y	71.75	26.90	2628.3669	5.7	877.1346	81.12	10	F10:26400	SC-GWM-B7.raw	0	1.564E5	1.352E5	1.443E5	1.378E5	1.00	0.86	0.92	0.88	1.564E5	1.352E5	1.443E5	1.378E5	1.00	0.86	0.92	0.88	-	-	-	-	785	807	iTRAQ 4plex (K N-term); Deamidation (NQ)	V1:iTRAQ 4plex (K N-term):1000.00;Q7:Deamidation (NQ):0.00
90	210	B4RMJ9	R.M(+144.10)(+15.99)YANNEDVFYYITLMNENYTHPDMPEGAEQDILK(+144.10).G	Y	Y	71.39	26.86	4371.9893	-1.3	1094.0032	105.27	10	F10:35171	SC-GWM-B7.raw	1	8.2E4	8.692E4	8.299E4	8.466E4	1.00	1.06	1.01	1.03	8.2E4	8.692E4	8.299E4	8.466E4	1.00	1.06	1.01	1.03	0	0.37	0.08	0.14	678	711	iTRAQ 4plex (K N-term); Oxidation (M)	M1:iTRAQ 4plex (K N-term):1000.00;M1:Oxidation (M):95.14;K34:iTRAQ 4plex (K N-term):1000.00
90	210	B4RMJ9	R.W(+144.10)NAAAIVLR.A	Y	Y	70.94	33.13	1156.6838	-0.4	579.3489	68.93	11	F11:21808	SC-GWM-B8.raw	5	4.023E7	4.025E7	4.59E7	3.958E7	1.00	1.00	1.14	0.98	4.023E7	4.025E7	4.59E7	3.958E7	1.00	1.00	1.14	0.98	0	0.12	0.11	0.11	86	94	iTRAQ 4plex (K N-term)	W1:iTRAQ 4plex (K N-term):1000.00
90	210	B4RMJ9	K.V(+144.10)PFVTSQLQ(+.98)GHDGPVIAATDYIR.S	Y	Y	70.22	26.63	2628.3669	7.0	1315.2000	80.02	9	F9:25601	SC-GWM-B6.raw	1	3.251E4	2.854E4	2.934E4	3.325E4	1.00	0.88	0.90	1.02	3.251E4	2.854E4	2.934E4	3.325E4	1.00	0.88	0.90	1.02	-	-	-	-	785	807	iTRAQ 4plex (K N-term); Deamidation (NQ)	V1:iTRAQ 4plex (K N-term):1000.00;Q9:Deamidation (NQ):19.87
90	210	B4RMJ9	R.T(+144.10)FGMEGMFR.Q	Y	Y	70.14	27.36	1218.5647	-0.9	610.2891	69.89	5	F5:22235	SC-GWM-B2.raw	9	3.339E7	3.116E7	3.037E7	3.123E7	1.00	0.93	0.91	0.94	3.339E7	3.116E7	3.037E7	3.123E7	1.00	0.93	0.91	0.94	0	0.33	0.12	0.33	526	534	iTRAQ 4plex (K N-term)	T1:iTRAQ 4plex (K N-term):1000.00
90	210	B4RMJ9	R.M(+144.10)YANNEDVFYYITLM(+15.99)NENYTHPDMPEGAEQDILK(+144.10).G	Y	Y	69.13	26.89	4371.9893	0.6	1094.0052	99.23	2	F2:32954	SC-GWM-B10.raw	5	2.014E5	1.996E5	1.991E5	2.155E5	1.00	0.99	0.99	1.07	2.014E5	1.996E5	1.991E5	2.155E5	1.00	0.99	0.99	1.07	0	0.19	0.14	0.18	678	711	iTRAQ 4plex (K N-term); Oxidation (M)	M1:iTRAQ 4plex (K N-term):1000.00;M15:Oxidation (M):34.08;K34:iTRAQ 4plex (K N-term):1000.00
90	210	B4RMJ9	K.E(+144.10)TVQQAIEK(+144.10).Y	Y	Y	68.56	26.48	1332.7493	0.1	667.3820	36.98	8	F8:10420	SC-GWM-B5.raw	3	2.295E7	2.001E7	2.258E7	2.071E7	1.00	0.87	0.98	0.90	2.295E7	2.001E7	2.258E7	2.071E7	1.00	0.87	0.98	0.90	0	0.22	0.25	0.24	866	874	iTRAQ 4plex (K N-term)	E1:iTRAQ 4plex (K N-term):1000.00;K9:iTRAQ 4plex (K N-term):1000.00
90	210	B4RMJ9	F.V(+144.10)TSQLQGHDGPVIAATDYIR.S	Y	Y	68.20	26.58	2284.1934	-1.8	762.4037	66.04	3	F3:20787	SC-GWM-B11.raw	4	1.591E6	1.693E6	1.711E6	1.8E6	1.00	1.06	1.08	1.13	1.591E6	1.693E6	1.711E6	1.8E6	1.00	1.06	1.08	1.13	0	0.17	0.09	0.23	788	807	iTRAQ 4plex (K N-term)	V1:iTRAQ 4plex (K N-term):1000.00
90	210	B4RMJ9	R.F(+144.10)DIPVTDEQ(+.98)IESGDLPYLTFAPDTEEYK(+144.10).Y	Y	Y	68.11	26.44	3520.6904	6.2	1174.5780	104.04	8	F8:34577	SC-GWM-B5.raw	1	1.653E5	1.698E5	1.699E5	1.643E5	1.00	1.03	1.03	0.99	1.653E5	1.698E5	1.699E5	1.643E5	1.00	1.03	1.03	0.99	0	0.05	0.11	0.06	423	450	iTRAQ 4plex (K N-term); Deamidation (NQ)	F1:iTRAQ 4plex (K N-term):1000.00;Q9:Deamidation (NQ):1000.00;K28:iTRAQ 4plex (K N-term):1000.00
90	210	B4RMJ9	R.E(+144.10)GLDNLIFVINC(+57.02)N(+.98)LQR.L	Y	Y	68.06	26.86	2062.0640	-1.3	688.3610	110.28	4	F4:37115	SC-GWM-B12.raw	1	3.4E4	2.919E4	2.927E4	3.103E4	1.00	0.86	0.86	0.91	3.4E4	2.919E4	2.927E4	3.103E4	1.00	0.86	0.86	0.91	-	-	-	-	247	262	iTRAQ 4plex (K N-term); Carbamidomethylation; Deamidation (NQ)	E1:iTRAQ 4plex (K N-term):1000.00;C12:Carbamidomethylation:1000.00;N13:Deamidation (NQ):26.31
90	210	B4RMJ9	N.C(+57.02)(+144.10)VSYDPTFQYEVAVIVQDGLR.R	Y	Y	67.97	26.62	2602.2859	0.5	868.4363	112.40	4	F4:38081	SC-GWM-B12.raw	10	7.324E5	8.221E5	8.285E5	8.57E5	1.00	1.12	1.13	1.17	7.324E5	8.221E5	8.285E5	8.57E5	1.00	1.12	1.13	1.17	0	0.19	0.18	0.20	656	676	Carbamidomethylation; iTRAQ 4plex (K N-term)	C1:Carbamidomethylation:1000.00;C1:iTRAQ 4plex (K N-term):1000.00
90	210	B4RMJ9	R.K(+144.10)(+144.10)PTQ(+.98)EVLEVPELSAFDAQLK(+144.10).S	Y	Y	67.66	26.68	2674.4795	6.9	1338.2562	83.43	11	F11:27129	SC-GWM-B8.raw	0	7.076E4	5.915E4	6.341E4	7.033E4	1.00	0.84	0.90	0.99	7.076E4	5.915E4	6.341E4	7.033E4	1.00	0.84	0.90	0.99	-	-	-	-	467	486	iTRAQ 4plex (K N-term); Deamidation (NQ)	K1:iTRAQ 4plex (K N-term):1000.00;K1:iTRAQ 4plex (K N-term):1000.00;Q4:Deamidation (NQ):43.17;K20:iTRAQ 4plex (K N-term):1000.00
90	210	B4RMJ9	N.V(+144.10)AVAALAALAEQGK(+144.10).V	Y	Y	67.36	26.58	1598.9598	2.1	533.9950	80.84	10	F10:26238	SC-GWM-B7.raw	2	3.676E5	3.994E5	3.904E5	3.743E5	1.00	1.09	1.06	1.02	3.676E5	3.994E5	3.904E5	3.743E5	1.00	1.09	1.06	1.02	0	0.09	0.08	0.14	849	862	iTRAQ 4plex (K N-term)	V1:iTRAQ 4plex (K N-term):1000.00;K14:iTRAQ 4plex (K N-term):1000.00
90	210	B4RMJ9	R.M(+144.10)YAN(+.98)NEDVFYYITLM(+15.99)N(+.98)ENYTHPDMPEGAEQDILK(+144.10).G	Y	Y	67.05	26.51	4373.9575	1.5	1094.4983	107.15	11	F11:35843	SC-GWM-B8.raw	0	2.314E4	1.849E4	1.901E4	2.125E4	1.00	0.80	0.82	0.92	2.314E4	1.849E4	1.901E4	2.125E4	1.00	0.80	0.82	0.92	-	-	-	-	678	711	iTRAQ 4plex (K N-term); Deamidation (NQ); Oxidation (M)	M1:iTRAQ 4plex (K N-term):1000.00;N4:Deamidation (NQ):10.11;M15:Oxidation (M):4.25;N16:Deamidation (NQ):0.00;K34:iTRAQ 4plex (K N-term):1000.00
90	210	B4RMJ9	S.G(+144.10)TILQEVIAGAELLK(+144.10).A	Y	Y	66.48	26.28	1842.1069	1.0	615.0435	116.83	6	F6:38945	SC-GWM-B3.raw	1	1.191E5	1.223E5	1.24E5	1.031E5	1.00	1.03	1.04	0.87	1.191E5	1.223E5	1.24E5	1.031E5	1.00	1.03	1.04	0.87	-	-	-	-	732	746	iTRAQ 4plex (K N-term)	G1:iTRAQ 4plex (K N-term):1000.00;K15:iTRAQ 4plex (K N-term):1000.00
90	210	B4RMJ9	R.L(+144.10)TEDQLN(+.98)NFR.Q	Y	Y	66.47	26.38	1393.6959	0.4	697.8555	58.61	8	F8:18101	SC-GWM-B5.raw	9	7.017E6	6.153E6	6.125E6	5.724E6	1.00	0.88	0.87	0.82	7.017E6	6.153E6	6.125E6	5.724E6	1.00	0.88	0.87	0.82	0	0.18	0.21	0.22	156	165	iTRAQ 4plex (K N-term); Deamidation (NQ)	L1:iTRAQ 4plex (K N-term):1000.00;N7:Deamidation (NQ):23.10
90	210	B4RMJ9	G.K(+144.10)(+144.10)IIQELEGNFAGAGWNVVK(+144.10).V	Y	Y	65.86	25.95	2504.4116	-1.9	835.8096	93.35	6	F6:30685	SC-GWM-B3.raw	2	1.76E5	1.614E5	1.803E5	1.811E5	1.00	0.92	1.02	1.03	1.76E5	1.614E5	1.803E5	1.811E5	1.00	0.92	1.02	1.03	0	0.13	0.11	0.28	272	290	iTRAQ 4plex (K N-term)	K1:iTRAQ 4plex (K N-term):1000.00;K1:iTRAQ 4plex (K N-term):1000.00;K19:iTRAQ 4plex (K N-term):1000.00
90	210	B4RMJ9	R.M(+144.10)YANNEDVFYYITLMN(+.98)ENYTHPDM(+15.99)PEGAEQDILK(+144.10).G	Y	Y	65.85	26.03	4372.9731	4.1	1094.2550	105.30	12	F12:34766	SC-GWM-B9.raw	1	1.204E5	1.091E5	1.257E5	1.141E5	1.00	0.91	1.04	0.95	1.204E5	1.091E5	1.257E5	1.141E5	1.00	0.91	1.04	0.95	0	0.16	0.14	0.12	678	711	iTRAQ 4plex (K N-term); Deamidation (NQ); Oxidation (M)	M1:iTRAQ 4plex (K N-term):1000.00;N16:Deamidation (NQ):7.32;M24:Oxidation (M):13.05;K34:iTRAQ 4plex (K N-term):1000.00
90	210	B4RMJ9	K.G(+144.10)QQYTPQ(+.98)DK(+144.10)DQLMFYK(+144.10).E	Y	Y	65.09	25.79	2422.2205	4.6	808.4178	61.83	8	F8:19260	SC-GWM-B5.raw	0	6.857E4	7.074E4	7.186E4	6.95E4	1.00	1.03	1.05	1.01	6.857E4	7.074E4	7.186E4	6.95E4	1.00	1.03	1.05	1.01	-	-	-	-	543	558	iTRAQ 4plex (K N-term); Deamidation (NQ)	G1:iTRAQ 4plex (K N-term):1000.00;Q7:Deamidation (NQ):10.93;K9:iTRAQ 4plex (K N-term):1000.00;K16:iTRAQ 4plex (K N-term):1000.00
90	210	B4RMJ9	R.R(+144.10)DALGGYLPQR.K	Y	Y	64.83	26.46	1388.7646	0.1	463.9289	46.32	6	F6:13550	SC-GWM-B3.raw	6	5.893E6	4.893E6	5.474E6	4.782E6	1.00	0.83	0.93	0.81	5.893E6	4.893E6	5.474E6	4.782E6	1.00	0.83	0.93	0.81	0	0.25	0.21	0.21	456	466	iTRAQ 4plex (K N-term)	R1:iTRAQ 4plex (K N-term):1000.00
90	210	B4RMJ9	K.V(+144.10)PFVTSQLQGHD.G	Y	Y	64.69	26.15	1470.7589	0.1	736.3868	61.86	9	F9:19109	SC-GWM-B6.raw	1	1.888E5	1.884E5	1.847E5	1.791E5	1.00	1.00	0.98	0.95	1.888E5	1.884E5	1.847E5	1.791E5	1.00	1.00	0.98	0.95	-	-	-	-	785	796	iTRAQ 4plex (K N-term)	V1:iTRAQ 4plex (K N-term):1000.00
90	210	B4RMJ9	K.D(+144.10)LELGGHIASFQ(+.98)SAATMYEVGFN(+.98)HFWK(+144.10).A	Y	Y	64.25	25.77	3344.6055	5.3	837.1631	108.99	9	F9:35736	SC-GWM-B6.raw	0	1.158E5	1.167E5	1.096E5	1.12E5	1.00	1.01	0.95	0.97	1.158E5	1.167E5	1.096E5	1.12E5	1.00	1.01	0.95	0.97	-	-	-	-	99	125	iTRAQ 4plex (K N-term); Deamidation (NQ)	D1:iTRAQ 4plex (K N-term):1000.00;Q12:Deamidation (NQ):1000.00;N23:Deamidation (NQ):1000.00;K27:iTRAQ 4plex (K N-term):1000.00
90	210	B4RMJ9	P.T(+144.10)QEVLEVPELSAFDAQLK(+144.10).S	Y	Y	64.10	25.86	2304.2456	-5.1	769.0852	89.77	9	F9:29141	SC-GWM-B6.raw	1	2.398E5	2.514E5	2.354E5	2.237E5	1.00	1.05	0.98	0.93	2.398E5	2.514E5	2.354E5	2.237E5	1.00	1.05	0.98	0.93	-	-	-	-	469	486	iTRAQ 4plex (K N-term)	T1:iTRAQ 4plex (K N-term):1000.00;K18:iTRAQ 4plex (K N-term):1000.00
90	210	B4RMJ9	R.G(+144.10)FLLGGTAGR.T	Y	Y	63.25	25.82	1091.6208	-0.1	364.8809	52.05	10	F10:15873	SC-GWM-B7.raw	7	5.564E7	5.021E7	5.525E7	5.454E7	1.00	0.90	0.99	0.98	5.564E7	5.021E7	5.525E7	5.454E7	1.00	0.90	0.99	0.98	0	0.05	0.13	0.14	622	631	iTRAQ 4plex (K N-term)	G1:iTRAQ 4plex (K N-term):1000.00
90	210	B4RMJ9	P.V(+144.10)TDEQIESGDLPYLTFAPDTEEYK(+144.10).Y	Y	Y	63.04	25.91	3047.4741	-0.9	1016.8311	90.62	4	F4:30077	SC-GWM-B12.raw	0	2.468E4	3.532E4	3.011E4	2.685E4	1.00	1.43	1.22	1.09	2.468E4	3.532E4	3.011E4	2.685E4	1.00	1.43	1.22	1.09	-	-	-	-	427	450	iTRAQ 4plex (K N-term)	V1:iTRAQ 4plex (K N-term):1000.00;K24:iTRAQ 4plex (K N-term):1000.00
90	210	B4RMJ9	R.L(+144.10)TEDQLNN(+.98)FR.Q	Y	Y	62.91	26.24	1393.6959	-1.2	697.8544	56.80	1	F1:17196	SC-GWM-B1.raw	1	4.194E5	4.863E5	5.024E5	4.839E5	1.00	1.16	1.20	1.15	4.194E5	4.863E5	5.024E5	4.839E5	1.00	1.16	1.20	1.15	-	-	-	-	156	165	iTRAQ 4plex (K N-term); Deamidation (NQ)	L1:iTRAQ 4plex (K N-term):1000.00;N8:Deamidation (NQ):24.44
90	210	B4RMJ9	N.H(+144.10)ADGK(+144.10)PTVILAK(+144.10).T	Y	Y	61.82	25.66	1681.0251	-1.5	841.5186	32.30	10	F10:8751	SC-GWM-B7.raw	3	7.757E5	8.107E5	8.282E5	7.773E5	1.00	1.05	1.07	1.00	7.757E5	8.107E5	8.282E5	7.773E5	1.00	1.05	1.07	1.00	0	0.10	0.09	0.14	377	388	iTRAQ 4plex (K N-term)	H1:iTRAQ 4plex (K N-term):1000.00;K5:iTRAQ 4plex (K N-term):1000.00;K12:iTRAQ 4plex (K N-term):1000.00
90	210	B4RMJ9	P.H(+144.10)GTTTPYLNTVSVENEK(+144.10).G	Y	Y	61.32	25.80	2177.1208	0.3	726.7144	46.39	4	F4:13800	SC-GWM-B12.raw	2	5.139E5	5.011E5	5.339E5	4.624E5	1.00	0.98	1.04	0.90	5.139E5	5.011E5	5.339E5	4.624E5	1.00	0.98	1.04	0.90	0	0.06	0.09	0.16	52	68	iTRAQ 4plex (K N-term)	H1:iTRAQ 4plex (K N-term):1000.00;K17:iTRAQ 4plex (K N-term):1000.00
90	210	B4RMJ9	K.V(+144.10)SK(+144.10)ETVQQAIEK(+144.10).Y	Y	Y	60.88	25.53	1791.0468	-0.9	598.0223	46.09	10	F10:13707	SC-GWM-B7.raw	2	2.981E5	3.823E5	3.904E5	2.788E5	1.00	1.28	1.31	0.94	2.981E5	3.823E5	3.904E5	2.788E5	1.00	1.28	1.31	0.94	0	0	0	0	863	874	iTRAQ 4plex (K N-term)	V1:iTRAQ 4plex (K N-term):1000.00;K3:iTRAQ 4plex (K N-term):1000.00;K12:iTRAQ 4plex (K N-term):1000.00
90	210	B4RMJ9	M.G(+144.10)SGTILQEVIAGAELLK(+144.10).A	Y	Y	60.83	25.73	1986.1604	1.5	663.0617	115.84	5	F5:39143	SC-GWM-B2.raw	3	2.635E5	2.857E5	2.793E5	2.618E5	1.00	1.08	1.06	0.99	2.635E5	2.857E5	2.793E5	2.618E5	1.00	1.08	1.06	0.99	0	0.28	0.27	0.37	730	746	iTRAQ 4plex (K N-term)	G1:iTRAQ 4plex (K N-term):1000.00;K17:iTRAQ 4plex (K N-term):1000.00
90	210	B4RMJ9	N.F(+144.10)AGAGWNVVK(+144.10).V	Y	Y	60.77	25.63	1335.7543	2.2	668.8859	60.56	7	F7:18802	SC-GWM-B4.raw	2	5.027E5	5.092E5	5.198E5	4.811E5	1.00	1.01	1.03	0.96	5.027E5	5.092E5	5.198E5	4.811E5	1.00	1.01	1.03	0.96	0	0.01	0.02	0.02	281	290	iTRAQ 4plex (K N-term)	F1:iTRAQ 4plex (K N-term):1000.00;K10:iTRAQ 4plex (K N-term):1000.00
90	210	B4RMJ9	R.Q(+144.10)EVDGHGLPSYPHPH.L	Y	Y	60.61	25.51	1812.8665	4.8	454.2261	40.80	5	F5:12272	SC-GWM-B2.raw	9	4.922E6	4.466E6	4.846E6	4.118E6	1.00	0.91	0.98	0.84	4.922E6	4.466E6	4.846E6	4.118E6	1.00	0.91	0.98	0.84	0	0.32	0.16	0.30	166	180	iTRAQ 4plex (K N-term)	Q1:iTRAQ 4plex (K N-term):1000.00
90	210	B4RMJ9	R.L(+144.10)HPLEAEK(+144.10).V	Y	Y	60.35	29.34	1223.7117	0.5	612.8634	31.24	1	F1:8383	SC-GWM-B1.raw	6	6.683E7	6.139E7	6.493E7	6.111E7	1.00	0.92	0.97	0.91	6.683E7	6.139E7	6.493E7	6.111E7	1.00	0.92	0.97	0.91	0	0.13	0.15	0.15	777	784	iTRAQ 4plex (K N-term)	L1:iTRAQ 4plex (K N-term):1000.00;K8:iTRAQ 4plex (K N-term):1000.00
90	210	B4RMJ9	R.E(+144.10)GLDN(+.98)LIFVIN(+.98)C(+57.02)NLQR.L	Y	Y	59.82	25.57	2063.0479	0.1	688.6899	109.98	8	F8:36732	SC-GWM-B5.raw	0	4.57E4	3.327E4	2.939E4	3.243E4	1.00	0.73	0.64	0.71	4.57E4	3.327E4	2.939E4	3.243E4	1.00	0.73	0.64	0.71	-	-	-	-	247	262	iTRAQ 4plex (K N-term); Deamidation (NQ); Carbamidomethylation	E1:iTRAQ 4plex (K N-term):1000.00;N5:Deamidation (NQ):71.07;N11:Deamidation (NQ):14.63;C12:Carbamidomethylation:1000.00
90	210	B4RMJ9	F.V(+144.10)TSQLQ(+.98)GHDGPVIAATDYIR.S	Y	Y	59.38	25.60	2285.1772	5.6	762.7373	65.64	1	F1:20551	SC-GWM-B1.raw	0	1.418E5	1.498E5	1.651E5	1.498E5	1.00	1.06	1.16	1.06	1.418E5	1.498E5	1.651E5	1.498E5	1.00	1.06	1.16	1.06	0	0.03	0.07	0.04	788	807	iTRAQ 4plex (K N-term); Deamidation (NQ)	V1:iTRAQ 4plex (K N-term):1000.00;Q6:Deamidation (NQ):32.28
90	210	B4RMJ9	M.G(+144.10)LGPIMAIYQAR.F	Y	Y	59.26	25.13	1432.7982	-0.9	478.6063	78.64	12	F12:25353	SC-GWM-B9.raw	4	4.93E5	5.327E5	4.807E5	4.313E5	1.00	1.08	0.97	0.87	4.93E5	5.327E5	4.807E5	4.313E5	1.00	1.08	0.97	0.87	0	0.11	0.09	0.12	194	205	iTRAQ 4plex (K N-term)	G1:iTRAQ 4plex (K N-term):1000.00
90	210	B4RMJ9	R.E(+144.10)HFFN(+.98)TPELK(+144.10).A	Y	Y	59.06	25.52	1549.8020	-0.7	775.9077	56.01	1	F1:16965	SC-GWM-B1.raw	4	1.393E6	1.217E6	1.327E6	1.141E6	1.00	0.87	0.95	0.82	1.393E6	1.217E6	1.327E6	1.141E6	1.00	0.87	0.95	0.82	0	0.17	0.13	0.17	334	343	iTRAQ 4plex (K N-term); Deamidation (NQ)	E1:iTRAQ 4plex (K N-term):1000.00;N5:Deamidation (NQ):1000.00;K10:iTRAQ 4plex (K N-term):1000.00
90	210	B4RMJ9	K.I(+144.10)IQELEGNFAGAGWN(+.98)VVK(+144.10).V	Y	Y	58.87	25.27	2233.1985	2.6	745.4087	103.67	3	F3:34361	SC-GWM-B11.raw	1	9.233E4	9.509E4	9.345E4	8.994E4	1.00	1.03	1.01	0.97	9.233E4	9.509E4	9.345E4	8.994E4	1.00	1.03	1.01	0.97	-	-	-	-	273	290	iTRAQ 4plex (K N-term); Deamidation (NQ)	I1:iTRAQ 4plex (K N-term):1000.00;N15:Deamidation (NQ):58.52;K18:iTRAQ 4plex (K N-term):1000.00
90	210	B4RMJ9	V.P(+144.10)ELSAFDAQLK(+144.10).S	Y	Y	58.64	25.46	1505.8333	0.4	753.9242	63.76	7	F7:19933	SC-GWM-B4.raw	2	4.943E5	5.396E5	6.267E5	4.952E5	1.00	1.09	1.27	1.00	4.943E5	5.396E5	6.267E5	4.952E5	1.00	1.09	1.27	1.00	0	0.08	0.10	0.10	476	486	iTRAQ 4plex (K N-term)	P1:iTRAQ 4plex (K N-term):1000.00;K11:iTRAQ 4plex (K N-term):1000.00
90	210	B4RMJ9	R.W(+144.10)N(+.98)AAAIVLR.A	Y	Y	58.48	25.87	1157.6678	-0.7	579.8408	72.34	6	F6:23049	SC-GWM-B3.raw	2	4.122E6	4.262E6	4.388E6	3.543E6	1.00	1.03	1.06	0.86	4.122E6	4.262E6	4.388E6	3.543E6	1.00	1.03	1.06	0.86	0	0.16	0.11	0.18	86	94	iTRAQ 4plex (K N-term); Deamidation (NQ)	W1:iTRAQ 4plex (K N-term):1000.00;N2:Deamidation (NQ):1000.00
90	210	B4RMJ9	R.Q(+144.10)YGIWNPK(+144.10).G	Y	Y	58.28	36.69	1292.7120	0.9	647.3639	52.58	12	F12:15806	SC-GWM-B9.raw	7	3.249E7	2.785E7	2.962E7	3.004E7	1.00	0.86	0.91	0.92	3.249E7	2.785E7	2.962E7	3.004E7	1.00	0.86	0.91	0.92	0	0.12	0.12	0.17	535	542	iTRAQ 4plex (K N-term)	Q1:iTRAQ 4plex (K N-term):1000.00;K8:iTRAQ 4plex (K N-term):1000.00
90	210	B4RMJ9	K.K(+144.10)(+144.10)VQLMGSGTILQ(+.98)EVIAGAELLK(+144.10).A	Y	Y	58.07	26.05	2730.5930	6.4	1366.3125	116.47	10	F10:39164	SC-GWM-B7.raw	2	1.938E5	1.491E5	1.87E5	1.781E5	1.00	0.77	0.97	0.92	1.938E5	1.491E5	1.87E5	1.781E5	1.00	0.77	0.97	0.92	0	0.09	0.12	0.05	725	746	iTRAQ 4plex (K N-term); Deamidation (NQ)	K1:iTRAQ 4plex (K N-term):1000.00;K1:iTRAQ 4plex (K N-term):1000.00;Q12:Deamidation (NQ):71.55;K22:iTRAQ 4plex (K N-term):1000.00
90	210	B4RMJ9	P.E(+144.10)LSAFDAQLK(+144.10).S	Y	Y	57.84	25.40	1408.7805	-3.1	705.3953	61.36	6	F6:19050	SC-GWM-B3.raw	1	5.799E5	6.028E5	5.778E5	5.438E5	1.00	1.04	1.00	0.94	5.799E5	6.028E5	5.778E5	5.438E5	1.00	1.04	1.00	0.94	0	0.00	0.14	0.10	477	486	iTRAQ 4plex (K N-term)	E1:iTRAQ 4plex (K N-term):1000.00;K10:iTRAQ 4plex (K N-term):1000.00
90	210	B4RMJ9	R.Q(+144.10)RM(+15.99)EEC(+57.02)LDGDYQTYK(+144.10).S	Y	Y	57.59	25.16	2239.0129	-1.4	747.3439	41.67	8	F8:12026	SC-GWM-B5.raw	1	1.676E5	9.5E4	1.738E5	8.817E4	1.00	0.57	1.04	0.53	1.676E5	9.5E4	1.738E5	8.817E4	1.00	0.57	1.04	0.53	0	0.15	0.10	0.12	311	325	iTRAQ 4plex (K N-term); Oxidation (M); Carbamidomethylation	Q1:iTRAQ 4plex (K N-term):1000.00;M3:Oxidation (M):1000.00;C6:Carbamidomethylation:1000.00;K15:iTRAQ 4plex (K N-term):1000.00
90	210	B4RMJ9	N.C(+57.02)(+144.10)VSYDPTFQ(+.98)YEVAVIVQDGLR.R	Y	Y	57.59	25.28	2603.2698	6.4	868.7694	111.88	4	F4:37894	SC-GWM-B12.raw	1	2.731E5	2.997E5	3.159E5	3.107E5	1.00	1.10	1.16	1.14	2.731E5	2.997E5	3.159E5	3.107E5	1.00	1.10	1.16	1.14	0	0.10	0.15	0.12	656	676	Carbamidomethylation; iTRAQ 4plex (K N-term); Deamidation (NQ)	C1:Carbamidomethylation:1000.00;C1:iTRAQ 4plex (K N-term):1000.00;Q9:Deamidation (NQ):80.00
90	210	B4RMJ9	R.T(+144.10)TLNGEGLQHEDGHSHIQADLIPN.C	Y	Y	57.58	25.13	2739.3335	-1.5	685.8396	55.74	1	F1:17103	SC-GWM-B1.raw	2	5.878E5	5.727E5	5.609E5	5.557E5	1.00	0.97	0.95	0.95	5.878E5	5.727E5	5.609E5	5.557E5	1.00	0.97	0.95	0.95	0	0.12	0.13	0.09	632	655	iTRAQ 4plex (K N-term)	T1:iTRAQ 4plex (K N-term):1000.00
90	210	B4RMJ9	R.T(+144.10)FGM(+15.99)EGMFR.Q	Y	Y	57.21	28.54	1234.5597	0.6	618.2875	53.04	10	F10:16246	SC-GWM-B7.raw	5	1.354E7	1.168E7	1.357E7	1.073E7	1.00	0.86	1.00	0.79	1.354E7	1.168E7	1.357E7	1.073E7	1.00	0.86	1.00	0.79	0	0.27	0.24	0.32	526	534	iTRAQ 4plex (K N-term); Oxidation (M)	T1:iTRAQ 4plex (K N-term):1000.00;M4:Oxidation (M):28.36
90	210	B4RMJ9	R.K(+144.10)(+144.10)VWC(+57.02)FC(+57.02)GDGEMDEPESQ(+.98)GAIALAAR.E	Y	Y	56.98	25.17	3085.4187	5.8	772.3664	76.82	10	F10:24843	SC-GWM-B7.raw	1	1.159E5	9.361E4	1.034E5	9.335E4	1.00	0.81	0.89	0.81	1.159E5	9.361E4	1.034E5	9.335E4	1.00	0.81	0.89	0.81	-	-	-	-	222	246	iTRAQ 4plex (K N-term); Carbamidomethylation; Deamidation (NQ)	K1:iTRAQ 4plex (K N-term):1000.00;K1:iTRAQ 4plex (K N-term):1000.00;C4:Carbamidomethylation:1000.00;C6:Carbamidomethylation:1000.00;Q17:Deamidation (NQ):1000.00
90	210	B4RMJ9	R.E(+144.10)FSTTMAFVR.I	Y	Y	56.42	25.45	1331.6665	-0.8	666.8400	65.27	1	F1:20498	SC-GWM-B1.raw	13	3.217E7	2.835E7	3.01E7	2.872E7	1.00	0.88	0.94	0.89	3.217E7	2.835E7	3.01E7	2.872E7	1.00	0.88	0.94	0.89	0	0.10	0.13	0.11	492	501	iTRAQ 4plex (K N-term)	E1:iTRAQ 4plex (K N-term):1000.00
90	210	B4RMJ9	T.I(+144.10)LQEVIAGAELLK(+144.10).A	Y	Y	56.02	25.33	1684.0378	0.4	562.3535	109.86	7	F7:36538	SC-GWM-B4.raw	1	1.774E4	2.083E4	2.144E4	1.774E4	1.00	1.17	1.21	1.00	1.774E4	2.083E4	2.144E4	1.774E4	1.00	1.17	1.21	1.00	-	-	-	-	734	746	iTRAQ 4plex (K N-term)	I1:iTRAQ 4plex (K N-term):1000.00;K13:iTRAQ 4plex (K N-term):1000.00
90	210	B4RMJ9	L.M(+144.10)NENYTHPDMPEGAEQDILK(+144.10).G	Y	Y	55.90	25.34	2619.2188	-1.3	655.8111	60.74	12	F12:18688	SC-GWM-B9.raw	0	1.534E5	1.549E5	1.417E5	1.451E5	1.00	1.01	0.92	0.95	1.534E5	1.549E5	1.417E5	1.451E5	1.00	1.01	0.92	0.95	-	-	-	-	692	711	iTRAQ 4plex (K N-term)	M1:iTRAQ 4plex (K N-term):1000.00;K20:iTRAQ 4plex (K N-term):1000.00
90	210	B4RMJ9	R.A(+144.10)QYLLEN(+.98)LLK(+144.10).Y	Y	Y	55.60	24.96	1492.8744	1.4	498.6328	80.20	11	F11:25728	SC-GWM-B8.raw	4	1.215E6	1.067E6	1.093E6	1.034E6	1.00	0.88	0.90	0.85	1.215E6	1.067E6	1.093E6	1.034E6	1.00	0.88	0.90	0.85	0	0.12	0.18	0.14	32	41	iTRAQ 4plex (K N-term); Deamidation (NQ)	A1:iTRAQ 4plex (K N-term):1000.00;N7:Deamidation (NQ):86.16;K10:iTRAQ 4plex (K N-term):1000.00
90	210	B4RMJ9	K.A(+144.10)DFGVEADIWSC(+57.02)PSFN(+.98)LLHR.D	Y	Y	55.54	24.42	2478.1760	-0.9	827.0652	96.00	9	F9:31350	SC-GWM-B6.raw	2	5.276E5	4.988E5	5.646E5	5.004E5	1.00	0.95	1.07	0.95	5.276E5	4.988E5	5.646E5	5.004E5	1.00	0.95	1.07	0.95	0	0.12	0.28	0.20	747	766	iTRAQ 4plex (K N-term); Carbamidomethylation; Deamidation (NQ)	A1:iTRAQ 4plex (K N-term):1000.00;C12:Carbamidomethylation:1000.00;N16:Deamidation (NQ):1000.00
90	210	B4RMJ9	K.A(+144.10)LVADM(+15.99)TDEQ(+.98)LWALNR.G	Y	Y	55.09	24.94	2005.9901	6.0	1004.0084	75.20	12	F12:23946	SC-GWM-B9.raw	0	9.244E4	8.93E4	1.024E5	9.264E4	1.00	0.97	1.11	1.00	9.244E4	8.93E4	1.024E5	9.264E4	1.00	0.97	1.11	1.00	-	-	-	-	344	359	iTRAQ 4plex (K N-term); Oxidation (M); Deamidation (NQ)	A1:iTRAQ 4plex (K N-term):1000.00;M6:Oxidation (M):1000.00;Q10:Deamidation (NQ):28.24
90	210	B4RMJ9	R.L(+144.10)TEDQLN(+.98)N(+.98)FR.Q	Y	Y	54.86	25.38	1394.6799	-1.1	698.3465	55.92	10	F10:17289	SC-GWM-B7.raw	1	1.611E5	1.481E5	1.461E5	1.347E5	1.00	0.92	0.91	0.84	1.611E5	1.481E5	1.461E5	1.347E5	1.00	0.92	0.91	0.84	-	-	-	-	156	165	iTRAQ 4plex (K N-term); Deamidation (NQ)	L1:iTRAQ 4plex (K N-term):1000.00;N7:Deamidation (NQ):39.76;N8:Deamidation (NQ):68.47
90	210	B4RMJ9	R.L(+144.10)HPLEAEK(+144.10)VPFVTSQLQ(+.98)GHDGPVIAATDYIR.S	Y	Y	54.15	24.44	3689.9661	3.1	739.0027	92.23	7	F7:30269	SC-GWM-B4.raw	1	1.48E5	1.234E5	1.324E5	9.782E4	1.00	0.83	0.89	0.66	1.48E5	1.234E5	1.324E5	9.782E4	1.00	0.83	0.89	0.66	-	-	-	-	777	807	iTRAQ 4plex (K N-term); Deamidation (NQ)	L1:iTRAQ 4plex (K N-term):1000.00;K8:iTRAQ 4plex (K N-term):1000.00;Q17:Deamidation (NQ):0.00
90	210	B4RMJ9	R.R(+144.10)FFEVDR.Y	Y	Y	53.42	25.26	1111.5896	-1.6	371.5366	41.14	10	F10:12182	SC-GWM-B7.raw	4	4.16E6	7.888E6	4.071E6	3.089E6	1.00	1.90	0.98	0.74	4.16E6	7.888E6	4.071E6	3.089E6	1.00	1.90	0.98	0.74	0	0.78	0.17	0.17	840	846	iTRAQ 4plex (K N-term)	R1:iTRAQ 4plex (K N-term):1000.00
90	210	B4RMJ9	R.T(+144.10)FGMEGM(+15.99)FR.Q	Y	Y	53.22	24.74	1234.5597	0.6	618.2875	53.04	10	F10:16057	SC-GWM-B7.raw	3	2.049E6	2.08E6	2.185E6	1.949E6	1.00	1.02	1.07	0.95	2.049E6	2.08E6	2.185E6	1.949E6	1.00	1.02	1.07	0.95	0	0.13	0.07	0.24	526	534	iTRAQ 4plex (K N-term); Oxidation (M)	T1:iTRAQ 4plex (K N-term):1000.00;M7:Oxidation (M):22.45
90	210	B4RMJ9	K.D(+144.10)QLMFYK(+144.10).E	Y	Y	53.22	24.67	1231.6515	-0.4	616.8328	58.48	8	F8:18390	SC-GWM-B5.raw	1	3.412E5	3.945E5	3.615E5	3.592E5	1.00	1.16	1.06	1.05	3.412E5	3.945E5	3.615E5	3.592E5	1.00	1.16	1.06	1.05	0	0.14	0.09	0.14	552	558	iTRAQ 4plex (K N-term)	D1:iTRAQ 4plex (K N-term):1000.00;K7:iTRAQ 4plex (K N-term):1000.00
90	210	B4RMJ9	T.F(+144.10)APDTEEYK(+144.10).Y	Y	Y	53.08	24.63	1386.6910	-0.3	694.3526	43.54	11	F11:12657	SC-GWM-B8.raw	0	8.754E4	9.747E4	1.157E5	8.439E4	1.00	1.11	1.32	0.96	8.754E4	9.747E4	1.157E5	8.439E4	1.00	1.11	1.32	0.96	-	-	-	-	442	450	iTRAQ 4plex (K N-term)	F1:iTRAQ 4plex (K N-term):1000.00;K9:iTRAQ 4plex (K N-term):1000.00
90	210	B4RMJ9	T.F(+144.10)GMEGMFR.Q	Y	Y	53.04	24.44	1117.5171	0.7	559.7662	69.55	8	F8:22146	SC-GWM-B5.raw	1	9.677E4	7.923E4	1.869E5	1.408E5	1.00	0.82	1.93	1.45	9.677E4	7.923E4	1.869E5	1.408E5	1.00	0.82	1.93	1.45	-	-	-	-	527	534	iTRAQ 4plex (K N-term)	F1:iTRAQ 4plex (K N-term):1000.00
90	210	B4RMJ9	K.A(+144.10)DSAPSWK(+144.10).R	Y	Y	52.67	32.02	1148.6069	0.4	575.3110	33.93	1	F1:9466	SC-GWM-B1.raw	2	2.155E7	1.914E7	2.117E7	1.912E7	1.00	0.89	0.98	0.89	2.155E7	1.914E7	2.117E7	1.912E7	1.00	0.89	0.98	0.89	0	0.15	0.18	0.14	879	886	iTRAQ 4plex (K N-term)	A1:iTRAQ 4plex (K N-term):1000.00;K8:iTRAQ 4plex (K N-term):1000.00
90	210	B4RMJ9	K.G(+144.10)QQYTPQDK(+144.10)DQL.M	Y	Y	51.30	24.50	1707.8672	-3.2	854.9382	38.09	10	F10:10842	SC-GWM-B7.raw	1	1.696E5	1.763E5	1.735E5	1.571E5	1.00	1.04	1.02	0.93	1.696E5	1.763E5	1.735E5	1.571E5	1.00	1.04	1.02	0.93	0	0.11	0.17	0.05	543	554	iTRAQ 4plex (K N-term)	G1:iTRAQ 4plex (K N-term):1000.00;K9:iTRAQ 4plex (K N-term):1000.00
90	210	B4RMJ9	Y.S(+144.10)MFGFQR.I	Y	Y	51.20	24.96	1015.5031	1.0	508.7593	54.73	7	F7:16699	SC-GWM-B4.raw	2	2.942E6	3.546E6	3.417E6	2.563E6	1.00	1.21	1.16	0.87	2.942E6	3.546E6	3.417E6	2.563E6	1.00	1.21	1.16	0.87	0	0.07	0.11	0.13	601	607	iTRAQ 4plex (K N-term)	S1:iTRAQ 4plex (K N-term):1000.00
90	210	B4RMJ9	R.T(+144.10)TLN(+.98)GEGLQHEDGHSHIQADLIPN.C	Y	Y	51.16	24.39	2740.3174	-1.3	686.0858	58.66	3	F3:18216	SC-GWM-B11.raw	5	2.174E6	2.227E6	2.181E6	1.998E6	1.00	1.02	1.00	0.92	2.174E6	2.227E6	2.181E6	1.998E6	1.00	1.02	1.00	0.92	0	0.24	0.28	0.22	632	655	iTRAQ 4plex (K N-term); Deamidation (NQ)	T1:iTRAQ 4plex (K N-term):1000.00;N4:Deamidation (NQ):52.68
90	210	B4RMJ9	R.M(+144.10)YANNEDVFYYITLMN(+.98)EN(+.98)YTHPDMPEGAEQDILK(+144.10).G	Y	Y	50.94	24.67	4357.9624	6.8	1090.5052	109.93	12	F12:36458	SC-GWM-B9.raw	0	1.783E4	1.975E4	1.458E4	1.589E4	1.00	1.11	0.82	0.89	1.783E4	1.975E4	1.458E4	1.589E4	1.00	1.11	0.82	0.89	-	-	-	-	678	711	iTRAQ 4plex (K N-term); Deamidation (NQ)	M1:iTRAQ 4plex (K N-term):1000.00;N16:Deamidation (NQ):13.10;N18:Deamidation (NQ):15.27;K34:iTRAQ 4plex (K N-term):1000.00
90	210	B4RMJ9	C.L(+144.10)DGDYQTYK(+144.10).S	Y	Y	50.76	24.64	1389.7019	-0.7	695.8577	45.18	3	F3:13314	SC-GWM-B11.raw	1	3.623E5	3.899E5	5.064E5	3.748E5	1.00	1.08	1.40	1.03	3.623E5	3.899E5	5.064E5	3.748E5	1.00	1.08	1.40	1.03	-	-	-	-	317	325	iTRAQ 4plex (K N-term)	L1:iTRAQ 4plex (K N-term):1000.00;K9:iTRAQ 4plex (K N-term):1000.00
90	210	B4RMJ9	Y.L(+144.10)NTVSVENEK(+144.10).G	Y	Y	50.74	24.64	1419.7812	0.1	710.8979	38.90	3	F3:11114	SC-GWM-B11.raw	2	1.019E6	1.261E6	1.209E6	1.148E6	1.00	1.24	1.19	1.13	1.019E6	1.261E6	1.209E6	1.148E6	1.00	1.24	1.19	1.13	0	0.04	0.06	0.09	59	68	iTRAQ 4plex (K N-term)	L1:iTRAQ 4plex (K N-term):1000.00;K10:iTRAQ 4plex (K N-term):1000.00
90	210	B4RMJ9	N.D(+144.10)YHVLGTDGFGR.S	Y	Y	50.56	24.49	1479.7228	0.9	494.2487	53.69	6	F6:16322	SC-GWM-B3.raw	1	1.846E5	1.826E5	1.792E5	1.737E5	1.00	0.99	0.97	0.94	1.846E5	1.826E5	1.792E5	1.737E5	1.00	0.99	0.97	0.94	0	0.01	0.09	0.05	820	831	iTRAQ 4plex (K N-term)	D1:iTRAQ 4plex (K N-term):1000.00
90	210	B4RMJ9	R.G(+144.10)GHDPQK(+144.10).V	Y	Y	50.36	24.64	1025.5498	1.3	513.7828	15.04	7	F7:3478	SC-GWM-B4.raw	1	6.079E3	4.313E3	6.615E3	6.552E3	1.00	0.71	1.09	1.08	6.079E3	4.313E3	6.615E3	6.552E3	1.00	0.71	1.09	1.08	0	0.62	0.63	0.33	360	366	iTRAQ 4plex (K N-term)	G1:iTRAQ 4plex (K N-term):1000.00;K7:iTRAQ 4plex (K N-term):1000.00
90	210	B4RMJ9	R.T(+144.10)TLN(+.98)GEGLQHEDGH.S	Y	Y	50.33	24.32	1651.7560	-2.8	551.5911	33.32	6	F6:9108	SC-GWM-B3.raw	1	8.115E4	6.864E4	7.088E4	6.452E4	1.00	0.85	0.87	0.80	8.115E4	6.864E4	7.088E4	6.452E4	1.00	0.85	0.87	0.80	-	-	-	-	632	645	iTRAQ 4plex (K N-term); Deamidation (NQ)	T1:iTRAQ 4plex (K N-term):1000.00;N4:Deamidation (NQ):38.19
90	210	B4RMJ9	R.E(+144.10)FSTTM(+15.99)AFVR.I	Y	Y	49.30	24.72	1347.6615	-0.4	674.8378	51.04	9	F9:15331	SC-GWM-B6.raw	4	3.194E6	3.039E6	3.593E6	2.827E6	1.00	0.95	1.12	0.89	3.194E6	3.039E6	3.593E6	2.827E6	1.00	0.95	1.12	0.89	0	0.14	0.13	0.16	492	501	iTRAQ 4plex (K N-term); Oxidation (M)	E1:iTRAQ 4plex (K N-term):1000.00;M6:Oxidation (M):1000.00
90	210	B4RMJ9	K.A(+144.10)LVADMTDEQ(+.98)LWALNR.G	Y	Y	49.17	24.35	1989.9951	3.0	664.3409	89.95	12	F12:29386	SC-GWM-B9.raw	3	4.891E5	3.26E5	5.355E5	2.856E5	1.00	0.67	1.09	0.58	4.891E5	3.26E5	5.355E5	2.856E5	1.00	0.67	1.09	0.58	0	0.87	0.10	0.76	344	359	iTRAQ 4plex (K N-term); Deamidation (NQ)	A1:iTRAQ 4plex (K N-term):1000.00;Q10:Deamidation (NQ):25.06
90	210	B4RMJ9	K.D(+144.10)LELGGHIASF.Q	Y	Y	48.11	24.58	1301.6737	-0.3	651.8439	71.82	7	F7:22915	SC-GWM-B4.raw	1	6.616E5	8.141E5	7.796E5	7.092E5	1.00	1.23	1.18	1.07	6.616E5	8.141E5	7.796E5	7.092E5	1.00	1.23	1.18	1.07	0	0.07	0.17	0.14	99	109	iTRAQ 4plex (K N-term)	D1:iTRAQ 4plex (K N-term):1000.00
90	210	B4RMJ9	F.Y(+144.10)IYYSMFGFQR.I	Y	Y	47.65	24.01	1617.7771	1.0	540.2668	91.65	2	F2:30254	SC-GWM-B10.raw	2	5.507E5	5.955E5	6.17E5	5.678E5	1.00	1.08	1.12	1.03	5.507E5	5.955E5	6.17E5	5.678E5	1.00	1.08	1.12	1.03	0	0.03	0.06	0.03	597	607	iTRAQ 4plex (K N-term)	Y1:iTRAQ 4plex (K N-term):1000.00
90	210	B4RMJ9	R.M(+144.10)(+15.99)PHGTTTPYLN(+.98)TVSVENEK(+144.10).G	Y	Y	47.46	24.26	2422.1929	-1.8	808.4034	48.75	2	F2:14457	SC-GWM-B10.raw	1	7.743E4	7.326E4	8.378E4	6.466E4	1.00	0.95	1.08	0.84	7.743E4	7.326E4	8.378E4	6.466E4	1.00	0.95	1.08	0.84	-	-	-	-	50	68	iTRAQ 4plex (K N-term); Oxidation (M); Deamidation (NQ)	M1:iTRAQ 4plex (K N-term):1000.00;M1:Oxidation (M):1000.00;N11:Deamidation (NQ):66.06;K19:iTRAQ 4plex (K N-term):1000.00
90	210	B4RMJ9	P.E(+144.10)SQGAIALAAR.E	Y	Y	47.32	24.16	1229.6849	-0.7	615.8493	37.04	1	F1:10499	SC-GWM-B1.raw	0	1.363E5	1.214E5	1.377E5	1.034E5	1.00	0.89	1.01	0.76	1.363E5	1.214E5	1.377E5	1.034E5	1.00	0.89	1.01	0.76	-	-	-	-	236	246	iTRAQ 4plex (K N-term)	E1:iTRAQ 4plex (K N-term):1000.00
90	210	B4RMJ9	N.Y(+144.10)THPDMPEGAEQDILK(+144.10).G	Y	Y	47.06	23.90	2131.0498	-0.2	711.3571	56.17	2	F2:17223	SC-GWM-B10.raw	1	1.849E5	2.078E5	1.519E5	1.434E5	1.00	1.12	0.82	0.78	1.849E5	2.078E5	1.519E5	1.434E5	1.00	1.12	0.82	0.78	-	-	-	-	696	711	iTRAQ 4plex (K N-term)	Y1:iTRAQ 4plex (K N-term):1000.00;K16:iTRAQ 4plex (K N-term):1000.00
90	210	B4RMJ9	R.M(+144.10)YAN(+.98)NEDVFYYITLM(+15.99)NENYTHPDMPEGAEQDILK(+144.10).G	Y	Y	46.72	24.33	4372.9731	0.4	1094.2510	107.99	12	F12:35730	SC-GWM-B9.raw	0	1.8E4	2.046E4	2.118E4	1.871E4	1.00	1.14	1.18	1.04	1.8E4	2.046E4	2.118E4	1.871E4	1.00	1.14	1.18	1.04	-	-	-	-	678	711	iTRAQ 4plex (K N-term); Deamidation (NQ); Oxidation (M)	M1:iTRAQ 4plex (K N-term):1000.00;N4:Deamidation (NQ):11.06;M15:Oxidation (M):0.00;K34:iTRAQ 4plex (K N-term):1000.00
90	210	B4RMJ9	R.T(+144.10)TLN(+.98)GEGLQHEDGHSHIQADLIPNC(+57.02)VSYDPTFQYEVAVIVQDGLR.R	Y	Y	46.70	23.76	5180.4907	3.5	1037.1090	116.18	4	F4:39449	SC-GWM-B12.raw	1	4.569E4	3.904E4	3.454E4	4.056E4	1.00	0.85	0.76	0.89	4.569E4	3.904E4	3.454E4	4.056E4	1.00	0.85	0.76	0.89	-	-	-	-	632	676	iTRAQ 4plex (K N-term); Deamidation (NQ); Carbamidomethylation	T1:iTRAQ 4plex (K N-term):1000.00;N4:Deamidation (NQ):0.00;C25:Carbamidomethylation:1000.00
90	210	B4RMJ9	K.A(+144.10)K(+144.10)GEGEEGDLVFFQGH.V	Y	Y	46.46	23.92	2006.9941	0.4	1004.5048	60.25	2	F2:18762	SC-GWM-B10.raw	4	2.337E6	2.337E6	2.311E6	2.195E6	1.00	1.00	0.99	0.94	2.337E6	2.337E6	2.311E6	2.195E6	1.00	1.00	0.99	0.94	0	0.10	0.12	0.11	126	141	iTRAQ 4plex (K N-term)	A1:iTRAQ 4plex (K N-term):1000.00;K2:iTRAQ 4plex (K N-term):1000.00
90	210	B4RMJ9	S.M(+144.10)GLGPIMAIYQAR.F	Y	Y	45.62	23.70	1563.8387	2.0	522.2879	88.21	2	F2:28925	SC-GWM-B10.raw	1	8.474E4	9.549E4	9.071E4	8.69E4	1.00	1.13	1.07	1.03	8.474E4	9.549E4	9.071E4	8.69E4	1.00	1.13	1.07	1.03	0	0.03	0.02	0.07	193	205	iTRAQ 4plex (K N-term)	M1:iTRAQ 4plex (K N-term):1000.00
90	210	B4RMJ9	R.E(+144.10)GLDNLIFVINC(+57.02)N.L	Y	Y	45.23	23.49	1663.8362	-0.3	832.9251	103.76	3	F3:34459	SC-GWM-B11.raw	1	7.839E4	6.03E4	7.164E4	5.085E4	1.00	0.77	0.91	0.65	7.839E4	6.03E4	7.164E4	5.085E4	1.00	0.77	0.91	0.65	0	0.18	0.02	0.23	247	259	iTRAQ 4plex (K N-term); Carbamidomethylation	E1:iTRAQ 4plex (K N-term):1000.00;C12:Carbamidomethylation:1000.00
90	210	B4RMJ9	C.F(+144.10)C(+57.02)GDGEMDEPESQGAIALAAR.E	Y	Y	45.12	23.69	2367.0593	0.4	790.0273	66.33	2	F2:21073	SC-GWM-B10.raw	1	1.502E5	1.226E5	1.481E5	1.253E5	1.00	0.82	0.99	0.83	1.502E5	1.226E5	1.481E5	1.253E5	1.00	0.82	0.99	0.83	-	-	-	-	226	246	iTRAQ 4plex (K N-term); Carbamidomethylation	F1:iTRAQ 4plex (K N-term):1000.00;C2:Carbamidomethylation:1000.00
90	210	B4RMJ9	K.V(+144.10)YNAYDR.A	Y	Y	45.01	24.32	1043.5157	0.9	522.7656	30.72	2	F2:8245	SC-GWM-B10.raw	1	1.325E6	1.251E6	1.344E6	1.211E6	1.00	0.94	1.01	0.91	1.325E6	1.251E6	1.344E6	1.211E6	1.00	0.94	1.01	0.91	0	0.03	0.04	0.12	367	373	iTRAQ 4plex (K N-term)	V1:iTRAQ 4plex (K N-term):1000.00
90	210	B4RMJ9	K.G(+144.10)QQYTPQDK(+144.10)DQLMF.Y	Y	Y	45.01	23.85	1985.9761	2.1	993.9974	62.66	4	F4:19724	SC-GWM-B12.raw	1	1.744E5	2.236E5	2.328E5	2.099E5	1.00	1.28	1.33	1.20	1.744E5	2.236E5	2.328E5	2.099E5	1.00	1.28	1.33	1.20	0	0.01	0.24	0.02	543	556	iTRAQ 4plex (K N-term)	G1:iTRAQ 4plex (K N-term):1000.00;K9:iTRAQ 4plex (K N-term):1000.00
90	210	B4RMJ9	R.K(+144.10)(+144.10)PTQEVLEVPELSAFDAQ(+.98)LK(+144.10).S	Y	Y	44.34	23.12	2674.4795	6.1	892.5059	81.55	9	F9:26100	SC-GWM-B6.raw	1	1.163E5	1.613E5	1.295E5	1.637E5	1.00	1.39	1.11	1.41	1.163E5	1.613E5	1.295E5	1.637E5	1.00	1.39	1.11	1.41	-	-	-	-	467	486	iTRAQ 4plex (K N-term); Deamidation (NQ)	K1:iTRAQ 4plex (K N-term):1000.00;K1:iTRAQ 4plex (K N-term):1000.00;Q18:Deamidation (NQ):0.00;K20:iTRAQ 4plex (K N-term):1000.00
90	210	B4RMJ9	F.Y(+144.10)IYYSM(+15.99)FGFQR.I	Y	Y	44.33	24.06	1633.7721	2.1	545.5991	76.51	11	F11:24621	SC-GWM-B8.raw	1	2.838E5	3.06E5	3.111E5	2.966E5	1.00	1.08	1.10	1.05	2.838E5	3.06E5	3.111E5	2.966E5	1.00	1.08	1.10	1.05	0	0.00	0.03	0.01	597	607	iTRAQ 4plex (K N-term); Oxidation (M)	Y1:iTRAQ 4plex (K N-term):1000.00;M6:Oxidation (M):1000.00
90	210	B4RMJ9	R.E(+144.10)FSTTMAF.V	Y	Y	44.08	24.14	1076.4971	1.8	539.2568	77.50	6	F6:24899	SC-GWM-B3.raw	2	1.056E6	1.267E6	1.126E6	1.162E6	1.00	1.20	1.07	1.10	1.056E6	1.267E6	1.126E6	1.162E6	1.00	1.20	1.07	1.10	0	0.11	0.13	0.12	492	499	iTRAQ 4plex (K N-term)	E1:iTRAQ 4plex (K N-term):1000.00
90	210	B4RMJ9	E.K(+144.10)(+144.10)GIPGDQNIEHR.I	Y	Y	43.89	23.39	1650.9045	0.9	551.3093	26.34	4	F4:6776	SC-GWM-B12.raw	0	3.071E4	3.145E4	2.898E4	2.646E4	1.00	1.02	0.94	0.86	3.071E4	3.145E4	2.898E4	2.646E4	1.00	1.02	0.94	0.86	-	-	-	-	68	79	iTRAQ 4plex (K N-term)	K1:iTRAQ 4plex (K N-term):1000.00;K1:iTRAQ 4plex (K N-term):1000.00
90	210	B4RMJ9	V.W(+144.10)C(+57.02)FC(+57.02)GDGEMDEPESQGAIALAAR.E	Y	Y	43.29	23.54	2713.1692	4.7	905.4012	86.29	10	F10:28291	SC-GWM-B7.raw	0	8.828E4	1.235E5	9.327E4	1.156E5	1.00	1.40	1.06	1.31	8.828E4	1.235E5	9.327E4	1.156E5	1.00	1.40	1.06	1.31	-	-	-	-	224	246	iTRAQ 4plex (K N-term); Carbamidomethylation	W1:iTRAQ 4plex (K N-term):1000.00;C2:Carbamidomethylation:1000.00;C4:Carbamidomethylation:1000.00
90	210	B4RMJ9	R.Q(+144.10)EVDGHGLPSYPHPHLLPDFWQFPTVSMGLGPIMAIYQAR.F	Y	Y	43.26	23.65	4645.3159	1.7	930.0721	117.39	12	F12:39116	SC-GWM-B9.raw	1	7.477E5	8.527E5	7.859E5	7.732E5	1.00	1.14	1.05	1.03	7.477E5	8.527E5	7.859E5	7.732E5	1.00	1.14	1.05	1.03	-	-	-	-	166	205	iTRAQ 4plex (K N-term)	Q1:iTRAQ 4plex (K N-term):1000.00
90	210	B4RMJ9	V.P(+144.10)IVPDESR.T	Y	Y	42.80	23.46	1055.5732	0.2	528.7940	29.69	9	F9:7655	SC-GWM-B6.raw	0	3.77E4	3.525E4	5.108E4	3.535E4	1.00	0.94	1.35	0.94	3.77E4	3.525E4	5.108E4	3.535E4	1.00	0.94	1.35	0.94	-	-	-	-	518	525	iTRAQ 4plex (K N-term)	P1:iTRAQ 4plex (K N-term):1000.00
90	210	B4RMJ9	R.E(+144.10)GLDNLIFVIN.C	Y	Y	42.62	23.63	1389.7626	-0.1	695.8885	104.56	2	F2:35064	SC-GWM-B10.raw	2	6.858E5	4.56E5	4.493E5	4.022E5	1.00	0.66	0.66	0.59	6.858E5	4.56E5	4.493E5	4.022E5	1.00	0.66	0.66	0.59	0	0.20	0.21	0.17	247	257	iTRAQ 4plex (K N-term)	E1:iTRAQ 4plex (K N-term):1000.00
90	210	B4RMJ9	R.E(+144.10)GLDNLIFVIN(+.98)C(+57.02)N(+.98)LQR.L	Y	Y	42.31	23.58	2063.0479	5.5	1032.5369	97.66	1	F1:32077	SC-GWM-B1.raw	0	5.17E4	4.087E4	5.36E4	5.152E4	1.00	0.79	1.04	1.00	5.17E4	4.087E4	5.36E4	5.152E4	1.00	0.79	1.04	1.00	-	-	-	-	247	262	iTRAQ 4plex (K N-term); Deamidation (NQ); Carbamidomethylation	E1:iTRAQ 4plex (K N-term):1000.00;N11:Deamidation (NQ):0.00;C12:Carbamidomethylation:1000.00;N13:Deamidation (NQ):0.00
90	210	B4RMJ9	M.G(+144.10)ASGEGQNVAHQAK(+144.10).K	Y	Y	41.99	23.71	1640.8474	1.4	547.9572	18.84	9	F9:4386	SC-GWM-B6.raw	1	1.513E3	1.07E3	1.601E3	1.552E3	1.00	0.71	1.06	1.03	1.513E3	1.07E3	1.601E3	1.552E3	1.00	0.71	1.06	1.03	-	-	-	-	396	409	iTRAQ 4plex (K N-term)	G1:iTRAQ 4plex (K N-term):1000.00;K14:iTRAQ 4plex (K N-term):1000.00
90	210	B4RMJ9	R.D(+144.10)AIETER.F	Y	Y	41.78	23.57	976.4947	0.9	489.2551	21.43	4	F4:5284	SC-GWM-B12.raw	1	1.926E5	1.707E5	1.843E5	1.697E5	1.00	0.89	0.96	0.88	1.926E5	1.707E5	1.843E5	1.697E5	1.00	0.89	0.96	0.88	0	0.22	0.16	0.29	767	773	iTRAQ 4plex (K N-term)	D1:iTRAQ 4plex (K N-term):1000.00
90	210	B4RMJ9	E.P(+144.10)ESQGAIALAAR.E	Y	Y	41.24	23.24	1326.7377	2.2	664.3776	41.00	6	F6:11690	SC-GWM-B3.raw	1	1.575E5	2.054E5	2.142E5	1.724E5	1.00	1.30	1.36	1.09	1.575E5	2.054E5	2.142E5	1.724E5	1.00	1.30	1.36	1.09	-	-	-	-	235	246	iTRAQ 4plex (K N-term)	P1:iTRAQ 4plex (K N-term):1000.00
90	210	B4RMJ9	K.S(+144.10)K(+144.10)DGAYVR.E	Y	Y	41.10	23.33	1182.6600	2.0	395.2281	18.67	2	F2:4324	SC-GWM-B10.raw	2	5.034E4	4.094E4	5.265E4	4.393E4	1.00	0.81	1.05	0.87	5.034E4	4.094E4	5.265E4	4.393E4	1.00	0.81	1.05	0.87	0	0.03	0.12	0.06	326	333	iTRAQ 4plex (K N-term)	S1:iTRAQ 4plex (K N-term):1000.00;K2:iTRAQ 4plex (K N-term):1000.00
90	210	B4RMJ9	K.D(+144.10)QLM(+15.99)FYK(+144.10).E	Y	Y	40.41	23.24	1247.6464	-0.6	624.8301	51.02	5	F5:15572	SC-GWM-B2.raw	2	4.388E5	5.396E5	6.097E5	5.054E5	1.00	1.23	1.39	1.15	4.388E5	5.396E5	6.097E5	5.054E5	1.00	1.23	1.39	1.15	0	0.03	0.08	0.04	552	558	iTRAQ 4plex (K N-term); Oxidation (M)	D1:iTRAQ 4plex (K N-term):1000.00;M4:Oxidation (M):1000.00;K7:iTRAQ 4plex (K N-term):1000.00
90	210	B4RMJ9	I.L(+144.10)QEVIAGAELLK(+144.10).A	Y	Y	40.37	23.04	1570.9537	2.8	524.6600	85.08	3	F3:27632	SC-GWM-B11.raw	2	2.144E5	3.066E5	2.336E5	2.877E5	1.00	1.43	1.09	1.34	2.144E5	3.066E5	2.336E5	2.877E5	1.00	1.43	1.09	1.34	0	0	0	0	735	746	iTRAQ 4plex (K N-term)	L1:iTRAQ 4plex (K N-term):1000.00;K12:iTRAQ 4plex (K N-term):1000.00
90	210	B4RMJ9	R.T(+144.10)TLNGEGLQHEDGHSHIQADLIPN(+.98).C	Y	Y	40.26	22.66	2740.3174	5.8	686.0906	55.57	1	F1:16845	SC-GWM-B1.raw	0	1.552E5	1.338E5	1.299E5	1.274E5	1.00	0.86	0.84	0.82	1.552E5	1.338E5	1.299E5	1.274E5	1.00	0.86	0.84	0.82	-	-	-	-	632	655	iTRAQ 4plex (K N-term); Deamidation (NQ)	T1:iTRAQ 4plex (K N-term):1000.00;N24:Deamidation (NQ):15.57
90	210	B4RMJ9	R.T(+144.10)TLN(+.98)GEGLQHEDGHSHIQADLIPNC(+57.02)VSYDPTFQ(+.98)YEVAVIVQDGLR.R	Y	Y	39.97	22.97	5181.4746	1.8	864.5879	115.73	12	F12:38861	SC-GWM-B9.raw	3	2.068E5	2.232E5	2.096E5	2.315E5	1.00	1.08	1.01	1.12	2.068E5	2.232E5	2.096E5	2.315E5	1.00	1.08	1.01	1.12	0	0.12	0.00	0.12	632	676	iTRAQ 4plex (K N-term); Deamidation (NQ); Carbamidomethylation	T1:iTRAQ 4plex (K N-term):1000.00;N4:Deamidation (NQ):5.81;C25:Carbamidomethylation:1000.00;Q33:Deamidation (NQ):0.00
90	210	B4RMJ9	R.M(+144.10)(+15.99)PHGTTTPYLNTVSVEN(+.98)EK(+144.10).G	Y	Y	39.84	23.14	2422.1929	4.7	808.4087	48.26	3	F3:14342	SC-GWM-B11.raw	1	1.216E5	1.283E5	1.372E5	1.129E5	1.00	1.06	1.13	0.93	1.216E5	1.283E5	1.372E5	1.129E5	1.00	1.06	1.13	0.93	-	-	-	-	50	68	iTRAQ 4plex (K N-term); Oxidation (M); Deamidation (NQ)	M1:iTRAQ 4plex (K N-term):1000.00;M1:Oxidation (M):1000.00;N17:Deamidation (NQ):51.42;K19:iTRAQ 4plex (K N-term):1000.00
90	210	B4RMJ9	H.V(+144.10)APGIYAR.A	Y	Y	39.72	23.08	989.5779	0.8	495.7966	36.12	2	F2:10059	SC-GWM-B10.raw	3	2.44E6	2.898E6	2.75E6	2.725E6	1.00	1.19	1.13	1.12	2.44E6	2.898E6	2.75E6	2.725E6	1.00	1.19	1.13	1.12	0	0.13	0.07	0.13	142	149	iTRAQ 4plex (K N-term)	V1:iTRAQ 4plex (K N-term):1000.00
90	210	B4RMJ9	K.E(+144.10)SVDGQILQEGIN.E	Y	Y	39.68	23.23	1544.7804	1.9	773.3989	64.21	9	F9:20037	SC-GWM-B6.raw	0	1.107E5	1.219E5	1.228E5	1.077E5	1.00	1.10	1.11	0.97	1.107E5	1.219E5	1.228E5	1.077E5	1.00	1.10	1.11	0.97	-	-	-	-	559	571	iTRAQ 4plex (K N-term)	E1:iTRAQ 4plex (K N-term):1000.00
90	210	B4RMJ9	R.K(+144.10)(+144.10)PTQEVLEVPELSAFD.A	Y	Y	39.61	22.98	2089.1187	0.1	697.3802	84.64	11	F11:27540	SC-GWM-B8.raw	2	1.978E5	1.628E5	1.904E5	1.725E5	1.00	0.82	0.96	0.87	1.978E5	1.628E5	1.904E5	1.725E5	1.00	0.82	0.96	0.87	0	0	0	0	467	482	iTRAQ 4plex (K N-term)	K1:iTRAQ 4plex (K N-term):1000.00;K1:iTRAQ 4plex (K N-term):1000.00
90	210	B4RMJ9	R.E(+144.10)GLDNLIFVINC(+57.02).N	Y	Y	39.40	23.03	1549.7932	-0.4	775.9036	106.32	3	F3:35328	SC-GWM-B11.raw	1	7.19E4	5.058E4	5.211E4	4.93E4	1.00	0.70	0.72	0.69	7.19E4	5.058E4	5.211E4	4.93E4	1.00	0.70	0.72	0.69	-	-	-	-	247	258	iTRAQ 4plex (K N-term); Carbamidomethylation	E1:iTRAQ 4plex (K N-term):1000.00;C12:Carbamidomethylation:1000.00
90	210	B4RMJ9	R.M(+144.10)PHGTTTPYLN.T	Y	Y	38.96	23.06	1374.6724	0.8	688.3440	45.71	9	F9:13325	SC-GWM-B6.raw	1	7.738E4	8.169E4	7.621E4	6.91E4	1.00	1.06	0.98	0.89	7.738E4	8.169E4	7.621E4	6.91E4	1.00	1.06	0.98	0.89	-	-	-	-	50	60	iTRAQ 4plex (K N-term)	M1:iTRAQ 4plex (K N-term):1000.00
90	210	B4RMJ9	K.E(+144.10)SVDGQILQEGINE.P	Y	Y	37.92	22.83	1673.8230	0.1	837.9189	67.02	7	F7:21132	SC-GWM-B4.raw	0	5.535E4	6.788E4	6.244E4	5.213E4	1.00	1.23	1.13	0.94	5.535E4	6.788E4	6.244E4	5.213E4	1.00	1.23	1.13	0.94	-	-	-	-	559	572	iTRAQ 4plex (K N-term)	E1:iTRAQ 4plex (K N-term):1000.00
90	210	B4RMJ9	R.Q(+144.10)RM(+15.99)EEC(+57.02)LDGDYQ(+.98)TYK(+144.10).S	Y	Y	37.44	22.63	2239.9968	6.8	747.6780	41.47	8	F8:12047	SC-GWM-B5.raw	1	8.17E4	5.128E4	9.082E4	4.68E4	1.00	0.63	1.11	0.57	8.17E4	5.128E4	9.082E4	4.68E4	1.00	0.63	1.11	0.57	-	-	-	-	311	325	iTRAQ 4plex (K N-term); Oxidation (M); Carbamidomethylation; Deamidation (NQ)	Q1:iTRAQ 4plex (K N-term):1000.00;M3:Oxidation (M):1000.00;C6:Carbamidomethylation:1000.00;Q12:Deamidation (NQ):1000.00;K15:iTRAQ 4plex (K N-term):1000.00
90	210	B4RMJ9	K.D(+144.10)K(+144.10)DGILR.Q	Y	Y	36.57	22.72	1103.6542	1.1	552.8350	26.51	3	F3:6621	SC-GWM-B11.raw	6	2.082E6	1.877E6	1.988E6	1.826E6	1.00	0.90	0.95	0.88	2.082E6	1.877E6	1.988E6	1.826E6	1.00	0.90	0.95	0.88	0	0.15	0.16	0.14	304	310	iTRAQ 4plex (K N-term)	D1:iTRAQ 4plex (K N-term):1000.00;K2:iTRAQ 4plex (K N-term):1000.00
90	210	B4RMJ9	K.G(+144.10)QQYTPQDK(+144.10)DQLMFYK(+144.10)E.S	Y	Y	35.25	22.60	2550.2791	0.8	851.1010	74.56	3	F3:23867	SC-GWM-B11.raw	1	1.708E5	1.683E5	2.069E5	1.734E5	1.00	0.99	1.21	1.02	1.708E5	1.683E5	2.069E5	1.734E5	1.00	0.99	1.21	1.02	0	0.01	0.08	0.07	543	559	iTRAQ 4plex (K N-term)	G1:iTRAQ 4plex (K N-term):1000.00;K9:iTRAQ 4plex (K N-term):1000.00;K16:iTRAQ 4plex (K N-term):1000.00
90	210	B4RMJ9	H.L(+144.10)LPDFWQFPTVSM(+15.99)GLGPIMAIYQAR.F	Y	Y	35.25	21.67	3010.5571	-0.7	1004.5256	117.42	2	F2:39742	SC-GWM-B10.raw	1	9.746E4	8.217E4	8.589E4	8.524E4	1.00	0.84	0.88	0.87	9.746E4	8.217E4	8.589E4	8.524E4	1.00	0.84	0.88	0.87	-	-	-	-	181	205	iTRAQ 4plex (K N-term); Oxidation (M)	L1:iTRAQ 4plex (K N-term):1000.00;M13:Oxidation (M):38.00
90	210	B4RMJ9	R.M(+144.10)YANNEDVFYYITL.M	Y	Y	34.84	22.43	1898.8882	0.4	950.4518	113.27	3	F3:37845	SC-GWM-B11.raw	1	2.615E4	2.647E4	1.893E4	2.189E4	1.00	1.01	0.72	0.84	2.615E4	2.647E4	1.893E4	2.189E4	1.00	1.01	0.72	0.84	-	-	-	-	678	691	iTRAQ 4plex (K N-term)	M1:iTRAQ 4plex (K N-term):1000.00
90	210	B4RMJ9	K.I(+144.10)IQELEGNFAGAGWN.V	Y	Y	34.77	22.35	1761.8807	1.5	881.9490	106.77	3	F3:35444	SC-GWM-B11.raw	2	1.167E5	1.2E5	1.088E5	1.086E5	1.00	1.03	0.93	0.93	1.167E5	1.2E5	1.088E5	1.086E5	1.00	1.03	0.93	0.93	0	0.11	0.13	0.16	273	287	iTRAQ 4plex (K N-term)	I1:iTRAQ 4plex (K N-term):1000.00
90	210	B4RMJ9	R.L(+144.10)TEDQ(+.98)LN(+.98)NFR.Q	Y	Y	34.58	22.11	1394.6799	3.9	465.9024	55.61	3	F3:17034	SC-GWM-B11.raw	0	1.307E5	1.155E5	1.241E5	1.046E5	1.00	0.88	0.95	0.80	1.307E5	1.155E5	1.241E5	1.046E5	1.00	0.88	0.95	0.80	-	-	-	-	156	165	iTRAQ 4plex (K N-term); Deamidation (NQ)	L1:iTRAQ 4plex (K N-term):1000.00;Q5:Deamidation (NQ):26.52;N7:Deamidation (NQ):10.11
90	210	B4RMJ9	K.A(+144.10)K(+144.10)GEGEEGDLVFFQGHVAPGIY.A	Y	Y	33.17	22.34	2607.3213	3.7	870.1176	80.71	8	F8:26220	SC-GWM-B5.raw	0	1.27E5	1.283E5	1.219E5	1.374E5	1.00	1.01	0.96	1.08	1.27E5	1.283E5	1.219E5	1.374E5	1.00	1.01	0.96	1.08	-	-	-	-	126	147	iTRAQ 4plex (K N-term)	A1:iTRAQ 4plex (K N-term):1000.00;K2:iTRAQ 4plex (K N-term):1000.00
90	210	B4RMJ9	H.I(+144.10)ASFQSAATM(+15.99)YEVGFNHFWK(+144.10).A	Y	Y	33.04	22.37	2637.2930	0.5	880.1053	91.95	10	F10:30369	SC-GWM-B7.raw	0	1.519E5	6.926E4	7.183E4	5.839E4	1.00	0.46	0.47	0.38	1.519E5	6.926E4	7.183E4	5.839E4	1.00	0.46	0.47	0.38	-	-	-	-	106	125	iTRAQ 4plex (K N-term); Oxidation (M)	I1:iTRAQ 4plex (K N-term):1000.00;M10:Oxidation (M):1000.00;K20:iTRAQ 4plex (K N-term):1000.00
90	210	B4RMJ9	R.V(+144.10)VPIVPD.E	Y	Y	32.70	22.44	881.5344	1.1	441.7750	63.49	8	F8:19815	SC-GWM-B5.raw	1	8.511E4	8.061E4	9.581E4	7.314E4	1.00	0.95	1.13	0.86	8.511E4	8.061E4	9.581E4	7.314E4	1.00	0.95	1.13	0.86	-	-	-	-	516	522	iTRAQ 4plex (K N-term)	V1:iTRAQ 4plex (K N-term):1000.00
90	210	B4RMJ9	N.T(+144.10)VSVENEK(+144.10).G	Y	Y	32.60	22.16	1192.6543	1.3	597.3352	25.28	8	F8:6444	SC-GWM-B5.raw	1	4.015E4	4.182E4	3.491E4	3.388E4	1.00	1.04	0.87	0.84	4.015E4	4.182E4	3.491E4	3.388E4	1.00	1.04	0.87	0.84	-	-	-	-	61	68	iTRAQ 4plex (K N-term)	T1:iTRAQ 4plex (K N-term):1000.00;K8:iTRAQ 4plex (K N-term):1000.00
90	210	B4RMJ9	Y.E(+144.10)VGFNHFWK(+144.10).A	Y	Y	32.55	22.36	1450.7601	-0.5	484.5938	61.68	3	F3:19213	SC-GWM-B11.raw	2	3.036E5	2.946E5	2.876E5	2.737E5	1.00	0.97	0.95	0.90	3.036E5	2.946E5	2.876E5	2.737E5	1.00	0.97	0.95	0.90	0	0.01	0.05	0.00	117	125	iTRAQ 4plex (K N-term)	E1:iTRAQ 4plex (K N-term):1000.00;K9:iTRAQ 4plex (K N-term):1000.00
90	210	B4RMJ9	R.I(+144.10)GDLAWAAGD.M	Y	Y	31.87	22.04	1131.5682	0.4	566.7916	80.60	1	F1:25914	SC-GWM-B1.raw	0	8.105E4	1.127E5	1.162E5	1.096E5	1.00	1.39	1.43	1.35	8.105E4	1.127E5	1.162E5	1.096E5	1.00	1.39	1.43	1.35	-	-	-	-	608	617	iTRAQ 4plex (K N-term)	I1:iTRAQ 4plex (K N-term):1000.00
90	210	B4RMJ9	R.M(+144.10)PHGTTTPY.L	Y	Y	31.41	22.30	1147.5454	0.3	574.7802	35.97	4	F4:10043	SC-GWM-B12.raw	0	4.88E5	4.159E5	4.546E5	4.345E5	1.00	0.85	0.93	0.89	4.88E5	4.159E5	4.546E5	4.345E5	1.00	0.85	0.93	0.89	0	0.07	0.12	0.13	50	58	iTRAQ 4plex (K N-term)	M1:iTRAQ 4plex (K N-term):1000.00
90	210	B4RMJ9	R.A(+144.10)YIPNDYHVLGTD.G	Y	Y	31.26	22.07	1620.7905	-6.6	811.3972	65.96	2	F2:20898	SC-GWM-B10.raw	1	2.161E5	2.352E5	2.218E5	2.374E5	1.00	1.09	1.03	1.10	2.161E5	2.352E5	2.218E5	2.374E5	1.00	1.09	1.03	1.10	0	0.13	0.02	0.15	815	827	iTRAQ 4plex (K N-term)	A1:iTRAQ 4plex (K N-term):1000.00
90	210	B4RMJ9	R.Y(+144.10)NVAVAAL.A	Y	Y	31.15	21.89	963.5511	1.2	482.7834	69.07	10	F10:22076	SC-GWM-B7.raw	1	1.637E5	1.68E5	1.605E5	1.565E5	1.00	1.03	0.98	0.96	1.637E5	1.68E5	1.605E5	1.565E5	1.00	1.03	0.98	0.96	-	-	-	-	847	854	iTRAQ 4plex (K N-term)	Y1:iTRAQ 4plex (K N-term):1000.00
90	210	B4RMJ9	N.A(+144.10)AAIVLR.A	Y	Y	31.07	22.44	856.5616	-0.9	429.2877	37.58	5	F5:10832	SC-GWM-B2.raw	1	8.186E5	8.499E5	8.407E5	7.609E5	1.00	1.04	1.03	0.93	8.186E5	8.499E5	8.407E5	7.609E5	1.00	1.04	1.03	0.93	0	0.02	0.11	0.06	88	94	iTRAQ 4plex (K N-term)	A1:iTRAQ 4plex (K N-term):1000.00
90	210	B4RMJ9	T.F(+144.10)GM(+15.99)EGMFR.Q	Y	Y	30.92	21.49	1133.5120	-1.4	567.7625	52.49	12	F12:15732	SC-GWM-B9.raw	1	1.195E5	1.333E5	1.636E5	1.237E5	1.00	1.12	1.37	1.04	1.195E5	1.333E5	1.636E5	1.237E5	1.00	1.12	1.37	1.04	-	-	-	-	527	534	iTRAQ 4plex (K N-term); Oxidation (M)	F1:iTRAQ 4plex (K N-term):1000.00;M3:Oxidation (M):28.96
90	210	B4RMJ9	K.G(+144.10)EGEEGDLVFFQGHVAPGIY.A	Y	Y	30.73	21.63	2264.0872	0.3	755.7032	90.18	6	F6:29443	SC-GWM-B3.raw	1	7.742E4	7.589E4	8.312E4	7.93E4	1.00	0.98	1.07	1.02	7.742E4	7.589E4	8.312E4	7.93E4	1.00	0.98	1.07	1.02	-	-	-	-	128	147	iTRAQ 4plex (K N-term)	G1:iTRAQ 4plex (K N-term):1000.00
90	210	B4RMJ9	R.T(+144.10)FGM(+15.99)EGM(+15.99)FR.Q	Y	Y	29.42	22.09	1250.5546	-1.1	626.2839	41.45	5	F5:12168	SC-GWM-B2.raw	2	1.565E6	1.483E6	1.588E6	1.416E6	1.00	0.95	1.01	0.90	1.565E6	1.483E6	1.588E6	1.416E6	1.00	0.95	1.01	0.90	0	0.05	0.08	0.04	526	534	iTRAQ 4plex (K N-term); Oxidation (M)	T1:iTRAQ 4plex (K N-term):1000.00;M4:Oxidation (M):1000.00;M7:Oxidation (M):1000.00
90	210	B4RMJ9	K.I(+144.10)IQELEGNFAGAGW.N	Y	Y	29.30	21.68	1647.8378	1.5	824.9274	113.01	3	F3:37758	SC-GWM-B11.raw	1	3.739E4	3.79E4	3.344E4	3.334E4	1.00	1.01	0.89	0.89	3.739E4	3.79E4	3.344E4	3.334E4	1.00	1.01	0.89	0.89	-	-	-	-	273	286	iTRAQ 4plex (K N-term)	I1:iTRAQ 4plex (K N-term):1000.00
90	210	B4RMJ9	K.A(+144.10)LVADMTDEQL.W	Y	Y	28.28	21.60	1348.6666	-3.6	675.3381	76.78	12	F12:24526	SC-GWM-B9.raw	1	2.492E5	2.411E5	2.729E5	2.417E5	1.00	0.97	1.10	0.97	2.492E5	2.411E5	2.729E5	2.417E5	1.00	0.97	1.10	0.97	-	-	-	-	344	354	iTRAQ 4plex (K N-term)	A1:iTRAQ 4plex (K N-term):1000.00
90	210	B4RMJ9	K.A(+144.10)K(+144.10)GEGEEGDLVFFQ(+.98)GHVAPGIY.A	Y	Y	27.42	21.65	2608.3052	6.6	870.4481	80.70	8	F8:26229	SC-GWM-B5.raw	1	2.617E5	2.701E5	2.529E5	2.856E5	1.00	1.03	0.97	1.09	2.617E5	2.701E5	2.529E5	2.856E5	1.00	1.03	0.97	1.09	0	0.03	0.01	0.01	126	147	iTRAQ 4plex (K N-term); Deamidation (NQ)	A1:iTRAQ 4plex (K N-term):1000.00;K2:iTRAQ 4plex (K N-term):1000.00;Q14:Deamidation (NQ):1000.00
90	210	B4RMJ9	Y.L(+144.10)LENLLK(+144.10).Y	Y	Y	27.24	21.56	1129.7314	0.6	565.8734	73.32	6	F6:23345	SC-GWM-B3.raw	0	2.005E5	2.196E5	2.359E5	2.117E5	1.00	1.10	1.18	1.06	2.005E5	2.196E5	2.359E5	2.117E5	1.00	1.10	1.18	1.06	0	0.16	0.14	0.10	35	41	iTRAQ 4plex (K N-term)	L1:iTRAQ 4plex (K N-term):1000.00;K7:iTRAQ 4plex (K N-term):1000.00
90	210	B4RMJ9	I.K(+144.10)(+144.10)GYGM(+15.99)GASGEGQNVAHQAK(+144.10).K	Y	Y	26.60	21.38	2337.1860	0.8	780.0699	24.52	3	F3:6017	SC-GWM-B11.raw	1	1.737E3	1.863E3	1.729E3	2.052E3	1.00	1.07	1.00	1.18	1.737E3	1.863E3	1.729E3	2.052E3	1.00	1.07	1.00	1.18	-	-	-	-	391	409	iTRAQ 4plex (K N-term); Oxidation (M)	K1:iTRAQ 4plex (K N-term):1000.00;K1:iTRAQ 4plex (K N-term):1000.00;M5:Oxidation (M):1000.00;K19:iTRAQ 4plex (K N-term):1000.00
90	210	B4RMJ9	M.S(+144.10)TQ(+.98)LHDVDPIETQ(+.98)EWLDALSSVLEYEGGER.A	Y	Y	24.94	20.99	3561.6755	3.1	891.4290	116.90	2	F2:39505	SC-GWM-B10.raw	1	1.555E5	1.507E5	1.267E5	1.498E5	1.00	0.97	0.81	0.96	1.555E5	1.507E5	1.267E5	1.498E5	1.00	0.97	0.81	0.96	-	-	-	-	2	31	iTRAQ 4plex (K N-term); Deamidation (NQ)	S1:iTRAQ 4plex (K N-term):1000.00;Q3:Deamidation (NQ):1000.00;Q13:Deamidation (NQ):1000.00
90	210	B4RMJ9	R.M(+144.10)YANNEDVFYYITLMNENYTHPDMPEGAEQ(+.98)DILK(+144.10)GM.Y	Y	Y	24.44	21.19	4545.0405	3.6	1137.2715	105.14	3	F3:34950	SC-GWM-B11.raw	1	3.524E4	3.387E4	3.185E4	2.923E4	1.00	0.96	0.90	0.83	3.524E4	3.387E4	3.185E4	2.923E4	1.00	0.96	0.90	0.83	-	-	-	-	678	713	iTRAQ 4plex (K N-term); Deamidation (NQ)	M1:iTRAQ 4plex (K N-term):1000.00;Q30:Deamidation (NQ):0.00;K34:iTRAQ 4plex (K N-term):1000.00
90	210	B4RMJ9	K.A(+144.10)LVADM(+15.99)TDEQLWALN(+.98)R.G	Y	Y	24.03	21.02	2005.9901	4.1	669.6734	83.61	10	F10:27335	SC-GWM-B7.raw	0	9.826E4	9.678E4	9.153E4	8.973E4	1.00	0.98	0.93	0.91	9.826E4	9.678E4	9.153E4	8.973E4	1.00	0.98	0.93	0.91	-	-	-	-	344	359	iTRAQ 4plex (K N-term); Oxidation (M); Deamidation (NQ)	A1:iTRAQ 4plex (K N-term):1000.00;M6:Oxidation (M):1000.00;N15:Deamidation (NQ):10.19
90	210	B4RMJ9	G.F(+144.10)LLGGTAGR.T	Y	Y	23.52	21.18	1034.5995	1.3	518.3077	50.67	11	F11:15312	SC-GWM-B8.raw	1	1.636E5	1.454E5	1.46E5	1.779E5	1.00	0.89	0.89	1.09	1.636E5	1.454E5	1.46E5	1.779E5	1.00	0.89	0.89	1.09	-	-	-	-	623	631	iTRAQ 4plex (K N-term)	F1:iTRAQ 4plex (K N-term):1000.00
90	210	B4RMJ9	R.A(+144.10)QYLLEN.L	Y	Y	22.68	21.12	993.5253	1.0	497.7704	55.12	1	F1:16722	SC-GWM-B1.raw	1	3.076E5	3.184E5	3.305E5	3.378E5	1.00	1.03	1.07	1.10	3.076E5	3.184E5	3.305E5	3.378E5	1.00	1.03	1.07	1.10	-	-	-	-	32	38	iTRAQ 4plex (K N-term)	A1:iTRAQ 4plex (K N-term):1000.00
90	210	B4RMJ9	R.M(+144.10)YANNEDVFYYITLMNENYTHPDMPEGAEQDILK(+144.10)G.M	Y	Y	22.56	20.89	4413.0161	2.1	1104.2637	103.89	2	F2:34790	SC-GWM-B10.raw	1	2.145E4	1.933E4	1.965E4	2.522E4	1.00	0.90	0.92	1.18	2.145E4	1.933E4	1.965E4	2.522E4	1.00	0.90	0.92	1.18	-	-	-	-	678	712	iTRAQ 4plex (K N-term)	M1:iTRAQ 4plex (K N-term):1000.00;K34:iTRAQ 4plex (K N-term):1000.00
90	210	B4RMJ9	M.S(+144.10)TQLHDVD.P	Y	Y	21.21	20.99	1057.5162	1.4	529.7661	22.86	12	F12:5476	SC-GWM-B9.raw	1	6.815E3	7.927E3	7.307E3	9.407E3	1.00	1.16	1.07	1.38	6.815E3	7.927E3	7.307E3	9.407E3	1.00	1.16	1.07	1.38	-	-	-	-	2	9	iTRAQ 4plex (K N-term)	S1:iTRAQ 4plex (K N-term):1000.00
90	210	B4RMJ9	R.E(+144.10)GLDNLIFVIN(+.98).C	Y	Y	21.12	21.19	1390.7466	-5.7	696.3766	109.44	2	F2:36781	SC-GWM-B10.raw	1	5.471E4	2.787E4	2.426E4	2.79E4	1.00	0.51	0.44	0.51	5.471E4	2.787E4	2.426E4	2.79E4	1.00	0.51	0.44	0.51	-	-	-	-	247	257	iTRAQ 4plex (K N-term); Deamidation (NQ)	E1:iTRAQ 4plex (K N-term):1000.00;N11:Deamidation (NQ):71.27
90	210	B4RMJ9	R.E(+144.10)FSTTM(+15.99)AF.V	Y	Y	20.98	20.71	1092.4919	0.0	547.2532	62.53	6	F6:19460	SC-GWM-B3.raw	1	2.248E5	2.193E5	2.052E5	2.032E5	1.00	0.98	0.91	0.90	2.248E5	2.193E5	2.052E5	2.032E5	1.00	0.98	0.91	0.90	-	-	-	-	492	499	iTRAQ 4plex (K N-term); Oxidation (M)	E1:iTRAQ 4plex (K N-term):1000.00;M6:Oxidation (M):1000.00
90	210	B4RMJ9	K.P(+144.10)TVILAK(+144.10).T	Y	Y	20.46	21.23	1028.6837	0.5	515.3494	40.89	1	F1:11688	SC-GWM-B1.raw	1	1.33E6	1.522E6	1.548E6	1.327E6	1.00	1.14	1.16	1.00	1.33E6	1.522E6	1.548E6	1.327E6	1.00	1.14	1.16	1.00	0	0.01	0.04	0.01	382	388	iTRAQ 4plex (K N-term)	P1:iTRAQ 4plex (K N-term):1000.00;K7:iTRAQ 4plex (K N-term):1000.00
90	211	A0A1D3IEW3	K.V(+144.10)WC(+57.02)FC(+57.02)GDGEMDEPESQGAIALAAR.E	Y	Y	134.85	34.39	2812.2375	-0.1	938.4197	84.20	9	F9:27399	SC-GWM-B6.raw	5	1.167E6	8.59E5	1.007E6	8.727E5	1.00	0.74	0.86	0.75	1.167E6	8.59E5	1.007E6	8.727E5	1.00	0.74	0.86	0.75	0	0.21	0.17	0.19	223	246	iTRAQ 4plex (K N-term); Carbamidomethylation	V1:iTRAQ 4plex (K N-term):1000.00;C3:Carbamidomethylation:1000.00;C5:Carbamidomethylation:1000.00
90	211	A0A1D3IEW3	K.D(+144.10)LELGGHIASFQSAATMYEVGFNHFWK(+144.10).A	Y	Y	127.89	33.99	3342.6375	-2.9	836.6642	105.73	9	F9:34469	SC-GWM-B6.raw	40	8.146E6	8.358E6	8.563E6	8.524E6	1.00	1.03	1.05	1.05	8.146E6	8.358E6	8.563E6	8.524E6	1.00	1.03	1.05	1.05	0	0.20	0.22	0.22	99	125	iTRAQ 4plex (K N-term)	D1:iTRAQ 4plex (K N-term):1000.00;K27:iTRAQ 4plex (K N-term):1000.00
90	211	A0A1D3IEW3	R.M(+144.10)YAN(+.98)NEDVFYYITLMNENYTHPDMPEGAEQDILK(+144.10).G	Y	Y	124.95	33.23	4356.9785	-1.6	1090.2501	109.81	11	F11:36900	SC-GWM-B8.raw	2	1.722E5	1.831E5	1.781E5	1.928E5	1.00	1.06	1.03	1.12	1.722E5	1.831E5	1.781E5	1.928E5	1.00	1.06	1.03	1.12	0	0.12	0.13	0.11	678	711	iTRAQ 4plex (K N-term); Deamidation (NQ)	M1:iTRAQ 4plex (K N-term):1000.00;N4:Deamidation (NQ):14.02;K34:iTRAQ 4plex (K N-term):1000.00
90	211	A0A1D3IEW3	K.V(+144.10)WC(+57.02)FC(+57.02)GDGEM(+15.99)DEPESQGAIALAAR.E	Y	Y	123.23	33.02	2828.2324	0.5	943.7519	79.39	8	F8:25881	SC-GWM-B5.raw	2	2.325E5	1.581E5	2.211E5	1.721E5	1.00	0.68	0.95	0.74	2.325E5	1.581E5	2.211E5	1.721E5	1.00	0.68	0.95	0.74	0	0.14	0.13	0.13	223	246	iTRAQ 4plex (K N-term); Carbamidomethylation; Oxidation (M)	V1:iTRAQ 4plex (K N-term):1000.00;C3:Carbamidomethylation:1000.00;C5:Carbamidomethylation:1000.00;M10:Oxidation (M):1000.00
90	211	A0A1D3IEW3	R.D(+144.10)RFDIPVTDEQIESGDLPYLTFAPDTEEYK(+144.10).Y	Y	Y	122.00	32.61	3790.8345	-1.4	1264.6169	98.15	6	F6:32356	SC-GWM-B3.raw	3	1.838E6	1.799E6	1.694E6	1.704E6	1.00	0.98	0.92	0.93	1.838E6	1.799E6	1.694E6	1.704E6	1.00	0.98	0.92	0.93	0	0.24	0.18	0.31	421	450	iTRAQ 4plex (K N-term)	D1:iTRAQ 4plex (K N-term):1000.00;K30:iTRAQ 4plex (K N-term):1000.00
90	211	A0A1D3IEW3	K.A(+144.10)K(+144.10)GEGEEGDLVFFQGHVAPGIYAR.A	Y	Y	117.76	32.56	2834.4595	1.4	945.8284	71.01	11	F11:23058	SC-GWM-B8.raw	20	9.57E6	8.635E6	8.953E6	8.584E6	1.00	0.90	0.94	0.90	9.57E6	8.635E6	8.953E6	8.584E6	1.00	0.90	0.94	0.90	0	0.37	0.39	0.40	126	149	iTRAQ 4plex (K N-term)	A1:iTRAQ 4plex (K N-term):1000.00;K2:iTRAQ 4plex (K N-term):1000.00
90	211	A0A1D3IEW3	R.K(+144.10)(+144.10)VWC(+57.02)FC(+57.02)GDGEM(+15.99)DEPESQGAIALAAR.E	Y	Y	114.70	32.18	3100.4294	-0.1	1034.4836	68.09	9	F9:21510	SC-GWM-B6.raw	2	5.186E5	3.509E5	4.523E5	3.418E5	1.00	0.68	0.87	0.66	5.186E5	3.509E5	4.523E5	3.418E5	1.00	0.68	0.87	0.66	0	0.34	0.03	0.50	222	246	iTRAQ 4plex (K N-term); Carbamidomethylation; Oxidation (M)	K1:iTRAQ 4plex (K N-term):1000.00;K1:iTRAQ 4plex (K N-term):1000.00;C4:Carbamidomethylation:1000.00;C6:Carbamidomethylation:1000.00;M11:Oxidation (M):1000.00
90	211	A0A1D3IEW3	K.V(+144.10)PFVTSQLQGHDGPVIAATDYIR.S	Y	Y	114.12	31.54	2627.3828	0.3	1314.6991	80.55	9	F9:25772	SC-GWM-B6.raw	8	2.356E7	2.256E7	2.301E7	2.389E7	1.00	0.96	0.98	1.01	2.356E7	2.256E7	2.301E7	2.389E7	1.00	0.96	0.98	1.01	0	0.27	0.24	0.31	785	807	iTRAQ 4plex (K N-term)	V1:iTRAQ 4plex (K N-term):1000.00
90	211	A0A1D3IEW3	K.G(+144.10)EGEEGDLVFFQGHVAPGIYAR.A	Y	Y	113.49	32.70	2491.2253	-0.5	831.4153	76.27	9	F9:24350	SC-GWM-B6.raw	7	2.883E6	3.214E6	3.159E6	3.217E6	1.00	1.11	1.10	1.12	2.883E6	3.214E6	3.159E6	3.217E6	1.00	1.11	1.10	1.12	0	0.38	0.31	0.38	128	149	iTRAQ 4plex (K N-term)	G1:iTRAQ 4plex (K N-term):1000.00
90	211	A0A1D3IEW3	R.F(+144.10)DIPVTDEQIESGDLPYLTFAPDTEEYK(+144.10).Y	Y	Y	112.80	32.13	3519.7063	2.1	880.9357	103.90	8	F8:34555	SC-GWM-B5.raw	2	4.167E5	4.302E5	4.267E5	4.264E5	1.00	1.03	1.02	1.02	4.167E5	4.302E5	4.267E5	4.264E5	1.00	1.03	1.02	1.02	0	0.03	0.08	0.08	423	450	iTRAQ 4plex (K N-term)	F1:iTRAQ 4plex (K N-term):1000.00;K28:iTRAQ 4plex (K N-term):1000.00
90	211	A0A1D3IEW3	K.V(+144.10)QLM(+15.99)GSGTILQEVIAGAELLK(+144.10).A	Y	Y	110.98	31.28	2473.4070	-3.9	1237.7059	116.96	9	F9:38449	SC-GWM-B6.raw	6	2.288E6	1.952E6	2.207E6	1.873E6	1.00	0.85	0.96	0.82	2.288E6	1.952E6	2.207E6	1.873E6	1.00	0.85	0.96	0.82	0	0.19	0.20	0.27	726	746	iTRAQ 4plex (K N-term); Oxidation (M)	V1:iTRAQ 4plex (K N-term):1000.00;M4:Oxidation (M):1000.00;K21:iTRAQ 4plex (K N-term):1000.00
90	211	A0A1D3IEW3	K.D(+144.10)LELGGHIASFQSAATM(+15.99)YEVGFNHFWK(+144.10).A	Y	Y	109.17	31.31	3358.6323	1.5	840.6666	95.16	9	F9:30979	SC-GWM-B6.raw	2	4.431E5	4.271E5	4.746E5	4.257E5	1.00	0.96	1.07	0.96	4.431E5	4.271E5	4.746E5	4.257E5	1.00	0.96	1.07	0.96	0	0.03	0.09	0.12	99	125	iTRAQ 4plex (K N-term); Oxidation (M)	D1:iTRAQ 4plex (K N-term):1000.00;M17:Oxidation (M):1000.00;K27:iTRAQ 4plex (K N-term):1000.00
90	211	A0A1D3IEW3	K.V(+144.10)QLMGSGTILQEVIAGAELLK(+144.10).A	Y	Y	104.16	31.97	2457.4119	1.3	1229.7148	117.35	10	F10:39478	SC-GWM-B7.raw	20	2.923E7	2.823E7	2.933E7	2.845E7	1.00	0.97	1.00	0.97	2.923E7	2.823E7	2.933E7	2.845E7	1.00	0.97	1.00	0.97	0	0.22	0.15	0.25	726	746	iTRAQ 4plex (K N-term)	V1:iTRAQ 4plex (K N-term):1000.00;K21:iTRAQ 4plex (K N-term):1000.00
90	211	A0A1D3IEW3	K.I(+144.10)IQELEGNFAGAGWNVVK(+144.10).V	Y	Y	103.64	31.19	2232.2146	3.0	1117.1179	101.26	6	F6:33581	SC-GWM-B3.raw	29	2.463E7	2.248E7	2.429E7	2.324E7	1.00	0.91	0.99	0.94	2.463E7	2.248E7	2.429E7	2.324E7	1.00	0.91	0.99	0.94	0	0.14	0.14	0.18	273	290	iTRAQ 4plex (K N-term)	I1:iTRAQ 4plex (K N-term):1000.00;K18:iTRAQ 4plex (K N-term):1000.00
90	211	A0A1D3IEW3	K.G(+144.10)QQYTPQDK(+144.10)DQLMFYK(+144.10).E	Y	Y	102.56	32.56	2421.2363	0.5	808.0865	58.12	8	F8:17807	SC-GWM-B5.raw	11	1.831E7	1.663E7	1.731E7	1.672E7	1.00	0.91	0.95	0.91	1.831E7	1.663E7	1.731E7	1.672E7	1.00	0.91	0.95	0.91	0	0.10	0.09	0.09	543	558	iTRAQ 4plex (K N-term)	G1:iTRAQ 4plex (K N-term):1000.00;K9:iTRAQ 4plex (K N-term):1000.00;K16:iTRAQ 4plex (K N-term):1000.00
90	211	A0A1D3IEW3	K.A(+144.10)DFGVEADIWSC(+57.02)PSFNLLHR.D	Y	Y	102.20	30.45	2477.1919	0.9	826.7386	98.50	7	F7:33290	SC-GWM-B4.raw	50	1.356E7	1.172E7	1.362E7	1.198E7	1.00	0.86	1.00	0.88	1.356E7	1.172E7	1.362E7	1.198E7	1.00	0.86	1.00	0.88	0	0.21	0.20	0.23	747	766	iTRAQ 4plex (K N-term); Carbamidomethylation	A1:iTRAQ 4plex (K N-term):1000.00;C12:Carbamidomethylation:1000.00
90	211	A0A1D3IEW3	R.K(+144.10)(+144.10)PTQEVLEVPELSAFDAQLK(+144.10).S	Y	Y	101.58	30.40	2673.4954	1.3	1337.7567	82.93	11	F11:26954	SC-GWM-B8.raw	15	2.666E7	2.518E7	2.67E7	2.484E7	1.00	0.94	1.00	0.93	2.666E7	2.518E7	2.67E7	2.484E7	1.00	0.94	1.00	0.93	0	0.55	0.15	0.51	467	486	iTRAQ 4plex (K N-term)	K1:iTRAQ 4plex (K N-term):1000.00;K1:iTRAQ 4plex (K N-term):1000.00;K20:iTRAQ 4plex (K N-term):1000.00
90	211	A0A1D3IEW3	K.G(+144.10)YGMGASGEGQNVAHQAK(+144.10).K	Y	Y	101.55	30.58	2048.9941	0.0	684.0053	31.68	11	F11:8529	SC-GWM-B8.raw	18	2.477E7	2.27E7	2.284E7	2.227E7	1.00	0.92	0.92	0.90	2.477E7	2.27E7	2.284E7	2.227E7	1.00	0.92	0.92	0.90	0	0.20	0.17	0.24	392	409	iTRAQ 4plex (K N-term)	G1:iTRAQ 4plex (K N-term):1000.00;K18:iTRAQ 4plex (K N-term):1000.00
90	211	A0A1D3IEW3	K.A(+144.10)LVADMTDEQLWALNR.G	Y	Y	99.69	29.86	1989.0111	3.7	995.5165	86.84	9	F9:28061	SC-GWM-B6.raw	32	1.684E7	1.629E7	1.652E7	1.604E7	1.00	0.97	0.98	0.95	1.684E7	1.629E7	1.652E7	1.604E7	1.00	0.97	0.98	0.95	0	0.23	0.17	0.22	344	359	iTRAQ 4plex (K N-term)	A1:iTRAQ 4plex (K N-term):1000.00
90	211	A0A1D3IEW3	R.D(+144.10)RFDIPVTDEQ(+.98)IESGDLPYLTFAPDTEEYK(+144.10).Y	Y	Y	99.36	29.95	3791.8184	3.4	1264.9510	98.50	6	F6:32519	SC-GWM-B3.raw	3	2.49E5	2.733E5	2.388E5	2.623E5	1.00	1.10	0.96	1.05	2.49E5	2.733E5	2.388E5	2.623E5	1.00	1.10	0.96	1.05	0	0.22	0.21	0.32	421	450	iTRAQ 4plex (K N-term); Deamidation (NQ)	D1:iTRAQ 4plex (K N-term):1000.00;Q11:Deamidation (NQ):1000.00;K30:iTRAQ 4plex (K N-term):1000.00
90	211	A0A1D3IEW3	R.Y(+144.10)NVAVAALAALAEQGK(+144.10).V	Y	Y	97.60	32.90	1876.0662	0.8	939.0411	97.36	11	F11:32238	SC-GWM-B8.raw	12	4.906E7	4.232E7	4.847E7	4.502E7	1.00	0.86	0.99	0.92	4.906E7	4.232E7	4.847E7	4.502E7	1.00	0.86	0.99	0.92	0	0.11	0.11	0.12	847	862	iTRAQ 4plex (K N-term)	Y1:iTRAQ 4plex (K N-term):1000.00;K16:iTRAQ 4plex (K N-term):1000.00
90	211	A0A1D3IEW3	K.G(+144.10)YGMGASGEGQN(+.98)VAHQAK(+144.10).K	Y	Y	96.98	29.66	2049.9780	-2.7	684.3314	33.12	11	F11:9025	SC-GWM-B8.raw	1	2.12E5	2.429E5	2.527E5	2.321E5	1.00	1.15	1.19	1.09	2.12E5	2.429E5	2.527E5	2.321E5	1.00	1.15	1.19	1.09	0	0.09	0.09	0.07	392	409	iTRAQ 4plex (K N-term); Deamidation (NQ)	G1:iTRAQ 4plex (K N-term):1000.00;N12:Deamidation (NQ):15.91;K18:iTRAQ 4plex (K N-term):1000.00
90	211	A0A1D3IEW3	K.K(+144.10)(+144.10)VQLMGSGTILQEVIAGAELLK(+144.10).A	Y	Y	96.72	30.62	2729.6089	-2.5	1365.8083	116.63	10	F10:39205	SC-GWM-B7.raw	9	4.006E6	3.522E6	3.688E6	3.423E6	1.00	0.88	0.92	0.85	4.006E6	3.522E6	3.688E6	3.423E6	1.00	0.88	0.92	0.85	0	0.10	0.17	0.09	725	746	iTRAQ 4plex (K N-term)	K1:iTRAQ 4plex (K N-term):1000.00;K1:iTRAQ 4plex (K N-term):1000.00;K22:iTRAQ 4plex (K N-term):1000.00
90	211	A0A1D3IEW3	R.M(+144.10)PHGTTTPYLNTVSVENEK(+144.10).G	Y	Y	94.26	30.47	2405.2141	-2.5	802.7433	54.62	8	F8:16800	SC-GWM-B5.raw	9	7.757E6	8.241E6	8.488E6	9.376E6	1.00	1.06	1.09	1.21	7.757E6	8.241E6	8.488E6	9.376E6	1.00	1.06	1.09	1.21	0	0.25	0.26	0.34	50	68	iTRAQ 4plex (K N-term)	M1:iTRAQ 4plex (K N-term):1000.00;K19:iTRAQ 4plex (K N-term):1000.00
90	211	A0A1D3IEW3	K.G(+144.10)YGM(+15.99)GASGEGQNVAHQAK(+144.10).K	Y	Y	93.16	29.67	2064.9890	0.0	689.3369	26.44	11	F11:6710	SC-GWM-B8.raw	13	1.773E6	1.669E6	1.753E6	1.54E6	1.00	0.94	0.99	0.87	1.773E6	1.669E6	1.753E6	1.54E6	1.00	0.94	0.99	0.87	0	0.28	0.24	0.32	392	409	iTRAQ 4plex (K N-term); Oxidation (M)	G1:iTRAQ 4plex (K N-term):1000.00;M4:Oxidation (M):1000.00;K18:iTRAQ 4plex (K N-term):1000.00
90	211	A0A1D3IEW3	R.A(+144.10)AN(+.98)HADGK(+144.10)PTVILAK(+144.10).T	Y	Y	92.93	29.64	1938.1263	0.2	485.5389	35.58	7	F7:10398	SC-GWM-B4.raw	3	5.707E6	5.527E6	5.768E6	5.51E6	1.00	0.97	1.01	0.97	5.707E6	5.527E6	5.768E6	5.51E6	1.00	0.97	1.01	0.97	0	0.09	0.07	0.12	374	388	iTRAQ 4plex (K N-term); Deamidation (NQ)	A1:iTRAQ 4plex (K N-term):1000.00;N3:Deamidation (NQ):1000.00;K8:iTRAQ 4plex (K N-term):1000.00;K15:iTRAQ 4plex (K N-term):1000.00
90	211	A0A1D3IEW3	K.A(+144.10)LVADM(+15.99)TDEQLWALNR.G	Y	Y	92.78	29.88	2005.0060	-0.5	1003.5098	74.97	9	F9:23896	SC-GWM-B6.raw	11	2.655E6	2.444E6	2.724E6	2.407E6	1.00	0.92	1.03	0.91	2.655E6	2.444E6	2.724E6	2.407E6	1.00	0.92	1.03	0.91	0	0.34	0.34	0.34	344	359	iTRAQ 4plex (K N-term); Oxidation (M)	A1:iTRAQ 4plex (K N-term):1000.00;M6:Oxidation (M):1000.00
90	211	A0A1D3IEW3	R.K(+144.10)(+144.10)VWC(+57.02)FC(+57.02)GDGEMDEPESQGAIALAAR.E	Y	Y	92.43	28.90	3084.4346	-1.5	772.1147	75.99	10	F10:24471	SC-GWM-B7.raw	3	7.433E5	6.662E5	7.28E5	7.296E5	1.00	0.90	0.98	0.98	7.433E5	6.662E5	7.28E5	7.296E5	1.00	0.90	0.98	0.98	0	0.10	0.07	0.14	222	246	iTRAQ 4plex (K N-term); Carbamidomethylation	K1:iTRAQ 4plex (K N-term):1000.00;K1:iTRAQ 4plex (K N-term):1000.00;C4:Carbamidomethylation:1000.00;C6:Carbamidomethylation:1000.00
90	211	A0A1D3IEW3	R.M(+144.10)YANNEDVFYYITLMNENYTHPDMPEGAEQDILK(+144.10).G	Y	Y	91.97	29.73	4355.9946	0.5	1090.0065	109.29	2	F2:36740	SC-GWM-B10.raw	6	1.316E6	1.648E6	1.334E6	1.611E6	1.00	1.25	1.01	1.22	1.316E6	1.648E6	1.334E6	1.611E6	1.00	1.25	1.01	1.22	0	0.16	0.18	0.25	678	711	iTRAQ 4plex (K N-term)	M1:iTRAQ 4plex (K N-term):1000.00;K34:iTRAQ 4plex (K N-term):1000.00
90	211	A0A1D3IEW3	R.M(+144.10)EEC(+57.02)LDGDYQTYK(+144.10).S	Y	Y	91.46	29.07	1938.8583	1.9	970.4382	56.43	11	F11:17406	SC-GWM-B8.raw	7	1.226E7	6.213E6	1.02E7	5.099E6	1.00	0.51	0.83	0.42	1.226E7	6.213E6	1.02E7	5.099E6	1.00	0.51	0.83	0.42	0	0.26	0.10	0.39	313	325	iTRAQ 4plex (K N-term); Carbamidomethylation	M1:iTRAQ 4plex (K N-term):1000.00;C4:Carbamidomethylation:1000.00;K13:iTRAQ 4plex (K N-term):1000.00
90	211	A0A1D3IEW3	R.E(+144.10)GLDNLIFVINC(+57.02)NLQR.L	Y	Y	90.65	29.36	2061.0798	2.1	1031.5493	104.46	10	F10:34781	SC-GWM-B7.raw	8	7.214E6	3.188E6	5.445E6	2.869E6	1.00	0.44	0.75	0.40	7.214E6	3.188E6	5.445E6	2.869E6	1.00	0.44	0.75	0.40	0	0.57	0.20	0.62	247	262	iTRAQ 4plex (K N-term); Carbamidomethylation	E1:iTRAQ 4plex (K N-term):1000.00;C12:Carbamidomethylation:1000.00
90	211	A0A1D3IEW3	F.Q(+144.10)SAATMYEVGFNHFWK(+144.10).A	Y	Y	90.53	29.38	2203.0764	-0.8	735.3655	81.54	6	F6:26559	SC-GWM-B3.raw	3	1.15E6	1.315E6	1.282E6	1.252E6	1.00	1.14	1.11	1.09	1.15E6	1.315E6	1.282E6	1.252E6	1.00	1.14	1.11	1.09	0	0.10	0.08	0.11	110	125	iTRAQ 4plex (K N-term)	Q1:iTRAQ 4plex (K N-term):1000.00;K16:iTRAQ 4plex (K N-term):1000.00
90	211	A0A1D3IEW3	R.M(+144.10)PHGTTTPYLN(+.98)TVSVENEK(+144.10).G	Y	Y	89.30	29.19	2406.1980	-1.8	803.0718	56.77	6	F6:17386	SC-GWM-B3.raw	6	1.658E6	1.996E6	1.871E6	2.06E6	1.00	1.20	1.13	1.24	1.658E6	1.996E6	1.871E6	2.06E6	1.00	1.20	1.13	1.24	0	0.22	0.22	0.23	50	68	iTRAQ 4plex (K N-term); Deamidation (NQ)	M1:iTRAQ 4plex (K N-term):1000.00;N11:Deamidation (NQ):68.66;K19:iTRAQ 4plex (K N-term):1000.00
90	211	A0A1D3IEW3	R.E(+144.10)HFFNTPELK(+144.10).A	Y	Y	88.96	30.15	1548.8180	-1.4	775.4152	54.04	7	F7:16549	SC-GWM-B4.raw	10	4.985E7	4.796E7	4.983E7	4.968E7	1.00	0.96	1.00	1.00	4.985E7	4.796E7	4.983E7	4.968E7	1.00	0.96	1.00	1.00	0	0.16	0.10	0.14	334	343	iTRAQ 4plex (K N-term)	E1:iTRAQ 4plex (K N-term):1000.00;K10:iTRAQ 4plex (K N-term):1000.00
90	211	A0A1D3IEW3	R.Y(+144.10)N(+.98)VAVAALAALAEQGK(+144.10).V	Y	Y	88.55	28.85	1877.0502	0.4	626.6909	98.62	9	F9:32356	SC-GWM-B6.raw	2	3.753E5	3.991E5	3.894E5	3.564E5	1.00	1.06	1.04	0.95	3.753E5	3.991E5	3.894E5	3.564E5	1.00	1.06	1.04	0.95	0	0.08	0.05	0.11	847	862	iTRAQ 4plex (K N-term); Deamidation (NQ)	Y1:iTRAQ 4plex (K N-term):1000.00;N2:Deamidation (NQ):150.01;K16:iTRAQ 4plex (K N-term):1000.00
90	211	A0A1D3IEW3	R.M(+144.10)PHGTTTPYLNTVSVEN(+.98)EK(+144.10).G	Y	Y	88.55	29.58	2406.1980	-0.1	803.0732	54.94	6	F6:16752	SC-GWM-B3.raw	4	5.726E5	5.849E5	5.729E5	6.054E5	1.00	1.02	1.00	1.06	5.726E5	5.849E5	5.729E5	6.054E5	1.00	1.02	1.00	1.06	0	0.15	0.22	0.20	50	68	iTRAQ 4plex (K N-term); Deamidation (NQ)	M1:iTRAQ 4plex (K N-term):1000.00;N17:Deamidation (NQ):109.28;K19:iTRAQ 4plex (K N-term):1000.00
90	211	A0A1D3IEW3	K.G(+144.10)QQYTPQDK(+144.10)DQLM(+15.99)FYK(+144.10).E	Y	Y	88.38	28.73	2437.2312	0.2	813.4178	52.20	7	F7:15904	SC-GWM-B4.raw	4	3.662E6	3.639E6	3.981E6	3.678E6	1.00	0.99	1.09	1.00	3.662E6	3.639E6	3.981E6	3.678E6	1.00	0.99	1.09	1.00	0	0.19	0.19	0.19	543	558	iTRAQ 4plex (K N-term); Oxidation (M)	G1:iTRAQ 4plex (K N-term):1000.00;K9:iTRAQ 4plex (K N-term):1000.00;M13:Oxidation (M):1000.00;K16:iTRAQ 4plex (K N-term):1000.00
90	211	A0A1D3IEW3	R.A(+144.10)ANHADGK(+144.10)PTVILAK(+144.10).T	Y	Y	87.73	29.03	1937.1423	2.3	485.2940	33.83	11	F11:9240	SC-GWM-B8.raw	11	4.229E7	4.04E7	4.534E7	4.206E7	1.00	0.96	1.07	0.99	4.229E7	4.04E7	4.534E7	4.206E7	1.00	0.96	1.07	0.99	0	0.17	0.40	0.16	374	388	iTRAQ 4plex (K N-term)	A1:iTRAQ 4plex (K N-term):1000.00;K8:iTRAQ 4plex (K N-term):1000.00;K15:iTRAQ 4plex (K N-term):1000.00
90	211	A0A1D3IEW3	K.I(+144.10)IQELEGN(+.98)FAGAGWNVVK(+144.10).V	Y	Y	87.04	28.85	2233.1985	-1.4	1117.6050	96.53	1	F1:31665	SC-GWM-B1.raw	6	1.023E6	9.515E5	1.026E6	9.286E5	1.00	0.93	1.00	0.91	1.023E6	9.515E5	1.026E6	9.286E5	1.00	0.93	1.00	0.91	0	0.16	0.17	0.10	273	290	iTRAQ 4plex (K N-term); Deamidation (NQ)	I1:iTRAQ 4plex (K N-term):1000.00;N8:Deamidation (NQ):104.64;K18:iTRAQ 4plex (K N-term):1000.00
90	211	A0A1D3IEW3	R.M(+144.10)(+15.99)YANNEDVFYYITLMN(+.98)ENYTHPDMPEGAEQDILK(+144.10).G	Y	Y	86.68	28.39	4372.9731	6.7	1094.2579	105.19	10	F10:35236	SC-GWM-B7.raw	2	1.266E5	1.227E5	1.213E5	1.437E5	1.00	0.97	0.96	1.14	1.266E5	1.227E5	1.213E5	1.437E5	1.00	0.97	0.96	1.14	0	0.02	0.09	0.16	678	711	iTRAQ 4plex (K N-term); Oxidation (M); Deamidation (NQ)	M1:iTRAQ 4plex (K N-term):1000.00;M1:Oxidation (M):65.04;N16:Deamidation (NQ):0.00;K34:iTRAQ 4plex (K N-term):1000.00
90	211	A0A1D3IEW3	R.V(+144.10)VPIVPDESR.T	Y	Y	85.24	29.21	1253.7101	-1.4	418.9100	49.88	8	F8:14949	SC-GWM-B5.raw	2	5.224E7	4.763E7	5.273E7	4.984E7	1.00	0.91	1.01	0.95	5.224E7	4.763E7	5.273E7	4.984E7	1.00	0.91	1.01	0.95	0	0.08	0.11	0.08	516	525	iTRAQ 4plex (K N-term)	V1:iTRAQ 4plex (K N-term):1000.00
90	211	A0A1D3IEW3	K.G(+144.10)IPGDQNIEHR.I	Y	Y	85.05	28.82	1378.7075	0.2	690.3611	29.72	11	F11:7869	SC-GWM-B8.raw	6	1.975E6	1.688E6	1.751E6	1.647E6	1.00	0.85	0.89	0.83	1.975E6	1.688E6	1.751E6	1.647E6	1.00	0.85	0.89	0.83	0	0.22	0.23	0.22	69	79	iTRAQ 4plex (K N-term)	G1:iTRAQ 4plex (K N-term):1000.00
90	211	A0A1D3IEW3	H.I(+144.10)ASFQSAATMYEVGFNHFWK(+144.10).A	Y	Y	84.70	28.36	2621.2981	-0.3	874.7731	100.13	10	F10:33456	SC-GWM-B7.raw	5	1.596E6	1.784E6	1.677E6	1.66E6	1.00	1.12	1.05	1.04	1.596E6	1.784E6	1.677E6	1.66E6	1.00	1.12	1.05	1.04	0	0.06	0.07	0.06	106	125	iTRAQ 4plex (K N-term)	I1:iTRAQ 4plex (K N-term):1000.00;K20:iTRAQ 4plex (K N-term):1000.00
90	211	A0A1D3IEW3	K.D(+144.10)LELGGHIASFQ(+.98)SAATMYEVGFNHFWK(+144.10).A	Y	Y	84.39	28.87	3343.6216	4.3	836.9163	107.09	9	F9:35111	SC-GWM-B6.raw	15	2.34E6	2.424E6	2.483E6	2.433E6	1.00	1.04	1.06	1.04	2.34E6	2.424E6	2.483E6	2.433E6	1.00	1.04	1.06	1.04	0	0.15	0.15	0.16	99	125	iTRAQ 4plex (K N-term); Deamidation (NQ)	D1:iTRAQ 4plex (K N-term):1000.00;Q12:Deamidation (NQ):57.78;K27:iTRAQ 4plex (K N-term):1000.00
90	211	A0A1D3IEW3	M.S(+144.10)TQLHDVDPIETQEWLDALSSVLEYEGGER.A	Y	Y	84.18	28.53	3559.7075	-1.4	1187.5748	116.83	12	F12:38974	SC-GWM-B9.raw	5	1.022E6	9.097E5	9.08E5	1.033E6	1.00	0.89	0.89	1.01	1.022E6	9.097E5	9.08E5	1.033E6	1.00	0.89	0.89	1.01	0	0.17	0.14	0.15	2	31	iTRAQ 4plex (K N-term)	S1:iTRAQ 4plex (K N-term):1000.00
90	211	A0A1D3IEW3	R.I(+144.10)GDLAWAAGDMHAR.G	Y	Y	83.00	27.84	1626.8058	-1.9	814.4086	66.57	5	F5:21225	SC-GWM-B2.raw	39	1.898E7	1.83E7	1.825E7	1.808E7	1.00	0.96	0.96	0.95	1.898E7	1.83E7	1.825E7	1.808E7	1.00	0.96	0.96	0.95	0	0.25	0.22	0.23	608	621	iTRAQ 4plex (K N-term)	I1:iTRAQ 4plex (K N-term):1000.00
90	211	A0A1D3IEW3	R.A(+144.10)YIPN(+.98)DYHVLGTDGFGR.S	Y	Y	82.95	29.16	2038.9869	-2.2	680.6681	72.68	9	F9:23068	SC-GWM-B6.raw	8	3.762E6	4.096E6	3.753E6	3.642E6	1.00	1.09	1.00	0.97	3.762E6	4.096E6	3.753E6	3.642E6	1.00	1.09	1.00	0.97	0	0.29	0.20	0.19	815	831	iTRAQ 4plex (K N-term); Deamidation (NQ)	A1:iTRAQ 4plex (K N-term):1000.00;N5:Deamidation (NQ):1000.00
90	211	A0A1D3IEW3	R.Y(+144.10)NVAVAALAALAEQ(+.98)GK(+144.10).V	Y	Y	81.46	28.17	1877.0502	0.4	626.6909	98.62	9	F9:32166	SC-GWM-B6.raw	1	7.402E4	7.492E4	7.772E4	6.727E4	1.00	1.01	1.05	0.91	7.402E4	7.492E4	7.772E4	6.727E4	1.00	1.01	1.05	0.91	-	-	-	-	847	862	iTRAQ 4plex (K N-term); Deamidation (NQ)	Y1:iTRAQ 4plex (K N-term):1000.00;Q14:Deamidation (NQ):85.25;K16:iTRAQ 4plex (K N-term):1000.00
90	211	A0A1D3IEW3	K.K(+144.10)(+144.10)VQLM(+15.99)GSGTILQEVIAGAELLK(+144.10).A	Y	Y	80.53	28.34	2745.6040	0.2	687.4084	110.08	9	F9:36403	SC-GWM-B6.raw	12	1.691E6	1.535E6	1.678E6	1.493E6	1.00	0.91	0.99	0.88	1.691E6	1.535E6	1.678E6	1.493E6	1.00	0.91	0.99	0.88	0	0.09	0.14	0.12	725	746	iTRAQ 4plex (K N-term); Oxidation (M)	K1:iTRAQ 4plex (K N-term):1000.00;K1:iTRAQ 4plex (K N-term):1000.00;M5:Oxidation (M):1000.00;K22:iTRAQ 4plex (K N-term):1000.00
90	211	A0A1D3IEW3	R.L(+144.10)HPLEAEK(+144.10)VPFVTSQLQGHDGPVIAATDYIR.S	Y	Y	80.33	27.98	3688.9819	2.4	923.2549	92.98	7	F7:30549	SC-GWM-B4.raw	1	2.97E5	2.323E5	2.522E5	1.831E5	1.00	0.78	0.85	0.62	2.97E5	2.323E5	2.522E5	1.831E5	1.00	0.78	0.85	0.62	0	0.09	0.06	0.17	777	807	iTRAQ 4plex (K N-term)	L1:iTRAQ 4plex (K N-term):1000.00;K8:iTRAQ 4plex (K N-term):1000.00
90	211	A0A1D3IEW3	F.C(+57.02)(+144.10)GDGEMDEPESQGAIALAAR.E	Y	Y	80.00	28.12	2219.9907	-0.5	741.0038	56.86	8	F8:17409	SC-GWM-B5.raw	1	1.174E5	1.121E5	1.176E5	1.041E5	1.00	0.95	1.00	0.89	1.174E5	1.121E5	1.176E5	1.041E5	1.00	0.95	1.00	0.89	-	-	-	-	227	246	Carbamidomethylation; iTRAQ 4plex (K N-term)	C1:Carbamidomethylation:1000.00;C1:iTRAQ 4plex (K N-term):1000.00
90	211	A0A1D3IEW3	R.M(+144.10)YANNEDVFYYITLMN(+.98)ENYTHPDMPEGAEQDILK(+144.10).G	Y	Y	79.60	27.79	4356.9785	6.4	1453.3428	109.27	2	F2:36732	SC-GWM-B10.raw	0	1.657E4	2.48E4	1.669E4	2.666E4	1.00	1.50	1.01	1.61	1.657E4	2.48E4	1.669E4	2.666E4	1.00	1.50	1.01	1.61	-	-	-	-	678	711	iTRAQ 4plex (K N-term); Deamidation (NQ)	M1:iTRAQ 4plex (K N-term):1000.00;N16:Deamidation (NQ):0.00;K34:iTRAQ 4plex (K N-term):1000.00
90	211	A0A1D3IEW3	R.E(+144.10)GLDNLIFVIN(+.98)C(+57.02)NLQR.L	Y	Y	79.45	27.84	2062.0640	2.8	1032.0421	96.95	1	F1:31889	SC-GWM-B1.raw	4	5.925E5	4.129E5	5.233E5	4.558E5	1.00	0.70	0.88	0.77	5.925E5	4.129E5	5.233E5	4.558E5	1.00	0.70	0.88	0.77	0	0.25	0.13	0.15	247	262	iTRAQ 4plex (K N-term); Deamidation (NQ); Carbamidomethylation	E1:iTRAQ 4plex (K N-term):1000.00;N11:Deamidation (NQ):18.53;C12:Carbamidomethylation:1000.00
90	211	A0A1D3IEW3	R.M(+144.10)YANNEDVFYYITLM(+15.99)N(+.98)ENYTHPDMPEGAEQDILK(+144.10).G	Y	Y	79.04	27.23	4372.9731	5.7	1094.2568	95.81	9	F9:31266	SC-GWM-B6.raw	2	9.296E4	7.489E4	6.444E4	6.329E4	1.00	0.81	0.69	0.68	9.296E4	7.489E4	6.444E4	6.329E4	1.00	0.81	0.69	0.68	0	0.21	0.22	0.40	678	711	iTRAQ 4plex (K N-term); Oxidation (M); Deamidation (NQ)	M1:iTRAQ 4plex (K N-term):1000.00;M15:Oxidation (M):27.52;N16:Deamidation (NQ):0.00;K34:iTRAQ 4plex (K N-term):1000.00
90	211	A0A1D3IEW3	Q.S(+144.10)AATMYEVGFNHFWK(+144.10).A	Y	Y	79.00	28.00	2075.0178	-1.0	692.6792	81.02	7	F7:26289	SC-GWM-B4.raw	2	2.642E5	1.988E5	1.959E5	1.771E5	1.00	0.75	0.74	0.67	2.642E5	1.988E5	1.959E5	1.771E5	1.00	0.75	0.74	0.67	0	0.18	0.24	0.20	111	125	iTRAQ 4plex (K N-term)	S1:iTRAQ 4plex (K N-term):1000.00;K15:iTRAQ 4plex (K N-term):1000.00
90	211	A0A1D3IEW3	R.L(+144.10)HPLEAEK(+144.10)VPFVTSQ(+.98)LQGHDGPVIAATDYIR.S	Y	Y	78.79	27.91	3689.9661	4.3	923.5027	91.39	7	F7:29966	SC-GWM-B4.raw	1	2.308E5	1.881E5	2.026E5	1.486E5	1.00	0.81	0.88	0.64	2.308E5	1.881E5	2.026E5	1.486E5	1.00	0.81	0.88	0.64	0	0.07	0.11	0.15	777	807	iTRAQ 4plex (K N-term); Deamidation (NQ)	L1:iTRAQ 4plex (K N-term):1000.00;K8:iTRAQ 4plex (K N-term):1000.00;Q15:Deamidation (NQ):14.04
90	211	A0A1D3IEW3	R.A(+144.10)QYLLENLLK(+144.10).Y	Y	Y	78.25	39.23	1491.8904	0.4	746.9528	86.00	9	F9:27795	SC-GWM-B6.raw	15	6.17E7	5.804E7	6.083E7	5.769E7	1.00	0.94	0.99	0.94	6.17E7	5.804E7	6.083E7	5.769E7	1.00	0.94	0.99	0.94	0	0.23	0.21	0.25	32	41	iTRAQ 4plex (K N-term)	A1:iTRAQ 4plex (K N-term):1000.00;K10:iTRAQ 4plex (K N-term):1000.00
90	211	A0A1D3IEW3	R.M(+144.10)(+15.99)EEC(+57.02)LDGDYQTYK(+144.10).S	Y	Y	77.41	27.82	1954.8531	3.6	978.4374	47.64	10	F10:14298	SC-GWM-B7.raw	3	1.31E6	8.836E5	1.295E6	7.601E5	1.00	0.67	0.99	0.58	1.31E6	8.836E5	1.295E6	7.601E5	1.00	0.67	0.99	0.58	0	0.21	0.08	0.26	313	325	iTRAQ 4plex (K N-term); Oxidation (M); Carbamidomethylation	M1:iTRAQ 4plex (K N-term):1000.00;M1:Oxidation (M):1000.00;C4:Carbamidomethylation:1000.00;K13:iTRAQ 4plex (K N-term):1000.00
90	211	A0A1D3IEW3	R.I(+144.10)GDLAWAAGDM(+15.99)HAR.G	Y	Y	76.85	27.45	1642.8008	-2.9	822.4053	56.99	8	F8:17516	SC-GWM-B5.raw	11	5.103E6	4.76E6	5.083E6	5.215E6	1.00	0.93	1.00	1.02	5.103E6	4.76E6	5.083E6	5.215E6	1.00	0.93	1.00	1.02	0	0.22	0.19	0.34	608	621	iTRAQ 4plex (K N-term); Oxidation (M)	I1:iTRAQ 4plex (K N-term):1000.00;M11:Oxidation (M):1000.00
90	211	A0A1D3IEW3	I.P(+144.10)VTDEQIESGDLPYLTFAPDTEEYK(+144.10).Y	Y	Y	76.23	27.66	3144.5269	-1.3	1049.1815	89.92	4	F4:29817	SC-GWM-B12.raw	1	5.307E4	6.76E4	7.211E4	5.748E4	1.00	1.27	1.36	1.08	5.307E4	6.76E4	7.211E4	5.748E4	1.00	1.27	1.36	1.08	0	0.22	0.13	0.09	426	450	iTRAQ 4plex (K N-term)	P1:iTRAQ 4plex (K N-term):1000.00;K25:iTRAQ 4plex (K N-term):1000.00
90	211	A0A1D3IEW3	R.L(+144.10)TEDQLNNFR.Q	Y	Y	76.07	27.74	1392.7119	-0.3	697.3630	55.86	8	F8:17426	SC-GWM-B5.raw	11	3.181E7	3.067E7	3.214E7	3.026E7	1.00	0.96	1.01	0.95	3.181E7	3.067E7	3.214E7	3.026E7	1.00	0.96	1.01	0.95	0	0.25	0.25	0.25	156	165	iTRAQ 4plex (K N-term)	L1:iTRAQ 4plex (K N-term):1000.00
90	211	A0A1D3IEW3	R.F(+144.10)FEVDRYNVAVAALAALAEQGK(+144.10).V	Y	Y	75.70	27.51	2669.4419	3.5	668.3701	111.73	11	F11:37650	SC-GWM-B8.raw	5	7.175E5	7.517E5	7.696E5	6.648E5	1.00	1.05	1.07	0.93	7.175E5	7.517E5	7.696E5	6.648E5	1.00	1.05	1.07	0.93	0	0.08	0.08	0.09	841	862	iTRAQ 4plex (K N-term)	F1:iTRAQ 4plex (K N-term):1000.00;K22:iTRAQ 4plex (K N-term):1000.00
90	211	A0A1D3IEW3	L.M(+144.10)GSGTILQEVIAGAELLK(+144.10).A	Y	Y	75.43	27.49	2117.2009	-0.8	706.7404	117.00	8	F8:39133	SC-GWM-B5.raw	1	2.955E5	3.142E5	2.991E5	3.064E5	1.00	1.06	1.01	1.04	2.955E5	3.142E5	2.991E5	3.064E5	1.00	1.06	1.01	1.04	-	-	-	-	729	746	iTRAQ 4plex (K N-term)	M1:iTRAQ 4plex (K N-term):1000.00;K18:iTRAQ 4plex (K N-term):1000.00
90	211	A0A1D3IEW3	K.A(+144.10)K(+144.10)GEGEEGDLVFFQ(+.98)GHVAPGIYAR.A	Y	Y	75.24	26.70	2835.4434	5.2	709.8718	74.46	11	F11:23798	SC-GWM-B8.raw	2	3.933E5	3.884E5	3.796E5	3.54E5	1.00	0.99	0.97	0.90	3.933E5	3.884E5	3.796E5	3.54E5	1.00	0.99	0.97	0.90	0	0.18	0.12	0.13	126	149	iTRAQ 4plex (K N-term); Deamidation (NQ)	A1:iTRAQ 4plex (K N-term):1000.00;K2:iTRAQ 4plex (K N-term):1000.00;Q14:Deamidation (NQ):1000.00
90	211	A0A1D3IEW3	R.A(+144.10)YIPNDYHVLGTDGFGR.S	Y	Y	74.94	26.81	2038.0029	0.0	680.3416	69.85	6	F6:22080	SC-GWM-B3.raw	13	1.521E7	1.496E7	1.55E7	1.55E7	1.00	0.98	1.02	1.02	1.521E7	1.496E7	1.55E7	1.55E7	1.00	0.98	1.02	1.02	0	0.17	0.14	0.23	815	831	iTRAQ 4plex (K N-term)	A1:iTRAQ 4plex (K N-term):1000.00
90	211	A0A1D3IEW3	K.R(+144.10)VVPIVPDESR.T	Y	Y	74.92	27.28	1409.8112	-1.0	705.9122	38.15	10	F10:11072	SC-GWM-B7.raw	4	1.987E6	1.914E6	2.239E6	1.929E6	1.00	0.96	1.13	0.97	1.987E6	1.914E6	2.239E6	1.929E6	1.00	0.96	1.13	0.97	0	0.29	0.12	0.24	515	525	iTRAQ 4plex (K N-term)	R1:iTRAQ 4plex (K N-term):1000.00
90	211	A0A1D3IEW3	K.G(+144.10)QQYTPQDK(+144.10).D	Y	Y	74.71	27.44	1351.6975	-0.8	676.8555	23.42	9	F9:5679	SC-GWM-B6.raw	1	3.134E4	3.844E4	3.926E4	3.807E4	1.00	1.23	1.25	1.21	3.134E4	3.844E4	3.926E4	3.807E4	1.00	1.23	1.25	1.21	0	0.33	0.83	0.91	543	551	iTRAQ 4plex (K N-term)	G1:iTRAQ 4plex (K N-term):1000.00;K9:iTRAQ 4plex (K N-term):1000.00
90	211	A0A1D3IEW3	R.M(+144.10)(+15.99)PHGTTTPYLNTVSVENEK(+144.10).G	Y	Y	73.81	27.62	2421.2090	0.5	808.0773	47.68	4	F4:14319	SC-GWM-B12.raw	3	1.146E6	1.099E6	1.265E6	1.179E6	1.00	0.96	1.10	1.03	1.146E6	1.099E6	1.265E6	1.179E6	1.00	0.96	1.10	1.03	0	0.20	0.22	0.32	50	68	iTRAQ 4plex (K N-term); Oxidation (M)	M1:iTRAQ 4plex (K N-term):1000.00;M1:Oxidation (M):1000.00;K19:iTRAQ 4plex (K N-term):1000.00
90	211	A0A1D3IEW3	K.G(+144.10)EGEEGDLVFFQGH.V	Y	Y	73.60	27.08	1663.7600	-2.1	832.8855	70.97	10	F10:22853	SC-GWM-B7.raw	1	2.706E5	3.441E5	2.934E5	2.804E5	1.00	1.27	1.08	1.04	2.706E5	3.441E5	2.934E5	2.804E5	1.00	1.27	1.08	1.04	0	0.02	0.01	0.05	128	141	iTRAQ 4plex (K N-term)	G1:iTRAQ 4plex (K N-term):1000.00
90	211	A0A1D3IEW3	R.D(+144.10)ALGGYLPQR.K	Y	Y	73.37	28.13	1232.6635	-0.3	411.8950	54.43	8	F8:16625	SC-GWM-B5.raw	5	2.414E7	2.23E7	2.355E7	2.194E7	1.00	0.92	0.98	0.91	2.414E7	2.23E7	2.355E7	2.194E7	1.00	0.92	0.98	0.91	0	0.17	0.19	0.19	457	466	iTRAQ 4plex (K N-term)	D1:iTRAQ 4plex (K N-term):1000.00
90	211	A0A1D3IEW3	K.D(+144.10)LELGGHIASFQSAATMYEVGFN(+.98)HFWK(+144.10).A	Y	Y	73.27	26.87	3343.6216	4.4	836.9163	108.78	9	F9:35698	SC-GWM-B6.raw	2	1.656E5	1.807E5	1.786E5	2.004E5	1.00	1.09	1.08	1.21	1.656E5	1.807E5	1.786E5	2.004E5	1.00	1.09	1.08	1.21	0	0.11	0.13	0.21	99	125	iTRAQ 4plex (K N-term); Deamidation (NQ)	D1:iTRAQ 4plex (K N-term):1000.00;N23:Deamidation (NQ):35.14;K27:iTRAQ 4plex (K N-term):1000.00
90	211	A0A1D3IEW3	L.P(+144.10)YLTFAPDTEEYK(+144.10).Y	Y	Y	72.36	27.27	1860.9388	1.3	931.4779	68.47	5	F5:21837	SC-GWM-B2.raw	2	8.826E5	8.163E5	9.219E5	8.706E5	1.00	0.92	1.04	0.99	8.826E5	8.163E5	9.219E5	8.706E5	1.00	0.92	1.04	0.99	0	0.19	0.22	0.11	438	450	iTRAQ 4plex (K N-term)	P1:iTRAQ 4plex (K N-term):1000.00;K13:iTRAQ 4plex (K N-term):1000.00
90	211	A0A1D3IEW3	F.C(+57.02)(+144.10)GDGEM(+15.99)DEPESQGAIALAAR.E	Y	Y	72.29	26.94	2235.9858	0.2	746.3361	50.29	7	F7:15145	SC-GWM-B4.raw	0	5.222E4	4.255E4	4.155E4	4.576E4	1.00	0.81	0.80	0.88	5.222E4	4.255E4	4.155E4	4.576E4	1.00	0.81	0.80	0.88	-	-	-	-	227	246	Carbamidomethylation; iTRAQ 4plex (K N-term); Oxidation (M)	C1:Carbamidomethylation:1000.00;C1:iTRAQ 4plex (K N-term):1000.00;M6:Oxidation (M):1000.00
90	211	A0A1D3IEW3	R.M(+144.10)YANNEDVFYYITLMNENYTHPDM(+15.99)PEGAEQDILK(+144.10).G	Y	Y	71.93	26.79	4371.9893	0.9	1094.0056	106.14	12	F12:34978	SC-GWM-B9.raw	3	1.964E5	1.75E5	1.923E5	1.884E5	1.00	0.89	0.98	0.96	1.964E5	1.75E5	1.923E5	1.884E5	1.00	0.89	0.98	0.96	0	0.11	0.17	0.12	678	711	iTRAQ 4plex (K N-term); Oxidation (M)	M1:iTRAQ 4plex (K N-term):1000.00;M24:Oxidation (M):9.99;K34:iTRAQ 4plex (K N-term):1000.00
90	211	A0A1D3IEW3	K.V(+144.10)PFVTSQ(+.98)LQGHDGPVIAATDYIR.S	Y	Y	71.75	26.90	2628.3669	5.7	877.1346	81.12	10	F10:26400	SC-GWM-B7.raw	0	1.564E5	1.352E5	1.443E5	1.378E5	1.00	0.86	0.92	0.88	1.564E5	1.352E5	1.443E5	1.378E5	1.00	0.86	0.92	0.88	-	-	-	-	785	807	iTRAQ 4plex (K N-term); Deamidation (NQ)	V1:iTRAQ 4plex (K N-term):1000.00;Q7:Deamidation (NQ):0.00
90	211	A0A1D3IEW3	R.M(+144.10)(+15.99)YANNEDVFYYITLMNENYTHPDMPEGAEQDILK(+144.10).G	Y	Y	71.39	26.86	4371.9893	-1.3	1094.0032	105.27	10	F10:35171	SC-GWM-B7.raw	1	8.2E4	8.692E4	8.299E4	8.466E4	1.00	1.06	1.01	1.03	8.2E4	8.692E4	8.299E4	8.466E4	1.00	1.06	1.01	1.03	0	0.37	0.08	0.14	678	711	iTRAQ 4plex (K N-term); Oxidation (M)	M1:iTRAQ 4plex (K N-term):1000.00;M1:Oxidation (M):95.14;K34:iTRAQ 4plex (K N-term):1000.00
90	211	A0A1D3IEW3	R.W(+144.10)NAAAIVLR.A	Y	Y	70.94	33.13	1156.6838	-0.4	579.3489	68.93	11	F11:21808	SC-GWM-B8.raw	5	4.023E7	4.025E7	4.59E7	3.958E7	1.00	1.00	1.14	0.98	4.023E7	4.025E7	4.59E7	3.958E7	1.00	1.00	1.14	0.98	0	0.12	0.11	0.11	86	94	iTRAQ 4plex (K N-term)	W1:iTRAQ 4plex (K N-term):1000.00
90	211	A0A1D3IEW3	K.V(+144.10)PFVTSQLQ(+.98)GHDGPVIAATDYIR.S	Y	Y	70.22	26.63	2628.3669	7.0	1315.2000	80.02	9	F9:25601	SC-GWM-B6.raw	1	3.251E4	2.854E4	2.934E4	3.325E4	1.00	0.88	0.90	1.02	3.251E4	2.854E4	2.934E4	3.325E4	1.00	0.88	0.90	1.02	-	-	-	-	785	807	iTRAQ 4plex (K N-term); Deamidation (NQ)	V1:iTRAQ 4plex (K N-term):1000.00;Q9:Deamidation (NQ):19.87
90	211	A0A1D3IEW3	R.T(+144.10)FGMEGMFR.Q	Y	Y	70.14	27.36	1218.5647	-0.9	610.2891	69.89	5	F5:22235	SC-GWM-B2.raw	9	3.339E7	3.116E7	3.037E7	3.123E7	1.00	0.93	0.91	0.94	3.339E7	3.116E7	3.037E7	3.123E7	1.00	0.93	0.91	0.94	0	0.33	0.12	0.33	526	534	iTRAQ 4plex (K N-term)	T1:iTRAQ 4plex (K N-term):1000.00
90	211	A0A1D3IEW3	R.M(+144.10)YANNEDVFYYITLM(+15.99)NENYTHPDMPEGAEQDILK(+144.10).G	Y	Y	69.13	26.89	4371.9893	0.6	1094.0052	99.23	2	F2:32954	SC-GWM-B10.raw	5	2.014E5	1.996E5	1.991E5	2.155E5	1.00	0.99	0.99	1.07	2.014E5	1.996E5	1.991E5	2.155E5	1.00	0.99	0.99	1.07	0	0.19	0.14	0.18	678	711	iTRAQ 4plex (K N-term); Oxidation (M)	M1:iTRAQ 4plex (K N-term):1000.00;M15:Oxidation (M):34.08;K34:iTRAQ 4plex (K N-term):1000.00
90	211	A0A1D3IEW3	K.E(+144.10)TVQQAIEK(+144.10).Y	Y	Y	68.56	26.48	1332.7493	0.1	667.3820	36.98	8	F8:10420	SC-GWM-B5.raw	3	2.295E7	2.001E7	2.258E7	2.071E7	1.00	0.87	0.98	0.90	2.295E7	2.001E7	2.258E7	2.071E7	1.00	0.87	0.98	0.90	0	0.22	0.25	0.24	866	874	iTRAQ 4plex (K N-term)	E1:iTRAQ 4plex (K N-term):1000.00;K9:iTRAQ 4plex (K N-term):1000.00
90	211	A0A1D3IEW3	F.V(+144.10)TSQLQGHDGPVIAATDYIR.S	Y	Y	68.20	26.58	2284.1934	-1.8	762.4037	66.04	3	F3:20787	SC-GWM-B11.raw	4	1.591E6	1.693E6	1.711E6	1.8E6	1.00	1.06	1.08	1.13	1.591E6	1.693E6	1.711E6	1.8E6	1.00	1.06	1.08	1.13	0	0.17	0.09	0.23	788	807	iTRAQ 4plex (K N-term)	V1:iTRAQ 4plex (K N-term):1000.00
90	211	A0A1D3IEW3	R.F(+144.10)DIPVTDEQ(+.98)IESGDLPYLTFAPDTEEYK(+144.10).Y	Y	Y	68.11	26.44	3520.6904	6.2	1174.5780	104.04	8	F8:34577	SC-GWM-B5.raw	1	1.653E5	1.698E5	1.699E5	1.643E5	1.00	1.03	1.03	0.99	1.653E5	1.698E5	1.699E5	1.643E5	1.00	1.03	1.03	0.99	0	0.05	0.11	0.06	423	450	iTRAQ 4plex (K N-term); Deamidation (NQ)	F1:iTRAQ 4plex (K N-term):1000.00;Q9:Deamidation (NQ):1000.00;K28:iTRAQ 4plex (K N-term):1000.00
90	211	A0A1D3IEW3	R.E(+144.10)GLDNLIFVINC(+57.02)N(+.98)LQR.L	Y	Y	68.06	26.86	2062.0640	-1.3	688.3610	110.28	4	F4:37115	SC-GWM-B12.raw	1	3.4E4	2.919E4	2.927E4	3.103E4	1.00	0.86	0.86	0.91	3.4E4	2.919E4	2.927E4	3.103E4	1.00	0.86	0.86	0.91	-	-	-	-	247	262	iTRAQ 4plex (K N-term); Carbamidomethylation; Deamidation (NQ)	E1:iTRAQ 4plex (K N-term):1000.00;C12:Carbamidomethylation:1000.00;N13:Deamidation (NQ):26.31
90	211	A0A1D3IEW3	N.C(+57.02)(+144.10)VSYDPTFQYEVAVIVQDGLR.R	Y	Y	67.97	26.62	2602.2859	0.5	868.4363	112.40	4	F4:38081	SC-GWM-B12.raw	10	7.324E5	8.221E5	8.285E5	8.57E5	1.00	1.12	1.13	1.17	7.324E5	8.221E5	8.285E5	8.57E5	1.00	1.12	1.13	1.17	0	0.19	0.18	0.20	656	676	Carbamidomethylation; iTRAQ 4plex (K N-term)	C1:Carbamidomethylation:1000.00;C1:iTRAQ 4plex (K N-term):1000.00
90	211	A0A1D3IEW3	R.K(+144.10)(+144.10)PTQ(+.98)EVLEVPELSAFDAQLK(+144.10).S	Y	Y	67.66	26.68	2674.4795	6.9	1338.2562	83.43	11	F11:27129	SC-GWM-B8.raw	0	7.076E4	5.915E4	6.341E4	7.033E4	1.00	0.84	0.90	0.99	7.076E4	5.915E4	6.341E4	7.033E4	1.00	0.84	0.90	0.99	-	-	-	-	467	486	iTRAQ 4plex (K N-term); Deamidation (NQ)	K1:iTRAQ 4plex (K N-term):1000.00;K1:iTRAQ 4plex (K N-term):1000.00;Q4:Deamidation (NQ):43.17;K20:iTRAQ 4plex (K N-term):1000.00
90	211	A0A1D3IEW3	N.V(+144.10)AVAALAALAEQGK(+144.10).V	Y	Y	67.36	26.58	1598.9598	2.1	533.9950	80.84	10	F10:26238	SC-GWM-B7.raw	2	3.676E5	3.994E5	3.904E5	3.743E5	1.00	1.09	1.06	1.02	3.676E5	3.994E5	3.904E5	3.743E5	1.00	1.09	1.06	1.02	0	0.09	0.08	0.14	849	862	iTRAQ 4plex (K N-term)	V1:iTRAQ 4plex (K N-term):1000.00;K14:iTRAQ 4plex (K N-term):1000.00
90	211	A0A1D3IEW3	R.M(+144.10)YAN(+.98)NEDVFYYITLM(+15.99)N(+.98)ENYTHPDMPEGAEQDILK(+144.10).G	Y	Y	67.05	26.51	4373.9575	1.5	1094.4983	107.15	11	F11:35843	SC-GWM-B8.raw	0	2.314E4	1.849E4	1.901E4	2.125E4	1.00	0.80	0.82	0.92	2.314E4	1.849E4	1.901E4	2.125E4	1.00	0.80	0.82	0.92	-	-	-	-	678	711	iTRAQ 4plex (K N-term); Deamidation (NQ); Oxidation (M)	M1:iTRAQ 4plex (K N-term):1000.00;N4:Deamidation (NQ):10.11;M15:Oxidation (M):4.25;N16:Deamidation (NQ):0.00;K34:iTRAQ 4plex (K N-term):1000.00
90	211	A0A1D3IEW3	S.G(+144.10)TILQEVIAGAELLK(+144.10).A	Y	Y	66.48	26.28	1842.1069	1.0	615.0435	116.83	6	F6:38945	SC-GWM-B3.raw	1	1.191E5	1.223E5	1.24E5	1.031E5	1.00	1.03	1.04	0.87	1.191E5	1.223E5	1.24E5	1.031E5	1.00	1.03	1.04	0.87	-	-	-	-	732	746	iTRAQ 4plex (K N-term)	G1:iTRAQ 4plex (K N-term):1000.00;K15:iTRAQ 4plex (K N-term):1000.00
90	211	A0A1D3IEW3	R.L(+144.10)TEDQLN(+.98)NFR.Q	Y	Y	66.47	26.38	1393.6959	0.4	697.8555	58.61	8	F8:18101	SC-GWM-B5.raw	9	7.017E6	6.153E6	6.125E6	5.724E6	1.00	0.88	0.87	0.82	7.017E6	6.153E6	6.125E6	5.724E6	1.00	0.88	0.87	0.82	0	0.18	0.21	0.22	156	165	iTRAQ 4plex (K N-term); Deamidation (NQ)	L1:iTRAQ 4plex (K N-term):1000.00;N7:Deamidation (NQ):23.10
90	211	A0A1D3IEW3	G.K(+144.10)(+144.10)IIQELEGNFAGAGWNVVK(+144.10).V	Y	Y	65.86	25.95	2504.4116	-1.9	835.8096	93.35	6	F6:30685	SC-GWM-B3.raw	2	1.76E5	1.614E5	1.803E5	1.811E5	1.00	0.92	1.02	1.03	1.76E5	1.614E5	1.803E5	1.811E5	1.00	0.92	1.02	1.03	0	0.13	0.11	0.28	272	290	iTRAQ 4plex (K N-term)	K1:iTRAQ 4plex (K N-term):1000.00;K1:iTRAQ 4plex (K N-term):1000.00;K19:iTRAQ 4plex (K N-term):1000.00
90	211	A0A1D3IEW3	R.M(+144.10)YANNEDVFYYITLMN(+.98)ENYTHPDM(+15.99)PEGAEQDILK(+144.10).G	Y	Y	65.85	26.03	4372.9731	4.1	1094.2550	105.30	12	F12:34766	SC-GWM-B9.raw	1	1.204E5	1.091E5	1.257E5	1.141E5	1.00	0.91	1.04	0.95	1.204E5	1.091E5	1.257E5	1.141E5	1.00	0.91	1.04	0.95	0	0.16	0.14	0.12	678	711	iTRAQ 4plex (K N-term); Deamidation (NQ); Oxidation (M)	M1:iTRAQ 4plex (K N-term):1000.00;N16:Deamidation (NQ):7.32;M24:Oxidation (M):13.05;K34:iTRAQ 4plex (K N-term):1000.00
90	211	A0A1D3IEW3	K.G(+144.10)QQYTPQ(+.98)DK(+144.10)DQLMFYK(+144.10).E	Y	Y	65.09	25.79	2422.2205	4.6	808.4178	61.83	8	F8:19260	SC-GWM-B5.raw	0	6.857E4	7.074E4	7.186E4	6.95E4	1.00	1.03	1.05	1.01	6.857E4	7.074E4	7.186E4	6.95E4	1.00	1.03	1.05	1.01	-	-	-	-	543	558	iTRAQ 4plex (K N-term); Deamidation (NQ)	G1:iTRAQ 4plex (K N-term):1000.00;Q7:Deamidation (NQ):10.93;K9:iTRAQ 4plex (K N-term):1000.00;K16:iTRAQ 4plex (K N-term):1000.00
90	211	A0A1D3IEW3	R.R(+144.10)DALGGYLPQR.K	Y	Y	64.83	26.46	1388.7646	0.1	463.9289	46.32	6	F6:13550	SC-GWM-B3.raw	6	5.893E6	4.893E6	5.474E6	4.782E6	1.00	0.83	0.93	0.81	5.893E6	4.893E6	5.474E6	4.782E6	1.00	0.83	0.93	0.81	0	0.25	0.21	0.21	456	466	iTRAQ 4plex (K N-term)	R1:iTRAQ 4plex (K N-term):1000.00
90	211	A0A1D3IEW3	K.V(+144.10)PFVTSQLQGHD.G	Y	Y	64.69	26.15	1470.7589	0.1	736.3868	61.86	9	F9:19109	SC-GWM-B6.raw	1	1.888E5	1.884E5	1.847E5	1.791E5	1.00	1.00	0.98	0.95	1.888E5	1.884E5	1.847E5	1.791E5	1.00	1.00	0.98	0.95	-	-	-	-	785	796	iTRAQ 4plex (K N-term)	V1:iTRAQ 4plex (K N-term):1000.00
90	211	A0A1D3IEW3	K.D(+144.10)LELGGHIASFQ(+.98)SAATMYEVGFN(+.98)HFWK(+144.10).A	Y	Y	64.25	25.77	3344.6055	5.3	837.1631	108.99	9	F9:35736	SC-GWM-B6.raw	0	1.158E5	1.167E5	1.096E5	1.12E5	1.00	1.01	0.95	0.97	1.158E5	1.167E5	1.096E5	1.12E5	1.00	1.01	0.95	0.97	-	-	-	-	99	125	iTRAQ 4plex (K N-term); Deamidation (NQ)	D1:iTRAQ 4plex (K N-term):1000.00;Q12:Deamidation (NQ):1000.00;N23:Deamidation (NQ):1000.00;K27:iTRAQ 4plex (K N-term):1000.00
90	211	A0A1D3IEW3	P.T(+144.10)QEVLEVPELSAFDAQLK(+144.10).S	Y	Y	64.10	25.86	2304.2456	-5.1	769.0852	89.77	9	F9:29141	SC-GWM-B6.raw	1	2.398E5	2.514E5	2.354E5	2.237E5	1.00	1.05	0.98	0.93	2.398E5	2.514E5	2.354E5	2.237E5	1.00	1.05	0.98	0.93	-	-	-	-	469	486	iTRAQ 4plex (K N-term)	T1:iTRAQ 4plex (K N-term):1000.00;K18:iTRAQ 4plex (K N-term):1000.00
90	211	A0A1D3IEW3	R.G(+144.10)FLLGGTAGR.T	Y	Y	63.25	25.82	1091.6208	-0.1	364.8809	52.05	10	F10:15873	SC-GWM-B7.raw	7	5.564E7	5.021E7	5.525E7	5.454E7	1.00	0.90	0.99	0.98	5.564E7	5.021E7	5.525E7	5.454E7	1.00	0.90	0.99	0.98	0	0.05	0.13	0.14	622	631	iTRAQ 4plex (K N-term)	G1:iTRAQ 4plex (K N-term):1000.00
90	211	A0A1D3IEW3	P.V(+144.10)TDEQIESGDLPYLTFAPDTEEYK(+144.10).Y	Y	Y	63.04	25.91	3047.4741	-0.9	1016.8311	90.62	4	F4:30077	SC-GWM-B12.raw	0	2.468E4	3.532E4	3.011E4	2.685E4	1.00	1.43	1.22	1.09	2.468E4	3.532E4	3.011E4	2.685E4	1.00	1.43	1.22	1.09	-	-	-	-	427	450	iTRAQ 4plex (K N-term)	V1:iTRAQ 4plex (K N-term):1000.00;K24:iTRAQ 4plex (K N-term):1000.00
90	211	A0A1D3IEW3	R.L(+144.10)TEDQLNN(+.98)FR.Q	Y	Y	62.91	26.24	1393.6959	-1.2	697.8544	56.80	1	F1:17196	SC-GWM-B1.raw	1	4.194E5	4.863E5	5.024E5	4.839E5	1.00	1.16	1.20	1.15	4.194E5	4.863E5	5.024E5	4.839E5	1.00	1.16	1.20	1.15	-	-	-	-	156	165	iTRAQ 4plex (K N-term); Deamidation (NQ)	L1:iTRAQ 4plex (K N-term):1000.00;N8:Deamidation (NQ):24.44
90	211	A0A1D3IEW3	N.H(+144.10)ADGK(+144.10)PTVILAK(+144.10).T	Y	Y	61.82	25.66	1681.0251	-1.5	841.5186	32.30	10	F10:8751	SC-GWM-B7.raw	3	7.757E5	8.107E5	8.282E5	7.773E5	1.00	1.05	1.07	1.00	7.757E5	8.107E5	8.282E5	7.773E5	1.00	1.05	1.07	1.00	0	0.10	0.09	0.14	377	388	iTRAQ 4plex (K N-term)	H1:iTRAQ 4plex (K N-term):1000.00;K5:iTRAQ 4plex (K N-term):1000.00;K12:iTRAQ 4plex (K N-term):1000.00
90	211	A0A1D3IEW3	P.H(+144.10)GTTTPYLNTVSVENEK(+144.10).G	Y	Y	61.32	25.80	2177.1208	0.3	726.7144	46.39	4	F4:13800	SC-GWM-B12.raw	2	5.139E5	5.011E5	5.339E5	4.624E5	1.00	0.98	1.04	0.90	5.139E5	5.011E5	5.339E5	4.624E5	1.00	0.98	1.04	0.90	0	0.06	0.09	0.16	52	68	iTRAQ 4plex (K N-term)	H1:iTRAQ 4plex (K N-term):1000.00;K17:iTRAQ 4plex (K N-term):1000.00
90	211	A0A1D3IEW3	K.V(+144.10)SK(+144.10)ETVQQAIEK(+144.10).Y	Y	Y	60.88	25.53	1791.0468	-0.9	598.0223	46.09	10	F10:13707	SC-GWM-B7.raw	2	2.981E5	3.823E5	3.904E5	2.788E5	1.00	1.28	1.31	0.94	2.981E5	3.823E5	3.904E5	2.788E5	1.00	1.28	1.31	0.94	0	0	0	0	863	874	iTRAQ 4plex (K N-term)	V1:iTRAQ 4plex (K N-term):1000.00;K3:iTRAQ 4plex (K N-term):1000.00;K12:iTRAQ 4plex (K N-term):1000.00
90	211	A0A1D3IEW3	M.G(+144.10)SGTILQEVIAGAELLK(+144.10).A	Y	Y	60.83	25.73	1986.1604	1.5	663.0617	115.84	5	F5:39143	SC-GWM-B2.raw	3	2.635E5	2.857E5	2.793E5	2.618E5	1.00	1.08	1.06	0.99	2.635E5	2.857E5	2.793E5	2.618E5	1.00	1.08	1.06	0.99	0	0.28	0.27	0.37	730	746	iTRAQ 4plex (K N-term)	G1:iTRAQ 4plex (K N-term):1000.00;K17:iTRAQ 4plex (K N-term):1000.00
90	211	A0A1D3IEW3	N.F(+144.10)AGAGWNVVK(+144.10).V	Y	Y	60.77	25.63	1335.7543	2.2	668.8859	60.56	7	F7:18802	SC-GWM-B4.raw	2	5.027E5	5.092E5	5.198E5	4.811E5	1.00	1.01	1.03	0.96	5.027E5	5.092E5	5.198E5	4.811E5	1.00	1.01	1.03	0.96	0	0.01	0.02	0.02	281	290	iTRAQ 4plex (K N-term)	F1:iTRAQ 4plex (K N-term):1000.00;K10:iTRAQ 4plex (K N-term):1000.00
90	211	A0A1D3IEW3	R.Q(+144.10)EVDGHGLPSYPHPH.L	Y	Y	60.61	25.51	1812.8665	4.8	454.2261	40.80	5	F5:12272	SC-GWM-B2.raw	9	4.922E6	4.466E6	4.846E6	4.118E6	1.00	0.91	0.98	0.84	4.922E6	4.466E6	4.846E6	4.118E6	1.00	0.91	0.98	0.84	0	0.32	0.16	0.30	166	180	iTRAQ 4plex (K N-term)	Q1:iTRAQ 4plex (K N-term):1000.00
90	211	A0A1D3IEW3	R.L(+144.10)HPLEAEK(+144.10).V	Y	Y	60.35	29.34	1223.7117	0.5	612.8634	31.24	1	F1:8383	SC-GWM-B1.raw	6	6.683E7	6.139E7	6.493E7	6.111E7	1.00	0.92	0.97	0.91	6.683E7	6.139E7	6.493E7	6.111E7	1.00	0.92	0.97	0.91	0	0.13	0.15	0.15	777	784	iTRAQ 4plex (K N-term)	L1:iTRAQ 4plex (K N-term):1000.00;K8:iTRAQ 4plex (K N-term):1000.00
90	211	A0A1D3IEW3	R.E(+144.10)GLDN(+.98)LIFVIN(+.98)C(+57.02)NLQR.L	Y	Y	59.82	25.57	2063.0479	0.1	688.6899	109.98	8	F8:36732	SC-GWM-B5.raw	0	4.57E4	3.327E4	2.939E4	3.243E4	1.00	0.73	0.64	0.71	4.57E4	3.327E4	2.939E4	3.243E4	1.00	0.73	0.64	0.71	-	-	-	-	247	262	iTRAQ 4plex (K N-term); Deamidation (NQ); Carbamidomethylation	E1:iTRAQ 4plex (K N-term):1000.00;N5:Deamidation (NQ):71.07;N11:Deamidation (NQ):14.63;C12:Carbamidomethylation:1000.00
90	211	A0A1D3IEW3	F.V(+144.10)TSQLQ(+.98)GHDGPVIAATDYIR.S	Y	Y	59.38	25.60	2285.1772	5.6	762.7373	65.64	1	F1:20551	SC-GWM-B1.raw	0	1.418E5	1.498E5	1.651E5	1.498E5	1.00	1.06	1.16	1.06	1.418E5	1.498E5	1.651E5	1.498E5	1.00	1.06	1.16	1.06	0	0.03	0.07	0.04	788	807	iTRAQ 4plex (K N-term); Deamidation (NQ)	V1:iTRAQ 4plex (K N-term):1000.00;Q6:Deamidation (NQ):32.28
90	211	A0A1D3IEW3	M.G(+144.10)LGPIMAIYQAR.F	Y	Y	59.26	25.13	1432.7982	-0.9	478.6063	78.64	12	F12:25353	SC-GWM-B9.raw	4	4.93E5	5.327E5	4.807E5	4.313E5	1.00	1.08	0.97	0.87	4.93E5	5.327E5	4.807E5	4.313E5	1.00	1.08	0.97	0.87	0	0.11	0.09	0.12	194	205	iTRAQ 4plex (K N-term)	G1:iTRAQ 4plex (K N-term):1000.00
90	211	A0A1D3IEW3	R.E(+144.10)HFFN(+.98)TPELK(+144.10).A	Y	Y	59.06	25.52	1549.8020	-0.7	775.9077	56.01	1	F1:16965	SC-GWM-B1.raw	4	1.393E6	1.217E6	1.327E6	1.141E6	1.00	0.87	0.95	0.82	1.393E6	1.217E6	1.327E6	1.141E6	1.00	0.87	0.95	0.82	0	0.17	0.13	0.17	334	343	iTRAQ 4plex (K N-term); Deamidation (NQ)	E1:iTRAQ 4plex (K N-term):1000.00;N5:Deamidation (NQ):1000.00;K10:iTRAQ 4plex (K N-term):1000.00
90	211	A0A1D3IEW3	K.I(+144.10)IQELEGNFAGAGWN(+.98)VVK(+144.10).V	Y	Y	58.87	25.27	2233.1985	2.6	745.4087	103.67	3	F3:34361	SC-GWM-B11.raw	1	9.233E4	9.509E4	9.345E4	8.994E4	1.00	1.03	1.01	0.97	9.233E4	9.509E4	9.345E4	8.994E4	1.00	1.03	1.01	0.97	-	-	-	-	273	290	iTRAQ 4plex (K N-term); Deamidation (NQ)	I1:iTRAQ 4plex (K N-term):1000.00;N15:Deamidation (NQ):58.52;K18:iTRAQ 4plex (K N-term):1000.00
90	211	A0A1D3IEW3	V.P(+144.10)ELSAFDAQLK(+144.10).S	Y	Y	58.64	25.46	1505.8333	0.4	753.9242	63.76	7	F7:19933	SC-GWM-B4.raw	2	4.943E5	5.396E5	6.267E5	4.952E5	1.00	1.09	1.27	1.00	4.943E5	5.396E5	6.267E5	4.952E5	1.00	1.09	1.27	1.00	0	0.08	0.10	0.10	476	486	iTRAQ 4plex (K N-term)	P1:iTRAQ 4plex (K N-term):1000.00;K11:iTRAQ 4plex (K N-term):1000.00
90	211	A0A1D3IEW3	R.W(+144.10)N(+.98)AAAIVLR.A	Y	Y	58.48	25.87	1157.6678	-0.7	579.8408	72.34	6	F6:23049	SC-GWM-B3.raw	2	4.122E6	4.262E6	4.388E6	3.543E6	1.00	1.03	1.06	0.86	4.122E6	4.262E6	4.388E6	3.543E6	1.00	1.03	1.06	0.86	0	0.16	0.11	0.18	86	94	iTRAQ 4plex (K N-term); Deamidation (NQ)	W1:iTRAQ 4plex (K N-term):1000.00;N2:Deamidation (NQ):1000.00
90	211	A0A1D3IEW3	R.Q(+144.10)YGIWNPK(+144.10).G	Y	Y	58.28	36.69	1292.7120	0.9	647.3639	52.58	12	F12:15806	SC-GWM-B9.raw	7	3.249E7	2.785E7	2.962E7	3.004E7	1.00	0.86	0.91	0.92	3.249E7	2.785E7	2.962E7	3.004E7	1.00	0.86	0.91	0.92	0	0.12	0.12	0.17	535	542	iTRAQ 4plex (K N-term)	Q1:iTRAQ 4plex (K N-term):1000.00;K8:iTRAQ 4plex (K N-term):1000.00
90	211	A0A1D3IEW3	K.K(+144.10)(+144.10)VQLMGSGTILQ(+.98)EVIAGAELLK(+144.10).A	Y	Y	58.07	26.05	2730.5930	6.4	1366.3125	116.47	10	F10:39164	SC-GWM-B7.raw	2	1.938E5	1.491E5	1.87E5	1.781E5	1.00	0.77	0.97	0.92	1.938E5	1.491E5	1.87E5	1.781E5	1.00	0.77	0.97	0.92	0	0.09	0.12	0.05	725	746	iTRAQ 4plex (K N-term); Deamidation (NQ)	K1:iTRAQ 4plex (K N-term):1000.00;K1:iTRAQ 4plex (K N-term):1000.00;Q12:Deamidation (NQ):71.55;K22:iTRAQ 4plex (K N-term):1000.00
90	211	A0A1D3IEW3	P.E(+144.10)LSAFDAQLK(+144.10).S	Y	Y	57.84	25.40	1408.7805	-3.1	705.3953	61.36	6	F6:19050	SC-GWM-B3.raw	1	5.799E5	6.028E5	5.778E5	5.438E5	1.00	1.04	1.00	0.94	5.799E5	6.028E5	5.778E5	5.438E5	1.00	1.04	1.00	0.94	0	0.00	0.14	0.10	477	486	iTRAQ 4plex (K N-term)	E1:iTRAQ 4plex (K N-term):1000.00;K10:iTRAQ 4plex (K N-term):1000.00
90	211	A0A1D3IEW3	R.Q(+144.10)RM(+15.99)EEC(+57.02)LDGDYQTYK(+144.10).S	Y	Y	57.59	25.16	2239.0129	-1.4	747.3439	41.67	8	F8:12026	SC-GWM-B5.raw	1	1.676E5	9.5E4	1.738E5	8.817E4	1.00	0.57	1.04	0.53	1.676E5	9.5E4	1.738E5	8.817E4	1.00	0.57	1.04	0.53	0	0.15	0.10	0.12	311	325	iTRAQ 4plex (K N-term); Oxidation (M); Carbamidomethylation	Q1:iTRAQ 4plex (K N-term):1000.00;M3:Oxidation (M):1000.00;C6:Carbamidomethylation:1000.00;K15:iTRAQ 4plex (K N-term):1000.00
90	211	A0A1D3IEW3	N.C(+57.02)(+144.10)VSYDPTFQ(+.98)YEVAVIVQDGLR.R	Y	Y	57.59	25.28	2603.2698	6.4	868.7694	111.88	4	F4:37894	SC-GWM-B12.raw	1	2.731E5	2.997E5	3.159E5	3.107E5	1.00	1.10	1.16	1.14	2.731E5	2.997E5	3.159E5	3.107E5	1.00	1.10	1.16	1.14	0	0.10	0.15	0.12	656	676	Carbamidomethylation; iTRAQ 4plex (K N-term); Deamidation (NQ)	C1:Carbamidomethylation:1000.00;C1:iTRAQ 4plex (K N-term):1000.00;Q9:Deamidation (NQ):80.00
90	211	A0A1D3IEW3	R.T(+144.10)TLNGEGLQHEDGHSHIQADLIPN.C	Y	Y	57.58	25.13	2739.3335	-1.5	685.8396	55.74	1	F1:17103	SC-GWM-B1.raw	2	5.878E5	5.727E5	5.609E5	5.557E5	1.00	0.97	0.95	0.95	5.878E5	5.727E5	5.609E5	5.557E5	1.00	0.97	0.95	0.95	0	0.12	0.13	0.09	632	655	iTRAQ 4plex (K N-term)	T1:iTRAQ 4plex (K N-term):1000.00
90	211	A0A1D3IEW3	R.T(+144.10)FGM(+15.99)EGMFR.Q	Y	Y	57.21	28.54	1234.5597	0.6	618.2875	53.04	10	F10:16246	SC-GWM-B7.raw	5	1.354E7	1.168E7	1.357E7	1.073E7	1.00	0.86	1.00	0.79	1.354E7	1.168E7	1.357E7	1.073E7	1.00	0.86	1.00	0.79	0	0.27	0.24	0.32	526	534	iTRAQ 4plex (K N-term); Oxidation (M)	T1:iTRAQ 4plex (K N-term):1000.00;M4:Oxidation (M):28.36
90	211	A0A1D3IEW3	R.K(+144.10)(+144.10)VWC(+57.02)FC(+57.02)GDGEMDEPESQ(+.98)GAIALAAR.E	Y	Y	56.98	25.17	3085.4187	5.8	772.3664	76.82	10	F10:24843	SC-GWM-B7.raw	1	1.159E5	9.361E4	1.034E5	9.335E4	1.00	0.81	0.89	0.81	1.159E5	9.361E4	1.034E5	9.335E4	1.00	0.81	0.89	0.81	-	-	-	-	222	246	iTRAQ 4plex (K N-term); Carbamidomethylation; Deamidation (NQ)	K1:iTRAQ 4plex (K N-term):1000.00;K1:iTRAQ 4plex (K N-term):1000.00;C4:Carbamidomethylation:1000.00;C6:Carbamidomethylation:1000.00;Q17:Deamidation (NQ):1000.00
90	211	A0A1D3IEW3	R.E(+144.10)FSTTMAFVR.I	Y	Y	56.42	25.45	1331.6665	-0.8	666.8400	65.27	1	F1:20498	SC-GWM-B1.raw	13	3.217E7	2.835E7	3.01E7	2.872E7	1.00	0.88	0.94	0.89	3.217E7	2.835E7	3.01E7	2.872E7	1.00	0.88	0.94	0.89	0	0.10	0.13	0.11	492	501	iTRAQ 4plex (K N-term)	E1:iTRAQ 4plex (K N-term):1000.00
90	211	A0A1D3IEW3	T.I(+144.10)LQEVIAGAELLK(+144.10).A	Y	Y	56.02	25.33	1684.0378	0.4	562.3535	109.86	7	F7:36538	SC-GWM-B4.raw	1	1.774E4	2.083E4	2.144E4	1.774E4	1.00	1.17	1.21	1.00	1.774E4	2.083E4	2.144E4	1.774E4	1.00	1.17	1.21	1.00	-	-	-	-	734	746	iTRAQ 4plex (K N-term)	I1:iTRAQ 4plex (K N-term):1000.00;K13:iTRAQ 4plex (K N-term):1000.00
90	211	A0A1D3IEW3	L.M(+144.10)NENYTHPDMPEGAEQDILK(+144.10).G	Y	Y	55.90	25.34	2619.2188	-1.3	655.8111	60.74	12	F12:18688	SC-GWM-B9.raw	0	1.534E5	1.549E5	1.417E5	1.451E5	1.00	1.01	0.92	0.95	1.534E5	1.549E5	1.417E5	1.451E5	1.00	1.01	0.92	0.95	-	-	-	-	692	711	iTRAQ 4plex (K N-term)	M1:iTRAQ 4plex (K N-term):1000.00;K20:iTRAQ 4plex (K N-term):1000.00
90	211	A0A1D3IEW3	R.A(+144.10)QYLLEN(+.98)LLK(+144.10).Y	Y	Y	55.60	24.96	1492.8744	1.4	498.6328	80.20	11	F11:25728	SC-GWM-B8.raw	4	1.215E6	1.067E6	1.093E6	1.034E6	1.00	0.88	0.90	0.85	1.215E6	1.067E6	1.093E6	1.034E6	1.00	0.88	0.90	0.85	0	0.12	0.18	0.14	32	41	iTRAQ 4plex (K N-term); Deamidation (NQ)	A1:iTRAQ 4plex (K N-term):1000.00;N7:Deamidation (NQ):86.16;K10:iTRAQ 4plex (K N-term):1000.00
90	211	A0A1D3IEW3	K.A(+144.10)DFGVEADIWSC(+57.02)PSFN(+.98)LLHR.D	Y	Y	55.54	24.42	2478.1760	-0.9	827.0652	96.00	9	F9:31350	SC-GWM-B6.raw	2	5.276E5	4.988E5	5.646E5	5.004E5	1.00	0.95	1.07	0.95	5.276E5	4.988E5	5.646E5	5.004E5	1.00	0.95	1.07	0.95	0	0.12	0.28	0.20	747	766	iTRAQ 4plex (K N-term); Carbamidomethylation; Deamidation (NQ)	A1:iTRAQ 4plex (K N-term):1000.00;C12:Carbamidomethylation:1000.00;N16:Deamidation (NQ):1000.00
90	211	A0A1D3IEW3	K.A(+144.10)LVADM(+15.99)TDEQ(+.98)LWALNR.G	Y	Y	55.09	24.94	2005.9901	6.0	1004.0084	75.20	12	F12:23946	SC-GWM-B9.raw	0	9.244E4	8.93E4	1.024E5	9.264E4	1.00	0.97	1.11	1.00	9.244E4	8.93E4	1.024E5	9.264E4	1.00	0.97	1.11	1.00	-	-	-	-	344	359	iTRAQ 4plex (K N-term); Oxidation (M); Deamidation (NQ)	A1:iTRAQ 4plex (K N-term):1000.00;M6:Oxidation (M):1000.00;Q10:Deamidation (NQ):28.24
90	211	A0A1D3IEW3	R.L(+144.10)TEDQLN(+.98)N(+.98)FR.Q	Y	Y	54.86	25.38	1394.6799	-1.1	698.3465	55.92	10	F10:17289	SC-GWM-B7.raw	1	1.611E5	1.481E5	1.461E5	1.347E5	1.00	0.92	0.91	0.84	1.611E5	1.481E5	1.461E5	1.347E5	1.00	0.92	0.91	0.84	-	-	-	-	156	165	iTRAQ 4plex (K N-term); Deamidation (NQ)	L1:iTRAQ 4plex (K N-term):1000.00;N7:Deamidation (NQ):39.76;N8:Deamidation (NQ):68.47
90	211	A0A1D3IEW3	R.L(+144.10)HPLEAEK(+144.10)VPFVTSQLQ(+.98)GHDGPVIAATDYIR.S	Y	Y	54.15	24.44	3689.9661	3.1	739.0027	92.23	7	F7:30269	SC-GWM-B4.raw	1	1.48E5	1.234E5	1.324E5	9.782E4	1.00	0.83	0.89	0.66	1.48E5	1.234E5	1.324E5	9.782E4	1.00	0.83	0.89	0.66	-	-	-	-	777	807	iTRAQ 4plex (K N-term); Deamidation (NQ)	L1:iTRAQ 4plex (K N-term):1000.00;K8:iTRAQ 4plex (K N-term):1000.00;Q17:Deamidation (NQ):0.00
90	211	A0A1D3IEW3	R.R(+144.10)FFEVDR.Y	Y	Y	53.42	25.26	1111.5896	-1.6	371.5366	41.14	10	F10:12182	SC-GWM-B7.raw	4	4.16E6	7.888E6	4.071E6	3.089E6	1.00	1.90	0.98	0.74	4.16E6	7.888E6	4.071E6	3.089E6	1.00	1.90	0.98	0.74	0	0.78	0.17	0.17	840	846	iTRAQ 4plex (K N-term)	R1:iTRAQ 4plex (K N-term):1000.00
90	211	A0A1D3IEW3	R.T(+144.10)FGMEGM(+15.99)FR.Q	Y	Y	53.22	24.74	1234.5597	0.6	618.2875	53.04	10	F10:16057	SC-GWM-B7.raw	3	2.049E6	2.08E6	2.185E6	1.949E6	1.00	1.02	1.07	0.95	2.049E6	2.08E6	2.185E6	1.949E6	1.00	1.02	1.07	0.95	0	0.13	0.07	0.24	526	534	iTRAQ 4plex (K N-term); Oxidation (M)	T1:iTRAQ 4plex (K N-term):1000.00;M7:Oxidation (M):22.45
90	211	A0A1D3IEW3	K.D(+144.10)QLMFYK(+144.10).E	Y	Y	53.22	24.67	1231.6515	-0.4	616.8328	58.48	8	F8:18390	SC-GWM-B5.raw	1	3.412E5	3.945E5	3.615E5	3.592E5	1.00	1.16	1.06	1.05	3.412E5	3.945E5	3.615E5	3.592E5	1.00	1.16	1.06	1.05	0	0.14	0.09	0.14	552	558	iTRAQ 4plex (K N-term)	D1:iTRAQ 4plex (K N-term):1000.00;K7:iTRAQ 4plex (K N-term):1000.00
90	211	A0A1D3IEW3	T.F(+144.10)APDTEEYK(+144.10).Y	Y	Y	53.08	24.63	1386.6910	-0.3	694.3526	43.54	11	F11:12657	SC-GWM-B8.raw	0	8.754E4	9.747E4	1.157E5	8.439E4	1.00	1.11	1.32	0.96	8.754E4	9.747E4	1.157E5	8.439E4	1.00	1.11	1.32	0.96	-	-	-	-	442	450	iTRAQ 4plex (K N-term)	F1:iTRAQ 4plex (K N-term):1000.00;K9:iTRAQ 4plex (K N-term):1000.00
90	211	A0A1D3IEW3	T.F(+144.10)GMEGMFR.Q	Y	Y	53.04	24.44	1117.5171	0.7	559.7662	69.55	8	F8:22146	SC-GWM-B5.raw	1	9.677E4	7.923E4	1.869E5	1.408E5	1.00	0.82	1.93	1.45	9.677E4	7.923E4	1.869E5	1.408E5	1.00	0.82	1.93	1.45	-	-	-	-	527	534	iTRAQ 4plex (K N-term)	F1:iTRAQ 4plex (K N-term):1000.00
90	211	A0A1D3IEW3	K.A(+144.10)DSAPSWK(+144.10).R	Y	Y	52.67	32.02	1148.6069	0.4	575.3110	33.93	1	F1:9466	SC-GWM-B1.raw	2	2.155E7	1.914E7	2.117E7	1.912E7	1.00	0.89	0.98	0.89	2.155E7	1.914E7	2.117E7	1.912E7	1.00	0.89	0.98	0.89	0	0.15	0.18	0.14	879	886	iTRAQ 4plex (K N-term)	A1:iTRAQ 4plex (K N-term):1000.00;K8:iTRAQ 4plex (K N-term):1000.00
90	211	A0A1D3IEW3	K.G(+144.10)QQYTPQDK(+144.10)DQL.M	Y	Y	51.30	24.50	1707.8672	-3.2	854.9382	38.09	10	F10:10842	SC-GWM-B7.raw	1	1.696E5	1.763E5	1.735E5	1.571E5	1.00	1.04	1.02	0.93	1.696E5	1.763E5	1.735E5	1.571E5	1.00	1.04	1.02	0.93	0	0.11	0.17	0.05	543	554	iTRAQ 4plex (K N-term)	G1:iTRAQ 4plex (K N-term):1000.00;K9:iTRAQ 4plex (K N-term):1000.00
90	211	A0A1D3IEW3	Y.S(+144.10)MFGFQR.I	Y	Y	51.20	24.96	1015.5031	1.0	508.7593	54.73	7	F7:16699	SC-GWM-B4.raw	2	2.942E6	3.546E6	3.417E6	2.563E6	1.00	1.21	1.16	0.87	2.942E6	3.546E6	3.417E6	2.563E6	1.00	1.21	1.16	0.87	0	0.07	0.11	0.13	601	607	iTRAQ 4plex (K N-term)	S1:iTRAQ 4plex (K N-term):1000.00
90	211	A0A1D3IEW3	R.T(+144.10)TLN(+.98)GEGLQHEDGHSHIQADLIPN.C	Y	Y	51.16	24.39	2740.3174	-1.3	686.0858	58.66	3	F3:18216	SC-GWM-B11.raw	5	2.174E6	2.227E6	2.181E6	1.998E6	1.00	1.02	1.00	0.92	2.174E6	2.227E6	2.181E6	1.998E6	1.00	1.02	1.00	0.92	0	0.24	0.28	0.22	632	655	iTRAQ 4plex (K N-term); Deamidation (NQ)	T1:iTRAQ 4plex (K N-term):1000.00;N4:Deamidation (NQ):52.68
90	211	A0A1D3IEW3	R.M(+144.10)YANNEDVFYYITLMN(+.98)EN(+.98)YTHPDMPEGAEQDILK(+144.10).G	Y	Y	50.94	24.67	4357.9624	6.8	1090.5052	109.93	12	F12:36458	SC-GWM-B9.raw	0	1.783E4	1.975E4	1.458E4	1.589E4	1.00	1.11	0.82	0.89	1.783E4	1.975E4	1.458E4	1.589E4	1.00	1.11	0.82	0.89	-	-	-	-	678	711	iTRAQ 4plex (K N-term); Deamidation (NQ)	M1:iTRAQ 4plex (K N-term):1000.00;N16:Deamidation (NQ):13.10;N18:Deamidation (NQ):15.27;K34:iTRAQ 4plex (K N-term):1000.00
90	211	A0A1D3IEW3	C.L(+144.10)DGDYQTYK(+144.10).S	Y	Y	50.76	24.64	1389.7019	-0.7	695.8577	45.18	3	F3:13314	SC-GWM-B11.raw	1	3.623E5	3.899E5	5.064E5	3.748E5	1.00	1.08	1.40	1.03	3.623E5	3.899E5	5.064E5	3.748E5	1.00	1.08	1.40	1.03	-	-	-	-	317	325	iTRAQ 4plex (K N-term)	L1:iTRAQ 4plex (K N-term):1000.00;K9:iTRAQ 4plex (K N-term):1000.00
90	211	A0A1D3IEW3	Y.L(+144.10)NTVSVENEK(+144.10).G	Y	Y	50.74	24.64	1419.7812	0.1	710.8979	38.90	3	F3:11114	SC-GWM-B11.raw	2	1.019E6	1.261E6	1.209E6	1.148E6	1.00	1.24	1.19	1.13	1.019E6	1.261E6	1.209E6	1.148E6	1.00	1.24	1.19	1.13	0	0.04	0.06	0.09	59	68	iTRAQ 4plex (K N-term)	L1:iTRAQ 4plex (K N-term):1000.00;K10:iTRAQ 4plex (K N-term):1000.00
90	211	A0A1D3IEW3	N.D(+144.10)YHVLGTDGFGR.S	Y	Y	50.56	24.49	1479.7228	0.9	494.2487	53.69	6	F6:16322	SC-GWM-B3.raw	1	1.846E5	1.826E5	1.792E5	1.737E5	1.00	0.99	0.97	0.94	1.846E5	1.826E5	1.792E5	1.737E5	1.00	0.99	0.97	0.94	0	0.01	0.09	0.05	820	831	iTRAQ 4plex (K N-term)	D1:iTRAQ 4plex (K N-term):1000.00
90	211	A0A1D3IEW3	R.G(+144.10)GHDPQK(+144.10).V	Y	Y	50.36	24.64	1025.5498	1.3	513.7828	15.04	7	F7:3478	SC-GWM-B4.raw	1	6.079E3	4.313E3	6.615E3	6.552E3	1.00	0.71	1.09	1.08	6.079E3	4.313E3	6.615E3	6.552E3	1.00	0.71	1.09	1.08	0	0.62	0.63	0.33	360	366	iTRAQ 4plex (K N-term)	G1:iTRAQ 4plex (K N-term):1000.00;K7:iTRAQ 4plex (K N-term):1000.00
90	211	A0A1D3IEW3	R.T(+144.10)TLN(+.98)GEGLQHEDGH.S	Y	Y	50.33	24.32	1651.7560	-2.8	551.5911	33.32	6	F6:9108	SC-GWM-B3.raw	1	8.115E4	6.864E4	7.088E4	6.452E4	1.00	0.85	0.87	0.80	8.115E4	6.864E4	7.088E4	6.452E4	1.00	0.85	0.87	0.80	-	-	-	-	632	645	iTRAQ 4plex (K N-term); Deamidation (NQ)	T1:iTRAQ 4plex (K N-term):1000.00;N4:Deamidation (NQ):38.19
90	211	A0A1D3IEW3	R.E(+144.10)FSTTM(+15.99)AFVR.I	Y	Y	49.30	24.72	1347.6615	-0.4	674.8378	51.04	9	F9:15331	SC-GWM-B6.raw	4	3.194E6	3.039E6	3.593E6	2.827E6	1.00	0.95	1.12	0.89	3.194E6	3.039E6	3.593E6	2.827E6	1.00	0.95	1.12	0.89	0	0.14	0.13	0.16	492	501	iTRAQ 4plex (K N-term); Oxidation (M)	E1:iTRAQ 4plex (K N-term):1000.00;M6:Oxidation (M):1000.00
90	211	A0A1D3IEW3	K.A(+144.10)LVADMTDEQ(+.98)LWALNR.G	Y	Y	49.17	24.35	1989.9951	3.0	664.3409	89.95	12	F12:29386	SC-GWM-B9.raw	3	4.891E5	3.26E5	5.355E5	2.856E5	1.00	0.67	1.09	0.58	4.891E5	3.26E5	5.355E5	2.856E5	1.00	0.67	1.09	0.58	0	0.87	0.10	0.76	344	359	iTRAQ 4plex (K N-term); Deamidation (NQ)	A1:iTRAQ 4plex (K N-term):1000.00;Q10:Deamidation (NQ):25.06
90	211	A0A1D3IEW3	K.D(+144.10)LELGGHIASF.Q	Y	Y	48.11	24.58	1301.6737	-0.3	651.8439	71.82	7	F7:22915	SC-GWM-B4.raw	1	6.616E5	8.141E5	7.796E5	7.092E5	1.00	1.23	1.18	1.07	6.616E5	8.141E5	7.796E5	7.092E5	1.00	1.23	1.18	1.07	0	0.07	0.17	0.14	99	109	iTRAQ 4plex (K N-term)	D1:iTRAQ 4plex (K N-term):1000.00
90	211	A0A1D3IEW3	F.Y(+144.10)IYYSMFGFQR.I	Y	Y	47.65	24.01	1617.7771	1.0	540.2668	91.65	2	F2:30254	SC-GWM-B10.raw	2	5.507E5	5.955E5	6.17E5	5.678E5	1.00	1.08	1.12	1.03	5.507E5	5.955E5	6.17E5	5.678E5	1.00	1.08	1.12	1.03	0	0.03	0.06	0.03	597	607	iTRAQ 4plex (K N-term)	Y1:iTRAQ 4plex (K N-term):1000.00
90	211	A0A1D3IEW3	R.M(+144.10)(+15.99)PHGTTTPYLN(+.98)TVSVENEK(+144.10).G	Y	Y	47.46	24.26	2422.1929	-1.8	808.4034	48.75	2	F2:14457	SC-GWM-B10.raw	1	7.743E4	7.326E4	8.378E4	6.466E4	1.00	0.95	1.08	0.84	7.743E4	7.326E4	8.378E4	6.466E4	1.00	0.95	1.08	0.84	-	-	-	-	50	68	iTRAQ 4plex (K N-term); Oxidation (M); Deamidation (NQ)	M1:iTRAQ 4plex (K N-term):1000.00;M1:Oxidation (M):1000.00;N11:Deamidation (NQ):66.06;K19:iTRAQ 4plex (K N-term):1000.00
90	211	A0A1D3IEW3	P.E(+144.10)SQGAIALAAR.E	Y	Y	47.32	24.16	1229.6849	-0.7	615.8493	37.04	1	F1:10499	SC-GWM-B1.raw	0	1.363E5	1.214E5	1.377E5	1.034E5	1.00	0.89	1.01	0.76	1.363E5	1.214E5	1.377E5	1.034E5	1.00	0.89	1.01	0.76	-	-	-	-	236	246	iTRAQ 4plex (K N-term)	E1:iTRAQ 4plex (K N-term):1000.00
90	211	A0A1D3IEW3	N.Y(+144.10)THPDMPEGAEQDILK(+144.10).G	Y	Y	47.06	23.90	2131.0498	-0.2	711.3571	56.17	2	F2:17223	SC-GWM-B10.raw	1	1.849E5	2.078E5	1.519E5	1.434E5	1.00	1.12	0.82	0.78	1.849E5	2.078E5	1.519E5	1.434E5	1.00	1.12	0.82	0.78	-	-	-	-	696	711	iTRAQ 4plex (K N-term)	Y1:iTRAQ 4plex (K N-term):1000.00;K16:iTRAQ 4plex (K N-term):1000.00
90	211	A0A1D3IEW3	R.M(+144.10)YAN(+.98)NEDVFYYITLM(+15.99)NENYTHPDMPEGAEQDILK(+144.10).G	Y	Y	46.72	24.33	4372.9731	0.4	1094.2510	107.99	12	F12:35730	SC-GWM-B9.raw	0	1.8E4	2.046E4	2.118E4	1.871E4	1.00	1.14	1.18	1.04	1.8E4	2.046E4	2.118E4	1.871E4	1.00	1.14	1.18	1.04	-	-	-	-	678	711	iTRAQ 4plex (K N-term); Deamidation (NQ); Oxidation (M)	M1:iTRAQ 4plex (K N-term):1000.00;N4:Deamidation (NQ):11.06;M15:Oxidation (M):0.00;K34:iTRAQ 4plex (K N-term):1000.00
90	211	A0A1D3IEW3	R.T(+144.10)TLN(+.98)GEGLQHEDGHSHIQADLIPNC(+57.02)VSYDPTFQYEVAVIVQDGLR.R	Y	Y	46.70	23.76	5180.4907	3.5	1037.1090	116.18	4	F4:39449	SC-GWM-B12.raw	1	4.569E4	3.904E4	3.454E4	4.056E4	1.00	0.85	0.76	0.89	4.569E4	3.904E4	3.454E4	4.056E4	1.00	0.85	0.76	0.89	-	-	-	-	632	676	iTRAQ 4plex (K N-term); Deamidation (NQ); Carbamidomethylation	T1:iTRAQ 4plex (K N-term):1000.00;N4:Deamidation (NQ):0.00;C25:Carbamidomethylation:1000.00
90	211	A0A1D3IEW3	K.A(+144.10)K(+144.10)GEGEEGDLVFFQGH.V	Y	Y	46.46	23.92	2006.9941	0.4	1004.5048	60.25	2	F2:18762	SC-GWM-B10.raw	4	2.337E6	2.337E6	2.311E6	2.195E6	1.00	1.00	0.99	0.94	2.337E6	2.337E6	2.311E6	2.195E6	1.00	1.00	0.99	0.94	0	0.10	0.12	0.11	126	141	iTRAQ 4plex (K N-term)	A1:iTRAQ 4plex (K N-term):1000.00;K2:iTRAQ 4plex (K N-term):1000.00
90	211	A0A1D3IEW3	S.M(+144.10)GLGPIMAIYQAR.F	Y	Y	45.62	23.70	1563.8387	2.0	522.2879	88.21	2	F2:28925	SC-GWM-B10.raw	1	8.474E4	9.549E4	9.071E4	8.69E4	1.00	1.13	1.07	1.03	8.474E4	9.549E4	9.071E4	8.69E4	1.00	1.13	1.07	1.03	0	0.03	0.02	0.07	193	205	iTRAQ 4plex (K N-term)	M1:iTRAQ 4plex (K N-term):1000.00
90	211	A0A1D3IEW3	R.E(+144.10)GLDNLIFVINC(+57.02)N.L	Y	Y	45.23	23.49	1663.8362	-0.3	832.9251	103.76	3	F3:34459	SC-GWM-B11.raw	1	7.839E4	6.03E4	7.164E4	5.085E4	1.00	0.77	0.91	0.65	7.839E4	6.03E4	7.164E4	5.085E4	1.00	0.77	0.91	0.65	0	0.18	0.02	0.23	247	259	iTRAQ 4plex (K N-term); Carbamidomethylation	E1:iTRAQ 4plex (K N-term):1000.00;C12:Carbamidomethylation:1000.00
90	211	A0A1D3IEW3	C.F(+144.10)C(+57.02)GDGEMDEPESQGAIALAAR.E	Y	Y	45.12	23.69	2367.0593	0.4	790.0273	66.33	2	F2:21073	SC-GWM-B10.raw	1	1.502E5	1.226E5	1.481E5	1.253E5	1.00	0.82	0.99	0.83	1.502E5	1.226E5	1.481E5	1.253E5	1.00	0.82	0.99	0.83	-	-	-	-	226	246	iTRAQ 4plex (K N-term); Carbamidomethylation	F1:iTRAQ 4plex (K N-term):1000.00;C2:Carbamidomethylation:1000.00
90	211	A0A1D3IEW3	K.V(+144.10)YNAYDR.A	Y	Y	45.01	24.32	1043.5157	0.9	522.7656	30.72	2	F2:8245	SC-GWM-B10.raw	1	1.325E6	1.251E6	1.344E6	1.211E6	1.00	0.94	1.01	0.91	1.325E6	1.251E6	1.344E6	1.211E6	1.00	0.94	1.01	0.91	0	0.03	0.04	0.12	367	373	iTRAQ 4plex (K N-term)	V1:iTRAQ 4plex (K N-term):1000.00
90	211	A0A1D3IEW3	K.G(+144.10)QQYTPQDK(+144.10)DQLMF.Y	Y	Y	45.01	23.85	1985.9761	2.1	993.9974	62.66	4	F4:19724	SC-GWM-B12.raw	1	1.744E5	2.236E5	2.328E5	2.099E5	1.00	1.28	1.33	1.20	1.744E5	2.236E5	2.328E5	2.099E5	1.00	1.28	1.33	1.20	0	0.01	0.24	0.02	543	556	iTRAQ 4plex (K N-term)	G1:iTRAQ 4plex (K N-term):1000.00;K9:iTRAQ 4plex (K N-term):1000.00
90	211	A0A1D3IEW3	R.K(+144.10)(+144.10)PTQEVLEVPELSAFDAQ(+.98)LK(+144.10).S	Y	Y	44.34	23.12	2674.4795	6.1	892.5059	81.55	9	F9:26100	SC-GWM-B6.raw	1	1.163E5	1.613E5	1.295E5	1.637E5	1.00	1.39	1.11	1.41	1.163E5	1.613E5	1.295E5	1.637E5	1.00	1.39	1.11	1.41	-	-	-	-	467	486	iTRAQ 4plex (K N-term); Deamidation (NQ)	K1:iTRAQ 4plex (K N-term):1000.00;K1:iTRAQ 4plex (K N-term):1000.00;Q18:Deamidation (NQ):0.00;K20:iTRAQ 4plex (K N-term):1000.00
90	211	A0A1D3IEW3	F.Y(+144.10)IYYSM(+15.99)FGFQR.I	Y	Y	44.33	24.06	1633.7721	2.1	545.5991	76.51	11	F11:24621	SC-GWM-B8.raw	1	2.838E5	3.06E5	3.111E5	2.966E5	1.00	1.08	1.10	1.05	2.838E5	3.06E5	3.111E5	2.966E5	1.00	1.08	1.10	1.05	0	0.00	0.03	0.01	597	607	iTRAQ 4plex (K N-term); Oxidation (M)	Y1:iTRAQ 4plex (K N-term):1000.00;M6:Oxidation (M):1000.00
90	211	A0A1D3IEW3	R.E(+144.10)FSTTMAF.V	Y	Y	44.08	24.14	1076.4971	1.8	539.2568	77.50	6	F6:24899	SC-GWM-B3.raw	2	1.056E6	1.267E6	1.126E6	1.162E6	1.00	1.20	1.07	1.10	1.056E6	1.267E6	1.126E6	1.162E6	1.00	1.20	1.07	1.10	0	0.11	0.13	0.12	492	499	iTRAQ 4plex (K N-term)	E1:iTRAQ 4plex (K N-term):1000.00
90	211	A0A1D3IEW3	E.K(+144.10)(+144.10)GIPGDQNIEHR.I	Y	Y	43.89	23.39	1650.9045	0.9	551.3093	26.34	4	F4:6776	SC-GWM-B12.raw	0	3.071E4	3.145E4	2.898E4	2.646E4	1.00	1.02	0.94	0.86	3.071E4	3.145E4	2.898E4	2.646E4	1.00	1.02	0.94	0.86	-	-	-	-	68	79	iTRAQ 4plex (K N-term)	K1:iTRAQ 4plex (K N-term):1000.00;K1:iTRAQ 4plex (K N-term):1000.00
90	211	A0A1D3IEW3	V.W(+144.10)C(+57.02)FC(+57.02)GDGEMDEPESQGAIALAAR.E	Y	Y	43.29	23.54	2713.1692	4.7	905.4012	86.29	10	F10:28291	SC-GWM-B7.raw	0	8.828E4	1.235E5	9.327E4	1.156E5	1.00	1.40	1.06	1.31	8.828E4	1.235E5	9.327E4	1.156E5	1.00	1.40	1.06	1.31	-	-	-	-	224	246	iTRAQ 4plex (K N-term); Carbamidomethylation	W1:iTRAQ 4plex (K N-term):1000.00;C2:Carbamidomethylation:1000.00;C4:Carbamidomethylation:1000.00
90	211	A0A1D3IEW3	R.Q(+144.10)EVDGHGLPSYPHPHLLPDFWQFPTVSMGLGPIMAIYQAR.F	Y	Y	43.26	23.65	4645.3159	1.7	930.0721	117.39	12	F12:39116	SC-GWM-B9.raw	1	7.477E5	8.527E5	7.859E5	7.732E5	1.00	1.14	1.05	1.03	7.477E5	8.527E5	7.859E5	7.732E5	1.00	1.14	1.05	1.03	-	-	-	-	166	205	iTRAQ 4plex (K N-term)	Q1:iTRAQ 4plex (K N-term):1000.00
90	211	A0A1D3IEW3	V.P(+144.10)IVPDESR.T	Y	Y	42.80	23.46	1055.5732	0.2	528.7940	29.69	9	F9:7655	SC-GWM-B6.raw	0	3.77E4	3.525E4	5.108E4	3.535E4	1.00	0.94	1.35	0.94	3.77E4	3.525E4	5.108E4	3.535E4	1.00	0.94	1.35	0.94	-	-	-	-	518	525	iTRAQ 4plex (K N-term)	P1:iTRAQ 4plex (K N-term):1000.00
90	211	A0A1D3IEW3	R.E(+144.10)GLDNLIFVIN.C	Y	Y	42.62	23.63	1389.7626	-0.1	695.8885	104.56	2	F2:35064	SC-GWM-B10.raw	2	6.858E5	4.56E5	4.493E5	4.022E5	1.00	0.66	0.66	0.59	6.858E5	4.56E5	4.493E5	4.022E5	1.00	0.66	0.66	0.59	0	0.20	0.21	0.17	247	257	iTRAQ 4plex (K N-term)	E1:iTRAQ 4plex (K N-term):1000.00
90	211	A0A1D3IEW3	R.E(+144.10)GLDNLIFVIN(+.98)C(+57.02)N(+.98)LQR.L	Y	Y	42.31	23.58	2063.0479	5.5	1032.5369	97.66	1	F1:32077	SC-GWM-B1.raw	0	5.17E4	4.087E4	5.36E4	5.152E4	1.00	0.79	1.04	1.00	5.17E4	4.087E4	5.36E4	5.152E4	1.00	0.79	1.04	1.00	-	-	-	-	247	262	iTRAQ 4plex (K N-term); Deamidation (NQ); Carbamidomethylation	E1:iTRAQ 4plex (K N-term):1000.00;N11:Deamidation (NQ):0.00;C12:Carbamidomethylation:1000.00;N13:Deamidation (NQ):0.00
90	211	A0A1D3IEW3	M.G(+144.10)ASGEGQNVAHQAK(+144.10).K	Y	Y	41.99	23.71	1640.8474	1.4	547.9572	18.84	9	F9:4386	SC-GWM-B6.raw	1	1.513E3	1.07E3	1.601E3	1.552E3	1.00	0.71	1.06	1.03	1.513E3	1.07E3	1.601E3	1.552E3	1.00	0.71	1.06	1.03	-	-	-	-	396	409	iTRAQ 4plex (K N-term)	G1:iTRAQ 4plex (K N-term):1000.00;K14:iTRAQ 4plex (K N-term):1000.00
90	211	A0A1D3IEW3	R.D(+144.10)AIETER.F	Y	Y	41.78	23.57	976.4947	0.9	489.2551	21.43	4	F4:5284	SC-GWM-B12.raw	1	1.926E5	1.707E5	1.843E5	1.697E5	1.00	0.89	0.96	0.88	1.926E5	1.707E5	1.843E5	1.697E5	1.00	0.89	0.96	0.88	0	0.22	0.16	0.29	767	773	iTRAQ 4plex (K N-term)	D1:iTRAQ 4plex (K N-term):1000.00
90	211	A0A1D3IEW3	E.P(+144.10)ESQGAIALAAR.E	Y	Y	41.24	23.24	1326.7377	2.2	664.3776	41.00	6	F6:11690	SC-GWM-B3.raw	1	1.575E5	2.054E5	2.142E5	1.724E5	1.00	1.30	1.36	1.09	1.575E5	2.054E5	2.142E5	1.724E5	1.00	1.30	1.36	1.09	-	-	-	-	235	246	iTRAQ 4plex (K N-term)	P1:iTRAQ 4plex (K N-term):1000.00
90	211	A0A1D3IEW3	K.S(+144.10)K(+144.10)DGAYVR.E	Y	Y	41.10	23.33	1182.6600	2.0	395.2281	18.67	2	F2:4324	SC-GWM-B10.raw	2	5.034E4	4.094E4	5.265E4	4.393E4	1.00	0.81	1.05	0.87	5.034E4	4.094E4	5.265E4	4.393E4	1.00	0.81	1.05	0.87	0	0.03	0.12	0.06	326	333	iTRAQ 4plex (K N-term)	S1:iTRAQ 4plex (K N-term):1000.00;K2:iTRAQ 4plex (K N-term):1000.00
90	211	A0A1D3IEW3	K.D(+144.10)QLM(+15.99)FYK(+144.10).E	Y	Y	40.41	23.24	1247.6464	-0.6	624.8301	51.02	5	F5:15572	SC-GWM-B2.raw	2	4.388E5	5.396E5	6.097E5	5.054E5	1.00	1.23	1.39	1.15	4.388E5	5.396E5	6.097E5	5.054E5	1.00	1.23	1.39	1.15	0	0.03	0.08	0.04	552	558	iTRAQ 4plex (K N-term); Oxidation (M)	D1:iTRAQ 4plex (K N-term):1000.00;M4:Oxidation (M):1000.00;K7:iTRAQ 4plex (K N-term):1000.00
90	211	A0A1D3IEW3	I.L(+144.10)QEVIAGAELLK(+144.10).A	Y	Y	40.37	23.04	1570.9537	2.8	524.6600	85.08	3	F3:27632	SC-GWM-B11.raw	2	2.144E5	3.066E5	2.336E5	2.877E5	1.00	1.43	1.09	1.34	2.144E5	3.066E5	2.336E5	2.877E5	1.00	1.43	1.09	1.34	0	0	0	0	735	746	iTRAQ 4plex (K N-term)	L1:iTRAQ 4plex (K N-term):1000.00;K12:iTRAQ 4plex (K N-term):1000.00
90	211	A0A1D3IEW3	R.T(+144.10)TLNGEGLQHEDGHSHIQADLIPN(+.98).C	Y	Y	40.26	22.66	2740.3174	5.8	686.0906	55.57	1	F1:16845	SC-GWM-B1.raw	0	1.552E5	1.338E5	1.299E5	1.274E5	1.00	0.86	0.84	0.82	1.552E5	1.338E5	1.299E5	1.274E5	1.00	0.86	0.84	0.82	-	-	-	-	632	655	iTRAQ 4plex (K N-term); Deamidation (NQ)	T1:iTRAQ 4plex (K N-term):1000.00;N24:Deamidation (NQ):15.57
90	211	A0A1D3IEW3	R.T(+144.10)TLN(+.98)GEGLQHEDGHSHIQADLIPNC(+57.02)VSYDPTFQ(+.98)YEVAVIVQDGLR.R	Y	Y	39.97	22.97	5181.4746	1.8	864.5879	115.73	12	F12:38861	SC-GWM-B9.raw	3	2.068E5	2.232E5	2.096E5	2.315E5	1.00	1.08	1.01	1.12	2.068E5	2.232E5	2.096E5	2.315E5	1.00	1.08	1.01	1.12	0	0.12	0.00	0.12	632	676	iTRAQ 4plex (K N-term); Deamidation (NQ); Carbamidomethylation	T1:iTRAQ 4plex (K N-term):1000.00;N4:Deamidation (NQ):5.81;C25:Carbamidomethylation:1000.00;Q33:Deamidation (NQ):0.00
90	211	A0A1D3IEW3	R.M(+144.10)(+15.99)PHGTTTPYLNTVSVEN(+.98)EK(+144.10).G	Y	Y	39.84	23.14	2422.1929	4.7	808.4087	48.26	3	F3:14342	SC-GWM-B11.raw	1	1.216E5	1.283E5	1.372E5	1.129E5	1.00	1.06	1.13	0.93	1.216E5	1.283E5	1.372E5	1.129E5	1.00	1.06	1.13	0.93	-	-	-	-	50	68	iTRAQ 4plex (K N-term); Oxidation (M); Deamidation (NQ)	M1:iTRAQ 4plex (K N-term):1000.00;M1:Oxidation (M):1000.00;N17:Deamidation (NQ):51.42;K19:iTRAQ 4plex (K N-term):1000.00
90	211	A0A1D3IEW3	H.V(+144.10)APGIYAR.A	Y	Y	39.72	23.08	989.5779	0.8	495.7966	36.12	2	F2:10059	SC-GWM-B10.raw	3	2.44E6	2.898E6	2.75E6	2.725E6	1.00	1.19	1.13	1.12	2.44E6	2.898E6	2.75E6	2.725E6	1.00	1.19	1.13	1.12	0	0.13	0.07	0.13	142	149	iTRAQ 4plex (K N-term)	V1:iTRAQ 4plex (K N-term):1000.00
90	211	A0A1D3IEW3	K.E(+144.10)SVDGQILQEGIN.E	Y	Y	39.68	23.23	1544.7804	1.9	773.3989	64.21	9	F9:20037	SC-GWM-B6.raw	0	1.107E5	1.219E5	1.228E5	1.077E5	1.00	1.10	1.11	0.97	1.107E5	1.219E5	1.228E5	1.077E5	1.00	1.10	1.11	0.97	-	-	-	-	559	571	iTRAQ 4plex (K N-term)	E1:iTRAQ 4plex (K N-term):1000.00
90	211	A0A1D3IEW3	R.K(+144.10)(+144.10)PTQEVLEVPELSAFD.A	Y	Y	39.61	22.98	2089.1187	0.1	697.3802	84.64	11	F11:27540	SC-GWM-B8.raw	2	1.978E5	1.628E5	1.904E5	1.725E5	1.00	0.82	0.96	0.87	1.978E5	1.628E5	1.904E5	1.725E5	1.00	0.82	0.96	0.87	0	0	0	0	467	482	iTRAQ 4plex (K N-term)	K1:iTRAQ 4plex (K N-term):1000.00;K1:iTRAQ 4plex (K N-term):1000.00
90	211	A0A1D3IEW3	R.E(+144.10)GLDNLIFVINC(+57.02).N	Y	Y	39.40	23.03	1549.7932	-0.4	775.9036	106.32	3	F3:35328	SC-GWM-B11.raw	1	7.19E4	5.058E4	5.211E4	4.93E4	1.00	0.70	0.72	0.69	7.19E4	5.058E4	5.211E4	4.93E4	1.00	0.70	0.72	0.69	-	-	-	-	247	258	iTRAQ 4plex (K N-term); Carbamidomethylation	E1:iTRAQ 4plex (K N-term):1000.00;C12:Carbamidomethylation:1000.00
90	211	A0A1D3IEW3	R.M(+144.10)PHGTTTPYLN.T	Y	Y	38.96	23.06	1374.6724	0.8	688.3440	45.71	9	F9:13325	SC-GWM-B6.raw	1	7.738E4	8.169E4	7.621E4	6.91E4	1.00	1.06	0.98	0.89	7.738E4	8.169E4	7.621E4	6.91E4	1.00	1.06	0.98	0.89	-	-	-	-	50	60	iTRAQ 4plex (K N-term)	M1:iTRAQ 4plex (K N-term):1000.00
90	211	A0A1D3IEW3	K.E(+144.10)SVDGQILQEGINE.P	Y	Y	37.92	22.83	1673.8230	0.1	837.9189	67.02	7	F7:21132	SC-GWM-B4.raw	0	5.535E4	6.788E4	6.244E4	5.213E4	1.00	1.23	1.13	0.94	5.535E4	6.788E4	6.244E4	5.213E4	1.00	1.23	1.13	0.94	-	-	-	-	559	572	iTRAQ 4plex (K N-term)	E1:iTRAQ 4plex (K N-term):1000.00
90	211	A0A1D3IEW3	R.Q(+144.10)RM(+15.99)EEC(+57.02)LDGDYQ(+.98)TYK(+144.10).S	Y	Y	37.44	22.63	2239.9968	6.8	747.6780	41.47	8	F8:12047	SC-GWM-B5.raw	1	8.17E4	5.128E4	9.082E4	4.68E4	1.00	0.63	1.11	0.57	8.17E4	5.128E4	9.082E4	4.68E4	1.00	0.63	1.11	0.57	-	-	-	-	311	325	iTRAQ 4plex (K N-term); Oxidation (M); Carbamidomethylation; Deamidation (NQ)	Q1:iTRAQ 4plex (K N-term):1000.00;M3:Oxidation (M):1000.00;C6:Carbamidomethylation:1000.00;Q12:Deamidation (NQ):1000.00;K15:iTRAQ 4plex (K N-term):1000.00
90	211	A0A1D3IEW3	K.D(+144.10)K(+144.10)DGILR.Q	Y	Y	36.57	22.72	1103.6542	1.1	552.8350	26.51	3	F3:6621	SC-GWM-B11.raw	6	2.082E6	1.877E6	1.988E6	1.826E6	1.00	0.90	0.95	0.88	2.082E6	1.877E6	1.988E6	1.826E6	1.00	0.90	0.95	0.88	0	0.15	0.16	0.14	304	310	iTRAQ 4plex (K N-term)	D1:iTRAQ 4plex (K N-term):1000.00;K2:iTRAQ 4plex (K N-term):1000.00
90	211	A0A1D3IEW3	K.G(+144.10)QQYTPQDK(+144.10)DQLMFYK(+144.10)E.S	Y	Y	35.25	22.60	2550.2791	0.8	851.1010	74.56	3	F3:23867	SC-GWM-B11.raw	1	1.708E5	1.683E5	2.069E5	1.734E5	1.00	0.99	1.21	1.02	1.708E5	1.683E5	2.069E5	1.734E5	1.00	0.99	1.21	1.02	0	0.01	0.08	0.07	543	559	iTRAQ 4plex (K N-term)	G1:iTRAQ 4plex (K N-term):1000.00;K9:iTRAQ 4plex (K N-term):1000.00;K16:iTRAQ 4plex (K N-term):1000.00
90	211	A0A1D3IEW3	H.L(+144.10)LPDFWQFPTVSM(+15.99)GLGPIMAIYQAR.F	Y	Y	35.25	21.67	3010.5571	-0.7	1004.5256	117.42	2	F2:39742	SC-GWM-B10.raw	1	9.746E4	8.217E4	8.589E4	8.524E4	1.00	0.84	0.88	0.87	9.746E4	8.217E4	8.589E4	8.524E4	1.00	0.84	0.88	0.87	-	-	-	-	181	205	iTRAQ 4plex (K N-term); Oxidation (M)	L1:iTRAQ 4plex (K N-term):1000.00;M13:Oxidation (M):38.00
90	211	A0A1D3IEW3	R.M(+144.10)YANNEDVFYYITL.M	Y	Y	34.84	22.43	1898.8882	0.4	950.4518	113.27	3	F3:37845	SC-GWM-B11.raw	1	2.615E4	2.647E4	1.893E4	2.189E4	1.00	1.01	0.72	0.84	2.615E4	2.647E4	1.893E4	2.189E4	1.00	1.01	0.72	0.84	-	-	-	-	678	691	iTRAQ 4plex (K N-term)	M1:iTRAQ 4plex (K N-term):1000.00
90	211	A0A1D3IEW3	K.I(+144.10)IQELEGNFAGAGWN.V	Y	Y	34.77	22.35	1761.8807	1.5	881.9490	106.77	3	F3:35444	SC-GWM-B11.raw	2	1.167E5	1.2E5	1.088E5	1.086E5	1.00	1.03	0.93	0.93	1.167E5	1.2E5	1.088E5	1.086E5	1.00	1.03	0.93	0.93	0	0.11	0.13	0.16	273	287	iTRAQ 4plex (K N-term)	I1:iTRAQ 4plex (K N-term):1000.00
90	211	A0A1D3IEW3	R.L(+144.10)TEDQ(+.98)LN(+.98)NFR.Q	Y	Y	34.58	22.11	1394.6799	3.9	465.9024	55.61	3	F3:17034	SC-GWM-B11.raw	0	1.307E5	1.155E5	1.241E5	1.046E5	1.00	0.88	0.95	0.80	1.307E5	1.155E5	1.241E5	1.046E5	1.00	0.88	0.95	0.80	-	-	-	-	156	165	iTRAQ 4plex (K N-term); Deamidation (NQ)	L1:iTRAQ 4plex (K N-term):1000.00;Q5:Deamidation (NQ):26.52;N7:Deamidation (NQ):10.11
90	211	A0A1D3IEW3	K.A(+144.10)K(+144.10)GEGEEGDLVFFQGHVAPGIY.A	Y	Y	33.17	22.34	2607.3213	3.7	870.1176	80.71	8	F8:26220	SC-GWM-B5.raw	0	1.27E5	1.283E5	1.219E5	1.374E5	1.00	1.01	0.96	1.08	1.27E5	1.283E5	1.219E5	1.374E5	1.00	1.01	0.96	1.08	-	-	-	-	126	147	iTRAQ 4plex (K N-term)	A1:iTRAQ 4plex (K N-term):1000.00;K2:iTRAQ 4plex (K N-term):1000.00
90	211	A0A1D3IEW3	H.I(+144.10)ASFQSAATM(+15.99)YEVGFNHFWK(+144.10).A	Y	Y	33.04	22.37	2637.2930	0.5	880.1053	91.95	10	F10:30369	SC-GWM-B7.raw	0	1.519E5	6.926E4	7.183E4	5.839E4	1.00	0.46	0.47	0.38	1.519E5	6.926E4	7.183E4	5.839E4	1.00	0.46	0.47	0.38	-	-	-	-	106	125	iTRAQ 4plex (K N-term); Oxidation (M)	I1:iTRAQ 4plex (K N-term):1000.00;M10:Oxidation (M):1000.00;K20:iTRAQ 4plex (K N-term):1000.00
90	211	A0A1D3IEW3	R.V(+144.10)VPIVPD.E	Y	Y	32.70	22.44	881.5344	1.1	441.7750	63.49	8	F8:19815	SC-GWM-B5.raw	1	8.511E4	8.061E4	9.581E4	7.314E4	1.00	0.95	1.13	0.86	8.511E4	8.061E4	9.581E4	7.314E4	1.00	0.95	1.13	0.86	-	-	-	-	516	522	iTRAQ 4plex (K N-term)	V1:iTRAQ 4plex (K N-term):1000.00
90	211	A0A1D3IEW3	N.T(+144.10)VSVENEK(+144.10).G	Y	Y	32.60	22.16	1192.6543	1.3	597.3352	25.28	8	F8:6444	SC-GWM-B5.raw	1	4.015E4	4.182E4	3.491E4	3.388E4	1.00	1.04	0.87	0.84	4.015E4	4.182E4	3.491E4	3.388E4	1.00	1.04	0.87	0.84	-	-	-	-	61	68	iTRAQ 4plex (K N-term)	T1:iTRAQ 4plex (K N-term):1000.00;K8:iTRAQ 4plex (K N-term):1000.00
90	211	A0A1D3IEW3	Y.E(+144.10)VGFNHFWK(+144.10).A	Y	Y	32.55	22.36	1450.7601	-0.5	484.5938	61.68	3	F3:19213	SC-GWM-B11.raw	2	3.036E5	2.946E5	2.876E5	2.737E5	1.00	0.97	0.95	0.90	3.036E5	2.946E5	2.876E5	2.737E5	1.00	0.97	0.95	0.90	0	0.01	0.05	0.00	117	125	iTRAQ 4plex (K N-term)	E1:iTRAQ 4plex (K N-term):1000.00;K9:iTRAQ 4plex (K N-term):1000.00
90	211	A0A1D3IEW3	R.I(+144.10)GDLAWAAGD.M	Y	Y	31.87	22.04	1131.5682	0.4	566.7916	80.60	1	F1:25914	SC-GWM-B1.raw	0	8.105E4	1.127E5	1.162E5	1.096E5	1.00	1.39	1.43	1.35	8.105E4	1.127E5	1.162E5	1.096E5	1.00	1.39	1.43	1.35	-	-	-	-	608	617	iTRAQ 4plex (K N-term)	I1:iTRAQ 4plex (K N-term):1000.00
90	211	A0A1D3IEW3	R.M(+144.10)PHGTTTPY.L	Y	Y	31.41	22.30	1147.5454	0.3	574.7802	35.97	4	F4:10043	SC-GWM-B12.raw	0	4.88E5	4.159E5	4.546E5	4.345E5	1.00	0.85	0.93	0.89	4.88E5	4.159E5	4.546E5	4.345E5	1.00	0.85	0.93	0.89	0	0.07	0.12	0.13	50	58	iTRAQ 4plex (K N-term)	M1:iTRAQ 4plex (K N-term):1000.00
90	211	A0A1D3IEW3	R.A(+144.10)YIPNDYHVLGTD.G	Y	Y	31.26	22.07	1620.7905	-6.6	811.3972	65.96	2	F2:20898	SC-GWM-B10.raw	1	2.161E5	2.352E5	2.218E5	2.374E5	1.00	1.09	1.03	1.10	2.161E5	2.352E5	2.218E5	2.374E5	1.00	1.09	1.03	1.10	0	0.13	0.02	0.15	815	827	iTRAQ 4plex (K N-term)	A1:iTRAQ 4plex (K N-term):1000.00
90	211	A0A1D3IEW3	R.Y(+144.10)NVAVAAL.A	Y	Y	31.15	21.89	963.5511	1.2	482.7834	69.07	10	F10:22076	SC-GWM-B7.raw	1	1.637E5	1.68E5	1.605E5	1.565E5	1.00	1.03	0.98	0.96	1.637E5	1.68E5	1.605E5	1.565E5	1.00	1.03	0.98	0.96	-	-	-	-	847	854	iTRAQ 4plex (K N-term)	Y1:iTRAQ 4plex (K N-term):1000.00
90	211	A0A1D3IEW3	N.A(+144.10)AAIVLR.A	Y	Y	31.07	22.44	856.5616	-0.9	429.2877	37.58	5	F5:10832	SC-GWM-B2.raw	1	8.186E5	8.499E5	8.407E5	7.609E5	1.00	1.04	1.03	0.93	8.186E5	8.499E5	8.407E5	7.609E5	1.00	1.04	1.03	0.93	0	0.02	0.11	0.06	88	94	iTRAQ 4plex (K N-term)	A1:iTRAQ 4plex (K N-term):1000.00
90	211	A0A1D3IEW3	T.F(+144.10)GM(+15.99)EGMFR.Q	Y	Y	30.92	21.49	1133.5120	-1.4	567.7625	52.49	12	F12:15732	SC-GWM-B9.raw	1	1.195E5	1.333E5	1.636E5	1.237E5	1.00	1.12	1.37	1.04	1.195E5	1.333E5	1.636E5	1.237E5	1.00	1.12	1.37	1.04	-	-	-	-	527	534	iTRAQ 4plex (K N-term); Oxidation (M)	F1:iTRAQ 4plex (K N-term):1000.00;M3:Oxidation (M):28.96
90	211	A0A1D3IEW3	K.G(+144.10)EGEEGDLVFFQGHVAPGIY.A	Y	Y	30.73	21.63	2264.0872	0.3	755.7032	90.18	6	F6:29443	SC-GWM-B3.raw	1	7.742E4	7.589E4	8.312E4	7.93E4	1.00	0.98	1.07	1.02	7.742E4	7.589E4	8.312E4	7.93E4	1.00	0.98	1.07	1.02	-	-	-	-	128	147	iTRAQ 4plex (K N-term)	G1:iTRAQ 4plex (K N-term):1000.00
90	211	A0A1D3IEW3	R.T(+144.10)FGM(+15.99)EGM(+15.99)FR.Q	Y	Y	29.42	22.09	1250.5546	-1.1	626.2839	41.45	5	F5:12168	SC-GWM-B2.raw	2	1.565E6	1.483E6	1.588E6	1.416E6	1.00	0.95	1.01	0.90	1.565E6	1.483E6	1.588E6	1.416E6	1.00	0.95	1.01	0.90	0	0.05	0.08	0.04	526	534	iTRAQ 4plex (K N-term); Oxidation (M)	T1:iTRAQ 4plex (K N-term):1000.00;M4:Oxidation (M):1000.00;M7:Oxidation (M):1000.00
90	211	A0A1D3IEW3	K.I(+144.10)IQELEGNFAGAGW.N	Y	Y	29.30	21.68	1647.8378	1.5	824.9274	113.01	3	F3:37758	SC-GWM-B11.raw	1	3.739E4	3.79E4	3.344E4	3.334E4	1.00	1.01	0.89	0.89	3.739E4	3.79E4	3.344E4	3.334E4	1.00	1.01	0.89	0.89	-	-	-	-	273	286	iTRAQ 4plex (K N-term)	I1:iTRAQ 4plex (K N-term):1000.00
90	211	A0A1D3IEW3	K.A(+144.10)LVADMTDEQL.W	Y	Y	28.28	21.60	1348.6666	-3.6	675.3381	76.78	12	F12:24526	SC-GWM-B9.raw	1	2.492E5	2.411E5	2.729E5	2.417E5	1.00	0.97	1.10	0.97	2.492E5	2.411E5	2.729E5	2.417E5	1.00	0.97	1.10	0.97	-	-	-	-	344	354	iTRAQ 4plex (K N-term)	A1:iTRAQ 4plex (K N-term):1000.00
90	211	A0A1D3IEW3	K.A(+144.10)K(+144.10)GEGEEGDLVFFQ(+.98)GHVAPGIY.A	Y	Y	27.42	21.65	2608.3052	6.6	870.4481	80.70	8	F8:26229	SC-GWM-B5.raw	1	2.617E5	2.701E5	2.529E5	2.856E5	1.00	1.03	0.97	1.09	2.617E5	2.701E5	2.529E5	2.856E5	1.00	1.03	0.97	1.09	0	0.03	0.01	0.01	126	147	iTRAQ 4plex (K N-term); Deamidation (NQ)	A1:iTRAQ 4plex (K N-term):1000.00;K2:iTRAQ 4plex (K N-term):1000.00;Q14:Deamidation (NQ):1000.00
90	211	A0A1D3IEW3	Y.L(+144.10)LENLLK(+144.10).Y	Y	Y	27.24	21.56	1129.7314	0.6	565.8734	73.32	6	F6:23345	SC-GWM-B3.raw	0	2.005E5	2.196E5	2.359E5	2.117E5	1.00	1.10	1.18	1.06	2.005E5	2.196E5	2.359E5	2.117E5	1.00	1.10	1.18	1.06	0	0.16	0.14	0.10	35	41	iTRAQ 4plex (K N-term)	L1:iTRAQ 4plex (K N-term):1000.00;K7:iTRAQ 4plex (K N-term):1000.00
90	211	A0A1D3IEW3	I.K(+144.10)(+144.10)GYGM(+15.99)GASGEGQNVAHQAK(+144.10).K	Y	Y	26.60	21.38	2337.1860	0.8	780.0699	24.52	3	F3:6017	SC-GWM-B11.raw	1	1.737E3	1.863E3	1.729E3	2.052E3	1.00	1.07	1.00	1.18	1.737E3	1.863E3	1.729E3	2.052E3	1.00	1.07	1.00	1.18	-	-	-	-	391	409	iTRAQ 4plex (K N-term); Oxidation (M)	K1:iTRAQ 4plex (K N-term):1000.00;K1:iTRAQ 4plex (K N-term):1000.00;M5:Oxidation (M):1000.00;K19:iTRAQ 4plex (K N-term):1000.00
90	211	A0A1D3IEW3	M.S(+144.10)TQ(+.98)LHDVDPIETQ(+.98)EWLDALSSVLEYEGGER.A	Y	Y	24.94	20.99	3561.6755	3.1	891.4290	116.90	2	F2:39505	SC-GWM-B10.raw	1	1.555E5	1.507E5	1.267E5	1.498E5	1.00	0.97	0.81	0.96	1.555E5	1.507E5	1.267E5	1.498E5	1.00	0.97	0.81	0.96	-	-	-	-	2	31	iTRAQ 4plex (K N-term); Deamidation (NQ)	S1:iTRAQ 4plex (K N-term):1000.00;Q3:Deamidation (NQ):1000.00;Q13:Deamidation (NQ):1000.00
90	211	A0A1D3IEW3	R.M(+144.10)YANNEDVFYYITLMNENYTHPDMPEGAEQ(+.98)DILK(+144.10)GM.Y	Y	Y	24.44	21.19	4545.0405	3.6	1137.2715	105.14	3	F3:34950	SC-GWM-B11.raw	1	3.524E4	3.387E4	3.185E4	2.923E4	1.00	0.96	0.90	0.83	3.524E4	3.387E4	3.185E4	2.923E4	1.00	0.96	0.90	0.83	-	-	-	-	678	713	iTRAQ 4plex (K N-term); Deamidation (NQ)	M1:iTRAQ 4plex (K N-term):1000.00;Q30:Deamidation (NQ):0.00;K34:iTRAQ 4plex (K N-term):1000.00
90	211	A0A1D3IEW3	K.A(+144.10)LVADM(+15.99)TDEQLWALN(+.98)R.G	Y	Y	24.03	21.02	2005.9901	4.1	669.6734	83.61	10	F10:27335	SC-GWM-B7.raw	0	9.826E4	9.678E4	9.153E4	8.973E4	1.00	0.98	0.93	0.91	9.826E4	9.678E4	9.153E4	8.973E4	1.00	0.98	0.93	0.91	-	-	-	-	344	359	iTRAQ 4plex (K N-term); Oxidation (M); Deamidation (NQ)	A1:iTRAQ 4plex (K N-term):1000.00;M6:Oxidation (M):1000.00;N15:Deamidation (NQ):10.19
90	211	A0A1D3IEW3	G.F(+144.10)LLGGTAGR.T	Y	Y	23.52	21.18	1034.5995	1.3	518.3077	50.67	11	F11:15312	SC-GWM-B8.raw	1	1.636E5	1.454E5	1.46E5	1.779E5	1.00	0.89	0.89	1.09	1.636E5	1.454E5	1.46E5	1.779E5	1.00	0.89	0.89	1.09	-	-	-	-	623	631	iTRAQ 4plex (K N-term)	F1:iTRAQ 4plex (K N-term):1000.00
90	211	A0A1D3IEW3	R.A(+144.10)QYLLEN.L	Y	Y	22.68	21.12	993.5253	1.0	497.7704	55.12	1	F1:16722	SC-GWM-B1.raw	1	3.076E5	3.184E5	3.305E5	3.378E5	1.00	1.03	1.07	1.10	3.076E5	3.184E5	3.305E5	3.378E5	1.00	1.03	1.07	1.10	-	-	-	-	32	38	iTRAQ 4plex (K N-term)	A1:iTRAQ 4plex (K N-term):1000.00
90	211	A0A1D3IEW3	R.M(+144.10)YANNEDVFYYITLMNENYTHPDMPEGAEQDILK(+144.10)G.M	Y	Y	22.56	20.89	4413.0161	2.1	1104.2637	103.89	2	F2:34790	SC-GWM-B10.raw	1	2.145E4	1.933E4	1.965E4	2.522E4	1.00	0.90	0.92	1.18	2.145E4	1.933E4	1.965E4	2.522E4	1.00	0.90	0.92	1.18	-	-	-	-	678	712	iTRAQ 4plex (K N-term)	M1:iTRAQ 4plex (K N-term):1000.00;K34:iTRAQ 4plex (K N-term):1000.00
90	211	A0A1D3IEW3	M.S(+144.10)TQLHDVD.P	Y	Y	21.21	20.99	1057.5162	1.4	529.7661	22.86	12	F12:5476	SC-GWM-B9.raw	1	6.815E3	7.927E3	7.307E3	9.407E3	1.00	1.16	1.07	1.38	6.815E3	7.927E3	7.307E3	9.407E3	1.00	1.16	1.07	1.38	-	-	-	-	2	9	iTRAQ 4plex (K N-term)	S1:iTRAQ 4plex (K N-term):1000.00
90	211	A0A1D3IEW3	R.E(+144.10)GLDNLIFVIN(+.98).C	Y	Y	21.12	21.19	1390.7466	-5.7	696.3766	109.44	2	F2:36781	SC-GWM-B10.raw	1	5.471E4	2.787E4	2.426E4	2.79E4	1.00	0.51	0.44	0.51	5.471E4	2.787E4	2.426E4	2.79E4	1.00	0.51	0.44	0.51	-	-	-	-	247	257	iTRAQ 4plex (K N-term); Deamidation (NQ)	E1:iTRAQ 4plex (K N-term):1000.00;N11:Deamidation (NQ):71.27
90	211	A0A1D3IEW3	R.E(+144.10)FSTTM(+15.99)AF.V	Y	Y	20.98	20.71	1092.4919	0.0	547.2532	62.53	6	F6:19460	SC-GWM-B3.raw	1	2.248E5	2.193E5	2.052E5	2.032E5	1.00	0.98	0.91	0.90	2.248E5	2.193E5	2.052E5	2.032E5	1.00	0.98	0.91	0.90	-	-	-	-	492	499	iTRAQ 4plex (K N-term); Oxidation (M)	E1:iTRAQ 4plex (K N-term):1000.00;M6:Oxidation (M):1000.00
90	211	A0A1D3IEW3	K.P(+144.10)TVILAK(+144.10).T	Y	Y	20.46	21.23	1028.6837	0.5	515.3494	40.89	1	F1:11688	SC-GWM-B1.raw	1	1.33E6	1.522E6	1.548E6	1.327E6	1.00	1.14	1.16	1.00	1.33E6	1.522E6	1.548E6	1.327E6	1.00	1.14	1.16	1.00	0	0.01	0.04	0.01	382	388	iTRAQ 4plex (K N-term)	P1:iTRAQ 4plex (K N-term):1000.00;K7:iTRAQ 4plex (K N-term):1000.00
8	192	P29842	K.A(+144.10)MLQ(+.98)DIAILTGAVVISEEVGLSLEK(+144.10).A	Y	Y	36.63	23.06	2887.6072	-0.5	963.5425	119.39	12	F12:39935	SC-GWM-B9.raw	2	2.711E5	3.088E5	4.532E5	3.102E5	1.00	1.14	1.67	1.14	2.711E5	3.088E5	4.532E5	3.102E5	1.00	1.14	1.67	1.14	0	0.09	0.29	0.11	287	311	iTRAQ 4plex (K N-term); Deamidation (NQ)	A1:iTRAQ 4plex (K N-term):1000.00;Q4:Deamidation (NQ):1000.00;K25:iTRAQ 4plex (K N-term):1000.00
206	369	A0A1D3GBB2	K.E(+144.10)FFGSSQLSQFMDQTNPLSEVTNK(+144.10).R	Y	Y	107.42	31.86	3021.4634	0.5	1008.1622	102.62	6	F6:33977	SC-GWM-B3.raw	5	3.987E5	2.599E6	2.428E6	2.584E6	1.00	6.52	6.09	6.48	3.987E5	2.599E6	2.428E6	2.584E6	1.00	6.52	6.09	6.48	0	1.43	1.46	1.45	531	554	iTRAQ 4plex (K N-term)	E1:iTRAQ 4plex (K N-term):1000.00;K24:iTRAQ 4plex (K N-term):1000.00
206	369	A0A1D3GBB2	K.E(+144.10)FFGSSQLSQ(+.98)FMDQTNPLSEVTNK(+144.10)R.R	Y	Y	89.46	29.21	3178.5483	6.2	795.6493	97.03	8	F8:32107	SC-GWM-B5.raw	0	5.704E4	7.907E4	6.879E4	7.015E4	1.00	1.39	1.21	1.23	5.704E4	7.907E4	6.879E4	7.015E4	1.00	1.39	1.21	1.23	-	-	-	-	531	555	iTRAQ 4plex (K N-term); Deamidation (NQ)	E1:iTRAQ 4plex (K N-term):1000.00;Q10:Deamidation (NQ):30.72;K24:iTRAQ 4plex (K N-term):1000.00
206	369	A0A1D3GBB2	K.E(+144.10)FFGSSQLSQFM(+15.99)DQTNPLSEVTNK(+144.10).R	Y	Y	88.22	28.97	3037.4583	-2.7	1013.4907	89.91	6	F6:29410	SC-GWM-B3.raw	2	2.029E5	3.138E5	3.296E5	3.223E5	1.00	1.55	1.62	1.59	2.029E5	3.138E5	3.296E5	3.223E5	1.00	1.55	1.62	1.59	0	0.59	0.46	0.57	531	554	iTRAQ 4plex (K N-term); Oxidation (M)	E1:iTRAQ 4plex (K N-term):1000.00;M12:Oxidation (M):1000.00;K24:iTRAQ 4plex (K N-term):1000.00
206	369	A0A1D3GBB2	K.E(+144.10)FFGSSQLSQFMDQTNPLSEVTNK(+144.10)R.R	Y	Y	64.73	26.23	3177.5645	1.9	795.3999	97.03	8	F8:32107	SC-GWM-B5.raw	1	1.295E5	1.693E5	1.588E5	1.585E5	1.00	1.31	1.23	1.22	1.295E5	1.693E5	1.588E5	1.585E5	1.00	1.31	1.23	1.22	0	0.08	0.02	0.01	531	555	iTRAQ 4plex (K N-term)	E1:iTRAQ 4plex (K N-term):1000.00;K24:iTRAQ 4plex (K N-term):1000.00
206	369	A0A1D3GBB2	K.E(+144.10)FFGSSQLSQ(+.98)FM(+15.99)DQTNPLSEVTNK(+144.10).R	Y	Y	62.85	25.91	3038.4421	6.4	1013.8278	90.17	6	F6:29410	SC-GWM-B3.raw	1	9.661E4	2.144E5	2.109E5	2.178E5	1.00	2.22	2.18	2.25	9.661E4	2.144E5	2.109E5	2.178E5	1.00	2.22	2.18	2.25	0	0.02	0.06	0.07	531	554	iTRAQ 4plex (K N-term); Deamidation (NQ); Oxidation (M)	E1:iTRAQ 4plex (K N-term):1000.00;Q10:Deamidation (NQ):0.00;M12:Oxidation (M):1000.00;K24:iTRAQ 4plex (K N-term):1000.00
206	369	A0A1D3GBB2	K.E(+144.10)FFGSSQLSQFM(+15.99)DQ(+.98)TNPLSEVTNK(+144.10).R	Y	Y	42.34	23.46	3038.4421	5.9	1013.8273	89.55	3	F3:29206	SC-GWM-B11.raw	1	5.29E4	1.006E5	9.92E4	1.037E5	1.00	1.90	1.88	1.96	5.29E4	1.006E5	9.92E4	1.037E5	1.00	1.90	1.88	1.96	-	-	-	-	531	554	iTRAQ 4plex (K N-term); Oxidation (M); Deamidation (NQ)	E1:iTRAQ 4plex (K N-term):1000.00;M12:Oxidation (M):1000.00;Q14:Deamidation (NQ):12.81;K24:iTRAQ 4plex (K N-term):1000.00
209	372	A0A0M3GU60	K.E(+144.10)FFGSSQLSQFMDQTNPLSEVTHK(+144.10).R	Y	Y	102.66	30.43	3044.4792	0.3	762.1273	99.22	5	F5:33285	SC-GWM-B2.raw	3	1.189E6	3.463E5	2.79E5	2.909E5	1.00	0.29	0.23	0.24	1.189E6	3.463E5	2.79E5	2.909E5	1.00	0.29	0.23	0.24	0	0.78	0.93	0.96	531	554	iTRAQ 4plex (K N-term)	E1:iTRAQ 4plex (K N-term):1000.00;K24:iTRAQ 4plex (K N-term):1000.00
209	372	A0A0M3GU60	K.E(+144.10)FFGSSQLSQFM(+15.99)DQTNPLSEVTHK(+144.10).R	Y	Y	92.76	29.67	3060.4741	-5.4	1021.1598	86.18	5	F5:28364	SC-GWM-B2.raw	1	3.257E5	7.96E4	6.689E4	5.896E4	1.00	0.24	0.21	0.18	3.257E5	7.96E4	6.689E4	5.896E4	1.00	0.24	0.21	0.18	0	0.65	0.96	0.87	531	554	iTRAQ 4plex (K N-term); Oxidation (M)	E1:iTRAQ 4plex (K N-term):1000.00;M12:Oxidation (M):1000.00;K24:iTRAQ 4plex (K N-term):1000.00
209	373	D6H515	K.E(+144.10)FFGSSQLSQFMDQTNPLSEVTHK(+144.10).R	Y	Y	102.66	30.43	3044.4792	0.3	762.1273	99.22	5	F5:33285	SC-GWM-B2.raw	3	1.189E6	3.463E5	2.79E5	2.909E5	1.00	0.29	0.23	0.24	1.189E6	3.463E5	2.79E5	2.909E5	1.00	0.29	0.23	0.24	0	0.78	0.93	0.96	531	554	iTRAQ 4plex (K N-term)	E1:iTRAQ 4plex (K N-term):1000.00;K24:iTRAQ 4plex (K N-term):1000.00
209	373	D6H515	K.E(+144.10)FFGSSQLSQFM(+15.99)DQTNPLSEVTHK(+144.10).R	Y	Y	92.76	29.67	3060.4741	-5.4	1021.1598	86.18	5	F5:28364	SC-GWM-B2.raw	1	3.257E5	7.96E4	6.689E4	5.896E4	1.00	0.24	0.21	0.18	3.257E5	7.96E4	6.689E4	5.896E4	1.00	0.24	0.21	0.18	0	0.65	0.96	0.87	531	554	iTRAQ 4plex (K N-term); Oxidation (M)	E1:iTRAQ 4plex (K N-term):1000.00;M12:Oxidation (M):1000.00;K24:iTRAQ 4plex (K N-term):1000.00
209	374	Q5F5R5	K.E(+144.10)FFGSSQLSQFMDQTNPLSEVTHK(+144.10).R	Y	Y	102.66	30.43	3044.4792	0.3	762.1273	99.22	5	F5:33285	SC-GWM-B2.raw	3	1.189E6	3.463E5	2.79E5	2.909E5	1.00	0.29	0.23	0.24	1.189E6	3.463E5	2.79E5	2.909E5	1.00	0.29	0.23	0.24	0	0.78	0.93	0.96	531	554	iTRAQ 4plex (K N-term)	E1:iTRAQ 4plex (K N-term):1000.00;K24:iTRAQ 4plex (K N-term):1000.00
209	374	Q5F5R5	K.E(+144.10)FFGSSQLSQFM(+15.99)DQTNPLSEVTHK(+144.10).R	Y	Y	92.76	29.67	3060.4741	-5.4	1021.1598	86.18	5	F5:28364	SC-GWM-B2.raw	1	3.257E5	7.96E4	6.689E4	5.896E4	1.00	0.24	0.21	0.18	3.257E5	7.96E4	6.689E4	5.896E4	1.00	0.24	0.21	0.18	0	0.65	0.96	0.87	531	554	iTRAQ 4plex (K N-term); Oxidation (M)	E1:iTRAQ 4plex (K N-term):1000.00;M12:Oxidation (M):1000.00;K24:iTRAQ 4plex (K N-term):1000.00
209	375	B4RQW2	K.E(+144.10)FFGSSQLSQFMDQTNPLSEVTHK(+144.10).R	Y	Y	102.66	30.43	3044.4792	0.3	762.1273	99.22	5	F5:33285	SC-GWM-B2.raw	3	1.189E6	3.463E5	2.79E5	2.909E5	1.00	0.29	0.23	0.24	1.189E6	3.463E5	2.79E5	2.909E5	1.00	0.29	0.23	0.24	0	0.78	0.93	0.96	531	554	iTRAQ 4plex (K N-term)	E1:iTRAQ 4plex (K N-term):1000.00;K24:iTRAQ 4plex (K N-term):1000.00
209	375	B4RQW2	K.E(+144.10)FFGSSQLSQFM(+15.99)DQTNPLSEVTHK(+144.10).R	Y	Y	92.76	29.67	3060.4741	-5.4	1021.1598	86.18	5	F5:28364	SC-GWM-B2.raw	1	3.257E5	7.96E4	6.689E4	5.896E4	1.00	0.24	0.21	0.18	3.257E5	7.96E4	6.689E4	5.896E4	1.00	0.24	0.21	0.18	0	0.65	0.96	0.87	531	554	iTRAQ 4plex (K N-term); Oxidation (M)	E1:iTRAQ 4plex (K N-term):1000.00;M12:Oxidation (M):1000.00;K24:iTRAQ 4plex (K N-term):1000.00
209	376	A0A1D3EM82	K.E(+144.10)FFGSSQLSQFMDQTNPLSEVTHK(+144.10).R	Y	Y	102.66	30.43	3044.4792	0.3	762.1273	99.22	5	F5:33285	SC-GWM-B2.raw	3	1.189E6	3.463E5	2.79E5	2.909E5	1.00	0.29	0.23	0.24	1.189E6	3.463E5	2.79E5	2.909E5	1.00	0.29	0.23	0.24	0	0.78	0.93	0.96	531	554	iTRAQ 4plex (K N-term)	E1:iTRAQ 4plex (K N-term):1000.00;K24:iTRAQ 4plex (K N-term):1000.00
209	376	A0A1D3EM82	K.E(+144.10)FFGSSQLSQFM(+15.99)DQTNPLSEVTHK(+144.10).R	Y	Y	92.76	29.67	3060.4741	-5.4	1021.1598	86.18	5	F5:28364	SC-GWM-B2.raw	1	3.257E5	7.96E4	6.689E4	5.896E4	1.00	0.24	0.21	0.18	3.257E5	7.96E4	6.689E4	5.896E4	1.00	0.24	0.21	0.18	0	0.65	0.96	0.87	531	554	iTRAQ 4plex (K N-term); Oxidation (M)	E1:iTRAQ 4plex (K N-term):1000.00;M12:Oxidation (M):1000.00;K24:iTRAQ 4plex (K N-term):1000.00
184	359	B4RQW3	K.Q(+144.10)TDDVTGLSALVVIDGK(+144.10).R	Y	Y	106.47	31.13	2018.1139	-0.9	1010.0634	81.36	9	F9:26130	SC-GWM-B6.raw	3	8.772E5	2.666E6	2.402E6	2.571E6	1.00	3.04	2.74	2.93	8.772E5	2.666E6	2.402E6	2.571E6	1.00	3.04	2.74	2.93	0	0.95	1.07	1.04	1052	1068	iTRAQ 4plex (K N-term)	Q1:iTRAQ 4plex (K N-term):1000.00;K17:iTRAQ 4plex (K N-term):1000.00
184	361	A0A1D3GAW3	K.Q(+144.10)TDDVTGLSALVVIDGK(+144.10).R	Y	Y	106.47	31.13	2018.1139	-0.9	1010.0634	81.36	9	F9:26130	SC-GWM-B6.raw	3	8.772E5	2.666E6	2.402E6	2.571E6	1.00	3.04	2.74	2.93	8.772E5	2.666E6	2.402E6	2.571E6	1.00	3.04	2.74	2.93	0	0.95	1.07	1.04	1052	1068	iTRAQ 4plex (K N-term)	Q1:iTRAQ 4plex (K N-term):1000.00;K17:iTRAQ 4plex (K N-term):1000.00
184	364	A0A0M3GW47	K.Q(+144.10)TDDVTGLSALVVIDGK(+144.10).R	Y	Y	106.47	31.13	2018.1139	-0.9	1010.0634	81.36	9	F9:26130	SC-GWM-B6.raw	3	8.772E5	2.666E6	2.402E6	2.571E6	1.00	3.04	2.74	2.93	8.772E5	2.666E6	2.402E6	2.571E6	1.00	3.04	2.74	2.93	0	0.95	1.07	1.04	1052	1068	iTRAQ 4plex (K N-term)	Q1:iTRAQ 4plex (K N-term):1000.00;K17:iTRAQ 4plex (K N-term):1000.00
184	365	D6H516	K.Q(+144.10)TDDVTGLSALVVIDGK(+144.10).R	Y	Y	106.47	31.13	2018.1139	-0.9	1010.0634	81.36	9	F9:26130	SC-GWM-B6.raw	3	8.772E5	2.666E6	2.402E6	2.571E6	1.00	3.04	2.74	2.93	8.772E5	2.666E6	2.402E6	2.571E6	1.00	3.04	2.74	2.93	0	0.95	1.07	1.04	1052	1068	iTRAQ 4plex (K N-term)	Q1:iTRAQ 4plex (K N-term):1000.00;K17:iTRAQ 4plex (K N-term):1000.00
233	503	A0A1D3HCA1	R.K(+144.10)(+144.10)QELAAHDGALIR.V	Y	Y	81.44	20.99	1708.9828	5.5	570.6713	35.09	7	F7:9812	SC-GWM-B4.raw	5	7.781E6	3.436E6	2.745E6	2.041E6	1.00	0.44	0.35	0.26	7.781E6	3.436E6	2.745E6	2.041E6	1.00	0.44	0.35	0.26	0	1.37	1.53	1.50	1152	1164	iTRAQ 4plex (K N-term)	K1:iTRAQ 4plex (K N-term):1000.00;K1:iTRAQ 4plex (K N-term):1000.00
233	523	A0A1D3IQL0	R.K(+144.10)(+144.10)QELAAHDGALIR.V	Y	Y	81.44	20.99	1708.9828	5.5	570.6713	35.09	7	F7:9812	SC-GWM-B4.raw	5	7.781E6	3.436E6	2.745E6	2.041E6	1.00	0.44	0.35	0.26	7.781E6	3.436E6	2.745E6	2.041E6	1.00	0.44	0.35	0.26	0	1.37	1.53	1.50	1152	1164	iTRAQ 4plex (K N-term)	K1:iTRAQ 4plex (K N-term):1000.00;K1:iTRAQ 4plex (K N-term):1000.00
235	444	A0A1D3F0V4	R.K(+144.10)(+144.10)QELANR.D	Y	Y	37.14	22.74	1145.6760	-0.6	382.8990	16.62	1	F1:3807	SC-GWM-B1.raw	2	2.895E4	8.842E4	9.38E4	1.264E5	1.00	3.05	3.24	4.36	2.895E4	8.842E4	9.38E4	1.264E5	1.00	3.05	3.24	4.36	-	3.36	3.34	3.16	1152	1158	iTRAQ 4plex (K N-term)	K1:iTRAQ 4plex (K N-term):1000.00;K1:iTRAQ 4plex (K N-term):1000.00
185	363	A0A1D3EMJ0	K.Q(+144.10)TDDVTGLSTLVVIDGK(+144.10).R	Y	Y	81.48	28.09	2048.1245	4.8	683.7188	77.60	9	F9:24692	SC-GWM-B6.raw	7	2.714E6	1.136E6	1.107E6	1.141E6	1.00	0.42	0.41	0.42	2.714E6	1.136E6	1.107E6	1.141E6	1.00	0.42	0.41	0.42	0	0.20	0.32	0.27	1052	1068	iTRAQ 4plex (K N-term)	Q1:iTRAQ 4plex (K N-term):1000.00;K17:iTRAQ 4plex (K N-term):1000.00
91	181	D6H523	R.Q(+144.10)ASPALLEPIMAVEVETPEEYMGDVMGDLNR.R	Y	Y	133.19	34.70	3547.7007	-2.0	1183.5718	117.07	11	F11:39470	SC-GWM-B8.raw	2	4.536E5	5.634E5	5.651E5	5.145E5	1.00	1.24	1.25	1.13	4.536E5	5.634E5	5.651E5	5.145E5	1.00	1.24	1.25	1.13	0	0.03	0.06	0.09	603	633	iTRAQ 4plex (K N-term)	Q1:iTRAQ 4plex (K N-term):1000.00
91	181	D6H523	K.S(+144.10)IIWNEADK(+144.10)GTTFTYGDIPAELVETAEEWR.Q	Y	Y	132.77	34.58	3728.8452	2.9	1243.9592	116.45	11	F11:39242	SC-GWM-B8.raw	3	6.081E5	5.13E5	5.867E5	5.562E5	1.00	0.84	0.96	0.91	6.081E5	5.13E5	5.867E5	5.562E5	1.00	0.84	0.96	0.91	0	0.21	0.08	0.12	190	219	iTRAQ 4plex (K N-term)	S1:iTRAQ 4plex (K N-term):1000.00;K9:iTRAQ 4plex (K N-term):1000.00
91	181	D6H523	R.A(+144.10)NPVPIVIPVGAEDSFTGVVDLLK(+144.10).M	Y	Y	118.22	32.47	2737.5508	-0.2	913.5240	111.55	9	F9:36538	SC-GWM-B6.raw	27	2.25E7	2.494E7	2.473E7	2.314E7	1.00	1.11	1.10	1.03	2.25E7	2.494E7	2.473E7	2.314E7	1.00	1.11	1.10	1.03	0	0.17	0.17	0.17	164	187	iTRAQ 4plex (K N-term)	A1:iTRAQ 4plex (K N-term):1000.00;K24:iTRAQ 4plex (K N-term):1000.00
91	181	D6H523	R.M(+144.10)LDAVVELLPAPTDIPPVQGVNPNTEEADSR.Q	Y	Y	115.81	32.23	3430.7412	0.8	1144.5886	107.09	6	F6:35869	SC-GWM-B3.raw	4	1.54E6	1.818E6	1.572E6	1.726E6	1.00	1.18	1.02	1.12	1.54E6	1.818E6	1.572E6	1.726E6	1.00	1.18	1.02	1.12	0	0.18	0.15	0.18	278	308	iTRAQ 4plex (K N-term)	M1:iTRAQ 4plex (K N-term):1000.00
91	181	D6H523	R.Q(+144.10)ASPALLEPIM(+15.99)AVEVETPEEYMGDVMGDLNR.R	Y	Y	114.54	32.07	3563.6956	-0.4	1188.9053	113.30	9	F9:37250	SC-GWM-B6.raw	5	4.944E5	5.018E5	4.574E5	4.92E5	1.00	1.01	0.93	1.00	4.944E5	5.018E5	4.574E5	4.92E5	1.00	1.01	0.93	1.00	0	0.21	0.19	0.14	603	633	iTRAQ 4plex (K N-term); Oxidation (M)	Q1:iTRAQ 4plex (K N-term):1000.00;M11:Oxidation (M):71.87
91	181	D6H523	K.G(+144.10)TTFTYGDIPAELVETAEEWR.Q	Y	Y	112.78	32.64	2528.2192	0.1	843.7471	116.75	7	F7:38947	SC-GWM-B4.raw	7	2.104E6	2.659E6	2.521E6	2.736E6	1.00	1.26	1.20	1.30	2.104E6	2.659E6	2.521E6	2.736E6	1.00	1.26	1.20	1.30	0	0.23	0.15	0.30	199	219	iTRAQ 4plex (K N-term)	G1:iTRAQ 4plex (K N-term):1000.00
91	181	D6H523	K.L(+144.10)GEVHDGAATTDYMEQEQER.G	Y	Y	111.58	32.08	2422.0828	-1.3	808.3672	48.12	9	F9:14307	SC-GWM-B6.raw	7	1.76E6	2.108E6	1.891E6	2.031E6	1.00	1.20	1.07	1.15	1.76E6	2.108E6	1.891E6	2.031E6	1.00	1.20	1.07	1.15	0	0.18	0.26	0.27	40	59	iTRAQ 4plex (K N-term)	L1:iTRAQ 4plex (K N-term):1000.00
91	181	D6H523	R.L(+144.10)VFGSYHDVDSSQLAFELAASQAFK(+144.10).E	Y	Y	102.64	30.68	3017.5378	1.1	1006.8543	101.12	8	F8:33721	SC-GWM-B5.raw	55	8.426E6	1.024E7	9.438E6	1.102E7	1.00	1.22	1.12	1.31	8.426E6	1.024E7	9.438E6	1.102E7	1.00	1.22	1.12	1.31	0	0.29	0.27	0.29	574	598	iTRAQ 4plex (K N-term)	L1:iTRAQ 4plex (K N-term):1000.00;K25:iTRAQ 4plex (K N-term):1000.00
91	181	D6H523	K.L(+144.10)GEVHDGAATTDYM(+15.99)EQEQER.G	Y	Y	101.63	30.70	2438.0776	-0.9	813.6991	40.01	7	F7:11592	SC-GWM-B4.raw	5	7.641E5	7.279E5	7.81E5	7.249E5	1.00	0.95	1.02	0.95	7.641E5	7.279E5	7.81E5	7.249E5	1.00	0.95	1.02	0.95	0	0.30	0.13	0.30	40	59	iTRAQ 4plex (K N-term); Oxidation (M)	L1:iTRAQ 4plex (K N-term):1000.00;M14:Oxidation (M):1000.00
91	181	D6H523	R.V(+144.10)LDGAVM(+15.99)VYC(+57.02)AVGGVQPQSETVWR.Q	Y	Y	100.55	30.14	2780.3748	1.4	927.8002	89.30	9	F9:29040	SC-GWM-B6.raw	2	2.765E5	2.244E5	2.598E5	2.325E5	1.00	0.81	0.94	0.84	2.765E5	2.244E5	2.598E5	2.325E5	1.00	0.81	0.94	0.84	0	0.02	0.04	0.10	105	128	iTRAQ 4plex (K N-term); Oxidation (M); Carbamidomethylation	V1:iTRAQ 4plex (K N-term):1000.00;M7:Oxidation (M):1000.00;C10:Carbamidomethylation:1000.00
91	181	D6H523	K.G(+144.10)QYGHVVIEMEPM(+15.99)EPGGEGYEFIDEIK(+144.10).G	Y	Y	100.12	30.24	3356.5823	-1.4	840.1517	89.43	5	F5:29516	SC-GWM-B2.raw	8	1.173E6	1.266E6	1.22E6	1.278E6	1.00	1.08	1.04	1.09	1.173E6	1.266E6	1.22E6	1.278E6	1.00	1.08	1.04	1.09	0	0.22	0.14	0.16	511	537	iTRAQ 4plex (K N-term); Oxidation (M)	G1:iTRAQ 4plex (K N-term):1000.00;M13:Oxidation (M):13.03;K27:iTRAQ 4plex (K N-term):1000.00
91	181	D6H523	R.G(+144.10)ITITSAAVTSYWSGMAK(+144.10).Q	Y	Y	99.40	30.11	2131.1228	0.4	1066.5691	85.37	11	F11:27906	SC-GWM-B8.raw	46	1.379E7	1.259E7	1.244E7	1.22E7	1.00	0.91	0.90	0.89	1.379E7	1.259E7	1.244E7	1.22E7	1.00	0.91	0.90	0.89	0	0.33	0.31	0.33	60	77	iTRAQ 4plex (K N-term)	G1:iTRAQ 4plex (K N-term):1000.00;K18:iTRAQ 4plex (K N-term):1000.00
91	181	D6H523	K.Y(+144.10)LGGEDLAEEEIVGALR.Q	Y	Y	97.24	30.04	1977.0176	0.2	989.5162	93.26	6	F6:30684	SC-GWM-B3.raw	22	2.077E7	2.384E7	2.417E7	2.39E7	1.00	1.15	1.16	1.15	2.077E7	2.384E7	2.417E7	2.39E7	1.00	1.15	1.16	1.15	0	0.18	0.16	0.19	237	253	iTRAQ 4plex (K N-term)	Y1:iTRAQ 4plex (K N-term):1000.00
91	181	D6H523	K.G(+144.10)QYGHVVIEM(+15.99)EPMEPGGEGYEFIDEIK(+144.10).G	Y	Y	96.08	30.15	3356.5823	-0.2	840.1526	85.96	5	F5:28237	SC-GWM-B2.raw	6	1.252E6	1.343E6	1.354E6	1.381E6	1.00	1.07	1.08	1.10	1.252E6	1.343E6	1.354E6	1.381E6	1.00	1.07	1.08	1.10	0	0.27	0.20	0.28	511	537	iTRAQ 4plex (K N-term); Oxidation (M)	G1:iTRAQ 4plex (K N-term):1000.00;M10:Oxidation (M):26.52;K27:iTRAQ 4plex (K N-term):1000.00
91	181	D6H523	K.Y(+144.10)SEAPAHIAAAVTEAR.K	Y	Y	95.20	30.28	1799.9287	-0.4	900.9713	56.26	10	F10:17444	SC-GWM-B7.raw	7	1.287E7	1.524E7	1.42E7	1.51E7	1.00	1.18	1.10	1.17	1.287E7	1.524E7	1.42E7	1.51E7	1.00	1.18	1.10	1.17	0	0.24	0.21	0.22	684	699	iTRAQ 4plex (K N-term)	Y1:iTRAQ 4plex (K N-term):1000.00
91	181	D6H523	R.E(+144.10)FGVEANIGAPQVAYR.E	Y	Y	95.02	30.01	1863.9601	-0.9	932.9865	65.71	9	F9:20648	SC-GWM-B6.raw	42	1.407E7	1.4E7	1.439E7	1.347E7	1.00	1.00	1.02	0.96	1.407E7	1.4E7	1.439E7	1.347E7	1.00	1.00	1.02	0.96	0	0.38	0.38	0.42	475	490	iTRAQ 4plex (K N-term)	E1:iTRAQ 4plex (K N-term):1000.00
91	181	D6H523	R.M(+144.10)(+15.99)LDAVVELLPAPTDIPPVQGVNPNTEEADSR.Q	Y	Y	94.31	29.57	3446.7361	0.0	862.6913	95.76	6	F6:31562	SC-GWM-B3.raw	4	5.918E5	6.348E5	6.526E5	6.758E5	1.00	1.07	1.10	1.14	5.918E5	6.348E5	6.526E5	6.758E5	1.00	1.07	1.10	1.14	0	0.25	0.24	0.23	278	308	iTRAQ 4plex (K N-term); Oxidation (M)	M1:iTRAQ 4plex (K N-term):1000.00;M1:Oxidation (M):1000.00
91	181	D6H523	R.V(+144.10)LDGAVMVYC(+57.02)AVGGVQPQSETVWR.Q	Y	Y	93.73	29.89	2764.3799	-0.3	922.4670	97.06	10	F10:32191	SC-GWM-B7.raw	2	1.092E6	9.541E5	1.203E6	9.812E5	1.00	0.87	1.10	0.90	1.092E6	9.541E5	1.203E6	9.812E5	1.00	0.87	1.10	0.90	0	0.15	0.27	0.16	105	128	iTRAQ 4plex (K N-term); Carbamidomethylation	V1:iTRAQ 4plex (K N-term):1000.00;C10:Carbamidomethylation:1000.00
91	181	D6H523	R.D(+144.10)TLPN(+.98)GIVAGYPVVDVR.I	Y	Y	92.42	29.80	1929.0328	-0.1	965.5236	79.91	8	F8:25897	SC-GWM-B5.raw	9	8.815E6	9.993E6	1.006E7	8.93E6	1.00	1.13	1.14	1.01	8.815E6	9.993E6	1.006E7	8.93E6	1.00	1.13	1.14	1.01	0	0.16	0.17	0.16	555	571	iTRAQ 4plex (K N-term); Deamidation (NQ)	D1:iTRAQ 4plex (K N-term):1000.00;N5:Deamidation (NQ):1000.00
91	181	D6H523	R.T(+144.10)LAGEIQPMLC(+57.02)GSAFK(+144.10).N	Y	Y	91.03	29.60	2010.0521	0.5	1006.0338	82.84	5	F5:27026	SC-GWM-B2.raw	8	7.714E6	5.378E6	7.263E6	5.226E6	1.00	0.70	0.94	0.68	7.714E6	5.378E6	7.263E6	5.226E6	1.00	0.70	0.94	0.68	0	0.23	0.13	0.21	256	271	iTRAQ 4plex (K N-term); Carbamidomethylation	T1:iTRAQ 4plex (K N-term):1000.00;C11:Carbamidomethylation:1000.00;K16:iTRAQ 4plex (K N-term):1000.00
91	181	D6H523	K.M(+144.10)LN(+.98)DK(+144.10)YVGQLTFIR.V	Y	Y	90.26	29.13	1986.0852	0.1	663.0358	77.21	7	F7:24968	SC-GWM-B4.raw	1	6.239E5	5.331E5	5.816E5	5.517E5	1.00	0.85	0.93	0.88	6.239E5	5.331E5	5.816E5	5.517E5	1.00	0.85	0.93	0.88	0	0.03	0.13	0.05	323	336	iTRAQ 4plex (K N-term); Deamidation (NQ)	M1:iTRAQ 4plex (K N-term):1000.00;N3:Deamidation (NQ):182.75;K5:iTRAQ 4plex (K N-term):1000.00
91	181	D6H523	K.D(+144.10)VTTGETLC(+57.02)AESAPIILER.M	Y	Y	89.62	28.94	2218.1272	-0.1	740.3829	72.12	5	F5:23230	SC-GWM-B2.raw	15	5.876E6	5.553E6	6.417E6	5.4E6	1.00	0.95	1.09	0.92	5.876E6	5.553E6	6.417E6	5.4E6	1.00	0.95	1.09	0.92	0	0.24	0.21	0.20	389	407	iTRAQ 4plex (K N-term); Carbamidomethylation	D1:iTRAQ 4plex (K N-term):1000.00;C9:Carbamidomethylation:1000.00
91	181	D6H523	K.G(+144.10)QYGHVVIEMEPMEPGGEGYEFIDEIK(+144.10).G	Y	Y	88.75	28.97	3340.5874	-1.3	836.1530	97.47	5	F5:32283	SC-GWM-B2.raw	10	1.29E6	1.395E6	1.364E6	1.333E6	1.00	1.08	1.06	1.03	1.29E6	1.395E6	1.364E6	1.333E6	1.00	1.08	1.06	1.03	0	0.16	0.13	0.15	511	537	iTRAQ 4plex (K N-term)	G1:iTRAQ 4plex (K N-term):1000.00;K27:iTRAQ 4plex (K N-term):1000.00
91	181	D6H523	R.Q(+144.10)ASPALLEPIMAVEVETPEEYMGDVM(+15.99)GDLNR.R	Y	Y	87.47	28.86	3563.6956	0.8	891.9319	110.06	8	F8:36683	SC-GWM-B5.raw	1	1.033E5	1.14E5	1.002E5	1.12E5	1.00	1.10	0.97	1.08	1.033E5	1.14E5	1.002E5	1.12E5	1.00	1.10	0.97	1.08	0	0.17	0.09	0.22	603	633	iTRAQ 4plex (K N-term); Oxidation (M)	Q1:iTRAQ 4plex (K N-term):1000.00;M26:Oxidation (M):24.67
91	181	D6H523	K.G(+144.10)QYGHVVIEM(+15.99)EPM(+15.99)EPGGEGYEFIDEIK(+144.10).G	Y	Y	86.86	28.45	3372.5774	0.7	844.1522	79.44	5	F5:25824	SC-GWM-B2.raw	2	3.939E5	4.574E5	3.973E5	4.508E5	1.00	1.16	1.01	1.14	3.939E5	4.574E5	3.973E5	4.508E5	1.00	1.16	1.01	1.14	0	0.08	0.09	0.10	511	537	iTRAQ 4plex (K N-term); Oxidation (M)	G1:iTRAQ 4plex (K N-term):1000.00;M10:Oxidation (M):1000.00;M13:Oxidation (M):1000.00;K27:iTRAQ 4plex (K N-term):1000.00
91	181	D6H523	R.A(+144.10)EVPLAEM(+15.99)FGYSTDLR.S	Y	Y	86.18	27.76	1957.9576	3.2	979.9893	76.61	9	F9:24283	SC-GWM-B6.raw	7	2.378E6	2.386E6	2.53E6	2.234E6	1.00	1.00	1.06	0.94	2.378E6	2.386E6	2.53E6	2.234E6	1.00	1.00	1.06	0.94	0	0.17	0.15	0.18	653	668	iTRAQ 4plex (K N-term); Oxidation (M)	A1:iTRAQ 4plex (K N-term):1000.00;M8:Oxidation (M):1000.00
91	181	D6H523	R.N(+144.10)IGISAHIDAGK(+144.10).T	Y	Y	86.00	28.83	1482.8398	-0.1	742.4271	40.92	9	F9:11731	SC-GWM-B6.raw	83	2.03E7	2.432E7	2.511E7	2.592E7	1.00	1.20	1.24	1.28	2.03E7	2.432E7	2.511E7	2.592E7	1.00	1.20	1.24	1.28	0	0.23	0.24	0.27	12	23	iTRAQ 4plex (K N-term)	N1:iTRAQ 4plex (K N-term):1000.00;K12:iTRAQ 4plex (K N-term):1000.00
91	181	D6H523	R.Q(+144.10)NM(+15.99)IEAAAEASEELMDK(+144.10).Y	Y	Y	85.91	28.91	2183.0330	-1.7	1092.5219	79.72	10	F10:25897	SC-GWM-B7.raw	8	2.673E6	2.943E6	2.921E6	2.758E6	1.00	1.10	1.09	1.03	2.673E6	2.943E6	2.921E6	2.758E6	1.00	1.10	1.09	1.03	0	0.15	0.13	0.18	220	236	iTRAQ 4plex (K N-term); Oxidation (M)	Q1:iTRAQ 4plex (K N-term):1000.00;M3:Oxidation (M):220.17;K17:iTRAQ 4plex (K N-term):1000.00
91	181	D6H523	R.A(+144.10)EVPLAEMFGYSTDLR.S	Y	Y	84.98	28.75	1941.9628	1.0	648.3289	96.30	6	F6:31667	SC-GWM-B3.raw	14	1.846E7	2.236E7	2.102E7	1.995E7	1.00	1.21	1.14	1.08	1.846E7	2.236E7	2.102E7	1.995E7	1.00	1.21	1.14	1.08	0	0.16	0.17	0.14	653	668	iTRAQ 4plex (K N-term)	A1:iTRAQ 4plex (K N-term):1000.00
91	181	D6H523	R.T(+144.10)LAGEIQPM(+15.99)LC(+57.02)GSAFK(+144.10).N	Y	Y	84.40	28.69	2026.0471	0.7	1014.0316	69.47	5	F5:22049	SC-GWM-B2.raw	12	8.474E6	6.816E6	7.842E6	5.825E6	1.00	0.80	0.93	0.69	8.474E6	6.816E6	7.842E6	5.825E6	1.00	0.80	0.93	0.69	0	0.28	0.17	0.30	256	271	iTRAQ 4plex (K N-term); Oxidation (M); Carbamidomethylation	T1:iTRAQ 4plex (K N-term):1000.00;M9:Oxidation (M):1000.00;C11:Carbamidomethylation:1000.00;K16:iTRAQ 4plex (K N-term):1000.00
91	181	D6H523	N.P(+144.10)VPIVIPVGAEDSFTGVVDLLK(+144.10).M	Y	Y	83.44	28.37	2552.4709	0.3	851.8312	111.59	9	F9:36605	SC-GWM-B6.raw	3	5.242E5	5.958E5	5.804E5	5.778E5	1.00	1.14	1.11	1.10	5.242E5	5.958E5	5.804E5	5.778E5	1.00	1.14	1.11	1.10	0	0.15	0.08	0.17	166	187	iTRAQ 4plex (K N-term)	P1:iTRAQ 4plex (K N-term):1000.00;K22:iTRAQ 4plex (K N-term):1000.00
91	181	D6H523	R.Q(+144.10)ASPALLEPIMAVEVETPEEYM(+15.99)GDVMGDLNR.R	Y	Y	83.43	28.36	3563.6956	-0.6	1188.9050	105.81	8	F8:35258	SC-GWM-B5.raw	5	3.74E5	3.096E5	3.146E5	3.015E5	1.00	0.83	0.84	0.81	3.74E5	3.096E5	3.146E5	3.015E5	1.00	0.83	0.84	0.81	0	0.10	0.24	0.20	603	633	iTRAQ 4plex (K N-term); Oxidation (M)	Q1:iTRAQ 4plex (K N-term):1000.00;M22:Oxidation (M):28.70
91	181	D6H523	R.G(+144.10)VVLGMDDDGIGGK(+144.10)K(+144.10).V	Y	Y	82.62	28.40	1892.0403	-0.4	474.0172	50.54	5	F5:15330	SC-GWM-B2.raw	2	1.383E6	1.24E6	1.401E6	1.422E6	1.00	0.90	1.01	1.03	1.383E6	1.24E6	1.401E6	1.422E6	1.00	0.90	1.01	1.03	0	0.15	0.14	0.06	636	650	iTRAQ 4plex (K N-term)	G1:iTRAQ 4plex (K N-term):1000.00;K14:iTRAQ 4plex (K N-term):1000.00;K15:iTRAQ 4plex (K N-term):1000.00
91	181	D6H523	R.M(+144.10)(+15.99)EFPEPVIHIAVEPK(+144.10).T	Y	Y	81.93	28.08	2039.1005	1.7	1020.5592	65.59	9	F9:20519	SC-GWM-B6.raw	8	5.123E6	5.249E6	5.676E6	4.839E6	1.00	1.02	1.11	0.94	5.123E6	5.249E6	5.676E6	4.839E6	1.00	1.02	1.11	0.94	0	0.16	0.20	0.24	408	422	iTRAQ 4plex (K N-term); Oxidation (M)	M1:iTRAQ 4plex (K N-term):1000.00;M1:Oxidation (M):1000.00;K15:iTRAQ 4plex (K N-term):1000.00
91	181	D6H523	R.G(+144.10)VVLGM(+15.99)DDDGIGGK(+144.10)K(+144.10).V	Y	Y	81.49	28.77	1908.0352	0.3	637.0192	41.36	5	F5:12190	SC-GWM-B2.raw	4	1.79E6	1.462E6	1.742E6	1.645E6	1.00	0.82	0.97	0.92	1.79E6	1.462E6	1.742E6	1.645E6	1.00	0.82	0.97	0.92	0	0.19	0.14	0.18	636	650	iTRAQ 4plex (K N-term); Oxidation (M)	G1:iTRAQ 4plex (K N-term):1000.00;M6:Oxidation (M):1000.00;K14:iTRAQ 4plex (K N-term):1000.00;K15:iTRAQ 4plex (K N-term):1000.00
91	181	D6H523	R.R(+144.10)GVVLGMDDDGIGGK(+144.10).K	Y	Y	79.76	27.97	1775.9443	-0.5	592.9884	50.52	5	F5:15614	SC-GWM-B2.raw	4	1.808E6	1.883E6	1.856E6	1.763E6	1.00	1.04	1.03	0.98	1.808E6	1.883E6	1.856E6	1.763E6	1.00	1.04	1.03	0.98	0	0.23	0.17	0.19	635	649	iTRAQ 4plex (K N-term)	R1:iTRAQ 4plex (K N-term):1000.00;K15:iTRAQ 4plex (K N-term):1000.00
91	181	D6H523	R.Q(+144.10)N(+.98)MIEAAAEASEELMDK(+144.10).Y	Y	Y	79.62	27.91	2168.0220	-1.3	723.6804	103.73	11	F11:34528	SC-GWM-B8.raw	3	7.33E5	7.183E5	7.404E5	7.53E5	1.00	0.98	1.01	1.03	7.33E5	7.183E5	7.404E5	7.53E5	1.00	0.98	1.01	1.03	0	0.11	0.15	0.09	220	236	iTRAQ 4plex (K N-term); Deamidation (NQ)	Q1:iTRAQ 4plex (K N-term):1000.00;N2:Deamidation (NQ):1000.00;K17:iTRAQ 4plex (K N-term):1000.00
91	181	D6H523	R.L(+144.10)VQMTAADRTEIEEVR.A	Y	Y	79.22	27.85	2004.0431	-1.5	669.0206	59.65	5	F5:19080	SC-GWM-B2.raw	21	5.39E6	5.206E6	5.251E6	5.185E6	1.00	0.97	0.97	0.96	5.39E6	5.206E6	5.251E6	5.185E6	1.00	0.97	0.97	0.96	0	0.18	0.13	0.14	362	377	iTRAQ 4plex (K N-term)	L1:iTRAQ 4plex (K N-term):1000.00
91	181	D6H523	R.Q(+144.10)NMIEAAAEASEELMDK(+144.10).Y	Y	Y	79.07	28.22	2167.0381	-0.3	1084.5260	101.13	1	F1:33026	SC-GWM-B1.raw	18	1.503E7	1.804E7	1.68E7	1.757E7	1.00	1.20	1.12	1.17	1.503E7	1.804E7	1.68E7	1.757E7	1.00	1.20	1.12	1.17	0	0.19	0.14	0.15	220	236	iTRAQ 4plex (K N-term)	Q1:iTRAQ 4plex (K N-term):1000.00;K17:iTRAQ 4plex (K N-term):1000.00
91	181	D6H523	R.G(+144.10)ITITSAAVTSYWSGM(+15.99)AK(+144.10).Q	Y	Y	78.54	16.18	2147.1177	-1.3	716.7122	77.42	10	F10:25141	SC-GWM-B7.raw	5	1.919E6	1.639E6	1.629E6	1.536E6	1.00	0.85	0.85	0.80	1.919E6	1.639E6	1.629E6	1.536E6	1.00	0.85	0.85	0.80	0	0.27	0.21	0.23	60	77	iTRAQ 4plex (K N-term); Oxidation (M)	G1:iTRAQ 4plex (K N-term):1000.00;M16:Oxidation (M):1000.00;K18:iTRAQ 4plex (K N-term):1000.00
91	181	D6H523	R.G(+144.10)VVLGMDDDGIGGK(+144.10).K	Y	Y	78.20	29.23	1619.8433	0.4	810.9292	59.27	1	F1:18278	SC-GWM-B1.raw	5	8.157E6	9.049E6	8.412E6	8.385E6	1.00	1.11	1.03	1.03	8.157E6	9.049E6	8.412E6	8.385E6	1.00	1.11	1.03	1.03	0	0.12	0.10	0.14	636	649	iTRAQ 4plex (K N-term)	G1:iTRAQ 4plex (K N-term):1000.00;K14:iTRAQ 4plex (K N-term):1000.00
91	181	D6H523	R.I(+144.10)LFYTGLTHK(+144.10).L	Y	Y	76.61	44.98	1479.8693	-0.1	494.2970	63.42	11	F11:19966	SC-GWM-B8.raw	11	4.093E7	4.651E7	4.635E7	4.567E7	1.00	1.14	1.13	1.12	4.093E7	4.651E7	4.635E7	4.567E7	1.00	1.14	1.13	1.12	0	0.21	0.24	0.25	30	39	iTRAQ 4plex (K N-term)	I1:iTRAQ 4plex (K N-term):1000.00;K10:iTRAQ 4plex (K N-term):1000.00
91	181	D6H523	K.S(+144.10)GDTVLNSVK(+144.10).G	Y	Y	75.92	26.74	1306.7336	4.5	654.3770	38.45	6	F6:10889	SC-GWM-B3.raw	8	3.093E7	3.441E7	3.411E7	3.353E7	1.00	1.11	1.10	1.08	3.093E7	3.441E7	3.411E7	3.353E7	1.00	1.11	1.10	1.08	0	0.20	0.21	0.22	344	353	iTRAQ 4plex (K N-term)	S1:iTRAQ 4plex (K N-term):1000.00;K10:iTRAQ 4plex (K N-term):1000.00
91	181	D6H523	K.M(+144.10)LNDK(+144.10)YVGQLTFIR.V	Y	Y	75.45	27.40	1985.1012	0.3	662.7079	73.77	10	F10:23772	SC-GWM-B7.raw	1	4.251E5	7.105E5	7.496E5	5.922E5	1.00	1.67	1.76	1.39	4.251E5	7.105E5	7.496E5	5.922E5	1.00	1.67	1.76	1.39	0	0.39	0.45	0.39	323	336	iTRAQ 4plex (K N-term)	M1:iTRAQ 4plex (K N-term):1000.00;K5:iTRAQ 4plex (K N-term):1000.00
91	181	D6H523	R.L(+144.10)VFGSYHDVDSSQ(+.98)LAFELAASQAFK(+144.10).E	Y	Y	75.32	27.47	3018.5217	5.7	1007.1869	96.59	9	F9:31562	SC-GWM-B6.raw	5	9.268E5	9.009E5	7.783E5	8.693E5	1.00	0.97	0.84	0.94	9.268E5	9.009E5	7.783E5	8.693E5	1.00	0.97	0.84	0.94	0	0.86	0.92	0.89	574	598	iTRAQ 4plex (K N-term); Deamidation (NQ)	L1:iTRAQ 4plex (K N-term):1000.00;Q13:Deamidation (NQ):62.43;K25:iTRAQ 4plex (K N-term):1000.00
91	181	D6H523	R.Q(+144.10)NMIEAAAEASEELM(+15.99)DK(+144.10).Y	Y	Y	75.09	27.57	2183.0330	1.5	1092.5254	85.56	1	F1:27745	SC-GWM-B1.raw	9	2.87E6	3.204E6	3.263E6	3.029E6	1.00	1.12	1.14	1.06	2.87E6	3.204E6	3.263E6	3.029E6	1.00	1.12	1.14	1.06	0	0.14	0.17	0.17	220	236	iTRAQ 4plex (K N-term); Oxidation (M)	Q1:iTRAQ 4plex (K N-term):1000.00;M15:Oxidation (M):240.79;K17:iTRAQ 4plex (K N-term):1000.00
91	181	D6H523	R.G(+144.10)VVLGM(+15.99)DDDGIGGK(+144.10).K	Y	Y	74.86	27.85	1635.8381	0.7	818.9269	48.95	1	F1:14445	SC-GWM-B1.raw	9	3.302E6	3.244E6	3.68E6	3.016E6	1.00	0.98	1.11	0.91	3.302E6	3.244E6	3.68E6	3.016E6	1.00	0.98	1.11	0.91	0	0.17	0.19	0.21	636	649	iTRAQ 4plex (K N-term); Oxidation (M)	G1:iTRAQ 4plex (K N-term):1000.00;M6:Oxidation (M):1000.00;K14:iTRAQ 4plex (K N-term):1000.00
91	181	D6H523	K.L(+144.10)GEVHDGAATTDYMEQ(+.98)EQER.G	Y	Y	73.99	27.41	2423.0669	6.8	808.7017	54.01	9	F9:16295	SC-GWM-B6.raw	1	2.159E5	2.501E5	2.61E5	2.605E5	1.00	1.16	1.21	1.21	2.159E5	2.501E5	2.61E5	2.605E5	1.00	1.16	1.21	1.21	0	0.05	0.11	0.12	40	59	iTRAQ 4plex (K N-term); Deamidation (NQ)	L1:iTRAQ 4plex (K N-term):1000.00;Q16:Deamidation (NQ):26.31
91	181	D6H523	Y.C(+57.02)(+144.10)AVGGVQPQSETVWR.Q	Y	Y	73.65	27.70	1816.9012	0.7	909.4585	52.04	8	F8:15734	SC-GWM-B5.raw	2	2.63E6	1.993E6	2.668E6	1.657E6	1.00	0.76	1.01	0.63	2.63E6	1.993E6	2.668E6	1.657E6	1.00	0.76	1.01	0.63	0	0.23	0.05	0.25	114	128	Carbamidomethylation; iTRAQ 4plex (K N-term)	C1:Carbamidomethylation:1000.00;C1:iTRAQ 4plex (K N-term):1000.00
91	181	D6H523	R.F(+144.10)NIIDTPGHVDFTVEVER.S	Y	Y	73.39	27.23	2231.1343	-0.6	744.7183	88.19	3	F3:29088	SC-GWM-B11.raw	68	2.921E7	3.119E7	3.098E7	3.012E7	1.00	1.07	1.06	1.03	2.921E7	3.119E7	3.098E7	3.012E7	1.00	1.07	1.06	1.03	-	-	0.53	0.53	84	101	iTRAQ 4plex (K N-term)	F1:iTRAQ 4plex (K N-term):1000.00
91	181	D6H523	R.E(+144.10)FGVEAN(+.98)IGAPQVAYR.E	Y	Y	73.08	27.08	1864.9441	6.0	622.6591	69.52	8	F8:22269	SC-GWM-B5.raw	2	1.062E6	6.439E5	7.886E5	6.293E5	1.00	0.61	0.74	0.59	1.062E6	6.439E5	7.886E5	6.293E5	1.00	0.61	0.74	0.59	0	0.89	0.91	1.01	475	490	iTRAQ 4plex (K N-term); Deamidation (NQ)	E1:iTRAQ 4plex (K N-term):1000.00;N7:Deamidation (NQ):56.99
91	181	D6H523	R.R(+144.10)GVVLGM(+15.99)DDDGIGGK(+144.10).K	Y	Y	73.06	27.15	1791.9392	0.5	598.3206	40.35	5	F5:11721	SC-GWM-B2.raw	3	1.56E6	1.507E6	1.629E6	1.448E6	1.00	0.97	1.04	0.93	1.56E6	1.507E6	1.629E6	1.448E6	1.00	0.97	1.04	0.93	0	0.24	0.10	0.13	635	649	iTRAQ 4plex (K N-term); Oxidation (M)	R1:iTRAQ 4plex (K N-term):1000.00;M7:Oxidation (M):1000.00;K15:iTRAQ 4plex (K N-term):1000.00
91	181	D6H523	K.K(+144.10)(+144.10)YSEAPAHIAAAVTEAR.K	Y	Y	72.09	27.09	2072.1257	3.3	1037.0736	51.07	12	F12:15414	SC-GWM-B9.raw	10	1.041E7	1.146E7	1.127E7	1.069E7	1.00	1.10	1.08	1.03	1.041E7	1.146E7	1.127E7	1.069E7	1.00	1.10	1.08	1.03	0	0.16	0.16	0.14	683	699	iTRAQ 4plex (K N-term)	K1:iTRAQ 4plex (K N-term):1000.00;K1:iTRAQ 4plex (K N-term):1000.00
91	181	D6H523	I.P(+144.10)PVQGVNPNTEEADSR.Q	Y	Y	72.07	27.02	1852.9037	-1.0	618.6412	34.17	10	F10:9398	SC-GWM-B7.raw	2	9.441E4	1.129E5	1.303E5	9.963E4	1.00	1.20	1.38	1.06	9.441E4	1.129E5	1.303E5	9.963E4	1.00	1.20	1.38	1.06	0	0.16	0.33	0.06	293	308	iTRAQ 4plex (K N-term)	P1:iTRAQ 4plex (K N-term):1000.00
91	181	D6H523	C.A(+144.10)VGGVQPQSETVWR.Q	Y	Y	71.69	27.10	1656.8705	0.3	829.4427	50.71	8	F8:15252	SC-GWM-B5.raw	1	1.474E5	1.028E5	1.4E5	8.8E4	1.00	0.70	0.95	0.60	1.474E5	1.028E5	1.4E5	8.8E4	1.00	0.70	0.95	0.60	-	-	-	-	115	128	iTRAQ 4plex (K N-term)	A1:iTRAQ 4plex (K N-term):1000.00
91	181	D6H523	R.Q(+144.10)NM(+15.99)IEAAAEASEELM(+15.99)DK(+144.10).Y	Y	Y	71.63	26.91	2199.0278	-2.6	734.0146	66.00	8	F8:20646	SC-GWM-B5.raw	1	2.034E5	1.911E5	2.196E5	1.694E5	1.00	0.94	1.08	0.83	2.034E5	1.911E5	2.196E5	1.694E5	1.00	0.94	1.08	0.83	0	0.12	0.04	0.06	220	236	iTRAQ 4plex (K N-term); Oxidation (M)	Q1:iTRAQ 4plex (K N-term):1000.00;M3:Oxidation (M):1000.00;M15:Oxidation (M):1000.00;K17:iTRAQ 4plex (K N-term):1000.00
91	181	D6H523	K.Y(+144.10)VGQLTFIR.V	Y	Y	68.88	26.54	1239.7097	-0.9	414.2435	68.53	10	F10:21926	SC-GWM-B7.raw	6	2.728E7	2.753E7	2.874E7	2.848E7	1.00	1.01	1.05	1.04	2.728E7	2.753E7	2.874E7	2.848E7	1.00	1.01	1.05	1.04	0	0.10	0.11	0.10	328	336	iTRAQ 4plex (K N-term)	Y1:iTRAQ 4plex (K N-term):1000.00
91	181	D6H523	R.D(+144.10)TLPNGIVAGYPVVDVR.I	Y	Y	67.96	26.06	1928.0488	0.6	965.0323	76.47	12	F12:24281	SC-GWM-B9.raw	3	2.203E6	2.343E6	2.485E6	2.897E6	1.00	1.06	1.13	1.32	2.203E6	2.343E6	2.485E6	2.897E6	1.00	1.06	1.13	1.32	0	0.14	0.10	0.22	555	571	iTRAQ 4plex (K N-term)	D1:iTRAQ 4plex (K N-term):1000.00
91	181	D6H523	R.M(+144.10)EFPEPVIHIAVEPK(+144.10).T	Y	Y	66.75	26.73	2023.1056	1.3	675.3767	79.45	3	F3:25771	SC-GWM-B11.raw	12	3.23E7	3.483E7	3.554E7	3.529E7	1.00	1.08	1.10	1.09	3.23E7	3.483E7	3.554E7	3.529E7	1.00	1.08	1.10	1.09	0	0.12	0.16	0.13	408	422	iTRAQ 4plex (K N-term)	M1:iTRAQ 4plex (K N-term):1000.00;K15:iTRAQ 4plex (K N-term):1000.00
91	181	D6H523	R.Q(+144.10)ASDEEK(+144.10)FSALAFK(+144.10).M	Y	Y	65.51	26.09	2002.0736	1.2	668.3660	61.68	7	F7:19187	SC-GWM-B4.raw	1	2.973E5	2.738E5	3.088E5	1.955E5	1.00	0.92	1.04	0.66	2.973E5	2.738E5	3.088E5	1.955E5	1.00	0.92	1.04	0.66	0	0.02	0.09	0.10	309	322	iTRAQ 4plex (K N-term)	Q1:iTRAQ 4plex (K N-term):1000.00;K7:iTRAQ 4plex (K N-term):1000.00;K14:iTRAQ 4plex (K N-term):1000.00
91	181	D6H523	R.L(+144.10)VQM(+15.99)TAADRTEIEEVR.A	Y	Y	64.69	26.07	2020.0381	-1.0	674.3527	49.04	5	F5:14778	SC-GWM-B2.raw	3	2.783E6	2.208E6	2.941E6	2.199E6	1.00	0.79	1.06	0.79	2.783E6	2.208E6	2.941E6	2.199E6	1.00	0.79	1.06	0.79	0	0.14	0.14	0.20	362	377	iTRAQ 4plex (K N-term); Oxidation (M)	L1:iTRAQ 4plex (K N-term):1000.00;M4:Oxidation (M):1000.00
91	181	D6H523	F.T(+144.10)YGDIPAELVETAEEWR.Q	Y	Y	64.16	25.76	2122.0339	-0.3	1062.0239	108.34	1	F1:35885	SC-GWM-B1.raw	2	1.929E5	2.368E5	2.247E5	2.538E5	1.00	1.23	1.16	1.32	1.929E5	2.368E5	2.247E5	2.538E5	1.00	1.23	1.16	1.32	0	0.21	0.12	0.22	203	219	iTRAQ 4plex (K N-term)	T1:iTRAQ 4plex (K N-term):1000.00
91	181	D6H523	R.A(+144.10)TYSMEFK(+144.10).K	Y	Y	64.08	31.28	1263.6412	-0.2	632.8278	49.33	6	F6:14833	SC-GWM-B3.raw	6	3.978E7	4.244E7	4.426E7	4.235E7	1.00	1.07	1.11	1.06	3.978E7	4.244E7	4.426E7	4.235E7	1.00	1.07	1.11	1.06	0	0.12	0.17	0.18	675	682	iTRAQ 4plex (K N-term)	A1:iTRAQ 4plex (K N-term):1000.00;K8:iTRAQ 4plex (K N-term):1000.00
91	181	D6H523	R.L(+144.10)VQMTAADR.T	Y	Y	63.10	26.21	1147.6141	1.5	574.8152	39.74	11	F11:11029	SC-GWM-B8.raw	1	2.131E7	2.938E7	2.51E7	2.72E7	1.00	1.38	1.18	1.28	2.131E7	2.938E7	2.51E7	2.72E7	1.00	1.38	1.18	1.28	0	0.15	0.08	0.14	362	370	iTRAQ 4plex (K N-term)	L1:iTRAQ 4plex (K N-term):1000.00
91	181	D6H523	R.M(+144.10)(+15.99)LDAVVELLPAPTDIPPVQ(+.98)GVNPNTEEADSR.Q	Y	Y	61.55	25.92	3447.7200	2.8	1150.2505	95.75	3	F3:31411	SC-GWM-B11.raw	4	1.081E5	9.987E4	1.202E5	1.131E5	1.00	0.92	1.11	1.05	1.081E5	9.987E4	1.202E5	1.131E5	1.00	0.92	1.11	1.05	0	0.54	0.34	0.50	278	308	iTRAQ 4plex (K N-term); Oxidation (M); Deamidation (NQ)	M1:iTRAQ 4plex (K N-term):1000.00;M1:Oxidation (M):1000.00;Q19:Deamidation (NQ):28.36
91	181	D6H523	R.A(+144.10)GDIAAAIGLK(+144.10).D	Y	Y	61.16	21.46	1286.7802	0.0	644.3973	68.09	5	F5:21590	SC-GWM-B2.raw	6	2.605E7	2.828E7	2.904E7	2.716E7	1.00	1.09	1.11	1.04	2.605E7	2.828E7	2.904E7	2.716E7	1.00	1.09	1.11	1.04	0	0.19	0.15	0.17	378	388	iTRAQ 4plex (K N-term)	A1:iTRAQ 4plex (K N-term):1000.00;K11:iTRAQ 4plex (K N-term):1000.00
91	181	D6H523	R.T(+144.10)DEESGQTIISGMGELHLEIIVDR.M	Y	Y	59.85	25.59	2785.3926	1.1	929.4725	119.47	11	F11:40361	SC-GWM-B8.raw	5	3.245E5	2.93E5	2.807E5	2.976E5	1.00	0.90	0.86	0.92	3.245E5	2.93E5	2.807E5	2.976E5	1.00	0.90	0.86	0.92	0	0.27	0.22	0.25	448	471	iTRAQ 4plex (K N-term)	T1:iTRAQ 4plex (K N-term):1000.00
91	181	D6H523	N.M(+144.10)IEAAAEASEELMDK(+144.10).Y	Y	Y	59.23	25.80	1924.9365	-1.8	642.6516	89.25	3	F3:29197	SC-GWM-B11.raw	2	4.818E5	6.259E5	5.674E5	5.382E5	1.00	1.30	1.18	1.12	4.818E5	6.259E5	5.674E5	5.382E5	1.00	1.30	1.18	1.12	0	0.15	0.19	0.12	222	236	iTRAQ 4plex (K N-term)	M1:iTRAQ 4plex (K N-term):1000.00;K15:iTRAQ 4plex (K N-term):1000.00
91	181	D6H523	K.S(+144.10)GDTVLN(+.98)SVK(+144.10).G	Y	Y	58.54	25.27	1307.7177	0.2	654.8662	33.40	11	F11:9048	SC-GWM-B8.raw	6	2.541E6	2.842E6	2.857E6	2.7E6	1.00	1.12	1.12	1.06	2.541E6	2.842E6	2.857E6	2.7E6	1.00	1.12	1.12	1.06	0	0.29	0.30	0.36	344	353	iTRAQ 4plex (K N-term); Deamidation (NQ)	S1:iTRAQ 4plex (K N-term):1000.00;N7:Deamidation (NQ):1000.00;K10:iTRAQ 4plex (K N-term):1000.00
91	181	D6H523	R.M(+144.10)EFPEPVIH.I	Y	Y	58.45	25.55	1241.6237	-1.2	621.8184	67.41	7	F7:21172	SC-GWM-B4.raw	1	1.738E5	2.065E5	2.006E5	1.988E5	1.00	1.19	1.15	1.14	1.738E5	2.065E5	2.006E5	1.988E5	1.00	1.19	1.15	1.14	-	-	-	-	408	416	iTRAQ 4plex (K N-term)	M1:iTRAQ 4plex (K N-term):1000.00
91	181	D6H523	K.S(+144.10)IIWNEADK(+144.10).G	Y	Y	56.74	29.13	1362.7386	-1.1	682.3759	52.57	4	F4:16170	SC-GWM-B12.raw	5	2.775E7	3.544E7	3.43E7	3.279E7	1.00	1.28	1.24	1.18	2.775E7	3.544E7	3.43E7	3.279E7	1.00	1.28	1.24	1.18	0	0.42	0.44	0.42	190	198	iTRAQ 4plex (K N-term)	S1:iTRAQ 4plex (K N-term):1000.00;K9:iTRAQ 4plex (K N-term):1000.00
91	181	D6H523	K.G(+144.10)IRDTLPN(+.98)GIVAGYPVVDVR.I	Y	Y	56.55	24.96	2255.2395	1.5	752.7549	74.04	2	F2:23714	SC-GWM-B10.raw	1	9.475E4	1.029E5	1.004E5	1E5	1.00	1.09	1.06	1.06	9.475E4	1.029E5	1.004E5	1E5	1.00	1.09	1.06	1.06	-	-	-	-	552	571	iTRAQ 4plex (K N-term); Deamidation (NQ)	G1:iTRAQ 4plex (K N-term):1000.00;N8:Deamidation (NQ):1000.00
91	181	D6H523	R.V(+144.10)LDGAVMVY.C	Y	Y	56.30	25.11	1109.5913	-0.1	555.8029	80.12	10	F10:26087	SC-GWM-B7.raw	4	1.921E6	1.818E6	2.106E6	1.596E6	1.00	0.95	1.10	0.83	1.921E6	1.818E6	2.106E6	1.596E6	1.00	0.95	1.10	0.83	0	0.35	0.15	0.30	105	113	iTRAQ 4plex (K N-term)	V1:iTRAQ 4plex (K N-term):1000.00
91	181	D6H523	K.G(+144.10)Q(+.98)YGHVVIEMEPMEPGGEGYEFIDEIK(+144.10).G	Y	Y	56.03	24.88	3341.5715	5.0	836.4043	96.31	6	F6:31738	SC-GWM-B3.raw	2	3.871E5	4.494E5	4.383E5	3.88E5	1.00	1.16	1.13	1.00	3.871E5	4.494E5	4.383E5	3.88E5	1.00	1.16	1.13	1.00	0	0.14	0.20	0.11	511	537	iTRAQ 4plex (K N-term); Deamidation (NQ)	G1:iTRAQ 4plex (K N-term):1000.00;Q2:Deamidation (NQ):1000.00;K27:iTRAQ 4plex (K N-term):1000.00
91	181	D6H523	R.Q(+144.10)ASPALLEPIMAVEVETPEEYM(+15.99)GDVMGDLN(+.98)R.R	Y	Y	55.32	24.98	3564.6794	2.5	1189.2367	105.80	8	F8:35258	SC-GWM-B5.raw	0	2.319E4	1.858E4	2.14E4	1.988E4	1.00	0.80	0.92	0.86	2.319E4	1.858E4	2.14E4	1.988E4	1.00	0.80	0.92	0.86	-	-	-	-	603	633	iTRAQ 4plex (K N-term); Oxidation (M); Deamidation (NQ)	Q1:iTRAQ 4plex (K N-term):1000.00;M22:Oxidation (M):0.00;N30:Deamidation (NQ):1000.00
91	181	D6H523	R.Q(+144.10)ASPALLEPIM(+15.99)AVEVETPEEYMGDVMGDLN(+.98)R.R	Y	Y	54.89	24.79	3564.6794	4.0	1189.2385	114.16	11	F11:38454	SC-GWM-B8.raw	1	6.952E4	6.37E4	5.879E4	6.725E4	1.00	0.92	0.85	0.97	6.952E4	6.37E4	5.879E4	6.725E4	1.00	0.92	0.85	0.97	0	0.01	0.33	0.20	603	633	iTRAQ 4plex (K N-term); Oxidation (M); Deamidation (NQ)	Q1:iTRAQ 4plex (K N-term):1000.00;M11:Oxidation (M):33.80;N30:Deamidation (NQ):1000.00
91	181	D6H523	R.T(+144.10)LAGEIQ(+.98)PMLC(+57.02)GSAFK(+144.10).N	Y	Y	54.12	24.86	2011.0361	-2.7	671.3508	82.59	4	F4:27108	SC-GWM-B12.raw	1	2.632E5	2.339E5	2.543E5	2.33E5	1.00	0.89	0.97	0.89	2.632E5	2.339E5	2.543E5	2.33E5	1.00	0.89	0.97	0.89	0	0.16	0.11	0.23	256	271	iTRAQ 4plex (K N-term); Deamidation (NQ); Carbamidomethylation	T1:iTRAQ 4plex (K N-term):1000.00;Q7:Deamidation (NQ):1000.00;C11:Carbamidomethylation:1000.00;K16:iTRAQ 4plex (K N-term):1000.00
91	181	D6H523	R.V(+144.10)LDGAVMVYC(+57.02)AVGGVQ(+.98)PQSETVWR.Q	Y	Y	54.07	24.90	2765.3638	4.1	922.7990	97.70	10	F10:32368	SC-GWM-B7.raw	0	9.632E4	1.182E5	1.787E5	1.221E5	1.00	1.23	1.86	1.27	9.632E4	1.182E5	1.787E5	1.221E5	1.00	1.23	1.86	1.27	-	-	-	-	105	128	iTRAQ 4plex (K N-term); Carbamidomethylation; Deamidation (NQ)	V1:iTRAQ 4plex (K N-term):1000.00;C10:Carbamidomethylation:1000.00;Q16:Deamidation (NQ):15.73
91	181	D6H523	R.E(+144.10)FIPSVDK(+144.10).G	Y	Y	53.56	27.01	1221.6848	1.2	408.2360	50.91	4	F4:15416	SC-GWM-B12.raw	6	5.414E7	5.743E7	6.206E7	5.768E7	1.00	1.06	1.15	1.07	5.414E7	5.743E7	6.206E7	5.768E7	1.00	1.06	1.15	1.07	0	0.11	0.15	0.16	544	551	iTRAQ 4plex (K N-term)	E1:iTRAQ 4plex (K N-term):1000.00;K8:iTRAQ 4plex (K N-term):1000.00
91	181	D6H523	R.K(+144.10)(+144.10)TPISLYR.N	Y	Y	52.86	24.74	1264.7747	-0.9	422.5984	36.89	9	F9:10232	SC-GWM-B6.raw	10	4.477E7	5.133E7	5.198E7	4.694E7	1.00	1.15	1.16	1.05	4.477E7	5.133E7	5.198E7	4.694E7	1.00	1.15	1.16	1.05	0	0.17	0.14	0.17	4	11	iTRAQ 4plex (K N-term)	K1:iTRAQ 4plex (K N-term):1000.00;K1:iTRAQ 4plex (K N-term):1000.00
91	181	D6H523	R.L(+144.10)VFGSYHDVDSSQLAFELAASQ(+.98)AFK(+144.10).E	Y	Y	51.25	24.66	3018.5217	3.9	755.6406	98.44	9	F9:32225	SC-GWM-B6.raw	1	1.799E5	2.456E5	2.455E5	2.721E5	1.00	1.37	1.37	1.51	1.799E5	2.456E5	2.455E5	2.721E5	1.00	1.37	1.37	1.51	0	0.01	0.04	0.06	574	598	iTRAQ 4plex (K N-term); Deamidation (NQ)	L1:iTRAQ 4plex (K N-term):1000.00;Q22:Deamidation (NQ):37.82;K25:iTRAQ 4plex (K N-term):1000.00
91	181	D6H523	F.E(+144.10)LAASQAFK(+144.10).E	Y	Y	51.23	24.41	1251.7067	1.8	626.8618	42.03	5	F5:12364	SC-GWM-B2.raw	2	5.509E5	6.308E5	5.987E5	5.507E5	1.00	1.15	1.09	1.00	5.509E5	6.308E5	5.987E5	5.507E5	1.00	1.15	1.09	1.00	0	0.12	0.09	0.15	590	598	iTRAQ 4plex (K N-term)	E1:iTRAQ 4plex (K N-term):1000.00;K9:iTRAQ 4plex (K N-term):1000.00
91	181	D6H523	K.F(+144.10)SALAFK(+144.10).M	Y	Y	51.05	56.82	1070.6367	1.5	536.3264	61.63	9	F9:19115	SC-GWM-B6.raw	4	6.699E7	6.601E7	6.785E7	6.492E7	1.00	0.99	1.01	0.97	6.699E7	6.601E7	6.785E7	6.492E7	1.00	0.99	1.01	0.97	0	0.16	0.13	0.12	316	322	iTRAQ 4plex (K N-term)	F1:iTRAQ 4plex (K N-term):1000.00;K7:iTRAQ 4plex (K N-term):1000.00
91	181	D6H523	R.V(+144.10)YSGVVK(+144.10).S	Y	Y	50.89	26.86	1038.6317	1.2	520.3237	33.84	9	F9:9150	SC-GWM-B6.raw	3	4.129E6	4.672E6	5.034E6	4.641E6	1.00	1.13	1.22	1.12	4.129E6	4.672E6	5.034E6	4.641E6	1.00	1.13	1.22	1.12	0	0.19	0.11	0.18	337	343	iTRAQ 4plex (K N-term)	V1:iTRAQ 4plex (K N-term):1000.00;K7:iTRAQ 4plex (K N-term):1000.00
91	181	D6H523	R.E(+144.10)FGVEANIGAPQ(+.98)VAYR.E	Y	Y	50.21	24.61	1864.9441	3.5	933.4825	70.69	8	F8:22606	SC-GWM-B5.raw	0	6.465E4	6.251E4	6.525E4	6.239E4	1.00	0.97	1.01	0.97	6.465E4	6.251E4	6.525E4	6.239E4	1.00	0.97	1.01	0.97	-	-	-	-	475	490	iTRAQ 4plex (K N-term); Deamidation (NQ)	E1:iTRAQ 4plex (K N-term):1000.00;Q12:Deamidation (NQ):0.00
91	181	D6H523	F.P(+144.10)EPVIHIAVEPK(+144.10).T	Y	Y	50.00	23.98	1615.9541	1.2	539.6593	51.27	7	F7:15491	SC-GWM-B4.raw	1	2.536E5	2.793E5	3.124E5	2.482E5	1.00	1.10	1.23	0.98	2.536E5	2.793E5	3.124E5	2.482E5	1.00	1.10	1.23	0.98	0	0.04	0.10	0.09	411	422	iTRAQ 4plex (K N-term)	P1:iTRAQ 4plex (K N-term):1000.00;K12:iTRAQ 4plex (K N-term):1000.00
91	181	D6H523	M.T(+144.10)AADRTEIEEVR.A	Y	Y	48.58	24.43	1532.7916	1.1	511.9384	30.45	6	F6:8209	SC-GWM-B3.raw	2	4.639E5	3.37E5	4.005E5	3.572E5	1.00	0.73	0.86	0.77	4.639E5	3.37E5	4.005E5	3.572E5	1.00	0.73	0.86	0.77	0	0.20	0.15	0.19	366	377	iTRAQ 4plex (K N-term)	T1:iTRAQ 4plex (K N-term):1000.00
91	181	D6H523	R.A(+144.10)TYSM(+15.99)EFK(+144.10).K	Y	Y	48.25	25.76	1279.6362	-1.5	640.8245	36.49	6	F6:10232	SC-GWM-B3.raw	2	5.093E6	5.056E6	5.596E6	4.803E6	1.00	0.99	1.10	0.94	5.093E6	5.056E6	5.596E6	4.803E6	1.00	0.99	1.10	0.94	0	0.09	0.09	0.06	675	682	iTRAQ 4plex (K N-term); Oxidation (M)	A1:iTRAQ 4plex (K N-term):1000.00;M5:Oxidation (M):1000.00;K8:iTRAQ 4plex (K N-term):1000.00
91	181	D6H523	R.A(+144.10)EVPLAEMFGY.S	Y	Y	47.98	24.10	1369.6709	-0.3	685.8425	107.28	12	F12:35405	SC-GWM-B9.raw	2	5.573E5	6.787E5	5.967E5	6.226E5	1.00	1.22	1.07	1.12	5.573E5	6.787E5	5.967E5	6.226E5	1.00	1.22	1.07	1.12	0	0.15	0.20	0.17	653	663	iTRAQ 4plex (K N-term)	A1:iTRAQ 4plex (K N-term):1000.00
91	181	D6H523	R.Q(+144.10)GAN(+.98)FFR.V	Y	Y	47.53	24.48	983.4946	-0.2	492.7545	44.26	6	F6:12882	SC-GWM-B3.raw	3	1.808E6	2.136E6	2.137E6	1.948E6	1.00	1.18	1.18	1.08	1.808E6	2.136E6	2.137E6	1.948E6	1.00	1.18	1.18	1.08	0	0.13	0.16	0.17	147	153	iTRAQ 4plex (K N-term); Deamidation (NQ)	Q1:iTRAQ 4plex (K N-term):1000.00;N4:Deamidation (NQ):1000.00
91	181	D6H523	R.Q(+144.10)GANFFR.V	Y	Y	47.47	24.23	982.5106	1.2	492.2632	39.26	12	F12:11423	SC-GWM-B9.raw	2	7.343E6	8.108E6	9.038E6	8.004E6	1.00	1.10	1.23	1.09	7.343E6	8.108E6	9.038E6	8.004E6	1.00	1.10	1.23	1.09	0	0.13	0.29	0.15	147	153	iTRAQ 4plex (K N-term)	Q1:iTRAQ 4plex (K N-term):1000.00
91	181	D6H523	K.T(+144.10)K(+144.10)ADQEK(+144.10).M	Y	Y	47.22	23.94	1250.7196	0.0	626.3671	15.80	7	F7:3607	SC-GWM-B4.raw	2	8.957E4	9.621E4	1.053E5	9.441E4	1.00	1.07	1.18	1.05	8.957E4	9.621E4	1.053E5	9.441E4	1.00	1.07	1.18	1.05	0	0.07	0.05	0.04	423	429	iTRAQ 4plex (K N-term)	T1:iTRAQ 4plex (K N-term):1000.00;K2:iTRAQ 4plex (K N-term):1000.00;K7:iTRAQ 4plex (K N-term):1000.00
91	181	D6H523	K.S(+144.10)IIWN(+.98)EADK(+144.10).G	Y	Y	46.72	24.05	1363.7227	-0.3	682.8684	55.70	12	F12:16869	SC-GWM-B9.raw	3	6.606E5	7.871E5	7.5E5	7.303E5	1.00	1.19	1.14	1.11	6.606E5	7.871E5	7.5E5	7.303E5	1.00	1.19	1.14	1.11	0	0.17	0.17	0.16	190	198	iTRAQ 4plex (K N-term); Deamidation (NQ)	S1:iTRAQ 4plex (K N-term):1000.00;N5:Deamidation (NQ):1000.00;K9:iTRAQ 4plex (K N-term):1000.00
91	181	D6H523	R.M(+144.10)LDAVVELLPA.P	Y	Y	46.04	23.59	1313.7386	0.2	657.8767	112.89	6	F6:37519	SC-GWM-B3.raw	1	2.845E4	2.254E4	3.102E4	2.122E4	1.00	0.79	1.09	0.75	2.845E4	2.254E4	3.102E4	2.122E4	1.00	0.79	1.09	0.75	-	-	-	-	278	288	iTRAQ 4plex (K N-term)	M1:iTRAQ 4plex (K N-term):1000.00
91	181	D6H523	R.T(+144.10)EIEEVR.A	Y	Y	45.80	24.06	1018.5416	-0.4	510.2779	28.39	5	F5:7727	SC-GWM-B2.raw	2	1.322E6	1.61E6	1.614E6	1.522E6	1.00	1.22	1.22	1.15	1.322E6	1.61E6	1.614E6	1.522E6	1.00	1.22	1.22	1.15	0	0.18	0.26	0.25	371	377	iTRAQ 4plex (K N-term)	T1:iTRAQ 4plex (K N-term):1000.00
91	181	D6H523	R.T(+144.10)DEESGQ(+.98)TIISGMGELHLEIIVDR.M	Y	Y	45.57	23.94	2786.3765	5.3	929.8043	119.79	12	F12:40018	SC-GWM-B9.raw	4	2.183E5	2.405E5	2.07E5	2.215E5	1.00	1.10	0.95	1.01	2.183E5	2.405E5	2.07E5	2.215E5	1.00	1.10	0.95	1.01	0	0.15	0.18	0.13	448	471	iTRAQ 4plex (K N-term); Deamidation (NQ)	T1:iTRAQ 4plex (K N-term):1000.00;Q7:Deamidation (NQ):1000.00
91	181	D6H523	R.L(+144.10)VQM(+15.99)TAADR.T	Y	Y	44.91	23.74	1163.6090	0.4	582.8120	27.02	11	F11:6794	SC-GWM-B8.raw	3	2.986E5	3.103E5	3.341E5	2.719E5	1.00	1.04	1.12	0.91	2.986E5	3.103E5	3.341E5	2.719E5	1.00	1.04	1.12	0.91	0	0.14	0.17	0.10	362	370	iTRAQ 4plex (K N-term); Oxidation (M)	L1:iTRAQ 4plex (K N-term):1000.00;M4:Oxidation (M):1000.00
91	181	D6H523	M.L(+144.10)C(+57.02)GSAFK(+144.10).N	Y	Y	44.70	24.56	1069.5834	0.9	535.7994	37.49	12	F12:10479	SC-GWM-B9.raw	1	2.884E6	2.714E6	3.376E6	2.409E6	1.00	0.94	1.17	0.84	2.884E6	2.714E6	3.376E6	2.409E6	1.00	0.94	1.17	0.84	0	0.10	0.16	0.12	265	271	iTRAQ 4plex (K N-term); Carbamidomethylation	L1:iTRAQ 4plex (K N-term):1000.00;C2:Carbamidomethylation:1000.00;K7:iTRAQ 4plex (K N-term):1000.00
91	181	D6H523	R.A(+144.10)N(+.98)PVPIVIPVGAEDSFTGVVDLLK(+144.10).M	Y	Y	44.25	23.41	2738.5349	4.7	685.6442	112.08	9	F9:36817	SC-GWM-B6.raw	0	5.85E4	5.854E4	6.165E4	5.87E4	1.00	1.00	1.05	1.00	5.85E4	5.854E4	6.165E4	5.87E4	1.00	1.00	1.05	1.00	-	-	-	-	164	187	iTRAQ 4plex (K N-term); Deamidation (NQ)	A1:iTRAQ 4plex (K N-term):1000.00;N2:Deamidation (NQ):1000.00;K24:iTRAQ 4plex (K N-term):1000.00
91	181	D6H523	R.M(+144.10)LDAVVELLPAPTD.I	Y	Y	43.80	23.29	1626.8660	-2.8	814.4380	111.17	6	F6:36956	SC-GWM-B3.raw	3	2.142E5	2.177E5	1.911E5	2.178E5	1.00	1.02	0.89	1.02	2.142E5	2.177E5	1.911E5	2.178E5	1.00	1.02	0.89	1.02	0	0.12	0.06	0.08	278	291	iTRAQ 4plex (K N-term)	M1:iTRAQ 4plex (K N-term):1000.00
91	181	D6H523	N.G(+144.10)IVAGYPVVDVR.I	Y	Y	43.19	23.96	1387.7944	-0.2	694.9044	63.33	2	F2:19750	SC-GWM-B10.raw	1	5.055E5	3.381E5	3.525E5	3.39E5	1.00	0.67	0.70	0.67	5.055E5	3.381E5	3.525E5	3.39E5	1.00	0.67	0.70	0.67	0	0.02	0.11	0.09	560	571	iTRAQ 4plex (K N-term)	G1:iTRAQ 4plex (K N-term):1000.00
91	181	D6H523	R.Q(+144.10)ASPALLEPIMAVEVETPEEYMGDVM(+15.99)GDLN(+.98)R.R	Y	Y	43.18	23.69	3564.6794	6.8	1189.2418	109.68	11	F11:36782	SC-GWM-B8.raw	0	2.103E4	1.725E4	2.203E4	1.852E4	1.00	0.82	1.05	0.88	2.103E4	1.725E4	2.203E4	1.852E4	1.00	0.82	1.05	0.88	-	-	-	-	603	633	iTRAQ 4plex (K N-term); Oxidation (M); Deamidation (NQ)	Q1:iTRAQ 4plex (K N-term):1000.00;M26:Oxidation (M):14.19;N30:Deamidation (NQ):1000.00
91	181	D6H523	K.M(+144.10)GIALNR.L	Y	Y	41.00	28.35	917.5239	1.2	459.7697	40.70	5	F5:12020	SC-GWM-B2.raw	2	2.039E7	2.351E7	2.342E7	2.446E7	1.00	1.15	1.15	1.20	2.039E7	2.351E7	2.342E7	2.446E7	1.00	1.15	1.15	1.20	0	0.18	0.17	0.25	430	436	iTRAQ 4plex (K N-term)	M1:iTRAQ 4plex (K N-term):1000.00
91	181	D6H523	R.N(+144.10)(+.98)IGISAHIDAGK(+144.10).T	Y	Y	40.68	23.27	1483.8237	6.8	742.9242	43.92	8	F8:12876	SC-GWM-B5.raw	0	1.625E5	1.752E5	1.695E5	1.896E5	1.00	1.08	1.04	1.17	1.625E5	1.752E5	1.695E5	1.896E5	1.00	1.08	1.04	1.17	-	-	-	-	12	23	iTRAQ 4plex (K N-term); Deamidation (NQ)	N1:iTRAQ 4plex (K N-term):1000.00;N1:Deamidation (NQ):1000.00;K12:iTRAQ 4plex (K N-term):1000.00
91	181	D6H523	R.V(+144.10)LDGAVM(+15.99)VY.C	Y	Y	40.63	23.40	1125.5862	0.3	563.8005	70.78	8	F8:22535	SC-GWM-B5.raw	2	4.865E5	4.682E5	5.145E5	4.328E5	1.00	0.96	1.06	0.89	4.865E5	4.682E5	5.145E5	4.328E5	1.00	0.96	1.06	0.89	0	0.05	0.03	0.06	105	113	iTRAQ 4plex (K N-term); Oxidation (M)	V1:iTRAQ 4plex (K N-term):1000.00;M7:Oxidation (M):1000.00
91	181	D6H523	R.G(+144.10)ITITSAAVTSY.W	Y	Y	39.76	23.29	1326.7153	-1.8	664.3638	70.46	12	F12:22230	SC-GWM-B9.raw	2	2.624E5	2.835E5	2.109E5	2.389E5	1.00	1.08	0.80	0.91	2.624E5	2.835E5	2.109E5	2.389E5	1.00	1.08	0.80	0.91	0	0.16	0.10	0.26	60	71	iTRAQ 4plex (K N-term)	G1:iTRAQ 4plex (K N-term):1000.00
91	181	D6H523	R.T(+144.10)LAGEIQ(+.98)PM(+15.99)LC(+57.02)GSAFK(+144.10).N	Y	Y	39.71	22.79	2027.0311	4.7	676.6875	69.50	4	F4:22284	SC-GWM-B12.raw	0	1.412E5	1.107E5	1.157E5	9.928E4	1.00	0.78	0.82	0.70	1.412E5	1.107E5	1.157E5	9.928E4	1.00	0.78	0.82	0.70	-	-	-	-	256	271	iTRAQ 4plex (K N-term); Deamidation (NQ); Oxidation (M); Carbamidomethylation	T1:iTRAQ 4plex (K N-term):1000.00;Q7:Deamidation (NQ):1000.00;M9:Oxidation (M):1000.00;C11:Carbamidomethylation:1000.00;K16:iTRAQ 4plex (K N-term):1000.00
91	181	D6H523	R.T(+144.10)LAGEIQPM.L	Y	Y	39.66	24.93	1102.5814	0.6	552.2983	64.07	1	F1:19968	SC-GWM-B1.raw	1	2.976E6	3.786E6	3.88E6	3.221E6	1.00	1.27	1.30	1.08	2.976E6	3.786E6	3.88E6	3.221E6	1.00	1.27	1.30	1.08	0	0.16	0.09	0.06	256	264	iTRAQ 4plex (K N-term)	T1:iTRAQ 4plex (K N-term):1000.00
91	181	D6H523	R.M(+144.10)LDAVVELLPAPTDI.P	Y	Y	39.13	23.00	1739.9501	0.2	580.9907	117.58	6	F6:39219	SC-GWM-B3.raw	1	4.858E4	6.288E4	6.044E4	5.72E4	1.00	1.29	1.24	1.18	4.858E4	6.288E4	6.044E4	5.72E4	1.00	1.29	1.24	1.18	-	-	-	-	278	292	iTRAQ 4plex (K N-term)	M1:iTRAQ 4plex (K N-term):1000.00
91	181	D6H523	K.G(+144.10)Q(+.98)YGHVVIEMEPM(+15.99)EPGGEGYEFIDEIK(+144.10).G	Y	Y	38.60	22.77	3357.5664	6.5	840.4043	85.47	4	F4:28186	SC-GWM-B12.raw	2	2.838E5	3.676E5	3.503E5	3.699E5	1.00	1.30	1.23	1.30	2.838E5	3.676E5	3.503E5	3.699E5	1.00	1.30	1.23	1.30	0	0.25	0.28	0.27	511	537	iTRAQ 4plex (K N-term); Deamidation (NQ); Oxidation (M)	G1:iTRAQ 4plex (K N-term):1000.00;Q2:Deamidation (NQ):1000.00;M13:Oxidation (M):0.00;K27:iTRAQ 4plex (K N-term):1000.00
91	181	D6H523	E.P(+144.10)MEPGGEGYEFIDEIK(+144.10).G	Y	Y	38.05	23.52	2098.0171	-5.2	700.3427	79.38	2	F2:25698	SC-GWM-B10.raw	0	9.11E4	8.046E4	9.702E4	7.871E4	1.00	0.88	1.06	0.86	9.11E4	8.046E4	9.702E4	7.871E4	1.00	0.88	1.06	0.86	-	-	-	-	522	537	iTRAQ 4plex (K N-term)	P1:iTRAQ 4plex (K N-term):1000.00;K16:iTRAQ 4plex (K N-term):1000.00
91	181	D6H523	K.T(+144.10)PISLYR.N	Y	Y	37.24	22.65	992.5776	2.3	497.2972	47.02	1	F1:14195	SC-GWM-B1.raw	2	2.362E6	2.621E6	2.497E6	2.503E6	1.00	1.11	1.06	1.06	2.362E6	2.621E6	2.497E6	2.503E6	1.00	1.11	1.06	1.06	0	0.13	0.07	0.21	5	11	iTRAQ 4plex (K N-term)	T1:iTRAQ 4plex (K N-term):1000.00
91	181	D6H523	R.L(+144.10)VFGSYHDVDSSQ(+.98)LAFELAASQ(+.98)AFK(+144.10).E	Y	Y	37.14	22.84	3019.5059	0.7	1007.5099	108.68	8	F8:36289	SC-GWM-B5.raw	2	1.832E5	9.871E4	9.36E4	9.988E4	1.00	0.54	0.51	0.55	1.832E5	9.871E4	9.36E4	9.988E4	1.00	0.54	0.51	0.55	0	1.05	1.10	1.08	574	598	iTRAQ 4plex (K N-term); Deamidation (NQ)	L1:iTRAQ 4plex (K N-term):1000.00;Q13:Deamidation (NQ):1000.00;Q22:Deamidation (NQ):1000.00;K25:iTRAQ 4plex (K N-term):1000.00
91	181	D6H523	R.T(+144.10)LAGEIQPML.C	Y	Y	36.88	22.71	1215.6655	-0.1	608.8400	83.12	8	F8:27107	SC-GWM-B5.raw	0	7.039E4	8.191E4	8.12E4	7.746E4	1.00	1.16	1.15	1.10	7.039E4	8.191E4	8.12E4	7.746E4	1.00	1.16	1.15	1.10	-	-	-	-	256	265	iTRAQ 4plex (K N-term)	T1:iTRAQ 4plex (K N-term):1000.00
91	181	D6H523	R.A(+144.10)NPVPIVIPVGA.E	Y	Y	36.37	22.44	1289.7828	-0.4	645.8984	80.94	8	F8:26262	SC-GWM-B5.raw	1	3.311E5	3.774E5	3.879E5	3.801E5	1.00	1.14	1.17	1.15	3.311E5	3.774E5	3.879E5	3.801E5	1.00	1.14	1.17	1.15	-	-	-	-	164	175	iTRAQ 4plex (K N-term)	A1:iTRAQ 4plex (K N-term):1000.00
91	181	D6H523	R.M(+144.10)LDAVVELLPAPTDIPPVQGVNPN(+.98)TEEADSR.Q	Y	Y	35.91	22.68	3431.7251	-3.1	858.9359	108.74	4	F4:36729	SC-GWM-B12.raw	0	2.694E4	3.274E4	2.872E4	3.883E4	1.00	1.22	1.07	1.44	2.694E4	3.274E4	2.872E4	3.883E4	1.00	1.22	1.07	1.44	-	-	-	-	278	308	iTRAQ 4plex (K N-term); Deamidation (NQ)	M1:iTRAQ 4plex (K N-term):1000.00;N24:Deamidation (NQ):20.41
91	181	D6H523	R.Q(+144.10)(+.98)ASPALLEPIM(+15.99)AVEVETPEEYMGDVMGDLNR.R	Y	Y	35.53	22.59	3564.6794	6.8	892.1832	114.00	11	F11:38357	SC-GWM-B8.raw	0	3.763E4	4.933E4	4.088E4	4.381E4	1.00	1.31	1.09	1.16	3.763E4	4.933E4	4.088E4	4.381E4	1.00	1.31	1.09	1.16	-	-	-	-	603	633	iTRAQ 4plex (K N-term); Deamidation (NQ); Oxidation (M)	Q1:iTRAQ 4plex (K N-term):1000.00;Q1:Deamidation (NQ):24.74;M11:Oxidation (M):19.79
91	181	D6H523	L.V(+144.10)QM(+15.99)TAADRTEIEEVR.A	Y	Y	35.17	22.55	1906.9540	3.0	636.6605	36.64	9	F9:10123	SC-GWM-B6.raw	0	5.867E4	5.647E4	6.159E4	4.384E4	1.00	0.96	1.05	0.75	5.867E4	5.647E4	6.159E4	4.384E4	1.00	0.96	1.05	0.75	-	-	-	-	363	377	iTRAQ 4plex (K N-term); Oxidation (M)	V1:iTRAQ 4plex (K N-term):1000.00;M3:Oxidation (M):1000.00
91	181	D6H523	R.F(+144.10)N(+.98)IIDTPGHVDFTVEVER.S	Y	Y	35.06	22.42	2232.1184	6.1	745.0513	93.03	4	F4:30965	SC-GWM-B12.raw	4	3.083E5	3.02E5	2.967E5	3.136E5	1.00	0.98	0.96	1.02	3.083E5	3.02E5	2.967E5	3.136E5	1.00	0.98	0.96	1.02	0	0.09	0.05	0.09	84	101	iTRAQ 4plex (K N-term); Deamidation (NQ)	F1:iTRAQ 4plex (K N-term):1000.00;N2:Deamidation (NQ):1000.00
91	181	D6H523	R.E(+144.10)FIPSVD.K	Y	Y	35.06	22.73	949.4878	2.9	475.7525	65.35	4	F4:20712	SC-GWM-B12.raw	0	1.225E5	1.376E5	1.538E5	1.353E5	1.00	1.12	1.26	1.10	1.225E5	1.376E5	1.538E5	1.353E5	1.00	1.12	1.26	1.10	-	-	-	-	544	550	iTRAQ 4plex (K N-term)	E1:iTRAQ 4plex (K N-term):1000.00
91	181	D6H523	K.G(+144.10)Q(+.98)YGHVVIEM(+15.99)EPMEPGGEGYEFIDEIK(+144.10).G	Y	Y	33.71	22.52	3357.5664	5.7	840.4037	84.92	5	F5:27849	SC-GWM-B2.raw	2	3.312E5	3.596E5	3.503E5	3.75E5	1.00	1.09	1.06	1.13	3.312E5	3.596E5	3.503E5	3.75E5	1.00	1.09	1.06	1.13	0	0.13	0.08	0.12	511	537	iTRAQ 4plex (K N-term); Deamidation (NQ); Oxidation (M)	G1:iTRAQ 4plex (K N-term):1000.00;Q2:Deamidation (NQ):1000.00;M10:Oxidation (M):5.77;K27:iTRAQ 4plex (K N-term):1000.00
91	181	D6H523	R.T(+144.10)LAGEIQPM(+15.99).L	Y	Y	33.57	23.02	1118.5763	2.4	560.2968	50.27	1	F1:15006	SC-GWM-B1.raw	2	7.782E5	8.341E5	8.587E5	8.566E5	1.00	1.07	1.10	1.10	7.782E5	8.341E5	8.587E5	8.566E5	1.00	1.07	1.10	1.10	0	0.03	0.02	0.10	256	264	iTRAQ 4plex (K N-term); Oxidation (M)	T1:iTRAQ 4plex (K N-term):1000.00;M9:Oxidation (M):1000.00
91	181	D6H523	P.V(+144.10)IHIAVEPK(+144.10).T	Y	Y	33.21	22.29	1292.8059	-0.7	431.9423	43.26	2	F2:12484	SC-GWM-B10.raw	1	1.616E5	1.577E5	2.05E5	1.43E5	1.00	0.98	1.27	0.89	1.616E5	1.577E5	2.05E5	1.43E5	1.00	0.98	1.27	0.89	-	-	-	-	414	422	iTRAQ 4plex (K N-term)	V1:iTRAQ 4plex (K N-term):1000.00;K9:iTRAQ 4plex (K N-term):1000.00
91	181	D6H523	N.I(+144.10)GAPQVAYR.E	Y	Y	32.88	22.14	1117.6366	0.1	559.8256	42.98	3	F3:12494	SC-GWM-B11.raw	0	2.168E5	2.254E5	2.26E5	2.072E5	1.00	1.04	1.04	0.96	2.168E5	2.254E5	2.26E5	2.072E5	1.00	1.04	1.04	0.96	-	-	-	-	482	490	iTRAQ 4plex (K N-term)	I1:iTRAQ 4plex (K N-term):1000.00
91	181	D6H523	K.L(+144.10)GEVHDGAATTDYMEQEQERG.I	Y	Y	32.15	22.40	2479.1042	-1.4	620.7825	33.10	8	F8:9192	SC-GWM-B5.raw	2	6.135E5	5.531E5	6.868E5	5.753E5	1.00	0.90	1.12	0.94	6.135E5	5.531E5	6.868E5	5.753E5	1.00	0.90	1.12	0.94	0	0.12	0.12	0.13	40	60	iTRAQ 4plex (K N-term)	L1:iTRAQ 4plex (K N-term):1000.00
91	181	D6H523	I.P(+144.10)PVQGVN(+.98)PN(+.98)TEEADSR.Q	Y	Y	31.91	22.18	1854.8717	4.8	619.3008	33.98	10	F10:9398	SC-GWM-B7.raw	1	6.852E4	7.673E4	8.167E4	7.048E4	1.00	1.12	1.19	1.03	6.852E4	7.673E4	8.167E4	7.048E4	1.00	1.12	1.19	1.03	-	-	-	-	293	308	iTRAQ 4plex (K N-term); Deamidation (NQ)	P1:iTRAQ 4plex (K N-term):1000.00;N7:Deamidation (NQ):38.16;N9:Deamidation (NQ):27.25
91	181	D6H523	K.Y(+144.10)VGQLTF.I	Y	Y	30.90	23.06	970.5245	0.5	486.2698	78.30	3	F3:25204	SC-GWM-B11.raw	3	2.009E6	3.185E6	2.657E6	2.558E6	1.00	1.59	1.32	1.27	2.009E6	3.185E6	2.657E6	2.558E6	1.00	1.59	1.32	1.27	0	0.29	0.39	0.43	328	334	iTRAQ 4plex (K N-term)	Y1:iTRAQ 4plex (K N-term):1000.00
91	181	D6H523	R.L(+144.10)AK(+144.10)EDPSFR.V	Y	Y	30.16	21.98	1349.7546	-1.5	450.9248	34.36	5	F5:9730	SC-GWM-B2.raw	0	2.427E5	2.825E5	2.873E5	1.761E5	1.00	1.16	1.18	0.73	2.427E5	2.825E5	2.873E5	1.761E5	1.00	1.16	1.18	0.73	-	-	-	-	437	445	iTRAQ 4plex (K N-term)	L1:iTRAQ 4plex (K N-term):1000.00;K3:iTRAQ 4plex (K N-term):1000.00
91	181	D6H523	V.P(+144.10)IVIPVGAEDSFTGVVDLLK(+144.10).M	Y	Y	30.13	21.94	2356.3496	-3.4	786.4545	108.64	7	F7:36039	SC-GWM-B4.raw	1	8.212E4	8.758E4	9.552E4	8.03E4	1.00	1.07	1.16	0.98	8.212E4	8.758E4	9.552E4	8.03E4	1.00	1.07	1.16	0.98	-	-	-	-	168	187	iTRAQ 4plex (K N-term)	P1:iTRAQ 4plex (K N-term):1000.00;K20:iTRAQ 4plex (K N-term):1000.00
91	181	D6H523	K.M(+144.10)(+15.99)GIALNR.L	Y	Y	29.48	21.59	933.5188	1.2	467.7672	27.77	5	F5:7208	SC-GWM-B2.raw	2	7.053E5	8.12E5	8.458E5	9.106E5	1.00	1.15	1.20	1.29	7.053E5	8.12E5	8.458E5	9.106E5	1.00	1.15	1.20	1.29	0	0.05	0.06	0.28	430	436	iTRAQ 4plex (K N-term); Oxidation (M)	M1:iTRAQ 4plex (K N-term):1000.00;M1:Oxidation (M):1000.00
91	181	D6H523	R.M(+144.10)LDAVVELLPAPTDIPPVQGVN(+.98)PNTEEADSR.Q	Y	Y	28.27	21.48	3431.7251	3.3	687.3546	109.35	6	F6:36290	SC-GWM-B3.raw	2	1.087E5	1.035E5	1.048E5	9.591E4	1.00	0.95	0.96	0.88	1.087E5	1.035E5	1.048E5	9.591E4	1.00	0.95	0.96	0.88	0	0.01	0.04	0.04	278	308	iTRAQ 4plex (K N-term); Deamidation (NQ)	M1:iTRAQ 4plex (K N-term):1000.00;N22:Deamidation (NQ):0.00
91	181	D6H523	R.E(+144.10)FGVEAN.I	Y	Y	27.26	21.53	908.4361	2.6	455.2265	41.57	7	F7:12122	SC-GWM-B4.raw	1	1.832E5	2.145E5	1.927E5	1.841E5	1.00	1.17	1.05	1.00	1.832E5	2.145E5	1.927E5	1.841E5	1.00	1.17	1.05	1.00	-	-	-	-	475	481	iTRAQ 4plex (K N-term)	E1:iTRAQ 4plex (K N-term):1000.00
91	181	D6H523	K.M(+144.10)GIALN(+.98)R.L	Y	Y	26.52	21.44	918.5079	1.0	460.2617	44.24	10	F10:13105	SC-GWM-B7.raw	1	3.28E5	3.655E5	3.453E5	3.184E5	1.00	1.11	1.05	0.97	3.28E5	3.655E5	3.453E5	3.184E5	1.00	1.11	1.05	0.97	-	-	-	-	430	436	iTRAQ 4plex (K N-term); Deamidation (NQ)	M1:iTRAQ 4plex (K N-term):1000.00;N6:Deamidation (NQ):1000.00
91	181	D6H523	R.Q(+144.10)(+.98)GANFFR.V	Y	Y	26.00	21.52	983.4946	0.6	492.7549	47.14	6	F6:13921	SC-GWM-B3.raw	1	3.209E5	3.453E5	3.229E5	3.58E5	1.00	1.08	1.01	1.12	3.209E5	3.453E5	3.229E5	3.58E5	1.00	1.08	1.01	1.12	-	-	-	-	147	153	iTRAQ 4plex (K N-term); Deamidation (NQ)	Q1:iTRAQ 4plex (K N-term):1000.00;Q1:Deamidation (NQ):14.84
91	181	D6H523	R.R(+144.10)GVVLGM(+15.99)DDDGIGGK(+144.10)K(+144.10).V	Y	Y	25.96	21.43	2064.1362	-0.6	689.0522	36.44	5	F5:10430	SC-GWM-B2.raw	1	9.623E4	8.513E4	9.261E4	8.274E4	1.00	0.88	0.96	0.86	9.623E4	8.513E4	9.261E4	8.274E4	1.00	0.88	0.96	0.86	-	-	-	-	635	650	iTRAQ 4plex (K N-term); Oxidation (M)	R1:iTRAQ 4plex (K N-term):1000.00;M7:Oxidation (M):1000.00;K15:iTRAQ 4plex (K N-term):1000.00;K16:iTRAQ 4plex (K N-term):1000.00
91	181	D6H523	K.G(+144.10)TTFTYGDIPAELVETA.E	Y	Y	24.91	21.31	1927.9536	1.1	964.9851	98.02	5	F5:32667	SC-GWM-B2.raw	0	3.991E4	4.308E4	4.081E4	3.733E4	1.00	1.08	1.02	0.94	3.991E4	4.308E4	4.081E4	3.733E4	1.00	1.08	1.02	0.94	-	-	-	-	199	215	iTRAQ 4plex (K N-term)	G1:iTRAQ 4plex (K N-term):1000.00
91	181	D6H523	R.L(+144.10)VQ(+.98)MTAADRTEIEEVR.A	Y	Y	24.82	21.16	2005.0271	2.7	669.3514	63.76	5	F5:20145	SC-GWM-B2.raw	1	1.714E5	1.601E5	1.636E5	1.426E5	1.00	0.93	0.95	0.83	1.714E5	1.601E5	1.636E5	1.426E5	1.00	0.93	0.95	0.83	-	-	-	-	362	377	iTRAQ 4plex (K N-term); Deamidation (NQ)	L1:iTRAQ 4plex (K N-term):1000.00;Q3:Deamidation (NQ):1000.00
91	181	D6H523	E.P(+144.10)VIHIAVEPK(+144.10).T	Y	Y	23.41	21.16	1389.8588	-0.3	464.2934	45.44	11	F11:13427	SC-GWM-B8.raw	1	1.178E5	1.279E5	1.372E5	1.137E5	1.00	1.09	1.16	0.97	1.178E5	1.279E5	1.372E5	1.137E5	1.00	1.09	1.16	0.97	-	-	-	-	413	422	iTRAQ 4plex (K N-term)	P1:iTRAQ 4plex (K N-term):1000.00;K10:iTRAQ 4plex (K N-term):1000.00
91	181	D6H523	R.Q(+144.10)(+.98)GAN(+.98)FFR.V	Y	Y	23.38	20.88	984.4786	-2.4	493.2454	46.64	6	F6:13637	SC-GWM-B3.raw	1	2.251E5	2.473E5	2.465E5	2.263E5	1.00	1.10	1.09	1.01	2.251E5	2.473E5	2.465E5	2.263E5	1.00	1.10	1.09	1.01	-	-	-	-	147	153	iTRAQ 4plex (K N-term); Deamidation (NQ)	Q1:iTRAQ 4plex (K N-term):1000.00;Q1:Deamidation (NQ):1000.00;N4:Deamidation (NQ):1000.00
91	181	D6H523	K.M(+144.10)(+15.99)LN(+.98)DK(+144.10)YVGQLTFIR.V	Y	Y	23.18	20.84	2002.0801	2.3	668.3688	70.45	4	F4:22659	SC-GWM-B12.raw	0	1.099E5	1.181E5	1.209E5	1.171E5	1.00	1.07	1.10	1.07	1.099E5	1.181E5	1.209E5	1.171E5	1.00	1.07	1.10	1.07	-	-	-	-	323	336	iTRAQ 4plex (K N-term); Oxidation (M); Deamidation (NQ)	M1:iTRAQ 4plex (K N-term):1000.00;M1:Oxidation (M):1000.00;N3:Deamidation (NQ):71.27;K5:iTRAQ 4plex (K N-term):1000.00
91	181	D6H523	R.T(+144.10)LAGEIQ(+.98)PM(+15.99)LC(+57.02)GSAFK(+144.10)NK(+144.10).G	Y	Y	23.07	21.06	2413.2710	-5.0	805.4269	62.32	5	F5:19613	SC-GWM-B2.raw	1	7.378E4	8.183E4	8.184E4	8.054E4	1.00	1.11	1.11	1.09	7.378E4	8.183E4	8.184E4	8.054E4	1.00	1.11	1.11	1.09	-	-	-	-	256	273	iTRAQ 4plex (K N-term); Deamidation (NQ); Oxidation (M); Carbamidomethylation	T1:iTRAQ 4plex (K N-term):1000.00;Q7:Deamidation (NQ):9.21;M9:Oxidation (M):1000.00;C11:Carbamidomethylation:1000.00;K16:iTRAQ 4plex (K N-term):1000.00;K18:iTRAQ 4plex (K N-term):1000.00
91	181	D6H523	K.G(+144.10)QYGHVVIEMEPMEPGGEGYEFIDEIK(+144.10)G.G	Y	Y	22.29	21.19	3397.6089	2.2	850.4114	86.17	4	F4:28614	SC-GWM-B12.raw	2	1.657E5	1.607E5	1.662E5	1.73E5	1.00	0.97	1.00	1.04	1.657E5	1.607E5	1.662E5	1.73E5	1.00	0.97	1.00	1.04	0	0	0	0	511	538	iTRAQ 4plex (K N-term)	G1:iTRAQ 4plex (K N-term):1000.00;K27:iTRAQ 4plex (K N-term):1000.00
91	181	D6H523	R.V(+144.10)LDGAVM(+15.99)VYC(+57.02)AVGGVQ(+.98)PQSETVWR.Q	Y	Y	20.51	20.87	2781.3586	4.1	696.3498	89.03	9	F9:28837	SC-GWM-B6.raw	0	1.518E5	1.317E5	1.436E5	1.333E5	1.00	0.87	0.95	0.88	1.518E5	1.317E5	1.436E5	1.333E5	1.00	0.87	0.95	0.88	-	-	-	-	105	128	iTRAQ 4plex (K N-term); Oxidation (M); Carbamidomethylation; Deamidation (NQ)	V1:iTRAQ 4plex (K N-term):1000.00;M7:Oxidation (M):1000.00;C10:Carbamidomethylation:1000.00;Q16:Deamidation (NQ):15.73
91	182	A0A1D3HLN7	R.Q(+144.10)ASPALLEPIMAVEVETPEEYMGDVMGDLNR.R	Y	Y	133.19	34.70	3547.7007	-2.0	1183.5718	117.07	11	F11:39470	SC-GWM-B8.raw	2	4.536E5	5.634E5	5.651E5	5.145E5	1.00	1.24	1.25	1.13	4.536E5	5.634E5	5.651E5	5.145E5	1.00	1.24	1.25	1.13	0	0.03	0.06	0.09	603	633	iTRAQ 4plex (K N-term)	Q1:iTRAQ 4plex (K N-term):1000.00
91	182	A0A1D3HLN7	K.S(+144.10)IIWNEADK(+144.10)GTTFTYGDIPAELVETAEEWR.Q	Y	Y	132.77	34.58	3728.8452	2.9	1243.9592	116.45	11	F11:39242	SC-GWM-B8.raw	3	6.081E5	5.13E5	5.867E5	5.562E5	1.00	0.84	0.96	0.91	6.081E5	5.13E5	5.867E5	5.562E5	1.00	0.84	0.96	0.91	0	0.21	0.08	0.12	190	219	iTRAQ 4plex (K N-term)	S1:iTRAQ 4plex (K N-term):1000.00;K9:iTRAQ 4plex (K N-term):1000.00
91	182	A0A1D3HLN7	R.A(+144.10)NPVPIVIPVGAEDSFTGVVDLLK(+144.10).M	Y	Y	118.22	32.47	2737.5508	-0.2	913.5240	111.55	9	F9:36538	SC-GWM-B6.raw	27	2.25E7	2.494E7	2.473E7	2.314E7	1.00	1.11	1.10	1.03	2.25E7	2.494E7	2.473E7	2.314E7	1.00	1.11	1.10	1.03	0	0.17	0.17	0.17	164	187	iTRAQ 4plex (K N-term)	A1:iTRAQ 4plex (K N-term):1000.00;K24:iTRAQ 4plex (K N-term):1000.00
91	182	A0A1D3HLN7	R.M(+144.10)LDAVVELLPAPTDIPPVQGVNPNTEEADSR.Q	Y	Y	115.81	32.23	3430.7412	0.8	1144.5886	107.09	6	F6:35869	SC-GWM-B3.raw	4	1.54E6	1.818E6	1.572E6	1.726E6	1.00	1.18	1.02	1.12	1.54E6	1.818E6	1.572E6	1.726E6	1.00	1.18	1.02	1.12	0	0.18	0.15	0.18	278	308	iTRAQ 4plex (K N-term)	M1:iTRAQ 4plex (K N-term):1000.00
91	182	A0A1D3HLN7	R.Q(+144.10)ASPALLEPIM(+15.99)AVEVETPEEYMGDVMGDLNR.R	Y	Y	114.54	32.07	3563.6956	-0.4	1188.9053	113.30	9	F9:37250	SC-GWM-B6.raw	5	4.944E5	5.018E5	4.574E5	4.92E5	1.00	1.01	0.93	1.00	4.944E5	5.018E5	4.574E5	4.92E5	1.00	1.01	0.93	1.00	0	0.21	0.19	0.14	603	633	iTRAQ 4plex (K N-term); Oxidation (M)	Q1:iTRAQ 4plex (K N-term):1000.00;M11:Oxidation (M):71.87
91	182	A0A1D3HLN7	K.G(+144.10)TTFTYGDIPAELVETAEEWR.Q	Y	Y	112.78	32.64	2528.2192	0.1	843.7471	116.75	7	F7:38947	SC-GWM-B4.raw	7	2.104E6	2.659E6	2.521E6	2.736E6	1.00	1.26	1.20	1.30	2.104E6	2.659E6	2.521E6	2.736E6	1.00	1.26	1.20	1.30	0	0.23	0.15	0.30	199	219	iTRAQ 4plex (K N-term)	G1:iTRAQ 4plex (K N-term):1000.00
91	182	A0A1D3HLN7	K.L(+144.10)GEVHDGAATTDYMEQEQER.G	Y	Y	111.58	32.08	2422.0828	-1.3	808.3672	48.12	9	F9:14307	SC-GWM-B6.raw	7	1.76E6	2.108E6	1.891E6	2.031E6	1.00	1.20	1.07	1.15	1.76E6	2.108E6	1.891E6	2.031E6	1.00	1.20	1.07	1.15	0	0.18	0.26	0.27	40	59	iTRAQ 4plex (K N-term)	L1:iTRAQ 4plex (K N-term):1000.00
91	182	A0A1D3HLN7	R.L(+144.10)VFGSYHDVDSSQLAFELAASQAFK(+144.10).E	Y	Y	102.64	30.68	3017.5378	1.1	1006.8543	101.12	8	F8:33721	SC-GWM-B5.raw	55	8.426E6	1.024E7	9.438E6	1.102E7	1.00	1.22	1.12	1.31	8.426E6	1.024E7	9.438E6	1.102E7	1.00	1.22	1.12	1.31	0	0.29	0.27	0.29	574	598	iTRAQ 4plex (K N-term)	L1:iTRAQ 4plex (K N-term):1000.00;K25:iTRAQ 4plex (K N-term):1000.00
91	182	A0A1D3HLN7	K.L(+144.10)GEVHDGAATTDYM(+15.99)EQEQER.G	Y	Y	101.63	30.70	2438.0776	-0.9	813.6991	40.01	7	F7:11592	SC-GWM-B4.raw	5	7.641E5	7.279E5	7.81E5	7.249E5	1.00	0.95	1.02	0.95	7.641E5	7.279E5	7.81E5	7.249E5	1.00	0.95	1.02	0.95	0	0.30	0.13	0.30	40	59	iTRAQ 4plex (K N-term); Oxidation (M)	L1:iTRAQ 4plex (K N-term):1000.00;M14:Oxidation (M):1000.00
91	182	A0A1D3HLN7	R.V(+144.10)LDGAVM(+15.99)VYC(+57.02)AVGGVQPQSETVWR.Q	Y	Y	100.55	30.14	2780.3748	1.4	927.8002	89.30	9	F9:29040	SC-GWM-B6.raw	2	2.765E5	2.244E5	2.598E5	2.325E5	1.00	0.81	0.94	0.84	2.765E5	2.244E5	2.598E5	2.325E5	1.00	0.81	0.94	0.84	0	0.02	0.04	0.10	105	128	iTRAQ 4plex (K N-term); Oxidation (M); Carbamidomethylation	V1:iTRAQ 4plex (K N-term):1000.00;M7:Oxidation (M):1000.00;C10:Carbamidomethylation:1000.00
91	182	A0A1D3HLN7	K.G(+144.10)QYGHVVIEMEPM(+15.99)EPGGEGYEFIDEIK(+144.10).G	Y	Y	100.12	30.24	3356.5823	-1.4	840.1517	89.43	5	F5:29516	SC-GWM-B2.raw	8	1.173E6	1.266E6	1.22E6	1.278E6	1.00	1.08	1.04	1.09	1.173E6	1.266E6	1.22E6	1.278E6	1.00	1.08	1.04	1.09	0	0.22	0.14	0.16	511	537	iTRAQ 4plex (K N-term); Oxidation (M)	G1:iTRAQ 4plex (K N-term):1000.00;M13:Oxidation (M):13.03;K27:iTRAQ 4plex (K N-term):1000.00
91	182	A0A1D3HLN7	R.G(+144.10)ITITSAAVTSYWSGMAK(+144.10).Q	Y	Y	99.40	30.11	2131.1228	0.4	1066.5691	85.37	11	F11:27906	SC-GWM-B8.raw	46	1.379E7	1.259E7	1.244E7	1.22E7	1.00	0.91	0.90	0.89	1.379E7	1.259E7	1.244E7	1.22E7	1.00	0.91	0.90	0.89	0	0.33	0.31	0.33	60	77	iTRAQ 4plex (K N-term)	G1:iTRAQ 4plex (K N-term):1000.00;K18:iTRAQ 4plex (K N-term):1000.00
91	182	A0A1D3HLN7	K.Y(+144.10)LGGEDLAEEEIVGALR.Q	Y	Y	97.24	30.04	1977.0176	0.2	989.5162	93.26	6	F6:30684	SC-GWM-B3.raw	22	2.077E7	2.384E7	2.417E7	2.39E7	1.00	1.15	1.16	1.15	2.077E7	2.384E7	2.417E7	2.39E7	1.00	1.15	1.16	1.15	0	0.18	0.16	0.19	237	253	iTRAQ 4plex (K N-term)	Y1:iTRAQ 4plex (K N-term):1000.00
91	182	A0A1D3HLN7	K.G(+144.10)QYGHVVIEM(+15.99)EPMEPGGEGYEFIDEIK(+144.10).G	Y	Y	96.08	30.15	3356.5823	-0.2	840.1526	85.96	5	F5:28237	SC-GWM-B2.raw	6	1.252E6	1.343E6	1.354E6	1.381E6	1.00	1.07	1.08	1.10	1.252E6	1.343E6	1.354E6	1.381E6	1.00	1.07	1.08	1.10	0	0.27	0.20	0.28	511	537	iTRAQ 4plex (K N-term); Oxidation (M)	G1:iTRAQ 4plex (K N-term):1000.00;M10:Oxidation (M):26.52;K27:iTRAQ 4plex (K N-term):1000.00
91	182	A0A1D3HLN7	K.Y(+144.10)SEAPAHIAAAVTEAR.K	Y	Y	95.20	30.28	1799.9287	-0.4	900.9713	56.26	10	F10:17444	SC-GWM-B7.raw	7	1.287E7	1.524E7	1.42E7	1.51E7	1.00	1.18	1.10	1.17	1.287E7	1.524E7	1.42E7	1.51E7	1.00	1.18	1.10	1.17	0	0.24	0.21	0.22	684	699	iTRAQ 4plex (K N-term)	Y1:iTRAQ 4plex (K N-term):1000.00
91	182	A0A1D3HLN7	R.E(+144.10)FGVEANIGAPQVAYR.E	Y	Y	95.02	30.01	1863.9601	-0.9	932.9865	65.71	9	F9:20648	SC-GWM-B6.raw	42	1.407E7	1.4E7	1.439E7	1.347E7	1.00	1.00	1.02	0.96	1.407E7	1.4E7	1.439E7	1.347E7	1.00	1.00	1.02	0.96	0	0.38	0.38	0.42	475	490	iTRAQ 4plex (K N-term)	E1:iTRAQ 4plex (K N-term):1000.00
91	182	A0A1D3HLN7	R.M(+144.10)(+15.99)LDAVVELLPAPTDIPPVQGVNPNTEEADSR.Q	Y	Y	94.31	29.57	3446.7361	0.0	862.6913	95.76	6	F6:31562	SC-GWM-B3.raw	4	5.918E5	6.348E5	6.526E5	6.758E5	1.00	1.07	1.10	1.14	5.918E5	6.348E5	6.526E5	6.758E5	1.00	1.07	1.10	1.14	0	0.25	0.24	0.23	278	308	iTRAQ 4plex (K N-term); Oxidation (M)	M1:iTRAQ 4plex (K N-term):1000.00;M1:Oxidation (M):1000.00
91	182	A0A1D3HLN7	R.V(+144.10)LDGAVMVYC(+57.02)AVGGVQPQSETVWR.Q	Y	Y	93.73	29.89	2764.3799	-0.3	922.4670	97.06	10	F10:32191	SC-GWM-B7.raw	2	1.092E6	9.541E5	1.203E6	9.812E5	1.00	0.87	1.10	0.90	1.092E6	9.541E5	1.203E6	9.812E5	1.00	0.87	1.10	0.90	0	0.15	0.27	0.16	105	128	iTRAQ 4plex (K N-term); Carbamidomethylation	V1:iTRAQ 4plex (K N-term):1000.00;C10:Carbamidomethylation:1000.00
91	182	A0A1D3HLN7	R.D(+144.10)TLPN(+.98)GIVAGYPVVDVR.I	Y	Y	92.42	29.80	1929.0328	-0.1	965.5236	79.91	8	F8:25897	SC-GWM-B5.raw	9	8.815E6	9.993E6	1.006E7	8.93E6	1.00	1.13	1.14	1.01	8.815E6	9.993E6	1.006E7	8.93E6	1.00	1.13	1.14	1.01	0	0.16	0.17	0.16	555	571	iTRAQ 4plex (K N-term); Deamidation (NQ)	D1:iTRAQ 4plex (K N-term):1000.00;N5:Deamidation (NQ):1000.00
91	182	A0A1D3HLN7	R.T(+144.10)LAGEIQPMLC(+57.02)GSAFK(+144.10).N	Y	Y	91.03	29.60	2010.0521	0.5	1006.0338	82.84	5	F5:27026	SC-GWM-B2.raw	8	7.714E6	5.378E6	7.263E6	5.226E6	1.00	0.70	0.94	0.68	7.714E6	5.378E6	7.263E6	5.226E6	1.00	0.70	0.94	0.68	0	0.23	0.13	0.21	256	271	iTRAQ 4plex (K N-term); Carbamidomethylation	T1:iTRAQ 4plex (K N-term):1000.00;C11:Carbamidomethylation:1000.00;K16:iTRAQ 4plex (K N-term):1000.00
91	182	A0A1D3HLN7	K.M(+144.10)LN(+.98)DK(+144.10)YVGQLTFIR.V	Y	Y	90.26	29.13	1986.0852	0.1	663.0358	77.21	7	F7:24968	SC-GWM-B4.raw	1	6.239E5	5.331E5	5.816E5	5.517E5	1.00	0.85	0.93	0.88	6.239E5	5.331E5	5.816E5	5.517E5	1.00	0.85	0.93	0.88	0	0.03	0.13	0.05	323	336	iTRAQ 4plex (K N-term); Deamidation (NQ)	M1:iTRAQ 4plex (K N-term):1000.00;N3:Deamidation (NQ):182.75;K5:iTRAQ 4plex (K N-term):1000.00
91	182	A0A1D3HLN7	K.D(+144.10)VTTGETLC(+57.02)AESAPIILER.M	Y	Y	89.62	28.94	2218.1272	-0.1	740.3829	72.12	5	F5:23230	SC-GWM-B2.raw	15	5.876E6	5.553E6	6.417E6	5.4E6	1.00	0.95	1.09	0.92	5.876E6	5.553E6	6.417E6	5.4E6	1.00	0.95	1.09	0.92	0	0.24	0.21	0.20	389	407	iTRAQ 4plex (K N-term); Carbamidomethylation	D1:iTRAQ 4plex (K N-term):1000.00;C9:Carbamidomethylation:1000.00
91	182	A0A1D3HLN7	K.G(+144.10)QYGHVVIEMEPMEPGGEGYEFIDEIK(+144.10).G	Y	Y	88.75	28.97	3340.5874	-1.3	836.1530	97.47	5	F5:32283	SC-GWM-B2.raw	10	1.29E6	1.395E6	1.364E6	1.333E6	1.00	1.08	1.06	1.03	1.29E6	1.395E6	1.364E6	1.333E6	1.00	1.08	1.06	1.03	0	0.16	0.13	0.15	511	537	iTRAQ 4plex (K N-term)	G1:iTRAQ 4plex (K N-term):1000.00;K27:iTRAQ 4plex (K N-term):1000.00
91	182	A0A1D3HLN7	R.Q(+144.10)ASPALLEPIMAVEVETPEEYMGDVM(+15.99)GDLNR.R	Y	Y	87.47	28.86	3563.6956	0.8	891.9319	110.06	8	F8:36683	SC-GWM-B5.raw	1	1.033E5	1.14E5	1.002E5	1.12E5	1.00	1.10	0.97	1.08	1.033E5	1.14E5	1.002E5	1.12E5	1.00	1.10	0.97	1.08	0	0.17	0.09	0.22	603	633	iTRAQ 4plex (K N-term); Oxidation (M)	Q1:iTRAQ 4plex (K N-term):1000.00;M26:Oxidation (M):24.67
91	182	A0A1D3HLN7	K.G(+144.10)QYGHVVIEM(+15.99)EPM(+15.99)EPGGEGYEFIDEIK(+144.10).G	Y	Y	86.86	28.45	3372.5774	0.7	844.1522	79.44	5	F5:25824	SC-GWM-B2.raw	2	3.939E5	4.574E5	3.973E5	4.508E5	1.00	1.16	1.01	1.14	3.939E5	4.574E5	3.973E5	4.508E5	1.00	1.16	1.01	1.14	0	0.08	0.09	0.10	511	537	iTRAQ 4plex (K N-term); Oxidation (M)	G1:iTRAQ 4plex (K N-term):1000.00;M10:Oxidation (M):1000.00;M13:Oxidation (M):1000.00;K27:iTRAQ 4plex (K N-term):1000.00
91	182	A0A1D3HLN7	R.A(+144.10)EVPLAEM(+15.99)FGYSTDLR.S	Y	Y	86.18	27.76	1957.9576	3.2	979.9893	76.61	9	F9:24283	SC-GWM-B6.raw	7	2.378E6	2.386E6	2.53E6	2.234E6	1.00	1.00	1.06	0.94	2.378E6	2.386E6	2.53E6	2.234E6	1.00	1.00	1.06	0.94	0	0.17	0.15	0.18	653	668	iTRAQ 4plex (K N-term); Oxidation (M)	A1:iTRAQ 4plex (K N-term):1000.00;M8:Oxidation (M):1000.00
91	182	A0A1D3HLN7	R.N(+144.10)IGISAHIDAGK(+144.10).T	Y	Y	86.00	28.83	1482.8398	-0.1	742.4271	40.92	9	F9:11731	SC-GWM-B6.raw	83	2.03E7	2.432E7	2.511E7	2.592E7	1.00	1.20	1.24	1.28	2.03E7	2.432E7	2.511E7	2.592E7	1.00	1.20	1.24	1.28	0	0.23	0.24	0.27	12	23	iTRAQ 4plex (K N-term)	N1:iTRAQ 4plex (K N-term):1000.00;K12:iTRAQ 4plex (K N-term):1000.00
91	182	A0A1D3HLN7	R.Q(+144.10)NM(+15.99)IEAAAEASEELMDK(+144.10).Y	Y	Y	85.91	28.91	2183.0330	-1.7	1092.5219	79.72	10	F10:25897	SC-GWM-B7.raw	8	2.673E6	2.943E6	2.921E6	2.758E6	1.00	1.10	1.09	1.03	2.673E6	2.943E6	2.921E6	2.758E6	1.00	1.10	1.09	1.03	0	0.15	0.13	0.18	220	236	iTRAQ 4plex (K N-term); Oxidation (M)	Q1:iTRAQ 4plex (K N-term):1000.00;M3:Oxidation (M):220.17;K17:iTRAQ 4plex (K N-term):1000.00
91	182	A0A1D3HLN7	R.A(+144.10)EVPLAEMFGYSTDLR.S	Y	Y	84.98	28.75	1941.9628	1.0	648.3289	96.30	6	F6:31667	SC-GWM-B3.raw	14	1.846E7	2.236E7	2.102E7	1.995E7	1.00	1.21	1.14	1.08	1.846E7	2.236E7	2.102E7	1.995E7	1.00	1.21	1.14	1.08	0	0.16	0.17	0.14	653	668	iTRAQ 4plex (K N-term)	A1:iTRAQ 4plex (K N-term):1000.00
91	182	A0A1D3HLN7	R.T(+144.10)LAGEIQPM(+15.99)LC(+57.02)GSAFK(+144.10).N	Y	Y	84.40	28.69	2026.0471	0.7	1014.0316	69.47	5	F5:22049	SC-GWM-B2.raw	12	8.474E6	6.816E6	7.842E6	5.825E6	1.00	0.80	0.93	0.69	8.474E6	6.816E6	7.842E6	5.825E6	1.00	0.80	0.93	0.69	0	0.28	0.17	0.30	256	271	iTRAQ 4plex (K N-term); Oxidation (M); Carbamidomethylation	T1:iTRAQ 4plex (K N-term):1000.00;M9:Oxidation (M):1000.00;C11:Carbamidomethylation:1000.00;K16:iTRAQ 4plex (K N-term):1000.00
91	182	A0A1D3HLN7	N.P(+144.10)VPIVIPVGAEDSFTGVVDLLK(+144.10).M	Y	Y	83.44	28.37	2552.4709	0.3	851.8312	111.59	9	F9:36605	SC-GWM-B6.raw	3	5.242E5	5.958E5	5.804E5	5.778E5	1.00	1.14	1.11	1.10	5.242E5	5.958E5	5.804E5	5.778E5	1.00	1.14	1.11	1.10	0	0.15	0.08	0.17	166	187	iTRAQ 4plex (K N-term)	P1:iTRAQ 4plex (K N-term):1000.00;K22:iTRAQ 4plex (K N-term):1000.00
91	182	A0A1D3HLN7	R.Q(+144.10)ASPALLEPIMAVEVETPEEYM(+15.99)GDVMGDLNR.R	Y	Y	83.43	28.36	3563.6956	-0.6	1188.9050	105.81	8	F8:35258	SC-GWM-B5.raw	5	3.74E5	3.096E5	3.146E5	3.015E5	1.00	0.83	0.84	0.81	3.74E5	3.096E5	3.146E5	3.015E5	1.00	0.83	0.84	0.81	0	0.10	0.24	0.20	603	633	iTRAQ 4plex (K N-term); Oxidation (M)	Q1:iTRAQ 4plex (K N-term):1000.00;M22:Oxidation (M):28.70
91	182	A0A1D3HLN7	R.G(+144.10)VVLGMDDDGIGGK(+144.10)K(+144.10).F	Y	Y	82.62	28.40	1892.0403	-0.4	474.0172	50.54	5	F5:15330	SC-GWM-B2.raw	2	1.383E6	1.24E6	1.401E6	1.422E6	1.00	0.90	1.01	1.03	1.383E6	1.24E6	1.401E6	1.422E6	1.00	0.90	1.01	1.03	0	0.15	0.14	0.06	636	650	iTRAQ 4plex (K N-term)	G1:iTRAQ 4plex (K N-term):1000.00;K14:iTRAQ 4plex (K N-term):1000.00;K15:iTRAQ 4plex (K N-term):1000.00
91	182	A0A1D3HLN7	R.M(+144.10)(+15.99)EFPEPVIHIAVEPK(+144.10).T	Y	Y	81.93	28.08	2039.1005	1.7	1020.5592	65.59	9	F9:20519	SC-GWM-B6.raw	8	5.123E6	5.249E6	5.676E6	4.839E6	1.00	1.02	1.11	0.94	5.123E6	5.249E6	5.676E6	4.839E6	1.00	1.02	1.11	0.94	0	0.16	0.20	0.24	408	422	iTRAQ 4plex (K N-term); Oxidation (M)	M1:iTRAQ 4plex (K N-term):1000.00;M1:Oxidation (M):1000.00;K15:iTRAQ 4plex (K N-term):1000.00
91	182	A0A1D3HLN7	R.G(+144.10)VVLGM(+15.99)DDDGIGGK(+144.10)K(+144.10).F	Y	Y	81.49	28.77	1908.0352	0.3	637.0192	41.36	5	F5:12190	SC-GWM-B2.raw	4	1.79E6	1.462E6	1.742E6	1.645E6	1.00	0.82	0.97	0.92	1.79E6	1.462E6	1.742E6	1.645E6	1.00	0.82	0.97	0.92	0	0.19	0.14	0.18	636	650	iTRAQ 4plex (K N-term); Oxidation (M)	G1:iTRAQ 4plex (K N-term):1000.00;M6:Oxidation (M):1000.00;K14:iTRAQ 4plex (K N-term):1000.00;K15:iTRAQ 4plex (K N-term):1000.00
91	182	A0A1D3HLN7	R.R(+144.10)GVVLGMDDDGIGGK(+144.10).K	Y	Y	79.76	27.97	1775.9443	-0.5	592.9884	50.52	5	F5:15614	SC-GWM-B2.raw	4	1.808E6	1.883E6	1.856E6	1.763E6	1.00	1.04	1.03	0.98	1.808E6	1.883E6	1.856E6	1.763E6	1.00	1.04	1.03	0.98	0	0.23	0.17	0.19	635	649	iTRAQ 4plex (K N-term)	R1:iTRAQ 4plex (K N-term):1000.00;K15:iTRAQ 4plex (K N-term):1000.00
91	182	A0A1D3HLN7	R.Q(+144.10)N(+.98)MIEAAAEASEELMDK(+144.10).Y	Y	Y	79.62	27.91	2168.0220	-1.3	723.6804	103.73	11	F11:34528	SC-GWM-B8.raw	3	7.33E5	7.183E5	7.404E5	7.53E5	1.00	0.98	1.01	1.03	7.33E5	7.183E5	7.404E5	7.53E5	1.00	0.98	1.01	1.03	0	0.11	0.15	0.09	220	236	iTRAQ 4plex (K N-term); Deamidation (NQ)	Q1:iTRAQ 4plex (K N-term):1000.00;N2:Deamidation (NQ):1000.00;K17:iTRAQ 4plex (K N-term):1000.00
91	182	A0A1D3HLN7	R.L(+144.10)VQMTAADRTEIEEVR.A	Y	Y	79.22	27.85	2004.0431	-1.5	669.0206	59.65	5	F5:19080	SC-GWM-B2.raw	21	5.39E6	5.206E6	5.251E6	5.185E6	1.00	0.97	0.97	0.96	5.39E6	5.206E6	5.251E6	5.185E6	1.00	0.97	0.97	0.96	0	0.18	0.13	0.14	362	377	iTRAQ 4plex (K N-term)	L1:iTRAQ 4plex (K N-term):1000.00
91	182	A0A1D3HLN7	R.Q(+144.10)NMIEAAAEASEELMDK(+144.10).Y	Y	Y	79.07	28.22	2167.0381	-0.3	1084.5260	101.13	1	F1:33026	SC-GWM-B1.raw	18	1.503E7	1.804E7	1.68E7	1.757E7	1.00	1.20	1.12	1.17	1.503E7	1.804E7	1.68E7	1.757E7	1.00	1.20	1.12	1.17	0	0.19	0.14	0.15	220	236	iTRAQ 4plex (K N-term)	Q1:iTRAQ 4plex (K N-term):1000.00;K17:iTRAQ 4plex (K N-term):1000.00
91	182	A0A1D3HLN7	R.G(+144.10)ITITSAAVTSYWSGM(+15.99)AK(+144.10).Q	Y	Y	78.54	16.18	2147.1177	-1.3	716.7122	77.42	10	F10:25141	SC-GWM-B7.raw	5	1.919E6	1.639E6	1.629E6	1.536E6	1.00	0.85	0.85	0.80	1.919E6	1.639E6	1.629E6	1.536E6	1.00	0.85	0.85	0.80	0	0.27	0.21	0.23	60	77	iTRAQ 4plex (K N-term); Oxidation (M)	G1:iTRAQ 4plex (K N-term):1000.00;M16:Oxidation (M):1000.00;K18:iTRAQ 4plex (K N-term):1000.00
91	182	A0A1D3HLN7	R.G(+144.10)VVLGMDDDGIGGK(+144.10).K	Y	Y	78.20	29.23	1619.8433	0.4	810.9292	59.27	1	F1:18278	SC-GWM-B1.raw	5	8.157E6	9.049E6	8.412E6	8.385E6	1.00	1.11	1.03	1.03	8.157E6	9.049E6	8.412E6	8.385E6	1.00	1.11	1.03	1.03	0	0.12	0.10	0.14	636	649	iTRAQ 4plex (K N-term)	G1:iTRAQ 4plex (K N-term):1000.00;K14:iTRAQ 4plex (K N-term):1000.00
91	182	A0A1D3HLN7	R.I(+144.10)LFYTGLTHK(+144.10).L	Y	Y	76.61	44.98	1479.8693	-0.1	494.2970	63.42	11	F11:19966	SC-GWM-B8.raw	11	4.093E7	4.651E7	4.635E7	4.567E7	1.00	1.14	1.13	1.12	4.093E7	4.651E7	4.635E7	4.567E7	1.00	1.14	1.13	1.12	0	0.21	0.24	0.25	30	39	iTRAQ 4plex (K N-term)	I1:iTRAQ 4plex (K N-term):1000.00;K10:iTRAQ 4plex (K N-term):1000.00
91	182	A0A1D3HLN7	K.S(+144.10)GDTVLNSVK(+144.10).G	Y	Y	75.92	26.74	1306.7336	4.5	654.3770	38.45	6	F6:10889	SC-GWM-B3.raw	8	3.093E7	3.441E7	3.411E7	3.353E7	1.00	1.11	1.10	1.08	3.093E7	3.441E7	3.411E7	3.353E7	1.00	1.11	1.10	1.08	0	0.20	0.21	0.22	344	353	iTRAQ 4plex (K N-term)	S1:iTRAQ 4plex (K N-term):1000.00;K10:iTRAQ 4plex (K N-term):1000.00
91	182	A0A1D3HLN7	K.M(+144.10)LNDK(+144.10)YVGQLTFIR.V	Y	Y	75.45	27.40	1985.1012	0.3	662.7079	73.77	10	F10:23772	SC-GWM-B7.raw	1	4.251E5	7.105E5	7.496E5	5.922E5	1.00	1.67	1.76	1.39	4.251E5	7.105E5	7.496E5	5.922E5	1.00	1.67	1.76	1.39	0	0.39	0.45	0.39	323	336	iTRAQ 4plex (K N-term)	M1:iTRAQ 4plex (K N-term):1000.00;K5:iTRAQ 4plex (K N-term):1000.00
91	182	A0A1D3HLN7	R.L(+144.10)VFGSYHDVDSSQ(+.98)LAFELAASQAFK(+144.10).E	Y	Y	75.32	27.47	3018.5217	5.7	1007.1869	96.59	9	F9:31562	SC-GWM-B6.raw	5	9.268E5	9.009E5	7.783E5	8.693E5	1.00	0.97	0.84	0.94	9.268E5	9.009E5	7.783E5	8.693E5	1.00	0.97	0.84	0.94	0	0.86	0.92	0.89	574	598	iTRAQ 4plex (K N-term); Deamidation (NQ)	L1:iTRAQ 4plex (K N-term):1000.00;Q13:Deamidation (NQ):62.43;K25:iTRAQ 4plex (K N-term):1000.00
91	182	A0A1D3HLN7	R.Q(+144.10)NMIEAAAEASEELM(+15.99)DK(+144.10).Y	Y	Y	75.09	27.57	2183.0330	1.5	1092.5254	85.56	1	F1:27745	SC-GWM-B1.raw	9	2.87E6	3.204E6	3.263E6	3.029E6	1.00	1.12	1.14	1.06	2.87E6	3.204E6	3.263E6	3.029E6	1.00	1.12	1.14	1.06	0	0.14	0.17	0.17	220	236	iTRAQ 4plex (K N-term); Oxidation (M)	Q1:iTRAQ 4plex (K N-term):1000.00;M15:Oxidation (M):240.79;K17:iTRAQ 4plex (K N-term):1000.00
91	182	A0A1D3HLN7	R.G(+144.10)VVLGM(+15.99)DDDGIGGK(+144.10).K	Y	Y	74.86	27.85	1635.8381	0.7	818.9269	48.95	1	F1:14445	SC-GWM-B1.raw	9	3.302E6	3.244E6	3.68E6	3.016E6	1.00	0.98	1.11	0.91	3.302E6	3.244E6	3.68E6	3.016E6	1.00	0.98	1.11	0.91	0	0.17	0.19	0.21	636	649	iTRAQ 4plex (K N-term); Oxidation (M)	G1:iTRAQ 4plex (K N-term):1000.00;M6:Oxidation (M):1000.00;K14:iTRAQ 4plex (K N-term):1000.00
91	182	A0A1D3HLN7	K.L(+144.10)GEVHDGAATTDYMEQ(+.98)EQER.G	Y	Y	73.99	27.41	2423.0669	6.8	808.7017	54.01	9	F9:16295	SC-GWM-B6.raw	1	2.159E5	2.501E5	2.61E5	2.605E5	1.00	1.16	1.21	1.21	2.159E5	2.501E5	2.61E5	2.605E5	1.00	1.16	1.21	1.21	0	0.05	0.11	0.12	40	59	iTRAQ 4plex (K N-term); Deamidation (NQ)	L1:iTRAQ 4plex (K N-term):1000.00;Q16:Deamidation (NQ):26.31
91	182	A0A1D3HLN7	Y.C(+57.02)(+144.10)AVGGVQPQSETVWR.Q	Y	Y	73.65	27.70	1816.9012	0.7	909.4585	52.04	8	F8:15734	SC-GWM-B5.raw	2	2.63E6	1.993E6	2.668E6	1.657E6	1.00	0.76	1.01	0.63	2.63E6	1.993E6	2.668E6	1.657E6	1.00	0.76	1.01	0.63	0	0.23	0.05	0.25	114	128	Carbamidomethylation; iTRAQ 4plex (K N-term)	C1:Carbamidomethylation:1000.00;C1:iTRAQ 4plex (K N-term):1000.00
91	182	A0A1D3HLN7	R.F(+144.10)NIIDTPGHVDFTVEVER.S	Y	Y	73.39	27.23	2231.1343	-0.6	744.7183	88.19	3	F3:29088	SC-GWM-B11.raw	68	2.921E7	3.119E7	3.098E7	3.012E7	1.00	1.07	1.06	1.03	2.921E7	3.119E7	3.098E7	3.012E7	1.00	1.07	1.06	1.03	-	-	0.53	0.53	84	101	iTRAQ 4plex (K N-term)	F1:iTRAQ 4plex (K N-term):1000.00
[truncated: 103,673 more rows]
