# Supplementary material for: Comparative Proteomics of Extended-Spectrum Cephalosporin-Resistant Neisseria gonorrhoeae Isolates Demonstrates Altered Protein Synthesis, Metabolism, Substance Transport, and Membrane Permeability
Source: Front Microbiol. 2020 Feb 19;11:169. doi: 10.3389/fmicb.2020.00169 (PMC7042406; doi:10.3389/fmicb.2020.00169)
Supplement: DATA SHEET S1 — The information of the quantifiable peptides and proteins. [file Data_Sheet_1.ZIP › Supplementary Material 1/REP2/Proteins-Repeat2.csv]

Protein Group	Protein ID	Accession	Significance	-10lgP	Intensity iTRAQ4-114	Intensity iTRAQ4-115	Intensity iTRAQ4-116	Intensity iTRAQ4-117	Ratio iTRAQ4-114	Ratio iTRAQ4-115	Ratio iTRAQ4-116	Ratio iTRAQ4-117	Intensity 49226(iTRAQ4-114)	Intensity 40(iTRAQ4-115)	Intensity 41(iTRAQ4-116)	Intensity 48(iTRAQ4-117)	Ratio 49226(iTRAQ4-114)	Ratio 40(iTRAQ4-115)	Ratio 41(iTRAQ4-116)	Ratio 48(iTRAQ4-117)	Coverage (%)	#Peptides	#Unique	PTM	Avg. Mass	Description
90	208	Q5F939	2.24	555.06	1.025E9	9.529E8	1.016E9	9.568E8	1.00	0.93	0.99	0.93	1.025E9	9.529E8	1.016E9	9.568E8	1.00	0.93	0.99	0.93	82	138	137	Carbamidomethylation; iTRAQ 4plex (K N-term); Oxidation (M); Deamidation (NQ)	99593	Pyruvate dehydrogenase E1 component OS=Neisseria gonorrhoeae (strain ATCC 700825 / FA 1090) GN=aceE PE=4 SV=1
90	209	A0A0M3GXC2	2.24	555.06	1.025E9	9.529E8	1.016E9	9.568E8	1.00	0.93	0.99	0.93	1.025E9	9.529E8	1.016E9	9.568E8	1.00	0.93	0.99	0.93	82	138	137	Carbamidomethylation; iTRAQ 4plex (K N-term); Oxidation (M); Deamidation (NQ)	99593	Pyruvate dehydrogenase E1 component OS=Neisseria gonorrhoeae MIA_2011_03-10 GN=aceE PE=4 SV=1
90	210	B4RMJ9	2.24	555.06	1.025E9	9.529E8	1.016E9	9.568E8	1.00	0.93	0.99	0.93	1.025E9	9.529E8	1.016E9	9.568E8	1.00	0.93	0.99	0.93	82	138	137	Carbamidomethylation; iTRAQ 4plex (K N-term); Oxidation (M); Deamidation (NQ)	99593	Pyruvate dehydrogenase E1 component OS=Neisseria gonorrhoeae (strain NCCP11945) GN=NGK_1359 PE=4 SV=1
90	211	A0A1D3IEW3	2.24	555.06	1.025E9	9.529E8	1.016E9	9.568E8	1.00	0.93	0.99	0.93	1.025E9	9.529E8	1.016E9	9.568E8	1.00	0.93	0.99	0.93	82	138	137	Carbamidomethylation; iTRAQ 4plex (K N-term); Oxidation (M); Deamidation (NQ)	99593	Pyruvate dehydrogenase E1 component OS=Neisseria gonorrhoeae GN=aceE PE=4 SV=1
8	192	P29842	1.48	509.28	2.711E5	3.088E5	4.532E5	3.102E5	1.00	1.14	1.67	1.14	2.711E5	3.088E5	4.532E5	3.102E5	1.00	1.14	1.67	1.14	5	132	1	iTRAQ 4plex (K N-term); Deamidation (NQ)	57241	60 kDa chaperonin OS=Neisseria gonorrhoeae GN=groL PE=1 SV=3
206	369	A0A1D3GBB2	81.94	506.52	9.376E5	3.477E6	3.295E6	3.456E6	1.00	3.71	3.51	3.69	9.376E5	3.477E6	3.295E6	3.456E6	1.00	3.71	3.51	3.69	2	130	2	iTRAQ 4plex (K N-term); Oxidation (M); Deamidation (NQ)	155695	DNA-directed RNA polymerase subunit beta OS=Neisseria gonorrhoeae GN=rpoB PE=3 SV=1
209	372	A0A0M3GU60	15.63	504.22	1.515E6	4.259E5	3.459E5	3.498E5	1.00	0.28	0.23	0.23	1.515E6	4.259E5	3.459E5	3.498E5	1.00	0.28	0.23	0.23	2	129	1	iTRAQ 4plex (K N-term); Oxidation (M)	155718	DNA-directed RNA polymerase subunit beta OS=Neisseria gonorrhoeae MIA_2011_03-10 GN=rpoB PE=3 SV=1
209	373	D6H515	15.63	504.22	1.515E6	4.259E5	3.459E5	3.498E5	1.00	0.28	0.23	0.23	1.515E6	4.259E5	3.459E5	3.498E5	1.00	0.28	0.23	0.23	2	129	1	iTRAQ 4plex (K N-term); Oxidation (M)	155718	DNA-directed RNA polymerase subunit beta OS=Neisseria gonorrhoeae DGI2 GN=rpoB PE=3 SV=1
209	374	Q5F5R5	15.63	504.22	1.515E6	4.259E5	3.459E5	3.498E5	1.00	0.28	0.23	0.23	1.515E6	4.259E5	3.459E5	3.498E5	1.00	0.28	0.23	0.23	2	129	1	iTRAQ 4plex (K N-term); Oxidation (M)	155748	DNA-directed RNA polymerase subunit beta OS=Neisseria gonorrhoeae (strain ATCC 700825 / FA 1090) GN=rpoB PE=3 SV=1
209	375	B4RQW2	15.63	504.22	1.515E6	4.259E5	3.459E5	3.498E5	1.00	0.28	0.23	0.23	1.515E6	4.259E5	3.459E5	3.498E5	1.00	0.28	0.23	0.23	2	129	1	iTRAQ 4plex (K N-term); Oxidation (M)	155718	DNA-directed RNA polymerase subunit beta OS=Neisseria gonorrhoeae (strain NCCP11945) GN=rpoB PE=3 SV=1
209	376	A0A1D3EM82	15.63	504.22	1.515E6	4.259E5	3.459E5	3.498E5	1.00	0.28	0.23	0.23	1.515E6	4.259E5	3.459E5	3.498E5	1.00	0.28	0.23	0.23	2	129	1	iTRAQ 4plex (K N-term); Oxidation (M)	155718	DNA-directed RNA polymerase subunit beta OS=Neisseria gonorrhoeae GN=rpoB PE=3 SV=1
184	359	B4RQW3	2.75	503.43	8.772E5	2.666E6	2.402E6	2.571E6	1.00	3.04	2.74	2.93	8.772E5	2.666E6	2.402E6	2.571E6	1.00	3.04	2.74	2.93	1	134	1	iTRAQ 4plex (K N-term)	153795	DNA-directed RNA polymerase subunit beta' OS=Neisseria gonorrhoeae (strain NCCP11945) GN=rpoC PE=3 SV=1
184	361	A0A1D3GAW3	2.75	503.43	8.772E5	2.666E6	2.402E6	2.571E6	1.00	3.04	2.74	2.93	8.772E5	2.666E6	2.402E6	2.571E6	1.00	3.04	2.74	2.93	1	134	1	iTRAQ 4plex (K N-term)	153795	DNA-directed RNA polymerase subunit beta' OS=Neisseria gonorrhoeae GN=rpoC PE=3 SV=1
184	364	A0A0M3GW47	2.75	503.43	8.772E5	2.666E6	2.402E6	2.571E6	1.00	3.04	2.74	2.93	8.772E5	2.666E6	2.402E6	2.571E6	1.00	3.04	2.74	2.93	1	134	1	iTRAQ 4plex (K N-term)	153795	DNA-directed RNA polymerase subunit beta' OS=Neisseria gonorrhoeae MIA_2011_03-10 GN=rpoC PE=3 SV=1
184	365	D6H516	2.75	503.43	8.772E5	2.666E6	2.402E6	2.571E6	1.00	3.04	2.74	2.93	8.772E5	2.666E6	2.402E6	2.571E6	1.00	3.04	2.74	2.93	1	134	1	iTRAQ 4plex (K N-term)	153795	DNA-directed RNA polymerase subunit beta' OS=Neisseria gonorrhoeae DGI2 GN=rpoC PE=3 SV=1
233	503	A0A1D3HCA1	3.82	500.98	7.781E6	3.436E6	2.745E6	2.041E6	1.00	0.44	0.35	0.26	7.781E6	3.436E6	2.745E6	2.041E6	1.00	0.44	0.35	0.26	1	117	1	iTRAQ 4plex (K N-term)	129658	Bifunctional protein PutA OS=Neisseria gonorrhoeae GN=putA PE=3 SV=1
233	523	A0A1D3IQL0	3.82	500.98	7.781E6	3.436E6	2.745E6	2.041E6	1.00	0.44	0.35	0.26	7.781E6	3.436E6	2.745E6	2.041E6	1.00	0.44	0.35	0.26	1	117	1	iTRAQ 4plex (K N-term)	129686	Bifunctional protein PutA OS=Neisseria gonorrhoeae GN=putA PE=3 SV=1
235	444	A0A1D3F0V4	2.71	500.22	2.895E4	8.842E4	9.38E4	1.264E5	1.00	3.05	3.24	4.36	2.895E4	8.842E4	9.38E4	1.264E5	1.00	3.05	3.24	4.36	1	117	1	iTRAQ 4plex (K N-term)	129778	Bifunctional protein PutA OS=Neisseria gonorrhoeae GN=putA PE=3 SV=1
185	363	A0A1D3EMJ0	2.05	500.15	2.714E6	1.136E6	1.107E6	1.141E6	1.00	0.42	0.41	0.42	2.714E6	1.136E6	1.107E6	1.141E6	1.00	0.42	0.41	0.42	1	134	1	iTRAQ 4plex (K N-term)	153825	DNA-directed RNA polymerase subunit beta' OS=Neisseria gonorrhoeae GN=rpoC PE=3 SV=1
91	181	D6H523	2.75	499.66	7.635E8	8.328E8	8.435E8	8.096E8	1.00	1.09	1.10	1.06	7.635E8	8.328E8	8.435E8	8.096E8	1.00	1.09	1.10	1.06	84	82	82	Carbamidomethylation; iTRAQ 4plex (K N-term); Oxidation (M); Deamidation (NQ)	77173	Elongation factor G OS=Neisseria gonorrhoeae DGI2 GN=fusA PE=3 SV=1
91	182	A0A1D3HLN7	2.75	499.66	7.635E8	8.328E8	8.435E8	8.096E8	1.00	1.09	1.10	1.06	7.635E8	8.328E8	8.435E8	8.096E8	1.00	1.09	1.10	1.06	84	82	82	Carbamidomethylation; iTRAQ 4plex (K N-term); Oxidation (M); Deamidation (NQ)	77221	Elongation factor G OS=Neisseria gonorrhoeae GN=fusA PE=3 SV=1
91	183	A0A1D3EDG8	2.75	499.66	7.635E8	8.328E8	8.435E8	8.096E8	1.00	1.09	1.10	1.06	7.635E8	8.328E8	8.435E8	8.096E8	1.00	1.09	1.10	1.06	84	82	82	Carbamidomethylation; iTRAQ 4plex (K N-term); Oxidation (M); Deamidation (NQ)	77173	Elongation factor G OS=Neisseria gonorrhoeae GN=fusA PE=3 SV=1
91	184	Q5F5S3	2.75	499.66	7.635E8	8.328E8	8.435E8	8.096E8	1.00	1.09	1.10	1.06	7.635E8	8.328E8	8.435E8	8.096E8	1.00	1.09	1.10	1.06	84	82	82	Carbamidomethylation; iTRAQ 4plex (K N-term); Oxidation (M); Deamidation (NQ)	77173	Elongation factor G OS=Neisseria gonorrhoeae (strain ATCC 700825 / FA 1090) GN=fusA PE=3 SV=1
91	185	B4RQX2	2.75	499.66	7.635E8	8.328E8	8.435E8	8.096E8	1.00	1.09	1.10	1.06	7.635E8	8.328E8	8.435E8	8.096E8	1.00	1.09	1.10	1.06	84	82	82	Carbamidomethylation; iTRAQ 4plex (K N-term); Oxidation (M); Deamidation (NQ)	77173	Elongation factor G OS=Neisseria gonorrhoeae (strain NCCP11945) GN=fusA PE=3 SV=1
91	186	A0A0M3GW54	2.75	499.66	7.635E8	8.328E8	8.435E8	8.096E8	1.00	1.09	1.10	1.06	7.635E8	8.328E8	8.435E8	8.096E8	1.00	1.09	1.10	1.06	84	82	82	Carbamidomethylation; iTRAQ 4plex (K N-term); Oxidation (M); Deamidation (NQ)	77173	Elongation factor G OS=Neisseria gonorrhoeae MIA_2011_03-10 GN=fusA PE=3 SV=1
188	237	D6H8G0	3.19	497.37	5.729E8	5.193E8	5.488E8	5.365E8	1.00	0.91	0.96	0.94	5.729E8	5.193E8	5.488E8	5.365E8	1.00	0.91	0.96	0.94	84	107	107	Carbamidomethylation; iTRAQ 4plex (K N-term); Oxidation (M); Deamidation (NQ)	85071	5-methyltetrahydropteroyltriglutamate--homocysteine methyltransferase OS=Neisseria gonorrhoeae DGI2 GN=metE PE=3 SV=1
188	239	A0A1D3I2R3	3.19	497.37	5.729E8	5.193E8	5.488E8	5.365E8	1.00	0.91	0.96	0.94	5.729E8	5.193E8	5.488E8	5.365E8	1.00	0.91	0.96	0.94	84	107	107	Carbamidomethylation; iTRAQ 4plex (K N-term); Oxidation (M); Deamidation (NQ)	85071	5-methyltetrahydropteroyltriglutamate--homocysteine methyltransferase OS=Neisseria gonorrhoeae GN=metE PE=3 SV=1
188	240	A0A1D3EB45	3.19	497.37	5.729E8	5.193E8	5.488E8	5.365E8	1.00	0.91	0.96	0.94	5.729E8	5.193E8	5.488E8	5.365E8	1.00	0.91	0.96	0.94	84	107	107	Carbamidomethylation; iTRAQ 4plex (K N-term); Oxidation (M); Deamidation (NQ)	85083	5-methyltetrahydropteroyltriglutamate--homocysteine methyltransferase OS=Neisseria gonorrhoeae GN=metE PE=3 SV=1
1	30	A0A0M3GYJ4	2.37	487.22	2.544E9	2.356E9	2.387E9	2.338E9	1.00	0.93	0.94	0.92	2.544E9	2.356E9	2.387E9	2.338E9	1.00	0.93	0.94	0.92	93	134	134	Carbamidomethylation; iTRAQ 4plex (K N-term); Oxidation (M); Deamidation (NQ); Acetylation (N-term)	42938	Elongation factor Tu OS=Neisseria gonorrhoeae MIA_2011_03-10 GN=tuf PE=3 SV=1
1	31	D6H4V9	2.37	487.22	2.544E9	2.356E9	2.387E9	2.338E9	1.00	0.93	0.94	0.92	2.544E9	2.356E9	2.387E9	2.338E9	1.00	0.93	0.94	0.92	93	134	134	Carbamidomethylation; iTRAQ 4plex (K N-term); Oxidation (M); Deamidation (NQ); Acetylation (N-term)	42938	Elongation factor Tu OS=Neisseria gonorrhoeae DGI2 GN=tuf PE=3 SV=1
1	32	Q5F5Q8	2.37	487.22	2.544E9	2.356E9	2.387E9	2.338E9	1.00	0.93	0.94	0.92	2.544E9	2.356E9	2.387E9	2.338E9	1.00	0.93	0.94	0.92	93	134	134	Carbamidomethylation; iTRAQ 4plex (K N-term); Oxidation (M); Deamidation (NQ); Acetylation (N-term)	42938	Elongation factor Tu OS=Neisseria gonorrhoeae (strain ATCC 700825 / FA 1090) GN=tuf1 PE=3 SV=1
1	33	B4RQV7	2.37	487.22	2.544E9	2.356E9	2.387E9	2.338E9	1.00	0.93	0.94	0.92	2.544E9	2.356E9	2.387E9	2.338E9	1.00	0.93	0.94	0.92	93	134	134	Carbamidomethylation; iTRAQ 4plex (K N-term); Oxidation (M); Deamidation (NQ); Acetylation (N-term)	42938	Elongation factor Tu OS=Neisseria gonorrhoeae (strain NCCP11945) GN=tuf PE=3 SV=1
1	34	A0A1D3HF12	2.37	487.22	2.544E9	2.356E9	2.387E9	2.338E9	1.00	0.93	0.94	0.92	2.544E9	2.356E9	2.387E9	2.338E9	1.00	0.93	0.94	0.92	93	134	134	Carbamidomethylation; iTRAQ 4plex (K N-term); Oxidation (M); Deamidation (NQ); Acetylation (N-term)	42938	Elongation factor Tu OS=Neisseria gonorrhoeae GN=tufA_2 PE=3 SV=1
313	294	A0A1D3HF49	13.57	473.86	1.907E8	1.442E8	1.67E8	1.798E8	1.00	0.76	0.88	0.94	1.907E8	1.442E8	1.67E8	1.798E8	1.00	0.76	0.88	0.94	80	75	75	iTRAQ 4plex (K N-term); Oxidation (M); Deamidation (NQ)	87940	Outer membrane protein assembly factor BamA OS=Neisseria gonorrhoeae GN=omp PE=3 SV=1
313	295	B4RR15	13.57	473.86	1.907E8	1.442E8	1.67E8	1.798E8	1.00	0.76	0.88	0.94	1.907E8	1.442E8	1.67E8	1.798E8	1.00	0.76	0.88	0.94	80	75	75	iTRAQ 4plex (K N-term); Oxidation (M); Deamidation (NQ)	87940	Outer membrane protein assembly factor BamA OS=Neisseria gonorrhoeae (strain NCCP11945) GN=bamA PE=3 SV=1
313	296	D6H569	13.57	473.86	1.907E8	1.442E8	1.67E8	1.798E8	1.00	0.76	0.88	0.94	1.907E8	1.442E8	1.67E8	1.798E8	1.00	0.76	0.88	0.94	80	75	75	iTRAQ 4plex (K N-term); Oxidation (M); Deamidation (NQ)	87940	Outer membrane protein assembly factor BamA OS=Neisseria gonorrhoeae DGI2 GN=bamA PE=3 SV=1
219	508	A0A1D3J054	17.29	465.84	2.5E5	5.39E4	3.878E4	5.054E4	1.00	0.22	0.16	0.20	2.5E5	5.39E4	3.878E4	5.054E4	1.00	0.22	0.16	0.20	4	78	2	iTRAQ 4plex (K N-term)	87283	Phosphoenolpyruvate synthase OS=Neisseria gonorrhoeae GN=ppsA PE=3 SV=1
215	545	B4RJM0	3.33	465.20	1.945E6	5.292E5	3.76E5	4.215E5	1.00	0.27	0.19	0.22	1.945E6	5.292E5	3.76E5	4.215E5	1.00	0.27	0.19	0.22	3	78	1	iTRAQ 4plex (K N-term)	87222	Phosphoenolpyruvate synthase OS=Neisseria gonorrhoeae (strain NCCP11945) GN=NGK_0330 PE=3 SV=1
215	547	D6HAK1	3.33	465.20	1.945E6	5.292E5	3.76E5	4.215E5	1.00	0.27	0.19	0.22	1.945E6	5.292E5	3.76E5	4.215E5	1.00	0.27	0.19	0.22	3	78	1	iTRAQ 4plex (K N-term)	87222	Phosphoenolpyruvate synthase OS=Neisseria gonorrhoeae DGI2 GN=NGMG_00284 PE=3 SV=1
215	548	A0A0M3GTX3	3.33	465.20	1.945E6	5.292E5	3.76E5	4.215E5	1.00	0.27	0.19	0.22	1.945E6	5.292E5	3.76E5	4.215E5	1.00	0.27	0.19	0.22	3	78	1	iTRAQ 4plex (K N-term)	87222	Phosphoenolpyruvate synthase OS=Neisseria gonorrhoeae MIA_2011_03-10 GN=M736_08620 PE=3 SV=1
215	550	A0A1D3FZ65	3.33	465.20	1.945E6	5.292E5	3.76E5	4.215E5	1.00	0.27	0.19	0.22	1.945E6	5.292E5	3.76E5	4.215E5	1.00	0.27	0.19	0.22	3	78	1	iTRAQ 4plex (K N-term)	87222	Phosphoenolpyruvate synthase OS=Neisseria gonorrhoeae GN=ppsA PE=3 SV=1
357	15	Q5FA20	5.96	463.45	1.842E8	1.572E8	1.652E8	1.734E8	1.00	0.85	0.90	0.94	1.842E8	1.572E8	1.652E8	1.734E8	1.00	0.85	0.90	0.94	93	57	57	Carbamidomethylation; iTRAQ 4plex (K N-term); Oxidation (M); Deamidation (NQ)	52098	Phosphate acetyltransferase OS=Neisseria gonorrhoeae (strain ATCC 700825 / FA 1090) GN=NGO_0214 PE=4 SV=1
357	16	A0A1D3FSL2	5.96	463.45	1.842E8	1.572E8	1.652E8	1.734E8	1.00	0.85	0.90	0.94	1.842E8	1.572E8	1.652E8	1.734E8	1.00	0.85	0.90	0.94	93	57	57	Carbamidomethylation; iTRAQ 4plex (K N-term); Oxidation (M); Deamidation (NQ)	52098	Putative phosphotransacetylase OS=Neisseria gonorrhoeae GN=pta PE=4 SV=1
357	17	B4RJN6	5.96	463.45	1.842E8	1.572E8	1.652E8	1.734E8	1.00	0.85	0.90	0.94	1.842E8	1.572E8	1.652E8	1.734E8	1.00	0.85	0.90	0.94	93	57	57	Carbamidomethylation; iTRAQ 4plex (K N-term); Oxidation (M); Deamidation (NQ)	52098	Putative phosphotransacetylase OS=Neisseria gonorrhoeae (strain NCCP11945) GN=NGK_0347 PE=4 SV=1
357	115	D6HAI7	5.96	463.45	1.842E8	1.572E8	1.652E8	1.734E8	1.00	0.85	0.90	0.94	1.842E8	1.572E8	1.652E8	1.734E8	1.00	0.85	0.90	0.94	85	57	57	Carbamidomethylation; iTRAQ 4plex (K N-term); Oxidation (M); Deamidation (NQ)	57091	Phosphate acyltransferase OS=Neisseria gonorrhoeae DGI2 GN=NGMG_00270 PE=4 SV=1
337	908	A0A1D3FQV3	27.94	462.36	6.046E5	4.023E6	4.369E6	3.893E6	1.00	6.65	7.23	6.44	6.046E5	4.023E6	4.369E6	3.893E6	1.00	6.65	7.23	6.44	1	70	2	iTRAQ 4plex (K N-term)	100903	Translation initiation factor IF-2 OS=Neisseria gonorrhoeae GN=infB PE=3 SV=1
391	485	B4RR06	7.27	461.57	1.305E6	2.817E6	2.818E6	2.839E6	1.00	2.16	2.16	2.18	1.305E6	2.817E6	2.818E6	2.839E6	1.00	2.16	2.16	2.18	1	75	1	iTRAQ 4plex (K N-term); Oxidation (M)	106333	Valine--tRNA ligase OS=Neisseria gonorrhoeae (strain NCCP11945) GN=valS PE=3 SV=1
391	486	Q5F5W0	7.27	461.57	1.305E6	2.817E6	2.818E6	2.839E6	1.00	2.16	2.16	2.18	1.305E6	2.817E6	2.818E6	2.839E6	1.00	2.16	2.16	2.18	1	75	1	iTRAQ 4plex (K N-term); Oxidation (M)	106333	Valine--tRNA ligase OS=Neisseria gonorrhoeae (strain ATCC 700825 / FA 1090) GN=valS PE=3 SV=1
391	488	A0A1D3HID8	7.27	461.57	1.305E6	2.817E6	2.818E6	2.839E6	1.00	2.16	2.16	2.18	1.305E6	2.817E6	2.818E6	2.839E6	1.00	2.16	2.16	2.18	1	75	1	iTRAQ 4plex (K N-term); Oxidation (M)	106333	Valine--tRNA ligase OS=Neisseria gonorrhoeae GN=valS PE=3 SV=1
393	483	A0A1D3EA56	0.66	461.13	8.364E5	6.08E5	6.517E5	6.652E5	1.00	0.73	0.78	0.80	8.364E5	6.08E5	6.517E5	6.652E5	1.00	0.73	0.78	0.80	1	75	1	iTRAQ 4plex (K N-term); Oxidation (M)	106391	Valine--tRNA ligase OS=Neisseria gonorrhoeae GN=valS PE=3 SV=1
393	487	A0A1D3EK92	0.66	461.13	8.364E5	6.08E5	6.517E5	6.652E5	1.00	0.73	0.78	0.80	8.364E5	6.08E5	6.517E5	6.652E5	1.00	0.73	0.78	0.80	1	75	1	iTRAQ 4plex (K N-term); Oxidation (M)	106363	Valine--tRNA ligase OS=Neisseria gonorrhoeae GN=valS PE=3 SV=1
103	69	Q5F6W5	8.74	460.96	5.884E8	7.245E8	7.383E8	7.065E8	1.00	1.23	1.25	1.20	5.884E8	7.245E8	7.383E8	7.065E8	1.00	1.23	1.25	1.20	90	102	102	Carbamidomethylation; iTRAQ 4plex (K N-term); Oxidation (M); Deamidation (NQ); Acetylation (N-term)	68863	Chaperone protein DnaK OS=Neisseria gonorrhoeae (strain ATCC 700825 / FA 1090) GN=dnaK PE=3 SV=1
103	70	A0A1D3IGC4	8.74	460.96	5.884E8	7.245E8	7.383E8	7.065E8	1.00	1.23	1.25	1.20	5.884E8	7.245E8	7.383E8	7.065E8	1.00	1.23	1.25	1.20	90	102	102	Carbamidomethylation; iTRAQ 4plex (K N-term); Oxidation (M); Deamidation (NQ); Acetylation (N-term)	68863	Chaperone protein DnaK OS=Neisseria gonorrhoeae GN=dnaK PE=2 SV=1
103	71	A0A0M3H128	8.74	460.96	5.884E8	7.245E8	7.383E8	7.065E8	1.00	1.23	1.25	1.20	5.884E8	7.245E8	7.383E8	7.065E8	1.00	1.23	1.25	1.20	90	102	102	Carbamidomethylation; iTRAQ 4plex (K N-term); Oxidation (M); Deamidation (NQ); Acetylation (N-term)	68863	Chaperone protein DnaK OS=Neisseria gonorrhoeae MIA_2011_03-10 GN=dnaK PE=2 SV=1
103	72	D6H6E4	8.74	460.96	5.884E8	7.245E8	7.383E8	7.065E8	1.00	1.23	1.25	1.20	5.884E8	7.245E8	7.383E8	7.065E8	1.00	1.23	1.25	1.20	90	102	102	Carbamidomethylation; iTRAQ 4plex (K N-term); Oxidation (M); Deamidation (NQ); Acetylation (N-term)	68863	Chaperone protein DnaK OS=Neisseria gonorrhoeae DGI2 GN=dnaK PE=2 SV=1
344	849	Q5F797	6.17	460.73	3.197E6	3.516E5	1.784E5	2.303E5	1.00	0.11	0.06	0.07	3.197E6	3.516E5	1.784E5	2.303E5	1.00	0.11	0.06	0.07	1	69	1	iTRAQ 4plex (K N-term)	101018	Translation initiation factor IF-2 OS=Neisseria gonorrhoeae (strain ATCC 700825 / FA 1090) GN=infB PE=3 SV=1
344	907	B4RMZ3	6.17	460.73	3.197E6	3.516E5	1.784E5	2.303E5	1.00	0.11	0.06	0.07	3.197E6	3.516E5	1.784E5	2.303E5	1.00	0.11	0.06	0.07	1	69	1	iTRAQ 4plex (K N-term)	100961	Translation initiation factor IF-2 OS=Neisseria gonorrhoeae (strain NCCP11945) GN=infB PE=3 SV=1
344	909	A0A1D3H9N3	6.17	460.73	3.197E6	3.516E5	1.784E5	2.303E5	1.00	0.11	0.06	0.07	3.197E6	3.516E5	1.784E5	2.303E5	1.00	0.11	0.06	0.07	1	69	1	iTRAQ 4plex (K N-term)	100961	Translation initiation factor IF-2 OS=Neisseria gonorrhoeae GN=infB PE=3 SV=1
344	918	D6H6V3	6.17	460.73	3.197E6	3.516E5	1.784E5	2.303E5	1.00	0.11	0.06	0.07	3.197E6	3.516E5	1.784E5	2.303E5	1.00	0.11	0.06	0.07	1	69	1	iTRAQ 4plex (K N-term)	102321	Translation initiation factor IF-2 OS=Neisseria gonorrhoeae DGI2 GN=infB PE=3 SV=1
67	1922	V5U6G0	0.95	460.19	3.863E4	2.854E4	3.735E4	2.904E4	1.00	0.74	0.97	0.75	3.863E4	2.854E4	3.735E4	2.904E4	1.00	0.74	0.97	0.75	5	78	1	iTRAQ 4plex (K N-term)	37526	Porin IB OS=Neisseria gonorrhoeae PE=3 SV=1
252	435	Q5F874	6.92	458.91	3.225E8	2.987E8	3.121E8	3.564E8	1.00	0.93	0.97	1.11	3.225E8	2.987E8	3.121E8	3.564E8	1.00	0.93	0.97	1.11	75	88	88	Carbamidomethylation; iTRAQ 4plex (K N-term); Oxidation (M); Deamidation (NQ)	105118	2-oxoglutarate dehydrogenase OS=Neisseria gonorrhoeae (strain ATCC 700825 / FA 1090) GN=sucA PE=4 SV=1
256	73	Q5F7W9	148.08	455.86	7.471E6	3.008E7	3.248E7	3.373E7	1.00	4.03	4.35	4.52	7.471E6	3.008E7	3.248E7	3.373E7	1.00	4.03	4.35	4.52	10	90	13	iTRAQ 4plex (K N-term); Oxidation (M); Deamidation (NQ)	95098	Chaperone protein ClpB OS=Neisseria gonorrhoeae (strain ATCC 700825 / FA 1090) GN=clpB PE=3 SV=1
138	739	Q5F905	1.78	453.64	4.288E8	4.267E8	4.237E8	4.016E8	1.00	1.00	0.99	0.94	4.288E8	4.267E8	4.237E8	4.016E8	1.00	1.00	0.99	0.94	76	70	70	Carbamidomethylation; iTRAQ 4plex (K N-term); Oxidation (M); Deamidation (NQ); Acetylation (N-term)	61191	30S ribosomal protein S1 OS=Neisseria gonorrhoeae (strain ATCC 700825 / FA 1090) GN=rpsA PE=3 SV=1
138	740	A0A1D3H037	1.78	453.64	4.288E8	4.267E8	4.237E8	4.016E8	1.00	1.00	0.99	0.94	4.288E8	4.267E8	4.237E8	4.016E8	1.00	1.00	0.99	0.94	76	70	70	Carbamidomethylation; iTRAQ 4plex (K N-term); Oxidation (M); Deamidation (NQ); Acetylation (N-term)	61191	30S ribosomal protein S1 OS=Neisseria gonorrhoeae GN=rpsA PE=3 SV=1
138	741	A0A0M3GYC3	1.78	453.64	4.288E8	4.267E8	4.237E8	4.016E8	1.00	1.00	0.99	0.94	4.288E8	4.267E8	4.237E8	4.016E8	1.00	1.00	0.99	0.94	76	70	70	Carbamidomethylation; iTRAQ 4plex (K N-term); Oxidation (M); Deamidation (NQ); Acetylation (N-term)	61191	30S ribosomal protein S1 OS=Neisseria gonorrhoeae MIA_2011_03-10 GN=M736_11965 PE=3 SV=1
138	770	B4RMF3	1.78	453.64	4.288E8	4.267E8	4.237E8	4.016E8	1.00	1.00	0.99	0.94	4.288E8	4.267E8	4.237E8	4.016E8	1.00	1.00	0.99	0.94	73	70	70	Carbamidomethylation; iTRAQ 4plex (K N-term); Oxidation (M); Deamidation (NQ); Acetylation (N-term)	63908	30S ribosomal protein S1 OS=Neisseria gonorrhoeae (strain NCCP11945) GN=NGK_1313 PE=3 SV=1
138	782	A0A1D3FXJ6	1.78	453.64	4.288E8	4.267E8	4.237E8	4.016E8	1.00	1.00	0.99	0.94	4.288E8	4.267E8	4.237E8	4.016E8	1.00	1.00	0.99	0.94	76	70	70	Carbamidomethylation; iTRAQ 4plex (K N-term); Oxidation (M); Deamidation (NQ); Acetylation (N-term)	61505	30S ribosomal protein S1 OS=Neisseria gonorrhoeae GN=rpsA PE=3 SV=1
138	851	D6H7D4	1.78	453.64	4.288E8	4.267E8	4.237E8	4.016E8	1.00	1.00	0.99	0.94	4.288E8	4.267E8	4.237E8	4.016E8	1.00	1.00	0.99	0.94	75	70	70	Carbamidomethylation; iTRAQ 4plex (K N-term); Oxidation (M); Deamidation (NQ); Acetylation (N-term)	62345	30S ribosomal protein S1 OS=Neisseria gonorrhoeae DGI2 GN=NGMG_00942 PE=3 SV=1
172	921	P35819	3.51	452.22	7.021E5	1.791E5	1.409E5	1.467E5	1.00	0.26	0.20	0.21	7.021E5	1.791E5	1.409E5	1.467E5	1.00	0.26	0.20	0.21	3	71	1	Carbamidomethylation; iTRAQ 4plex (K N-term)	77597	Type IV pilus biogenesis and competence protein PilQ OS=Neisseria gonorrhoeae GN=pilQ PE=3 SV=2
318	945	A0A1D3HQN3	200.00	451.22	5.429E6	2.351E7	7.572E6	3.945E7	1.00	4.33	1.39	7.27	5.429E6	2.351E7	7.572E6	3.945E7	1.00	4.33	1.39	7.27	8	87	7	Carbamidomethylation; iTRAQ 4plex (K N-term); Deamidation (NQ)	115604	PilC2 OS=Neisseria gonorrhoeae GN=WHOW_00052C PE=4 SV=1
62	2534	P95350	4.09	447.60	9.242E4	1.099E5	2.568E5	1.066E5	1.00	1.19	2.78	1.15	9.242E4	1.099E5	2.568E5	1.066E5	1.00	1.19	2.78	1.15	4	69	1	iTRAQ 4plex (K N-term)	37558	Outer membrane protein PIB OS=Neisseria gonorrhoeae GN=por PE=3 SV=1
61	2521	Q9S364	1.78	447.56	7.484E4	1.033E5	6.49E4	9.129E4	1.00	1.38	0.87	1.22	7.484E4	1.033E5	6.49E4	9.129E4	1.00	1.38	0.87	1.22	5	70	1	iTRAQ 4plex (K N-term)	37556	Outer membrane protein PIB OS=Neisseria gonorrhoeae GN=por PE=3 SV=1
104	2384	A5HMC4	3.48	447.45	2.905E5	7.033E5	3.161E5	5.871E5	1.00	2.42	1.09	2.02	2.905E5	7.033E5	3.161E5	5.871E5	1.00	2.42	1.09	2.02	7	66	1	iTRAQ 4plex (K N-term); Acetylation (N-term)	31121	Porin (Fragment) OS=Neisseria gonorrhoeae GN=porB1b PE=4 SV=1
278	129	D6H8T2	1.69	447.34	4.868E5	6.332E5	4.102E5	5.274E5	1.00	1.30	0.84	1.08	4.868E5	6.332E5	4.102E5	5.274E5	1.00	1.30	0.84	1.08	3	84	1	iTRAQ 4plex (K N-term)	94779	Chaperone protein ClpB OS=Neisseria gonorrhoeae DGI2 GN=clpB PE=3 SV=1
345	277	A0A0M3GU26	2.76	447.15	1.357E8	1.335E8	1.457E8	1.437E8	1.00	0.98	1.07	1.06	1.357E8	1.335E8	1.457E8	1.437E8	1.00	0.98	1.07	1.06	83	52	52	Carbamidomethylation; iTRAQ 4plex (K N-term); Oxidation (M); Deamidation (NQ)	71575	Transketolase OS=Neisseria gonorrhoeae MIA_2011_03-10 GN=M736_09410 PE=3 SV=1
345	278	Q5F7Y3	2.76	447.15	1.357E8	1.335E8	1.457E8	1.437E8	1.00	0.98	1.07	1.06	1.357E8	1.335E8	1.457E8	1.437E8	1.00	0.98	1.07	1.06	83	52	52	Carbamidomethylation; iTRAQ 4plex (K N-term); Oxidation (M); Deamidation (NQ)	71575	Transketolase OS=Neisseria gonorrhoeae (strain ATCC 700825 / FA 1090) GN=NGO_1028 PE=3 SV=1
345	279	A0A1D3I9P0	2.76	447.15	1.357E8	1.335E8	1.457E8	1.437E8	1.00	0.98	1.07	1.06	1.357E8	1.335E8	1.457E8	1.437E8	1.00	0.98	1.07	1.06	83	52	52	Carbamidomethylation; iTRAQ 4plex (K N-term); Oxidation (M); Deamidation (NQ)	71575	Transketolase OS=Neisseria gonorrhoeae GN=tktA PE=3 SV=1
345	280	B4RKU9	2.76	447.15	1.357E8	1.335E8	1.457E8	1.437E8	1.00	0.98	1.07	1.06	1.357E8	1.335E8	1.457E8	1.437E8	1.00	0.98	1.07	1.06	83	52	52	Carbamidomethylation; iTRAQ 4plex (K N-term); Oxidation (M); Deamidation (NQ)	71575	Transketolase OS=Neisseria gonorrhoeae (strain NCCP11945) GN=NGK_0759 PE=1 SV=1
345	281	D6H8R4	2.76	447.15	1.357E8	1.335E8	1.457E8	1.437E8	1.00	0.98	1.07	1.06	1.357E8	1.335E8	1.457E8	1.437E8	1.00	0.98	1.07	1.06	83	52	52	Carbamidomethylation; iTRAQ 4plex (K N-term); Oxidation (M); Deamidation (NQ)	71575	Transketolase OS=Neisseria gonorrhoeae DGI2 GN=NGMG_01447 PE=3 SV=1
353	223	Q5F5A9	0.43	447.01	1.16E5	9.341E4	9.929E4	8.944E4	1.00	0.81	0.86	0.77	1.16E5	9.341E4	9.929E4	8.944E4	1.00	0.81	0.86	0.77	2	69	1	iTRAQ 4plex (K N-term)	101122	Phosphoenolpyruvate carboxylase OS=Neisseria gonorrhoeae (strain ATCC 700825 / FA 1090) GN=ppc PE=3 SV=2
353	224	A0A1D3G4P0	0.43	447.01	1.16E5	9.341E4	9.929E4	8.944E4	1.00	0.81	0.86	0.77	1.16E5	9.341E4	9.929E4	8.944E4	1.00	0.81	0.86	0.77	2	69	1	iTRAQ 4plex (K N-term)	101122	Phosphoenolpyruvate carboxylase OS=Neisseria gonorrhoeae GN=ppc PE=3 SV=1
353	245	B4RQL0	0.43	447.01	1.16E5	9.341E4	9.929E4	8.944E4	1.00	0.81	0.86	0.77	1.16E5	9.341E4	9.929E4	8.944E4	1.00	0.81	0.86	0.77	2	69	1	iTRAQ 4plex (K N-term)	103959	Phosphoenolpyruvate carboxylase OS=Neisseria gonorrhoeae (strain NCCP11945) GN=ppc PE=3 SV=1
354	222	A0A1D3EKP0	1.09	446.99	1.341E5	2.228E5	2.676E5	2.541E5	1.00	1.66	2.00	1.90	1.341E5	2.228E5	2.676E5	2.541E5	1.00	1.66	2.00	1.90	2	69	1	Carbamidomethylation; iTRAQ 4plex (K N-term)	101069	Phosphoenolpyruvate carboxylase OS=Neisseria gonorrhoeae GN=ppc PE=3 SV=1
57	170	V5U7G7	11.34	446.56	4.491E4	4.624E4	8.983E4	4.548E4	1.00	1.03	2.00	1.01	4.491E4	4.624E4	8.983E4	4.548E4	1.00	1.03	2.00	1.01	5	74	1	iTRAQ 4plex (K N-term); Deamidation (NQ)	37255	Porin IB OS=Neisseria gonorrhoeae PE=3 SV=1
111	2240	B2CNM6	200.00	445.61	1.158E7	2.124E6	1.65E6	1.745E6	1.00	0.18	0.14	0.15	1.158E7	2.124E6	1.65E6	1.745E6	1.00	0.18	0.14	0.15	8	61	2	iTRAQ 4plex (K N-term); Deamidation (NQ)	35960	Por (Fragment) OS=Neisseria gonorrhoeae GN=por PE=3 SV=1
36	339	O52701	21.58	445.61	9.745E3	9.771E3	4.527E4	9.717E3	1.00	1.00	4.65	1.00	9.745E3	9.771E3	4.527E4	9.717E3	1.00	1.00	4.65	1.00	5	76	1	iTRAQ 4plex (K N-term); Deamidation (NQ)	37286	Outer membrane porin OS=Neisseria gonorrhoeae GN=por PE=3 SV=1
66	2755	O52694	6.87	445.34	9.975E4	9.618E4	3.686E5	1.106E5	1.00	0.96	3.70	1.11	9.975E4	9.618E4	3.686E5	1.106E5	1.00	0.96	3.70	1.11	3	66	1	iTRAQ 4plex (K N-term); Deamidation (NQ)	37494	Outer membrane porin (Fragment) OS=Neisseria gonorrhoeae GN=por PE=3 SV=1
110	1921	V5W6J2	2.48	444.82	4.885E5	2.741E5	2.293E5	1.877E5	1.00	0.56	0.47	0.38	4.885E5	2.741E5	2.293E5	1.877E5	1.00	0.56	0.47	0.38	5	65	1	iTRAQ 4plex (K N-term); Deamidation (NQ)	37478	Porin IB protein OS=Neisseria gonorrhoeae PE=3 SV=1
97	2405	B2CNP3	16.93	443.96	4.843E6	2.099E6	1.94E6	2.216E6	1.00	0.43	0.40	0.46	4.843E6	2.099E6	1.94E6	2.216E6	1.00	0.43	0.40	0.46	8	62	2	iTRAQ 4plex (K N-term); Deamidation (NQ)	35893	Por (Fragment) OS=Neisseria gonorrhoeae GN=por PE=3 SV=1
79	1888	Q5XKW6	2.52	443.60	1.162E6	2.696E6	1.513E6	2.725E6	1.00	2.32	1.30	2.35	1.162E6	2.696E6	1.513E6	2.725E6	1.00	2.32	1.30	2.35	8	77	1	iTRAQ 4plex (K N-term)	35576	PorB (Fragment) OS=Neisseria gonorrhoeae GN=porB PE=3 SV=1
352	605	A0A1D3GRV1	0.76	442.90	2.177E6	3.125E6	3.303E6	3.427E6	1.00	1.44	1.52	1.57	2.177E6	3.125E6	3.303E6	3.427E6	1.00	1.44	1.52	1.57	1	68	1	iTRAQ 4plex (K N-term)	117419	Carbamoyl-phosphate synthase large chain OS=Neisseria gonorrhoeae GN=carB PE=3 SV=1
220	152	A0A222R549	49.34	442.49	2.004E7	5.441E7	5.848E7	5.477E7	1.00	2.72	2.92	2.73	2.004E7	5.441E7	5.848E7	5.477E7	1.00	2.72	2.92	2.73	6	56	4	iTRAQ 4plex (K N-term); Deamidation (NQ)	48410	Trigger factor OS=Neisseria gonorrhoeae GN=tig PE=3 SV=1
220	153	D6H7G1	49.34	442.49	2.004E7	5.441E7	5.848E7	5.477E7	1.00	2.72	2.92	2.73	2.004E7	5.441E7	5.848E7	5.477E7	1.00	2.72	2.92	2.73	6	56	4	iTRAQ 4plex (K N-term); Deamidation (NQ)	48410	Trigger factor OS=Neisseria gonorrhoeae DGI2 GN=tig PE=3 SV=1
220	154	B4RMG6	49.34	442.49	2.004E7	5.441E7	5.848E7	5.477E7	1.00	2.72	2.92	2.73	2.004E7	5.441E7	5.848E7	5.477E7	1.00	2.72	2.92	2.73	6	56	4	iTRAQ 4plex (K N-term); Deamidation (NQ)	48410	Trigger factor OS=Neisseria gonorrhoeae (strain NCCP11945) GN=tig PE=3 SV=1
220	155	A0A0M3GY49	49.34	442.49	2.004E7	5.441E7	5.848E7	5.477E7	1.00	2.72	2.92	2.73	2.004E7	5.441E7	5.848E7	5.477E7	1.00	2.72	2.92	2.73	6	56	4	iTRAQ 4plex (K N-term); Deamidation (NQ)	48410	Trigger factor OS=Neisseria gonorrhoeae MIA_2011_03-10 GN=tig PE=3 SV=1
39	1918	C7ETW7	7.13	442.49	2.499E5	3.503E5	6.676E5	3.382E5	1.00	1.40	2.67	1.35	2.499E5	3.503E5	6.676E5	3.382E5	1.00	1.40	2.67	1.35	6	72	1	iTRAQ 4plex (K N-term); Deamidation (NQ)	37609	Porin IB protein (Fragment) OS=Neisseria gonorrhoeae PE=3 SV=1
317	117	B4RJR4	5.45	441.39	1.792E8	2.079E8	2.158E8	2.365E8	1.00	1.16	1.20	1.32	1.792E8	2.079E8	2.158E8	2.365E8	1.00	1.16	1.20	1.32	88	55	55	Carbamidomethylation; iTRAQ 4plex (K N-term); Oxidation (M); Deamidation (NQ)	45995	Malate oxidoreductase OS=Neisseria gonorrhoeae (strain NCCP11945) GN=NGK_0374 PE=4 SV=1
317	118	A0A1D3F5A0	5.45	441.39	1.792E8	2.079E8	2.158E8	2.365E8	1.00	1.16	1.20	1.32	1.792E8	2.079E8	2.158E8	2.365E8	1.00	1.16	1.20	1.32	88	55	55	Carbamidomethylation; iTRAQ 4plex (K N-term); Oxidation (M); Deamidation (NQ)	46009	Malic enzyme OS=Neisseria gonorrhoeae GN=maeB PE=4 SV=1
317	119	A0A1D3FBC0	5.45	441.39	1.792E8	2.079E8	2.158E8	2.365E8	1.00	1.16	1.20	1.32	1.792E8	2.079E8	2.158E8	2.365E8	1.00	1.16	1.20	1.32	88	55	55	Carbamidomethylation; iTRAQ 4plex (K N-term); Oxidation (M); Deamidation (NQ)	45995	Malic enzyme OS=Neisseria gonorrhoeae GN=maeB PE=4 SV=1
317	120	D6HAG0	5.45	441.39	1.792E8	2.079E8	2.158E8	2.365E8	1.00	1.16	1.20	1.32	1.792E8	2.079E8	2.158E8	2.365E8	1.00	1.16	1.20	1.32	88	55	55	Carbamidomethylation; iTRAQ 4plex (K N-term); Oxidation (M); Deamidation (NQ)	45995	Malate oxidoreductase OS=Neisseria gonorrhoeae DGI2 GN=NGMG_00243 PE=4 SV=1
317	121	A0A0M3GVR0	5.45	441.39	1.792E8	2.079E8	2.158E8	2.365E8	1.00	1.16	1.20	1.32	1.792E8	2.079E8	2.158E8	2.365E8	1.00	1.16	1.20	1.32	88	55	55	Carbamidomethylation; iTRAQ 4plex (K N-term); Oxidation (M); Deamidation (NQ)	45995	NADH-ubiquinone oxidoreductase OS=Neisseria gonorrhoeae MIA_2011_03-10 GN=M736_05570 PE=4 SV=1
370	640	A0A1D3HMX6	0.33	440.98	3.797E4	3.668E4	3.322E4	3.458E4	1.00	0.97	0.87	0.91	3.797E4	3.668E4	3.322E4	3.458E4	1.00	0.97	0.87	0.91	3	68	1	Carbamidomethylation; iTRAQ 4plex (K N-term)	117417	Carbamoyl-phosphate synthase large chain OS=Neisseria gonorrhoeae GN=carB PE=3 SV=1
38	2201	Q9RF54	0.73	440.92	5.866E5	4.131E5	4.192E5	4.271E5	1.00	0.70	0.71	0.73	5.866E5	4.131E5	4.192E5	4.271E5	1.00	0.70	0.71	0.73	4	71	1	iTRAQ 4plex (K N-term)	34529	Porin (Fragment) OS=Neisseria gonorrhoeae GN=porB PE=3 SV=1
228	300	Q5F915	200.00	440.48	2.156E7	2.715E6	1.574E6	1.739E6	1.00	0.13	0.07	0.08	2.156E7	2.715E6	1.574E6	1.739E6	1.00	0.13	0.07	0.08	3	55	3	iTRAQ 4plex (K N-term); Deamidation (NQ)	48368	Trigger factor OS=Neisseria gonorrhoeae (strain ATCC 700825 / FA 1090) GN=tig PE=3 SV=1
80	2205	Q9R3B2	7.84	440.01	5.441E5	1.25E6	8.833E5	1.376E6	1.00	2.30	1.62	2.53	5.441E5	1.25E6	8.833E5	1.376E6	1.00	2.30	1.62	2.53	8	73	1	iTRAQ 4plex (K N-term); Deamidation (NQ)	34291	Porin (Fragment) OS=Neisseria gonorrhoeae GN=porB PE=3 SV=1
266	421	A0A0M3H108	5.01	439.86	4.601E8	4.003E8	3.969E8	4.115E8	1.00	0.87	0.86	0.89	4.601E8	4.003E8	3.969E8	4.115E8	1.00	0.87	0.86	0.89	76	60	60	Carbamidomethylation; iTRAQ 4plex (K N-term); Oxidation (M); Deamidation (NQ); Acetylation (N-term)	55241	ATP synthase subunit alpha OS=Neisseria gonorrhoeae MIA_2011_03-10 GN=atpA PE=3 SV=1
266	422	A0A1D3F070	5.01	439.86	4.601E8	4.003E8	3.969E8	4.115E8	1.00	0.87	0.86	0.89	4.601E8	4.003E8	3.969E8	4.115E8	1.00	0.87	0.86	0.89	76	60	60	Carbamidomethylation; iTRAQ 4plex (K N-term); Oxidation (M); Deamidation (NQ); Acetylation (N-term)	55241	ATP synthase subunit alpha OS=Neisseria gonorrhoeae GN=atpA PE=3 SV=1
266	423	D6H9P4	5.01	439.86	4.601E8	4.003E8	3.969E8	4.115E8	1.00	0.87	0.86	0.89	4.601E8	4.003E8	3.969E8	4.115E8	1.00	0.87	0.86	0.89	76	60	60	Carbamidomethylation; iTRAQ 4plex (K N-term); Oxidation (M); Deamidation (NQ); Acetylation (N-term)	55241	ATP synthase subunit alpha OS=Neisseria gonorrhoeae DGI2 GN=atpA PE=3 SV=1
266	424	Q5F4Z2	5.01	439.86	4.601E8	4.003E8	3.969E8	4.115E8	1.00	0.87	0.86	0.89	4.601E8	4.003E8	3.969E8	4.115E8	1.00	0.87	0.86	0.89	76	60	60	Carbamidomethylation; iTRAQ 4plex (K N-term); Oxidation (M); Deamidation (NQ); Acetylation (N-term)	55241	ATP synthase subunit alpha OS=Neisseria gonorrhoeae (strain ATCC 700825 / FA 1090) GN=atpA PE=3 SV=1
368	636	A0A1D3IZB3	20.06	439.76	3.694E6	8.186E5	7.423E5	6.839E5	1.00	0.22	0.20	0.19	3.694E6	8.186E5	7.423E5	6.839E5	1.00	0.22	0.20	0.19	1	66	1	iTRAQ 4plex (K N-term); Oxidation (M)	117415	Carbamoyl-phosphate synthase large chain OS=Neisseria gonorrhoeae GN=carB PE=3 SV=1
368	639	D6HAA3	20.06	439.76	3.694E6	8.186E5	7.423E5	6.839E5	1.00	0.22	0.20	0.19	3.694E6	8.186E5	7.423E5	6.839E5	1.00	0.22	0.20	0.19	1	66	1	iTRAQ 4plex (K N-term); Oxidation (M)	117415	Carbamoyl-phosphate synthase large chain OS=Neisseria gonorrhoeae DGI2 GN=carB PE=3 SV=1
83	149	Q9RQN9	1.77	439.58	4.161E5	4.906E5	5.788E5	4.6E5	1.00	1.18	1.39	1.11	4.161E5	4.906E5	5.788E5	4.6E5	1.00	1.18	1.39	1.11	6	78	1	iTRAQ 4plex (K N-term); Deamidation (NQ)	37357	Outer membrane protein I OS=Neisseria gonorrhoeae GN=por PE=3 SV=1
493	1884	A0A0M3GVR9	8.78	439.04	5.709E7	7.033E7	6.865E7	7.167E7	1.00	1.23	1.20	1.26	5.709E7	7.033E7	6.865E7	7.167E7	1.00	1.23	1.20	1.26	88	42	42	Carbamidomethylation; iTRAQ 4plex (K N-term); Oxidation (M); Deamidation (NQ)	44322	3-oxoacyl-[acyl-carrier-protein] synthase 2 OS=Neisseria gonorrhoeae MIA_2011_03-10 GN=M736_08905 PE=3 SV=1
493	1887	D6H5B5	8.78	439.04	5.709E7	7.033E7	6.865E7	7.167E7	1.00	1.23	1.20	1.26	5.709E7	7.033E7	6.865E7	7.167E7	1.00	1.23	1.20	1.26	84	42	42	Carbamidomethylation; iTRAQ 4plex (K N-term); Oxidation (M); Deamidation (NQ)	46544	3-oxoacyl-[acyl-carrier-protein] synthase 2 OS=Neisseria gonorrhoeae DGI2 GN=NGMG_02009 PE=3 SV=1
493	1894	B4RR61	8.78	439.04	5.709E7	7.033E7	6.865E7	7.167E7	1.00	1.23	1.20	1.26	5.709E7	7.033E7	6.865E7	7.167E7	1.00	1.23	1.20	1.26	90	42	42	Carbamidomethylation; iTRAQ 4plex (K N-term); Oxidation (M); Deamidation (NQ)	43042	3-oxoacyl-[acyl-carrier-protein] synthase 2 OS=Neisseria gonorrhoeae (strain NCCP11945) GN=NGK_2519 PE=3 SV=1
493	1895	Q5F603	8.78	439.04	5.709E7	7.033E7	6.865E7	7.167E7	1.00	1.23	1.20	1.26	5.709E7	7.033E7	6.865E7	7.167E7	1.00	1.23	1.20	1.26	90	42	42	Carbamidomethylation; iTRAQ 4plex (K N-term); Oxidation (M); Deamidation (NQ)	43042	3-oxoacyl-[acyl-carrier-protein] synthase 2 OS=Neisseria gonorrhoeae (strain ATCC 700825 / FA 1090) GN=NGO_1763 PE=3 SV=1
493	1896	A0A1D3EUF7	8.78	439.04	5.709E7	7.033E7	6.865E7	7.167E7	1.00	1.23	1.20	1.26	5.709E7	7.033E7	6.865E7	7.167E7	1.00	1.23	1.20	1.26	90	42	42	Carbamidomethylation; iTRAQ 4plex (K N-term); Oxidation (M); Deamidation (NQ)	43042	3-oxoacyl-[acyl-carrier-protein] synthase 2 OS=Neisseria gonorrhoeae GN=fabF_1 PE=3 SV=1
356	306	A0A1D3I105	5.66	436.41	6.819E5	4.776E6	4.933E6	6.956E6	1.00	7.00	7.23	10.20	6.819E5	4.776E6	4.933E6	6.956E6	1.00	7.00	7.23	10.20	2	64	1	iTRAQ 4plex (K N-term)	79871	Isocitrate dehydrogenase OS=Neisseria gonorrhoeae GN=icd2 PE=4 SV=1
356	308	B4RKM5	5.66	436.41	6.819E5	4.776E6	4.933E6	6.956E6	1.00	7.00	7.23	10.20	6.819E5	4.776E6	4.933E6	6.956E6	1.00	7.00	7.23	10.20	2	64	1	iTRAQ 4plex (K N-term)	79871	Putative isocitrate dehydrogenase OS=Neisseria gonorrhoeae (strain NCCP11945) GN=NGK_0685 PE=4 SV=1
356	309	D6H8X0	5.66	436.41	6.819E5	4.776E6	4.933E6	6.956E6	1.00	7.00	7.23	10.20	6.819E5	4.776E6	4.933E6	6.956E6	1.00	7.00	7.23	10.20	2	64	1	iTRAQ 4plex (K N-term)	79871	Isocitrate dehydrogenase OS=Neisseria gonorrhoeae DGI2 GN=NGMG_01503 PE=4 SV=1
361	310	A0A1D3FPD6	5.59	435.99	5.285E6	7.674E5	5.489E5	5.546E5	1.00	0.15	0.10	0.10	5.285E6	7.674E5	5.489E5	5.546E5	1.00	0.15	0.10	0.10	2	64	1	iTRAQ 4plex (K N-term)	79901	Isocitrate dehydrogenase OS=Neisseria gonorrhoeae GN=icd PE=4 SV=1
302	255	B4RJ17	10.48	433.13	2.986E8	2.562E8	2.495E8	3.242E8	1.00	0.86	0.84	1.09	2.986E8	2.562E8	2.495E8	3.242E8	1.00	0.86	0.84	1.09	85	74	72	Carbamidomethylation; iTRAQ 4plex (K N-term); Oxidation (M); Deamidation (NQ)	92732	Aconitate hydratase B OS=Neisseria gonorrhoeae (strain NCCP11945) GN=NGK_0278 PE=3 SV=1
302	256	D6HBG2	10.48	433.13	2.986E8	2.562E8	2.495E8	3.242E8	1.00	0.86	0.84	1.09	2.986E8	2.562E8	2.495E8	3.242E8	1.00	0.86	0.84	1.09	85	74	72	Carbamidomethylation; iTRAQ 4plex (K N-term); Oxidation (M); Deamidation (NQ)	92732	Aconitate hydratase B OS=Neisseria gonorrhoeae DGI2 GN=NGMG_02127 PE=3 SV=1
302	257	A0A1D3GS74	10.48	433.13	2.986E8	2.562E8	2.495E8	3.242E8	1.00	0.86	0.84	1.09	2.986E8	2.562E8	2.495E8	3.242E8	1.00	0.86	0.84	1.09	85	74	72	Carbamidomethylation; iTRAQ 4plex (K N-term); Oxidation (M); Deamidation (NQ)	92762	Aconitate hydratase B OS=Neisseria gonorrhoeae GN=acnB PE=3 SV=1
302	258	A0A1D3FFS9	10.48	433.13	2.986E8	2.562E8	2.495E8	3.242E8	1.00	0.86	0.84	1.09	2.986E8	2.562E8	2.495E8	3.242E8	1.00	0.86	0.84	1.09	85	74	72	Carbamidomethylation; iTRAQ 4plex (K N-term); Oxidation (M); Deamidation (NQ)	92732	Aconitate hydratase B OS=Neisseria gonorrhoeae GN=acnB PE=3 SV=1
302	259	Q5F7E7	10.48	433.13	2.986E8	2.562E8	2.495E8	3.242E8	1.00	0.86	0.84	1.09	2.986E8	2.562E8	2.495E8	3.242E8	1.00	0.86	0.84	1.09	85	74	72	Carbamidomethylation; iTRAQ 4plex (K N-term); Oxidation (M); Deamidation (NQ)	92732	Aconitate hydratase B OS=Neisseria gonorrhoeae (strain ATCC 700825 / FA 1090) GN=NGO_1231 PE=3 SV=1
119	2401	Q9Z4L9	5.00	432.86	1.228E5	2.468E5	2.082E5	2.382E5	1.00	2.01	1.70	1.94	1.228E5	2.468E5	2.082E5	2.382E5	1.00	2.01	1.70	1.94	5	63	2	iTRAQ 4plex (K N-term); Deamidation (NQ)	37593	Outer membrane protein I OS=Neisseria gonorrhoeae GN=por PE=3 SV=1
475	889	D6H724	7.14	432.46	5.45E7	6.528E7	6.627E7	6.75E7	1.00	1.20	1.22	1.24	5.45E7	6.528E7	6.627E7	6.75E7	1.00	1.20	1.22	1.24	57	55	47	iTRAQ 4plex (K N-term); Oxidation (M); Deamidation (NQ)	101403	DNA gyrase subunit A OS=Neisseria gonorrhoeae DGI2 GN=gyrA PE=3 SV=1
475	890	A0A1D3HZZ4	7.14	432.46	5.45E7	6.528E7	6.627E7	6.75E7	1.00	1.20	1.22	1.24	5.45E7	6.528E7	6.627E7	6.75E7	1.00	1.20	1.22	1.24	57	55	47	iTRAQ 4plex (K N-term); Oxidation (M); Deamidation (NQ)	101403	DNA gyrase subunit A OS=Neisseria gonorrhoeae GN=gyrA PE=3 SV=1
475	891	Q5F8Y0	7.14	432.46	5.45E7	6.528E7	6.627E7	6.75E7	1.00	1.20	1.22	1.24	5.45E7	6.528E7	6.627E7	6.75E7	1.00	1.20	1.22	1.24	57	55	47	iTRAQ 4plex (K N-term); Oxidation (M); Deamidation (NQ)	101385	DNA gyrase subunit A OS=Neisseria gonorrhoeae (strain ATCC 700825 / FA 1090) GN=gyrA PE=3 SV=1
244	2496	B4RPP8	0.68	431.75	3.336E8	3.319E8	3.362E8	3.405E8	1.00	0.99	1.01	1.02	3.336E8	3.319E8	3.362E8	3.405E8	1.00	0.99	1.01	1.02	84	50	50	Carbamidomethylation; iTRAQ 4plex (K N-term); Oxidation (M); Deamidation (NQ)	38375	Glyceraldehyde-3-phosphate dehydrogenase OS=Neisseria gonorrhoeae (strain NCCP11945) GN=NGK_2321 PE=1 SV=1
244	2632	Q84HZ4	0.68	431.75	3.336E8	3.319E8	3.362E8	3.405E8	1.00	0.99	1.01	1.02	3.336E8	3.319E8	3.362E8	3.405E8	1.00	0.99	1.01	1.02	91	50	50	Carbamidomethylation; iTRAQ 4plex (K N-term); Oxidation (M); Deamidation (NQ)	35301	Glyceraldehyde-3-phosphate dehydrogenase (Fragment) OS=Neisseria gonorrhoeae GN=gpdhC PE=3 SV=1
244	2633	A0A0M3GV11	0.68	431.75	3.336E8	3.319E8	3.362E8	3.405E8	1.00	0.99	1.01	1.02	3.336E8	3.319E8	3.362E8	3.405E8	1.00	0.99	1.01	1.02	90	50	50	Carbamidomethylation; iTRAQ 4plex (K N-term); Oxidation (M); Deamidation (NQ)	35761	Glyceraldehyde-3-phosphate dehydrogenase OS=Neisseria gonorrhoeae MIA_2011_03-10 GN=M736_07850 PE=3 SV=1
244	2634	A0A1D3EZD1	0.68	431.75	3.336E8	3.319E8	3.362E8	3.405E8	1.00	0.99	1.01	1.02	3.336E8	3.319E8	3.362E8	3.405E8	1.00	0.99	1.01	1.02	90	50	50	Carbamidomethylation; iTRAQ 4plex (K N-term); Oxidation (M); Deamidation (NQ)	35761	Glyceraldehyde-3-phosphate dehydrogenase OS=Neisseria gonorrhoeae GN=gap_2 PE=3 SV=1
244	2635	Q5F5J3	0.68	431.75	3.336E8	3.319E8	3.362E8	3.405E8	1.00	0.99	1.01	1.02	3.336E8	3.319E8	3.362E8	3.405E8	1.00	0.99	1.01	1.02	90	50	50	Carbamidomethylation; iTRAQ 4plex (K N-term); Oxidation (M); Deamidation (NQ)	35761	Glyceraldehyde-3-phosphate dehydrogenase OS=Neisseria gonorrhoeae (strain ATCC 700825 / FA 1090) GN=NGO_1931 PE=3 SV=1
244	2636	D6HAS7	0.68	431.75	3.336E8	3.319E8	3.362E8	3.405E8	1.00	0.99	1.01	1.02	3.336E8	3.319E8	3.362E8	3.405E8	1.00	0.99	1.01	1.02	90	50	50	Carbamidomethylation; iTRAQ 4plex (K N-term); Oxidation (M); Deamidation (NQ)	35761	Glyceraldehyde-3-phosphate dehydrogenase OS=Neisseria gonorrhoeae DGI2 GN=NGMG_00774 PE=3 SV=1
108	1913	Q52MT7	5.09	431.21	1.692E6	2.764E5	1.949E5	2.008E5	1.00	0.16	0.12	0.12	1.692E6	2.764E5	1.949E5	2.008E5	1.00	0.16	0.12	0.12	8	65	1	iTRAQ 4plex (K N-term); Deamidation (NQ)	34757	Outer membrane protein PI (Fragment) OS=Neisseria gonorrhoeae PE=3 SV=1
572	1351	D6HBJ2	1.35	431.14	4.647E7	4.428E7	4.455E7	4.481E7	1.00	0.95	0.96	0.96	4.647E7	4.428E7	4.455E7	4.481E7	1.00	0.95	0.96	0.96	61	67	66	Carbamidomethylation; iTRAQ 4plex (K N-term); Oxidation (M); Deamidation (NQ)	143357	Phosphoribosylformylglycinamidine synthase OS=Neisseria gonorrhoeae DGI2 GN=purL PE=3 SV=1
572	1352	A0A1D3FU63	1.35	431.14	4.647E7	4.428E7	4.455E7	4.481E7	1.00	0.95	0.96	0.96	4.647E7	4.428E7	4.455E7	4.481E7	1.00	0.95	0.96	0.96	61	67	66	Carbamidomethylation; iTRAQ 4plex (K N-term); Oxidation (M); Deamidation (NQ)	143357	Phosphoribosylformylglycinamidine synthase OS=Neisseria gonorrhoeae GN=purL PE=3 SV=1
273	39	Q5F731	55.69	430.81	1.572E7	7.627E6	8.882E6	8.953E6	1.00	0.49	0.56	0.57	1.572E7	7.627E6	8.882E6	8.953E6	1.00	0.49	0.56	0.57	6	62	3	Carbamidomethylation; iTRAQ 4plex (K N-term); Oxidation (M); Deamidation (NQ)	48473	Glutamate dehydrogenase OS=Neisseria gonorrhoeae (strain ATCC 700825 / FA 1090) GN=NGO_1358 PE=3 SV=1
273	40	A0A0M3GWL4	55.69	430.81	1.572E7	7.627E6	8.882E6	8.953E6	1.00	0.49	0.56	0.57	1.572E7	7.627E6	8.882E6	8.953E6	1.00	0.49	0.56	0.57	6	62	3	Carbamidomethylation; iTRAQ 4plex (K N-term); Oxidation (M); Deamidation (NQ)	48473	Glutamate dehydrogenase OS=Neisseria gonorrhoeae MIA_2011_03-10 GN=M736_07570 PE=3 SV=1
273	41	B4RN81	55.69	430.81	1.572E7	7.627E6	8.882E6	8.953E6	1.00	0.49	0.56	0.57	1.572E7	7.627E6	8.882E6	8.953E6	1.00	0.49	0.56	0.57	6	62	3	Carbamidomethylation; iTRAQ 4plex (K N-term); Oxidation (M); Deamidation (NQ)	48473	Glutamate dehydrogenase OS=Neisseria gonorrhoeae (strain NCCP11945) GN=NGK_1591 PE=3 SV=1
273	42	A0A1D3GXC0	55.69	430.81	1.572E7	7.627E6	8.882E6	8.953E6	1.00	0.49	0.56	0.57	1.572E7	7.627E6	8.882E6	8.953E6	1.00	0.49	0.56	0.57	6	62	3	Carbamidomethylation; iTRAQ 4plex (K N-term); Oxidation (M); Deamidation (NQ)	48473	Glutamate dehydrogenase OS=Neisseria gonorrhoeae GN=gdhA_1 PE=3 SV=1
273	104	D6H6N1	55.69	430.81	1.572E7	7.627E6	8.882E6	8.953E6	1.00	0.49	0.56	0.57	1.572E7	7.627E6	8.882E6	8.953E6	1.00	0.49	0.56	0.57	6	62	3	Carbamidomethylation; iTRAQ 4plex (K N-term); Oxidation (M); Deamidation (NQ)	48503	Glutamate dehydrogenase OS=Neisseria gonorrhoeae DGI2 GN=NGMG_01804 PE=3 SV=1
273	105	A0A1D3J5T5	55.69	430.81	1.572E7	7.627E6	8.882E6	8.953E6	1.00	0.49	0.56	0.57	1.572E7	7.627E6	8.882E6	8.953E6	1.00	0.49	0.56	0.57	6	62	3	Carbamidomethylation; iTRAQ 4plex (K N-term); Oxidation (M); Deamidation (NQ)	48503	Glutamate dehydrogenase OS=Neisseria gonorrhoeae GN=gdhA_2 PE=3 SV=1
84	1875	B2CNQ3	2.43	428.59	1.641E5	1.453E5	2.643E5	1.481E5	1.00	0.89	1.61	0.90	1.641E5	1.453E5	2.643E5	1.481E5	1.00	0.89	1.61	0.90	6	71	1	iTRAQ 4plex (K N-term); Deamidation (NQ)	35652	Por (Fragment) OS=Neisseria gonorrhoeae GN=por PE=3 SV=1
395	977	B4RKY2	6.29	425.42	7.783E7	9.178E7	9.142E7	9.251E7	1.00	1.18	1.17	1.19	7.783E7	9.178E7	9.142E7	9.251E7	1.00	1.18	1.17	1.19	64	53	53	Carbamidomethylation; iTRAQ 4plex (K N-term); Oxidation (M); Deamidation (NQ)	103237	Protein translocase subunit SecA OS=Neisseria gonorrhoeae (strain NCCP11945) GN=secA PE=3 SV=1
395	978	A0A1D3ECI2	6.29	425.42	7.783E7	9.178E7	9.142E7	9.251E7	1.00	1.18	1.17	1.19	7.783E7	9.178E7	9.142E7	9.251E7	1.00	1.18	1.17	1.19	64	53	53	Carbamidomethylation; iTRAQ 4plex (K N-term); Oxidation (M); Deamidation (NQ)	103237	Protein translocase subunit SecA OS=Neisseria gonorrhoeae GN=secA_1 PE=3 SV=1
395	979	D6H8N3	6.29	425.42	7.783E7	9.178E7	9.142E7	9.251E7	1.00	1.18	1.17	1.19	7.783E7	9.178E7	9.142E7	9.251E7	1.00	1.18	1.17	1.19	64	53	53	Carbamidomethylation; iTRAQ 4plex (K N-term); Oxidation (M); Deamidation (NQ)	103237	Protein translocase subunit SecA OS=Neisseria gonorrhoeae DGI2 GN=secA PE=3 SV=1
395	984	A0A0M3GZ72	6.29	425.42	7.783E7	9.178E7	9.142E7	9.251E7	1.00	1.18	1.17	1.19	7.783E7	9.178E7	9.142E7	9.251E7	1.00	1.18	1.17	1.19	64	53	53	Carbamidomethylation; iTRAQ 4plex (K N-term); Oxidation (M); Deamidation (NQ)	103237	Protein translocase subunit SecA OS=Neisseria gonorrhoeae MIA_2011_03-10 GN=secA PE=3 SV=1
301	141	A0A1D3H2X0	6.22	423.24	1.116E6	1.065E7	1.067E7	1.069E7	1.00	9.54	9.56	9.57	1.116E6	1.065E7	1.067E7	1.069E7	1.00	9.54	9.56	9.57	3	47	1	iTRAQ 4plex (K N-term)	52439	Inosine-5'-monophosphate dehydrogenase OS=Neisseria gonorrhoeae GN=guaB PE=3 SV=1
301	143	Q5F8H4	6.22	423.24	1.116E6	1.065E7	1.067E7	1.069E7	1.00	9.54	9.56	9.57	1.116E6	1.065E7	1.067E7	1.069E7	1.00	9.54	9.56	9.57	3	47	1	iTRAQ 4plex (K N-term)	52439	Inosine-5'-monophosphate dehydrogenase OS=Neisseria gonorrhoeae (strain ATCC 700825 / FA 1090) GN=guaB PE=3 SV=1
189	53	Q5F824	22.39	422.78	4.151E6	2.934E7	3.353E7	3.541E7	1.00	7.07	8.08	8.53	4.151E6	2.934E7	3.353E7	3.541E7	1.00	7.07	8.08	8.53	3	54	2	iTRAQ 4plex (K N-term)	42405	Acetate kinase OS=Neisseria gonorrhoeae (strain ATCC 700825 / FA 1090) GN=ackA PE=3 SV=2
189	54	A0A0M3GZ57	22.39	422.78	4.151E6	2.934E7	3.353E7	3.541E7	1.00	7.07	8.08	8.53	4.151E6	2.934E7	3.353E7	3.541E7	1.00	7.07	8.08	8.53	3	54	2	iTRAQ 4plex (K N-term)	42405	Acetate kinase OS=Neisseria gonorrhoeae MIA_2011_03-10 GN=ackA PE=3 SV=1
189	55	A0A1D3J0W5	22.39	422.78	4.151E6	2.934E7	3.353E7	3.541E7	1.00	7.07	8.08	8.53	4.151E6	2.934E7	3.353E7	3.541E7	1.00	7.07	8.08	8.53	3	54	2	iTRAQ 4plex (K N-term)	42405	Acetate kinase OS=Neisseria gonorrhoeae GN=ackA_1 PE=3 SV=1
189	56	B4RL07	22.39	422.78	4.151E6	2.934E7	3.353E7	3.541E7	1.00	7.07	8.08	8.53	4.151E6	2.934E7	3.353E7	3.541E7	1.00	7.07	8.08	8.53	3	54	2	iTRAQ 4plex (K N-term)	43597	Acetate kinase OS=Neisseria gonorrhoeae (strain NCCP11945) GN=ackA PE=3 SV=1
189	57	A0A222QYF4	22.39	422.78	4.151E6	2.934E7	3.353E7	3.541E7	1.00	7.07	8.08	8.53	4.151E6	2.934E7	3.353E7	3.541E7	1.00	7.07	8.08	8.53	3	54	2	iTRAQ 4plex (K N-term)	43597	Acetate kinase OS=Neisseria gonorrhoeae GN=ackA PE=3 SV=1
189	58	D6H8K8	22.39	422.78	4.151E6	2.934E7	3.353E7	3.541E7	1.00	7.07	8.08	8.53	4.151E6	2.934E7	3.353E7	3.541E7	1.00	7.07	8.08	8.53	3	54	2	iTRAQ 4plex (K N-term)	43597	Acetate kinase OS=Neisseria gonorrhoeae DGI2 GN=ackA PE=3 SV=1
305	140	A0A1D3G716	4.74	422.35	9.863E5	1.772E5	1.491E5	1.477E5	1.00	0.18	0.15	0.15	9.863E5	1.772E5	1.491E5	1.477E5	1.00	0.18	0.15	0.15	3	47	1	iTRAQ 4plex (K N-term)	52367	Inosine-5'-monophosphate dehydrogenase OS=Neisseria gonorrhoeae GN=guaB PE=3 SV=1
305	142	A0A1D3E7M5	4.74	422.35	9.863E5	1.772E5	1.491E5	1.477E5	1.00	0.18	0.15	0.15	9.863E5	1.772E5	1.491E5	1.477E5	1.00	0.18	0.15	0.15	3	47	1	iTRAQ 4plex (K N-term)	52381	Inosine-5'-monophosphate dehydrogenase OS=Neisseria gonorrhoeae GN=guaB PE=3 SV=1
306	38	A0A1D3IG28	6.79	422.14	5.217E5	2.409E5	2.857E5	2.477E5	1.00	0.46	0.55	0.47	5.217E5	2.409E5	2.857E5	2.477E5	1.00	0.46	0.55	0.47	7	60	1	Carbamidomethylation; iTRAQ 4plex (K N-term); Deamidation (NQ); Acetylation (N-term)	48447	Glutamate dehydrogenase OS=Neisseria gonorrhoeae GN=gdhA_2 PE=3 SV=1
100	1880	B2CNP7	2.69	422.05	2.14E5	2.617E5	1.81E5	2.478E5	1.00	1.22	0.85	1.16	2.14E5	2.617E5	1.81E5	2.478E5	1.00	1.22	0.85	1.16	6	72	1	iTRAQ 4plex (K N-term); Deamidation (NQ)	35751	Por (Fragment) OS=Neisseria gonorrhoeae GN=por PE=3 SV=1
249	442	A0A222R3A8	1.44	421.99	1.924E8	1.83E8	1.798E8	1.907E8	1.00	0.95	0.93	0.99	1.924E8	1.83E8	1.798E8	1.907E8	1.00	0.95	0.93	0.99	77	48	48	Carbamidomethylation; iTRAQ 4plex (K N-term); Oxidation (M); Deamidation (NQ)	50832	Dihydrolipoyl dehydrogenase OS=Neisseria gonorrhoeae GN=BZG33_04500 PE=4 SV=1
249	443	Q5F866	1.44	421.99	1.924E8	1.83E8	1.798E8	1.907E8	1.00	0.95	0.93	0.99	1.924E8	1.83E8	1.798E8	1.907E8	1.00	0.95	0.93	0.99	77	48	48	Carbamidomethylation; iTRAQ 4plex (K N-term); Oxidation (M); Deamidation (NQ)	50832	Dihydrolipoamide dehydrogenase OS=Neisseria gonorrhoeae (strain ATCC 700825 / FA 1090) GN=NGO_0925 PE=4 SV=1
249	672	A0A1D3F9T1	1.44	421.99	1.924E8	1.83E8	1.798E8	1.907E8	1.00	0.95	0.93	0.99	1.924E8	1.83E8	1.798E8	1.907E8	1.00	0.95	0.93	0.99	74	48	48	Carbamidomethylation; iTRAQ 4plex (K N-term); Oxidation (M); Deamidation (NQ)	53261	Dihydrolipoamide dehydrogenase OS=Neisseria gonorrhoeae GN=pdhD PE=4 SV=1
249	673	B4RL64	1.44	421.99	1.924E8	1.83E8	1.798E8	1.907E8	1.00	0.95	0.93	0.99	1.924E8	1.83E8	1.798E8	1.907E8	1.00	0.95	0.93	0.99	74	48	48	Carbamidomethylation; iTRAQ 4plex (K N-term); Oxidation (M); Deamidation (NQ)	53261	Dihydrolipoamide dehydrogenase OS=Neisseria gonorrhoeae (strain NCCP11945) GN=NGK_0874 PE=4 SV=1
249	674	D6H8F7	1.44	421.99	1.924E8	1.83E8	1.798E8	1.907E8	1.00	0.95	0.93	0.99	1.924E8	1.83E8	1.798E8	1.907E8	1.00	0.95	0.93	0.99	74	48	48	Carbamidomethylation; iTRAQ 4plex (K N-term); Oxidation (M); Deamidation (NQ)	53261	Dihydrolipoamide dehydrogenase OS=Neisseria gonorrhoeae DGI2 GN=NGMG_01340 PE=4 SV=1
336	1210	A0A1D3GBB1	9.04	420.75	3.42E6	1.444E6	1.387E6	1.309E6	1.00	0.42	0.41	0.38	3.42E6	1.444E6	1.387E6	1.309E6	1.00	0.42	0.41	0.38	3	74	2	iTRAQ 4plex (K N-term); Deamidation (NQ)	115989	PilC2 OS=Neisseria gonorrhoeae GN=WHOM_00054C PE=4 SV=1
526	1435	A0A1D3F7C5	1.89	420.03	1.963E5	8.618E4	9.546E4	7.062E4	1.00	0.44	0.49	0.36	1.963E5	8.618E4	9.546E4	7.062E4	1.00	0.44	0.49	0.36	1	53	1	iTRAQ 4plex (K N-term); Deamidation (NQ)	113011	PilC protein OS=Neisseria gonorrhoeae GN=WHOK_00915 PE=4 SV=1
526	1496	A0A1D3GRA3	1.89	420.03	1.963E5	8.618E4	9.546E4	7.062E4	1.00	0.44	0.49	0.36	1.963E5	8.618E4	9.546E4	7.062E4	1.00	0.44	0.49	0.36	1	53	1	iTRAQ 4plex (K N-term); Deamidation (NQ)	113055	PilC protein OS=Neisseria gonorrhoeae GN=WHOK_00052C PE=4 SV=1
208	2393	D6HA08	31.63	420.03	6.342E6	1.461E7	1.352E7	1.415E7	1.00	2.30	2.13	2.23	6.342E6	1.461E7	1.352E7	1.415E7	1.00	2.30	2.13	2.23	9	59	10	Carbamidomethylation; iTRAQ 4plex (K N-term); Oxidation (M); Deamidation (NQ)	32279	Elongation factor Ts OS=Neisseria gonorrhoeae DGI2 GN=tsf PE=3 SV=1
208	2493	A0A0M3GY07	31.63	420.03	6.342E6	1.461E7	1.352E7	1.415E7	1.00	2.30	2.13	2.23	6.342E6	1.461E7	1.352E7	1.415E7	1.00	2.30	2.13	2.23	10	59	10	Carbamidomethylation; iTRAQ 4plex (K N-term); Oxidation (M); Deamidation (NQ)	30359	Elongation factor Ts OS=Neisseria gonorrhoeae MIA_2011_03-10 GN=tsf PE=3 SV=1
208	2494	A0A1D3ETP5	31.63	420.03	6.342E6	1.461E7	1.352E7	1.415E7	1.00	2.30	2.13	2.23	6.342E6	1.461E7	1.352E7	1.415E7	1.00	2.30	2.13	2.23	10	59	10	Carbamidomethylation; iTRAQ 4plex (K N-term); Oxidation (M); Deamidation (NQ)	30359	Elongation factor Ts OS=Neisseria gonorrhoeae GN=tsf PE=3 SV=1
208	2495	Q5F5F4	31.63	420.03	6.342E6	1.461E7	1.352E7	1.415E7	1.00	2.30	2.13	2.23	6.342E6	1.461E7	1.352E7	1.415E7	1.00	2.30	2.13	2.23	10	59	10	Carbamidomethylation; iTRAQ 4plex (K N-term); Oxidation (M); Deamidation (NQ)	30359	Elongation factor Ts OS=Neisseria gonorrhoeae (strain ATCC 700825 / FA 1090) GN=tsf PE=3 SV=1
190	75	A0A1D3F5Q5	6.45	419.77	1.695E6	1.657E5	9.078E4	7.494E4	1.00	0.10	0.05	0.04	1.695E6	1.657E5	9.078E4	7.494E4	1.00	0.10	0.05	0.04	2	53	1	iTRAQ 4plex (K N-term)	42424	Acetate kinase OS=Neisseria gonorrhoeae GN=ackA_2 PE=3 SV=1
314	11	B4RPS6	5.79	418.63	1.858E8	2.17E8	2.081E8	2.135E8	1.00	1.17	1.12	1.15	1.858E8	2.17E8	2.081E8	2.135E8	1.00	1.17	1.12	1.15	86	39	36	iTRAQ 4plex (K N-term); Oxidation (M); Deamidation (NQ)	37940	PilT OS=Neisseria gonorrhoeae (strain NCCP11945) GN=NGK_2349 PE=4 SV=1
314	12	Q53432	5.79	418.63	1.858E8	2.17E8	2.081E8	2.135E8	1.00	1.17	1.12	1.15	1.858E8	2.17E8	2.081E8	2.135E8	1.00	1.17	1.12	1.15	86	39	36	iTRAQ 4plex (K N-term); Oxidation (M); Deamidation (NQ)	37940	PilT OS=Neisseria gonorrhoeae GN=pilT PE=4 SV=1
314	13	A0A0M3GZ32	5.79	418.63	1.858E8	2.17E8	2.081E8	2.135E8	1.00	1.17	1.12	1.15	1.858E8	2.17E8	2.081E8	2.135E8	1.00	1.17	1.12	1.15	86	39	36	iTRAQ 4plex (K N-term); Oxidation (M); Deamidation (NQ)	37940	Twitching motility protein PilT OS=Neisseria gonorrhoeae MIA_2011_03-10 GN=M736_10620 PE=4 SV=1
291	165	B4RJP0	7.40	418.62	2.927E8	2.432E8	2.675E8	2.668E8	1.00	0.83	0.91	0.91	2.927E8	2.432E8	2.675E8	2.668E8	1.00	0.83	0.91	0.91	89	50	50	iTRAQ 4plex (K N-term); Oxidation (M); Deamidation (NQ)	35840	Major ferric iron-binding protein OS=Neisseria gonorrhoeae (strain NCCP11945) GN=NGK_0350 PE=4 SV=1
291	166	D6HAI4	7.40	418.62	2.927E8	2.432E8	2.675E8	2.668E8	1.00	0.83	0.91	0.91	2.927E8	2.432E8	2.675E8	2.668E8	1.00	0.83	0.91	0.91	89	50	50	iTRAQ 4plex (K N-term); Oxidation (M); Deamidation (NQ)	35840	Major ferric iron-binding protein OS=Neisseria gonorrhoeae DGI2 GN=NGMG_00267 PE=4 SV=1
291	167	Q5FA17	7.40	418.62	2.927E8	2.432E8	2.675E8	2.668E8	1.00	0.83	0.91	0.91	2.927E8	2.432E8	2.675E8	2.668E8	1.00	0.83	0.91	0.91	89	50	50	iTRAQ 4plex (K N-term); Oxidation (M); Deamidation (NQ)	35840	Iron ABC transporter substrate-binding protein OS=Neisseria gonorrhoeae (strain ATCC 700825 / FA 1090) GN=NGO_0217 PE=4 SV=1
291	168	A0A0M3GZB2	7.40	418.62	2.927E8	2.432E8	2.675E8	2.668E8	1.00	0.83	0.91	0.91	2.927E8	2.432E8	2.675E8	2.668E8	1.00	0.83	0.91	0.91	89	50	50	iTRAQ 4plex (K N-term); Oxidation (M); Deamidation (NQ)	35840	Iron ABC transporter substrate-binding protein OS=Neisseria gonorrhoeae MIA_2011_03-10 GN=M736_02860 PE=4 SV=1
291	169	Q50964	7.40	418.62	2.927E8	2.432E8	2.675E8	2.668E8	1.00	0.83	0.91	0.91	2.927E8	2.432E8	2.675E8	2.668E8	1.00	0.83	0.91	0.91	89	50	50	iTRAQ 4plex (K N-term); Oxidation (M); Deamidation (NQ)	35840	FbpA protein OS=Neisseria gonorrhoeae GN=FbpA PE=1 SV=1
147	3166	A5HMB5	14.19	418.33	5.567E5	3.316E7	3.224E6	3.349E7	1.00	59.56	5.79	60.15	5.567E5	3.316E7	3.224E6	3.349E7	1.00	59.56	5.79	60.15	6	50	1	iTRAQ 4plex (K N-term); Acetylation (N-term)	31209	Porin (Fragment) OS=Neisseria gonorrhoeae GN=porB1b PE=4 SV=1
149	3054	P95346	1.14	414.50	1.245E5	1.282E5	1.201E5	1.557E5	1.00	1.03	0.97	1.25	1.245E5	1.282E5	1.201E5	1.557E5	1.00	1.03	0.97	1.25	5	55	1	iTRAQ 4plex (K N-term)	37597	Outer membrane protein PIB OS=Neisseria gonorrhoeae GN=por PE=3 SV=1
460	428	A0A1D3FH58	14.51	414.11	3.819E5	1.307E6	1.348E6	1.36E6	1.00	3.42	3.53	3.56	3.819E5	1.307E6	1.348E6	1.36E6	1.00	3.42	3.53	3.56	2	61	2	iTRAQ 4plex (K N-term)	98297	Leucine--tRNA ligase OS=Neisseria gonorrhoeae GN=leuS PE=3 SV=1
408	274	A0A1D3H2L6	2.58	413.97	2.761E6	3.648E6	3.604E6	3.051E6	1.00	1.32	1.31	1.10	2.761E6	3.648E6	3.604E6	3.051E6	1.00	1.32	1.31	1.10	1	66	2	iTRAQ 4plex (K N-term)	90783	Lon protease OS=Neisseria gonorrhoeae GN=lon PE=2 SV=1
408	275	Q5F8J8	2.58	413.97	2.761E6	3.648E6	3.604E6	3.051E6	1.00	1.32	1.31	1.10	2.761E6	3.648E6	3.604E6	3.051E6	1.00	1.32	1.31	1.10	1	66	2	iTRAQ 4plex (K N-term)	90783	Lon protease OS=Neisseria gonorrhoeae (strain ATCC 700825 / FA 1090) GN=lon PE=2 SV=1
177	1910	B2CNK4	1.19	413.92	5.288E4	5.631E4	7.782E4	5.68E4	1.00	1.06	1.47	1.07	5.288E4	5.631E4	7.782E4	5.68E4	1.00	1.06	1.47	1.07	7	57	1	iTRAQ 4plex (K N-term); Deamidation (NQ)	35880	Por (Fragment) OS=Neisseria gonorrhoeae GN=por PE=3 SV=1
218	2492	A0A1D3ETI2	146.53	413.78	4.511E6	1.067E6	6.263E5	7.604E5	1.00	0.24	0.14	0.17	4.511E6	1.067E6	6.263E5	7.604E5	1.00	0.24	0.14	0.17	10	55	6	Carbamidomethylation; iTRAQ 4plex (K N-term); Oxidation (M); Deamidation (NQ)	30389	Elongation factor Ts OS=Neisseria gonorrhoeae GN=tsf PE=3 SV=1
463	456	D6H9L5	2.40	412.73	1.215E6	4.478E5	3.717E5	4.621E5	1.00	0.37	0.31	0.38	1.215E6	4.478E5	3.717E5	4.621E5	1.00	0.37	0.31	0.38	1	61	1	iTRAQ 4plex (K N-term)	98281	Leucine--tRNA ligase OS=Neisseria gonorrhoeae DGI2 GN=leuS PE=3 SV=1
413	273	A0A1D3J1X6	2.45	412.40	7.45E4	1.439E5	8.032E4	1.444E5	1.00	1.93	1.08	1.94	7.45E4	1.439E5	8.032E4	1.444E5	1.00	1.93	1.08	1.94	1	65	1	iTRAQ 4plex (K N-term)	90813	Lon protease OS=Neisseria gonorrhoeae GN=lon PE=2 SV=1
534	1247	A0A1D3G189	11.48	411.98	6.489E7	5E7	5.234E7	5.051E7	1.00	0.77	0.81	0.78	6.489E7	5E7	5.234E7	5.051E7	1.00	0.77	0.81	0.78	67	54	54	Carbamidomethylation; iTRAQ 4plex (K N-term); Oxidation (M); Deamidation (NQ)	104066	Glycine dehydrogenase (decarboxylating) OS=Neisseria gonorrhoeae GN=gcvP PE=3 SV=1
534	1248	A0A1D3GDT8	11.48	411.98	6.489E7	5E7	5.234E7	5.051E7	1.00	0.77	0.81	0.78	6.489E7	5E7	5.234E7	5.051E7	1.00	0.77	0.81	0.78	67	54	54	Carbamidomethylation; iTRAQ 4plex (K N-term); Oxidation (M); Deamidation (NQ)	104024	Glycine dehydrogenase (decarboxylating) OS=Neisseria gonorrhoeae GN=gcvP PE=3 SV=1
183	4709	A0A1S7D6Z3	9.28	410.11	1.441E5	1.222E6	2.347E5	1.055E6	1.00	8.48	1.63	7.32	1.441E5	1.222E6	2.347E5	1.055E6	1.00	8.48	1.63	7.32	7	47	1	iTRAQ 4plex (K N-term); Deamidation (NQ)	24060	Outer membrane protein I (Fragment) OS=Neisseria gonorrhoeae GN=porB PE=4 SV=1
359	758	B4RLJ8	0.11	408.31	5.415E5	5.322E5	5.159E5	5.329E5	1.00	0.98	0.95	0.98	5.415E5	5.322E5	5.159E5	5.329E5	1.00	0.98	0.95	0.98	5	47	1	iTRAQ 4plex (K N-term)	67182	Putative GTP-binding protein OS=Neisseria gonorrhoeae (strain NCCP11945) GN=NGK_1008 PE=4 SV=1
359	760	A0A1D3J1U5	0.11	408.31	5.415E5	5.322E5	5.159E5	5.329E5	1.00	0.98	0.95	0.98	5.415E5	5.322E5	5.159E5	5.329E5	1.00	0.98	0.95	0.98	5	47	1	iTRAQ 4plex (K N-term)	67182	GTP-binding protein OS=Neisseria gonorrhoeae GN=typA PE=4 SV=1
359	761	Q5F8H0	0.11	408.31	5.415E5	5.322E5	5.159E5	5.329E5	1.00	0.98	0.95	0.98	5.415E5	5.322E5	5.159E5	5.329E5	1.00	0.98	0.95	0.98	5	47	1	iTRAQ 4plex (K N-term)	67182	GTP-binding protein OS=Neisseria gonorrhoeae (strain ATCC 700825 / FA 1090) GN=NGO_0803 PE=4 SV=1
495	875	B4RME2	2.08	407.85	9.055E7	9.52E7	9.407E7	1.02E8	1.00	1.05	1.04	1.13	9.055E7	9.52E7	9.407E7	1.02E8	1.00	1.05	1.04	1.13	70	61	61	Carbamidomethylation; iTRAQ 4plex (K N-term); Oxidation (M); Deamidation (NQ)	85700	Ribonucleoside-diphosphate reductase OS=Neisseria gonorrhoeae (strain NCCP11945) GN=NGK_1302 PE=3 SV=1
495	892	D6H708	2.08	407.85	9.055E7	9.52E7	9.407E7	1.02E8	1.00	1.05	1.04	1.13	9.055E7	9.52E7	9.407E7	1.02E8	1.00	1.05	1.04	1.13	71	61	61	Carbamidomethylation; iTRAQ 4plex (K N-term); Oxidation (M); Deamidation (NQ)	85111	Ribonucleoside-diphosphate reductase OS=Neisseria gonorrhoeae DGI2 GN=NGMG_00952 PE=3 SV=1
495	893	A0A0M3GZU0	2.08	407.85	9.055E7	9.52E7	9.407E7	1.02E8	1.00	1.05	1.04	1.13	9.055E7	9.52E7	9.407E7	1.02E8	1.00	1.05	1.04	1.13	71	61	61	Carbamidomethylation; iTRAQ 4plex (K N-term); Oxidation (M); Deamidation (NQ)	85139	Ribonucleoside-diphosphate reductase OS=Neisseria gonorrhoeae MIA_2011_03-10 GN=M736_12020 PE=3 SV=1
495	894	A0A1D3EP58	2.08	407.85	9.055E7	9.52E7	9.407E7	1.02E8	1.00	1.05	1.04	1.13	9.055E7	9.52E7	9.407E7	1.02E8	1.00	1.05	1.04	1.13	71	61	61	Carbamidomethylation; iTRAQ 4plex (K N-term); Oxidation (M); Deamidation (NQ)	85139	Ribonucleoside-diphosphate reductase OS=Neisseria gonorrhoeae GN=nrdA PE=3 SV=1
495	895	A0A1D3FL27	2.08	407.85	9.055E7	9.52E7	9.407E7	1.02E8	1.00	1.05	1.04	1.13	9.055E7	9.52E7	9.407E7	1.02E8	1.00	1.05	1.04	1.13	71	61	61	Carbamidomethylation; iTRAQ 4plex (K N-term); Oxidation (M); Deamidation (NQ)	85111	Ribonucleoside-diphosphate reductase OS=Neisseria gonorrhoeae GN=nrdA PE=3 SV=1
495	896	Q5F8Z6	2.08	407.85	9.055E7	9.52E7	9.407E7	1.02E8	1.00	1.05	1.04	1.13	9.055E7	9.52E7	9.407E7	1.02E8	1.00	1.05	1.04	1.13	71	61	61	Carbamidomethylation; iTRAQ 4plex (K N-term); Oxidation (M); Deamidation (NQ)	85169	Ribonucleoside-diphosphate reductase OS=Neisseria gonorrhoeae (strain ATCC 700825 / FA 1090) GN=NGO_0614 PE=3 SV=1
495	897	A0A1D3FJN7	2.08	407.85	9.055E7	9.52E7	9.407E7	1.02E8	1.00	1.05	1.04	1.13	9.055E7	9.52E7	9.407E7	1.02E8	1.00	1.05	1.04	1.13	71	61	61	Carbamidomethylation; iTRAQ 4plex (K N-term); Oxidation (M); Deamidation (NQ)	85139	Ribonucleoside-diphosphate reductase OS=Neisseria gonorrhoeae GN=nrdA PE=3 SV=1
373	910	Q5FAG7	1.85	407.74	6.68E4	7.167E4	4.629E4	7.365E4	1.00	1.07	0.69	1.10	6.68E4	7.167E4	4.629E4	7.365E4	1.00	1.07	0.69	1.10	2	62	1	iTRAQ 4plex (K N-term); Oxidation (M)	110290	Pilus assembly protein OS=Neisseria gonorrhoeae (strain ATCC 700825 / FA 1090) GN=NGO_0055 PE=4 SV=2
365	662	A0A222R5H1	1.99	406.24	1.344E8	1.257E8	1.258E8	1.266E8	1.00	0.94	0.94	0.94	1.344E8	1.257E8	1.258E8	1.266E8	1.00	0.94	0.94	0.94	72	57	57	Carbamidomethylation; iTRAQ 4plex (K N-term); Oxidation (M); Deamidation (NQ)	95827	Alanine--tRNA ligase OS=Neisseria gonorrhoeae GN=alaS PE=3 SV=1
365	730	B4RIZ0	1.99	406.24	1.344E8	1.257E8	1.258E8	1.266E8	1.00	0.94	0.94	0.94	1.344E8	1.257E8	1.258E8	1.266E8	1.00	0.94	0.94	0.94	72	57	57	Carbamidomethylation; iTRAQ 4plex (K N-term); Oxidation (M); Deamidation (NQ)	95827	Alanine--tRNA ligase OS=Neisseria gonorrhoeae (strain NCCP11945) GN=alaS PE=3 SV=1
365	803	A0A1D3FV08	1.99	406.24	1.344E8	1.257E8	1.258E8	1.266E8	1.00	0.94	0.94	0.94	1.344E8	1.257E8	1.258E8	1.266E8	1.00	0.94	0.94	0.94	71	57	57	Carbamidomethylation; iTRAQ 4plex (K N-term); Oxidation (M); Deamidation (NQ)	97221	Alanine--tRNA ligase OS=Neisseria gonorrhoeae GN=alaS PE=3 SV=1
647	1176	A0A0M3GZR5	4.19	405.50	2.354E5	3.962E5	4.627E5	4.16E5	1.00	1.68	1.97	1.77	2.354E5	3.962E5	4.627E5	4.16E5	1.00	1.68	1.97	1.77	3	50	1	Carbamidomethylation; iTRAQ 4plex (K N-term); Deamidation (NQ)	108762	UvrABC system protein A OS=Neisseria gonorrhoeae MIA_2011_03-10 GN=uvrA PE=3 SV=1
647	1177	D6HBD1	4.19	405.50	2.354E5	3.962E5	4.627E5	4.16E5	1.00	1.68	1.97	1.77	2.354E5	3.962E5	4.627E5	4.16E5	1.00	1.68	1.97	1.77	3	50	1	Carbamidomethylation; iTRAQ 4plex (K N-term); Deamidation (NQ)	108762	UvrABC system protein A OS=Neisseria gonorrhoeae DGI2 GN=uvrA PE=3 SV=1
98	2992	O51943	1.02	404.75	3.208E4	2.563E4	3.411E4	2.868E4	1.00	0.80	1.06	0.89	3.208E4	2.563E4	3.411E4	2.868E4	1.00	0.80	1.06	0.89	5	56	1	iTRAQ 4plex (K N-term); Deamidation (NQ)	37508	Hybrid outer membrane protein IA/IB OS=Neisseria gonorrhoeae GN=por PE=3 SV=1
253	156	B4RJG0	6.61	403.82	3.523E8	2.97E8	2.891E8	3.099E8	1.00	0.84	0.82	0.88	3.523E8	2.97E8	2.891E8	3.099E8	1.00	0.84	0.82	0.88	87	52	52	Carbamidomethylation; iTRAQ 4plex (K N-term); Oxidation (M); Deamidation (NQ)	50424	ATP synthase subunit beta OS=Neisseria gonorrhoeae (strain NCCP11945) GN=atpD PE=3 SV=1
253	157	Q5F4Z0	6.61	403.82	3.523E8	2.97E8	2.891E8	3.099E8	1.00	0.84	0.82	0.88	3.523E8	2.97E8	2.891E8	3.099E8	1.00	0.84	0.82	0.88	87	52	52	Carbamidomethylation; iTRAQ 4plex (K N-term); Oxidation (M); Deamidation (NQ)	50424	ATP synthase subunit beta OS=Neisseria gonorrhoeae (strain ATCC 700825 / FA 1090) GN=atpD PE=3 SV=1
253	158	A0A0M3GZA2	6.61	403.82	3.523E8	2.97E8	2.891E8	3.099E8	1.00	0.84	0.82	0.88	3.523E8	2.97E8	2.891E8	3.099E8	1.00	0.84	0.82	0.88	87	52	52	Carbamidomethylation; iTRAQ 4plex (K N-term); Oxidation (M); Deamidation (NQ)	50424	ATP synthase subunit beta OS=Neisseria gonorrhoeae MIA_2011_03-10 GN=atpD PE=3 SV=1
253	159	D6H9P2	6.61	403.82	3.523E8	2.97E8	2.891E8	3.099E8	1.00	0.84	0.82	0.88	3.523E8	2.97E8	2.891E8	3.099E8	1.00	0.84	0.82	0.88	87	52	52	Carbamidomethylation; iTRAQ 4plex (K N-term); Oxidation (M); Deamidation (NQ)	50424	ATP synthase subunit beta OS=Neisseria gonorrhoeae DGI2 GN=atpD PE=3 SV=1
253	160	A0A1D3HJ94	6.61	403.82	3.523E8	2.97E8	2.891E8	3.099E8	1.00	0.84	0.82	0.88	3.523E8	2.97E8	2.891E8	3.099E8	1.00	0.84	0.82	0.88	87	52	52	Carbamidomethylation; iTRAQ 4plex (K N-term); Oxidation (M); Deamidation (NQ)	50424	ATP synthase subunit beta OS=Neisseria gonorrhoeae GN=atpD PE=3 SV=1
194	250	A0A1D3HDY1	6.18	402.98	9.524E6	1.204E6	8.381E5	7.623E5	1.00	0.13	0.09	0.08	9.524E6	1.204E6	8.381E5	7.623E5	1.00	0.13	0.09	0.08	3	56	1	iTRAQ 4plex (K N-term)	45448	Periplasmic protein (Possibly peptidoglycan-binding) OS=Neisseria gonorrhoeae GN=WHOL_00861 PE=4 SV=1
194	252	Q5F5P4	6.18	402.98	9.524E6	1.204E6	8.381E5	7.623E5	1.00	0.13	0.09	0.08	9.524E6	1.204E6	8.381E5	7.623E5	1.00	0.13	0.09	0.08	3	56	1	iTRAQ 4plex (K N-term)	45448	Peptidoglycan-binding protein LysM OS=Neisseria gonorrhoeae (strain ATCC 700825 / FA 1090) GN=NGO_1873 PE=4 SV=2
390	1703	D6H6M5	5.07	402.56	1.088E8	1.252E8	1.211E8	1.24E8	1.00	1.15	1.11	1.14	1.088E8	1.252E8	1.211E8	1.24E8	1.00	1.15	1.11	1.14	54	54	54	iTRAQ 4plex (K N-term); Oxidation (M); Deamidation (NQ)	113983	Efflux pump membrane transporter OS=Neisseria gonorrhoeae DGI2 GN=NGMG_01798 PE=3 SV=1
390	1704	A0A0M3GV37	5.07	402.56	1.088E8	1.252E8	1.211E8	1.24E8	1.00	1.15	1.11	1.14	1.088E8	1.252E8	1.211E8	1.24E8	1.00	1.15	1.11	1.14	54	54	54	iTRAQ 4plex (K N-term); Oxidation (M); Deamidation (NQ)	113995	Efflux pump membrane transporter OS=Neisseria gonorrhoeae MIA_2011_03-10 GN=M736_07595 PE=3 SV=1
390	1705	A0A1D3FCB9	5.07	402.56	1.088E8	1.252E8	1.211E8	1.24E8	1.00	1.15	1.11	1.14	1.088E8	1.252E8	1.211E8	1.24E8	1.00	1.15	1.11	1.14	54	54	54	iTRAQ 4plex (K N-term); Oxidation (M); Deamidation (NQ)	113983	Efflux pump membrane transporter OS=Neisseria gonorrhoeae GN=mexB PE=3 SV=1
390	1706	B4RN87	5.07	402.56	1.088E8	1.252E8	1.211E8	1.24E8	1.00	1.15	1.11	1.14	1.088E8	1.252E8	1.211E8	1.24E8	1.00	1.15	1.11	1.14	54	54	54	iTRAQ 4plex (K N-term); Oxidation (M); Deamidation (NQ)	113983	Efflux pump membrane transporter OS=Neisseria gonorrhoeae (strain NCCP11945) GN=NGK_1597 PE=3 SV=1
390	1707	A0A1D3EV10	5.07	402.56	1.088E8	1.252E8	1.211E8	1.24E8	1.00	1.15	1.11	1.14	1.088E8	1.252E8	1.211E8	1.24E8	1.00	1.15	1.11	1.14	54	54	54	iTRAQ 4plex (K N-term); Oxidation (M); Deamidation (NQ)	113995	Efflux pump membrane transporter OS=Neisseria gonorrhoeae GN=mexB PE=3 SV=1
227	2756	A0A1D3HSA1	22.78	402.54	1.078E6	1.816E6	2.611E6	1.874E6	1.00	1.69	2.42	1.74	1.078E6	1.816E6	2.611E6	1.874E6	1.00	1.69	2.42	1.74	10	70	2	Carbamidomethylation; iTRAQ 4plex (K N-term); Deamidation (NQ)	37919	Zinc-binding alcohol dehydrogenas OS=Neisseria gonorrhoeae GN=gutB PE=3 SV=1
227	2761	B4RIX9	22.78	402.54	1.078E6	1.816E6	2.611E6	1.874E6	1.00	1.69	2.42	1.74	1.078E6	1.816E6	2.611E6	1.874E6	1.00	1.69	2.42	1.74	10	70	2	Carbamidomethylation; iTRAQ 4plex (K N-term); Deamidation (NQ)	37919	Putative zinc-binding alcohol dehydrogenase OS=Neisseria gonorrhoeae (strain NCCP11945) GN=NGK_0240 PE=3 SV=1
360	759	D6H842	1.05	402.44	4.562E5	4.591E5	4.736E5	4.202E5	1.00	1.01	1.04	0.92	4.562E5	4.591E5	4.736E5	4.202E5	1.00	1.01	1.04	0.92	5	47	1	iTRAQ 4plex (K N-term); Deamidation (NQ); Acetylation (N-term)	67156	Uncharacterized protein OS=Neisseria gonorrhoeae DGI2 GN=NGMG_01225 PE=4 SV=1
488	1628	A0A1D3JAM4	4.63	401.85	2.586E5	1.428E5	1.203E5	1.245E5	1.00	0.55	0.47	0.48	2.586E5	1.428E5	1.203E5	1.245E5	1.00	0.55	0.47	0.48	3	55	1	iTRAQ 4plex (K N-term); Deamidation (NQ)	113773	Pilus-associated protein OS=Neisseria gonorrhoeae GN=WHOF_02224C PE=4 SV=1
200	323	A0A1D3F1U4	0.44	400.63	6.022E4	7.523E4	7.479E4	8.102E4	1.00	1.25	1.24	1.35	6.022E4	7.523E4	7.479E4	8.102E4	1.00	1.25	1.24	1.35	3	55	1	iTRAQ 4plex (K N-term)	45505	Periplasmic protein (Possibly peptidoglycan-binding) OS=Neisseria gonorrhoeae GN=WHOF_00773 PE=4 SV=1
242	3205	Q50993	0.33	400.24	1.574E5	1.863E5	1.902E5	1.767E5	1.00	1.18	1.21	1.12	1.574E5	1.863E5	1.902E5	1.767E5	1.00	1.18	1.21	1.12	2	41	1	iTRAQ 4plex (K N-term)	41583	Dihydrolipoyllysine-residue succinyltransferase component of 2-oxoglutarate dehydrogenase complex OS=Neisseria gonorrhoeae GN=sucB PE=3 SV=1
379	2485	A0A1D3HW00	2.97	399.96	1.029E8	9.382E7	1E8	9.632E7	1.00	0.91	0.97	0.94	1.029E8	9.382E7	1E8	9.632E7	1.00	0.91	0.97	0.94	88	30	30	Carbamidomethylation; iTRAQ 4plex (K N-term); Oxidation (M); Deamidation (NQ)	33654	Thioredoxin reductase OS=Neisseria gonorrhoeae GN=trxB PE=3 SV=1
379	2486	B4RMI1	2.97	399.96	1.029E8	9.382E7	1E8	9.632E7	1.00	0.91	0.97	0.94	1.029E8	9.382E7	1E8	9.632E7	1.00	0.91	0.97	0.94	88	30	30	Carbamidomethylation; iTRAQ 4plex (K N-term); Oxidation (M); Deamidation (NQ)	33654	Thioredoxin reductase OS=Neisseria gonorrhoeae (strain NCCP11945) GN=NGK_1341 PE=3 SV=1
379	2487	D6H7E8	2.97	399.96	1.029E8	9.382E7	1E8	9.632E7	1.00	0.91	0.97	0.94	1.029E8	9.382E7	1E8	9.632E7	1.00	0.91	0.97	0.94	88	30	30	Carbamidomethylation; iTRAQ 4plex (K N-term); Oxidation (M); Deamidation (NQ)	33654	Thioredoxin reductase OS=Neisseria gonorrhoeae DGI2 GN=NGMG_00918 PE=3 SV=1
379	2488	Q5F926	2.97	399.96	1.029E8	9.382E7	1E8	9.632E7	1.00	0.91	0.97	0.94	1.029E8	9.382E7	1E8	9.632E7	1.00	0.91	0.97	0.94	88	30	30	Carbamidomethylation; iTRAQ 4plex (K N-term); Oxidation (M); Deamidation (NQ)	33654	Thioredoxin reductase OS=Neisseria gonorrhoeae (strain ATCC 700825 / FA 1090) GN=NGO_0580 PE=3 SV=1
379	2489	A0A0M3GV67	2.97	399.96	1.029E8	9.382E7	1E8	9.632E7	1.00	0.91	0.97	0.94	1.029E8	9.382E7	1E8	9.632E7	1.00	0.91	0.97	0.94	88	30	30	Carbamidomethylation; iTRAQ 4plex (K N-term); Oxidation (M); Deamidation (NQ)	33654	Thioredoxin reductase OS=Neisseria gonorrhoeae MIA_2011_03-10 GN=M736_06290 PE=3 SV=1
401	607	Q5F873	47.88	399.77	1.336E8	7.348E7	7.241E7	9.546E7	1.00	0.55	0.54	0.71	1.336E8	7.348E7	7.241E7	9.546E7	1.00	0.55	0.54	0.71	78	43	43	Carbamidomethylation; iTRAQ 4plex (K N-term); Oxidation (M); Deamidation (NQ)	48121	Citrate synthase OS=Neisseria gonorrhoeae (strain ATCC 700825 / FA 1090) GN=gltA PE=3 SV=1
401	608	A0A0M3H0F1	47.88	399.77	1.336E8	7.348E7	7.241E7	9.546E7	1.00	0.55	0.54	0.71	1.336E8	7.348E7	7.241E7	9.546E7	1.00	0.55	0.54	0.71	78	43	43	Carbamidomethylation; iTRAQ 4plex (K N-term); Oxidation (M); Deamidation (NQ)	48121	Citrate synthase OS=Neisseria gonorrhoeae MIA_2011_03-10 GN=gltA PE=3 SV=1
401	609	D6H8F0	47.88	399.77	1.336E8	7.348E7	7.241E7	9.546E7	1.00	0.55	0.54	0.71	1.336E8	7.348E7	7.241E7	9.546E7	1.00	0.55	0.54	0.71	78	43	43	Carbamidomethylation; iTRAQ 4plex (K N-term); Oxidation (M); Deamidation (NQ)	48121	Citrate synthase OS=Neisseria gonorrhoeae DGI2 GN=NGMG_01333 PE=3 SV=1
401	610	A0A1D3I821	47.88	399.77	1.336E8	7.348E7	7.241E7	9.546E7	1.00	0.55	0.54	0.71	1.336E8	7.348E7	7.241E7	9.546E7	1.00	0.55	0.54	0.71	78	43	43	Carbamidomethylation; iTRAQ 4plex (K N-term); Oxidation (M); Deamidation (NQ)	48121	Citrate synthase OS=Neisseria gonorrhoeae GN=gltA PE=3 SV=1
401	611	B4RL71	47.88	399.77	1.336E8	7.348E7	7.241E7	9.546E7	1.00	0.55	0.54	0.71	1.336E8	7.348E7	7.241E7	9.546E7	1.00	0.55	0.54	0.71	78	43	43	Carbamidomethylation; iTRAQ 4plex (K N-term); Oxidation (M); Deamidation (NQ)	48121	Citrate synthase OS=Neisseria gonorrhoeae (strain NCCP11945) GN=NGK_0881 PE=3 SV=1
645	1023	A0A1D3GAZ6	4.89	399.69	4.053E5	2.337E6	2.341E6	2.339E6	1.00	5.77	5.77	5.77	4.053E5	2.337E6	2.341E6	2.339E6	1.00	5.77	5.77	5.77	1	49	1	iTRAQ 4plex (K N-term)	97543	Aminopeptidase N OS=Neisseria gonorrhoeae GN=pepN PE=4 SV=1
186	107	A0A1D3E8C2	16.44	399.56	4.733E8	6.492E8	6.382E8	6.611E8	1.00	1.37	1.35	1.40	4.733E8	6.492E8	6.382E8	6.611E8	1.00	1.37	1.35	1.40	90	54	53	Carbamidomethylation; iTRAQ 4plex (K N-term); Oxidation (M); Deamidation (NQ)	32806	Cysteine synthase OS=Neisseria gonorrhoeae GN=cysK PE=3 SV=1
186	108	A0A0M3GYA1	16.44	399.56	4.733E8	6.492E8	6.382E8	6.611E8	1.00	1.37	1.35	1.40	4.733E8	6.492E8	6.382E8	6.611E8	1.00	1.37	1.35	1.40	90	54	53	Carbamidomethylation; iTRAQ 4plex (K N-term); Oxidation (M); Deamidation (NQ)	32806	Cysteine synthase OS=Neisseria gonorrhoeae MIA_2011_03-10 GN=M736_04550 PE=3 SV=1
186	109	D6HB88	16.44	399.56	4.733E8	6.492E8	6.382E8	6.611E8	1.00	1.37	1.35	1.40	4.733E8	6.492E8	6.382E8	6.611E8	1.00	1.37	1.35	1.40	90	54	53	Carbamidomethylation; iTRAQ 4plex (K N-term); Oxidation (M); Deamidation (NQ)	32806	Cysteine synthase OS=Neisseria gonorrhoeae DGI2 GN=NGMG_00133 PE=3 SV=1
115	2221	A0A1D3ISV1	1.51	399.03	9.068E4	1.454E5	9.739E4	1.266E5	1.00	1.60	1.07	1.40	9.068E4	1.454E5	9.739E4	1.266E5	1.00	1.60	1.07	1.40	7	71	1	iTRAQ 4plex (K N-term); Deamidation (NQ); Acetylation (N-term)	36980	Major outer membrane protein porin P.IB OS=Neisseria gonorrhoeae GN=porB PE=3 SV=1
115	2222	A0A222R771	1.51	399.03	9.068E4	1.454E5	9.739E4	1.266E5	1.00	1.60	1.07	1.40	9.068E4	1.454E5	9.739E4	1.266E5	1.00	1.60	1.07	1.40	7	71	1	iTRAQ 4plex (K N-term); Deamidation (NQ); Acetylation (N-term)	36966	Uncharacterized protein OS=Neisseria gonorrhoeae GN=BZG34_12135 PE=3 SV=1
199	5842	Q5G2H3	13.99	398.28	1.294E5	6.41E6	6.22E5	6.15E6	1.00	49.53	4.81	47.51	1.294E5	6.41E6	6.22E5	6.15E6	1.00	49.53	4.81	47.51	9	49	1	iTRAQ 4plex (K N-term)	19545	Porin (Fragment) OS=Neisseria gonorrhoeae GN=porB PE=4 SV=1
476	869	A0A1D3FIX8	1.62	398.20	1.051E6	8.167E5	8.218E5	7.547E5	1.00	0.78	0.78	0.72	1.051E6	8.167E5	8.218E5	7.547E5	1.00	0.78	0.78	0.72	3	38	2	iTRAQ 4plex (K N-term)	62894	Proline--tRNA ligase OS=Neisseria gonorrhoeae GN=proS PE=3 SV=1
476	1105	D6H7I5	1.62	398.20	1.051E6	8.167E5	8.218E5	7.547E5	1.00	0.78	0.78	0.72	1.051E6	8.167E5	8.218E5	7.547E5	1.00	0.78	0.78	0.72	3	38	2	iTRAQ 4plex (K N-term)	66094	Proline--tRNA ligase OS=Neisseria gonorrhoeae DGI2 GN=proS PE=3 SV=1
476	1106	B4RMJ8	1.62	398.20	1.051E6	8.167E5	8.218E5	7.547E5	1.00	0.78	0.78	0.72	1.051E6	8.167E5	8.218E5	7.547E5	1.00	0.78	0.78	0.72	3	38	2	iTRAQ 4plex (K N-term)	66094	Proline--tRNA ligase OS=Neisseria gonorrhoeae (strain NCCP11945) GN=proS PE=3 SV=1
474	1695	A0A1D3J8L7	1.10	397.81	4.374E6	7.244E6	5.827E6	7.006E6	1.00	1.66	1.33	1.60	4.374E6	7.244E6	5.827E6	7.006E6	1.00	1.66	1.33	1.60	2	48	1	iTRAQ 4plex (K N-term)	112561	PilC protein OS=Neisseria gonorrhoeae GN=WHOO_02095C PE=4 SV=1
646	1069	A0A1D3HU05	7.35	397.26	1.103E6	5.037E5	4.638E5	4.608E5	1.00	0.46	0.42	0.42	1.103E6	5.037E5	4.638E5	4.608E5	1.00	0.46	0.42	0.42	3	51	2	Carbamidomethylation; iTRAQ 4plex (K N-term)	105535	UvrABC system protein A OS=Neisseria gonorrhoeae GN=uvrA PE=3 SV=1
646	1070	A0A1D3G1A6	7.35	397.26	1.103E6	5.037E5	4.638E5	4.608E5	1.00	0.46	0.42	0.42	1.103E6	5.037E5	4.638E5	4.608E5	1.00	0.46	0.42	0.42	3	51	2	Carbamidomethylation; iTRAQ 4plex (K N-term)	105477	UvrABC system protein A OS=Neisseria gonorrhoeae GN=uvrA PE=3 SV=1
646	1071	Q5F7H1	7.35	397.26	1.103E6	5.037E5	4.638E5	4.608E5	1.00	0.46	0.42	0.42	1.103E6	5.037E5	4.638E5	4.608E5	1.00	0.46	0.42	0.42	3	51	2	Carbamidomethylation; iTRAQ 4plex (K N-term)	105477	UvrABC system protein A OS=Neisseria gonorrhoeae (strain ATCC 700825 / FA 1090) GN=uvrA PE=3 SV=1
646	1250	B4RJJ9	7.35	397.26	1.103E6	5.037E5	4.638E5	4.608E5	1.00	0.46	0.42	0.42	1.103E6	5.037E5	4.638E5	4.608E5	1.00	0.46	0.42	0.42	3	51	2	Carbamidomethylation; iTRAQ 4plex (K N-term)	111477	UvrABC system protein A OS=Neisseria gonorrhoeae (strain NCCP11945) GN=uvrA PE=3 SV=1
405	1238	A0A1D3GSP5	36.68	397.24	1.702E6	3.32E6	4.537E6	3.199E6	1.00	1.95	2.67	1.88	1.702E6	3.32E6	4.537E6	3.199E6	1.00	1.95	2.67	1.88	5	61	2	iTRAQ 4plex (K N-term); Deamidation (NQ)	110972	PilC2 OS=Neisseria gonorrhoeae GN=WHOL_00054C PE=4 SV=1
457	802	A0A0M3GVU7	2.55	396.37	1.887E6	2.655E6	2.649E6	2.578E6	1.00	1.41	1.40	1.37	1.887E6	2.655E6	2.649E6	2.578E6	1.00	1.41	1.40	1.37	3	38	2	iTRAQ 4plex (K N-term)	64183	Proline--tRNA ligase OS=Neisseria gonorrhoeae MIA_2011_03-10 GN=proS PE=3 SV=1
457	870	A0A1D3FSG0	2.55	396.37	1.887E6	2.655E6	2.649E6	2.578E6	1.00	1.41	1.40	1.37	1.887E6	2.655E6	2.649E6	2.578E6	1.00	1.41	1.40	1.37	3	38	2	iTRAQ 4plex (K N-term)	62952	Proline--tRNA ligase OS=Neisseria gonorrhoeae GN=proS PE=3 SV=1
422	722	P37094	3.48	395.58	4.01E6	4.557E6	4.254E6	4.527E6	1.00	1.14	1.06	1.13	4.01E6	4.557E6	4.254E6	4.527E6	1.00	1.14	1.06	1.13	4	45	1	iTRAQ 4plex (K N-term); Deamidation (NQ)	61764	Type IV pilus assembly protein PilF OS=Neisseria gonorrhoeae GN=pilF PE=3 SV=1
422	750	A0A0M3GXN8	3.48	395.58	4.01E6	4.557E6	4.254E6	4.527E6	1.00	1.14	1.06	1.13	4.01E6	4.557E6	4.254E6	4.527E6	1.00	1.14	1.06	1.13	4	45	1	iTRAQ 4plex (K N-term); Deamidation (NQ)	61863	Pilus biosynthesis protein PilF OS=Neisseria gonorrhoeae MIA_2011_03-10 GN=M736_03080 PE=4 SV=1
422	751	D6H5L7	3.48	395.58	4.01E6	4.557E6	4.254E6	4.527E6	1.00	1.14	1.06	1.13	4.01E6	4.557E6	4.254E6	4.527E6	1.00	1.14	1.06	1.13	4	45	1	iTRAQ 4plex (K N-term); Deamidation (NQ)	61891	Type IV pilus assembly protein pilF OS=Neisseria gonorrhoeae DGI2 GN=NGMG_02190 PE=4 SV=1
422	754	A0A1D3ITS4	3.48	395.58	4.01E6	4.557E6	4.254E6	4.527E6	1.00	1.14	1.06	1.13	4.01E6	4.557E6	4.254E6	4.527E6	1.00	1.14	1.06	1.13	4	45	1	iTRAQ 4plex (K N-term); Deamidation (NQ)	61863	PilF OS=Neisseria gonorrhoeae GN=epsE PE=4 SV=1
422	755	B4RNN6	3.48	395.58	4.01E6	4.557E6	4.254E6	4.527E6	1.00	1.14	1.06	1.13	4.01E6	4.557E6	4.254E6	4.527E6	1.00	1.14	1.06	1.13	4	45	1	iTRAQ 4plex (K N-term); Deamidation (NQ)	61863	PilF OS=Neisseria gonorrhoeae (strain NCCP11945) GN=NGK_2060 PE=4 SV=1
173	268	A0A0M3H019	5.48	395.19	2.737E9	2.634E9	2.787E9	3.057E9	1.00	0.96	1.02	1.12	2.737E9	2.634E9	2.787E9	3.057E9	1.00	0.96	1.02	1.12	84	65	65	Carbamidomethylation; iTRAQ 4plex (K N-term); Oxidation (M); Deamidation (NQ); Acetylation (N-term)	26880	Glutathione amide-dependent peroxidase OS=Neisseria gonorrhoeae MIA_2011_03-10 GN=M736_09655 PE=4 SV=1
173	269	B4RL63	5.48	395.19	2.737E9	2.634E9	2.787E9	3.057E9	1.00	0.96	1.02	1.12	2.737E9	2.634E9	2.787E9	3.057E9	1.00	0.96	1.02	1.12	84	65	65	Carbamidomethylation; iTRAQ 4plex (K N-term); Oxidation (M); Deamidation (NQ); Acetylation (N-term)	26880	Peroxiredoxin 2 family protein/glutaredoxin OS=Neisseria gonorrhoeae (strain NCCP11945) GN=NGK_0873 PE=4 SV=1
173	270	A0A1D3ETN3	5.48	395.19	2.737E9	2.634E9	2.787E9	3.057E9	1.00	0.96	1.02	1.12	2.737E9	2.634E9	2.787E9	3.057E9	1.00	0.96	1.02	1.12	84	65	65	Carbamidomethylation; iTRAQ 4plex (K N-term); Oxidation (M); Deamidation (NQ); Acetylation (N-term)	26880	Peroxiredoxin family protein/glutaredoxin OS=Neisseria gonorrhoeae GN=WHOF_00022 PE=4 SV=1
173	271	Q5F865	5.48	395.19	2.737E9	2.634E9	2.787E9	3.057E9	1.00	0.96	1.02	1.12	2.737E9	2.634E9	2.787E9	3.057E9	1.00	0.96	1.02	1.12	84	65	65	Carbamidomethylation; iTRAQ 4plex (K N-term); Oxidation (M); Deamidation (NQ); Acetylation (N-term)	26880	Glutathione peroxidase OS=Neisseria gonorrhoeae (strain ATCC 700825 / FA 1090) GN=NGO_0926 PE=4 SV=1
173	272	D6H8F8	5.48	395.19	2.737E9	2.634E9	2.787E9	3.057E9	1.00	0.96	1.02	1.12	2.737E9	2.634E9	2.787E9	3.057E9	1.00	0.96	1.02	1.12	84	65	65	Carbamidomethylation; iTRAQ 4plex (K N-term); Oxidation (M); Deamidation (NQ); Acetylation (N-term)	26880	Peroxiredoxin 2 family protein/glutaredoxin OS=Neisseria gonorrhoeae DGI2 GN=NGMG_01341 PE=4 SV=1
182	4366	A0A1S7D6Z5	2.75	394.23	2.967E4	4.608E4	3.567E4	6.805E4	1.00	1.55	1.20	2.29	2.967E4	4.608E4	3.567E4	6.805E4	1.00	1.55	1.20	2.29	8	51	1	iTRAQ 4plex (K N-term)	23901	Outer membrane protein I (Fragment) OS=Neisseria gonorrhoeae GN=porB PE=4 SV=1
182	4367	A0A1S7D6W8	2.75	394.23	2.967E4	4.608E4	3.567E4	6.805E4	1.00	1.55	1.20	2.29	2.967E4	4.608E4	3.567E4	6.805E4	1.00	1.55	1.20	2.29	8	51	1	iTRAQ 4plex (K N-term)	23901	Outer membrane protein I (Fragment) OS=Neisseria gonorrhoeae GN=porB PE=4 SV=1
250	976	A0A1D3HY52	6.14	393.30	1.742E5	1.399E6	1.361E6	1.394E6	1.00	8.03	7.81	8.00	1.742E5	1.399E6	1.361E6	1.394E6	1.00	8.03	7.81	8.00	1	54	1	iTRAQ 4plex (K N-term)	76304	Polyribonucleotide nucleotidyltransferase OS=Neisseria gonorrhoeae GN=pnp PE=3 SV=1
250	992	A0A222R4I3	6.14	393.30	1.742E5	1.399E6	1.361E6	1.394E6	1.00	8.03	7.81	8.00	1.742E5	1.399E6	1.361E6	1.394E6	1.00	8.03	7.81	8.00	1	54	1	iTRAQ 4plex (K N-term)	76436	Polyribonucleotide nucleotidyltransferase OS=Neisseria gonorrhoeae GN=pnp PE=3 SV=1
248	974	A0A1D3E765	6.16	392.71	2.978E6	3.465E5	2.866E5	2.914E5	1.00	0.12	0.10	0.10	2.978E6	3.465E5	2.866E5	2.914E5	1.00	0.12	0.10	0.10	1	54	1	iTRAQ 4plex (K N-term)	76323	Polyribonucleotide nucleotidyltransferase OS=Neisseria gonorrhoeae GN=pnp PE=3 SV=1
248	975	B4RK29	6.16	392.71	2.978E6	3.465E5	2.866E5	2.914E5	1.00	0.12	0.10	0.10	2.978E6	3.465E5	2.866E5	2.914E5	1.00	0.12	0.10	0.10	1	54	1	iTRAQ 4plex (K N-term)	76323	Polyribonucleotide nucleotidyltransferase OS=Neisseria gonorrhoeae (strain NCCP11945) GN=pnp PE=3 SV=1
248	989	Q5F9Q7	6.16	392.71	2.978E6	3.465E5	2.866E5	2.914E5	1.00	0.12	0.10	0.10	2.978E6	3.465E5	2.866E5	2.914E5	1.00	0.12	0.10	0.10	1	54	1	iTRAQ 4plex (K N-term)	76455	Polyribonucleotide nucleotidyltransferase OS=Neisseria gonorrhoeae (strain ATCC 700825 / FA 1090) GN=pnp PE=3 SV=1
248	990	A0A0M3GYA5	6.16	392.71	2.978E6	3.465E5	2.866E5	2.914E5	1.00	0.12	0.10	0.10	2.978E6	3.465E5	2.866E5	2.914E5	1.00	0.12	0.10	0.10	1	54	1	iTRAQ 4plex (K N-term)	76455	Polyribonucleotide nucleotidyltransferase OS=Neisseria gonorrhoeae MIA_2011_03-10 GN=pnp PE=3 SV=1
248	991	D6HB93	6.16	392.71	2.978E6	3.465E5	2.866E5	2.914E5	1.00	0.12	0.10	0.10	2.978E6	3.465E5	2.866E5	2.914E5	1.00	0.12	0.10	0.10	1	54	1	iTRAQ 4plex (K N-term)	76455	Polyribonucleotide nucleotidyltransferase OS=Neisseria gonorrhoeae DGI2 GN=pnp PE=3 SV=1
240	6838	Q0Q504	14.18	392.19	1.06E5	1.186E6	3.235E7	7.254E5	1.00	11.19	256.00	6.85	1.06E5	1.186E6	3.235E7	7.254E5	1.00	11.19	256.00	6.85	7	37	1	iTRAQ 4plex (K N-term)	19647	Porin PIB (Fragment) OS=Neisseria gonorrhoeae GN=porB PE=4 SV=1
25	10	B2CNQ2	9.20	391.28	8.608E6	2.058E7	1.295E7	2.211E7	1.00	2.39	1.50	2.57	8.608E6	2.058E7	1.295E7	2.211E7	1.00	2.39	1.50	2.57	8	76	1	iTRAQ 4plex (K N-term); Deamidation (NQ)	35903	Por (Fragment) OS=Neisseria gonorrhoeae GN=por PE=3 SV=1
513	1316	A0A0M3GYR8	72.73	391.01	3.392E6	1.267E6	1.22E6	1.124E6	1.00	0.37	0.36	0.33	3.392E6	1.267E6	1.22E6	1.124E6	1.00	0.37	0.36	0.33	2	53	3	iTRAQ 4plex (K N-term)	104155	Isoleucine--tRNA ligase OS=Neisseria gonorrhoeae MIA_2011_03-10 GN=ileS PE=3 SV=1
450	753	Q5F689	0.87	390.19	3.117E5	2.7E5	2.83E5	2.592E5	1.00	0.87	0.91	0.83	3.117E5	2.7E5	2.83E5	2.592E5	1.00	0.87	0.91	0.83	4	45	1	iTRAQ 4plex (K N-term); Deamidation (NQ)	61891	Pilus assembly protein PilF OS=Neisseria gonorrhoeae (strain ATCC 700825 / FA 1090) GN=NGO_1673 PE=4 SV=1
204	5872	A0MNV2	0.66	389.35	4.007E5	4.872E5	5.428E5	4.518E5	1.00	1.22	1.35	1.13	4.007E5	4.872E5	5.428E5	4.518E5	1.00	1.22	1.35	1.13	9	46	1	iTRAQ 4plex (K N-term)	19537	PorB (Fragment) OS=Neisseria gonorrhoeae GN=porB PE=4 SV=1
508	1329	B4RPY6	1.34	388.70	1.346E5	2.478E5	3.114E5	2.264E5	1.00	1.84	2.31	1.68	1.346E5	2.478E5	3.114E5	2.264E5	1.00	1.84	2.31	1.68	1	53	1	Carbamidomethylation; iTRAQ 4plex (K N-term)	104155	Isoleucine--tRNA ligase OS=Neisseria gonorrhoeae (strain NCCP11945) GN=ileS PE=3 SV=1
508	1332	A0A1D3G7L1	1.34	388.70	1.346E5	2.478E5	3.114E5	2.264E5	1.00	1.84	2.31	1.68	1.346E5	2.478E5	3.114E5	2.264E5	1.00	1.84	2.31	1.68	1	53	1	Carbamidomethylation; iTRAQ 4plex (K N-term)	104142	Isoleucine--tRNA ligase OS=Neisseria gonorrhoeae GN=ileS PE=3 SV=1
120	2199	A5HMC7	2.27	388.69	5.931E4	6.44E4	1.106E5	6.374E4	1.00	1.09	1.86	1.07	5.931E4	6.44E4	1.106E5	6.374E4	1.00	1.09	1.86	1.07	6	57	1	iTRAQ 4plex (K N-term); Deamidation (NQ); Acetylation (N-term)	31170	Porin (Fragment) OS=Neisseria gonorrhoeae GN=porB1b PE=4 SV=1
346	2398	A0A1D3HPF5	3.94	388.61	1.889E8	2.121E8	2.246E8	2.287E8	1.00	1.12	1.19	1.21	1.889E8	2.121E8	2.246E8	2.287E8	1.00	1.12	1.19	1.21	77	32	32	Carbamidomethylation; iTRAQ 4plex (K N-term); Oxidation (M); Deamidation (NQ)	38313	Fructose-1 OS=Neisseria gonorrhoeae GN=fda PE=3 SV=1
346	2399	Q5FAI4	3.94	388.61	1.889E8	2.121E8	2.246E8	2.287E8	1.00	1.12	1.19	1.21	1.889E8	2.121E8	2.246E8	2.287E8	1.00	1.12	1.19	1.21	77	32	32	Carbamidomethylation; iTRAQ 4plex (K N-term); Oxidation (M); Deamidation (NQ)	38313	Fructose-1 6-bisphosphate aldolase OS=Neisseria gonorrhoeae (strain ATCC 700825 / FA 1090) GN=NGO_0034 PE=1 SV=1
346	2400	A0A0M3GYD1	3.94	388.61	1.889E8	2.121E8	2.246E8	2.287E8	1.00	1.12	1.19	1.21	1.889E8	2.121E8	2.246E8	2.287E8	1.00	1.12	1.19	1.21	77	32	32	Carbamidomethylation; iTRAQ 4plex (K N-term); Oxidation (M); Deamidation (NQ)	38313	Fructose-bisphosphate aldolase OS=Neisseria gonorrhoeae MIA_2011_03-10 GN=M736_01975 PE=3 SV=1
346	2418	D6HAB8	3.94	388.61	1.889E8	2.121E8	2.246E8	2.287E8	1.00	1.12	1.19	1.21	1.889E8	2.121E8	2.246E8	2.287E8	1.00	1.12	1.19	1.21	72	32	32	Carbamidomethylation; iTRAQ 4plex (K N-term); Oxidation (M); Deamidation (NQ)	41388	Fructose-bisphosphate aldolase OS=Neisseria gonorrhoeae DGI2 GN=NGMG_00470 PE=3 SV=1
346	2419	B4RNW4	3.94	388.61	1.889E8	2.121E8	2.246E8	2.287E8	1.00	1.12	1.19	1.21	1.889E8	2.121E8	2.246E8	2.287E8	1.00	1.12	1.19	1.21	72	32	32	Carbamidomethylation; iTRAQ 4plex (K N-term); Oxidation (M); Deamidation (NQ)	41388	Fructose-bisphosphate aldolase OS=Neisseria gonorrhoeae (strain NCCP11945) GN=NGK_0042 PE=3 SV=1
643	1046	Q5F533	1.22	388.53	4.291E7	4.489E7	4.348E7	4.513E7	1.00	1.05	1.01	1.05	4.291E7	4.489E7	4.348E7	4.513E7	1.00	1.05	1.01	1.05	69	49	49	Carbamidomethylation; iTRAQ 4plex (K N-term); Oxidation (M); Deamidation (NQ)	102135	DNA polymerase I OS=Neisseria gonorrhoeae (strain ATCC 700825 / FA 1090) GN=polA PE=3 SV=1
643	1047	A0A0M3GVC2	1.22	388.53	4.291E7	4.489E7	4.348E7	4.513E7	1.00	1.05	1.01	1.05	4.291E7	4.489E7	4.348E7	4.513E7	1.00	1.05	1.01	1.05	69	49	49	Carbamidomethylation; iTRAQ 4plex (K N-term); Oxidation (M); Deamidation (NQ)	102135	DNA polymerase I OS=Neisseria gonorrhoeae MIA_2011_03-10 GN=polA PE=3 SV=1
643	1048	D6H9Q5	1.22	388.53	4.291E7	4.489E7	4.348E7	4.513E7	1.00	1.05	1.01	1.05	4.291E7	4.489E7	4.348E7	4.513E7	1.00	1.05	1.01	1.05	69	49	49	Carbamidomethylation; iTRAQ 4plex (K N-term); Oxidation (M); Deamidation (NQ)	102135	DNA polymerase I OS=Neisseria gonorrhoeae DGI2 GN=polA PE=3 SV=1
643	1049	A0A1D3FB02	1.22	388.53	4.291E7	4.489E7	4.348E7	4.513E7	1.00	1.05	1.01	1.05	4.291E7	4.489E7	4.348E7	4.513E7	1.00	1.05	1.01	1.05	69	49	49	Carbamidomethylation; iTRAQ 4plex (K N-term); Oxidation (M); Deamidation (NQ)	102135	DNA polymerase I OS=Neisseria gonorrhoeae GN=polA PE=3 SV=1
643	1050	A0A1D3EPI9	1.22	388.53	4.291E7	4.489E7	4.348E7	4.513E7	1.00	1.05	1.01	1.05	4.291E7	4.489E7	4.348E7	4.513E7	1.00	1.05	1.01	1.05	69	49	49	Carbamidomethylation; iTRAQ 4plex (K N-term); Oxidation (M); Deamidation (NQ)	102135	DNA polymerase I OS=Neisseria gonorrhoeae GN=polA PE=3 SV=1
387	2696	D6H5M1	8.54	388.41	1.274E8	1.563E8	1.571E8	1.604E8	1.00	1.23	1.23	1.26	1.274E8	1.563E8	1.571E8	1.604E8	1.00	1.23	1.23	1.26	57	36	35	Carbamidomethylation; iTRAQ 4plex (K N-term); Oxidation (M); Deamidation (NQ)	45332	Pilus assembly protein pilG OS=Neisseria gonorrhoeae DGI2 GN=NGMG_02194 PE=3 SV=1
387	2697	B4RNN2	8.54	388.41	1.274E8	1.563E8	1.571E8	1.604E8	1.00	1.23	1.23	1.26	1.274E8	1.563E8	1.571E8	1.604E8	1.00	1.23	1.23	1.26	57	36	35	Carbamidomethylation; iTRAQ 4plex (K N-term); Oxidation (M); Deamidation (NQ)	45332	PilG OS=Neisseria gonorrhoeae (strain NCCP11945) GN=NGK_2056 PE=3 SV=1
387	2698	Q5F693	8.54	388.41	1.274E8	1.563E8	1.571E8	1.604E8	1.00	1.23	1.23	1.26	1.274E8	1.563E8	1.571E8	1.604E8	1.00	1.23	1.23	1.26	57	36	35	Carbamidomethylation; iTRAQ 4plex (K N-term); Oxidation (M); Deamidation (NQ)	45332	Type II secretion system protein F OS=Neisseria gonorrhoeae (strain ATCC 700825 / FA 1090) GN=NGO_1669 PE=3 SV=1
387	2699	A0A0M3GX46	8.54	388.41	1.274E8	1.563E8	1.571E8	1.604E8	1.00	1.23	1.23	1.26	1.274E8	1.563E8	1.571E8	1.604E8	1.00	1.23	1.23	1.26	57	36	35	Carbamidomethylation; iTRAQ 4plex (K N-term); Oxidation (M); Deamidation (NQ)	45332	Type II secretion system protein F OS=Neisseria gonorrhoeae MIA_2011_03-10 GN=M736_03100 PE=3 SV=1
387	2700	Q57076	8.54	388.41	1.274E8	1.563E8	1.571E8	1.604E8	1.00	1.23	1.23	1.26	1.274E8	1.563E8	1.571E8	1.604E8	1.00	1.23	1.23	1.26	57	36	35	Carbamidomethylation; iTRAQ 4plex (K N-term); Oxidation (M); Deamidation (NQ)	45332	PilG OS=Neisseria gonorrhoeae GN=pilG PE=3 SV=1
205	5869	Q5G2M5	1.27	388.26	1.08E5	1.895E5	1.342E5	1.747E5	1.00	1.75	1.24	1.62	1.08E5	1.895E5	1.342E5	1.747E5	1.00	1.75	1.24	1.62	9	45	1	iTRAQ 4plex (K N-term); Oxidation (M)	19441	Porin (Fragment) OS=Neisseria gonorrhoeae GN=porB PE=4 SV=1
427	1431	Q5F5Y3	2.05	388.20	9.116E7	9.044E7	8.714E7	8.45E7	1.00	0.99	0.96	0.93	9.116E7	9.044E7	8.714E7	8.45E7	1.00	0.99	0.96	0.93	64	56	56	Carbamidomethylation; iTRAQ 4plex (K N-term); Oxidation (M); Deamidation (NQ)	101666	Ribonuclease E OS=Neisseria gonorrhoeae (strain ATCC 700825 / FA 1090) GN=rne PE=3 SV=1
427	1432	A0A1D3ER53	2.05	388.20	9.116E7	9.044E7	8.714E7	8.45E7	1.00	0.99	0.96	0.93	9.116E7	9.044E7	8.714E7	8.45E7	1.00	0.99	0.96	0.93	64	56	56	Carbamidomethylation; iTRAQ 4plex (K N-term); Oxidation (M); Deamidation (NQ)	101666	Ribonuclease E OS=Neisseria gonorrhoeae GN=rne PE=3 SV=1
427	1433	A0A1D3FC68	2.05	388.20	9.116E7	9.044E7	8.714E7	8.45E7	1.00	0.99	0.96	0.93	9.116E7	9.044E7	8.714E7	8.45E7	1.00	0.99	0.96	0.93	64	56	56	Carbamidomethylation; iTRAQ 4plex (K N-term); Oxidation (M); Deamidation (NQ)	101694	Ribonuclease E OS=Neisseria gonorrhoeae GN=rne PE=3 SV=1
427	1434	B4RR31	2.05	388.20	9.116E7	9.044E7	8.714E7	8.45E7	1.00	0.99	0.96	0.93	9.116E7	9.044E7	8.714E7	8.45E7	1.00	0.99	0.96	0.93	64	56	56	Carbamidomethylation; iTRAQ 4plex (K N-term); Oxidation (M); Deamidation (NQ)	101694	Ribonuclease E OS=Neisseria gonorrhoeae (strain NCCP11945) GN=rne PE=3 SV=1
427	1442	D6H587	2.05	388.20	9.116E7	9.044E7	8.714E7	8.45E7	1.00	0.99	0.96	0.93	9.116E7	9.044E7	8.714E7	8.45E7	1.00	0.99	0.96	0.93	64	56	56	Carbamidomethylation; iTRAQ 4plex (K N-term); Oxidation (M); Deamidation (NQ)	101910	Ribonuclease E OS=Neisseria gonorrhoeae DGI2 GN=rne PE=3 SV=1
427	1467	A0A0M3GY37	2.05	388.20	9.116E7	9.044E7	8.714E7	8.45E7	1.00	0.99	0.96	0.93	9.116E7	9.044E7	8.714E7	8.45E7	1.00	0.99	0.96	0.93	64	56	56	Carbamidomethylation; iTRAQ 4plex (K N-term); Oxidation (M); Deamidation (NQ)	102569	Ribonuclease E OS=Neisseria gonorrhoeae MIA_2011_03-10 GN=rne PE=3 SV=1
312	1876	A0A1D3J5U9	6.81	388.12	1.858E8	1.561E8	1.567E8	1.589E8	1.00	0.84	0.84	0.85	1.858E8	1.561E8	1.567E8	1.589E8	1.00	0.84	0.84	0.85	90	42	42	Carbamidomethylation; iTRAQ 4plex (K N-term); Oxidation (M); Deamidation (NQ)	36417	Ketol-acid reductoisomerase (NADP(+)) OS=Neisseria gonorrhoeae GN=ilvC PE=3 SV=1
312	1877	Q5F7E5	6.81	388.12	1.858E8	1.561E8	1.567E8	1.589E8	1.00	0.84	0.84	0.85	1.858E8	1.561E8	1.567E8	1.589E8	1.00	0.84	0.84	0.85	90	42	42	Carbamidomethylation; iTRAQ 4plex (K N-term); Oxidation (M); Deamidation (NQ)	36417	Ketol-acid reductoisomerase (NADP(+)) OS=Neisseria gonorrhoeae (strain ATCC 700825 / FA 1090) GN=ilvC PE=3 SV=1
312	1878	D6HBG4	6.81	388.12	1.858E8	1.561E8	1.567E8	1.589E8	1.00	0.84	0.84	0.85	1.858E8	1.561E8	1.567E8	1.589E8	1.00	0.84	0.84	0.85	90	42	42	Carbamidomethylation; iTRAQ 4plex (K N-term); Oxidation (M); Deamidation (NQ)	36417	Ketol-acid reductoisomerase (NADP(+)) OS=Neisseria gonorrhoeae DGI2 GN=ilvC PE=3 SV=1
312	1879	A0A0M3H1K1	6.81	388.12	1.858E8	1.561E8	1.567E8	1.589E8	1.00	0.84	0.84	0.85	1.858E8	1.561E8	1.567E8	1.589E8	1.00	0.84	0.84	0.85	90	42	42	Carbamidomethylation; iTRAQ 4plex (K N-term); Oxidation (M); Deamidation (NQ)	36417	Ketol-acid reductoisomerase (NADP(+)) OS=Neisseria gonorrhoeae MIA_2011_03-10 GN=ilvC PE=3 SV=1
312	1916	B4RJ15	6.81	388.12	1.858E8	1.561E8	1.567E8	1.589E8	1.00	0.84	0.84	0.85	1.858E8	1.561E8	1.567E8	1.589E8	1.00	0.84	0.84	0.85	82	42	42	Carbamidomethylation; iTRAQ 4plex (K N-term); Oxidation (M); Deamidation (NQ)	40105	Ketol-acid reductoisomerase (NADP(+)) OS=Neisseria gonorrhoeae (strain NCCP11945) GN=ilvC PE=3 SV=1
399	572	A0A1D3EMD9	3.44	388.10	9.778E5	2.57E5	2.028E5	2.37E5	1.00	0.26	0.21	0.24	9.778E5	2.57E5	2.028E5	2.37E5	1.00	0.26	0.21	0.24	5	41	1	Carbamidomethylation; iTRAQ 4plex (K N-term)	57626	GMP synthase [glutamine-hydrolyzing] OS=Neisseria gonorrhoeae GN=guaA PE=3 SV=1
399	573	D6HAX2	3.44	388.10	9.778E5	2.57E5	2.028E5	2.37E5	1.00	0.26	0.21	0.24	9.778E5	2.57E5	2.028E5	2.37E5	1.00	0.26	0.21	0.24	5	41	1	Carbamidomethylation; iTRAQ 4plex (K N-term)	57626	GMP synthase [glutamine-hydrolyzing] OS=Neisseria gonorrhoeae DGI2 GN=guaA PE=3 SV=1
399	574	Q5F4X9	3.44	388.10	9.778E5	2.57E5	2.028E5	2.37E5	1.00	0.26	0.21	0.24	9.778E5	2.57E5	2.028E5	2.37E5	1.00	0.26	0.21	0.24	5	41	1	Carbamidomethylation; iTRAQ 4plex (K N-term)	57626	GMP synthase [glutamine-hydrolyzing] OS=Neisseria gonorrhoeae (strain ATCC 700825 / FA 1090) GN=guaA PE=3 SV=1
371	348	D6H5B0	2.03	387.69	2.831E8	3.029E8	3.242E8	3.166E8	1.00	1.07	1.15	1.12	2.831E8	3.029E8	3.242E8	3.166E8	1.00	1.07	1.15	1.12	79	53	53	Carbamidomethylation; iTRAQ 4plex (K N-term); Oxidation (M); Deamidation (NQ)	57285	Catalase OS=Neisseria gonorrhoeae DGI2 GN=NGMG_02004 PE=3 SV=1
371	349	A0A1D3EZB0	2.03	387.69	2.831E8	3.029E8	3.242E8	3.166E8	1.00	1.07	1.15	1.12	2.831E8	3.029E8	3.242E8	3.166E8	1.00	1.07	1.15	1.12	79	53	53	Carbamidomethylation; iTRAQ 4plex (K N-term); Oxidation (M); Deamidation (NQ)	57285	Catalase OS=Neisseria gonorrhoeae GN=katA PE=3 SV=1
371	350	A0A0M3GVR8	2.03	387.69	2.831E8	3.029E8	3.242E8	3.166E8	1.00	1.07	1.15	1.12	2.831E8	3.029E8	3.242E8	3.166E8	1.00	1.07	1.15	1.12	79	53	53	Carbamidomethylation; iTRAQ 4plex (K N-term); Oxidation (M); Deamidation (NQ)	57285	Catalase OS=Neisseria gonorrhoeae MIA_2011_03-10 GN=M736_08830 PE=3 SV=1
371	351	B4RR54	2.03	387.69	2.831E8	3.029E8	3.242E8	3.166E8	1.00	1.07	1.15	1.12	2.831E8	3.029E8	3.242E8	3.166E8	1.00	1.07	1.15	1.12	79	53	53	Carbamidomethylation; iTRAQ 4plex (K N-term); Oxidation (M); Deamidation (NQ)	57285	Catalase OS=Neisseria gonorrhoeae (strain NCCP11945) GN=NGK_2512 PE=3 SV=1
231	2757	D6HAL3	87.13	387.60	2.114E6	4.824E5	4.358E5	4.322E5	1.00	0.23	0.21	0.20	2.114E6	4.824E5	4.358E5	4.322E5	1.00	0.23	0.21	0.20	10	70	2	Carbamidomethylation; iTRAQ 4plex (K N-term); Oxidation (M); Deamidation (NQ)	37933	Uncharacterized protein OS=Neisseria gonorrhoeae DGI2 GN=NGMG_00296 PE=3 SV=1
231	2758	A0A1D3GUS5	87.13	387.60	2.114E6	4.824E5	4.358E5	4.322E5	1.00	0.23	0.21	0.20	2.114E6	4.824E5	4.358E5	4.322E5	1.00	0.23	0.21	0.20	10	70	2	Carbamidomethylation; iTRAQ 4plex (K N-term); Oxidation (M); Deamidation (NQ)	37933	Zinc-binding alcohol dehydrogenas OS=Neisseria gonorrhoeae GN=gutB PE=3 SV=1
231	2759	Q5FA46	87.13	387.60	2.114E6	4.824E5	4.358E5	4.322E5	1.00	0.23	0.21	0.20	2.114E6	4.824E5	4.358E5	4.322E5	1.00	0.23	0.21	0.20	10	70	2	Carbamidomethylation; iTRAQ 4plex (K N-term); Oxidation (M); Deamidation (NQ)	37933	Butanediol dehydrogenase OS=Neisseria gonorrhoeae (strain ATCC 700825 / FA 1090) GN=NGO_0186 PE=3 SV=1
231	2760	A0A0M3GX83	87.13	387.60	2.114E6	4.824E5	4.358E5	4.322E5	1.00	0.23	0.21	0.20	2.114E6	4.824E5	4.358E5	4.322E5	1.00	0.23	0.21	0.20	10	70	2	Carbamidomethylation; iTRAQ 4plex (K N-term); Oxidation (M); Deamidation (NQ)	37933	2 3-butanediol dehydrogenase OS=Neisseria gonorrhoeae MIA_2011_03-10 GN=M736_03660 PE=3 SV=1
260	2777	D6H8E8	3.11	387.32	3.606E6	3.201E6	3.298E6	3.967E6	1.00	0.89	0.91	1.10	3.606E6	3.201E6	3.298E6	3.967E6	1.00	0.89	0.91	1.10	7	43	1	iTRAQ 4plex (K N-term); Oxidation (M); Deamidation (NQ)	41675	Dihydrolipoyllysine-residue succinyltransferase component of 2-oxoglutarate dehydrogenase complex OS=Neisseria gonorrhoeae DGI2 GN=NGMG_01331 PE=3 SV=1
456	198	Q5F5G5	0.95	386.67	9.691E7	9.455E7	9.658E7	9.789E7	1.00	0.98	1.00	1.01	9.691E7	9.455E7	9.658E7	9.789E7	1.00	0.98	1.00	1.01	83	39	39	Carbamidomethylation; iTRAQ 4plex (K N-term); Oxidation (M); Deamidation (NQ)	49688	Argininosuccinate synthase OS=Neisseria gonorrhoeae (strain ATCC 700825 / FA 1090) GN=argG PE=3 SV=1
456	199	A0A1D3FIH1	0.95	386.67	9.691E7	9.455E7	9.658E7	9.789E7	1.00	0.98	1.00	1.01	9.691E7	9.455E7	9.658E7	9.789E7	1.00	0.98	1.00	1.01	83	39	39	Carbamidomethylation; iTRAQ 4plex (K N-term); Oxidation (M); Deamidation (NQ)	49688	Argininosuccinate synthase OS=Neisseria gonorrhoeae GN=argG PE=3 SV=1
456	200	B4RQS8	0.95	386.67	9.691E7	9.455E7	9.658E7	9.789E7	1.00	0.98	1.00	1.01	9.691E7	9.455E7	9.658E7	9.789E7	1.00	0.98	1.00	1.01	83	39	39	Carbamidomethylation; iTRAQ 4plex (K N-term); Oxidation (M); Deamidation (NQ)	49688	Argininosuccinate synthase OS=Neisseria gonorrhoeae (strain NCCP11945) GN=argG PE=3 SV=1
456	301	A0A0M3GZN3	0.95	386.67	9.691E7	9.455E7	9.658E7	9.789E7	1.00	0.98	1.00	1.01	9.691E7	9.455E7	9.658E7	9.789E7	1.00	0.98	1.00	1.01	81	39	39	Carbamidomethylation; iTRAQ 4plex (K N-term); Oxidation (M); Deamidation (NQ)	51115	Argininosuccinate synthase OS=Neisseria gonorrhoeae MIA_2011_03-10 GN=argG PE=3 SV=1
490	587	D6H8D8	22.65	385.69	1.199E8	8.153E7	7.827E7	8.011E7	1.00	0.68	0.65	0.67	1.199E8	8.153E7	7.827E7	8.011E7	1.00	0.68	0.65	0.67	78	40	40	Carbamidomethylation; iTRAQ 4plex (K N-term); Oxidation (M); Deamidation (NQ)	53921	Iron-sulfur protein OS=Neisseria gonorrhoeae DGI2 GN=NGMG_01321 PE=4 SV=1
490	588	A0A0M3GX47	22.65	385.69	1.199E8	8.153E7	7.827E7	8.011E7	1.00	0.68	0.65	0.67	1.199E8	8.153E7	7.827E7	8.011E7	1.00	0.68	0.65	0.67	78	40	40	Carbamidomethylation; iTRAQ 4plex (K N-term); Oxidation (M); Deamidation (NQ)	53921	(Fe-S)-binding protein OS=Neisseria gonorrhoeae MIA_2011_03-10 GN=M736_06615 PE=4 SV=1
490	589	A0A1D3G9I5	22.65	385.69	1.199E8	8.153E7	7.827E7	8.011E7	1.00	0.68	0.65	0.67	1.199E8	8.153E7	7.827E7	8.011E7	1.00	0.68	0.65	0.67	78	40	40	Carbamidomethylation; iTRAQ 4plex (K N-term); Oxidation (M); Deamidation (NQ)	53921	(Fe-S)-binding protein OS=Neisseria gonorrhoeae GN=lutB PE=4 SV=1
490	590	Q5F883	22.65	385.69	1.199E8	8.153E7	7.827E7	8.011E7	1.00	0.68	0.65	0.67	1.199E8	8.153E7	7.827E7	8.011E7	1.00	0.68	0.65	0.67	78	40	40	Carbamidomethylation; iTRAQ 4plex (K N-term); Oxidation (M); Deamidation (NQ)	53921	(Fe-S)-binding protein OS=Neisseria gonorrhoeae (strain ATCC 700825 / FA 1090) GN=NGO_0906 PE=4 SV=1
569	1702	A0A1D3IWW4	13.73	385.30	8.964E5	2.642E5	2.421E5	2.257E5	1.00	0.29	0.27	0.25	8.964E5	2.642E5	2.421E5	2.257E5	1.00	0.29	0.27	0.25	1	45	1	Carbamidomethylation; iTRAQ 4plex (K N-term); Oxidation (M)	109285	PilC protein OS=Neisseria gonorrhoeae GN=WHOV_02141 PE=4 SV=1
286	187	D6H6M6	12.11	384.50	2.017E8	2.614E8	2.522E8	2.484E8	1.00	1.30	1.25	1.23	2.017E8	2.614E8	2.522E8	2.484E8	1.00	1.30	1.25	1.23	79	47	47	iTRAQ 4plex (K N-term); Oxidation (M); Deamidation (NQ)	50388	Tetrahydromethanopterin S-methyltransferase subunit E OS=Neisseria gonorrhoeae DGI2 GN=NGMG_01799 PE=3 SV=1
286	188	A0A1D3IFN3	12.11	384.50	2.017E8	2.614E8	2.522E8	2.484E8	1.00	1.30	1.25	1.23	2.017E8	2.614E8	2.522E8	2.484E8	1.00	1.30	1.25	1.23	79	47	47	iTRAQ 4plex (K N-term); Oxidation (M); Deamidation (NQ)	50388	Outer membrane efflux protein OS=Neisseria gonorrhoeae GN=mtrE PE=3 SV=1
559	1167	A0A1D3E7J6	3.52	383.71	7.384E7	6.641E7	6.467E7	6.251E7	1.00	0.90	0.88	0.85	7.384E7	6.641E7	6.467E7	6.251E7	1.00	0.90	0.88	0.85	59	48	48	Carbamidomethylation; iTRAQ 4plex (K N-term); Oxidation (M); Deamidation (NQ)	72117	ATP-dependent zinc metalloprotease FtsH OS=Neisseria gonorrhoeae GN=ftsH PE=3 SV=1
559	1168	B4RK81	3.52	383.71	7.384E7	6.641E7	6.467E7	6.251E7	1.00	0.90	0.88	0.85	7.384E7	6.641E7	6.467E7	6.251E7	1.00	0.90	0.88	0.85	59	48	48	Carbamidomethylation; iTRAQ 4plex (K N-term); Oxidation (M); Deamidation (NQ)	72117	ATP-dependent zinc metalloprotease FtsH OS=Neisseria gonorrhoeae (strain NCCP11945) GN=ftsH PE=3 SV=1
575	1114	A0A1D3EBS5	3.42	382.62	5.481E5	8.55E5	7.629E5	8.311E5	1.00	1.56	1.39	1.52	5.481E5	8.55E5	7.629E5	8.311E5	1.00	1.56	1.39	1.52	3	53	1	iTRAQ 4plex (K N-term); Oxidation (M)	88181	DNA gyrase subunit B OS=Neisseria gonorrhoeae GN=gyrB PE=3 SV=1
575	1244	A0A0M3GTT4	3.42	382.62	5.481E5	8.55E5	7.629E5	8.311E5	1.00	1.56	1.39	1.52	5.481E5	8.55E5	7.629E5	8.311E5	1.00	1.56	1.39	1.52	2	53	1	iTRAQ 4plex (K N-term); Oxidation (M)	96453	DNA gyrase subunit B OS=Neisseria gonorrhoeae MIA_2011_03-10 GN=gyrB PE=3 SV=1
274	201	D6H6M4	3.12	382.17	6.106E7	6.736E7	6.527E7	6.814E7	1.00	1.10	1.07	1.12	6.106E7	6.736E7	6.527E7	6.814E7	1.00	1.10	1.07	1.12	31	39	12	iTRAQ 4plex (K N-term); Oxidation (M); Deamidation (NQ)	42744	Antibiotic resistance efflux pump component OS=Neisseria gonorrhoeae DGI2 GN=NGMG_01797 PE=3 SV=1
274	202	A0A0M3GWL9	3.12	382.17	6.106E7	6.736E7	6.527E7	6.814E7	1.00	1.10	1.07	1.12	6.106E7	6.736E7	6.527E7	6.814E7	1.00	1.10	1.07	1.12	31	39	12	iTRAQ 4plex (K N-term); Oxidation (M); Deamidation (NQ)	42744	Membrane protein OS=Neisseria gonorrhoeae MIA_2011_03-10 GN=M736_07600 PE=3 SV=1
274	203	A0A1D3FCV6	3.12	382.17	6.106E7	6.736E7	6.527E7	6.814E7	1.00	1.10	1.07	1.12	6.106E7	6.736E7	6.527E7	6.814E7	1.00	1.10	1.07	1.12	31	39	12	iTRAQ 4plex (K N-term); Oxidation (M); Deamidation (NQ)	42744	Antibiotic resistance efflux pump component OS=Neisseria gonorrhoeae GN=mexA PE=3 SV=1
274	212	B4RN88	3.12	382.17	6.106E7	6.736E7	6.527E7	6.814E7	1.00	1.10	1.07	1.12	6.106E7	6.736E7	6.527E7	6.814E7	1.00	1.10	1.07	1.12	31	39	12	iTRAQ 4plex (K N-term); Oxidation (M); Deamidation (NQ)	42843	Antibiotic resistance efflux pump component OS=Neisseria gonorrhoeae (strain NCCP11945) GN=NGK_1598 PE=3 SV=1
274	213	A0A1D3F0P5	3.12	382.17	6.106E7	6.736E7	6.527E7	6.814E7	1.00	1.10	1.07	1.12	6.106E7	6.736E7	6.527E7	6.814E7	1.00	1.10	1.07	1.12	31	39	12	iTRAQ 4plex (K N-term); Oxidation (M); Deamidation (NQ)	42843	Antibiotic resistance efflux pump component OS=Neisseria gonorrhoeae GN=mexA PE=3 SV=1
585	1775	A0A1D3G204	4.60	382.06	7.133E4	8.841E4	2.353E5	9.03E4	1.00	1.24	3.30	1.27	7.133E4	8.841E4	2.353E5	9.03E4	1.00	1.24	3.30	1.27	3	42	1	iTRAQ 4plex (K N-term)	112528	PilC protein OS=Neisseria gonorrhoeae GN=WHOW_02024 PE=4 SV=1
441	436	A0A0M3GY56	2.86	381.95	1.562E8	1.606E8	1.597E8	1.468E8	1.00	1.03	1.02	0.94	1.562E8	1.606E8	1.597E8	1.468E8	1.00	1.03	1.02	0.94	78	44	44	Carbamidomethylation; iTRAQ 4plex (K N-term); Oxidation (M); Deamidation (NQ)	66253	Phosphogluconate dehydratase OS=Neisseria gonorrhoeae MIA_2011_03-10 GN=M736_02375 PE=3 SV=1
441	437	B4RM16	2.86	381.95	1.562E8	1.606E8	1.597E8	1.468E8	1.00	1.03	1.02	0.94	1.562E8	1.606E8	1.597E8	1.468E8	1.00	1.03	1.02	0.94	78	44	44	Carbamidomethylation; iTRAQ 4plex (K N-term); Oxidation (M); Deamidation (NQ)	66239	Phosphogluconate dehydratase OS=Neisseria gonorrhoeae (strain NCCP11945) GN=NGK_1176 PE=3 SV=1
441	438	A0A1D3FYW9	2.86	381.95	1.562E8	1.606E8	1.597E8	1.468E8	1.00	1.03	1.02	0.94	1.562E8	1.606E8	1.597E8	1.468E8	1.00	1.03	1.02	0.94	78	44	44	Carbamidomethylation; iTRAQ 4plex (K N-term); Oxidation (M); Deamidation (NQ)	66253	Phosphogluconate dehydratase OS=Neisseria gonorrhoeae GN=ilvD_2 PE=3 SV=1
441	439	D6H7N1	2.86	381.95	1.562E8	1.606E8	1.597E8	1.468E8	1.00	1.03	1.02	0.94	1.562E8	1.606E8	1.597E8	1.468E8	1.00	1.03	1.02	0.94	78	44	44	Carbamidomethylation; iTRAQ 4plex (K N-term); Oxidation (M); Deamidation (NQ)	66239	Phosphogluconate dehydratase OS=Neisseria gonorrhoeae DGI2 GN=NGMG_01064 PE=3 SV=1
441	440	A0A1D3ETP6	2.86	381.95	1.562E8	1.606E8	1.597E8	1.468E8	1.00	1.03	1.02	0.94	1.562E8	1.606E8	1.597E8	1.468E8	1.00	1.03	1.02	0.94	78	44	44	Carbamidomethylation; iTRAQ 4plex (K N-term); Oxidation (M); Deamidation (NQ)	66239	Phosphogluconate dehydratase OS=Neisseria gonorrhoeae GN=ilvD_2 PE=3 SV=1
441	441	Q5F8Q3	2.86	381.95	1.562E8	1.606E8	1.597E8	1.468E8	1.00	1.03	1.02	0.94	1.562E8	1.606E8	1.597E8	1.468E8	1.00	1.03	1.02	0.94	78	44	44	Carbamidomethylation; iTRAQ 4plex (K N-term); Oxidation (M); Deamidation (NQ)	66239	Phosphogluconate dehydratase OS=Neisseria gonorrhoeae (strain ATCC 700825 / FA 1090) GN=NGO_0714 PE=3 SV=1
669	321	A0A1D3FGI8	2.13	381.79	2.041E6	8.295E5	7.986E5	7.298E5	1.00	0.41	0.39	0.36	2.041E6	8.295E5	7.986E5	7.298E5	1.00	0.41	0.39	0.36	3	32	1	iTRAQ 4plex (K N-term)	51246	Glutamyl-tRNA(Gln) amidotransferase subunit A OS=Neisseria gonorrhoeae GN=gatA PE=3 SV=1
419	1344	A0A1D3HD96	0.95	381.66	3.642E5	2.331E5	2.348E5	2.261E5	1.00	0.64	0.64	0.62	3.642E5	2.331E5	2.348E5	2.261E5	1.00	0.64	0.64	0.62	2	53	1	iTRAQ 4plex (K N-term); Deamidation (NQ)	110594	Pilus-associated protein OS=Neisseria gonorrhoeae GN=WHOL_01772 PE=4 SV=1
678	320	A0A1D3FDI0	2.91	381.60	8.64E5	2.774E6	2.705E6	2.587E6	1.00	3.21	3.13	2.99	8.64E5	2.774E6	2.705E6	2.587E6	1.00	3.21	3.13	2.99	3	32	1	iTRAQ 4plex (K N-term)	51230	Glutamyl-tRNA(Gln) amidotransferase subunit A OS=Neisseria gonorrhoeae GN=gatA PE=3 SV=1
334	216	A0A1D3F8Z1	4.33	380.90	1.901E8	1.784E8	1.777E8	2.021E8	1.00	0.94	0.93	1.06	1.901E8	1.784E8	1.777E8	2.021E8	1.00	0.94	0.93	1.06	84	40	40	Carbamidomethylation; iTRAQ 4plex (K N-term); Oxidation (M); Deamidation (NQ)	41138	Phosphoglycerate kinase OS=Neisseria gonorrhoeae GN=pgk PE=3 SV=1
328	3107	B4RJE8	3.00	380.72	2.625E8	2.39E8	2.169E8	2.485E8	1.00	0.91	0.83	0.95	2.625E8	2.39E8	2.169E8	2.485E8	1.00	0.91	0.83	0.95	85	45	45	iTRAQ 4plex (K N-term); Oxidation (M); Deamidation (NQ)	31338	Lipoprotein OS=Neisseria gonorrhoeae (strain NCCP11945) GN=NGK_2614 PE=3 SV=1
328	3108	D6HA40	3.00	380.72	2.625E8	2.39E8	2.169E8	2.485E8	1.00	0.91	0.83	0.95	2.625E8	2.39E8	2.169E8	2.485E8	1.00	0.91	0.83	0.95	85	45	45	iTRAQ 4plex (K N-term); Oxidation (M); Deamidation (NQ)	31338	Lipoprotein OS=Neisseria gonorrhoeae DGI2 GN=NGMG_00549 PE=3 SV=1
328	3109	Q5F501	3.00	380.72	2.625E8	2.39E8	2.169E8	2.485E8	1.00	0.91	0.83	0.95	2.625E8	2.39E8	2.169E8	2.485E8	1.00	0.91	0.83	0.95	85	45	45	iTRAQ 4plex (K N-term); Oxidation (M); Deamidation (NQ)	31338	Lipoprotein OS=Neisseria gonorrhoeae (strain ATCC 700825 / FA 1090) GN=NGO_2139 PE=3 SV=1
328	3110	A0A0M3GZB0	3.00	380.72	2.625E8	2.39E8	2.169E8	2.485E8	1.00	0.91	0.83	0.95	2.625E8	2.39E8	2.169E8	2.485E8	1.00	0.91	0.83	0.95	85	45	45	iTRAQ 4plex (K N-term); Oxidation (M); Deamidation (NQ)	31338	Lipoprotein OS=Neisseria gonorrhoeae MIA_2011_03-10 GN=M736_10755 PE=3 SV=1
328	3111	Q9K360	3.00	380.72	2.625E8	2.39E8	2.169E8	2.485E8	1.00	0.91	0.83	0.95	2.625E8	2.39E8	2.169E8	2.485E8	1.00	0.91	0.83	0.95	85	45	45	iTRAQ 4plex (K N-term); Oxidation (M); Deamidation (NQ)	31338	Lipoprotein OS=Neisseria gonorrhoeae GN=gna1946 PE=3 SV=1
384	1229	A0A1D3FN56	8.27	380.59	1.352E8	1.107E8	1.095E8	1.251E8	1.00	0.82	0.81	0.93	1.352E8	1.107E8	1.095E8	1.251E8	1.00	0.82	0.81	0.93	63	39	39	Carbamidomethylation; iTRAQ 4plex (K N-term); Oxidation (M); Deamidation (NQ)	52005	Glutamine synthetase OS=Neisseria gonorrhoeae GN=glnA PE=3 SV=1
384	1230	Q5F6F9	8.27	380.59	1.352E8	1.107E8	1.095E8	1.251E8	1.00	0.82	0.81	0.93	1.352E8	1.107E8	1.095E8	1.251E8	1.00	0.82	0.81	0.93	63	39	39	Carbamidomethylation; iTRAQ 4plex (K N-term); Oxidation (M); Deamidation (NQ)	52005	Glutamine synthetase OS=Neisseria gonorrhoeae (strain ATCC 700825 / FA 1090) GN=NGO_1600 PE=3 SV=1
384	1528	A0A0M3GZB1	8.27	380.59	1.352E8	1.107E8	1.095E8	1.251E8	1.00	0.82	0.81	0.93	1.352E8	1.107E8	1.095E8	1.251E8	1.00	0.82	0.81	0.93	55	39	39	Carbamidomethylation; iTRAQ 4plex (K N-term); Oxidation (M); Deamidation (NQ)	59868	Glutamine synthetase OS=Neisseria gonorrhoeae MIA_2011_03-10 GN=glnA PE=3 SV=1
384	1529	B4RJ57	8.27	380.59	1.352E8	1.107E8	1.095E8	1.251E8	1.00	0.82	0.81	0.93	1.352E8	1.107E8	1.095E8	1.251E8	1.00	0.82	0.81	0.93	55	39	39	Carbamidomethylation; iTRAQ 4plex (K N-term); Oxidation (M); Deamidation (NQ)	59868	Glutamine synthetase OS=Neisseria gonorrhoeae (strain NCCP11945) GN=NGK_1904 PE=3 SV=1
170	2392	A5HMB7	6.89	379.59	1.024E6	5.012E6	1.332E6	4.635E6	1.00	4.90	1.30	4.53	1.024E6	5.012E6	1.332E6	4.635E6	1.00	4.90	1.30	4.53	6	61	1	iTRAQ 4plex (K N-term); Acetylation (N-term)	31016	Porin (Fragment) OS=Neisseria gonorrhoeae GN=porB1b PE=4 SV=1
567	826	Q5F835	1.45	379.59	2.776E5	2.034E5	2.868E5	1.976E5	1.00	0.73	1.03	0.71	2.776E5	2.034E5	2.868E5	1.976E5	1.00	0.73	1.03	0.71	2	38	1	iTRAQ 4plex (K N-term)	62620	Arginine--tRNA ligase OS=Neisseria gonorrhoeae (strain ATCC 700825 / FA 1090) GN=argS PE=3 SV=1
539	952	B4RM14	0.63	379.15	2.68E6	2.912E6	2.992E6	2.771E6	1.00	1.09	1.12	1.03	2.68E6	2.912E6	2.992E6	2.771E6	1.00	1.09	1.12	1.03	5	42	2	iTRAQ 4plex (K N-term)	53919	Glucose-6-phosphate 1-dehydrogenase OS=Neisseria gonorrhoeae (strain NCCP11945) GN=zwf PE=3 SV=1
539	953	A0A0M3GZM0	0.63	379.15	2.68E6	2.912E6	2.992E6	2.771E6	1.00	1.09	1.12	1.03	2.68E6	2.912E6	2.992E6	2.771E6	1.00	1.09	1.12	1.03	5	42	2	iTRAQ 4plex (K N-term)	53919	Glucose-6-phosphate 1-dehydrogenase OS=Neisseria gonorrhoeae MIA_2011_03-10 GN=zwf PE=3 SV=1
539	955	A0A1D3J2D4	0.63	379.15	2.68E6	2.912E6	2.992E6	2.771E6	1.00	1.09	1.12	1.03	2.68E6	2.912E6	2.992E6	2.771E6	1.00	1.09	1.12	1.03	5	42	2	iTRAQ 4plex (K N-term)	53919	Glucose-6-phosphate 1-dehydrogenase OS=Neisseria gonorrhoeae GN=zwf PE=3 SV=1
506	653	A0A171IPS0	73.73	378.96	2.576E7	5.756E7	5.857E7	6.232E7	1.00	2.23	2.27	2.42	2.576E7	5.756E7	5.857E7	6.232E7	1.00	2.23	2.27	2.42	71	59	59	Carbamidomethylation; iTRAQ 4plex (K N-term); Oxidation (M); Deamidation (NQ)	112287	TraC OS=Neisseria gonorrhoeae TCDC-NG08107 GN=NGTW08_p0005 PE=4 SV=1
506	654	A0A1D3FXS5	73.73	378.96	2.576E7	5.756E7	5.857E7	6.232E7	1.00	2.23	2.27	2.42	2.576E7	5.756E7	5.857E7	6.232E7	1.00	2.23	2.27	2.42	71	59	59	Carbamidomethylation; iTRAQ 4plex (K N-term); Oxidation (M); Deamidation (NQ)	112287	TraC OS=Neisseria gonorrhoeae GN=traC PE=4 SV=1
506	655	A0A0M3GZE8	73.73	378.96	2.576E7	5.756E7	5.857E7	6.232E7	1.00	2.23	2.27	2.42	2.576E7	5.756E7	5.857E7	6.232E7	1.00	2.23	2.27	2.42	71	59	59	Carbamidomethylation; iTRAQ 4plex (K N-term); Oxidation (M); Deamidation (NQ)	112287	Uncharacterized protein OS=Neisseria gonorrhoeae MIA_2011_03-10 GN=M736_02510 PE=4 SV=1
869	386	A0A1D3E993	2.48	378.24	2.644E7	2.864E7	2.875E7	3.043E7	1.00	1.08	1.09	1.15	2.644E7	2.864E7	2.875E7	3.043E7	1.00	1.08	1.09	1.15	81	27	27	Carbamidomethylation; iTRAQ 4plex (K N-term); Oxidation (M); Deamidation (NQ)	43459	Tryptophan synthase beta chain OS=Neisseria gonorrhoeae GN=trpB PE=3 SV=1
869	387	Q5F9W3	2.48	378.24	2.644E7	2.864E7	2.875E7	3.043E7	1.00	1.08	1.09	1.15	2.644E7	2.864E7	2.875E7	3.043E7	1.00	1.08	1.09	1.15	81	27	27	Carbamidomethylation; iTRAQ 4plex (K N-term); Oxidation (M); Deamidation (NQ)	43459	Tryptophan synthase beta chain OS=Neisseria gonorrhoeae (strain ATCC 700825 / FA 1090) GN=trpB PE=3 SV=1
869	388	D6H9E9	2.48	378.24	2.644E7	2.864E7	2.875E7	3.043E7	1.00	1.08	1.09	1.15	2.644E7	2.864E7	2.875E7	3.043E7	1.00	1.08	1.09	1.15	81	27	27	Carbamidomethylation; iTRAQ 4plex (K N-term); Oxidation (M); Deamidation (NQ)	43459	Tryptophan synthase beta chain OS=Neisseria gonorrhoeae DGI2 GN=trpB PE=3 SV=1
869	390	A0A0M3GWZ5	2.48	378.24	2.644E7	2.864E7	2.875E7	3.043E7	1.00	1.08	1.09	1.15	2.644E7	2.864E7	2.875E7	3.043E7	1.00	1.08	1.09	1.15	81	27	27	Carbamidomethylation; iTRAQ 4plex (K N-term); Oxidation (M); Deamidation (NQ)	43459	Tryptophan synthase beta chain OS=Neisseria gonorrhoeae MIA_2011_03-10 GN=trpB PE=3 SV=1
561	62	B4RPS5	53.04	377.91	1.166E7	5.541E6	1.181E7	5.608E6	1.00	0.48	1.01	0.48	1.166E7	5.541E6	1.181E7	5.608E6	1.00	0.48	1.01	0.48	12	34	6	iTRAQ 4plex (K N-term); Oxidation (M); Deamidation (NQ)	45668	PilT-like protein OS=Neisseria gonorrhoeae (strain NCCP11945) GN=NGK_2348 PE=4 SV=1
561	63	A0A1D3IL57	53.04	377.91	1.166E7	5.541E6	1.181E7	5.608E6	1.00	0.48	1.01	0.48	1.166E7	5.541E6	1.181E7	5.608E6	1.00	0.48	1.01	0.48	12	34	6	iTRAQ 4plex (K N-term); Oxidation (M); Deamidation (NQ)	45611	Twitching motility-like protein OS=Neisseria gonorrhoeae GN=pilT_2 PE=4 SV=1
561	64	D6HB51	53.04	377.91	1.166E7	5.541E6	1.181E7	5.608E6	1.00	0.48	1.01	0.48	1.166E7	5.541E6	1.181E7	5.608E6	1.00	0.48	1.01	0.48	12	34	6	iTRAQ 4plex (K N-term); Oxidation (M); Deamidation (NQ)	45668	Uncharacterized protein OS=Neisseria gonorrhoeae DGI2 GN=NGMG_00801 PE=4 SV=1
561	66	A0A1D3EXC8	53.04	377.91	1.166E7	5.541E6	1.181E7	5.608E6	1.00	0.48	1.01	0.48	1.166E7	5.541E6	1.181E7	5.608E6	1.00	0.48	1.01	0.48	12	34	6	iTRAQ 4plex (K N-term); Oxidation (M); Deamidation (NQ)	45668	Twitching motility-like protein OS=Neisseria gonorrhoeae GN=pilT_2 PE=4 SV=1
372	1258	A0A1D3IT94	29.29	377.86	1.141E6	7.038E6	7.678E6	8.39E6	1.00	6.17	6.73	7.35	1.141E6	7.038E6	7.678E6	8.39E6	1.00	6.17	6.73	7.35	1	52	1	iTRAQ 4plex (K N-term); Deamidation (NQ)	75920	PrlC protein OS=Neisseria gonorrhoeae GN=prlC PE=3 SV=1
372	1319	B4RR48	29.29	377.86	1.141E6	7.038E6	7.678E6	8.39E6	1.00	6.17	6.73	7.35	1.141E6	7.038E6	7.678E6	8.39E6	1.00	6.17	6.73	7.35	1	52	1	iTRAQ 4plex (K N-term); Deamidation (NQ)	77380	PrlC OS=Neisseria gonorrhoeae (strain NCCP11945) GN=NGK_2506 PE=3 SV=1
372	1414	A0A1D3J8B6	29.29	377.86	1.141E6	7.038E6	7.678E6	8.39E6	1.00	6.17	6.73	7.35	1.141E6	7.038E6	7.678E6	8.39E6	1.00	6.17	6.73	7.35	1	52	1	iTRAQ 4plex (K N-term); Deamidation (NQ)	75877	PrlC protein OS=Neisseria gonorrhoeae GN=prlC PE=3 SV=1
524	261	A0A1D3EZC0	32.70	377.76	5.071E5	1.03E6	1.084E6	1.279E6	1.00	2.03	2.14	2.52	5.071E5	1.03E6	1.084E6	1.279E6	1.00	2.03	2.14	2.52	4	50	1	iTRAQ 4plex (K N-term); Deamidation (NQ)	66430	Glutamine--fructose-6-phosphate aminotransferase [isomerizing] OS=Neisseria gonorrhoeae GN=glmS PE=3 SV=1
524	262	B4RPL9	32.70	377.76	5.071E5	1.03E6	1.084E6	1.279E6	1.00	2.03	2.14	2.52	5.071E5	1.03E6	1.084E6	1.279E6	1.00	2.03	2.14	2.52	4	50	1	iTRAQ 4plex (K N-term); Deamidation (NQ)	66430	Glutamine--fructose-6-phosphate aminotransferase [isomerizing] OS=Neisseria gonorrhoeae (strain NCCP11945) GN=glmS PE=3 SV=1
484	806	B4RJ22	4.31	377.72	1.368E8	1.183E8	1.282E8	1.281E8	1.00	0.86	0.94	0.94	1.368E8	1.183E8	1.282E8	1.281E8	1.00	0.86	0.94	0.94	78	34	34	Carbamidomethylation; iTRAQ 4plex (K N-term); Oxidation (M); Deamidation (NQ)	50029	Probable cytosol aminopeptidase OS=Neisseria gonorrhoeae (strain NCCP11945) GN=pepA PE=3 SV=1
484	807	A0A0M3GXD6	4.31	377.72	1.368E8	1.183E8	1.282E8	1.281E8	1.00	0.86	0.94	0.94	1.368E8	1.183E8	1.282E8	1.281E8	1.00	0.86	0.94	0.94	78	34	34	Carbamidomethylation; iTRAQ 4plex (K N-term); Oxidation (M); Deamidation (NQ)	50029	Probable cytosol aminopeptidase OS=Neisseria gonorrhoeae MIA_2011_03-10 GN=pepA PE=3 SV=1
484	808	Q5F7F1	4.31	377.72	1.368E8	1.183E8	1.282E8	1.281E8	1.00	0.86	0.94	0.94	1.368E8	1.183E8	1.282E8	1.281E8	1.00	0.86	0.94	0.94	78	34	34	Carbamidomethylation; iTRAQ 4plex (K N-term); Oxidation (M); Deamidation (NQ)	50029	Probable cytosol aminopeptidase OS=Neisseria gonorrhoeae (strain ATCC 700825 / FA 1090) GN=pepA PE=3 SV=1
484	809	D6HBF7	4.31	377.72	1.368E8	1.183E8	1.282E8	1.281E8	1.00	0.86	0.94	0.94	1.368E8	1.183E8	1.282E8	1.281E8	1.00	0.86	0.94	0.94	78	34	34	Carbamidomethylation; iTRAQ 4plex (K N-term); Oxidation (M); Deamidation (NQ)	50029	Probable cytosol aminopeptidase OS=Neisseria gonorrhoeae DGI2 GN=pepA PE=3 SV=1
484	810	A0A1D3FVX5	4.31	377.72	1.368E8	1.183E8	1.282E8	1.281E8	1.00	0.86	0.94	0.94	1.368E8	1.183E8	1.282E8	1.281E8	1.00	0.86	0.94	0.94	78	34	34	Carbamidomethylation; iTRAQ 4plex (K N-term); Oxidation (M); Deamidation (NQ)	50029	Probable cytosol aminopeptidase OS=Neisseria gonorrhoeae GN=pepA PE=3 SV=1
532	260	A0A1D3E6L8	1.36	377.33	4.987E5	3.081E5	2.153E5	2.825E5	1.00	0.62	0.43	0.57	4.987E5	3.081E5	2.153E5	2.825E5	1.00	0.62	0.43	0.57	4	50	1	iTRAQ 4plex (K N-term); Deamidation (NQ)	66458	Glutamine--fructose-6-phosphate aminotransferase [isomerizing] OS=Neisseria gonorrhoeae GN=glmS PE=3 SV=1
381	1257	A0A1D3EJU1	6.17	376.97	3.634E6	4.106E5	2.597E5	2.561E5	1.00	0.11	0.07	0.07	3.634E6	4.106E5	2.597E5	2.561E5	1.00	0.11	0.07	0.07	1	52	1	iTRAQ 4plex (K N-term)	75877	PrlC protein OS=Neisseria gonorrhoeae GN=prlC PE=3 SV=1
588	823	A0A1D3EU47	0.31	376.52	5.837E4	6.666E4	6.866E4	7.067E4	1.00	1.14	1.18	1.21	5.837E4	6.666E4	6.866E4	7.067E4	1.00	1.14	1.18	1.21	4	38	1	iTRAQ 4plex (K N-term)	62606	Arginine--tRNA ligase OS=Neisseria gonorrhoeae GN=argS PE=3 SV=1
661	862	A0A1D3EHA3	6.10	375.83	3.631E5	3.019E4	1.743E4	1.628E4	1.00	0.08	0.05	0.04	3.631E5	3.019E4	1.743E4	1.628E4	1.00	0.08	0.05	0.04	2	46	1	iTRAQ 4plex (K N-term)	81363	NADH-quinone oxidoreductase OS=Neisseria gonorrhoeae GN=nqo3 PE=3 SV=1
332	67	P72079	1.97	375.81	2.736E5	1.165E5	9.891E4	9.447E4	1.00	0.43	0.36	0.35	2.736E5	1.165E5	9.891E4	9.447E4	1.00	0.43	0.36	0.35	5	37	1	iTRAQ 4plex (K N-term); Deamidation (NQ)	41542	Cell division protein FtsZ OS=Neisseria gonorrhoeae GN=ftsZ PE=3 SV=1
255	872	B4RMK0	2.62	375.77	1.371E6	1.934E6	1.932E6	2.14E6	1.00	1.41	1.41	1.56	1.371E6	1.934E6	1.932E6	2.14E6	1.00	1.41	1.41	1.56	8	47	2	iTRAQ 4plex (K N-term)	53840	Acetyltransferase component of pyruvate dehydrogenase complex OS=Neisseria gonorrhoeae (strain NCCP11945) GN=NGK_1360 PE=3 SV=1
255	873	A0A1D3G0E6	2.62	375.77	1.371E6	1.934E6	1.932E6	2.14E6	1.00	1.41	1.41	1.56	1.371E6	1.934E6	1.932E6	2.14E6	1.00	1.41	1.41	1.56	8	47	2	iTRAQ 4plex (K N-term)	53840	Acetyltransferase component of pyruvate dehydrogenase complex OS=Neisseria gonorrhoeae GN=aceF PE=3 SV=1
255	972	A0A1D3I9Z9	2.62	375.77	1.371E6	1.934E6	1.932E6	2.14E6	1.00	1.41	1.41	1.56	1.371E6	1.934E6	1.932E6	2.14E6	1.00	1.41	1.41	1.56	8	47	2	iTRAQ 4plex (K N-term)	53900	Acetyltransferase component of pyruvate dehydrogenase complex OS=Neisseria gonorrhoeae GN=aceF PE=3 SV=1
255	973	A0A0M3GVU9	2.62	375.77	1.371E6	1.934E6	1.932E6	2.14E6	1.00	1.41	1.41	1.56	1.371E6	1.934E6	1.932E6	2.14E6	1.00	1.41	1.41	1.56	8	47	2	iTRAQ 4plex (K N-term)	53901	Acetyltransferase component of pyruvate dehydrogenase complex OS=Neisseria gonorrhoeae MIA_2011_03-10 GN=M736_06385 PE=3 SV=1
775	1424	D6H9C3	0.69	375.43	4.615E7	4.642E7	4.506E7	4.644E7	1.00	1.01	0.98	1.01	4.615E7	4.642E7	4.506E7	4.644E7	1.00	1.01	0.98	1.01	58	35	35	Carbamidomethylation; iTRAQ 4plex (K N-term); Oxidation (M); Deamidation (NQ)	85989	Phenylalanine--tRNA ligase beta subunit OS=Neisseria gonorrhoeae DGI2 GN=pheT PE=3 SV=1
775	1425	A0A0M3GWW0	0.69	375.43	4.615E7	4.642E7	4.506E7	4.644E7	1.00	1.01	0.98	1.01	4.615E7	4.642E7	4.506E7	4.644E7	1.00	1.01	0.98	1.01	58	35	35	Carbamidomethylation; iTRAQ 4plex (K N-term); Oxidation (M); Deamidation (NQ)	85989	Phenylalanine--tRNA ligase beta subunit OS=Neisseria gonorrhoeae MIA_2011_03-10 GN=pheT PE=3 SV=1
775	1426	A0A1D3E4Q7	0.69	375.43	4.615E7	4.642E7	4.506E7	4.644E7	1.00	1.01	0.98	1.01	4.615E7	4.642E7	4.506E7	4.644E7	1.00	1.01	0.98	1.01	58	35	35	Carbamidomethylation; iTRAQ 4plex (K N-term); Oxidation (M); Deamidation (NQ)	85989	Phenylalanine--tRNA ligase beta subunit OS=Neisseria gonorrhoeae GN=pheT PE=3 SV=1
775	1427	Q5F9T6	0.69	375.43	4.615E7	4.642E7	4.506E7	4.644E7	1.00	1.01	0.98	1.01	4.615E7	4.642E7	4.506E7	4.644E7	1.00	1.01	0.98	1.01	58	35	35	Carbamidomethylation; iTRAQ 4plex (K N-term); Oxidation (M); Deamidation (NQ)	85989	Phenylalanine--tRNA ligase beta subunit OS=Neisseria gonorrhoeae (strain ATCC 700825 / FA 1090) GN=pheT PE=3 SV=1
775	1428	B4RJZ3	0.69	375.43	4.615E7	4.642E7	4.506E7	4.644E7	1.00	1.01	0.98	1.01	4.615E7	4.642E7	4.506E7	4.644E7	1.00	1.01	0.98	1.01	58	35	35	Carbamidomethylation; iTRAQ 4plex (K N-term); Oxidation (M); Deamidation (NQ)	85989	Phenylalanine--tRNA ligase beta subunit OS=Neisseria gonorrhoeae (strain NCCP11945) GN=pheT PE=3 SV=1
823	2750	D6H709	5.66	375.11	3.42E7	2.936E7	2.88E7	3.209E7	1.00	0.86	0.84	0.94	3.42E7	2.936E7	2.88E7	3.209E7	1.00	0.86	0.84	0.94	69	29	29	Carbamidomethylation; iTRAQ 4plex (K N-term); Oxidation (M); Deamidation (NQ)	44054	Ribonucleotide-diphosphate reductase beta subunit OS=Neisseria gonorrhoeae DGI2 GN=NGMG_00953 PE=4 SV=1
823	2751	Q5F8Z5	5.66	375.11	3.42E7	2.936E7	2.88E7	3.209E7	1.00	0.86	0.84	0.94	3.42E7	2.936E7	2.88E7	3.209E7	1.00	0.86	0.84	0.94	69	29	29	Carbamidomethylation; iTRAQ 4plex (K N-term); Oxidation (M); Deamidation (NQ)	44054	Ribonucleotide-diphosphate reductase subunit beta OS=Neisseria gonorrhoeae (strain ATCC 700825 / FA 1090) GN=NGO_0615 PE=4 SV=1
823	2752	A0A1D3H069	5.66	375.11	3.42E7	2.936E7	2.88E7	3.209E7	1.00	0.86	0.84	0.94	3.42E7	2.936E7	2.88E7	3.209E7	1.00	0.86	0.84	0.94	69	29	29	Carbamidomethylation; iTRAQ 4plex (K N-term); Oxidation (M); Deamidation (NQ)	44054	Ribonucleotide-diphosphate reductase subunit beta OS=Neisseria gonorrhoeae GN=nrdB PE=4 SV=1
823	2833	A0A1D3ICV8	5.66	375.11	3.42E7	2.936E7	2.88E7	3.209E7	1.00	0.86	0.84	0.94	3.42E7	2.936E7	2.88E7	3.209E7	1.00	0.86	0.84	0.94	69	29	29	Carbamidomethylation; iTRAQ 4plex (K N-term); Oxidation (M); Deamidation (NQ)	44044	Ribonucleotide-diphosphate reductase subunit beta OS=Neisseria gonorrhoeae GN=nrdB PE=4 SV=1
331	21	A0A1D3IQD4	0.80	375.05	2.943E5	2.888E5	2.783E5	2.512E5	1.00	0.98	0.95	0.85	2.943E5	2.888E5	2.783E5	2.512E5	1.00	0.98	0.95	0.85	3	38	1	iTRAQ 4plex (K N-term)	41511	Cell division protein FtsZ OS=Neisseria gonorrhoeae GN=ftsZ PE=3 SV=1
331	23	D6H641	0.80	375.05	2.943E5	2.888E5	2.783E5	2.512E5	1.00	0.98	0.95	0.85	2.943E5	2.888E5	2.783E5	2.512E5	1.00	0.98	0.95	0.85	3	38	1	iTRAQ 4plex (K N-term)	41511	Cell division protein FtsZ OS=Neisseria gonorrhoeae DGI2 GN=ftsZ PE=3 SV=1
331	24	Q5F6M3	0.80	375.05	2.943E5	2.888E5	2.783E5	2.512E5	1.00	0.98	0.95	0.85	2.943E5	2.888E5	2.783E5	2.512E5	1.00	0.98	0.95	0.85	3	38	1	iTRAQ 4plex (K N-term)	41511	Cell division protein FtsZ OS=Neisseria gonorrhoeae (strain ATCC 700825 / FA 1090) GN=ftsZ PE=3 SV=1
550	954	A0A1D3FYE5	0.31	375.00	1.45E5	1.352E5	1.473E5	1.344E5	1.00	0.93	1.02	0.93	1.45E5	1.352E5	1.473E5	1.344E5	1.00	0.93	1.02	0.93	5	41	1	iTRAQ 4plex (K N-term)	53920	Glucose-6-phosphate 1-dehydrogenase OS=Neisseria gonorrhoeae GN=zwf PE=3 SV=1
596	2647	A0A0M3GV06	6.36	374.56	6.164E7	7.277E7	6.755E7	7.062E7	1.00	1.18	1.10	1.15	6.164E7	7.277E7	6.755E7	7.062E7	1.00	1.18	1.10	1.15	82	24	24	iTRAQ 4plex (K N-term); Oxidation (M); Deamidation (NQ)	32592	Electron transfer flavoprotein subunit beta OS=Neisseria gonorrhoeae MIA_2011_03-10 GN=M736_07825 PE=4 SV=1
596	2648	Q5F5I8	6.36	374.56	6.164E7	7.277E7	6.755E7	7.062E7	1.00	1.18	1.10	1.15	6.164E7	7.277E7	6.755E7	7.062E7	1.00	1.18	1.10	1.15	82	24	24	iTRAQ 4plex (K N-term); Oxidation (M); Deamidation (NQ)	32592	Electron transfer flavoprotein subunit beta OS=Neisseria gonorrhoeae (strain ATCC 700825 / FA 1090) GN=NGO_1936 PE=4 SV=1
596	2649	D6HAS1	6.36	374.56	6.164E7	7.277E7	6.755E7	7.062E7	1.00	1.18	1.10	1.15	6.164E7	7.277E7	6.755E7	7.062E7	1.00	1.18	1.10	1.15	82	24	24	iTRAQ 4plex (K N-term); Oxidation (M); Deamidation (NQ)	32592	Electron transfer flavoprotein subunit alpha OS=Neisseria gonorrhoeae DGI2 GN=NGMG_00768 PE=4 SV=1
596	2650	B4RPP2	6.36	374.56	6.164E7	7.277E7	6.755E7	7.062E7	1.00	1.18	1.10	1.15	6.164E7	7.277E7	6.755E7	7.062E7	1.00	1.18	1.10	1.15	82	24	24	iTRAQ 4plex (K N-term); Oxidation (M); Deamidation (NQ)	32592	EtfA OS=Neisseria gonorrhoeae (strain NCCP11945) GN=NGK_2315 PE=4 SV=1
596	2651	A0A1D3EJR6	6.36	374.56	6.164E7	7.277E7	6.755E7	7.062E7	1.00	1.18	1.10	1.15	6.164E7	7.277E7	6.755E7	7.062E7	1.00	1.18	1.10	1.15	82	24	24	iTRAQ 4plex (K N-term); Oxidation (M); Deamidation (NQ)	32592	EtfA protein OS=Neisseria gonorrhoeae GN=etfA PE=4 SV=1
117	2837	Q4PR65	9.47	374.55	3.809E5	2.821E6	5.336E5	2.355E6	1.00	7.41	1.40	6.18	3.809E5	2.821E6	5.336E5	2.355E6	1.00	7.41	1.40	6.18	5	56	1	iTRAQ 4plex (K N-term); Deamidation (NQ)	37285	Porin 1B (Fragment) OS=Neisseria gonorrhoeae PE=3 SV=1
386	1999	Q5FAC8	2.98	372.57	3.367E6	3.784E6	3.654E6	3.904E6	1.00	1.12	1.09	1.16	3.367E6	3.784E6	3.654E6	3.904E6	1.00	1.12	1.09	1.16	5	45	2	iTRAQ 4plex (K N-term); Deamidation (NQ)	41311	Pilus assembly protein PilM OS=Neisseria gonorrhoeae (strain ATCC 700825 / FA 1090) GN=NGO_0098 PE=4 SV=1
386	2000	A0A1D3EQ58	2.98	372.57	3.367E6	3.784E6	3.654E6	3.904E6	1.00	1.12	1.09	1.16	3.367E6	3.784E6	3.654E6	3.904E6	1.00	1.12	1.09	1.16	5	45	2	iTRAQ 4plex (K N-term); Deamidation (NQ)	41311	PilM OS=Neisseria gonorrhoeae GN=WHOF_00105C PE=4 SV=1
386	2001	B4RQ27	2.98	372.57	3.367E6	3.784E6	3.654E6	3.904E6	1.00	1.12	1.09	1.16	3.367E6	3.784E6	3.654E6	3.904E6	1.00	1.12	1.09	1.16	5	45	2	iTRAQ 4plex (K N-term); Deamidation (NQ)	41311	PilM OS=Neisseria gonorrhoeae (strain NCCP11945) GN=NGK_0141 PE=4 SV=1
386	2002	A0A0M3GXI8	2.98	372.57	3.367E6	3.784E6	3.654E6	3.904E6	1.00	1.12	1.09	1.16	3.367E6	3.784E6	3.654E6	3.904E6	1.00	1.12	1.09	1.16	5	45	2	iTRAQ 4plex (K N-term); Deamidation (NQ)	41311	PilM protein OS=Neisseria gonorrhoeae MIA_2011_03-10 GN=M736_05995 PE=4 SV=1
386	2003	D6HA72	2.98	372.57	3.367E6	3.784E6	3.654E6	3.904E6	1.00	1.12	1.09	1.16	3.367E6	3.784E6	3.654E6	3.904E6	1.00	1.12	1.09	1.16	5	45	2	iTRAQ 4plex (K N-term); Deamidation (NQ)	41311	Type 4 fimbrial biogenesis protein PilM OS=Neisseria gonorrhoeae DGI2 GN=NGMG_00387 PE=4 SV=1
290	5446	D6H513	14.33	371.84	4.937E7	5.053E6	4.584E7	2.9E6	1.00	0.10	0.93	0.06	4.937E7	5.053E6	4.584E7	2.9E6	1.00	0.10	0.93	0.06	5	31	1	iTRAQ 4plex (K N-term)	17622	50S ribosomal protein L10 OS=Neisseria gonorrhoeae DGI2 GN=rplJ PE=3 SV=1
290	5447	Q5F5R3	14.33	371.84	4.937E7	5.053E6	4.584E7	2.9E6	1.00	0.10	0.93	0.06	4.937E7	5.053E6	4.584E7	2.9E6	1.00	0.10	0.93	0.06	5	31	1	iTRAQ 4plex (K N-term)	17622	50S ribosomal protein L10 OS=Neisseria gonorrhoeae (strain ATCC 700825 / FA 1090) GN=rplJ PE=3 SV=1
290	5449	A0A1D3GAA2	14.33	371.84	4.937E7	5.053E6	4.584E7	2.9E6	1.00	0.10	0.93	0.06	4.937E7	5.053E6	4.584E7	2.9E6	1.00	0.10	0.93	0.06	5	31	1	iTRAQ 4plex (K N-term)	17622	50S ribosomal protein L10 OS=Neisseria gonorrhoeae GN=rplJ PE=3 SV=1
288	5448	A0A1D3FXA9	14.34	371.73	1.089E6	4.957E7	4.486E6	4.725E7	1.00	45.52	4.12	43.40	1.089E6	4.957E7	4.486E6	4.725E7	1.00	45.52	4.12	43.40	5	31	1	iTRAQ 4plex (K N-term)	17652	50S ribosomal protein L10 OS=Neisseria gonorrhoeae GN=rplJ PE=3 SV=1
500	1721	A0A0H4IWH7	2.72	370.80	2.059E3	3.138E3	2.318E3	4.434E3	1.00	1.52	1.13	2.15	2.059E3	3.138E3	2.318E3	4.434E3	1.00	1.52	1.13	2.15	1	44	1	iTRAQ 4plex (K N-term); Deamidation (NQ)	110746	Pilus assembly protein OS=Neisseria gonorrhoeae (strain ATCC 700825 / FA 1090) GN=NGO_10270 PE=4 SV=1
825	1555	A0A1D3E539	1.26	369.69	2.807E7	2.68E7	2.645E7	2.566E7	1.00	0.95	0.94	0.91	2.807E7	2.68E7	2.645E7	2.566E7	1.00	0.95	0.94	0.91	61	39	39	Carbamidomethylation; iTRAQ 4plex (K N-term); Oxidation (M); Deamidation (NQ)	84301	ATP-dependent protease ATP-binding protein OS=Neisseria gonorrhoeae GN=clpA PE=3 SV=1
825	1569	Q5F9I6	1.26	369.69	2.807E7	2.68E7	2.645E7	2.566E7	1.00	0.95	0.94	0.91	2.807E7	2.68E7	2.645E7	2.566E7	1.00	0.95	0.94	0.91	61	39	39	Carbamidomethylation; iTRAQ 4plex (K N-term); Oxidation (M); Deamidation (NQ)	84274	Clp protease ClpX OS=Neisseria gonorrhoeae (strain ATCC 700825 / FA 1090) GN=clpA PE=3 SV=1
825	1570	A0A1D3E984	1.26	369.69	2.807E7	2.68E7	2.645E7	2.566E7	1.00	0.95	0.94	0.91	2.807E7	2.68E7	2.645E7	2.566E7	1.00	0.95	0.94	0.91	61	39	39	Carbamidomethylation; iTRAQ 4plex (K N-term); Oxidation (M); Deamidation (NQ)	84345	ATP-dependent protease ATP-binding protein OS=Neisseria gonorrhoeae GN=clpA PE=3 SV=1
825	1571	A0A1D3HU18	1.26	369.69	2.807E7	2.68E7	2.645E7	2.566E7	1.00	0.95	0.94	0.91	2.807E7	2.68E7	2.645E7	2.566E7	1.00	0.95	0.94	0.91	61	39	39	Carbamidomethylation; iTRAQ 4plex (K N-term); Oxidation (M); Deamidation (NQ)	84274	ATP-dependent protease ATP-binding protein OS=Neisseria gonorrhoeae GN=clpA PE=3 SV=1
825	1572	B4RKB4	1.26	369.69	2.807E7	2.68E7	2.645E7	2.566E7	1.00	0.95	0.94	0.91	2.807E7	2.68E7	2.645E7	2.566E7	1.00	0.95	0.94	0.91	61	39	39	Carbamidomethylation; iTRAQ 4plex (K N-term); Oxidation (M); Deamidation (NQ)	84274	ClpA OS=Neisseria gonorrhoeae (strain NCCP11945) GN=NGK_0574 PE=3 SV=1
544	399	D6HB41	1.67	369.68	8.17E5	1.044E6	1.005E6	1.108E6	1.00	1.28	1.23	1.36	8.17E5	1.044E6	1.005E6	1.108E6	1.00	1.28	1.23	1.36	4	40	1	iTRAQ 4plex (K N-term); Deamidation (NQ)	52711	6-phosphogluconate dehydrogenase decarboxylating OS=Neisseria gonorrhoeae DGI2 GN=NGMG_00791 PE=3 SV=1
544	400	Q5F5L0	1.67	369.68	8.17E5	1.044E6	1.005E6	1.108E6	1.00	1.28	1.23	1.36	8.17E5	1.044E6	1.005E6	1.108E6	1.00	1.28	1.23	1.36	4	40	1	iTRAQ 4plex (K N-term); Deamidation (NQ)	52711	6-phosphogluconate dehydrogenase decarboxylating OS=Neisseria gonorrhoeae (strain ATCC 700825 / FA 1090) GN=NGO_1914 PE=3 SV=1
544	401	A0A0M3GTK1	1.67	369.68	8.17E5	1.044E6	1.005E6	1.108E6	1.00	1.28	1.23	1.36	8.17E5	1.044E6	1.005E6	1.108E6	1.00	1.28	1.23	1.36	4	40	1	iTRAQ 4plex (K N-term); Deamidation (NQ)	52711	6-phosphogluconate dehydrogenase decarboxylating OS=Neisseria gonorrhoeae MIA_2011_03-10 GN=M736_09365 PE=3 SV=1
544	402	Q83UJ4	1.67	369.68	8.17E5	1.044E6	1.005E6	1.108E6	1.00	1.28	1.23	1.36	8.17E5	1.044E6	1.005E6	1.108E6	1.00	1.28	1.23	1.36	4	40	1	iTRAQ 4plex (K N-term); Deamidation (NQ)	52711	6-phosphogluconate dehydrogenase decarboxylating OS=Neisseria gonorrhoeae GN=gnd PE=3 SV=1
544	403	B4RPR6	1.67	369.68	8.17E5	1.044E6	1.005E6	1.108E6	1.00	1.28	1.23	1.36	8.17E5	1.044E6	1.005E6	1.108E6	1.00	1.28	1.23	1.36	4	40	1	iTRAQ 4plex (K N-term); Deamidation (NQ)	52711	6-phosphogluconate dehydrogenase decarboxylating OS=Neisseria gonorrhoeae (strain NCCP11945) GN=NGK_2339 PE=3 SV=1
544	406	Q83UQ9	1.67	369.68	8.17E5	1.044E6	1.005E6	1.108E6	1.00	1.28	1.23	1.36	8.17E5	1.044E6	1.005E6	1.108E6	1.00	1.28	1.23	1.36	4	40	1	iTRAQ 4plex (K N-term); Deamidation (NQ)	52739	6-phosphogluconate dehydrogenase decarboxylating OS=Neisseria gonorrhoeae GN=gnd PE=3 SV=1
571	2968	A0A1D3FF29	45.31	369.37	1.593E8	8.929E7	9.043E7	1.011E8	1.00	0.56	0.57	0.63	1.593E8	8.929E7	9.043E7	1.011E8	1.00	0.56	0.57	0.63	89	39	39	Carbamidomethylation; iTRAQ 4plex (K N-term); Oxidation (M); Deamidation (NQ)	36110	Branched-chain amino acid aminotransferase OS=Neisseria gonorrhoeae GN=ilvE PE=4 SV=1
571	3026	A0A1D3HEN0	45.31	369.37	1.593E8	8.929E7	9.043E7	1.011E8	1.00	0.56	0.57	0.63	1.593E8	8.929E7	9.043E7	1.011E8	1.00	0.56	0.57	0.63	89	39	39	Carbamidomethylation; iTRAQ 4plex (K N-term); Oxidation (M); Deamidation (NQ)	36129	Branched-chain amino acid aminotransferase OS=Neisseria gonorrhoeae GN=ilvE PE=4 SV=1
571	3027	A0A0M3GXK6	45.31	369.37	1.593E8	8.929E7	9.043E7	1.011E8	1.00	0.56	0.57	0.63	1.593E8	8.929E7	9.043E7	1.011E8	1.00	0.56	0.57	0.63	89	39	39	Carbamidomethylation; iTRAQ 4plex (K N-term); Oxidation (M); Deamidation (NQ)	36129	Branched-chain amino acid aminotransferase OS=Neisseria gonorrhoeae MIA_2011_03-10 GN=M736_03125 PE=4 SV=1
571	3028	B4RNM8	45.31	369.37	1.593E8	8.929E7	9.043E7	1.011E8	1.00	0.56	0.57	0.63	1.593E8	8.929E7	9.043E7	1.011E8	1.00	0.56	0.57	0.63	89	39	39	Carbamidomethylation; iTRAQ 4plex (K N-term); Oxidation (M); Deamidation (NQ)	36129	Branched-chain amino acid aminotransferase OS=Neisseria gonorrhoeae (strain NCCP11945) GN=NGK_2052 PE=4 SV=1
571	3029	Q5F697	45.31	369.37	1.593E8	8.929E7	9.043E7	1.011E8	1.00	0.56	0.57	0.63	1.593E8	8.929E7	9.043E7	1.011E8	1.00	0.56	0.57	0.63	89	39	39	Carbamidomethylation; iTRAQ 4plex (K N-term); Oxidation (M); Deamidation (NQ)	36129	Branched-chain amino acid aminotransferase OS=Neisseria gonorrhoeae (strain ATCC 700825 / FA 1090) GN=NGO_1665 PE=4 SV=1
571	3030	D6H5M5	45.31	369.37	1.593E8	8.929E7	9.043E7	1.011E8	1.00	0.56	0.57	0.63	1.593E8	8.929E7	9.043E7	1.011E8	1.00	0.56	0.57	0.63	89	39	39	Carbamidomethylation; iTRAQ 4plex (K N-term); Oxidation (M); Deamidation (NQ)	36129	Branched-chain amino acid aminotransferase OS=Neisseria gonorrhoeae DGI2 GN=NGMG_02198 PE=4 SV=1
180	2824	Q5XKX4	0.85	369.26	2.895E5	2.958E5	3.173E5	3.432E5	1.00	1.02	1.10	1.19	2.895E5	2.958E5	3.173E5	3.432E5	1.00	1.02	1.10	1.19	4	63	1	iTRAQ 4plex (K N-term)	37556	PorB OS=Neisseria gonorrhoeae GN=porB PE=3 SV=1
504	1791	O33372	3.49	369.10	4.245E4	1.072E5	2.403E5	1.289E5	1.00	2.52	5.66	3.04	4.245E4	1.072E5	2.403E5	1.289E5	1.00	2.52	5.66	3.04	1	46	1	Carbamidomethylation; iTRAQ 4plex (K N-term)	113517	PilC protein OS=Neisseria gonorrhoeae GN=pilC PE=4 SV=1
430	6	A0A239S9X8	11.25	368.62	1.345E6	5.928E6	1.389E6	8.271E6	1.00	4.41	1.03	6.15	1.345E6	5.928E6	1.389E6	8.271E6	1.00	4.41	1.03	6.15	3	39	1	iTRAQ 4plex (K N-term)	43922	Type I restriction endonuclease subunit R OS=Neisseria gonorrhoeae GN=BZG33_07180 PE=4 SV=1
437	7	A0A0M3GVR5	9.09	368.56	9.441E6	1.508E6	7.353E6	1.834E6	1.00	0.16	0.78	0.19	9.441E6	1.508E6	7.353E6	1.834E6	1.00	0.16	0.78	0.19	3	39	1	iTRAQ 4plex (K N-term)	43894	Type I restriction enzyme R protein OS=Neisseria gonorrhoeae MIA_2011_03-10 GN=M736_08975 PE=4 SV=1
437	8	D6H755	9.09	368.56	9.441E6	1.508E6	7.353E6	1.834E6	1.00	0.16	0.78	0.19	9.441E6	1.508E6	7.353E6	1.834E6	1.00	0.16	0.78	0.19	3	39	1	iTRAQ 4plex (K N-term)	43894	Uncharacterized protein OS=Neisseria gonorrhoeae DGI2 GN=NGMG_00828 PE=4 SV=1
437	9	A0A1D3EHN7	9.09	368.56	9.441E6	1.508E6	7.353E6	1.834E6	1.00	0.16	0.78	0.19	9.441E6	1.508E6	7.353E6	1.834E6	1.00	0.16	0.78	0.19	3	39	1	iTRAQ 4plex (K N-term)	43894	Uncharacterized conserved protein OS=Neisseria gonorrhoeae GN=WHOK_00589 PE=4 SV=1
437	45	B4RMT3	9.09	368.56	9.441E6	1.508E6	7.353E6	1.834E6	1.00	0.16	0.78	0.19	9.441E6	1.508E6	7.353E6	1.834E6	1.00	0.16	0.78	0.19	2	39	1	iTRAQ 4plex (K N-term)	45644	Uncharacterized protein OS=Neisseria gonorrhoeae (strain NCCP11945) GN=NGK_1443 PE=4 SV=1
767	696	Q5FA91	5.57	368.55	3.306E7	2.833E7	2.675E7	2.813E7	1.00	0.86	0.81	0.85	3.306E7	2.833E7	2.675E7	2.813E7	1.00	0.86	0.81	0.85	76	30	30	iTRAQ 4plex (K N-term); Oxidation (M); Deamidation (NQ)	52568	Periplasmic serine endoprotease DegP-like OS=Neisseria gonorrhoeae (strain ATCC 700825 / FA 1090) GN=NGO_0138 PE=3 SV=1
767	697	A0A1D3HPH9	5.57	368.55	3.306E7	2.833E7	2.675E7	2.813E7	1.00	0.86	0.81	0.85	3.306E7	2.833E7	2.675E7	2.813E7	1.00	0.86	0.81	0.85	76	30	30	iTRAQ 4plex (K N-term); Oxidation (M); Deamidation (NQ)	52568	Periplasmic serine endoprotease DegP-like OS=Neisseria gonorrhoeae GN=mucD PE=3 SV=1
767	698	B4RQ70	5.57	368.55	3.306E7	2.833E7	2.675E7	2.813E7	1.00	0.86	0.81	0.85	3.306E7	2.833E7	2.675E7	2.813E7	1.00	0.86	0.81	0.85	76	30	30	iTRAQ 4plex (K N-term); Oxidation (M); Deamidation (NQ)	52568	Periplasmic serine endoprotease DegP-like OS=Neisseria gonorrhoeae (strain NCCP11945) GN=NGK_0184 PE=3 SV=1
767	699	D6H9I2	5.57	368.55	3.306E7	2.833E7	2.675E7	2.813E7	1.00	0.86	0.81	0.85	3.306E7	2.833E7	2.675E7	2.813E7	1.00	0.86	0.81	0.85	76	30	30	iTRAQ 4plex (K N-term); Oxidation (M); Deamidation (NQ)	52568	Periplasmic serine endoprotease DegP-like OS=Neisseria gonorrhoeae DGI2 GN=NGMG_00344 PE=3 SV=1
767	700	A0A0M3H052	5.57	368.55	3.306E7	2.833E7	2.675E7	2.813E7	1.00	0.86	0.81	0.85	3.306E7	2.833E7	2.675E7	2.813E7	1.00	0.86	0.81	0.85	76	30	30	iTRAQ 4plex (K N-term); Oxidation (M); Deamidation (NQ)	52568	Periplasmic serine endoprotease DegP-like OS=Neisseria gonorrhoeae MIA_2011_03-10 GN=M736_10060 PE=3 SV=1
893	2325	A0A1D3FJB5	1.72	368.04	3.399E7	3.45E7	3.291E7	3.254E7	1.00	1.02	0.97	0.96	3.399E7	3.45E7	3.291E7	3.254E7	1.00	1.02	0.97	0.96	55	26	26	Carbamidomethylation; iTRAQ 4plex (K N-term); Oxidation (M); Deamidation (NQ)	60522	Membrane protein insertase YidC OS=Neisseria gonorrhoeae GN=yidC PE=3 SV=1
893	2326	B4RJJ2	1.72	368.04	3.399E7	3.45E7	3.291E7	3.254E7	1.00	1.02	0.97	0.96	3.399E7	3.45E7	3.291E7	3.254E7	1.00	1.02	0.97	0.96	55	26	26	Carbamidomethylation; iTRAQ 4plex (K N-term); Oxidation (M); Deamidation (NQ)	60522	Membrane protein insertase YidC OS=Neisseria gonorrhoeae (strain NCCP11945) GN=yidC PE=3 SV=1
728	1364	A0A1D3F9P7	0.26	367.38	3.017E5	3.434E5	3.315E5	3.574E5	1.00	1.14	1.10	1.18	3.017E5	3.434E5	3.315E5	3.574E5	1.00	1.14	1.10	1.18	1	40	1	iTRAQ 4plex (K N-term)	81357	NADH-quinone oxidoreductase OS=Neisseria gonorrhoeae GN=nqo3 PE=3 SV=1
400	2264	A0A1D3HQT6	0.19	367.38	1.406E6	1.554E6	1.575E6	1.513E6	1.00	1.11	1.12	1.08	1.406E6	1.554E6	1.575E6	1.513E6	1.00	1.11	1.12	1.08	3	44	1	iTRAQ 4plex (K N-term); Deamidation (NQ)	41253	PilM OS=Neisseria gonorrhoeae GN=WHOG_00105C PE=4 SV=1
251	4892	Q5F6I1	9.60	367.27	8.135E7	1.031E8	8.773E7	1.05E8	1.00	1.27	1.08	1.29	8.135E7	1.031E8	8.773E7	1.05E8	1.00	1.27	1.08	1.29	5	39	2	iTRAQ 4plex (K N-term); Oxidation (M)	25540	Membrane protein OS=Neisseria gonorrhoeae (strain ATCC 700825 / FA 1090) GN=NGO_1577 PE=3 SV=1
251	4893	A0A0M3GVS2	9.60	367.27	8.135E7	1.031E8	8.773E7	1.05E8	1.00	1.27	1.08	1.29	8.135E7	1.031E8	8.773E7	1.05E8	1.00	1.27	1.08	1.29	5	39	2	iTRAQ 4plex (K N-term); Oxidation (M)	25540	Membrane protein OS=Neisseria gonorrhoeae MIA_2011_03-10 GN=M736_06430 PE=3 SV=1
251	4894	B4RQH9	9.60	367.27	8.135E7	1.031E8	8.773E7	1.05E8	1.00	1.27	1.08	1.29	8.135E7	1.031E8	8.773E7	1.05E8	1.00	1.27	1.08	1.29	5	39	2	iTRAQ 4plex (K N-term); Oxidation (M)	25540	Omp3 OS=Neisseria gonorrhoeae (strain NCCP11945) GN=NGK_1876 PE=3 SV=1
251	4895	P07050	9.60	367.27	8.135E7	1.031E8	8.773E7	1.05E8	1.00	1.27	1.08	1.29	8.135E7	1.031E8	8.773E7	1.05E8	1.00	1.27	1.08	1.29	5	39	2	iTRAQ 4plex (K N-term); Oxidation (M)	25540	Outer membrane protein P.III OS=Neisseria gonorrhoeae PE=3 SV=1
251	4896	F8S842	9.60	367.27	8.135E7	1.031E8	8.773E7	1.05E8	1.00	1.27	1.08	1.29	8.135E7	1.031E8	8.773E7	1.05E8	1.00	1.27	1.08	1.29	5	39	2	iTRAQ 4plex (K N-term); Oxidation (M)	25540	Reduction modification protein III OS=Neisseria gonorrhoeae GN=rmp PE=3 SV=1
251	4897	D6H5Z3	9.60	367.27	8.135E7	1.031E8	8.773E7	1.05E8	1.00	1.27	1.08	1.29	8.135E7	1.031E8	8.773E7	1.05E8	1.00	1.27	1.08	1.29	5	39	2	iTRAQ 4plex (K N-term); Oxidation (M)	25540	Outer membrane protein PIII OS=Neisseria gonorrhoeae DGI2 GN=NGMG_01566 PE=3 SV=1
558	404	Q84I05	1.69	367.21	1.475E5	6.998E4	6.708E4	8.021E4	1.00	0.47	0.45	0.54	1.475E5	6.998E4	6.708E4	8.021E4	1.00	0.47	0.45	0.54	4	40	1	iTRAQ 4plex (K N-term)	52769	6-phosphogluconate dehydrogenase decarboxylating OS=Neisseria gonorrhoeae GN=gnd PE=3 SV=1
558	405	Q83UQ8	1.69	367.21	1.475E5	6.998E4	6.708E4	8.021E4	1.00	0.47	0.45	0.54	1.475E5	6.998E4	6.708E4	8.021E4	1.00	0.47	0.45	0.54	4	40	1	iTRAQ 4plex (K N-term)	52797	6-phosphogluconate dehydrogenase decarboxylating OS=Neisseria gonorrhoeae GN=gnd PE=3 SV=1
284	4891	A0A1D3F8K5	0.60	365.86	8.765E4	1.007E5	8.47E4	9.891E4	1.00	1.15	0.97	1.13	8.765E4	1.007E5	8.47E4	9.891E4	1.00	1.15	0.97	1.13	5	38	1	iTRAQ 4plex (K N-term)	25554	OmpA family protein OS=Neisseria gonorrhoeae GN=rmpM PE=3 SV=1
485	1484	Q5F7G6	4.84	365.48	8.075E7	9.248E7	9.858E7	9.613E7	1.00	1.15	1.22	1.19	8.075E7	9.248E7	9.858E7	9.613E7	1.00	1.15	1.22	1.19	62	44	44	Carbamidomethylation; iTRAQ 4plex (K N-term); Oxidation (M); Deamidation (NQ)	59841	CTP synthase OS=Neisseria gonorrhoeae (strain ATCC 700825 / FA 1090) GN=pyrG PE=3 SV=1
485	1485	A0A0M3GVD0	4.84	365.48	8.075E7	9.248E7	9.858E7	9.613E7	1.00	1.15	1.22	1.19	8.075E7	9.248E7	9.858E7	9.613E7	1.00	1.15	1.22	1.19	62	44	44	Carbamidomethylation; iTRAQ 4plex (K N-term); Oxidation (M); Deamidation (NQ)	59841	CTP synthase OS=Neisseria gonorrhoeae MIA_2011_03-10 GN=pyrG PE=3 SV=1
485	1486	A0A1D3GTM9	4.84	365.48	8.075E7	9.248E7	9.858E7	9.613E7	1.00	1.15	1.22	1.19	8.075E7	9.248E7	9.858E7	9.613E7	1.00	1.15	1.22	1.19	62	44	44	Carbamidomethylation; iTRAQ 4plex (K N-term); Oxidation (M); Deamidation (NQ)	59841	CTP synthase OS=Neisseria gonorrhoeae GN=pyrG PE=3 SV=1
485	1487	B4RJ40	4.84	365.48	8.075E7	9.248E7	9.858E7	9.613E7	1.00	1.15	1.22	1.19	8.075E7	9.248E7	9.858E7	9.613E7	1.00	1.15	1.22	1.19	62	44	44	Carbamidomethylation; iTRAQ 4plex (K N-term); Oxidation (M); Deamidation (NQ)	59841	CTP synthase OS=Neisseria gonorrhoeae (strain NCCP11945) GN=pyrG PE=3 SV=1
485	1488	D6HBD6	4.84	365.48	8.075E7	9.248E7	9.858E7	9.613E7	1.00	1.15	1.22	1.19	8.075E7	9.248E7	9.858E7	9.613E7	1.00	1.15	1.22	1.19	62	44	44	Carbamidomethylation; iTRAQ 4plex (K N-term); Oxidation (M); Deamidation (NQ)	59841	CTP synthase OS=Neisseria gonorrhoeae DGI2 GN=pyrG PE=3 SV=1
402	81	A0A1D3IF07	17.45	365.19	1.957E8	1.409E8	1.378E8	1.442E8	1.00	0.72	0.70	0.74	1.957E8	1.409E8	1.378E8	1.442E8	1.00	0.72	0.70	0.74	91	38	38	Carbamidomethylation; iTRAQ 4plex (K N-term); Oxidation (M); Deamidation (NQ)	41287	Putrescine-binding periplasmic protein OS=Neisseria gonorrhoeae GN=potD-1 PE=3 SV=1
451	131	A0A1D3HLQ0	43.80	365.15	1.253E8	7.1E7	7.024E7	8.213E7	1.00	0.57	0.56	0.66	1.253E8	7.1E7	7.024E7	8.213E7	1.00	0.57	0.56	0.66	85	40	40	Carbamidomethylation; iTRAQ 4plex (K N-term); Oxidation (M); Deamidation (NQ)	54158	Probable malate:quinone oxidoreductase OS=Neisseria gonorrhoeae GN=mqo PE=3 SV=1
451	132	A0A0M3GY02	43.80	365.15	1.253E8	7.1E7	7.024E7	8.213E7	1.00	0.57	0.56	0.66	1.253E8	7.1E7	7.024E7	8.213E7	1.00	0.57	0.56	0.66	85	40	40	Carbamidomethylation; iTRAQ 4plex (K N-term); Oxidation (M); Deamidation (NQ)	54158	Probable malate:quinone oxidoreductase OS=Neisseria gonorrhoeae MIA_2011_03-10 GN=mqo PE=3 SV=1
451	133	Q5F5E9	43.80	365.15	1.253E8	7.1E7	7.024E7	8.213E7	1.00	0.57	0.56	0.66	1.253E8	7.1E7	7.024E7	8.213E7	1.00	0.57	0.56	0.66	85	40	40	Carbamidomethylation; iTRAQ 4plex (K N-term); Oxidation (M); Deamidation (NQ)	54158	Probable malate:quinone oxidoreductase OS=Neisseria gonorrhoeae (strain ATCC 700825 / FA 1090) GN=mqo PE=3 SV=1
451	134	B4RQQ5	43.80	365.15	1.253E8	7.1E7	7.024E7	8.213E7	1.00	0.57	0.56	0.66	1.253E8	7.1E7	7.024E7	8.213E7	1.00	0.57	0.56	0.66	85	40	40	Carbamidomethylation; iTRAQ 4plex (K N-term); Oxidation (M); Deamidation (NQ)	54158	Probable malate:quinone oxidoreductase OS=Neisseria gonorrhoeae (strain NCCP11945) GN=mqo PE=3 SV=1
211	5181	B3VR80	6.02	364.92	4.615E5	5.764E5	1.935E6	6.762E5	1.00	1.25	4.19	1.47	4.615E5	5.764E5	1.935E6	6.762E5	1.00	1.25	4.19	1.47	5	38	1	iTRAQ 4plex (K N-term)	19192	Major outer membrane protein (Fragment) OS=Neisseria gonorrhoeae GN=porB PE=4 SV=1
624	434	A0A1D3IED8	25.34	364.52	9.023E7	5.973E7	6.127E7	6.776E7	1.00	0.66	0.68	0.75	9.023E7	5.973E7	6.127E7	6.776E7	1.00	0.66	0.68	0.75	77	35	35	Carbamidomethylation; iTRAQ 4plex (K N-term); Oxidation (M); Deamidation (NQ)	64903	Aminopeptidase OS=Neisseria gonorrhoeae GN=WHOG_01491 PE=4 SV=1
624	600	A0A1D3IFC3	25.34	364.52	9.023E7	5.973E7	6.127E7	6.776E7	1.00	0.66	0.68	0.75	9.023E7	5.973E7	6.127E7	6.776E7	1.00	0.66	0.68	0.75	77	35	35	Carbamidomethylation; iTRAQ 4plex (K N-term); Oxidation (M); Deamidation (NQ)	64904	Aminopeptidase OS=Neisseria gonorrhoeae GN=WHOL_01540 PE=4 SV=1
624	904	B4RP60	25.34	364.52	9.023E7	5.973E7	6.127E7	6.776E7	1.00	0.66	0.68	0.75	9.023E7	5.973E7	6.127E7	6.776E7	1.00	0.66	0.68	0.75	72	35	35	Carbamidomethylation; iTRAQ 4plex (K N-term); Oxidation (M); Deamidation (NQ)	68791	Putative aminopeptidase OS=Neisseria gonorrhoeae (strain NCCP11945) GN=NGK_1720 PE=4 SV=1
624	926	D6H6B6	25.34	364.52	9.023E7	5.973E7	6.127E7	6.776E7	1.00	0.66	0.68	0.75	9.023E7	5.973E7	6.127E7	6.776E7	1.00	0.66	0.68	0.75	70	35	35	Carbamidomethylation; iTRAQ 4plex (K N-term); Oxidation (M); Deamidation (NQ)	71735	Aminopeptidase OS=Neisseria gonorrhoeae DGI2 GN=NGMG_01689 PE=4 SV=1
300	6871	Q5G2I0	8.45	363.66	1.528E4	7.407E4	1.725E4	7.809E4	1.00	4.85	1.13	5.11	1.528E4	7.407E4	1.725E4	7.809E4	1.00	4.85	1.13	5.11	9	36	1	iTRAQ 4plex (K N-term); Deamidation (NQ)	19956	Porin (Fragment) OS=Neisseria gonorrhoeae GN=porB PE=4 SV=1
342	858	A0A0M3H0F8	4.76	363.40	2.403E8	2.102E8	2.219E8	2.372E8	1.00	0.87	0.92	0.99	2.403E8	2.102E8	2.219E8	2.372E8	1.00	0.87	0.92	0.99	76	34	34	Carbamidomethylation; iTRAQ 4plex (K N-term); Oxidation (M); Deamidation (NQ)	41308	Succinate--CoA ligase [ADP-forming] subunit beta OS=Neisseria gonorrhoeae MIA_2011_03-10 GN=sucC PE=3 SV=1
342	859	A0A1D3EBH3	4.76	363.40	2.403E8	2.102E8	2.219E8	2.372E8	1.00	0.87	0.92	0.99	2.403E8	2.102E8	2.219E8	2.372E8	1.00	0.87	0.92	0.99	76	34	34	Carbamidomethylation; iTRAQ 4plex (K N-term); Oxidation (M); Deamidation (NQ)	41308	Succinate--CoA ligase [ADP-forming] subunit beta OS=Neisseria gonorrhoeae GN=sucC PE=3 SV=1
342	860	D6H8E4	4.76	363.40	2.403E8	2.102E8	2.219E8	2.372E8	1.00	0.87	0.92	0.99	2.403E8	2.102E8	2.219E8	2.372E8	1.00	0.87	0.92	0.99	76	34	34	Carbamidomethylation; iTRAQ 4plex (K N-term); Oxidation (M); Deamidation (NQ)	41294	Succinate--CoA ligase [ADP-forming] subunit beta OS=Neisseria gonorrhoeae DGI2 GN=sucC PE=3 SV=1
342	861	Q5F878	4.76	363.40	2.403E8	2.102E8	2.219E8	2.372E8	1.00	0.87	0.92	0.99	2.403E8	2.102E8	2.219E8	2.372E8	1.00	0.87	0.92	0.99	76	34	34	Carbamidomethylation; iTRAQ 4plex (K N-term); Oxidation (M); Deamidation (NQ)	41308	Succinate--CoA ligase [ADP-forming] subunit beta OS=Neisseria gonorrhoeae (strain ATCC 700825 / FA 1090) GN=sucC PE=3 SV=1
347	763	A0A1D3FNU3	5.13	363.07	1.809E8	2.084E8	2.074E8	2.074E8	1.00	1.15	1.15	1.15	1.809E8	2.084E8	2.074E8	2.074E8	1.00	1.15	1.15	1.15	74	44	44	Carbamidomethylation; iTRAQ 4plex (K N-term); Oxidation (M); Deamidation (NQ)	67914	Aspartate--tRNA(Asp/Asn) ligase OS=Neisseria gonorrhoeae GN=aspS PE=3 SV=1
364	666	A0A0M3H050	9.27	362.99	1.22E8	1.515E8	1.522E8	1.635E8	1.00	1.24	1.25	1.34	1.22E8	1.515E8	1.522E8	1.635E8	1.00	1.24	1.25	1.34	68	43	43	Carbamidomethylation; iTRAQ 4plex (K N-term); Oxidation (M); Deamidation (NQ)	59170	Formate--tetrahydrofolate ligase OS=Neisseria gonorrhoeae MIA_2011_03-10 GN=fhs PE=3 SV=1
364	667	B4RP08	9.27	362.99	1.22E8	1.515E8	1.522E8	1.635E8	1.00	1.24	1.25	1.34	1.22E8	1.515E8	1.522E8	1.635E8	1.00	1.24	1.25	1.34	68	43	43	Carbamidomethylation; iTRAQ 4plex (K N-term); Oxidation (M); Deamidation (NQ)	59170	Formate--tetrahydrofolate ligase OS=Neisseria gonorrhoeae (strain NCCP11945) GN=fhs PE=3 SV=1
364	668	A0A1D3HQS5	9.27	362.99	1.22E8	1.515E8	1.522E8	1.635E8	1.00	1.24	1.25	1.34	1.22E8	1.515E8	1.522E8	1.635E8	1.00	1.24	1.25	1.34	68	43	43	Carbamidomethylation; iTRAQ 4plex (K N-term); Oxidation (M); Deamidation (NQ)	59170	Formate--tetrahydrofolate ligase OS=Neisseria gonorrhoeae GN=fhs PE=3 SV=1
364	669	A0A1D3GSF9	9.27	362.99	1.22E8	1.515E8	1.522E8	1.635E8	1.00	1.24	1.25	1.34	1.22E8	1.515E8	1.522E8	1.635E8	1.00	1.24	1.25	1.34	68	43	43	Carbamidomethylation; iTRAQ 4plex (K N-term); Oxidation (M); Deamidation (NQ)	59140	Formate--tetrahydrofolate ligase OS=Neisseria gonorrhoeae GN=fhs PE=3 SV=1
364	670	Q5FAG1	9.27	362.99	1.22E8	1.515E8	1.522E8	1.635E8	1.00	1.24	1.25	1.34	1.22E8	1.515E8	1.522E8	1.635E8	1.00	1.24	1.25	1.34	68	43	43	Carbamidomethylation; iTRAQ 4plex (K N-term); Oxidation (M); Deamidation (NQ)	59140	Formate--tetrahydrofolate ligase OS=Neisseria gonorrhoeae (strain ATCC 700825 / FA 1090) GN=fhs PE=3 SV=1
364	671	D6HAW4	9.27	362.99	1.22E8	1.515E8	1.522E8	1.635E8	1.00	1.24	1.25	1.34	1.22E8	1.515E8	1.522E8	1.635E8	1.00	1.24	1.25	1.34	68	43	43	Carbamidomethylation; iTRAQ 4plex (K N-term); Oxidation (M); Deamidation (NQ)	59170	Formate--tetrahydrofolate ligase OS=Neisseria gonorrhoeae DGI2 GN=fhs PE=3 SV=1
794	1189	A0A1D3FV09	2.35	362.94	9.816E4	2.636E5	2.889E5	2.782E5	1.00	2.69	2.94	2.83	9.816E4	2.636E5	2.889E5	2.782E5	1.00	2.69	2.94	2.83	1	55	1	iTRAQ 4plex (K N-term)	126998	DNA-directed DNA polymerase OS=Neisseria gonorrhoeae GN=dnaE PE=4 SV=1
794	1190	B4RPZ9	2.35	362.94	9.816E4	2.636E5	2.889E5	2.782E5	1.00	2.69	2.94	2.83	9.816E4	2.636E5	2.889E5	2.782E5	1.00	2.69	2.94	2.83	1	55	1	iTRAQ 4plex (K N-term)	126998	DNA-directed DNA polymerase OS=Neisseria gonorrhoeae (strain NCCP11945) GN=NGK_0113 PE=4 SV=1
794	1191	D6HAU7	2.35	362.94	9.816E4	2.636E5	2.889E5	2.782E5	1.00	2.69	2.94	2.83	9.816E4	2.636E5	2.889E5	2.782E5	1.00	2.69	2.94	2.83	1	55	1	iTRAQ 4plex (K N-term)	126998	DNA-directed DNA polymerase OS=Neisseria gonorrhoeae DGI2 GN=NGMG_00416 PE=4 SV=1
492	814	A0A1D3E8L1	0.82	362.83	9.163E7	9.3E7	9.192E7	9.022E7	1.00	1.01	1.00	0.98	9.163E7	9.3E7	9.192E7	9.022E7	1.00	1.01	1.00	0.98	71	44	44	Carbamidomethylation; iTRAQ 4plex (K N-term); Oxidation (M); Deamidation (NQ)	72744	Threonine--tRNA ligase OS=Neisseria gonorrhoeae GN=thrS PE=3 SV=1
707	680	B4RJ06	12.85	362.75	6.956E7	5.299E7	5.121E7	5.451E7	1.00	0.76	0.74	0.78	6.956E7	5.299E7	5.121E7	5.451E7	1.00	0.76	0.74	0.78	79	30	30	Carbamidomethylation; iTRAQ 4plex (K N-term); Oxidation (M); Deamidation (NQ)	46381	Histidinol dehydrogenase OS=Neisseria gonorrhoeae (strain NCCP11945) GN=hisD PE=3 SV=1
707	681	A0A0M3GZR4	12.85	362.75	6.956E7	5.299E7	5.121E7	5.451E7	1.00	0.76	0.74	0.78	6.956E7	5.299E7	5.121E7	5.451E7	1.00	0.76	0.74	0.78	79	30	30	Carbamidomethylation; iTRAQ 4plex (K N-term); Oxidation (M); Deamidation (NQ)	46381	Histidinol dehydrogenase OS=Neisseria gonorrhoeae MIA_2011_03-10 GN=hisD PE=3 SV=1
707	682	Q5F7D8	12.85	362.75	6.956E7	5.299E7	5.121E7	5.451E7	1.00	0.76	0.74	0.78	6.956E7	5.299E7	5.121E7	5.451E7	1.00	0.76	0.74	0.78	79	30	30	Carbamidomethylation; iTRAQ 4plex (K N-term); Oxidation (M); Deamidation (NQ)	46381	Histidinol dehydrogenase OS=Neisseria gonorrhoeae (strain ATCC 700825 / FA 1090) GN=hisD PE=3 SV=1
707	683	D6HBH1	12.85	362.75	6.956E7	5.299E7	5.121E7	5.451E7	1.00	0.76	0.74	0.78	6.956E7	5.299E7	5.121E7	5.451E7	1.00	0.76	0.74	0.78	79	30	30	Carbamidomethylation; iTRAQ 4plex (K N-term); Oxidation (M); Deamidation (NQ)	46381	Histidinol dehydrogenase OS=Neisseria gonorrhoeae DGI2 GN=hisD PE=3 SV=1
707	684	A0A1D3FFM3	12.85	362.75	6.956E7	5.299E7	5.121E7	5.451E7	1.00	0.76	0.74	0.78	6.956E7	5.299E7	5.121E7	5.451E7	1.00	0.76	0.74	0.78	79	30	30	Carbamidomethylation; iTRAQ 4plex (K N-term); Oxidation (M); Deamidation (NQ)	46381	Histidinol dehydrogenase OS=Neisseria gonorrhoeae GN=hisD PE=3 SV=1
673	249	A0A1D3G2I4	3.00	362.38	1.348E5	7.752E4	1.421E5	7.125E4	1.00	0.58	1.05	0.53	1.348E5	7.752E4	1.421E5	7.125E4	1.00	0.58	1.05	0.53	5	29	1	iTRAQ 4plex (K N-term); Deamidation (NQ)	45684	Twitching motility-like protein OS=Neisseria gonorrhoeae GN=pilT_2 PE=4 SV=1
795	1207	Q5FAE8	0.26	362.16	1.202E5	1.372E5	1.316E5	1.377E5	1.00	1.14	1.10	1.15	1.202E5	1.372E5	1.316E5	1.377E5	1.00	1.14	1.10	1.15	1	55	1	iTRAQ 4plex (K N-term)	126999	DNA-directed DNA polymerase OS=Neisseria gonorrhoeae (strain ATCC 700825 / FA 1090) GN=NGO_0078 PE=4 SV=1
320	1072	B4RMD8	4.00	361.95	2.904E8	2.774E8	3.163E8	3.012E8	1.00	0.96	1.09	1.04	2.904E8	2.774E8	3.163E8	3.012E8	1.00	0.96	1.09	1.04	74	40	40	Carbamidomethylation; iTRAQ 4plex (K N-term); Oxidation (M); Deamidation (NQ); Acetylation (N-term)	46112	Enolase OS=Neisseria gonorrhoeae (strain NCCP11945) GN=eno PE=3 SV=1
320	1073	A0A0M3GXQ5	4.00	361.95	2.904E8	2.774E8	3.163E8	3.012E8	1.00	0.96	1.09	1.04	2.904E8	2.774E8	3.163E8	3.012E8	1.00	0.96	1.09	1.04	74	40	40	Carbamidomethylation; iTRAQ 4plex (K N-term); Oxidation (M); Deamidation (NQ); Acetylation (N-term)	46112	Enolase OS=Neisseria gonorrhoeae MIA_2011_03-10 GN=eno PE=3 SV=1
320	1074	D6H712	4.00	361.95	2.904E8	2.774E8	3.163E8	3.012E8	1.00	0.96	1.09	1.04	2.904E8	2.774E8	3.163E8	3.012E8	1.00	0.96	1.09	1.04	74	40	40	Carbamidomethylation; iTRAQ 4plex (K N-term); Oxidation (M); Deamidation (NQ); Acetylation (N-term)	46112	Enolase OS=Neisseria gonorrhoeae DGI2 GN=eno PE=3 SV=1
320	1075	Q5F8Z2	4.00	361.95	2.904E8	2.774E8	3.163E8	3.012E8	1.00	0.96	1.09	1.04	2.904E8	2.774E8	3.163E8	3.012E8	1.00	0.96	1.09	1.04	74	40	40	Carbamidomethylation; iTRAQ 4plex (K N-term); Oxidation (M); Deamidation (NQ); Acetylation (N-term)	46112	Enolase OS=Neisseria gonorrhoeae (strain ATCC 700825 / FA 1090) GN=eno PE=3 SV=1
320	1076	A0A1D3HBS2	4.00	361.95	2.904E8	2.774E8	3.163E8	3.012E8	1.00	0.96	1.09	1.04	2.904E8	2.774E8	3.163E8	3.012E8	1.00	0.96	1.09	1.04	74	40	40	Carbamidomethylation; iTRAQ 4plex (K N-term); Oxidation (M); Deamidation (NQ); Acetylation (N-term)	46112	Enolase OS=Neisseria gonorrhoeae GN=eno PE=3 SV=1
196	2514	Q9RF90	6.15	360.77	2.455E6	2.679E5	1.815E5	1.709E5	1.00	0.11	0.07	0.07	2.455E6	2.679E5	1.815E5	1.709E5	1.00	0.11	0.07	0.07	8	47	1	iTRAQ 4plex (K N-term); Deamidation (NQ)	33184	Porin (Fragment) OS=Neisseria gonorrhoeae GN=porB PE=3 SV=1
857	1026	Q5F5K6	1.74	360.59	3.675E7	3.9E7	3.967E7	4.045E7	1.00	1.06	1.08	1.10	3.675E7	3.9E7	3.967E7	4.045E7	1.00	1.06	1.08	1.10	74	26	26	Carbamidomethylation; iTRAQ 4plex (K N-term); Oxidation (M); Deamidation (NQ)	43820	UDP-N-acetylglucosamine 1-carboxyvinyltransferase OS=Neisseria gonorrhoeae (strain ATCC 700825 / FA 1090) GN=murA PE=3 SV=1
857	1027	D6HAY7	1.74	360.59	3.675E7	3.9E7	3.967E7	4.045E7	1.00	1.06	1.08	1.10	3.675E7	3.9E7	3.967E7	4.045E7	1.00	1.06	1.08	1.10	74	26	26	Carbamidomethylation; iTRAQ 4plex (K N-term); Oxidation (M); Deamidation (NQ)	43820	UDP-N-acetylglucosamine 1-carboxyvinyltransferase OS=Neisseria gonorrhoeae DGI2 GN=murA PE=3 SV=1
857	1028	A0A1D3EIZ7	1.74	360.59	3.675E7	3.9E7	3.967E7	4.045E7	1.00	1.06	1.08	1.10	3.675E7	3.9E7	3.967E7	4.045E7	1.00	1.06	1.08	1.10	74	26	26	Carbamidomethylation; iTRAQ 4plex (K N-term); Oxidation (M); Deamidation (NQ)	43820	UDP-N-acetylglucosamine 1-carboxyvinyltransferase OS=Neisseria gonorrhoeae GN=murA PE=3 SV=1
857	1029	A0A0M3GVH9	1.74	360.59	3.675E7	3.9E7	3.967E7	4.045E7	1.00	1.06	1.08	1.10	3.675E7	3.9E7	3.967E7	4.045E7	1.00	1.06	1.08	1.10	74	26	26	Carbamidomethylation; iTRAQ 4plex (K N-term); Oxidation (M); Deamidation (NQ)	43820	UDP-N-acetylglucosamine 1-carboxyvinyltransferase OS=Neisseria gonorrhoeae MIA_2011_03-10 GN=murA PE=3 SV=1
857	1030	B4RPR2	1.74	360.59	3.675E7	3.9E7	3.967E7	4.045E7	1.00	1.06	1.08	1.10	3.675E7	3.9E7	3.967E7	4.045E7	1.00	1.06	1.08	1.10	74	26	26	Carbamidomethylation; iTRAQ 4plex (K N-term); Oxidation (M); Deamidation (NQ)	43820	UDP-N-acetylglucosamine 1-carboxyvinyltransferase OS=Neisseria gonorrhoeae (strain NCCP11945) GN=murA PE=3 SV=1
603	289	Q5F8J4	0.89	360.36	2.712E5	3.118E5	3.329E5	3.286E5	1.00	1.15	1.23	1.21	2.712E5	3.118E5	3.329E5	3.286E5	1.00	1.15	1.23	1.21	8	31	1	iTRAQ 4plex (K N-term); Oxidation (M)	46560	Homoserine dehydrogenase OS=Neisseria gonorrhoeae (strain ATCC 700825 / FA 1090) GN=NGO_0779 PE=3 SV=1
603	290	A0A1D3ERK5	0.89	360.36	2.712E5	3.118E5	3.329E5	3.286E5	1.00	1.15	1.23	1.21	2.712E5	3.118E5	3.329E5	3.286E5	1.00	1.15	1.23	1.21	8	31	1	iTRAQ 4plex (K N-term); Oxidation (M)	46560	Homoserine dehydrogenase OS=Neisseria gonorrhoeae GN=hom PE=3 SV=1
603	291	A0A1D3E996	0.89	360.36	2.712E5	3.118E5	3.329E5	3.286E5	1.00	1.15	1.23	1.21	2.712E5	3.118E5	3.329E5	3.286E5	1.00	1.15	1.23	1.21	8	31	1	iTRAQ 4plex (K N-term); Oxidation (M)	46574	Homoserine dehydrogenase OS=Neisseria gonorrhoeae GN=hom PE=3 SV=1
367	352	A0A0M3GY95	6.94	360.26	1.374E8	1.64E8	1.704E8	1.879E8	1.00	1.19	1.24	1.37	1.374E8	1.64E8	1.704E8	1.879E8	1.00	1.19	1.24	1.37	83	35	35	Carbamidomethylation; iTRAQ 4plex (K N-term); Oxidation (M); Deamidation (NQ)	42215	Twitching motility protein PilT OS=Neisseria gonorrhoeae MIA_2011_03-10 GN=M736_04515 PE=4 SV=1
367	353	D6HB79	6.94	360.26	1.374E8	1.64E8	1.704E8	1.879E8	1.00	1.19	1.24	1.37	1.374E8	1.64E8	1.704E8	1.879E8	1.00	1.19	1.24	1.37	83	35	35	Carbamidomethylation; iTRAQ 4plex (K N-term); Oxidation (M); Deamidation (NQ)	42215	Twitching motility protein OS=Neisseria gonorrhoeae DGI2 GN=NGMG_00125 PE=4 SV=1
367	354	A0A1D3GVJ1	6.94	360.26	1.374E8	1.64E8	1.704E8	1.879E8	1.00	1.19	1.24	1.37	1.374E8	1.64E8	1.704E8	1.879E8	1.00	1.19	1.24	1.37	83	35	35	Carbamidomethylation; iTRAQ 4plex (K N-term); Oxidation (M); Deamidation (NQ)	42215	Twitching motility protein OS=Neisseria gonorrhoeae GN=pilT_1 PE=4 SV=1
367	355	Q5F9P7	6.94	360.26	1.374E8	1.64E8	1.704E8	1.879E8	1.00	1.19	1.24	1.37	1.374E8	1.64E8	1.704E8	1.879E8	1.00	1.19	1.24	1.37	83	35	35	Carbamidomethylation; iTRAQ 4plex (K N-term); Oxidation (M); Deamidation (NQ)	42215	Twitching motility protein PilT OS=Neisseria gonorrhoeae (strain ATCC 700825 / FA 1090) GN=NGO_0346 PE=4 SV=2
367	356	B4RK43	6.94	360.26	1.374E8	1.64E8	1.704E8	1.879E8	1.00	1.19	1.24	1.37	1.374E8	1.64E8	1.704E8	1.879E8	1.00	1.19	1.24	1.37	83	35	35	Carbamidomethylation; iTRAQ 4plex (K N-term); Oxidation (M); Deamidation (NQ)	42215	Twitching motility protein OS=Neisseria gonorrhoeae (strain NCCP11945) GN=NGK_0503 PE=4 SV=1
636	408	D6H5H9	1.70	360.23	6.009E7	5.665E7	5.605E7	5.581E7	1.00	0.94	0.93	0.93	6.009E7	5.665E7	5.605E7	5.581E7	1.00	0.94	0.93	0.93	78	36	35	iTRAQ 4plex (K N-term); Oxidation (M); Deamidation (NQ)	49519	Signal recognition particle protein OS=Neisseria gonorrhoeae DGI2 GN=ffh PE=3 SV=1
636	409	Q5F666	1.70	360.23	6.009E7	5.665E7	5.605E7	5.581E7	1.00	0.94	0.93	0.93	6.009E7	5.665E7	5.605E7	5.581E7	1.00	0.94	0.93	0.93	78	36	35	iTRAQ 4plex (K N-term); Oxidation (M); Deamidation (NQ)	49501	Signal recognition particle protein OS=Neisseria gonorrhoeae (strain ATCC 700825 / FA 1090) GN=ffh PE=3 SV=1
636	411	B4RPC9	1.70	360.23	6.009E7	5.665E7	5.605E7	5.581E7	1.00	0.94	0.93	0.93	6.009E7	5.665E7	5.605E7	5.581E7	1.00	0.94	0.93	0.93	78	36	35	iTRAQ 4plex (K N-term); Oxidation (M); Deamidation (NQ)	49519	Signal recognition particle protein OS=Neisseria gonorrhoeae (strain NCCP11945) GN=ffh PE=3 SV=1
636	412	A0A1D3GEZ6	1.70	360.23	6.009E7	5.665E7	5.605E7	5.581E7	1.00	0.94	0.93	0.93	6.009E7	5.665E7	5.605E7	5.581E7	1.00	0.94	0.93	0.93	78	36	35	iTRAQ 4plex (K N-term); Oxidation (M); Deamidation (NQ)	49501	Signal recognition particle protein OS=Neisseria gonorrhoeae GN=ffh PE=3 SV=1
636	414	A0A1D3G1G7	1.70	360.23	6.009E7	5.665E7	5.605E7	5.581E7	1.00	0.94	0.93	0.93	6.009E7	5.665E7	5.605E7	5.581E7	1.00	0.94	0.93	0.93	78	36	35	iTRAQ 4plex (K N-term); Oxidation (M); Deamidation (NQ)	49535	Signal recognition particle protein OS=Neisseria gonorrhoeae GN=ffh PE=3 SV=1
636	415	Q8RNK2	1.70	360.23	6.009E7	5.665E7	5.605E7	5.581E7	1.00	0.94	0.93	0.93	6.009E7	5.665E7	5.605E7	5.581E7	1.00	0.94	0.93	0.93	78	36	35	iTRAQ 4plex (K N-term); Oxidation (M); Deamidation (NQ)	49519	Signal recognition particle protein OS=Neisseria gonorrhoeae GN=ffh PE=3 SV=1
573	878	A0A1D3H6P0	54.66	359.74	1.204E6	3.377E6	3.368E6	3.865E6	1.00	2.80	2.80	3.21	1.204E6	3.377E6	3.368E6	3.865E6	1.00	2.80	2.80	3.21	3	39	2	iTRAQ 4plex (K N-term); Oxidation (M); Deamidation (NQ)	63404	Quinone-dependent D-lactate dehydrogenase OS=Neisseria gonorrhoeae GN=dld PE=3 SV=1
667	468	A0A1D3G8G4	5.73	359.47	9.597E6	1.351E6	1.003E6	9.227E5	1.00	0.14	0.10	0.10	9.597E6	1.351E6	1.003E6	9.227E5	1.00	0.14	0.10	0.10	2	37	1	iTRAQ 4plex (K N-term)	62036	ABC transporter ATP-binding protein OS=Neisseria gonorrhoeae GN=WHOG_01623 PE=4 SV=1
498	743	D6H8W8	4.87	358.92	7.889E5	4.492E6	4.395E6	4.066E6	1.00	5.69	5.57	5.15	7.889E5	4.492E6	4.395E6	4.066E6	1.00	5.69	5.57	5.15	4	38	1	iTRAQ 4plex (K N-term)	43405	Alpha-2 3-sialyltransferase OS=Neisseria gonorrhoeae DGI2 GN=NGMG_01501 PE=4 SV=1
498	745	Q5F7T9	4.87	358.92	7.889E5	4.492E6	4.395E6	4.066E6	1.00	5.69	5.57	5.15	7.889E5	4.492E6	4.395E6	4.066E6	1.00	5.69	5.57	5.15	4	38	1	iTRAQ 4plex (K N-term)	43405	CMP-N-acetylneuraminate-beta-galactosamide-alpha-2 3-sialyltransferase OS=Neisseria gonorrhoeae (strain ATCC 700825 / FA 1090) GN=NGO_1081 PE=4 SV=1
498	746	Q3B9W3	4.87	358.92	7.889E5	4.492E6	4.395E6	4.066E6	1.00	5.69	5.57	5.15	7.889E5	4.492E6	4.395E6	4.066E6	1.00	5.69	5.57	5.15	4	38	1	iTRAQ 4plex (K N-term)	43405	Lst OS=Neisseria gonorrhoeae GN=lst PE=4 SV=1
551	651	A0A1D3GVA3	8.94	358.17	1.673E6	2.236E6	2.142E6	2.257E6	1.00	1.34	1.28	1.35	1.673E6	2.236E6	2.142E6	2.257E6	1.00	1.34	1.28	1.35	6	37	2	iTRAQ 4plex (K N-term); Oxidation (M); Deamidation (NQ)	55975	Amidophosphoribosyltransferase OS=Neisseria gonorrhoeae GN=purF PE=3 SV=1
551	804	Q5F9X3	8.94	358.17	1.673E6	2.236E6	2.142E6	2.257E6	1.00	1.34	1.28	1.35	1.673E6	2.236E6	2.142E6	2.257E6	1.00	1.34	1.28	1.35	6	37	2	iTRAQ 4plex (K N-term); Oxidation (M); Deamidation (NQ)	55990	Amidophosphoribosyltransferase OS=Neisseria gonorrhoeae (strain ATCC 700825 / FA 1090) GN=purF PE=3 SV=1
551	805	A0A1D3G1L1	8.94	358.17	1.673E6	2.236E6	2.142E6	2.257E6	1.00	1.34	1.28	1.35	1.673E6	2.236E6	2.142E6	2.257E6	1.00	1.34	1.28	1.35	6	37	2	iTRAQ 4plex (K N-term); Oxidation (M); Deamidation (NQ)	55990	Amidophosphoribosyltransferase OS=Neisseria gonorrhoeae GN=purF PE=3 SV=1
691	1362	P22118	0.28	358.05	3.253E4	3.454E4	3.643E4	3.638E4	1.00	1.06	1.12	1.12	3.253E4	3.454E4	3.643E4	3.638E4	1.00	1.06	1.12	1.12	4	45	1	Carbamidomethylation; iTRAQ 4plex (K N-term)	88164	DNA gyrase subunit B OS=Neisseria gonorrhoeae GN=gyrB PE=3 SV=2
398	446	B4RL75	11.28	357.71	8.378E7	6.533E7	6.608E7	7.294E7	1.00	0.78	0.79	0.87	8.378E7	6.533E7	6.608E7	7.294E7	1.00	0.78	0.79	0.87	79	39	38	Carbamidomethylation; iTRAQ 4plex (K N-term); Oxidation (M); Deamidation (NQ)	50107	Dihydrolipoyl dehydrogenase OS=Neisseria gonorrhoeae (strain NCCP11945) GN=NGK_0885 PE=3 SV=1
398	447	Q5F876	11.28	357.71	8.378E7	6.533E7	6.608E7	7.294E7	1.00	0.78	0.79	0.87	8.378E7	6.533E7	6.608E7	7.294E7	1.00	0.78	0.79	0.87	79	39	38	Carbamidomethylation; iTRAQ 4plex (K N-term); Oxidation (M); Deamidation (NQ)	50079	Dihydrolipoyl dehydrogenase OS=Neisseria gonorrhoeae (strain ATCC 700825 / FA 1090) GN=NGO_0915 PE=3 SV=1
398	448	A0A1D3FJK1	11.28	357.71	8.378E7	6.533E7	6.608E7	7.294E7	1.00	0.78	0.79	0.87	8.378E7	6.533E7	6.608E7	7.294E7	1.00	0.78	0.79	0.87	79	39	38	Carbamidomethylation; iTRAQ 4plex (K N-term); Oxidation (M); Deamidation (NQ)	50107	Dihydrolipoyl dehydrogenase OS=Neisseria gonorrhoeae GN=lpd PE=3 SV=1
398	449	D6H8E6	11.28	357.71	8.378E7	6.533E7	6.608E7	7.294E7	1.00	0.78	0.79	0.87	8.378E7	6.533E7	6.608E7	7.294E7	1.00	0.78	0.79	0.87	79	39	38	Carbamidomethylation; iTRAQ 4plex (K N-term); Oxidation (M); Deamidation (NQ)	50079	Dihydrolipoyl dehydrogenase OS=Neisseria gonorrhoeae DGI2 GN=NGMG_01329 PE=3 SV=1
398	451	A0A1D3J2G0	11.28	357.71	8.378E7	6.533E7	6.608E7	7.294E7	1.00	0.78	0.79	0.87	8.378E7	6.533E7	6.608E7	7.294E7	1.00	0.78	0.79	0.87	79	39	38	Carbamidomethylation; iTRAQ 4plex (K N-term); Oxidation (M); Deamidation (NQ)	50079	Dihydrolipoyl dehydrogenase OS=Neisseria gonorrhoeae GN=lpd PE=3 SV=1
771	1989	D6HAR7	2.31	357.62	3.257E7	3.519E7	3.316E7	3.712E7	1.00	1.08	1.02	1.14	3.257E7	3.519E7	3.316E7	3.712E7	1.00	1.08	1.02	1.14	73	25	25	Carbamidomethylation; iTRAQ 4plex (K N-term); Oxidation (M); Deamidation (NQ)	45206	Phosphoribosylamine--glycine ligase OS=Neisseria gonorrhoeae DGI2 GN=purD PE=3 SV=1
771	1990	A0A1D3HH55	2.31	357.62	3.257E7	3.519E7	3.316E7	3.712E7	1.00	1.08	1.02	1.14	3.257E7	3.519E7	3.316E7	3.712E7	1.00	1.08	1.02	1.14	73	25	25	Carbamidomethylation; iTRAQ 4plex (K N-term); Oxidation (M); Deamidation (NQ)	45206	Phosphoribosylamine--glycine ligase OS=Neisseria gonorrhoeae GN=purD PE=3 SV=1
771	1991	A0A1D3IRS7	2.31	357.62	3.257E7	3.519E7	3.316E7	3.712E7	1.00	1.08	1.02	1.14	3.257E7	3.519E7	3.316E7	3.712E7	1.00	1.08	1.02	1.14	73	25	25	Carbamidomethylation; iTRAQ 4plex (K N-term); Oxidation (M); Deamidation (NQ)	45234	Phosphoribosylamine--glycine ligase OS=Neisseria gonorrhoeae GN=purD PE=3 SV=1
771	1992	B4RPN9	2.31	357.62	3.257E7	3.519E7	3.316E7	3.712E7	1.00	1.08	1.02	1.14	3.257E7	3.519E7	3.316E7	3.712E7	1.00	1.08	1.02	1.14	73	25	25	Carbamidomethylation; iTRAQ 4plex (K N-term); Oxidation (M); Deamidation (NQ)	45206	Phosphoribosylamine--glycine ligase OS=Neisseria gonorrhoeae (strain NCCP11945) GN=purD PE=1 SV=1
771	1993	A0A0M3GUZ4	2.31	357.62	3.257E7	3.519E7	3.316E7	3.712E7	1.00	1.08	1.02	1.14	3.257E7	3.519E7	3.316E7	3.712E7	1.00	1.08	1.02	1.14	73	25	25	Carbamidomethylation; iTRAQ 4plex (K N-term); Oxidation (M); Deamidation (NQ)	45206	Phosphoribosylamine--glycine ligase OS=Neisseria gonorrhoeae MIA_2011_03-10 GN=purD PE=3 SV=1
49	2402	W8EC30	200.00	357.59	5.69E7	3.774E6	7.929E5	5.936E5	1.00	0.07	0.01	0.01	5.69E7	3.774E6	7.929E5	5.936E5	1.00	0.07	0.01	0.01	6	60	2	iTRAQ 4plex (K N-term); Deamidation (NQ)	36140	Porin (Fragment) OS=Neisseria gonorrhoeae GN=porB PE=3 SV=1
560	827	A0A0M3GX98	22.08	357.51	2.189E6	3.56E6	3.608E6	3.533E6	1.00	1.63	1.65	1.61	2.189E6	3.56E6	3.608E6	3.533E6	1.00	1.63	1.65	1.61	6	39	2	iTRAQ 4plex (K N-term); Oxidation (M); Deamidation (NQ)	52705	Peptidase S41 OS=Neisseria gonorrhoeae MIA_2011_03-10 GN=M736_06340 PE=3 SV=1
560	829	A0A1D3GXM4	22.08	357.51	2.189E6	3.56E6	3.608E6	3.533E6	1.00	1.63	1.65	1.61	2.189E6	3.56E6	3.608E6	3.533E6	1.00	1.63	1.65	1.61	6	39	2	iTRAQ 4plex (K N-term); Oxidation (M); Deamidation (NQ)	52705	Carboxy-terminal processing protease OS=Neisseria gonorrhoeae GN=ctpB PE=3 SV=1
560	830	B4RMJ1	22.08	357.51	2.189E6	3.56E6	3.608E6	3.533E6	1.00	1.63	1.65	1.61	2.189E6	3.56E6	3.608E6	3.533E6	1.00	1.63	1.65	1.61	6	39	2	iTRAQ 4plex (K N-term); Oxidation (M); Deamidation (NQ)	52705	Putative carboxy-terminal processing protease OS=Neisseria gonorrhoeae (strain NCCP11945) GN=NGK_1351 PE=3 SV=1
714	473	A0A1D3FVB2	3.82	357.18	5.84E7	5.6E7	5.735E7	6.271E7	1.00	0.96	0.98	1.07	5.84E7	5.6E7	5.735E7	6.271E7	1.00	0.96	0.98	1.07	82	33	33	Carbamidomethylation; iTRAQ 4plex (K N-term); Oxidation (M); Deamidation (NQ)	44065	Aminotransferase OS=Neisseria gonorrhoeae GN=aspC PE=3 SV=1
714	474	Q5F6U3	3.82	357.18	5.84E7	5.6E7	5.735E7	6.271E7	1.00	0.96	0.98	1.07	5.84E7	5.6E7	5.735E7	6.271E7	1.00	0.96	0.98	1.07	82	33	33	Carbamidomethylation; iTRAQ 4plex (K N-term); Oxidation (M); Deamidation (NQ)	44065	Aminotransferase OS=Neisseria gonorrhoeae (strain ATCC 700825 / FA 1090) GN=NGO_1452 PE=3 SV=1
714	475	A0A1D3FHR2	3.82	357.18	5.84E7	5.6E7	5.735E7	6.271E7	1.00	0.96	0.98	1.07	5.84E7	5.6E7	5.735E7	6.271E7	1.00	0.96	0.98	1.07	82	33	33	Carbamidomethylation; iTRAQ 4plex (K N-term); Oxidation (M); Deamidation (NQ)	44051	Aminotransferase OS=Neisseria gonorrhoeae GN=aspC PE=3 SV=1
714	579	B4RP53	3.82	357.18	5.84E7	5.6E7	5.735E7	6.271E7	1.00	0.96	0.98	1.07	5.84E7	5.6E7	5.735E7	6.271E7	1.00	0.96	0.98	1.07	77	33	33	Carbamidomethylation; iTRAQ 4plex (K N-term); Oxidation (M); Deamidation (NQ)	47141	Aminotransferase OS=Neisseria gonorrhoeae (strain NCCP11945) GN=NGK_1713 PE=3 SV=1
293	947	Q5F940	3.08	356.69	1.703E7	5.078E6	4.726E6	4.755E6	1.00	0.30	0.28	0.28	1.703E7	5.078E6	4.726E6	4.755E6	1.00	0.30	0.28	0.28	3	46	1	iTRAQ 4plex (K N-term)	54693	Acetyltransferase component of pyruvate dehydrogenase complex OS=Neisseria gonorrhoeae (strain ATCC 700825 / FA 1090) GN=NGO_0564 PE=3 SV=1
497	742	A0A0M3GVV6	4.67	355.47	2.699E6	4.983E5	4.169E5	3.755E5	1.00	0.18	0.15	0.14	2.699E6	4.983E5	4.169E5	3.755E5	1.00	0.18	0.15	0.14	4	38	1	iTRAQ 4plex (K N-term)	43447	CMP-N-acetylneuraminate-beta-galactosamide-alpha-2 3-sialyltransferase OS=Neisseria gonorrhoeae MIA_2011_03-10 GN=M736_06220 PE=4 SV=1
497	744	Q3B9V4	4.67	355.47	2.699E6	4.983E5	4.169E5	3.755E5	1.00	0.18	0.15	0.14	2.699E6	4.983E5	4.169E5	3.755E5	1.00	0.18	0.15	0.14	4	38	1	iTRAQ 4plex (K N-term)	43447	Lst OS=Neisseria gonorrhoeae GN=lst PE=4 SV=1
529	3280	A0A1D3EBY9	0.83	355.46	8.289E7	8.415E7	8.334E7	8.162E7	1.00	1.02	1.01	0.98	8.289E7	8.415E7	8.334E7	8.162E7	1.00	1.02	1.01	0.98	83	31	31	Carbamidomethylation; iTRAQ 4plex (K N-term); Oxidation (M); Deamidation (NQ)	35570	Ribose-phosphate pyrophosphokinase OS=Neisseria gonorrhoeae GN=prs PE=3 SV=1
529	3281	Q5F9F5	0.83	355.46	8.289E7	8.415E7	8.334E7	8.162E7	1.00	1.02	1.01	0.98	8.289E7	8.415E7	8.334E7	8.162E7	1.00	1.02	1.01	0.98	83	31	31	Carbamidomethylation; iTRAQ 4plex (K N-term); Oxidation (M); Deamidation (NQ)	35570	Ribose-phosphate pyrophosphokinase OS=Neisseria gonorrhoeae (strain ATCC 700825 / FA 1090) GN=prs PE=3 SV=1
529	3282	A0A0M3GXN6	0.83	355.46	8.289E7	8.415E7	8.334E7	8.162E7	1.00	1.02	1.01	0.98	8.289E7	8.415E7	8.334E7	8.162E7	1.00	1.02	1.01	0.98	83	31	31	Carbamidomethylation; iTRAQ 4plex (K N-term); Oxidation (M); Deamidation (NQ)	35471	Ribose-phosphate pyrophosphokinase OS=Neisseria gonorrhoeae MIA_2011_03-10 GN=prs PE=3 SV=1
574	512	B4RPQ3	4.63	355.41	6.71E7	7.656E7	7.884E7	7.966E7	1.00	1.14	1.17	1.19	6.71E7	7.656E7	7.884E7	7.966E7	1.00	1.14	1.17	1.19	78	40	40	Carbamidomethylation; iTRAQ 4plex (K N-term); Oxidation (M); Deamidation (NQ)	52330	Glutamate--tRNA ligase OS=Neisseria gonorrhoeae (strain NCCP11945) GN=gltX PE=3 SV=1
574	513	A0A1D3F4V3	4.63	355.41	6.71E7	7.656E7	7.884E7	7.966E7	1.00	1.14	1.17	1.19	6.71E7	7.656E7	7.884E7	7.966E7	1.00	1.14	1.17	1.19	78	40	40	Carbamidomethylation; iTRAQ 4plex (K N-term); Oxidation (M); Deamidation (NQ)	52330	Glutamate--tRNA ligase OS=Neisseria gonorrhoeae GN=gltX PE=3 SV=1
187	4041	A5HME3	5.13	355.31	2.102E5	8.206E5	2.783E5	7.646E5	1.00	3.90	1.32	3.64	2.102E5	8.206E5	2.783E5	7.646E5	1.00	3.90	1.32	3.64	8	47	1	iTRAQ 4plex (K N-term); Oxidation (M)	30973	Porin (Fragment) OS=Neisseria gonorrhoeae GN=porB1b PE=4 SV=1
461	3402	D6H555	2.67	354.93	1.789E8	1.681E8	1.805E8	1.83E8	1.00	0.94	1.01	1.02	1.789E8	1.681E8	1.805E8	1.83E8	1.00	0.94	1.01	1.02	76	28	28	Carbamidomethylation; iTRAQ 4plex (K N-term); Oxidation (M); Deamidation (NQ)	29597	Site-determining protein OS=Neisseria gonorrhoeae DGI2 GN=NGMG_01949 PE=3 SV=1
461	3403	Q9AG19	2.67	354.93	1.789E8	1.681E8	1.805E8	1.83E8	1.00	0.94	1.01	1.02	1.789E8	1.681E8	1.805E8	1.83E8	1.00	0.94	1.01	1.02	76	28	28	Carbamidomethylation; iTRAQ 4plex (K N-term); Oxidation (M); Deamidation (NQ)	29597	Site-determining protein OS=Neisseria gonorrhoeae GN=minD PE=1 SV=1
461	3404	A0A0M3GWK0	2.67	354.93	1.789E8	1.681E8	1.805E8	1.83E8	1.00	0.94	1.01	1.02	1.789E8	1.681E8	1.805E8	1.83E8	1.00	0.94	1.01	1.02	76	28	28	Carbamidomethylation; iTRAQ 4plex (K N-term); Oxidation (M); Deamidation (NQ)	29597	Site-determining protein OS=Neisseria gonorrhoeae MIA_2011_03-10 GN=M736_04060 PE=3 SV=1
461	3405	B4RQZ8	2.67	354.93	1.789E8	1.681E8	1.805E8	1.83E8	1.00	0.94	1.01	1.02	1.789E8	1.681E8	1.805E8	1.83E8	1.00	0.94	1.01	1.02	76	28	28	Carbamidomethylation; iTRAQ 4plex (K N-term); Oxidation (M); Deamidation (NQ)	29597	Site-determining protein OS=Neisseria gonorrhoeae (strain NCCP11945) GN=NGK_2456 PE=3 SV=1
461	3408	A0A1D3IT22	2.67	354.93	1.789E8	1.681E8	1.805E8	1.83E8	1.00	0.94	1.01	1.02	1.789E8	1.681E8	1.805E8	1.83E8	1.00	0.94	1.01	1.02	76	28	28	Carbamidomethylation; iTRAQ 4plex (K N-term); Oxidation (M); Deamidation (NQ)	29596	Site-determining protein OS=Neisseria gonorrhoeae GN=minD_2 PE=3 SV=1
577	879	A0A1D3GX98	0.27	354.86	4.631E4	4.035E4	4.157E4	3.863E4	1.00	0.87	0.90	0.83	4.631E4	4.035E4	4.157E4	3.863E4	1.00	0.87	0.90	0.83	6	36	1	iTRAQ 4plex (K N-term)	56004	Amidophosphoribosyltransferase OS=Neisseria gonorrhoeae GN=purF PE=3 SV=1
577	880	D6HAD6	0.27	354.86	4.631E4	4.035E4	4.157E4	3.863E4	1.00	0.87	0.90	0.83	4.631E4	4.035E4	4.157E4	3.863E4	1.00	0.87	0.90	0.83	6	36	1	iTRAQ 4plex (K N-term)	56004	Amidophosphoribosyltransferase OS=Neisseria gonorrhoeae DGI2 GN=purF PE=3 SV=1
607	828	A0A1D3J186	1.87	354.29	7.537E5	3.356E5	2.822E5	3.137E5	1.00	0.45	0.37	0.42	7.537E5	3.356E5	2.822E5	3.137E5	1.00	0.45	0.37	0.42	5	38	1	iTRAQ 4plex (K N-term)	52735	Carboxy-terminal processing protease OS=Neisseria gonorrhoeae GN=ctpB PE=3 SV=1
607	831	Q5F932	1.87	354.29	7.537E5	3.356E5	2.822E5	3.137E5	1.00	0.45	0.37	0.42	7.537E5	3.356E5	2.822E5	3.137E5	1.00	0.45	0.37	0.42	5	38	1	iTRAQ 4plex (K N-term)	52735	Peptidase S41 OS=Neisseria gonorrhoeae (strain ATCC 700825 / FA 1090) GN=NGO_0572 PE=3 SV=1
607	832	A0A1D3EMH1	1.87	354.29	7.537E5	3.356E5	2.822E5	3.137E5	1.00	0.45	0.37	0.42	7.537E5	3.356E5	2.822E5	3.137E5	1.00	0.45	0.37	0.42	5	38	1	iTRAQ 4plex (K N-term)	52735	Carboxy-terminal processing protease OS=Neisseria gonorrhoeae GN=ctpB PE=3 SV=1
695	454	B4RQH4	5.25	354.03	9.194E5	1.707E6	1.738E6	1.792E6	1.00	1.86	1.89	1.95	9.194E5	1.707E6	1.738E6	1.792E6	1.00	1.86	1.89	1.95	3	36	2	iTRAQ 4plex (K N-term)	62186	Putative ABC transporter ATP-binding protein OS=Neisseria gonorrhoeae (strain NCCP11945) GN=NGK_1871 PE=4 SV=1
695	455	A0A1D3IHP0	5.25	354.03	9.194E5	1.707E6	1.738E6	1.792E6	1.00	1.86	1.89	1.95	9.194E5	1.707E6	1.738E6	1.792E6	1.00	1.86	1.89	1.95	3	36	2	iTRAQ 4plex (K N-term)	62186	ABC transporter ATP-binding protein OS=Neisseria gonorrhoeae GN=yjjK PE=4 SV=1
737	1291	A0A1D3FFI6	200.00	353.95	1.573E6	6.817E6	7.566E6	7.143E6	1.00	4.33	4.81	4.54	1.573E6	6.817E6	7.566E6	7.143E6	1.00	4.33	4.81	4.54	4	43	3	iTRAQ 4plex (K N-term); Deamidation (NQ)	65929	Putative metallopeptidase OS=Neisseria gonorrhoeae GN=WHOL_00837 PE=4 SV=1
737	1318	A0A1D3FR41	200.00	353.95	1.573E6	6.817E6	7.566E6	7.143E6	1.00	4.33	4.81	4.54	1.573E6	6.817E6	7.566E6	7.143E6	1.00	4.33	4.81	4.54	4	43	3	iTRAQ 4plex (K N-term); Deamidation (NQ)	65269	Putative metallopeptidase OS=Neisseria gonorrhoeae GN=WHON_01167C PE=4 SV=1
737	1347	D6H7J1	200.00	353.95	1.573E6	6.817E6	7.566E6	7.143E6	1.00	4.33	4.81	4.54	1.573E6	6.817E6	7.566E6	7.143E6	1.00	4.33	4.81	4.54	4	43	3	iTRAQ 4plex (K N-term); Deamidation (NQ)	66010	Uncharacterized protein OS=Neisseria gonorrhoeae DGI2 GN=NGMG_00908 PE=4 SV=1
737	1348	A0A1D3I192	200.00	353.95	1.573E6	6.817E6	7.566E6	7.143E6	1.00	4.33	4.81	4.54	1.573E6	6.817E6	7.566E6	7.143E6	1.00	4.33	4.81	4.54	4	43	3	iTRAQ 4plex (K N-term); Deamidation (NQ)	66010	Putative metallopeptidase OS=Neisseria gonorrhoeae GN=WHOO_01096C PE=4 SV=1
737	1349	A0A1D3H8D8	200.00	353.95	1.573E6	6.817E6	7.566E6	7.143E6	1.00	4.33	4.81	4.54	1.573E6	6.817E6	7.566E6	7.143E6	1.00	4.33	4.81	4.54	4	43	3	iTRAQ 4plex (K N-term); Deamidation (NQ)	65952	Putative metallopeptidase OS=Neisseria gonorrhoeae GN=WHOG_01165C PE=4 SV=1
737	1350	B4RMJ2	200.00	353.95	1.573E6	6.817E6	7.566E6	7.143E6	1.00	4.33	4.81	4.54	1.573E6	6.817E6	7.566E6	7.143E6	1.00	4.33	4.81	4.54	4	43	3	iTRAQ 4plex (K N-term); Deamidation (NQ)	65952	Uncharacterized protein OS=Neisseria gonorrhoeae (strain NCCP11945) GN=NGK_1352 PE=4 SV=1
564	161	A0A1D3FEC5	3.81	353.24	1.116E8	9.972E7	1.048E8	9.526E7	1.00	0.89	0.94	0.85	1.116E8	9.972E7	1.048E8	9.526E7	1.00	0.89	0.94	0.85	82	30	29	Carbamidomethylation; iTRAQ 4plex (K N-term); Oxidation (M); Deamidation (NQ)	36600	D-lactate dehydrogenase OS=Neisseria gonorrhoeae GN=ldhA PE=3 SV=1
564	162	A0A1D3EXY3	3.81	353.24	1.116E8	9.972E7	1.048E8	9.526E7	1.00	0.89	0.94	0.85	1.116E8	9.972E7	1.048E8	9.526E7	1.00	0.89	0.94	0.85	82	30	29	Carbamidomethylation; iTRAQ 4plex (K N-term); Oxidation (M); Deamidation (NQ)	36634	D-lactate dehydrogenase OS=Neisseria gonorrhoeae GN=ldhA PE=3 SV=1
564	163	A0A0M3GVG5	3.81	353.24	1.116E8	9.972E7	1.048E8	9.526E7	1.00	0.89	0.94	0.85	1.116E8	9.972E7	1.048E8	9.526E7	1.00	0.89	0.94	0.85	82	30	29	Carbamidomethylation; iTRAQ 4plex (K N-term); Oxidation (M); Deamidation (NQ)	36634	D-lactate dehydrogenase OS=Neisseria gonorrhoeae MIA_2011_03-10 GN=M736_06935 PE=3 SV=1
564	164	Q5F751	3.81	353.24	1.116E8	9.972E7	1.048E8	9.526E7	1.00	0.89	0.94	0.85	1.116E8	9.972E7	1.048E8	9.526E7	1.00	0.89	0.94	0.85	82	30	29	Carbamidomethylation; iTRAQ 4plex (K N-term); Oxidation (M); Deamidation (NQ)	36634	Lactate dehydrogenase OS=Neisseria gonorrhoeae (strain ATCC 700825 / FA 1090) GN=NGO_1336 PE=3 SV=1
564	217	D6H6Q4	3.81	353.24	1.116E8	9.972E7	1.048E8	9.526E7	1.00	0.89	0.94	0.85	1.116E8	9.972E7	1.048E8	9.526E7	1.00	0.89	0.94	0.85	81	30	29	Carbamidomethylation; iTRAQ 4plex (K N-term); Oxidation (M); Deamidation (NQ)	37106	D-lactate dehydrogenase OS=Neisseria gonorrhoeae DGI2 GN=NGMG_01827 PE=3 SV=1
564	229	B4RN51	3.81	353.24	1.116E8	9.972E7	1.048E8	9.526E7	1.00	0.89	0.94	0.85	1.116E8	9.972E7	1.048E8	9.526E7	1.00	0.89	0.94	0.85	79	30	29	Carbamidomethylation; iTRAQ 4plex (K N-term); Oxidation (M); Deamidation (NQ)	38269	D-lactate dehydrogenase OS=Neisseria gonorrhoeae (strain NCCP11945) GN=NGK_1561 PE=3 SV=1
697	950	Q5F8S1	0.47	353.14	5.49E7	5.423E7	5.307E7	5.398E7	1.00	0.99	0.97	0.98	5.49E7	5.423E7	5.307E7	5.398E7	1.00	0.99	0.97	0.98	71	35	35	Carbamidomethylation; iTRAQ 4plex (K N-term); Oxidation (M); Deamidation (NQ)	51478	Threonine synthase OS=Neisseria gonorrhoeae (strain ATCC 700825 / FA 1090) GN=NGO_0689 PE=4 SV=1
697	951	A0A1D3HZB4	0.47	353.14	5.49E7	5.423E7	5.307E7	5.398E7	1.00	0.99	0.97	0.98	5.49E7	5.423E7	5.307E7	5.398E7	1.00	0.99	0.97	0.98	71	35	35	Carbamidomethylation; iTRAQ 4plex (K N-term); Oxidation (M); Deamidation (NQ)	51478	Threonine synthase OS=Neisseria gonorrhoeae GN=thrC PE=4 SV=1
697	1116	A0A0M3GW43	0.47	353.14	5.49E7	5.423E7	5.307E7	5.398E7	1.00	0.99	0.97	0.98	5.49E7	5.423E7	5.307E7	5.398E7	1.00	0.99	0.97	0.98	69	35	35	Carbamidomethylation; iTRAQ 4plex (K N-term); Oxidation (M); Deamidation (NQ)	53428	Threonine synthase OS=Neisseria gonorrhoeae MIA_2011_03-10 GN=M736_00355 PE=4 SV=1
697	1135	B4RM57	0.47	353.14	5.49E7	5.423E7	5.307E7	5.398E7	1.00	0.99	0.97	0.98	5.49E7	5.423E7	5.307E7	5.398E7	1.00	0.99	0.97	0.98	68	35	35	Carbamidomethylation; iTRAQ 4plex (K N-term); Oxidation (M); Deamidation (NQ)	53843	Threonine synthase OS=Neisseria gonorrhoeae (strain NCCP11945) GN=NGK_1217 PE=4 SV=1
662	685	A0A1D3IEB2	1.30	353.12	6.634E7	6.521E7	6.573E7	6.828E7	1.00	0.98	0.99	1.03	6.634E7	6.521E7	6.573E7	6.828E7	1.00	0.98	0.99	1.03	75	27	27	Carbamidomethylation; iTRAQ 4plex (K N-term); Oxidation (M); Deamidation (NQ)	44055	Cell division protein FtsA OS=Neisseria gonorrhoeae GN=ftsA PE=3 SV=1
662	686	Q5F6M2	1.30	353.12	6.634E7	6.521E7	6.573E7	6.828E7	1.00	0.98	0.99	1.03	6.634E7	6.521E7	6.573E7	6.828E7	1.00	0.98	0.99	1.03	75	27	27	Carbamidomethylation; iTRAQ 4plex (K N-term); Oxidation (M); Deamidation (NQ)	44055	Cell division protein FtsA OS=Neisseria gonorrhoeae (strain ATCC 700825 / FA 1090) GN=ftsA PE=3 SV=1
662	687	B4RQC1	1.30	353.12	6.634E7	6.521E7	6.573E7	6.828E7	1.00	0.98	0.99	1.03	6.634E7	6.521E7	6.573E7	6.828E7	1.00	0.98	0.99	1.03	75	27	27	Carbamidomethylation; iTRAQ 4plex (K N-term); Oxidation (M); Deamidation (NQ)	44055	Cell division protein FtsA OS=Neisseria gonorrhoeae (strain NCCP11945) GN=ftsA PE=3 SV=1
662	688	D6H640	1.30	353.12	6.634E7	6.521E7	6.573E7	6.828E7	1.00	0.98	0.99	1.03	6.634E7	6.521E7	6.573E7	6.828E7	1.00	0.98	0.99	1.03	75	27	27	Carbamidomethylation; iTRAQ 4plex (K N-term); Oxidation (M); Deamidation (NQ)	44055	Cell division protein FtsA OS=Neisseria gonorrhoeae DGI2 GN=ftsA PE=3 SV=1
662	689	A0A0M3GZG4	1.30	353.12	6.634E7	6.521E7	6.573E7	6.828E7	1.00	0.98	0.99	1.03	6.634E7	6.521E7	6.573E7	6.828E7	1.00	0.98	0.99	1.03	75	27	27	Carbamidomethylation; iTRAQ 4plex (K N-term); Oxidation (M); Deamidation (NQ)	44055	Cell division protein FtsA OS=Neisseria gonorrhoeae MIA_2011_03-10 GN=ftsA PE=3 SV=1
576	1079	A0A1D3FCP1	2.03	352.93	4.282E7	4.434E7	4.543E7	4.144E7	1.00	1.04	1.06	0.97	4.282E7	4.434E7	4.543E7	4.144E7	1.00	1.04	1.06	0.97	68	38	38	Carbamidomethylation; iTRAQ 4plex (K N-term); Oxidation (M); Deamidation (NQ)	62879	Acetolactate synthase OS=Neisseria gonorrhoeae GN=ilvI PE=3 SV=1
576	1274	A0A1D3F9X5	2.03	352.93	4.282E7	4.434E7	4.543E7	4.144E7	1.00	1.04	1.06	0.97	4.282E7	4.434E7	4.543E7	4.144E7	1.00	1.04	1.06	0.97	68	38	38	Carbamidomethylation; iTRAQ 4plex (K N-term); Oxidation (M); Deamidation (NQ)	62856	Acetolactate synthase OS=Neisseria gonorrhoeae GN=ilvI PE=3 SV=1
576	1275	B4RJ12	2.03	352.93	4.282E7	4.434E7	4.543E7	4.144E7	1.00	1.04	1.06	0.97	4.282E7	4.434E7	4.543E7	4.144E7	1.00	1.04	1.06	0.97	68	38	38	Carbamidomethylation; iTRAQ 4plex (K N-term); Oxidation (M); Deamidation (NQ)	62870	Acetolactate synthase OS=Neisseria gonorrhoeae (strain NCCP11945) GN=NGK_0273 PE=3 SV=1
576	1276	A0A0M3H1G8	2.03	352.93	4.282E7	4.434E7	4.543E7	4.144E7	1.00	1.04	1.06	0.97	4.282E7	4.434E7	4.543E7	4.144E7	1.00	1.04	1.06	0.97	68	38	38	Carbamidomethylation; iTRAQ 4plex (K N-term); Oxidation (M); Deamidation (NQ)	62856	Acetolactate synthase OS=Neisseria gonorrhoeae MIA_2011_03-10 GN=M736_10160 PE=3 SV=1
576	1277	Q5F7E2	2.03	352.93	4.282E7	4.434E7	4.543E7	4.144E7	1.00	1.04	1.06	0.97	4.282E7	4.434E7	4.543E7	4.144E7	1.00	1.04	1.06	0.97	68	38	38	Carbamidomethylation; iTRAQ 4plex (K N-term); Oxidation (M); Deamidation (NQ)	62856	Acetolactate synthase OS=Neisseria gonorrhoeae (strain ATCC 700825 / FA 1090) GN=NGO_1236 PE=3 SV=1
576	1278	D6HBG7	2.03	352.93	4.282E7	4.434E7	4.543E7	4.144E7	1.00	1.04	1.06	0.97	4.282E7	4.434E7	4.543E7	4.144E7	1.00	1.04	1.06	0.97	68	38	38	Carbamidomethylation; iTRAQ 4plex (K N-term); Oxidation (M); Deamidation (NQ)	62856	Acetolactate synthase OS=Neisseria gonorrhoeae DGI2 GN=NGMG_02132 PE=3 SV=1
576	1279	A0A1D3HSX6	2.03	352.93	4.282E7	4.434E7	4.543E7	4.144E7	1.00	1.04	1.06	0.97	4.282E7	4.434E7	4.543E7	4.144E7	1.00	1.04	1.06	0.97	68	38	38	Carbamidomethylation; iTRAQ 4plex (K N-term); Oxidation (M); Deamidation (NQ)	62870	Acetolactate synthase OS=Neisseria gonorrhoeae GN=ilvI PE=3 SV=1
576	1340	A0A1D3FBW1	2.03	352.93	4.282E7	4.434E7	4.543E7	4.144E7	1.00	1.04	1.06	0.97	4.282E7	4.434E7	4.543E7	4.144E7	1.00	1.04	1.06	0.97	68	38	38	Carbamidomethylation; iTRAQ 4plex (K N-term); Oxidation (M); Deamidation (NQ)	62884	Acetolactate synthase OS=Neisseria gonorrhoeae GN=ilvI PE=3 SV=1
606	292	A0A1D3I9C9	0.83	352.47	3.79E5	2.55E5	2.527E5	2.8E5	1.00	0.67	0.67	0.74	3.79E5	2.55E5	2.527E5	2.8E5	1.00	0.67	0.67	0.74	8	31	1	iTRAQ 4plex (K N-term)	46573	Homoserine dehydrogenase OS=Neisseria gonorrhoeae GN=hom PE=3 SV=1
606	426	B4RLT7	0.83	352.47	3.79E5	2.55E5	2.527E5	2.8E5	1.00	0.67	0.67	0.74	3.79E5	2.55E5	2.527E5	2.8E5	1.00	0.67	0.67	0.74	7	31	1	iTRAQ 4plex (K N-term)	49863	Homoserine dehydrogenase OS=Neisseria gonorrhoeae (strain NCCP11945) GN=NGK_1097 PE=3 SV=1
621	241	D6H6C0	4.04	351.79	4.603E7	5.203E7	5.291E7	5.102E7	1.00	1.13	1.15	1.11	4.603E7	5.203E7	5.291E7	5.102E7	1.00	1.13	1.15	1.11	84	38	38	Carbamidomethylation; iTRAQ 4plex (K N-term); Oxidation (M); Deamidation (NQ)	57380	Lysine--tRNA ligase OS=Neisseria gonorrhoeae DGI2 GN=lysS PE=3 SV=1
621	242	A0A1D3GEH2	4.04	351.79	4.603E7	5.203E7	5.291E7	5.102E7	1.00	1.13	1.15	1.11	4.603E7	5.203E7	5.291E7	5.102E7	1.00	1.13	1.15	1.11	84	38	38	Carbamidomethylation; iTRAQ 4plex (K N-term); Oxidation (M); Deamidation (NQ)	57380	Lysine--tRNA ligase OS=Neisseria gonorrhoeae GN=lysS PE=3 SV=1
621	243	Q5F6U2	4.04	351.79	4.603E7	5.203E7	5.291E7	5.102E7	1.00	1.13	1.15	1.11	4.603E7	5.203E7	5.291E7	5.102E7	1.00	1.13	1.15	1.11	84	38	38	Carbamidomethylation; iTRAQ 4plex (K N-term); Oxidation (M); Deamidation (NQ)	57380	Lysine--tRNA ligase OS=Neisseria gonorrhoeae (strain ATCC 700825 / FA 1090) GN=lysS PE=3 SV=1
621	244	A0A0M3GUN6	4.04	351.79	4.603E7	5.203E7	5.291E7	5.102E7	1.00	1.13	1.15	1.11	4.603E7	5.203E7	5.291E7	5.102E7	1.00	1.13	1.15	1.11	84	38	38	Carbamidomethylation; iTRAQ 4plex (K N-term); Oxidation (M); Deamidation (NQ)	57380	Lysine--tRNA ligase OS=Neisseria gonorrhoeae MIA_2011_03-10 GN=lysS PE=3 SV=1
439	731	A0A1D3G3P2	2.66	351.37	2.123E5	6.316E5	7.368E5	6.241E5	1.00	2.98	3.47	2.94	2.123E5	6.316E5	7.368E5	6.241E5	1.00	2.98	3.47	2.94	1	36	1	iTRAQ 4plex (K N-term)	55722	Transcription termination/antitermination protein NusA OS=Neisseria gonorrhoeae GN=nusA PE=3 SV=1
439	765	B4RMZ2	2.66	351.37	2.123E5	6.316E5	7.368E5	6.241E5	1.00	2.98	3.47	2.94	2.123E5	6.316E5	7.368E5	6.241E5	1.00	2.98	3.47	2.94	1	36	1	iTRAQ 4plex (K N-term)	56128	Transcription termination/antitermination protein NusA OS=Neisseria gonorrhoeae (strain NCCP11945) GN=nusA PE=3 SV=1
876	1497	D6H887	2.24	351.31	2.706E7	2.777E7	2.906E7	2.988E7	1.00	1.03	1.07	1.10	2.706E7	2.777E7	2.906E7	2.988E7	1.00	1.03	1.07	1.10	55	42	42	Carbamidomethylation; iTRAQ 4plex (K N-term); Oxidation (M); Deamidation (NQ)	110800	DNA translocase ftsK 2 OS=Neisseria gonorrhoeae DGI2 GN=NGMG_01270 PE=3 SV=1
876	1515	A0A1D3ED04	2.24	351.31	2.706E7	2.777E7	2.906E7	2.988E7	1.00	1.03	1.07	1.10	2.706E7	2.777E7	2.906E7	2.988E7	1.00	1.03	1.07	1.10	55	42	42	Carbamidomethylation; iTRAQ 4plex (K N-term); Oxidation (M); Deamidation (NQ)	110812	Putative cell-division protein OS=Neisseria gonorrhoeae GN=ftsK_1 PE=3 SV=1
876	1516	B4RLE5	2.24	351.31	2.706E7	2.777E7	2.906E7	2.988E7	1.00	1.03	1.07	1.10	2.706E7	2.777E7	2.906E7	2.988E7	1.00	1.03	1.07	1.10	55	42	42	Carbamidomethylation; iTRAQ 4plex (K N-term); Oxidation (M); Deamidation (NQ)	110812	Putative cell-division protein OS=Neisseria gonorrhoeae (strain NCCP11945) GN=NGK_0955 PE=3 SV=1
876	1543	A0A1D3EC64	2.24	351.31	2.706E7	2.777E7	2.906E7	2.988E7	1.00	1.03	1.07	1.10	2.706E7	2.777E7	2.906E7	2.988E7	1.00	1.03	1.07	1.10	55	42	42	Carbamidomethylation; iTRAQ 4plex (K N-term); Oxidation (M); Deamidation (NQ)	110828	Putative cell-division protein OS=Neisseria gonorrhoeae GN=ftsK_1 PE=3 SV=1
876	1551	Q5F8D2	2.24	351.31	2.706E7	2.777E7	2.906E7	2.988E7	1.00	1.03	1.07	1.10	2.706E7	2.777E7	2.906E7	2.988E7	1.00	1.03	1.07	1.10	55	42	42	Carbamidomethylation; iTRAQ 4plex (K N-term); Oxidation (M); Deamidation (NQ)	110840	Cell division protein FtsK OS=Neisseria gonorrhoeae (strain ATCC 700825 / FA 1090) GN=NGO_0851 PE=3 SV=1
876	1552	A0A1D3E787	2.24	351.31	2.706E7	2.777E7	2.906E7	2.988E7	1.00	1.03	1.07	1.10	2.706E7	2.777E7	2.906E7	2.988E7	1.00	1.03	1.07	1.10	55	42	42	Carbamidomethylation; iTRAQ 4plex (K N-term); Oxidation (M); Deamidation (NQ)	110840	Putative cell-division protein OS=Neisseria gonorrhoeae GN=ftsK_1 PE=3 SV=1
876	1553	A0A0M3GW84	2.24	351.31	2.706E7	2.777E7	2.906E7	2.988E7	1.00	1.03	1.07	1.10	2.706E7	2.777E7	2.906E7	2.988E7	1.00	1.03	1.07	1.10	55	42	42	Carbamidomethylation; iTRAQ 4plex (K N-term); Oxidation (M); Deamidation (NQ)	110840	Cell division protein FtsK OS=Neisseria gonorrhoeae MIA_2011_03-10 GN=M736_08060 PE=3 SV=1
473	625	A0A1D3G7A0	12.11	351.12	1.144E6	3.571E5	3.208E5	3.201E5	1.00	0.31	0.28	0.28	1.144E6	3.571E5	3.208E5	3.201E5	1.00	0.31	0.28	0.28	3	36	1	iTRAQ 4plex (K N-term); Oxidation (M)	55794	Transcription termination/antitermination protein NusA OS=Neisseria gonorrhoeae GN=nusA PE=3 SV=1
473	732	Q5F798	12.11	351.12	1.144E6	3.571E5	3.208E5	3.201E5	1.00	0.31	0.28	0.28	1.144E6	3.571E5	3.208E5	3.201E5	1.00	0.31	0.28	0.28	3	36	1	iTRAQ 4plex (K N-term); Oxidation (M)	55794	Transcription termination/antitermination protein NusA OS=Neisseria gonorrhoeae (strain ATCC 700825 / FA 1090) GN=nusA PE=3 SV=2
627	3673	A0A1D3EXT2	1.21	350.67	7.385E7	7.653E7	8.011E7	7.739E7	1.00	1.04	1.08	1.05	7.385E7	7.653E7	8.011E7	7.739E7	1.00	1.04	1.08	1.05	64	27	27	Carbamidomethylation; iTRAQ 4plex (K N-term); Oxidation (M); Deamidation (NQ)	41952	S-adenosylmethionine synthase OS=Neisseria gonorrhoeae GN=metK PE=3 SV=1
627	3674	A0A0M3GXH4	1.21	350.67	7.385E7	7.653E7	8.011E7	7.739E7	1.00	1.04	1.08	1.05	7.385E7	7.653E7	8.011E7	7.739E7	1.00	1.04	1.08	1.05	64	27	27	Carbamidomethylation; iTRAQ 4plex (K N-term); Oxidation (M); Deamidation (NQ)	41935	S-adenosylmethionine synthase OS=Neisseria gonorrhoeae MIA_2011_03-10 GN=metK PE=3 SV=1
627	3675	D6HA62	1.21	350.67	7.385E7	7.653E7	8.011E7	7.739E7	1.00	1.04	1.08	1.05	7.385E7	7.653E7	8.011E7	7.739E7	1.00	1.04	1.08	1.05	64	27	27	Carbamidomethylation; iTRAQ 4plex (K N-term); Oxidation (M); Deamidation (NQ)	41952	S-adenosylmethionine synthase OS=Neisseria gonorrhoeae DGI2 GN=metK PE=3 SV=1
627	3676	A0A1D3ENX3	1.21	350.67	7.385E7	7.653E7	8.011E7	7.739E7	1.00	1.04	1.08	1.05	7.385E7	7.653E7	8.011E7	7.739E7	1.00	1.04	1.08	1.05	64	27	27	Carbamidomethylation; iTRAQ 4plex (K N-term); Oxidation (M); Deamidation (NQ)	41935	S-adenosylmethionine synthase OS=Neisseria gonorrhoeae GN=metK PE=3 SV=1
627	3677	B4RQ36	1.21	350.67	7.385E7	7.653E7	8.011E7	7.739E7	1.00	1.04	1.08	1.05	7.385E7	7.653E7	8.011E7	7.739E7	1.00	1.04	1.08	1.05	64	27	27	Carbamidomethylation; iTRAQ 4plex (K N-term); Oxidation (M); Deamidation (NQ)	41952	S-adenosylmethionine synthase OS=Neisseria gonorrhoeae (strain NCCP11945) GN=metK PE=3 SV=1
295	942	A0A1D3F4B5	10.05	350.65	6.817E5	9.307E5	9.461E5	9.473E5	1.00	1.37	1.39	1.39	6.817E5	9.307E5	9.461E5	9.473E5	1.00	1.37	1.39	1.39	7	41	1	iTRAQ 4plex (K N-term); Deamidation (NQ)	61825	Dihydrolipoyl dehydrogenase OS=Neisseria gonorrhoeae GN=lpdA PE=3 SV=1
295	943	B4RMK2	10.05	350.65	6.817E5	9.307E5	9.461E5	9.473E5	1.00	1.37	1.39	1.39	6.817E5	9.307E5	9.461E5	9.473E5	1.00	1.37	1.39	1.39	7	41	1	iTRAQ 4plex (K N-term); Deamidation (NQ)	61825	Dihydrolipoyl dehydrogenase OS=Neisseria gonorrhoeae (strain NCCP11945) GN=NGK_1362 PE=3 SV=1
221	7809	A0A1D3EQW6	1.71	350.32	3.645E8	3.68E8	3.625E8	3.472E8	1.00	1.01	0.99	0.95	3.645E8	3.68E8	3.625E8	3.472E8	1.00	1.01	0.99	0.95	92	23	23	iTRAQ 4plex (K N-term); Oxidation (M); Deamidation (NQ)	12564	50S ribosomal protein L7/L12 OS=Neisseria gonorrhoeae GN=rplL PE=3 SV=1
221	7810	Q5F5R4	1.71	350.32	3.645E8	3.68E8	3.625E8	3.472E8	1.00	1.01	0.99	0.95	3.645E8	3.68E8	3.625E8	3.472E8	1.00	1.01	0.99	0.95	92	23	23	iTRAQ 4plex (K N-term); Oxidation (M); Deamidation (NQ)	12564	50S ribosomal protein L7/L12 OS=Neisseria gonorrhoeae (strain ATCC 700825 / FA 1090) GN=rplL PE=3 SV=1
221	7811	D6H514	1.71	350.32	3.645E8	3.68E8	3.625E8	3.472E8	1.00	1.01	0.99	0.95	3.645E8	3.68E8	3.625E8	3.472E8	1.00	1.01	0.99	0.95	92	23	23	iTRAQ 4plex (K N-term); Oxidation (M); Deamidation (NQ)	12564	50S ribosomal protein L7/L12 OS=Neisseria gonorrhoeae DGI2 GN=rplL PE=3 SV=1
221	7812	B4RQW1	1.71	350.32	3.645E8	3.68E8	3.625E8	3.472E8	1.00	1.01	0.99	0.95	3.645E8	3.68E8	3.625E8	3.472E8	1.00	1.01	0.99	0.95	92	23	23	iTRAQ 4plex (K N-term); Oxidation (M); Deamidation (NQ)	12564	50S ribosomal protein L7/L12 OS=Neisseria gonorrhoeae (strain NCCP11945) GN=rplL PE=3 SV=1
599	876	A0A1D3FUL3	2.30	350.32	3.974E5	1.508E5	1.534E5	1.307E5	1.00	0.38	0.39	0.33	3.974E5	1.508E5	1.534E5	1.307E5	1.00	0.38	0.39	0.33	3	38	1	iTRAQ 4plex (K N-term)	63390	Quinone-dependent D-lactate dehydrogenase OS=Neisseria gonorrhoeae GN=dld PE=3 SV=1
599	877	Q5F898	2.30	350.32	3.974E5	1.508E5	1.534E5	1.307E5	1.00	0.38	0.39	0.33	3.974E5	1.508E5	1.534E5	1.307E5	1.00	0.38	0.39	0.33	3	38	1	iTRAQ 4plex (K N-term)	63390	Quinone-dependent D-lactate dehydrogenase OS=Neisseria gonorrhoeae (strain ATCC 700825 / FA 1090) GN=dld PE=3 SV=1
749	215	A0A1D3E5G3	2.43	349.82	8.862E5	3.231E5	2.838E5	2.665E5	1.00	0.36	0.32	0.30	8.862E5	3.231E5	2.838E5	2.665E5	1.00	0.36	0.32	0.30	4	31	1	iTRAQ 4plex (K N-term)	41764	ATP phosphoribosyltransferase regulatory subunit OS=Neisseria gonorrhoeae GN=hisZ PE=3 SV=1
127	2223	A0A068AVD2	3.34	349.41	5.195E5	1.398E5	1.237E5	1.13E5	1.00	0.27	0.24	0.22	5.195E5	1.398E5	1.237E5	1.13E5	1.00	0.27	0.24	0.22	5	53	1	iTRAQ 4plex (K N-term); Deamidation (NQ)	35716	Porin (Fragment) OS=Neisseria gonorrhoeae GN=porB PE=3 SV=1
349	2911	Q5F6V3	200.00	348.55	3.31E8	1.029E8	8.878E7	1.151E8	1.00	0.31	0.27	0.35	3.31E8	1.029E8	8.878E7	1.151E8	1.00	0.31	0.27	0.35	75	37	37	Carbamidomethylation; iTRAQ 4plex (K N-term); Oxidation (M); Deamidation (NQ)	36349	Ethanol-active dehydrogenase/acetaldehyde-active reductase OS=Neisseria gonorrhoeae (strain ATCC 700825 / FA 1090) GN=adhP PE=3 SV=2
349	2912	A0A1D3H9B0	200.00	348.55	3.31E8	1.029E8	8.878E7	1.151E8	1.00	0.31	0.27	0.35	3.31E8	1.029E8	8.878E7	1.151E8	1.00	0.31	0.27	0.35	74	37	37	Carbamidomethylation; iTRAQ 4plex (K N-term); Oxidation (M); Deamidation (NQ)	36608	Alcohol dehydrogenase OS=Neisseria gonorrhoeae GN=adhA PE=3 SV=1
349	2913	A0A1D3J5E1	200.00	348.55	3.31E8	1.029E8	8.878E7	1.151E8	1.00	0.31	0.27	0.35	3.31E8	1.029E8	8.878E7	1.151E8	1.00	0.31	0.27	0.35	74	37	37	Carbamidomethylation; iTRAQ 4plex (K N-term); Oxidation (M); Deamidation (NQ)	36550	Alcohol dehydrogenase OS=Neisseria gonorrhoeae GN=adhA PE=3 SV=1
622	1192	A0A1D3H5F3	8.49	348.25	5.034E7	6.204E7	6.38E7	5.93E7	1.00	1.23	1.27	1.18	5.034E7	6.204E7	6.38E7	5.93E7	1.00	1.23	1.27	1.18	66	34	33	iTRAQ 4plex (K N-term); Oxidation (M); Deamidation (NQ)	60835	Putative ABC-transporter OS=Neisseria gonorrhoeae GN=yheS_2 PE=4 SV=1
622	1193	A0A0M3GVD5	8.49	348.25	5.034E7	6.204E7	6.38E7	5.93E7	1.00	1.23	1.27	1.18	5.034E7	6.204E7	6.38E7	5.93E7	1.00	1.23	1.27	1.18	66	34	33	iTRAQ 4plex (K N-term); Oxidation (M); Deamidation (NQ)	60807	Heme ABC transporter ATP-binding protein OS=Neisseria gonorrhoeae MIA_2011_03-10 GN=M736_07235 PE=4 SV=1
622	1194	A0A1D3J3P2	8.49	348.25	5.034E7	6.204E7	6.38E7	5.93E7	1.00	1.23	1.27	1.18	5.034E7	6.204E7	6.38E7	5.93E7	1.00	1.23	1.27	1.18	66	34	33	iTRAQ 4plex (K N-term); Oxidation (M); Deamidation (NQ)	60807	Putative ABC-transporter OS=Neisseria gonorrhoeae GN=yheS_1 PE=4 SV=1
622	1195	Q5F8K8	8.49	348.25	5.034E7	6.204E7	6.38E7	5.93E7	1.00	1.23	1.27	1.18	5.034E7	6.204E7	6.38E7	5.93E7	1.00	1.23	1.27	1.18	66	34	33	iTRAQ 4plex (K N-term); Oxidation (M); Deamidation (NQ)	60807	ABC transporter ATP-binding protein OS=Neisseria gonorrhoeae (strain ATCC 700825 / FA 1090) GN=NGO_0764 PE=4 SV=1
763	231	A0A1D3EID4	1.36	348.07	6.05E4	1.123E5	1.163E5	1.067E5	1.00	1.86	1.92	1.76	6.05E4	1.123E5	1.163E5	1.067E5	1.00	1.86	1.92	1.76	3	31	1	iTRAQ 4plex (K N-term)	41790	ATP phosphoribosyltransferase regulatory subunit OS=Neisseria gonorrhoeae GN=hisZ PE=3 SV=1
763	232	Q5F9J6	1.36	348.07	6.05E4	1.123E5	1.163E5	1.067E5	1.00	1.86	1.92	1.76	6.05E4	1.123E5	1.163E5	1.067E5	1.00	1.86	1.92	1.76	3	31	1	iTRAQ 4plex (K N-term)	41790	ATP phosphoribosyltransferase regulatory subunit OS=Neisseria gonorrhoeae (strain ATCC 700825 / FA 1090) GN=hisZ PE=3 SV=1
243	5119	Q5G2L1	0.50	347.98	1.343E5	1.382E5	1.223E5	1.263E5	1.00	1.03	0.91	0.94	1.343E5	1.382E5	1.223E5	1.263E5	1.00	1.03	0.91	0.94	13	44	1	iTRAQ 4plex (K N-term); Deamidation (NQ)	19535	Porin (Fragment) OS=Neisseria gonorrhoeae GN=porB PE=4 SV=1
759	4429	B4RLD4	12.77	347.50	2.173E7	2.863E7	2.895E7	2.985E7	1.00	1.32	1.33	1.37	2.173E7	2.863E7	2.895E7	2.985E7	1.00	1.32	1.33	1.37	70	21	21	Carbamidomethylation; iTRAQ 4plex (K N-term); Oxidation (M); Deamidation (NQ)	35474	Fructose-1 6-bisphosphatase class 1 OS=Neisseria gonorrhoeae (strain NCCP11945) GN=fbp PE=3 SV=2
759	4430	Q5F8C3	12.77	347.50	2.173E7	2.863E7	2.895E7	2.985E7	1.00	1.32	1.33	1.37	2.173E7	2.863E7	2.895E7	2.985E7	1.00	1.32	1.33	1.37	70	21	21	Carbamidomethylation; iTRAQ 4plex (K N-term); Oxidation (M); Deamidation (NQ)	35474	Fructose-1 6-bisphosphatase class 1 OS=Neisseria gonorrhoeae (strain ATCC 700825 / FA 1090) GN=fbp PE=3 SV=1
759	4431	A0A222R1R1	12.77	347.50	2.173E7	2.863E7	2.895E7	2.985E7	1.00	1.32	1.33	1.37	2.173E7	2.863E7	2.895E7	2.985E7	1.00	1.32	1.33	1.37	70	21	21	Carbamidomethylation; iTRAQ 4plex (K N-term); Oxidation (M); Deamidation (NQ)	35474	Fructose-1 6-bisphosphatase class 1 OS=Neisseria gonorrhoeae GN=fbp PE=3 SV=1
759	4432	A0A1D3H3W5	12.77	347.50	2.173E7	2.863E7	2.895E7	2.985E7	1.00	1.32	1.33	1.37	2.173E7	2.863E7	2.895E7	2.985E7	1.00	1.32	1.33	1.37	58	21	21	Carbamidomethylation; iTRAQ 4plex (K N-term); Oxidation (M); Deamidation (NQ)	43071	Fructose-1 6-bisphosphatase class 1 OS=Neisseria gonorrhoeae GN=fbp PE=3 SV=1
759	4438	D6H897	12.77	347.50	2.173E7	2.863E7	2.895E7	2.985E7	1.00	1.32	1.33	1.37	2.173E7	2.863E7	2.895E7	2.985E7	1.00	1.32	1.33	1.37	67	21	21	Carbamidomethylation; iTRAQ 4plex (K N-term); Oxidation (M); Deamidation (NQ)	37397	Fructose-1 6-bisphosphatase class 1 OS=Neisseria gonorrhoeae DGI2 GN=fbp PE=3 SV=1
759	4439	A0A0M3GU80	12.77	347.50	2.173E7	2.863E7	2.895E7	2.985E7	1.00	1.32	1.33	1.37	2.173E7	2.863E7	2.895E7	2.985E7	1.00	1.32	1.33	1.37	58	21	21	Carbamidomethylation; iTRAQ 4plex (K N-term); Oxidation (M); Deamidation (NQ)	43039	Fructose-1 6-bisphosphatase class 1 OS=Neisseria gonorrhoeae MIA_2011_03-10 GN=fbp PE=3 SV=1
759	4440	A0A1D3H3C5	12.77	347.50	2.173E7	2.863E7	2.895E7	2.985E7	1.00	1.32	1.33	1.37	2.173E7	2.863E7	2.895E7	2.985E7	1.00	1.32	1.33	1.37	58	21	21	Carbamidomethylation; iTRAQ 4plex (K N-term); Oxidation (M); Deamidation (NQ)	43098	Fructose-1 6-bisphosphatase class 1 OS=Neisseria gonorrhoeae GN=fbp PE=3 SV=1
759	4441	A0A1D3I650	12.77	347.50	2.173E7	2.863E7	2.895E7	2.985E7	1.00	1.32	1.33	1.37	2.173E7	2.863E7	2.895E7	2.985E7	1.00	1.32	1.33	1.37	58	21	21	Carbamidomethylation; iTRAQ 4plex (K N-term); Oxidation (M); Deamidation (NQ)	43039	Fructose-1 6-bisphosphatase class 1 OS=Neisseria gonorrhoeae GN=fbp PE=3 SV=1
759	4456	A0A1D3E718	12.77	347.50	2.173E7	2.863E7	2.895E7	2.985E7	1.00	1.32	1.33	1.37	2.173E7	2.863E7	2.895E7	2.985E7	1.00	1.32	1.33	1.37	58	21	21	Carbamidomethylation; iTRAQ 4plex (K N-term); Oxidation (M); Deamidation (NQ)	43011	Fructose-1 6-bisphosphatase class 1 OS=Neisseria gonorrhoeae GN=fbp PE=3 SV=1
827	1973	Q5F6Y6	24.51	347.18	3.235E7	2.101E7	2.008E7	2.066E7	1.00	0.65	0.62	0.64	3.235E7	2.101E7	2.008E7	2.066E7	1.00	0.65	0.62	0.64	77	26	25	Carbamidomethylation; iTRAQ 4plex (K N-term); Oxidation (M); Deamidation (NQ)	39637	Aminomethyltransferase OS=Neisseria gonorrhoeae (strain ATCC 700825 / FA 1090) GN=gcvT PE=3 SV=1
827	1974	A0A0M3GTN4	24.51	347.18	3.235E7	2.101E7	2.008E7	2.066E7	1.00	0.65	0.62	0.64	3.235E7	2.101E7	2.008E7	2.066E7	1.00	0.65	0.62	0.64	77	26	25	Carbamidomethylation; iTRAQ 4plex (K N-term); Oxidation (M); Deamidation (NQ)	39637	Aminomethyltransferase OS=Neisseria gonorrhoeae MIA_2011_03-10 GN=gcvT PE=3 SV=1
827	1975	D6H6H0	24.51	347.18	3.235E7	2.101E7	2.008E7	2.066E7	1.00	0.65	0.62	0.64	3.235E7	2.101E7	2.008E7	2.066E7	1.00	0.65	0.62	0.64	77	26	25	Carbamidomethylation; iTRAQ 4plex (K N-term); Oxidation (M); Deamidation (NQ)	39637	Aminomethyltransferase OS=Neisseria gonorrhoeae DGI2 GN=gcvT PE=3 SV=1
827	1976	A0A1D3IDL5	24.51	347.18	3.235E7	2.101E7	2.008E7	2.066E7	1.00	0.65	0.62	0.64	3.235E7	2.101E7	2.008E7	2.066E7	1.00	0.65	0.62	0.64	77	26	25	Carbamidomethylation; iTRAQ 4plex (K N-term); Oxidation (M); Deamidation (NQ)	39637	Aminomethyltransferase OS=Neisseria gonorrhoeae GN=gcvT PE=3 SV=1
819	1872	A0A0M3GY33	113.25	346.84	1.111E7	3.239E7	3.226E7	3.428E7	1.00	2.91	2.90	3.08	1.111E7	3.239E7	3.226E7	3.428E7	1.00	2.91	2.90	3.08	89	29	29	Carbamidomethylation; iTRAQ 4plex (K N-term); Oxidation (M); Deamidation (NQ)	33569	Peptide transporter OS=Neisseria gonorrhoeae MIA_2011_03-10 GN=M736_02680 PE=3 SV=1
819	1873	D5K9J0	113.25	346.84	1.111E7	3.239E7	3.226E7	3.428E7	1.00	2.91	2.90	3.08	1.111E7	3.239E7	3.226E7	3.428E7	1.00	2.91	2.90	3.08	89	29	29	Carbamidomethylation; iTRAQ 4plex (K N-term); Oxidation (M); Deamidation (NQ)	33569	ParB OS=Neisseria gonorrhoeae PE=3 SV=1
734	2830	D6HBI6	1.51	346.49	4.593E7	4.638E7	4.654E7	4.401E7	1.00	1.01	1.01	0.96	4.593E7	4.638E7	4.654E7	4.401E7	1.00	1.01	1.01	0.96	65	29	29	Carbamidomethylation; iTRAQ 4plex (K N-term); Oxidation (M); Deamidation (NQ)	41983	Putrescine-binding periplasmic protein OS=Neisseria gonorrhoeae DGI2 GN=NGMG_02150 PE=3 SV=1
734	2831	A0A1D3HT74	1.51	346.49	4.593E7	4.638E7	4.654E7	4.401E7	1.00	1.01	1.01	0.96	4.593E7	4.638E7	4.654E7	4.401E7	1.00	1.01	1.01	0.96	65	29	29	Carbamidomethylation; iTRAQ 4plex (K N-term); Oxidation (M); Deamidation (NQ)	41983	Putrescine-binding periplasmic protein OS=Neisseria gonorrhoeae GN=potF_1 PE=3 SV=1
734	2832	B4RIZ2	1.51	346.49	4.593E7	4.638E7	4.654E7	4.401E7	1.00	1.01	1.01	0.96	4.593E7	4.638E7	4.654E7	4.401E7	1.00	1.01	1.01	0.96	65	29	29	Carbamidomethylation; iTRAQ 4plex (K N-term); Oxidation (M); Deamidation (NQ)	41983	Putrescine-binding periplasmic protein OS=Neisseria gonorrhoeae (strain NCCP11945) GN=NGK_0253 PE=3 SV=1
734	2836	Q5F7C5	1.51	346.49	4.593E7	4.638E7	4.654E7	4.401E7	1.00	1.01	1.01	0.96	4.593E7	4.638E7	4.654E7	4.401E7	1.00	1.01	1.01	0.96	65	29	29	Carbamidomethylation; iTRAQ 4plex (K N-term); Oxidation (M); Deamidation (NQ)	42544	Putrescine-binding periplasmic protein OS=Neisseria gonorrhoeae (strain ATCC 700825 / FA 1090) GN=NGO_1253 PE=3 SV=2
734	2929	A0A0M3H038	1.51	346.49	4.593E7	4.638E7	4.654E7	4.401E7	1.00	1.01	1.01	0.96	4.593E7	4.638E7	4.654E7	4.401E7	1.00	1.01	1.01	0.96	65	29	29	Carbamidomethylation; iTRAQ 4plex (K N-term); Oxidation (M); Deamidation (NQ)	42011	Putrescine-binding periplasmic protein OS=Neisseria gonorrhoeae MIA_2011_03-10 GN=M736_11710 PE=3 SV=1
782	1301	A0A1D3EMN2	1.17	346.16	2.153E5	1.255E5	1.091E5	1.166E5	1.00	0.58	0.51	0.54	2.153E5	1.255E5	1.091E5	1.166E5	1.00	0.58	0.51	0.54	2	41	1	iTRAQ 4plex (K N-term); Deamidation (NQ)	66024	Putative metallopeptidase OS=Neisseria gonorrhoeae GN=WHOW_00557 PE=4 SV=1
782	1302	A0A0M3GVU3	1.17	346.16	2.153E5	1.255E5	1.091E5	1.166E5	1.00	0.58	0.51	0.54	2.153E5	1.255E5	1.091E5	1.166E5	1.00	0.58	0.51	0.54	2	41	1	iTRAQ 4plex (K N-term); Deamidation (NQ)	65996	Uncharacterized protein OS=Neisseria gonorrhoeae MIA_2011_03-10 GN=M736_06345 PE=4 SV=1
407	1945	A0A1D3HIX3	8.22	345.82	3.335E8	2.732E8	2.894E8	3.002E8	1.00	0.82	0.87	0.90	3.335E8	2.732E8	2.894E8	3.002E8	1.00	0.82	0.87	0.90	84	40	40	Carbamidomethylation; iTRAQ 4plex (K N-term); Oxidation (M); Deamidation (NQ); Acetylation (N-term)	31528	Peptidylprolyl isomerase OS=Neisseria gonorrhoeae GN=cbf2 PE=4 SV=1
407	1946	D6H5N5	8.22	345.82	3.335E8	2.732E8	2.894E8	3.002E8	1.00	0.82	0.87	0.90	3.335E8	2.732E8	2.894E8	3.002E8	1.00	0.82	0.87	0.90	84	40	40	Carbamidomethylation; iTRAQ 4plex (K N-term); Oxidation (M); Deamidation (NQ); Acetylation (N-term)	31528	Peptidylprolyl isomerase OS=Neisseria gonorrhoeae DGI2 GN=NGMG_02208 PE=4 SV=1
407	1947	Q5F6A4	8.22	345.82	3.335E8	2.732E8	2.894E8	3.002E8	1.00	0.82	0.87	0.90	3.335E8	2.732E8	2.894E8	3.002E8	1.00	0.82	0.87	0.90	84	40	40	Carbamidomethylation; iTRAQ 4plex (K N-term); Oxidation (M); Deamidation (NQ); Acetylation (N-term)	31528	Peptidylprolyl isomerase OS=Neisseria gonorrhoeae (strain ATCC 700825 / FA 1090) GN=NGO_1656 PE=4 SV=1
407	1948	B4RNL7	8.22	345.82	3.335E8	2.732E8	2.894E8	3.002E8	1.00	0.82	0.87	0.90	3.335E8	2.732E8	2.894E8	3.002E8	1.00	0.82	0.87	0.90	84	40	40	Carbamidomethylation; iTRAQ 4plex (K N-term); Oxidation (M); Deamidation (NQ); Acetylation (N-term)	31528	Peptidylprolyl isomerase OS=Neisseria gonorrhoeae (strain NCCP11945) GN=NGK_2041 PE=4 SV=1
407	1949	A0A0M3GX55	8.22	345.82	3.335E8	2.732E8	2.894E8	3.002E8	1.00	0.82	0.87	0.90	3.335E8	2.732E8	2.894E8	3.002E8	1.00	0.82	0.87	0.90	84	40	40	Carbamidomethylation; iTRAQ 4plex (K N-term); Oxidation (M); Deamidation (NQ); Acetylation (N-term)	31528	Peptidylprolyl isomerase OS=Neisseria gonorrhoeae MIA_2011_03-10 GN=M736_03175 PE=4 SV=1
438	122	Q5F6E9	6.12	345.63	7.918E4	6.456E5	7.264E5	7.591E5	1.00	8.15	9.17	9.59	7.918E4	6.456E5	7.264E5	7.591E5	1.00	8.15	9.17	9.59	3	33	1	iTRAQ 4plex (K N-term)	37502	Transaldolase OS=Neisseria gonorrhoeae (strain ATCC 700825 / FA 1090) GN=tal PE=1 SV=1
438	123	A0A1D3FXY0	6.12	345.63	7.918E4	6.456E5	7.264E5	7.591E5	1.00	8.15	9.17	9.59	7.918E4	6.456E5	7.264E5	7.591E5	1.00	8.15	9.17	9.59	3	33	1	iTRAQ 4plex (K N-term)	37502	Transaldolase OS=Neisseria gonorrhoeae GN=tal PE=3 SV=1
426	4772	D6HBA4	6.99	345.38	1.492E8	1.782E8	1.77E8	1.892E8	1.00	1.19	1.19	1.27	1.492E8	1.782E8	1.77E8	1.892E8	1.00	1.19	1.19	1.27	96	27	27	iTRAQ 4plex (K N-term); Oxidation (M); Deamidation (NQ)	18880	Peptidyl-prolyl cis-trans isomerase OS=Neisseria gonorrhoeae DGI2 GN=NGMG_00095 PE=3 SV=1
426	4773	A0A0M3GWW2	6.99	345.38	1.492E8	1.782E8	1.77E8	1.892E8	1.00	1.19	1.19	1.27	1.492E8	1.782E8	1.77E8	1.892E8	1.00	1.19	1.19	1.27	96	27	27	iTRAQ 4plex (K N-term); Oxidation (M); Deamidation (NQ)	18880	Peptidyl-prolyl cis-trans isomerase OS=Neisseria gonorrhoeae MIA_2011_03-10 GN=M736_03590 PE=3 SV=1
426	4774	A0A1D3E799	6.99	345.38	1.492E8	1.782E8	1.77E8	1.892E8	1.00	1.19	1.19	1.27	1.492E8	1.782E8	1.77E8	1.892E8	1.00	1.19	1.19	1.27	96	27	27	iTRAQ 4plex (K N-term); Oxidation (M); Deamidation (NQ)	18880	Peptidyl-prolyl cis-trans isomerase OS=Neisseria gonorrhoeae GN=ppiB PE=3 SV=1
426	4775	B4RK74	6.99	345.38	1.492E8	1.782E8	1.77E8	1.892E8	1.00	1.19	1.19	1.27	1.492E8	1.782E8	1.77E8	1.892E8	1.00	1.19	1.19	1.27	96	27	27	iTRAQ 4plex (K N-term); Oxidation (M); Deamidation (NQ)	18880	Peptidyl-prolyl cis-trans isomerase OS=Neisseria gonorrhoeae (strain NCCP11945) GN=NGK_0534 PE=3 SV=1
426	4776	Q5F9L7	6.99	345.38	1.492E8	1.782E8	1.77E8	1.892E8	1.00	1.19	1.19	1.27	1.492E8	1.782E8	1.77E8	1.892E8	1.00	1.19	1.19	1.27	96	27	27	iTRAQ 4plex (K N-term); Oxidation (M); Deamidation (NQ)	18880	Peptidyl-prolyl cis-trans isomerase OS=Neisseria gonorrhoeae (strain ATCC 700825 / FA 1090) GN=NGO_0376 PE=3 SV=1
865	1664	A0A1D3H732	9.70	345.26	2.363E7	1.839E7	1.821E7	1.648E7	1.00	0.78	0.77	0.70	2.363E7	1.839E7	1.821E7	1.648E7	1.00	0.78	0.77	0.70	48	49	49	Carbamidomethylation; iTRAQ 4plex (K N-term); Oxidation (M); Deamidation (NQ)	141798	Putative oxidoreductase OS=Neisseria gonorrhoeae GN=WHOF_01022 PE=4 SV=1
865	1665	A0A1D3H4C5	9.70	345.26	2.363E7	1.839E7	1.821E7	1.648E7	1.00	0.78	0.77	0.70	2.363E7	1.839E7	1.821E7	1.648E7	1.00	0.78	0.77	0.70	48	49	49	Carbamidomethylation; iTRAQ 4plex (K N-term); Oxidation (M); Deamidation (NQ)	141826	Putative oxidoreductase OS=Neisseria gonorrhoeae GN=WHOL_01178 PE=4 SV=1
865	1699	B4RLA2	9.70	345.26	2.363E7	1.839E7	1.821E7	1.648E7	1.00	0.78	0.77	0.70	2.363E7	1.839E7	1.821E7	1.648E7	1.00	0.78	0.77	0.70	47	49	49	Carbamidomethylation; iTRAQ 4plex (K N-term); Oxidation (M); Deamidation (NQ)	144986	Putative oxidoreductase OS=Neisseria gonorrhoeae (strain NCCP11945) GN=NGK_0912 PE=4 SV=1
705	960	A0A1D3FWF6	9.20	345.10	1.067E6	1.408E6	1.431E6	1.393E6	1.00	1.32	1.34	1.31	1.067E6	1.408E6	1.431E6	1.393E6	1.00	1.32	1.34	1.31	6	34	1	iTRAQ 4plex (K N-term); Deamidation (NQ)	56761	Peptidyl-prolyl cis-trans isomerase OS=Neisseria gonorrhoeae GN=ppiD PE=4 SV=1
705	961	D6H7U0	9.20	345.10	1.067E6	1.408E6	1.431E6	1.393E6	1.00	1.32	1.34	1.31	1.067E6	1.408E6	1.431E6	1.393E6	1.00	1.32	1.34	1.31	6	34	1	iTRAQ 4plex (K N-term); Deamidation (NQ)	56742	Uncharacterized protein OS=Neisseria gonorrhoeae DGI2 GN=NGMG_01123 PE=4 SV=1
705	962	A0A1D3H8T1	9.20	345.10	1.067E6	1.408E6	1.431E6	1.393E6	1.00	1.32	1.34	1.31	1.067E6	1.408E6	1.431E6	1.393E6	1.00	1.32	1.34	1.31	6	34	1	iTRAQ 4plex (K N-term); Deamidation (NQ)	56742	Peptidyl-prolyl cis-trans isomerase OS=Neisseria gonorrhoeae GN=ppiD PE=4 SV=1
705	963	A0A0M3GWR9	9.20	345.10	1.067E6	1.408E6	1.431E6	1.393E6	1.00	1.32	1.34	1.31	1.067E6	1.408E6	1.431E6	1.393E6	1.00	1.32	1.34	1.31	6	34	1	iTRAQ 4plex (K N-term); Deamidation (NQ)	56742	Peptidylprolyl isomerase OS=Neisseria gonorrhoeae MIA_2011_03-10 GN=M736_07245 PE=4 SV=1
705	965	B4RLV2	9.20	345.10	1.067E6	1.408E6	1.431E6	1.393E6	1.00	1.32	1.34	1.31	1.067E6	1.408E6	1.431E6	1.393E6	1.00	1.32	1.34	1.31	6	34	1	iTRAQ 4plex (K N-term); Deamidation (NQ)	56742	Putative peptidyl-prolyl cis-trans isomerase OS=Neisseria gonorrhoeae (strain NCCP11945) GN=NGK_1112 PE=4 SV=1
433	86	A0A0M3GZE1	5.79	344.95	1.736E7	2.422E6	1.998E6	1.928E6	1.00	0.14	0.12	0.11	1.736E7	2.422E6	1.998E6	1.928E6	1.00	0.14	0.12	0.11	4	33	1	iTRAQ 4plex (K N-term)	37459	Transaldolase OS=Neisseria gonorrhoeae MIA_2011_03-10 GN=tal PE=3 SV=1
433	87	A0A1D3J8W0	5.79	344.95	1.736E7	2.422E6	1.998E6	1.928E6	1.00	0.14	0.12	0.11	1.736E7	2.422E6	1.998E6	1.928E6	1.00	0.14	0.12	0.11	4	33	1	iTRAQ 4plex (K N-term)	37459	Transaldolase OS=Neisseria gonorrhoeae GN=tal PE=3 SV=1
433	88	B4RJ66	5.79	344.95	1.736E7	2.422E6	1.998E6	1.928E6	1.00	0.14	0.12	0.11	1.736E7	2.422E6	1.998E6	1.928E6	1.00	0.14	0.12	0.11	4	33	1	iTRAQ 4plex (K N-term)	37459	Transaldolase OS=Neisseria gonorrhoeae (strain NCCP11945) GN=tal PE=3 SV=1
433	89	D6H5W0	5.79	344.95	1.736E7	2.422E6	1.998E6	1.928E6	1.00	0.14	0.12	0.11	1.736E7	2.422E6	1.998E6	1.928E6	1.00	0.14	0.12	0.11	4	33	1	iTRAQ 4plex (K N-term)	37459	Transaldolase OS=Neisseria gonorrhoeae DGI2 GN=tal PE=3 SV=1
785	2509	Q5FA28	28.71	344.12	3.612E6	5.559E5	3.944E5	3.33E5	1.00	0.15	0.11	0.09	3.612E6	5.559E5	3.944E5	3.33E5	1.00	0.15	0.11	0.09	9	28	2	Carbamidomethylation; iTRAQ 4plex (K N-term)	41182	Putrescine-binding periplasmic protein OS=Neisseria gonorrhoeae (strain ATCC 700825 / FA 1090) GN=NGO_0206 PE=3 SV=1
785	2510	A0A1D3HU19	28.71	344.12	3.612E6	5.559E5	3.944E5	3.33E5	1.00	0.15	0.11	0.09	3.612E6	5.559E5	3.944E5	3.33E5	1.00	0.15	0.11	0.09	9	28	2	Carbamidomethylation; iTRAQ 4plex (K N-term)	41182	Putrescine-binding periplasmic protein OS=Neisseria gonorrhoeae GN=potF_2 PE=3 SV=1
785	2513	A0A1D3FDV3	28.71	344.12	3.612E6	5.559E5	3.944E5	3.33E5	1.00	0.15	0.11	0.09	3.612E6	5.559E5	3.944E5	3.33E5	1.00	0.15	0.11	0.09	9	28	2	Carbamidomethylation; iTRAQ 4plex (K N-term)	41253	Putrescine-binding periplasmic protein OS=Neisseria gonorrhoeae GN=potF_2 PE=3 SV=1
785	2543	B4RJM8	28.71	344.12	3.612E6	5.559E5	3.944E5	3.33E5	1.00	0.15	0.11	0.09	3.612E6	5.559E5	3.944E5	3.33E5	1.00	0.15	0.11	0.09	9	28	2	Carbamidomethylation; iTRAQ 4plex (K N-term)	43576	Putrescine-binding periplasmic protein OS=Neisseria gonorrhoeae (strain NCCP11945) GN=NGK_0338 PE=3 SV=1
785	2544	D6HAJ5	28.71	344.12	3.612E6	5.559E5	3.944E5	3.33E5	1.00	0.15	0.11	0.09	3.612E6	5.559E5	3.944E5	3.33E5	1.00	0.15	0.11	0.09	9	28	2	Carbamidomethylation; iTRAQ 4plex (K N-term)	43576	Putrescine-binding periplasmic protein OS=Neisseria gonorrhoeae DGI2 GN=NGMG_00278 PE=3 SV=1
785	2545	A0A0M3GUX0	28.71	344.12	3.612E6	5.559E5	3.944E5	3.33E5	1.00	0.15	0.11	0.09	3.612E6	5.559E5	3.944E5	3.33E5	1.00	0.15	0.11	0.09	9	28	2	Carbamidomethylation; iTRAQ 4plex (K N-term)	43576	Putrescine-binding periplasmic protein OS=Neisseria gonorrhoeae MIA_2011_03-10 GN=M736_00405 PE=3 SV=1
950	1771	A0A1D3ES80	1.09	343.95	8.031E6	8.413E6	8.602E6	8.263E6	1.00	1.05	1.07	1.03	8.031E6	8.413E6	8.602E6	8.263E6	1.00	1.05	1.07	1.03	29	47	33	Carbamidomethylation; iTRAQ 4plex (K N-term); Deamidation (NQ)	152474	ATP dependent DNA helicase OS=Neisseria gonorrhoeae GN=pmbA_1 PE=4 SV=1
307	941	Q5F942	33.75	343.88	2.049E7	2.196E6	1.243E6	1.119E6	1.00	0.11	0.06	0.05	2.049E7	2.196E6	1.243E6	1.119E6	1.00	0.11	0.06	0.05	2	40	1	iTRAQ 4plex (K N-term); Oxidation (M)	61794	Dihydrolipoyl dehydrogenase OS=Neisseria gonorrhoeae (strain ATCC 700825 / FA 1090) GN=NGO_0562 PE=3 SV=1
698	5297	B4RJH9	25.14	343.78	4.115E7	6.204E7	6.761E7	7.268E7	1.00	1.51	1.64	1.77	4.115E7	6.204E7	6.761E7	7.268E7	1.00	1.51	1.64	1.77	62	26	26	Carbamidomethylation; iTRAQ 4plex (K N-term); Oxidation (M); Deamidation (NQ)	31972	Malonyl CoA-acyl carrier protein transacylase OS=Neisseria gonorrhoeae (strain NCCP11945) GN=NGK_2645 PE=3 SV=1
698	5298	A0A1D3EGU3	25.14	343.78	4.115E7	6.204E7	6.761E7	7.268E7	1.00	1.51	1.64	1.77	4.115E7	6.204E7	6.761E7	7.268E7	1.00	1.51	1.64	1.77	62	26	26	Carbamidomethylation; iTRAQ 4plex (K N-term); Oxidation (M); Deamidation (NQ)	31942	Malonyl CoA-acyl carrier protein transacylase OS=Neisseria gonorrhoeae GN=fabD PE=3 SV=1
698	5299	A0A1D3EGM5	25.14	343.78	4.115E7	6.204E7	6.761E7	7.268E7	1.00	1.51	1.64	1.77	4.115E7	6.204E7	6.761E7	7.268E7	1.00	1.51	1.64	1.77	62	26	26	Carbamidomethylation; iTRAQ 4plex (K N-term); Oxidation (M); Deamidation (NQ)	31972	Malonyl CoA-acyl carrier protein transacylase OS=Neisseria gonorrhoeae GN=fabD PE=3 SV=1
698	5300	A0A0M3GW22	25.14	343.78	4.115E7	6.204E7	6.761E7	7.268E7	1.00	1.51	1.64	1.77	4.115E7	6.204E7	6.761E7	7.268E7	1.00	1.51	1.64	1.77	62	26	26	Carbamidomethylation; iTRAQ 4plex (K N-term); Oxidation (M); Deamidation (NQ)	31942	Malonyl CoA-acyl carrier protein transacylase OS=Neisseria gonorrhoeae MIA_2011_03-10 GN=M736_08400 PE=3 SV=1
776	2512	A0A1D3FGF8	31.64	343.54	2.649E5	5.312E5	5.408E5	4.941E5	1.00	2.00	2.04	1.86	2.649E5	5.312E5	5.408E5	4.941E5	1.00	2.00	2.04	1.86	9	28	2	Carbamidomethylation; iTRAQ 4plex (K N-term); Deamidation (NQ)	41227	Putrescine-binding periplasmic protein OS=Neisseria gonorrhoeae GN=potF_2 PE=3 SV=1
850	1285	A0A1D3G2Y2	10.55	343.53	1.881E5	2.689E5	2.358E5	2.502E5	1.00	1.43	1.25	1.33	1.881E5	2.689E5	2.358E5	2.502E5	1.00	1.43	1.25	1.33	8	28	2	iTRAQ 4plex (K N-term); Deamidation (NQ)	72045	Murein transglycosylase/nitrite reductase transcriptional regulator OS=Neisseria gonorrhoeae GN=mltD PE=4 SV=1
850	1286	B4RME8	10.55	343.53	1.881E5	2.689E5	2.358E5	2.502E5	1.00	1.43	1.25	1.33	1.881E5	2.689E5	2.358E5	2.502E5	1.00	1.43	1.25	1.33	8	28	2	iTRAQ 4plex (K N-term); Deamidation (NQ)	72045	Membrane-bound lytic murein transglycosylase D OS=Neisseria gonorrhoeae (strain NCCP11945) GN=NGK_1308 PE=4 SV=1
637	1124	A0A1D3FAP7	2.33	343.47	6.053E7	6.234E7	6.297E7	6.726E7	1.00	1.03	1.04	1.11	6.053E7	6.234E7	6.297E7	6.726E7	1.00	1.03	1.04	1.11	68	30	30	Carbamidomethylation; iTRAQ 4plex (K N-term); Oxidation (M); Deamidation (NQ)	51340	Argininosuccinate lyase OS=Neisseria gonorrhoeae GN=argH PE=3 SV=1
637	1125	D6HAI1	2.33	343.47	6.053E7	6.234E7	6.297E7	6.726E7	1.00	1.03	1.04	1.11	6.053E7	6.234E7	6.297E7	6.726E7	1.00	1.03	1.04	1.11	68	30	30	Carbamidomethylation; iTRAQ 4plex (K N-term); Oxidation (M); Deamidation (NQ)	51310	Argininosuccinate lyase OS=Neisseria gonorrhoeae DGI2 GN=argH PE=3 SV=1
637	1126	A0A1D3FG42	2.33	343.47	6.053E7	6.234E7	6.297E7	6.726E7	1.00	1.03	1.04	1.11	6.053E7	6.234E7	6.297E7	6.726E7	1.00	1.03	1.04	1.11	68	30	30	Carbamidomethylation; iTRAQ 4plex (K N-term); Oxidation (M); Deamidation (NQ)	51292	Argininosuccinate lyase OS=Neisseria gonorrhoeae GN=argH PE=3 SV=1
637	1127	A0A1D3HUA0	2.33	343.47	6.053E7	6.234E7	6.297E7	6.726E7	1.00	1.03	1.04	1.11	6.053E7	6.234E7	6.297E7	6.726E7	1.00	1.03	1.04	1.11	68	30	30	Carbamidomethylation; iTRAQ 4plex (K N-term); Oxidation (M); Deamidation (NQ)	51310	Argininosuccinate lyase OS=Neisseria gonorrhoeae GN=argH PE=3 SV=1
637	1128	A0A0M3GXP0	2.33	343.47	6.053E7	6.234E7	6.297E7	6.726E7	1.00	1.03	1.04	1.11	6.053E7	6.234E7	6.297E7	6.726E7	1.00	1.03	1.04	1.11	68	30	30	Carbamidomethylation; iTRAQ 4plex (K N-term); Oxidation (M); Deamidation (NQ)	51310	Argininosuccinate lyase OS=Neisseria gonorrhoeae MIA_2011_03-10 GN=argH PE=3 SV=1
637	1129	Q5FA15	2.33	343.47	6.053E7	6.234E7	6.297E7	6.726E7	1.00	1.03	1.04	1.11	6.053E7	6.234E7	6.297E7	6.726E7	1.00	1.03	1.04	1.11	68	30	30	Carbamidomethylation; iTRAQ 4plex (K N-term); Oxidation (M); Deamidation (NQ)	51310	Argininosuccinate lyase OS=Neisseria gonorrhoeae (strain ATCC 700825 / FA 1090) GN=argH PE=3 SV=1
638	564	A0A0M3GYG2	4.97	343.45	9.196E7	8.007E7	8.092E7	8.08E7	1.00	0.87	0.88	0.88	9.196E7	8.007E7	8.092E7	8.08E7	1.00	0.87	0.88	0.88	81	28	27	Carbamidomethylation; iTRAQ 4plex (K N-term); Oxidation (M); Deamidation (NQ)	43398	Aspartokinase OS=Neisseria gonorrhoeae MIA_2011_03-10 GN=M736_01405 PE=3 SV=1
638	565	D6H8I6	4.97	343.45	9.196E7	8.007E7	8.092E7	8.08E7	1.00	0.87	0.88	0.88	9.196E7	8.007E7	8.092E7	8.08E7	1.00	0.87	0.88	0.88	81	28	27	Carbamidomethylation; iTRAQ 4plex (K N-term); Oxidation (M); Deamidation (NQ)	43398	Aspartokinase OS=Neisseria gonorrhoeae DGI2 GN=NGMG_01369 PE=3 SV=1
638	566	Q5F842	4.97	343.45	9.196E7	8.007E7	8.092E7	8.08E7	1.00	0.87	0.88	0.88	9.196E7	8.007E7	8.092E7	8.08E7	1.00	0.87	0.88	0.88	81	28	27	Carbamidomethylation; iTRAQ 4plex (K N-term); Oxidation (M); Deamidation (NQ)	43398	Aspartokinase OS=Neisseria gonorrhoeae (strain ATCC 700825 / FA 1090) GN=NGO_0956 PE=3 SV=1
638	567	A0A1D3I4T0	4.97	343.45	9.196E7	8.007E7	8.092E7	8.08E7	1.00	0.87	0.88	0.88	9.196E7	8.007E7	8.092E7	8.08E7	1.00	0.87	0.88	0.88	81	28	27	Carbamidomethylation; iTRAQ 4plex (K N-term); Oxidation (M); Deamidation (NQ)	43398	Aspartokinase OS=Neisseria gonorrhoeae GN=lysC PE=3 SV=1
638	568	B4RL30	4.97	343.45	9.196E7	8.007E7	8.092E7	8.08E7	1.00	0.87	0.88	0.88	9.196E7	8.007E7	8.092E7	8.08E7	1.00	0.87	0.88	0.88	81	28	27	Carbamidomethylation; iTRAQ 4plex (K N-term); Oxidation (M); Deamidation (NQ)	43398	Aspartokinase OS=Neisseria gonorrhoeae (strain NCCP11945) GN=NGK_0840 PE=3 SV=1
632	1180	A0A1D3FQR6	0.74	343.30	6.113E7	5.942E7	5.887E7	5.79E7	1.00	0.97	0.96	0.95	6.113E7	5.942E7	5.887E7	5.79E7	1.00	0.97	0.96	0.95	66	41	41	Carbamidomethylation; iTRAQ 4plex (K N-term); Oxidation (M); Deamidation (NQ)	65775	Glutamine--tRNA ligase OS=Neisseria gonorrhoeae GN=glnS PE=3 SV=1
632	1181	A0A0M3GVX4	0.74	343.30	6.113E7	5.942E7	5.887E7	5.79E7	1.00	0.97	0.96	0.95	6.113E7	5.942E7	5.887E7	5.79E7	1.00	0.97	0.96	0.95	66	41	41	Carbamidomethylation; iTRAQ 4plex (K N-term); Oxidation (M); Deamidation (NQ)	65775	Glutamine--tRNA ligase OS=Neisseria gonorrhoeae MIA_2011_03-10 GN=glnS PE=3 SV=1
591	785	A0A1D3I4X5	2.12	342.63	1.305E8	1.387E8	1.454E8	1.31E8	1.00	1.06	1.11	1.00	1.305E8	1.387E8	1.454E8	1.31E8	1.00	1.06	1.11	1.00	74	33	33	iTRAQ 4plex (K N-term); Oxidation (M); Deamidation (NQ)	41337	Lipoprotein OS=Neisseria gonorrhoeae GN=WHOF_00002 PE=4 SV=1
591	786	Q5F848	2.12	342.63	1.305E8	1.387E8	1.454E8	1.31E8	1.00	1.06	1.11	1.00	1.305E8	1.387E8	1.454E8	1.31E8	1.00	1.06	1.11	1.00	74	33	33	iTRAQ 4plex (K N-term); Oxidation (M); Deamidation (NQ)	41337	Uncharacterized protein OS=Neisseria gonorrhoeae (strain ATCC 700825 / FA 1090) GN=NGO_0948 PE=4 SV=2
591	1098	B4RL40	2.12	342.63	1.305E8	1.387E8	1.454E8	1.31E8	1.00	1.06	1.11	1.00	1.305E8	1.387E8	1.454E8	1.31E8	1.00	1.06	1.11	1.00	70	33	33	iTRAQ 4plex (K N-term); Oxidation (M); Deamidation (NQ)	43925	Uncharacterized protein OS=Neisseria gonorrhoeae (strain NCCP11945) GN=NGK_0850 PE=4 SV=1
591	1099	A0A0M3H1R1	2.12	342.63	1.305E8	1.387E8	1.454E8	1.31E8	1.00	1.06	1.11	1.00	1.305E8	1.387E8	1.454E8	1.31E8	1.00	1.06	1.11	1.00	70	33	33	iTRAQ 4plex (K N-term); Oxidation (M); Deamidation (NQ)	43925	Uncharacterized protein OS=Neisseria gonorrhoeae MIA_2011_03-10 GN=M736_09550 PE=4 SV=1
591	1100	A0A222R3R5	2.12	342.63	1.305E8	1.387E8	1.454E8	1.31E8	1.00	1.06	1.11	1.00	1.305E8	1.387E8	1.454E8	1.31E8	1.00	1.06	1.11	1.00	70	33	33	iTRAQ 4plex (K N-term); Oxidation (M); Deamidation (NQ)	43925	Lipoprotein OS=Neisseria gonorrhoeae GN=BZG33_04385 PE=4 SV=1
591	1101	D6H8H8	2.12	342.63	1.305E8	1.387E8	1.454E8	1.31E8	1.00	1.06	1.11	1.00	1.305E8	1.387E8	1.454E8	1.31E8	1.00	1.06	1.11	1.00	70	33	33	iTRAQ 4plex (K N-term); Oxidation (M); Deamidation (NQ)	43925	Uncharacterized protein OS=Neisseria gonorrhoeae DGI2 GN=NGMG_01361 PE=4 SV=1
858	1458	Q5F901	2.14	340.95	6.137E5	2.471E5	2.241E5	1.876E5	1.00	0.40	0.37	0.31	6.137E5	2.471E5	2.241E5	1.876E5	1.00	0.40	0.37	0.31	3	27	1	iTRAQ 4plex (K N-term)	72089	Murein transglycosylase OS=Neisseria gonorrhoeae (strain ATCC 700825 / FA 1090) GN=NGO_0608 PE=4 SV=1
858	1461	A0A1D3ENY3	2.14	340.95	6.137E5	2.471E5	2.241E5	1.876E5	1.00	0.40	0.37	0.31	6.137E5	2.471E5	2.241E5	1.876E5	1.00	0.40	0.37	0.31	3	27	1	iTRAQ 4plex (K N-term)	72089	Murein transglycosylase/nitrite reductase transcriptional regulator OS=Neisseria gonorrhoeae GN=mltD PE=4 SV=1
870	1684	A0A1D3G0Y9	3.66	340.18	3.911E7	4.368E7	4.15E7	4.757E7	1.00	1.12	1.06	1.22	3.911E7	4.368E7	4.15E7	4.757E7	1.00	1.12	1.06	1.22	50	24	24	iTRAQ 4plex (K N-term); Oxidation (M); Deamidation (NQ)	66716	Protein translocase subunit SecD OS=Neisseria gonorrhoeae GN=secD PE=3 SV=1
870	1685	D6HAL0	3.66	340.18	3.911E7	4.368E7	4.15E7	4.757E7	1.00	1.12	1.06	1.22	3.911E7	4.368E7	4.15E7	4.757E7	1.00	1.12	1.06	1.22	50	24	24	iTRAQ 4plex (K N-term); Oxidation (M); Deamidation (NQ)	66847	Protein translocase subunit SecD OS=Neisseria gonorrhoeae DGI2 GN=secD PE=3 SV=1
870	1686	B4RJK8	3.66	340.18	3.911E7	4.368E7	4.15E7	4.757E7	1.00	1.12	1.06	1.22	3.911E7	4.368E7	4.15E7	4.757E7	1.00	1.12	1.06	1.22	50	24	24	iTRAQ 4plex (K N-term); Oxidation (M); Deamidation (NQ)	66847	Protein translocase subunit SecD OS=Neisseria gonorrhoeae (strain NCCP11945) GN=secD PE=3 SV=1
870	1687	A0A222QX84	3.66	340.18	3.911E7	4.368E7	4.15E7	4.757E7	1.00	1.12	1.06	1.22	3.911E7	4.368E7	4.15E7	4.757E7	1.00	1.12	1.06	1.22	50	24	24	iTRAQ 4plex (K N-term); Oxidation (M); Deamidation (NQ)	66847	Protein translocase subunit SecD OS=Neisseria gonorrhoeae GN=secD PE=3 SV=1
870	1688	A0A0M3H055	3.66	340.18	3.911E7	4.368E7	4.15E7	4.757E7	1.00	1.12	1.06	1.22	3.911E7	4.368E7	4.15E7	4.757E7	1.00	1.12	1.06	1.22	50	24	24	iTRAQ 4plex (K N-term); Oxidation (M); Deamidation (NQ)	66847	Protein translocase subunit SecD OS=Neisseria gonorrhoeae MIA_2011_03-10 GN=secD PE=3 SV=1
654	462	B4RM87	4.56	339.97	6.852E7	7.802E7	8.222E7	7.561E7	1.00	1.14	1.20	1.10	6.852E7	7.802E7	8.222E7	7.561E7	1.00	1.14	1.20	1.10	73	31	31	Carbamidomethylation; iTRAQ 4plex (K N-term); Oxidation (M); Deamidation (NQ)	51713	Aspartyl/glutamyl-tRNA(Asn/Gln) amidotransferase subunit B OS=Neisseria gonorrhoeae (strain NCCP11945) GN=gatB PE=3 SV=1
654	463	A0A1D3H720	4.56	339.97	6.852E7	7.802E7	8.222E7	7.561E7	1.00	1.14	1.20	1.10	6.852E7	7.802E7	8.222E7	7.561E7	1.00	1.14	1.20	1.10	73	31	31	Carbamidomethylation; iTRAQ 4plex (K N-term); Oxidation (M); Deamidation (NQ)	51713	Aspartyl/glutamyl-tRNA(Asn/Gln) amidotransferase subunit B OS=Neisseria gonorrhoeae GN=gatB PE=3 SV=1
654	464	Q5F8V0	4.56	339.97	6.852E7	7.802E7	8.222E7	7.561E7	1.00	1.14	1.20	1.10	6.852E7	7.802E7	8.222E7	7.561E7	1.00	1.14	1.20	1.10	73	31	31	Carbamidomethylation; iTRAQ 4plex (K N-term); Oxidation (M); Deamidation (NQ)	51713	Aspartyl/glutamyl-tRNA(Asn/Gln) amidotransferase subunit B OS=Neisseria gonorrhoeae (strain ATCC 700825 / FA 1090) GN=gatB PE=3 SV=1
150	1958	P05430	200.00	339.83	8.467E6	1.359E6	1.086E6	1.015E6	1.00	0.16	0.13	0.12	8.467E6	1.359E6	1.086E6	1.015E6	1.00	0.16	0.13	0.12	7	47	2	iTRAQ 4plex (K N-term); Deamidation (NQ)	35684	Major outer membrane protein P.IA OS=Neisseria gonorrhoeae GN=porA PE=3 SV=1
816	1380	A0A1D3ICT6	12.70	339.64	2.682E7	3.65E7	2.859E7	3.668E7	1.00	1.36	1.07	1.37	2.682E7	3.65E7	2.859E7	3.668E7	1.00	1.36	1.07	1.37	65	40	40	Carbamidomethylation; iTRAQ 4plex (K N-term); Oxidation (M); Deamidation (NQ)	80159	Guanosine-3 OS=Neisseria gonorrhoeae GN=spoT PE=3 SV=1
816	1381	D6H6T2	12.70	339.64	2.682E7	3.65E7	2.859E7	3.668E7	1.00	1.36	1.07	1.37	2.682E7	3.65E7	2.859E7	3.668E7	1.00	1.36	1.07	1.37	65	40	40	Carbamidomethylation; iTRAQ 4plex (K N-term); Oxidation (M); Deamidation (NQ)	80159	Guanosine-3' 5'-bis(Diphosphate) 3'-pyrophosphohydrolase OS=Neisseria gonorrhoeae DGI2 GN=NGMG_01855 PE=3 SV=1
816	1382	A0A1D3G035	12.70	339.64	2.682E7	3.65E7	2.859E7	3.668E7	1.00	1.36	1.07	1.37	2.682E7	3.65E7	2.859E7	3.668E7	1.00	1.36	1.07	1.37	65	40	40	Carbamidomethylation; iTRAQ 4plex (K N-term); Oxidation (M); Deamidation (NQ)	80147	Guanosine-3' 5'-bis(Diphosphate) 3'-pyrophosphohydrolase OS=Neisseria gonorrhoeae GN=spoT PE=3 SV=1
816	1383	B4RN19	12.70	339.64	2.682E7	3.65E7	2.859E7	3.668E7	1.00	1.36	1.07	1.37	2.682E7	3.65E7	2.859E7	3.668E7	1.00	1.36	1.07	1.37	65	40	40	Carbamidomethylation; iTRAQ 4plex (K N-term); Oxidation (M); Deamidation (NQ)	80159	Guanosine-3' 5'-bis(Diphosphate) 3'-pyrophophohydrolase OS=Neisseria gonorrhoeae (strain NCCP11945) GN=NGK_1529 PE=3 SV=1
816	1384	A0A0M3H040	12.70	339.64	2.682E7	3.65E7	2.859E7	3.668E7	1.00	1.36	1.07	1.37	2.682E7	3.65E7	2.859E7	3.668E7	1.00	1.36	1.07	1.37	65	40	40	Carbamidomethylation; iTRAQ 4plex (K N-term); Oxidation (M); Deamidation (NQ)	80159	Guanosine-3' 5'-bis(Diphosphate) 3'-pyrophosphohydrolase OS=Neisseria gonorrhoeae MIA_2011_03-10 GN=M736_09465 PE=3 SV=1
928	1068	A0A1D3EF25	2.22	339.56	1.981E4	5.1E4	5.496E4	5.112E4	1.00	2.57	2.77	2.58	1.981E4	5.1E4	5.496E4	5.112E4	1.00	2.57	2.77	2.58	1	29	1	iTRAQ 4plex (K N-term)	68777	Para-aminobenzoate synthase component I OS=Neisseria gonorrhoeae GN=pabB PE=4 SV=1
824	690	A0A1D3G196	3.63	338.99	4.591E7	4.118E7	4.156E7	4.094E7	1.00	0.90	0.91	0.89	4.591E7	4.118E7	4.156E7	4.094E7	1.00	0.90	0.91	0.89	69	34	34	iTRAQ 4plex (K N-term); Oxidation (M); Deamidation (NQ)	48743	Na(+)-translocating NADH-quinone reductase subunit A OS=Neisseria gonorrhoeae GN=nqrA PE=3 SV=1
982	1038	A0A0M3GZJ3	3.27	338.73	8.495E5	2.343E5	2.173E5	2.686E5	1.00	0.28	0.26	0.32	8.495E5	2.343E5	2.173E5	2.686E5	1.00	0.28	0.26	0.32	2	29	1	iTRAQ 4plex (K N-term)	60481	Paraquat-inducible protein B OS=Neisseria gonorrhoeae MIA_2011_03-10 GN=M736_10885 PE=4 SV=1
982	1039	B4RN34	3.27	338.73	8.495E5	2.343E5	2.173E5	2.686E5	1.00	0.28	0.26	0.32	8.495E5	2.343E5	2.173E5	2.686E5	1.00	0.28	0.26	0.32	2	29	1	iTRAQ 4plex (K N-term)	60481	PqiB OS=Neisseria gonorrhoeae (strain NCCP11945) GN=NGK_1544 PE=4 SV=1
982	1040	A0A1D3GXP7	3.27	338.73	8.495E5	2.343E5	2.173E5	2.686E5	1.00	0.28	0.26	0.32	8.495E5	2.343E5	2.173E5	2.686E5	1.00	0.28	0.26	0.32	2	29	1	iTRAQ 4plex (K N-term)	60481	Paraquat-inducible protein B OS=Neisseria gonorrhoeae GN=pqiB PE=4 SV=1
982	1042	Q5F766	3.27	338.73	8.495E5	2.343E5	2.173E5	2.686E5	1.00	0.28	0.26	0.32	8.495E5	2.343E5	2.173E5	2.686E5	1.00	0.28	0.26	0.32	2	29	1	iTRAQ 4plex (K N-term)	60481	Paraquat-inducible protein B OS=Neisseria gonorrhoeae (strain ATCC 700825 / FA 1090) GN=NGO_1320 PE=4 SV=1
972	1037	A0A1D3G2C3	3.77	338.65	1.644E5	6.944E5	7.347E5	6.52E5	1.00	4.22	4.47	3.97	1.644E5	6.944E5	7.347E5	6.52E5	1.00	4.22	4.47	3.97	2	29	1	iTRAQ 4plex (K N-term)	60453	Paraquat-inducible protein B OS=Neisseria gonorrhoeae GN=pqiB PE=4 SV=1
972	1041	D6H6S0	3.77	338.65	1.644E5	6.944E5	7.347E5	6.52E5	1.00	4.22	4.47	3.97	1.644E5	6.944E5	7.347E5	6.52E5	1.00	4.22	4.47	3.97	2	29	1	iTRAQ 4plex (K N-term)	60453	PqiB protein OS=Neisseria gonorrhoeae DGI2 GN=NGMG_01843 PE=4 SV=1
683	2865	A0A1D3GDN3	3.87	338.60	5.492E7	6.157E7	6.254E7	6.084E7	1.00	1.12	1.14	1.11	5.492E7	6.157E7	6.254E7	6.084E7	1.00	1.12	1.14	1.11	58	24	24	Carbamidomethylation; iTRAQ 4plex (K N-term); Oxidation (M); Deamidation (NQ)	49587	Acetyl-CoA carboxylase OS=Neisseria gonorrhoeae GN=accC PE=4 SV=1
683	2955	A0A1D3FNJ5	3.87	338.60	5.492E7	6.157E7	6.254E7	6.084E7	1.00	1.12	1.14	1.11	5.492E7	6.157E7	6.254E7	6.084E7	1.00	1.12	1.14	1.11	58	24	24	Carbamidomethylation; iTRAQ 4plex (K N-term); Oxidation (M); Deamidation (NQ)	49658	Acetyl-CoA carboxylase OS=Neisseria gonorrhoeae GN=accC PE=4 SV=1
683	2956	B4RNX8	3.87	338.60	5.492E7	6.157E7	6.254E7	6.084E7	1.00	1.12	1.14	1.11	5.492E7	6.157E7	6.254E7	6.084E7	1.00	1.12	1.14	1.11	58	24	24	Carbamidomethylation; iTRAQ 4plex (K N-term); Oxidation (M); Deamidation (NQ)	49658	Acetyl-CoA carboxylase biotin carboxylase OS=Neisseria gonorrhoeae (strain NCCP11945) GN=NGK_0056 PE=4 SV=1
683	2957	A0A1D3GBQ9	3.87	338.60	5.492E7	6.157E7	6.254E7	6.084E7	1.00	1.12	1.14	1.11	5.492E7	6.157E7	6.254E7	6.084E7	1.00	1.12	1.14	1.11	58	24	24	Carbamidomethylation; iTRAQ 4plex (K N-term); Oxidation (M); Deamidation (NQ)	49614	Acetyl-CoA carboxylase OS=Neisseria gonorrhoeae GN=accC PE=4 SV=1
683	2958	D6HAA8	3.87	338.60	5.492E7	6.157E7	6.254E7	6.084E7	1.00	1.12	1.14	1.11	5.492E7	6.157E7	6.254E7	6.084E7	1.00	1.12	1.14	1.11	58	24	24	Carbamidomethylation; iTRAQ 4plex (K N-term); Oxidation (M); Deamidation (NQ)	49658	Acetyl-CoA carboxylase OS=Neisseria gonorrhoeae DGI2 GN=NGMG_00460 PE=4 SV=1
683	2959	A0A0M3GYI3	3.87	338.60	5.492E7	6.157E7	6.254E7	6.084E7	1.00	1.12	1.14	1.11	5.492E7	6.157E7	6.254E7	6.084E7	1.00	1.12	1.14	1.11	58	24	24	Carbamidomethylation; iTRAQ 4plex (K N-term); Oxidation (M); Deamidation (NQ)	49658	Acetyl-CoA carboxylase biotin carboxylase subunit OS=Neisseria gonorrhoeae MIA_2011_03-10 GN=M736_11635 PE=4 SV=1
929	1077	A0A0M3GX56	3.48	338.32	4.787E4	1.873E4	1.39E4	1.13E4	1.00	0.39	0.29	0.24	4.787E4	1.873E4	1.39E4	1.13E4	1.00	0.39	0.29	0.24	1	29	1	iTRAQ 4plex (K N-term)	69376	Para-aminobenzoate synthase OS=Neisseria gonorrhoeae MIA_2011_03-10 GN=M736_03860 PE=4 SV=1
929	1078	A0A222R1R3	3.48	338.32	4.787E4	1.873E4	1.39E4	1.13E4	1.00	0.39	0.29	0.24	4.787E4	1.873E4	1.39E4	1.13E4	1.00	0.39	0.29	0.24	1	29	1	iTRAQ 4plex (K N-term)	69376	Bifunctional aminodeoxychorismate synthase component I/aminodeoxychorismate lyase OS=Neisseria gonorrhoeae GN=BZG33_12765 PE=4 SV=1
929	1082	B4RRC5	3.48	338.32	4.787E4	1.873E4	1.39E4	1.13E4	1.00	0.39	0.29	0.24	4.787E4	1.873E4	1.39E4	1.13E4	1.00	0.39	0.29	0.24	1	29	1	iTRAQ 4plex (K N-term)	68807	Putative para-aminobenzoate synthase component OS=Neisseria gonorrhoeae (strain NCCP11945) GN=NGK_2583 PE=4 SV=1
929	1083	A0A1D3EZ18	3.48	338.32	4.787E4	1.873E4	1.39E4	1.13E4	1.00	0.39	0.29	0.24	4.787E4	1.873E4	1.39E4	1.13E4	1.00	0.39	0.29	0.24	1	29	1	iTRAQ 4plex (K N-term)	68807	Para-aminobenzoate synthase component I OS=Neisseria gonorrhoeae GN=pabB PE=4 SV=1
929	1084	Q5F525	3.48	338.32	4.787E4	1.873E4	1.39E4	1.13E4	1.00	0.39	0.29	0.24	4.787E4	1.873E4	1.39E4	1.13E4	1.00	0.39	0.29	0.24	1	29	1	iTRAQ 4plex (K N-term)	68807	Aminobenzoate synthetase OS=Neisseria gonorrhoeae (strain ATCC 700825 / FA 1090) GN=NGO_2112 PE=4 SV=2
929	1115	A0A1D3EXL4	3.48	338.32	4.787E4	1.873E4	1.39E4	1.13E4	1.00	0.39	0.29	0.24	4.787E4	1.873E4	1.39E4	1.13E4	1.00	0.39	0.29	0.24	1	29	1	iTRAQ 4plex (K N-term)	68819	Para-aminobenzoate synthase component I OS=Neisseria gonorrhoeae GN=pabB PE=4 SV=1
148	2427	C7ETW8	91.78	338.31	1.162E5	4.726E5	1.527E5	4.113E5	1.00	4.07	1.31	3.54	1.162E5	4.726E5	1.527E5	4.113E5	1.00	4.07	1.31	3.54	6	54	1	iTRAQ 4plex (K N-term); Deamidation (NQ)	37340	Porin IB protein (Fragment) OS=Neisseria gonorrhoeae PE=3 SV=1
820	1422	Q5F6S7	1.16	338.12	6.339E5	1.077E6	1.033E6	1.016E6	1.00	1.70	1.63	1.60	6.339E5	1.077E6	1.033E6	1.016E6	1.00	1.70	1.63	1.60	3	27	1	iTRAQ 4plex (K N-term)	53776	NAD(P) transhydrogenase subunit alpha OS=Neisseria gonorrhoeae (strain ATCC 700825 / FA 1090) GN=pntA PE=3 SV=1
820	1423	A0A1D3FGD0	1.16	338.12	6.339E5	1.077E6	1.033E6	1.016E6	1.00	1.70	1.63	1.60	6.339E5	1.077E6	1.033E6	1.016E6	1.00	1.70	1.63	1.60	3	27	1	iTRAQ 4plex (K N-term)	53677	NAD(P) transhydrogenase subunit alpha OS=Neisseria gonorrhoeae GN=pntA PE=3 SV=1
566	772	A0A1D3HXV4	4.96	337.87	5.727E7	5.553E7	5.708E7	6.376E7	1.00	0.97	1.00	1.11	5.727E7	5.553E7	5.708E7	6.376E7	1.00	0.97	1.00	1.11	77	27	27	Carbamidomethylation; iTRAQ 4plex (K N-term); Oxidation (M); Deamidation (NQ)	44578	Cysteine desulfurase IscS OS=Neisseria gonorrhoeae GN=iscS PE=3 SV=1
566	773	B4RMB8	4.96	337.87	5.727E7	5.553E7	5.708E7	6.376E7	1.00	0.97	1.00	1.11	5.727E7	5.553E7	5.708E7	6.376E7	1.00	0.97	1.00	1.11	77	27	27	Carbamidomethylation; iTRAQ 4plex (K N-term); Oxidation (M); Deamidation (NQ)	44578	Cysteine desulfurase IscS OS=Neisseria gonorrhoeae (strain NCCP11945) GN=iscS PE=3 SV=1
566	774	A0A0M3GU96	4.96	337.87	5.727E7	5.553E7	5.708E7	6.376E7	1.00	0.97	1.00	1.11	5.727E7	5.553E7	5.708E7	6.376E7	1.00	0.97	1.00	1.11	77	27	27	Carbamidomethylation; iTRAQ 4plex (K N-term); Oxidation (M); Deamidation (NQ)	44578	Cysteine desulfurase IscS OS=Neisseria gonorrhoeae MIA_2011_03-10 GN=iscS PE=3 SV=1
566	775	Q5F8X4	4.96	337.87	5.727E7	5.553E7	5.708E7	6.376E7	1.00	0.97	1.00	1.11	5.727E7	5.553E7	5.708E7	6.376E7	1.00	0.97	1.00	1.11	77	27	27	Carbamidomethylation; iTRAQ 4plex (K N-term); Oxidation (M); Deamidation (NQ)	44578	Cysteine desulfurase IscS OS=Neisseria gonorrhoeae (strain ATCC 700825 / FA 1090) GN=iscS PE=3 SV=1
555	384	A0A1D3J0V2	4.61	337.78	9.802E7	8.601E7	8.988E7	9.006E7	1.00	0.88	0.92	0.92	9.802E7	8.601E7	8.988E7	9.006E7	1.00	0.88	0.92	0.92	80	29	29	Carbamidomethylation; iTRAQ 4plex (K N-term); Oxidation (M); Deamidation (NQ)	45727	Adenylosuccinate synthetase OS=Neisseria gonorrhoeae GN=purA PE=3 SV=1
555	526	A0A1D3G412	4.61	337.78	9.802E7	8.601E7	8.988E7	9.006E7	1.00	0.88	0.92	0.92	9.802E7	8.601E7	8.988E7	9.006E7	1.00	0.88	0.92	0.92	80	29	29	Carbamidomethylation; iTRAQ 4plex (K N-term); Oxidation (M); Deamidation (NQ)	45780	Adenylosuccinate synthetase OS=Neisseria gonorrhoeae GN=purA PE=3 SV=1
555	557	B4RK98	4.61	337.78	9.802E7	8.601E7	8.988E7	9.006E7	1.00	0.88	0.92	0.92	9.802E7	8.601E7	8.988E7	9.006E7	1.00	0.88	0.92	0.92	79	29	29	Carbamidomethylation; iTRAQ 4plex (K N-term); Oxidation (M); Deamidation (NQ)	45982	Adenylosuccinate synthetase OS=Neisseria gonorrhoeae (strain NCCP11945) GN=purA PE=3 SV=1
555	558	Q5F9J5	4.61	337.78	9.802E7	8.601E7	8.988E7	9.006E7	1.00	0.88	0.92	0.92	9.802E7	8.601E7	8.988E7	9.006E7	1.00	0.88	0.92	0.92	79	29	29	Carbamidomethylation; iTRAQ 4plex (K N-term); Oxidation (M); Deamidation (NQ)	45982	Adenylosuccinate synthetase OS=Neisseria gonorrhoeae (strain ATCC 700825 / FA 1090) GN=purA PE=3 SV=1
555	559	D6H986	4.61	337.78	9.802E7	8.601E7	8.988E7	9.006E7	1.00	0.88	0.92	0.92	9.802E7	8.601E7	8.988E7	9.006E7	1.00	0.88	0.92	0.92	79	29	29	Carbamidomethylation; iTRAQ 4plex (K N-term); Oxidation (M); Deamidation (NQ)	45982	Adenylosuccinate synthetase OS=Neisseria gonorrhoeae DGI2 GN=purA PE=3 SV=1
555	560	A0A222QWH9	4.61	337.78	9.802E7	8.601E7	8.988E7	9.006E7	1.00	0.88	0.92	0.92	9.802E7	8.601E7	8.988E7	9.006E7	1.00	0.88	0.92	0.92	79	29	29	Carbamidomethylation; iTRAQ 4plex (K N-term); Oxidation (M); Deamidation (NQ)	45982	Adenylosuccinate synthetase OS=Neisseria gonorrhoeae GN=purA PE=3 SV=1
423	2065	A0A1D3FD84	0.22	337.69	3.396E5	3.656E5	3.418E5	3.585E5	1.00	1.08	1.01	1.06	3.396E5	3.656E5	3.418E5	3.585E5	1.00	1.08	1.01	1.06	4	28	1	iTRAQ 4plex (K N-term); Deamidation (NQ)	42954	Antibiotic resistance efflux pump component OS=Neisseria gonorrhoeae GN=mexA PE=3 SV=1
171	2834	Q5XKX8	1.97	337.40	5.183E5	5.609E5	6.443E5	5.487E5	1.00	1.08	1.24	1.06	5.183E5	5.609E5	6.443E5	5.487E5	1.00	1.08	1.24	1.06	4	55	2	iTRAQ 4plex (K N-term); Oxidation (M)	35769	PorB (Fragment) OS=Neisseria gonorrhoeae GN=porB PE=3 SV=1
570	2890	D6H9P3	60.93	337.21	1.1E6	2.943E6	2.938E6	3.231E6	1.00	2.68	2.67	2.94	1.1E6	2.943E6	2.938E6	3.231E6	1.00	2.68	2.67	2.94	9	24	1	iTRAQ 4plex (K N-term); Oxidation (M); Deamidation (NQ)	32435	ATP synthase gamma chain OS=Neisseria gonorrhoeae DGI2 GN=atpG PE=3 SV=1
570	2891	A0A1D3HM79	60.93	337.21	1.1E6	2.943E6	2.938E6	3.231E6	1.00	2.68	2.67	2.94	1.1E6	2.943E6	2.938E6	3.231E6	1.00	2.68	2.67	2.94	9	24	1	iTRAQ 4plex (K N-term); Oxidation (M); Deamidation (NQ)	32504	ATP synthase gamma chain OS=Neisseria gonorrhoeae GN=atpG PE=3 SV=1
570	2892	B4RJF9	60.93	337.21	1.1E6	2.943E6	2.938E6	3.231E6	1.00	2.68	2.67	2.94	1.1E6	2.943E6	2.938E6	3.231E6	1.00	2.68	2.67	2.94	9	24	1	iTRAQ 4plex (K N-term); Oxidation (M); Deamidation (NQ)	32504	ATP synthase gamma chain OS=Neisseria gonorrhoeae (strain NCCP11945) GN=atpG PE=3 SV=1
731	507	Q5F758	0.36	337.15	3.594E7	3.541E7	3.608E7	3.566E7	1.00	0.99	1.00	0.99	3.594E7	3.541E7	3.608E7	3.566E7	1.00	0.99	1.00	0.99	82	28	28	Carbamidomethylation; iTRAQ 4plex (K N-term); Oxidation (M); Deamidation (NQ)	44506	Aminotransferase OS=Neisseria gonorrhoeae (strain ATCC 700825 / FA 1090) GN=NGO_1329 PE=3 SV=1
731	509	A0A1D3ETY2	0.36	337.15	3.594E7	3.541E7	3.608E7	3.566E7	1.00	0.99	1.00	0.99	3.594E7	3.541E7	3.608E7	3.566E7	1.00	0.99	1.00	0.99	82	28	28	Carbamidomethylation; iTRAQ 4plex (K N-term); Oxidation (M); Deamidation (NQ)	44506	Aminotransferase OS=Neisseria gonorrhoeae GN=tyrB PE=3 SV=1
731	510	A0A0M3GUU8	0.36	337.15	3.594E7	3.541E7	3.608E7	3.566E7	1.00	0.99	1.00	0.99	3.594E7	3.541E7	3.608E7	3.566E7	1.00	0.99	1.00	0.99	82	28	28	Carbamidomethylation; iTRAQ 4plex (K N-term); Oxidation (M); Deamidation (NQ)	44506	Aminotransferase OS=Neisseria gonorrhoeae MIA_2011_03-10 GN=M736_06900 PE=3 SV=1
731	511	D6H6R1	0.36	337.15	3.594E7	3.541E7	3.608E7	3.566E7	1.00	0.99	1.00	0.99	3.594E7	3.541E7	3.608E7	3.566E7	1.00	0.99	1.00	0.99	82	28	28	Carbamidomethylation; iTRAQ 4plex (K N-term); Oxidation (M); Deamidation (NQ)	44506	Aminotransferase OS=Neisseria gonorrhoeae DGI2 GN=NGMG_01834 PE=3 SV=1
833	328	A0A1D3FVC1	3.63	336.74	3.917E7	3.675E7	3.514E7	3.296E7	1.00	0.94	0.90	0.84	3.917E7	3.675E7	3.514E7	3.296E7	1.00	0.94	0.90	0.84	75	35	35	iTRAQ 4plex (K N-term); Oxidation (M); Deamidation (NQ)	57091	Secreted protein OS=Neisseria gonorrhoeae GN=WHOF_00597 PE=4 SV=1
833	329	Q5F943	3.63	336.74	3.917E7	3.675E7	3.514E7	3.296E7	1.00	0.94	0.90	0.84	3.917E7	3.675E7	3.514E7	3.296E7	1.00	0.94	0.90	0.84	75	35	35	iTRAQ 4plex (K N-term); Oxidation (M); Deamidation (NQ)	57091	Uncharacterized protein OS=Neisseria gonorrhoeae (strain ATCC 700825 / FA 1090) GN=NGO_0561 PE=4 SV=1
833	344	B4RMK3	3.63	336.74	3.917E7	3.675E7	3.514E7	3.296E7	1.00	0.94	0.90	0.84	3.917E7	3.675E7	3.514E7	3.296E7	1.00	0.94	0.90	0.84	74	35	35	iTRAQ 4plex (K N-term); Oxidation (M); Deamidation (NQ)	57598	Uncharacterized protein OS=Neisseria gonorrhoeae (strain NCCP11945) GN=NGK_1363 PE=4 SV=1
833	345	D6H7I0	3.63	336.74	3.917E7	3.675E7	3.514E7	3.296E7	1.00	0.94	0.90	0.84	3.917E7	3.675E7	3.514E7	3.296E7	1.00	0.94	0.90	0.84	74	35	35	iTRAQ 4plex (K N-term); Oxidation (M); Deamidation (NQ)	57598	Uncharacterized protein OS=Neisseria gonorrhoeae DGI2 GN=NGMG_00897 PE=4 SV=1
679	330	A0A1D3HF59	6.26	336.72	7.779E7	9.168E7	9.567E7	9.59E7	1.00	1.18	1.23	1.23	7.779E7	9.168E7	9.567E7	9.59E7	1.00	1.18	1.23	1.23	82	31	31	iTRAQ 4plex (K N-term); Oxidation (M); Deamidation (NQ)	35777	Peptidylprolyl isomerase OS=Neisseria gonorrhoeae GN=prsA PE=4 SV=1
679	341	D6H5G5	6.26	336.72	7.779E7	9.168E7	9.567E7	9.59E7	1.00	1.18	1.23	1.23	7.779E7	9.168E7	9.567E7	9.59E7	1.00	1.18	1.23	1.23	82	31	31	iTRAQ 4plex (K N-term); Oxidation (M); Deamidation (NQ)	35909	Peptidylprolyl isomerase OS=Neisseria gonorrhoeae DGI2 GN=NGMG_02059 PE=4 SV=1
597	841	B4RL68	8.29	336.62	6.331E7	5.141E7	5.164E7	6.078E7	1.00	0.81	0.82	0.96	6.331E7	5.141E7	5.164E7	6.078E7	1.00	0.81	0.82	0.96	75	35	35	Carbamidomethylation; iTRAQ 4plex (K N-term); Oxidation (M); Deamidation (NQ)	64449	Succinate dehydrogenase flavoprotein subunit OS=Neisseria gonorrhoeae (strain NCCP11945) GN=NGK_0878 PE=3 SV=1
597	842	A0A0M3H023	8.29	336.62	6.331E7	5.141E7	5.164E7	6.078E7	1.00	0.81	0.82	0.96	6.331E7	5.141E7	5.164E7	6.078E7	1.00	0.81	0.82	0.96	75	35	35	Carbamidomethylation; iTRAQ 4plex (K N-term); Oxidation (M); Deamidation (NQ)	64449	Succinate dehydrogenase flavoprotein subunit OS=Neisseria gonorrhoeae MIA_2011_03-10 GN=sdhA PE=3 SV=1
597	843	Q5F870	8.29	336.62	6.331E7	5.141E7	5.164E7	6.078E7	1.00	0.81	0.82	0.96	6.331E7	5.141E7	5.164E7	6.078E7	1.00	0.81	0.82	0.96	75	35	35	Carbamidomethylation; iTRAQ 4plex (K N-term); Oxidation (M); Deamidation (NQ)	64449	Succinate dehydrogenase flavoprotein subunit OS=Neisseria gonorrhoeae (strain ATCC 700825 / FA 1090) GN=NGO_0921 PE=3 SV=1
597	844	D6H8F3	8.29	336.62	6.331E7	5.141E7	5.164E7	6.078E7	1.00	0.81	0.82	0.96	6.331E7	5.141E7	5.164E7	6.078E7	1.00	0.81	0.82	0.96	75	35	35	Carbamidomethylation; iTRAQ 4plex (K N-term); Oxidation (M); Deamidation (NQ)	64449	Succinate dehydrogenase flavoprotein subunit OS=Neisseria gonorrhoeae DGI2 GN=NGMG_01336 PE=3 SV=1
597	845	A0A1D3J163	8.29	336.62	6.331E7	5.141E7	5.164E7	6.078E7	1.00	0.81	0.82	0.96	6.331E7	5.141E7	5.164E7	6.078E7	1.00	0.81	0.82	0.96	75	35	35	Carbamidomethylation; iTRAQ 4plex (K N-term); Oxidation (M); Deamidation (NQ)	64449	Succinate dehydrogenase flavoprotein subunit OS=Neisseria gonorrhoeae GN=sdhA PE=3 SV=1
537	3473	B4RNI2	0.76	336.44	2.795E6	2.695E6	2.656E6	2.737E6	1.00	0.96	0.95	0.98	2.795E6	2.695E6	2.656E6	2.737E6	1.00	0.96	0.95	0.98	11	24	2	iTRAQ 4plex (K N-term); Oxidation (M); Deamidation (NQ)	28859	Histidine-binding protein OS=Neisseria gonorrhoeae (strain NCCP11945) GN=NGK_2006 PE=3 SV=1
537	3474	D6H5R5	0.76	336.44	2.795E6	2.695E6	2.656E6	2.737E6	1.00	0.96	0.95	0.98	2.795E6	2.695E6	2.656E6	2.737E6	1.00	0.96	0.95	0.98	11	24	2	iTRAQ 4plex (K N-term); Oxidation (M); Deamidation (NQ)	28859	Histidine-binding protein OS=Neisseria gonorrhoeae DGI2 GN=NGMG_02265 PE=3 SV=1
537	3475	Q5F7L8	0.76	336.44	2.795E6	2.695E6	2.656E6	2.737E6	1.00	0.96	0.95	0.98	2.795E6	2.695E6	2.656E6	2.737E6	1.00	0.96	0.95	0.98	11	24	2	iTRAQ 4plex (K N-term); Oxidation (M); Deamidation (NQ)	28859	ABC transporter substrate-binding protein OS=Neisseria gonorrhoeae (strain ATCC 700825 / FA 1090) GN=NGO_1152 PE=3 SV=1
537	3476	A0A0M3GY55	0.76	336.44	2.795E6	2.695E6	2.656E6	2.737E6	1.00	0.96	0.95	0.98	2.795E6	2.695E6	2.656E6	2.737E6	1.00	0.96	0.95	0.98	11	24	2	iTRAQ 4plex (K N-term); Oxidation (M); Deamidation (NQ)	28859	ABC transporter substrate-binding protein OS=Neisseria gonorrhoeae MIA_2011_03-10 GN=M736_04865 PE=3 SV=1
537	3477	A0A1D3J7F9	0.76	336.44	2.795E6	2.695E6	2.656E6	2.737E6	1.00	0.96	0.95	0.98	2.795E6	2.695E6	2.656E6	2.737E6	1.00	0.96	0.95	0.98	11	24	2	iTRAQ 4plex (K N-term); Oxidation (M); Deamidation (NQ)	28859	ABC transporter periplasmic histidine-binding protein OS=Neisseria gonorrhoeae GN=artI PE=3 SV=1
160	2420	Q9EZ36	14.26	336.22	3.504E5	4.271E5	7.924E5	3.9E5	1.00	1.22	2.26	1.11	3.504E5	4.271E5	7.924E5	3.9E5	1.00	1.22	2.26	1.11	6	58	1	iTRAQ 4plex (K N-term); Deamidation (NQ)	35130	Porin (Fragment) OS=Neisseria gonorrhoeae GN=por PE=3 SV=1
822	1401	B4RP75	4.34	335.75	1.373E6	2.772E5	2.099E5	2.049E5	1.00	0.20	0.15	0.15	1.373E6	2.772E5	2.099E5	2.049E5	1.00	0.20	0.15	0.15	3	27	1	Carbamidomethylation; iTRAQ 4plex (K N-term)	54661	NAD(P) transhydrogenase subunit alpha OS=Neisseria gonorrhoeae (strain NCCP11945) GN=NGK_1735 PE=3 SV=1
822	1457	A0A1D3GE33	4.34	335.75	1.373E6	2.772E5	2.099E5	2.049E5	1.00	0.20	0.15	0.15	1.373E6	2.772E5	2.099E5	2.049E5	1.00	0.20	0.15	0.15	3	27	1	Carbamidomethylation; iTRAQ 4plex (K N-term)	53617	NAD(P) transhydrogenase subunit alpha OS=Neisseria gonorrhoeae GN=pntA PE=3 SV=1
730	620	B4RJL8	8.40	335.63	6.806E7	7.486E7	9.213E7	6.717E7	1.00	1.10	1.35	0.99	6.806E7	7.486E7	9.213E7	6.717E7	1.00	1.10	1.35	0.99	71	31	31	Carbamidomethylation; iTRAQ 4plex (K N-term); Oxidation (M); Deamidation (NQ)	47319	Transcription termination factor Rho OS=Neisseria gonorrhoeae (strain NCCP11945) GN=rho PE=3 SV=1
730	621	Q5FA35	8.40	335.63	6.806E7	7.486E7	9.213E7	6.717E7	1.00	1.10	1.35	0.99	6.806E7	7.486E7	9.213E7	6.717E7	1.00	1.10	1.35	0.99	71	31	31	Carbamidomethylation; iTRAQ 4plex (K N-term); Oxidation (M); Deamidation (NQ)	47319	Transcription termination factor Rho OS=Neisseria gonorrhoeae (strain ATCC 700825 / FA 1090) GN=rho PE=3 SV=1
730	622	A0A1D3FZI3	8.40	335.63	6.806E7	7.486E7	9.213E7	6.717E7	1.00	1.10	1.35	0.99	6.806E7	7.486E7	9.213E7	6.717E7	1.00	1.10	1.35	0.99	71	31	31	Carbamidomethylation; iTRAQ 4plex (K N-term); Oxidation (M); Deamidation (NQ)	47319	Transcription termination factor Rho OS=Neisseria gonorrhoeae GN=rho PE=3 SV=1
730	646	A0A0M3GUG9	8.40	335.63	6.806E7	7.486E7	9.213E7	6.717E7	1.00	1.10	1.35	0.99	6.806E7	7.486E7	9.213E7	6.717E7	1.00	1.10	1.35	0.99	71	31	31	Carbamidomethylation; iTRAQ 4plex (K N-term); Oxidation (M); Deamidation (NQ)	47564	Transcription termination factor Rho OS=Neisseria gonorrhoeae MIA_2011_03-10 GN=rho PE=3 SV=1
730	647	D6HAK2	8.40	335.63	6.806E7	7.486E7	9.213E7	6.717E7	1.00	1.10	1.35	0.99	6.806E7	7.486E7	9.213E7	6.717E7	1.00	1.10	1.35	0.99	71	31	31	Carbamidomethylation; iTRAQ 4plex (K N-term); Oxidation (M); Deamidation (NQ)	47564	Transcription termination factor Rho OS=Neisseria gonorrhoeae DGI2 GN=rho PE=3 SV=1
881	1197	A0A0M3GWB5	13.14	334.96	2.302E7	2.087E7	2.638E7	2.746E7	1.00	0.91	1.15	1.19	2.302E7	2.087E7	2.638E7	2.746E7	1.00	0.91	1.15	1.19	63	40	40	Carbamidomethylation; iTRAQ 4plex (K N-term); Deamidation (NQ)	87541	LPS-assembly protein LptD OS=Neisseria gonorrhoeae MIA_2011_03-10 GN=lptD PE=3 SV=1
881	1198	A0A1D3F9W3	13.14	334.96	2.302E7	2.087E7	2.638E7	2.746E7	1.00	0.91	1.15	1.19	2.302E7	2.087E7	2.638E7	2.746E7	1.00	0.91	1.15	1.19	63	40	40	Carbamidomethylation; iTRAQ 4plex (K N-term); Deamidation (NQ)	87532	LPS-assembly protein LptD OS=Neisseria gonorrhoeae GN=lptD PE=3 SV=1
881	1199	A0A1D3IU65	13.14	334.96	2.302E7	2.087E7	2.638E7	2.746E7	1.00	0.91	1.15	1.19	2.302E7	2.087E7	2.638E7	2.746E7	1.00	0.91	1.15	1.19	63	40	40	Carbamidomethylation; iTRAQ 4plex (K N-term); Deamidation (NQ)	87541	LPS-assembly protein LptD OS=Neisseria gonorrhoeae GN=lptD PE=3 SV=1
207	3032	C7ETS7	14.69	334.94	7.326E5	1.954E5	1.554E5	1.524E5	1.00	0.27	0.21	0.21	7.326E5	1.954E5	1.554E5	1.524E5	1.00	0.27	0.21	0.21	8	37	1	iTRAQ 4plex (K N-term); Deamidation (NQ)	35740	Porin IA protein (Fragment) OS=Neisseria gonorrhoeae PE=3 SV=1
201	3140	Q9RF88	28.25	334.83	1.855E7	3.681E6	2.876E6	2.948E6	1.00	0.20	0.16	0.16	1.855E7	3.681E6	2.876E6	2.948E6	1.00	0.20	0.16	0.16	9	38	3	iTRAQ 4plex (K N-term)	33204	Porin (Fragment) OS=Neisseria gonorrhoeae GN=porB PE=3 SV=1
862	2411	A0A1D3GV20	1.84	334.74	8.7E5	9.511E5	1.045E6	1.093E6	1.00	1.09	1.20	1.26	8.7E5	9.511E5	1.045E6	1.093E6	1.00	1.09	1.20	1.26	4	22	1	iTRAQ 4plex (K N-term); Oxidation (M)	39258	Histidinol-phosphate aminotransferase OS=Neisseria gonorrhoeae GN=hisC PE=3 SV=1
862	2414	Q5F7D7	1.84	334.74	8.7E5	9.511E5	1.045E6	1.093E6	1.00	1.09	1.20	1.26	8.7E5	9.511E5	1.045E6	1.093E6	1.00	1.09	1.20	1.26	4	22	1	iTRAQ 4plex (K N-term); Oxidation (M)	39258	Histidinol-phosphate aminotransferase OS=Neisseria gonorrhoeae (strain ATCC 700825 / FA 1090) GN=hisC PE=3 SV=1
862	2415	B4RJ05	1.84	334.74	8.7E5	9.511E5	1.045E6	1.093E6	1.00	1.09	1.20	1.26	8.7E5	9.511E5	1.045E6	1.093E6	1.00	1.09	1.20	1.26	4	22	1	iTRAQ 4plex (K N-term); Oxidation (M)	39258	Histidinol-phosphate aminotransferase OS=Neisseria gonorrhoeae (strain NCCP11945) GN=hisC PE=3 SV=1
862	2416	A0A0M3H1G3	1.84	334.74	8.7E5	9.511E5	1.045E6	1.093E6	1.00	1.09	1.20	1.26	8.7E5	9.511E5	1.045E6	1.093E6	1.00	1.09	1.20	1.26	4	22	1	iTRAQ 4plex (K N-term); Oxidation (M)	39258	Histidinol-phosphate aminotransferase OS=Neisseria gonorrhoeae MIA_2011_03-10 GN=hisC PE=3 SV=1
855	2412	A0A1D3F9V2	2.34	334.63	1.205E6	4.543E5	4.698E5	4.491E5	1.00	0.38	0.39	0.37	1.205E6	4.543E5	4.698E5	4.491E5	1.00	0.38	0.39	0.37	4	22	1	iTRAQ 4plex (K N-term)	39243	Histidinol-phosphate aminotransferase OS=Neisseria gonorrhoeae GN=hisC PE=3 SV=1
855	2413	D6HBH2	2.34	334.63	1.205E6	4.543E5	4.698E5	4.491E5	1.00	0.38	0.39	0.37	1.205E6	4.543E5	4.698E5	4.491E5	1.00	0.38	0.39	0.37	4	22	1	iTRAQ 4plex (K N-term)	39243	Histidinol-phosphate aminotransferase OS=Neisseria gonorrhoeae DGI2 GN=hisC PE=3 SV=1
176	3311	Q9RF83	0.63	334.61	6.845E4	5.02E4	4.952E4	4.593E4	1.00	0.73	0.72	0.67	6.845E4	5.02E4	4.952E4	4.593E4	1.00	0.73	0.72	0.67	5	36	1	iTRAQ 4plex (K N-term)	33189	Porin (Fragment) OS=Neisseria gonorrhoeae GN=porB PE=3 SV=1
831	527	Q5FAH9	1.60	334.58	8.791E5	1.778E6	1.849E6	1.577E6	1.00	2.02	2.10	1.79	8.791E5	1.778E6	1.849E6	1.577E6	1.00	2.02	2.10	1.79	3	25	1	iTRAQ 4plex (K N-term)	45010	Glutamate-1-semialdehyde 2 1-aminomutase OS=Neisseria gonorrhoeae (strain ATCC 700825 / FA 1090) GN=hemL PE=3 SV=1
831	529	A0A1D3GE77	1.60	334.58	8.791E5	1.778E6	1.849E6	1.577E6	1.00	2.02	2.10	1.79	8.791E5	1.778E6	1.849E6	1.577E6	1.00	2.02	2.10	1.79	3	25	1	iTRAQ 4plex (K N-term)	45010	Glutamate-1-semialdehyde 2 1-aminomutase OS=Neisseria gonorrhoeae GN=hemL PE=3 SV=1
838	528	A0A1D3GSR1	5.37	334.26	1.552E6	2.365E5	1.743E5	1.598E5	1.00	0.15	0.11	0.10	1.552E6	2.365E5	1.743E5	1.598E5	1.00	0.15	0.11	0.10	3	25	1	iTRAQ 4plex (K N-term)	44996	Glutamate-1-semialdehyde 2 1-aminomutase OS=Neisseria gonorrhoeae GN=hemL PE=3 SV=1
838	530	D6HAB2	5.37	334.26	1.552E6	2.365E5	1.743E5	1.598E5	1.00	0.15	0.11	0.10	1.552E6	2.365E5	1.743E5	1.598E5	1.00	0.15	0.11	0.10	3	25	1	iTRAQ 4plex (K N-term)	44996	Glutamate-1-semialdehyde 2 1-aminomutase OS=Neisseria gonorrhoeae DGI2 GN=hemL PE=3 SV=1
838	531	A0A0M3GXX3	5.37	334.26	1.552E6	2.365E5	1.743E5	1.598E5	1.00	0.15	0.11	0.10	1.552E6	2.365E5	1.743E5	1.598E5	1.00	0.15	0.11	0.10	3	25	1	iTRAQ 4plex (K N-term)	44996	Glutamate-1-semialdehyde 2 1-aminomutase OS=Neisseria gonorrhoeae MIA_2011_03-10 GN=hemL PE=3 SV=1
736	964	Q5F8K6	1.27	333.79	3.737E5	2.091E5	1.773E5	1.994E5	1.00	0.56	0.47	0.53	3.737E5	2.091E5	1.773E5	1.994E5	1.00	0.56	0.47	0.53	6	34	1	iTRAQ 4plex (K N-term)	56714	Peptidylprolyl isomerase OS=Neisseria gonorrhoeae (strain ATCC 700825 / FA 1090) GN=NGO_0766 PE=4 SV=1
677	1141	B4RPV5	5.85	333.24	4.055E7	4.749E7	4.651E7	4.18E7	1.00	1.17	1.15	1.03	4.055E7	4.749E7	4.651E7	4.18E7	1.00	1.17	1.15	1.03	67	26	26	iTRAQ 4plex (K N-term); Oxidation (M); Deamidation (NQ)	52508	Pyruvate kinase OS=Neisseria gonorrhoeae (strain NCCP11945) GN=NGK_2378 PE=3 SV=1
677	1142	Q5F5N5	5.85	333.24	4.055E7	4.749E7	4.651E7	4.18E7	1.00	1.17	1.15	1.03	4.055E7	4.749E7	4.651E7	4.18E7	1.00	1.17	1.15	1.03	67	26	26	iTRAQ 4plex (K N-term); Oxidation (M); Deamidation (NQ)	52508	Pyruvate kinase OS=Neisseria gonorrhoeae (strain ATCC 700825 / FA 1090) GN=NGO_1881 PE=3 SV=1
677	1143	A0A1D3FCV4	5.85	333.24	4.055E7	4.749E7	4.651E7	4.18E7	1.00	1.17	1.15	1.03	4.055E7	4.749E7	4.651E7	4.18E7	1.00	1.17	1.15	1.03	67	26	26	iTRAQ 4plex (K N-term); Oxidation (M); Deamidation (NQ)	52508	Pyruvate kinase OS=Neisseria gonorrhoeae GN=pykA PE=3 SV=1
677	1144	D6H4Y1	5.85	333.24	4.055E7	4.749E7	4.651E7	4.18E7	1.00	1.17	1.15	1.03	4.055E7	4.749E7	4.651E7	4.18E7	1.00	1.17	1.15	1.03	67	26	26	iTRAQ 4plex (K N-term); Oxidation (M); Deamidation (NQ)	52508	Pyruvate kinase OS=Neisseria gonorrhoeae DGI2 GN=NGMG_01875 PE=3 SV=1
898	1722	Q5F6R2	5.81	332.98	3.069E7	2.622E7	2.696E7	2.31E7	1.00	0.85	0.88	0.75	3.069E7	2.622E7	2.696E7	2.31E7	1.00	0.85	0.88	0.75	51	28	28	Carbamidomethylation; iTRAQ 4plex (K N-term); Oxidation (M); Deamidation (NQ)	71053	Arginine decarboxylase OS=Neisseria gonorrhoeae (strain ATCC 700825 / FA 1090) GN=NGO_1487 PE=3 SV=1
898	1723	D6H687	5.81	332.98	3.069E7	2.622E7	2.696E7	2.31E7	1.00	0.85	0.88	0.75	3.069E7	2.622E7	2.696E7	2.31E7	1.00	0.85	0.88	0.75	51	28	28	Carbamidomethylation; iTRAQ 4plex (K N-term); Oxidation (M); Deamidation (NQ)	71053	Arginine decarboxylase OS=Neisseria gonorrhoeae DGI2 GN=NGMG_01660 PE=3 SV=1
898	1724	A0A1D3G2V0	5.81	332.98	3.069E7	2.622E7	2.696E7	2.31E7	1.00	0.85	0.88	0.75	3.069E7	2.622E7	2.696E7	2.31E7	1.00	0.85	0.88	0.75	51	28	28	Carbamidomethylation; iTRAQ 4plex (K N-term); Oxidation (M); Deamidation (NQ)	71053	Arginine decarboxylase OS=Neisseria gonorrhoeae GN=speA PE=3 SV=1
898	1725	B4RP99	5.81	332.98	3.069E7	2.622E7	2.696E7	2.31E7	1.00	0.85	0.88	0.75	3.069E7	2.622E7	2.696E7	2.31E7	1.00	0.85	0.88	0.75	51	28	28	Carbamidomethylation; iTRAQ 4plex (K N-term); Oxidation (M); Deamidation (NQ)	71053	Arginine decarboxylase OS=Neisseria gonorrhoeae (strain NCCP11945) GN=NGK_1759 PE=3 SV=1
898	1726	A0A0M3H009	5.81	332.98	3.069E7	2.622E7	2.696E7	2.31E7	1.00	0.85	0.88	0.75	3.069E7	2.622E7	2.696E7	2.31E7	1.00	0.85	0.88	0.75	51	28	28	Carbamidomethylation; iTRAQ 4plex (K N-term); Oxidation (M); Deamidation (NQ)	71053	Arginine decarboxylase OS=Neisseria gonorrhoeae MIA_2011_03-10 GN=M736_00140 PE=3 SV=1
826	2564	A0A1D3GB95	0.72	331.63	8.085E5	7.89E5	8.262E5	8.181E5	1.00	0.98	1.02	1.01	8.085E5	7.89E5	8.262E5	8.181E5	1.00	0.98	1.02	1.01	7	25	3	iTRAQ 4plex (K N-term)	41788	Putative O-succinylhomoserine sulfhydrolase OS=Neisseria gonorrhoeae GN=metZ PE=3 SV=1
826	2565	B4RNH8	0.72	331.63	8.085E5	7.89E5	8.262E5	8.181E5	1.00	0.98	1.02	1.01	8.085E5	7.89E5	8.262E5	8.181E5	1.00	0.98	1.02	1.01	7	25	3	iTRAQ 4plex (K N-term)	41788	Putative O-succinylhomoserine sulfhydrolase OS=Neisseria gonorrhoeae (strain NCCP11945) GN=NGK_2002 PE=3 SV=1
826	2566	D6H5R9	0.72	331.63	8.085E5	7.89E5	8.262E5	8.181E5	1.00	0.98	1.02	1.01	8.085E5	7.89E5	8.262E5	8.181E5	1.00	0.98	1.02	1.01	7	25	3	iTRAQ 4plex (K N-term)	41788	O-succinylhomoserine sulfhydrolase OS=Neisseria gonorrhoeae DGI2 GN=NGMG_02269 PE=3 SV=1
812	1280	A0A1D3JAY7	1.76	331.16	3.832E7	3.913E7	4.19E7	4.154E7	1.00	1.02	1.09	1.08	3.832E7	3.913E7	4.19E7	4.154E7	1.00	1.02	1.09	1.08	66	27	27	Carbamidomethylation; iTRAQ 4plex (K N-term); Deamidation (NQ)	48841	Bifunctional protein GlmU OS=Neisseria gonorrhoeae GN=glmU PE=3 SV=1
812	1281	A0A1D3EQY6	1.76	331.16	3.832E7	3.913E7	4.19E7	4.154E7	1.00	1.02	1.09	1.08	3.832E7	3.913E7	4.19E7	4.154E7	1.00	1.02	1.09	1.08	66	27	27	Carbamidomethylation; iTRAQ 4plex (K N-term); Deamidation (NQ)	48841	Bifunctional protein GlmU OS=Neisseria gonorrhoeae GN=glmU PE=3 SV=1
812	1282	A0A1D3FTQ7	1.76	331.16	3.832E7	3.913E7	4.19E7	4.154E7	1.00	1.02	1.09	1.08	3.832E7	3.913E7	4.19E7	4.154E7	1.00	1.02	1.09	1.08	66	27	27	Carbamidomethylation; iTRAQ 4plex (K N-term); Deamidation (NQ)	48811	Bifunctional protein GlmU OS=Neisseria gonorrhoeae GN=glmU PE=3 SV=1
812	1385	B4RPK9	1.76	331.16	3.832E7	3.913E7	4.19E7	4.154E7	1.00	1.02	1.09	1.08	3.832E7	3.913E7	4.19E7	4.154E7	1.00	1.02	1.09	1.08	64	27	27	Carbamidomethylation; iTRAQ 4plex (K N-term); Deamidation (NQ)	50361	Bifunctional protein GlmU OS=Neisseria gonorrhoeae (strain NCCP11945) GN=glmU PE=3 SV=1
706	1222	B4RR28	8.22	330.96	9.526E5	2.514E5	9.271E5	2.16E5	1.00	0.26	0.97	0.23	9.526E5	2.514E5	9.271E5	2.16E5	1.00	0.26	0.97	0.23	1	37	1	iTRAQ 4plex (K N-term)	72633	tRNA uridine 5-carboxymethylaminomethyl modification enzyme MnmG OS=Neisseria gonorrhoeae (strain NCCP11945) GN=mnmG PE=3 SV=1
222	5195	D6H528	3.07	330.86	4.202E8	4.272E8	4.122E8	3.885E8	1.00	1.02	0.98	0.92	4.202E8	4.272E8	4.122E8	3.885E8	1.00	1.02	0.98	0.92	71	33	33	iTRAQ 4plex (K N-term); Oxidation (M); Deamidation (NQ); Acetylation (N-term)	23361	50S ribosomal protein L4 OS=Neisseria gonorrhoeae DGI2 GN=rplD PE=3 SV=1
222	5196	A0A1D3EXG9	3.07	330.86	4.202E8	4.272E8	4.122E8	3.885E8	1.00	1.02	0.98	0.92	4.202E8	4.272E8	4.122E8	3.885E8	1.00	1.02	0.98	0.92	71	33	33	iTRAQ 4plex (K N-term); Oxidation (M); Deamidation (NQ); Acetylation (N-term)	23303	50S ribosomal protein L4 OS=Neisseria gonorrhoeae GN=rplD PE=3 SV=1
222	5197	A0A0M3GYJ7	3.07	330.86	4.202E8	4.272E8	4.122E8	3.885E8	1.00	1.02	0.98	0.92	4.202E8	4.272E8	4.122E8	3.885E8	1.00	1.02	0.98	0.92	71	33	33	iTRAQ 4plex (K N-term); Oxidation (M); Deamidation (NQ); Acetylation (N-term)	23303	50S ribosomal protein L4 OS=Neisseria gonorrhoeae MIA_2011_03-10 GN=rplD PE=3 SV=1
222	5198	B4RQX9	3.07	330.86	4.202E8	4.272E8	4.122E8	3.885E8	1.00	1.02	0.98	0.92	4.202E8	4.272E8	4.122E8	3.885E8	1.00	1.02	0.98	0.92	71	33	33	iTRAQ 4plex (K N-term); Oxidation (M); Deamidation (NQ); Acetylation (N-term)	23303	50S ribosomal protein L4 OS=Neisseria gonorrhoeae (strain NCCP11945) GN=rplD PE=3 SV=1
222	5199	Q5F5S8	3.07	330.86	4.202E8	4.272E8	4.122E8	3.885E8	1.00	1.02	0.98	0.92	4.202E8	4.272E8	4.122E8	3.885E8	1.00	1.02	0.98	0.92	71	33	33	iTRAQ 4plex (K N-term); Oxidation (M); Deamidation (NQ); Acetylation (N-term)	23303	50S ribosomal protein L4 OS=Neisseria gonorrhoeae (strain ATCC 700825 / FA 1090) GN=rplD PE=3 SV=1
222	5200	A0A1D3IWB8	3.07	330.86	4.202E8	4.272E8	4.122E8	3.885E8	1.00	1.02	0.98	0.92	4.202E8	4.272E8	4.122E8	3.885E8	1.00	1.02	0.98	0.92	71	33	33	iTRAQ 4plex (K N-term); Oxidation (M); Deamidation (NQ); Acetylation (N-term)	23361	50S ribosomal protein L4 OS=Neisseria gonorrhoeae GN=rplD PE=3 SV=1
708	1089	A0A1D3EFG3	5.21	330.81	4.353E5	1.582E6	5.396E5	1.503E6	1.00	3.63	1.24	3.45	4.353E5	1.582E6	5.396E5	1.503E6	1.00	3.63	1.24	3.45	1	37	1	iTRAQ 4plex (K N-term)	69962	tRNA uridine 5-carboxymethylaminomethyl modification enzyme MnmG OS=Neisseria gonorrhoeae GN=mnmG PE=3 SV=1
872	735	Q5F5D9	2.37	330.66	2.393E7	2.591E7	2.514E7	2.417E7	1.00	1.08	1.05	1.01	2.393E7	2.591E7	2.514E7	2.417E7	1.00	1.08	1.05	1.01	71	25	24	iTRAQ 4plex (K N-term); Oxidation (M); Deamidation (NQ)	41998	GTPase Obg OS=Neisseria gonorrhoeae (strain ATCC 700825 / FA 1090) GN=obg PE=1 SV=1
872	736	B4RQP4	2.37	330.66	2.393E7	2.591E7	2.514E7	2.417E7	1.00	1.08	1.05	1.01	2.393E7	2.591E7	2.514E7	2.417E7	1.00	1.08	1.05	1.01	71	25	24	iTRAQ 4plex (K N-term); Oxidation (M); Deamidation (NQ)	41998	GTPase Obg OS=Neisseria gonorrhoeae (strain NCCP11945) GN=obg PE=3 SV=1
872	737	A0A0M3GWH2	2.37	330.66	2.393E7	2.591E7	2.514E7	2.417E7	1.00	1.08	1.05	1.01	2.393E7	2.591E7	2.514E7	2.417E7	1.00	1.08	1.05	1.01	71	25	24	iTRAQ 4plex (K N-term); Oxidation (M); Deamidation (NQ)	41998	GTPase Obg OS=Neisseria gonorrhoeae MIA_2011_03-10 GN=obg PE=3 SV=1
872	738	A0A1D3FB03	2.37	330.66	2.393E7	2.591E7	2.514E7	2.417E7	1.00	1.08	1.05	1.01	2.393E7	2.591E7	2.514E7	2.417E7	1.00	1.08	1.05	1.01	71	25	24	iTRAQ 4plex (K N-term); Oxidation (M); Deamidation (NQ)	41998	GTPase Obg OS=Neisseria gonorrhoeae GN=obgE PE=3 SV=1
900	1938	B4RNN8	2.60	330.41	3.073E7	3.345E7	3.347E7	3.408E7	1.00	1.09	1.09	1.11	3.073E7	3.345E7	3.347E7	3.408E7	1.00	1.09	1.09	1.11	78	21	21	Carbamidomethylation; iTRAQ 4plex (K N-term); Oxidation (M); Deamidation (NQ)	35414	IspB OS=Neisseria gonorrhoeae (strain NCCP11945) GN=NGK_2062 PE=3 SV=1
900	1939	A0A1D3FIL3	2.60	330.41	3.073E7	3.345E7	3.347E7	3.408E7	1.00	1.09	1.09	1.11	3.073E7	3.345E7	3.347E7	3.408E7	1.00	1.09	1.09	1.11	78	21	21	Carbamidomethylation; iTRAQ 4plex (K N-term); Oxidation (M); Deamidation (NQ)	35414	IspB protein OS=Neisseria gonorrhoeae GN=ispB PE=3 SV=1
900	1940	Q5F687	2.60	330.41	3.073E7	3.345E7	3.347E7	3.408E7	1.00	1.09	1.09	1.11	3.073E7	3.345E7	3.347E7	3.408E7	1.00	1.09	1.09	1.11	78	21	21	Carbamidomethylation; iTRAQ 4plex (K N-term); Oxidation (M); Deamidation (NQ)	35414	Octaprenyl diphosphate synthase OS=Neisseria gonorrhoeae (strain ATCC 700825 / FA 1090) GN=NGO_1675 PE=3 SV=1
900	1941	D6H5L5	2.60	330.41	3.073E7	3.345E7	3.347E7	3.408E7	1.00	1.09	1.09	1.11	3.073E7	3.345E7	3.347E7	3.408E7	1.00	1.09	1.09	1.11	78	21	21	Carbamidomethylation; iTRAQ 4plex (K N-term); Oxidation (M); Deamidation (NQ)	35414	Octaprenyl-diphosphate synthase OS=Neisseria gonorrhoeae DGI2 GN=NGMG_02188 PE=3 SV=1
970	1768	A0A1D3G2V1	2.28	330.30	9.826E4	3.74E4	3.399E4	3.48E4	1.00	0.38	0.35	0.35	9.826E4	3.74E4	3.399E4	3.48E4	1.00	0.38	0.35	0.35	1	48	1	iTRAQ 4plex (K N-term)	136483	Transcription-repair-coupling factor OS=Neisseria gonorrhoeae GN=mfd PE=3 SV=1
970	1769	B4RMD2	2.28	330.30	9.826E4	3.74E4	3.399E4	3.48E4	1.00	0.38	0.35	0.35	9.826E4	3.74E4	3.399E4	3.48E4	1.00	0.38	0.35	0.35	1	48	1	iTRAQ 4plex (K N-term)	136483	Transcription-repair-coupling factor OS=Neisseria gonorrhoeae (strain NCCP11945) GN=mfd PE=3 SV=1
757	519	Q83TV3	9.69	330.20	2.856E7	2.252E7	2.354E7	2.322E7	1.00	0.79	0.82	0.81	2.856E7	2.252E7	2.354E7	2.322E7	1.00	0.79	0.82	0.81	77	28	28	Carbamidomethylation; iTRAQ 4plex (K N-term); Oxidation (M); Deamidation (NQ)	41294	Phosphoserine aminotransferase OS=Neisseria gonorrhoeae GN=serC PE=3 SV=1
757	520	Q5F7A0	9.69	330.20	2.856E7	2.252E7	2.354E7	2.322E7	1.00	0.79	0.82	0.81	2.856E7	2.252E7	2.354E7	2.322E7	1.00	0.79	0.82	0.81	77	28	28	Carbamidomethylation; iTRAQ 4plex (K N-term); Oxidation (M); Deamidation (NQ)	41294	Phosphoserine aminotransferase OS=Neisseria gonorrhoeae (strain ATCC 700825 / FA 1090) GN=serC PE=3 SV=1
757	521	Q83U43	9.69	330.20	2.856E7	2.252E7	2.354E7	2.322E7	1.00	0.79	0.82	0.81	2.856E7	2.252E7	2.354E7	2.322E7	1.00	0.79	0.82	0.81	77	28	28	Carbamidomethylation; iTRAQ 4plex (K N-term); Oxidation (M); Deamidation (NQ)	41308	Phosphoserine aminotransferase OS=Neisseria gonorrhoeae GN=serC PE=3 SV=1
230	5705	Q5G2H0	33.22	329.88	4.576E5	4.716E6	7.315E5	3.876E6	1.00	10.30	1.60	8.47	4.576E5	4.716E6	7.315E5	3.876E6	1.00	10.30	1.60	8.47	10	33	2	iTRAQ 4plex (K N-term); Deamidation (NQ)	19756	Porin (Fragment) OS=Neisseria gonorrhoeae GN=porB PE=4 SV=1
910	1369	B4RQ28	1.63	329.55	2.806E5	3.461E5	3.193E5	2.663E5	1.00	1.23	1.14	0.95	2.806E5	3.461E5	3.193E5	2.663E5	1.00	1.23	1.14	0.95	2	37	1	iTRAQ 4plex (K N-term)	88479	PonA OS=Neisseria gonorrhoeae (strain NCCP11945) GN=NGK_0142 PE=4 SV=1
910	1370	I4DT90	1.63	329.55	2.806E5	3.461E5	3.193E5	2.663E5	1.00	1.23	1.14	0.95	2.806E5	3.461E5	3.193E5	2.663E5	1.00	1.23	1.14	0.95	2	37	1	iTRAQ 4plex (K N-term)	88479	Penicillin-binding protein 1 OS=Neisseria gonorrhoeae GN=ponA PE=4 SV=1
910	1373	I4DTA7	1.63	329.55	2.806E5	3.461E5	3.193E5	2.663E5	1.00	1.23	1.14	0.95	2.806E5	3.461E5	3.193E5	2.663E5	1.00	1.23	1.14	0.95	2	37	1	iTRAQ 4plex (K N-term)	88525	Penicillin-binding protein 1 OS=Neisseria gonorrhoeae GN=ponA PE=4 SV=1
910	1378	A0A1D3HQM1	1.63	329.55	2.806E5	3.461E5	3.193E5	2.663E5	1.00	1.23	1.14	0.95	2.806E5	3.461E5	3.193E5	2.663E5	1.00	1.23	1.14	0.95	2	37	1	iTRAQ 4plex (K N-term)	88493	Protein PonA OS=Neisseria gonorrhoeae GN=mrcA PE=4 SV=1
880	1405	A0A1D3GRD6	1.12	329.22	2.239E7	2.338E7	2.285E7	2.355E7	1.00	1.04	1.02	1.05	2.239E7	2.338E7	2.285E7	2.355E7	1.00	1.04	1.02	1.05	60	29	29	Carbamidomethylation; iTRAQ 4plex (K N-term); Oxidation (M); Deamidation (NQ)	58058	Chromosomal replication initiator protein DnaA OS=Neisseria gonorrhoeae GN=dnaA PE=3 SV=1
880	1406	A0A1D3HNR2	1.12	329.22	2.239E7	2.338E7	2.285E7	2.355E7	1.00	1.04	1.02	1.05	2.239E7	2.338E7	2.285E7	2.355E7	1.00	1.04	1.02	1.05	60	29	29	Carbamidomethylation; iTRAQ 4plex (K N-term); Oxidation (M); Deamidation (NQ)	58084	Chromosomal replication initiator protein DnaA OS=Neisseria gonorrhoeae GN=dnaA PE=3 SV=1
880	1407	A0A0M3GW16	1.12	329.22	2.239E7	2.338E7	2.285E7	2.355E7	1.00	1.04	1.02	1.05	2.239E7	2.338E7	2.285E7	2.355E7	1.00	1.04	1.02	1.05	60	29	29	Carbamidomethylation; iTRAQ 4plex (K N-term); Oxidation (M); Deamidation (NQ)	58058	Chromosomal replication initiator protein DnaA OS=Neisseria gonorrhoeae MIA_2011_03-10 GN=dnaA PE=3 SV=1
880	1408	D6H9M1	1.12	329.22	2.239E7	2.338E7	2.285E7	2.355E7	1.00	1.04	1.02	1.05	2.239E7	2.338E7	2.285E7	2.355E7	1.00	1.04	1.02	1.05	60	29	29	Carbamidomethylation; iTRAQ 4plex (K N-term); Oxidation (M); Deamidation (NQ)	58058	Chromosomal replication initiator protein DnaA OS=Neisseria gonorrhoeae DGI2 GN=dnaA PE=3 SV=1
880	1409	Q5FAJ2	1.12	329.22	2.239E7	2.338E7	2.285E7	2.355E7	1.00	1.04	1.02	1.05	2.239E7	2.338E7	2.285E7	2.355E7	1.00	1.04	1.02	1.05	60	29	29	Carbamidomethylation; iTRAQ 4plex (K N-term); Oxidation (M); Deamidation (NQ)	58058	Chromosomal replication initiator protein DnaA OS=Neisseria gonorrhoeae (strain ATCC 700825 / FA 1090) GN=dnaA PE=3 SV=1
940	1576	A0A0M3GZG8	55.94	329.21	1.039E7	2.137E7	2.154E7	2.366E7	1.00	2.06	2.07	2.28	1.039E7	2.137E7	2.154E7	2.366E7	1.00	2.06	2.07	2.28	59	35	35	Carbamidomethylation; iTRAQ 4plex (K N-term); Deamidation (NQ)	82100	Conjugal transfer protein TraE OS=Neisseria gonorrhoeae MIA_2011_03-10 GN=M736_02500 PE=4 SV=1
940	1577	A0A171IPR9	55.94	329.21	1.039E7	2.137E7	2.154E7	2.366E7	1.00	2.06	2.07	2.28	1.039E7	2.137E7	2.154E7	2.366E7	1.00	2.06	2.07	2.28	59	35	35	Carbamidomethylation; iTRAQ 4plex (K N-term); Deamidation (NQ)	82100	TraE OS=Neisseria gonorrhoeae TCDC-NG08107 GN=NGTW08_p0004 PE=4 SV=1
940	1578	D5K9K0	55.94	329.21	1.039E7	2.137E7	2.154E7	2.366E7	1.00	2.06	2.07	2.28	1.039E7	2.137E7	2.154E7	2.366E7	1.00	2.06	2.07	2.28	59	35	35	Carbamidomethylation; iTRAQ 4plex (K N-term); Deamidation (NQ)	82100	TraE OS=Neisseria gonorrhoeae PE=4 SV=1
940	1586	A0A1D3HLT9	55.94	329.21	1.039E7	2.137E7	2.154E7	2.366E7	1.00	2.06	2.07	2.28	1.039E7	2.137E7	2.154E7	2.366E7	1.00	2.06	2.07	2.28	58	35	35	Carbamidomethylation; iTRAQ 4plex (K N-term); Deamidation (NQ)	82716	DNA topoisomerase 3 OS=Neisseria gonorrhoeae GN=topB PE=4 SV=1
1033	4405	D5K9H5	200.00	328.97	8.585E6	3.676E7	3.09E7	3.563E7	1.00	4.28	3.60	4.15	8.585E6	3.676E7	3.09E7	3.563E7	1.00	4.28	3.60	4.15	62	19	19	Carbamidomethylation; iTRAQ 4plex (K N-term); Oxidation (M); Deamidation (NQ)	28884	TrbJ OS=Neisseria gonorrhoeae PE=4 SV=1
1033	4406	A0A171IPT9	200.00	328.97	8.585E6	3.676E7	3.09E7	3.563E7	1.00	4.28	3.60	4.15	8.585E6	3.676E7	3.09E7	3.563E7	1.00	4.28	3.60	4.15	62	19	19	Carbamidomethylation; iTRAQ 4plex (K N-term); Oxidation (M); Deamidation (NQ)	28884	TrbJ OS=Neisseria gonorrhoeae TCDC-NG08107 GN=NGTW08_p0024 PE=4 SV=1
1033	4407	A0A0M3GY15	200.00	328.97	8.585E6	3.676E7	3.09E7	3.563E7	1.00	4.28	3.60	4.15	8.585E6	3.676E7	3.09E7	3.563E7	1.00	4.28	3.60	4.15	62	19	19	Carbamidomethylation; iTRAQ 4plex (K N-term); Oxidation (M); Deamidation (NQ)	28884	Conjugal transfer protein TrbJ OS=Neisseria gonorrhoeae MIA_2011_03-10 GN=M736_02605 PE=4 SV=1
890	968	A0A1D3IFM2	1.42	328.75	2.8E7	2.876E7	2.812E7	2.736E7	1.00	1.03	1.00	0.98	2.8E7	2.876E7	2.812E7	2.736E7	1.00	1.03	1.00	0.98	67	26	26	Carbamidomethylation; iTRAQ 4plex (K N-term); Oxidation (M); Deamidation (NQ)	50809	Protease OS=Neisseria gonorrhoeae GN=yhbU PE=4 SV=1
890	969	A0A0M3GYD3	1.42	328.75	2.8E7	2.876E7	2.812E7	2.736E7	1.00	1.03	1.00	0.98	2.8E7	2.876E7	2.812E7	2.736E7	1.00	1.03	1.00	0.98	67	26	26	Carbamidomethylation; iTRAQ 4plex (K N-term); Oxidation (M); Deamidation (NQ)	50809	Protease OS=Neisseria gonorrhoeae MIA_2011_03-10 GN=M736_11420 PE=4 SV=1
890	970	Q5F771	1.42	328.75	2.8E7	2.876E7	2.812E7	2.736E7	1.00	1.03	1.00	0.98	2.8E7	2.876E7	2.812E7	2.736E7	1.00	1.03	1.00	0.98	67	26	26	Carbamidomethylation; iTRAQ 4plex (K N-term); Oxidation (M); Deamidation (NQ)	50809	Protease OS=Neisseria gonorrhoeae (strain ATCC 700825 / FA 1090) GN=NGO_1314 PE=4 SV=1
890	971	B4RN25	1.42	328.75	2.8E7	2.876E7	2.812E7	2.736E7	1.00	1.03	1.00	0.98	2.8E7	2.876E7	2.812E7	2.736E7	1.00	1.03	1.00	0.98	67	26	26	Carbamidomethylation; iTRAQ 4plex (K N-term); Oxidation (M); Deamidation (NQ)	50809	Putative protease OS=Neisseria gonorrhoeae (strain NCCP11945) GN=NGK_1535 PE=4 SV=1
618	2248	D6H9Y3	57.00	328.48	1.045E8	5.324E7	5.278E7	5.453E7	1.00	0.51	0.50	0.52	1.045E8	5.324E7	5.278E7	5.453E7	1.00	0.51	0.50	0.52	75	33	33	Carbamidomethylation; iTRAQ 4plex (K N-term); Oxidation (M); Deamidation (NQ)	39837	Aspartate-semialdehyde dehydrogenase OS=Neisseria gonorrhoeae DGI2 GN=asd PE=3 SV=1
618	2249	Q5F5D2	57.00	328.48	1.045E8	5.324E7	5.278E7	5.453E7	1.00	0.51	0.50	0.52	1.045E8	5.324E7	5.278E7	5.453E7	1.00	0.51	0.50	0.52	75	33	33	Carbamidomethylation; iTRAQ 4plex (K N-term); Oxidation (M); Deamidation (NQ)	39837	Aspartate-semialdehyde dehydrogenase OS=Neisseria gonorrhoeae (strain ATCC 700825 / FA 1090) GN=asd PE=1 SV=1
618	2250	A0A0M3GVV4	57.00	328.48	1.045E8	5.324E7	5.278E7	5.453E7	1.00	0.51	0.50	0.52	1.045E8	5.324E7	5.278E7	5.453E7	1.00	0.51	0.50	0.52	75	33	33	Carbamidomethylation; iTRAQ 4plex (K N-term); Oxidation (M); Deamidation (NQ)	39837	Aspartate-semialdehyde dehydrogenase OS=Neisseria gonorrhoeae MIA_2011_03-10 GN=asd PE=3 SV=1
618	2251	A0A1D3HC29	57.00	328.48	1.045E8	5.324E7	5.278E7	5.453E7	1.00	0.51	0.50	0.52	1.045E8	5.324E7	5.278E7	5.453E7	1.00	0.51	0.50	0.52	75	33	33	Carbamidomethylation; iTRAQ 4plex (K N-term); Oxidation (M); Deamidation (NQ)	39837	Aspartate-semialdehyde dehydrogenase OS=Neisseria gonorrhoeae GN=asd PE=3 SV=1
618	2258	A0A1D3IQC3	57.00	328.48	1.045E8	5.324E7	5.278E7	5.453E7	1.00	0.51	0.50	0.52	1.045E8	5.324E7	5.278E7	5.453E7	1.00	0.51	0.50	0.52	75	33	33	Carbamidomethylation; iTRAQ 4plex (K N-term); Oxidation (M); Deamidation (NQ)	39867	Aspartate-semialdehyde dehydrogenase OS=Neisseria gonorrhoeae GN=asd PE=3 SV=1
618	2259	B4RQN7	57.00	328.48	1.045E8	5.324E7	5.278E7	5.453E7	1.00	0.51	0.50	0.52	1.045E8	5.324E7	5.278E7	5.453E7	1.00	0.51	0.50	0.52	75	33	33	Carbamidomethylation; iTRAQ 4plex (K N-term); Oxidation (M); Deamidation (NQ)	39867	Aspartate-semialdehyde dehydrogenase OS=Neisseria gonorrhoeae (strain NCCP11945) GN=asd PE=3 SV=1
582	416	A0A1D3EXB5	0.99	328.28	8.138E7	8.409E7	8.605E7	8.718E7	1.00	1.03	1.06	1.07	8.138E7	8.409E7	8.605E7	8.718E7	1.00	1.03	1.06	1.07	84	32	32	Carbamidomethylation; iTRAQ 4plex (K N-term); Oxidation (M); Deamidation (NQ)	47798	Serine--tRNA ligase OS=Neisseria gonorrhoeae GN=serS PE=3 SV=1
582	417	B4RN50	0.99	328.28	8.138E7	8.409E7	8.605E7	8.718E7	1.00	1.03	1.06	1.07	8.138E7	8.409E7	8.605E7	8.718E7	1.00	1.03	1.06	1.07	84	32	32	Carbamidomethylation; iTRAQ 4plex (K N-term); Oxidation (M); Deamidation (NQ)	47798	Serine--tRNA ligase OS=Neisseria gonorrhoeae (strain NCCP11945) GN=serS PE=3 SV=1
582	418	D6H6Q5	0.99	328.28	8.138E7	8.409E7	8.605E7	8.718E7	1.00	1.03	1.06	1.07	8.138E7	8.409E7	8.605E7	8.718E7	1.00	1.03	1.06	1.07	84	32	32	Carbamidomethylation; iTRAQ 4plex (K N-term); Oxidation (M); Deamidation (NQ)	47798	Serine--tRNA ligase OS=Neisseria gonorrhoeae DGI2 GN=serS PE=3 SV=1
990	1137	A0A1D3EK11	18.13	328.26	1.762E7	2.543E7	2.476E7	1.819E7	1.00	1.44	1.41	1.03	1.762E7	2.543E7	2.476E7	1.819E7	1.00	1.44	1.41	1.03	65	28	28	Carbamidomethylation; iTRAQ 4plex (K N-term); Oxidation (M); Deamidation (NQ)	61112	DNA repair protein RecN OS=Neisseria gonorrhoeae GN=recN PE=3 SV=1
990	1138	A0A0M3GYD0	18.13	328.26	1.762E7	2.543E7	2.476E7	1.819E7	1.00	1.44	1.41	1.03	1.762E7	2.543E7	2.476E7	1.819E7	1.00	1.44	1.41	1.03	65	28	28	Carbamidomethylation; iTRAQ 4plex (K N-term); Oxidation (M); Deamidation (NQ)	61112	DNA repair protein RecN OS=Neisseria gonorrhoeae MIA_2011_03-10 GN=M736_04085 PE=3 SV=1
811	1968	B4RNR4	2.28	327.88	2.449E7	2.26E7	2.311E7	2.378E7	1.00	0.92	0.94	0.97	2.449E7	2.26E7	2.311E7	2.378E7	1.00	0.92	0.94	0.97	77	23	23	Carbamidomethylation; iTRAQ 4plex (K N-term); Oxidation (M); Deamidation (NQ)	38655	Phospho-2-dehydro-3-deoxyheptonate aldolase OS=Neisseria gonorrhoeae (strain NCCP11945) GN=NGK_2088 PE=3 SV=1
811	1969	D6H5J0	2.28	327.88	2.449E7	2.26E7	2.311E7	2.378E7	1.00	0.92	0.94	0.97	2.449E7	2.26E7	2.311E7	2.378E7	1.00	0.92	0.94	0.97	77	23	23	Carbamidomethylation; iTRAQ 4plex (K N-term); Oxidation (M); Deamidation (NQ)	38655	Phospho-2-dehydro-3-deoxyheptonate aldolase OS=Neisseria gonorrhoeae DGI2 GN=NGMG_02163 PE=3 SV=1
811	1970	A0A1D3HFJ9	2.28	327.88	2.449E7	2.26E7	2.311E7	2.378E7	1.00	0.92	0.94	0.97	2.449E7	2.26E7	2.311E7	2.378E7	1.00	0.92	0.94	0.97	77	23	23	Carbamidomethylation; iTRAQ 4plex (K N-term); Oxidation (M); Deamidation (NQ)	38655	Phospho-2-dehydro-3-deoxyheptonate aldolase OS=Neisseria gonorrhoeae GN=WHOG_01829C PE=3 SV=1
811	1971	Q5F668	2.28	327.88	2.449E7	2.26E7	2.311E7	2.378E7	1.00	0.92	0.94	0.97	2.449E7	2.26E7	2.311E7	2.378E7	1.00	0.92	0.94	0.97	77	23	23	Carbamidomethylation; iTRAQ 4plex (K N-term); Oxidation (M); Deamidation (NQ)	38655	Phospho-2-dehydro-3-deoxyheptonate aldolase OS=Neisseria gonorrhoeae (strain ATCC 700825 / FA 1090) GN=NGO_1695 PE=3 SV=1
805	2359	A0A1D3EM60	3.02	327.69	5.468E7	6.016E7	6.367E7	6.413E7	1.00	1.10	1.16	1.17	5.468E7	6.016E7	6.367E7	6.413E7	1.00	1.10	1.16	1.17	43	29	28	Carbamidomethylation; iTRAQ 4plex (K N-term); Oxidation (M); Deamidation (NQ)	73666	RNA polymerase sigma factor RpoD OS=Neisseria gonorrhoeae GN=rpoD PE=3 SV=1
805	2360	A0A1D3F6H3	3.02	327.69	5.468E7	6.016E7	6.367E7	6.413E7	1.00	1.10	1.16	1.17	5.468E7	6.016E7	6.367E7	6.413E7	1.00	1.10	1.16	1.17	43	29	28	Carbamidomethylation; iTRAQ 4plex (K N-term); Oxidation (M); Deamidation (NQ)	73680	RNA polymerase sigma factor RpoD OS=Neisseria gonorrhoeae GN=rpoD PE=3 SV=1
805	2361	B4RKY0	3.02	327.69	5.468E7	6.016E7	6.367E7	6.413E7	1.00	1.10	1.16	1.17	5.468E7	6.016E7	6.367E7	6.413E7	1.00	1.10	1.16	1.17	43	29	28	Carbamidomethylation; iTRAQ 4plex (K N-term); Oxidation (M); Deamidation (NQ)	73666	RNA polymerase sigma factor RpoD OS=Neisseria gonorrhoeae (strain NCCP11945) GN=rpoD PE=3 SV=1
805	2362	D6H8N5	3.02	327.69	5.468E7	6.016E7	6.367E7	6.413E7	1.00	1.10	1.16	1.17	5.468E7	6.016E7	6.367E7	6.413E7	1.00	1.10	1.16	1.17	43	29	28	Carbamidomethylation; iTRAQ 4plex (K N-term); Oxidation (M); Deamidation (NQ)	73694	RNA polymerase sigma factor RpoD OS=Neisseria gonorrhoeae DGI2 GN=rpoD PE=3 SV=1
805	2363	A0A0M3GYW4	3.02	327.69	5.468E7	6.016E7	6.367E7	6.413E7	1.00	1.10	1.16	1.17	5.468E7	6.016E7	6.367E7	6.413E7	1.00	1.10	1.16	1.17	43	29	28	Carbamidomethylation; iTRAQ 4plex (K N-term); Oxidation (M); Deamidation (NQ)	73680	RNA polymerase sigma factor RpoD OS=Neisseria gonorrhoeae MIA_2011_03-10 GN=rpoD PE=3 SV=1
805	2364	Q5F805	3.02	327.69	5.468E7	6.016E7	6.367E7	6.413E7	1.00	1.10	1.16	1.17	5.468E7	6.016E7	6.367E7	6.413E7	1.00	1.10	1.16	1.17	43	29	28	Carbamidomethylation; iTRAQ 4plex (K N-term); Oxidation (M); Deamidation (NQ)	73680	RNA polymerase sigma factor RpoD OS=Neisseria gonorrhoeae (strain ATCC 700825 / FA 1090) GN=rpoD PE=3 SV=1
805	2365	P52325	3.02	327.69	5.468E7	6.016E7	6.367E7	6.413E7	1.00	1.10	1.16	1.17	5.468E7	6.016E7	6.367E7	6.413E7	1.00	1.10	1.16	1.17	43	29	28	Carbamidomethylation; iTRAQ 4plex (K N-term); Oxidation (M); Deamidation (NQ)	73679	RNA polymerase sigma factor RpoD OS=Neisseria gonorrhoeae GN=rpoD PE=3 SV=1
914	1371	I4DTC1	0.89	327.40	1.548E5	1.014E5	9.127E4	1.015E5	1.00	0.66	0.59	0.66	1.548E5	1.014E5	9.127E4	1.015E5	1.00	0.66	0.59	0.66	2	37	1	iTRAQ 4plex (K N-term)	88465	Penicillin-binding protein 1 OS=Neisseria gonorrhoeae GN=ponA PE=4 SV=1
914	1372	A0A0M3GVZ7	0.89	327.40	1.548E5	1.014E5	9.127E4	1.015E5	1.00	0.66	0.59	0.66	1.548E5	1.014E5	9.127E4	1.015E5	1.00	0.66	0.59	0.66	2	37	1	iTRAQ 4plex (K N-term)	88495	Peptidase OS=Neisseria gonorrhoeae MIA_2011_03-10 GN=M736_06000 PE=4 SV=1
914	1374	Q5FAC7	0.89	327.40	1.548E5	1.014E5	9.127E4	1.015E5	1.00	0.66	0.59	0.66	1.548E5	1.014E5	9.127E4	1.015E5	1.00	0.66	0.59	0.66	2	37	1	iTRAQ 4plex (K N-term)	88495	Penicillin-binding protein 1A OS=Neisseria gonorrhoeae (strain ATCC 700825 / FA 1090) GN=mrcA PE=3 SV=3
914	1375	I4DTB9	0.89	327.40	1.548E5	1.014E5	9.127E4	1.015E5	1.00	0.66	0.59	0.66	1.548E5	1.014E5	9.127E4	1.015E5	1.00	0.66	0.59	0.66	2	37	1	iTRAQ 4plex (K N-term)	88495	Penicillin-binding protein 1 OS=Neisseria gonorrhoeae GN=ponA PE=4 SV=1
914	1376	I4DTB1	0.89	327.40	1.548E5	1.014E5	9.127E4	1.015E5	1.00	0.66	0.59	0.66	1.548E5	1.014E5	9.127E4	1.015E5	1.00	0.66	0.59	0.66	2	37	1	iTRAQ 4plex (K N-term)	88435	Penicillin-binding protein 1 OS=Neisseria gonorrhoeae GN=ponA PE=4 SV=1
914	1377	O05131	0.89	327.40	1.548E5	1.014E5	9.127E4	1.015E5	1.00	0.66	0.59	0.66	1.548E5	1.014E5	9.127E4	1.015E5	1.00	0.66	0.59	0.66	2	37	1	iTRAQ 4plex (K N-term)	88495	Penicillin-binding protein 1A OS=Neisseria gonorrhoeae GN=mrcA PE=1 SV=3
914	1395	D6HA70	0.89	327.40	1.548E5	1.014E5	9.127E4	1.015E5	1.00	0.66	0.59	0.66	1.548E5	1.014E5	9.127E4	1.015E5	1.00	0.66	0.59	0.66	2	37	1	iTRAQ 4plex (K N-term)	89324	Penicillin-binding protein 1A OS=Neisseria gonorrhoeae DGI2 GN=NGMG_00386 PE=4 SV=1
1091	1196	Q5F5H0	9.13	327.40	1.47E7	1.159E7	1.324E7	1.412E7	1.00	0.79	0.90	0.96	1.47E7	1.159E7	1.324E7	1.412E7	1.00	0.79	0.90	0.96	67	34	34	iTRAQ 4plex (K N-term); Deamidation (NQ)	66866	Membrane protein OS=Neisseria gonorrhoeae (strain ATCC 700825 / FA 1090) GN=NGO_1956 PE=4 SV=2
1091	1284	B4RQT7	9.13	327.40	1.47E7	1.159E7	1.324E7	1.412E7	1.00	0.79	0.90	0.96	1.47E7	1.159E7	1.324E7	1.412E7	1.00	0.79	0.90	0.96	66	34	34	iTRAQ 4plex (K N-term); Deamidation (NQ)	68656	Uncharacterized protein OS=Neisseria gonorrhoeae (strain NCCP11945) GN=NGK_2293 PE=4 SV=1
1091	1321	D6HA30	9.13	327.40	1.47E7	1.159E7	1.324E7	1.412E7	1.00	0.79	0.90	0.96	1.47E7	1.159E7	1.324E7	1.412E7	1.00	0.79	0.90	0.96	64	34	34	iTRAQ 4plex (K N-term); Deamidation (NQ)	69837	Uncharacterized protein OS=Neisseria gonorrhoeae DGI2 GN=NGMG_00749 PE=4 SV=1
1091	1322	A0A1D3HC42	9.13	327.40	1.47E7	1.159E7	1.324E7	1.412E7	1.00	0.79	0.90	0.96	1.47E7	1.159E7	1.324E7	1.412E7	1.00	0.79	0.90	0.96	64	34	34	iTRAQ 4plex (K N-term); Deamidation (NQ)	69911	Outer membrane protein OS=Neisseria gonorrhoeae GN=WHOL_01127 PE=4 SV=1
1091	1323	A0A1D3EML5	9.13	327.40	1.47E7	1.159E7	1.324E7	1.412E7	1.00	0.79	0.90	0.96	1.47E7	1.159E7	1.324E7	1.412E7	1.00	0.79	0.90	0.96	64	34	34	iTRAQ 4plex (K N-term); Deamidation (NQ)	69837	Outer membrane protein OS=Neisseria gonorrhoeae GN=WHOG_00407 PE=4 SV=1
1091	1324	A0A1D3F0F8	9.13	327.40	1.47E7	1.159E7	1.324E7	1.412E7	1.00	0.79	0.90	0.96	1.47E7	1.159E7	1.324E7	1.412E7	1.00	0.79	0.90	0.96	64	34	34	iTRAQ 4plex (K N-term); Deamidation (NQ)	69837	Outer membrane protein OS=Neisseria gonorrhoeae GN=WHOV_00362 PE=4 SV=1
1091	1325	A0A0M3GY88	9.13	327.40	1.47E7	1.159E7	1.324E7	1.412E7	1.00	0.79	0.90	0.96	1.47E7	1.159E7	1.324E7	1.412E7	1.00	0.79	0.90	0.96	64	34	34	iTRAQ 4plex (K N-term); Deamidation (NQ)	69881	Membrane protein OS=Neisseria gonorrhoeae MIA_2011_03-10 GN=M736_02260 PE=4 SV=1
1091	1326	A0A1D3JA99	9.13	327.40	1.47E7	1.159E7	1.324E7	1.412E7	1.00	0.79	0.90	0.96	1.47E7	1.159E7	1.324E7	1.412E7	1.00	0.79	0.90	0.96	64	34	34	iTRAQ 4plex (K N-term); Deamidation (NQ)	69865	Outer membrane protein OS=Neisseria gonorrhoeae GN=WHOF_01212 PE=4 SV=1
1091	1327	A0A1D3FDA5	9.13	327.40	1.47E7	1.159E7	1.324E7	1.412E7	1.00	0.79	0.90	0.96	1.47E7	1.159E7	1.324E7	1.412E7	1.00	0.79	0.90	0.96	64	34	34	iTRAQ 4plex (K N-term); Deamidation (NQ)	69895	Outer membrane protein OS=Neisseria gonorrhoeae GN=WHON_01106 PE=4 SV=1
835	2563	A0A1D3FZV8	10.87	327.33	2.184E5	7.047E4	6.608E4	7.307E4	1.00	0.32	0.30	0.33	2.184E5	7.047E4	6.608E4	7.307E4	1.00	0.32	0.30	0.33	7	23	1	iTRAQ 4plex (K N-term); Oxidation (M)	41846	Putative O-succinylhomoserine sulfhydrolase OS=Neisseria gonorrhoeae GN=metZ PE=3 SV=1
514	3387	A0A1D3EHN5	14.84	327.20	1.296E8	1.742E8	1.666E8	1.759E8	1.00	1.34	1.29	1.36	1.296E8	1.742E8	1.666E8	1.759E8	1.00	1.34	1.29	1.36	69	26	26	iTRAQ 4plex (K N-term); Oxidation (M); Deamidation (NQ)	28732	ABC transporter periplasmic binding protein OS=Neisseria gonorrhoeae GN=WHOF_00329 PE=3 SV=1
514	3388	A0A222QWU9	14.84	327.20	1.296E8	1.742E8	1.666E8	1.759E8	1.00	1.34	1.29	1.36	1.296E8	1.742E8	1.666E8	1.759E8	1.00	1.34	1.29	1.36	69	26	26	iTRAQ 4plex (K N-term); Oxidation (M); Deamidation (NQ)	28863	Amino acid ABC transporter substrate-binding protein OS=Neisseria gonorrhoeae GN=BZG33_02790 PE=3 SV=1
514	3389	B4RK70	14.84	327.20	1.296E8	1.742E8	1.666E8	1.759E8	1.00	1.34	1.29	1.36	1.296E8	1.742E8	1.666E8	1.759E8	1.00	1.34	1.29	1.36	69	26	26	iTRAQ 4plex (K N-term); Oxidation (M); Deamidation (NQ)	28863	Amino acid ABC transporter periplasmic amino acid-binding protein OS=Neisseria gonorrhoeae (strain NCCP11945) GN=NGK_0530 PE=3 SV=1
693	2528	B4RP09	3.91	326.88	5.625E7	6.313E7	6.723E7	6.203E7	1.00	1.12	1.20	1.10	5.625E7	6.313E7	6.723E7	6.203E7	1.00	1.12	1.20	1.10	77	19	19	Carbamidomethylation; iTRAQ 4plex (K N-term); Oxidation (M); Deamidation (NQ)	39300	Ribosome-binding ATPase YchF OS=Neisseria gonorrhoeae (strain NCCP11945) GN=ychF PE=3 SV=1
693	2529	A0A0M3H1W0	3.91	326.88	5.625E7	6.313E7	6.723E7	6.203E7	1.00	1.12	1.20	1.10	5.625E7	6.313E7	6.723E7	6.203E7	1.00	1.12	1.20	1.10	77	19	19	Carbamidomethylation; iTRAQ 4plex (K N-term); Oxidation (M); Deamidation (NQ)	39300	Ribosome-binding ATPase YchF OS=Neisseria gonorrhoeae MIA_2011_03-10 GN=ychF PE=3 SV=1
693	2530	A0A1D3GC12	3.91	326.88	5.625E7	6.313E7	6.723E7	6.203E7	1.00	1.12	1.20	1.10	5.625E7	6.313E7	6.723E7	6.203E7	1.00	1.12	1.20	1.10	77	19	19	Carbamidomethylation; iTRAQ 4plex (K N-term); Oxidation (M); Deamidation (NQ)	39272	Ribosome-binding ATPase YchF OS=Neisseria gonorrhoeae GN=engD PE=3 SV=1
693	2531	A0A1D3HQQ6	3.91	326.88	5.625E7	6.313E7	6.723E7	6.203E7	1.00	1.12	1.20	1.10	5.625E7	6.313E7	6.723E7	6.203E7	1.00	1.12	1.20	1.10	77	19	19	Carbamidomethylation; iTRAQ 4plex (K N-term); Oxidation (M); Deamidation (NQ)	39300	Ribosome-binding ATPase YchF OS=Neisseria gonorrhoeae GN=engD PE=3 SV=1
693	2532	D6HAW3	3.91	326.88	5.625E7	6.313E7	6.723E7	6.203E7	1.00	1.12	1.20	1.10	5.625E7	6.313E7	6.723E7	6.203E7	1.00	1.12	1.20	1.10	77	19	19	Carbamidomethylation; iTRAQ 4plex (K N-term); Oxidation (M); Deamidation (NQ)	39300	Ribosome-binding ATPase YchF OS=Neisseria gonorrhoeae DGI2 GN=ychF PE=3 SV=1
693	2533	Q5FAG0	3.91	326.88	5.625E7	6.313E7	6.723E7	6.203E7	1.00	1.12	1.20	1.10	5.625E7	6.313E7	6.723E7	6.203E7	1.00	1.12	1.20	1.10	77	19	19	Carbamidomethylation; iTRAQ 4plex (K N-term); Oxidation (M); Deamidation (NQ)	39300	Ribosome-binding ATPase YchF OS=Neisseria gonorrhoeae (strain ATCC 700825 / FA 1090) GN=ychF PE=3 SV=1
904	517	A0A1D3H2H7	5.08	326.58	2.839E7	2.441E7	2.451E7	2.37E7	1.00	0.86	0.86	0.83	2.839E7	2.441E7	2.451E7	2.37E7	1.00	0.86	0.86	0.83	71	28	28	Carbamidomethylation; iTRAQ 4plex (K N-term); Deamidation (NQ)	55033	L-threonine dehydratase OS=Neisseria gonorrhoeae GN=ilvA PE=3 SV=1
904	518	Q5F9F2	5.08	326.58	2.839E7	2.441E7	2.451E7	2.37E7	1.00	0.86	0.86	0.83	2.839E7	2.441E7	2.451E7	2.37E7	1.00	0.86	0.86	0.83	71	28	28	Carbamidomethylation; iTRAQ 4plex (K N-term); Deamidation (NQ)	55033	L-threonine dehydratase OS=Neisseria gonorrhoeae (strain ATCC 700825 / FA 1090) GN=ilvA PE=3 SV=1
904	593	B4RKF4	5.08	326.58	2.839E7	2.441E7	2.451E7	2.37E7	1.00	0.86	0.86	0.83	2.839E7	2.441E7	2.451E7	2.37E7	1.00	0.86	0.86	0.83	71	28	28	Carbamidomethylation; iTRAQ 4plex (K N-term); Deamidation (NQ)	55091	L-threonine dehydratase OS=Neisseria gonorrhoeae (strain NCCP11945) GN=ilvA PE=3 SV=1
904	594	A0A0M3GW60	5.08	326.58	2.839E7	2.441E7	2.451E7	2.37E7	1.00	0.86	0.86	0.83	2.839E7	2.441E7	2.451E7	2.37E7	1.00	0.86	0.86	0.83	71	28	28	Carbamidomethylation; iTRAQ 4plex (K N-term); Deamidation (NQ)	55091	L-threonine dehydratase OS=Neisseria gonorrhoeae MIA_2011_03-10 GN=ilvA PE=3 SV=1
904	595	D6H962	5.08	326.58	2.839E7	2.441E7	2.451E7	2.37E7	1.00	0.86	0.86	0.83	2.839E7	2.441E7	2.451E7	2.37E7	1.00	0.86	0.86	0.83	71	28	28	Carbamidomethylation; iTRAQ 4plex (K N-term); Deamidation (NQ)	55091	L-threonine dehydratase OS=Neisseria gonorrhoeae DGI2 GN=ilvA PE=3 SV=1
904	596	A0A1D3E818	5.08	326.58	2.839E7	2.441E7	2.451E7	2.37E7	1.00	0.86	0.86	0.83	2.839E7	2.441E7	2.451E7	2.37E7	1.00	0.86	0.86	0.83	71	28	28	Carbamidomethylation; iTRAQ 4plex (K N-term); Deamidation (NQ)	55091	L-threonine dehydratase OS=Neisseria gonorrhoeae GN=ilvA PE=3 SV=1
904	635	A0A1D3EKA5	5.08	326.58	2.839E7	2.441E7	2.451E7	2.37E7	1.00	0.86	0.86	0.83	2.839E7	2.441E7	2.451E7	2.37E7	1.00	0.86	0.86	0.83	71	28	28	Carbamidomethylation; iTRAQ 4plex (K N-term); Deamidation (NQ)	55023	L-threonine dehydratase OS=Neisseria gonorrhoeae GN=ilvA PE=3 SV=1
904	677	A0A1D3HTH5	5.08	326.58	2.839E7	2.441E7	2.451E7	2.37E7	1.00	0.86	0.86	0.83	2.839E7	2.441E7	2.451E7	2.37E7	1.00	0.86	0.86	0.83	71	28	28	Carbamidomethylation; iTRAQ 4plex (K N-term); Deamidation (NQ)	55059	L-threonine dehydratase OS=Neisseria gonorrhoeae GN=ilvA PE=3 SV=1
685	1130	Q5F9L8	7.18	326.22	5.307E7	6.365E7	6.438E7	6.67E7	1.00	1.20	1.21	1.26	5.307E7	6.365E7	6.438E7	6.67E7	1.00	1.20	1.21	1.26	68	25	25	Carbamidomethylation; iTRAQ 4plex (K N-term); Oxidation (M); Deamidation (NQ)	49436	Phosphoglucomutase OS=Neisseria gonorrhoeae (strain ATCC 700825 / FA 1090) GN=NGO_0375 PE=3 SV=1
685	1131	B4RK73	7.18	326.22	5.307E7	6.365E7	6.438E7	6.67E7	1.00	1.20	1.21	1.26	5.307E7	6.365E7	6.438E7	6.67E7	1.00	1.20	1.21	1.26	68	25	25	Carbamidomethylation; iTRAQ 4plex (K N-term); Oxidation (M); Deamidation (NQ)	49436	Pgm OS=Neisseria gonorrhoeae (strain NCCP11945) GN=NGK_0533 PE=3 SV=1
685	1132	A0A0M3GYY2	7.18	326.22	5.307E7	6.365E7	6.438E7	6.67E7	1.00	1.20	1.21	1.26	5.307E7	6.365E7	6.438E7	6.67E7	1.00	1.20	1.21	1.26	68	25	25	Carbamidomethylation; iTRAQ 4plex (K N-term); Oxidation (M); Deamidation (NQ)	49436	Phosphoglucomutase OS=Neisseria gonorrhoeae MIA_2011_03-10 GN=M736_03595 PE=3 SV=1
685	1133	A0A1D3E9N2	7.18	326.22	5.307E7	6.365E7	6.438E7	6.67E7	1.00	1.20	1.21	1.26	5.307E7	6.365E7	6.438E7	6.67E7	1.00	1.20	1.21	1.26	68	25	25	Carbamidomethylation; iTRAQ 4plex (K N-term); Oxidation (M); Deamidation (NQ)	49436	Phosphoglucomutase OS=Neisseria gonorrhoeae GN=algC PE=3 SV=1
787	800	A0A1D3E4Z2	2.67	326.18	2.993E7	2.727E7	2.725E7	2.726E7	1.00	0.91	0.91	0.91	2.993E7	2.727E7	2.725E7	2.726E7	1.00	0.91	0.91	0.91	68	38	38	iTRAQ 4plex (K N-term); Oxidation (M); Deamidation (NQ)	67848	Bacteriophage N4 receptor OS=Neisseria gonorrhoeae GN=WHOK_00031 PE=4 SV=1
787	801	A0A1D3GXL0	2.67	326.18	2.993E7	2.727E7	2.725E7	2.726E7	1.00	0.91	0.91	0.91	2.993E7	2.727E7	2.725E7	2.726E7	1.00	0.91	0.91	0.91	68	38	38	iTRAQ 4plex (K N-term); Oxidation (M); Deamidation (NQ)	67862	Bacteriophage N4 receptor OS=Neisseria gonorrhoeae GN=WHOF_00466 PE=4 SV=1
787	818	A0A222R5H3	2.67	326.18	2.993E7	2.727E7	2.725E7	2.726E7	1.00	0.91	0.91	0.91	2.993E7	2.727E7	2.725E7	2.726E7	1.00	0.91	0.91	0.91	67	38	38	iTRAQ 4plex (K N-term); Oxidation (M); Deamidation (NQ)	68106	Uncharacterized protein OS=Neisseria gonorrhoeae GN=BZG33_03170 PE=4 SV=1
787	819	B4RKE8	2.67	326.18	2.993E7	2.727E7	2.725E7	2.726E7	1.00	0.91	0.91	0.91	2.993E7	2.727E7	2.725E7	2.726E7	1.00	0.91	0.91	0.91	67	38	38	iTRAQ 4plex (K N-term); Oxidation (M); Deamidation (NQ)	68106	Putative periplasmic protein OS=Neisseria gonorrhoeae (strain NCCP11945) GN=NGK_0608 PE=4 SV=1
787	820	D6H968	2.67	326.18	2.993E7	2.727E7	2.725E7	2.726E7	1.00	0.91	0.91	0.91	2.993E7	2.727E7	2.725E7	2.726E7	1.00	0.91	0.91	0.91	67	38	38	iTRAQ 4plex (K N-term); Oxidation (M); Deamidation (NQ)	68106	Uncharacterized protein OS=Neisseria gonorrhoeae DGI2 GN=NGMG_00028 PE=4 SV=1
769	1390	B4RLF0	15.80	326.04	4.967E5	1.967E6	2.098E6	2.101E6	1.00	3.96	4.22	4.23	4.967E5	1.967E6	2.098E6	2.101E6	1.00	3.96	4.22	4.23	3	33	1	iTRAQ 4plex (K N-term); Deamidation (NQ)	64200	2-isopropylmalate synthase OS=Neisseria gonorrhoeae (strain NCCP11945) GN=leuA PE=3 SV=1
769	1391	D6H883	15.80	326.04	4.967E5	1.967E6	2.098E6	2.101E6	1.00	3.96	4.22	4.23	4.967E5	1.967E6	2.098E6	2.101E6	1.00	3.96	4.22	4.23	3	33	1	iTRAQ 4plex (K N-term); Deamidation (NQ)	64200	2-isopropylmalate synthase OS=Neisseria gonorrhoeae DGI2 GN=leuA PE=3 SV=1
769	1393	A0A1D3I6H9	15.80	326.04	4.967E5	1.967E6	2.098E6	2.101E6	1.00	3.96	4.22	4.23	4.967E5	1.967E6	2.098E6	2.101E6	1.00	3.96	4.22	4.23	3	33	1	iTRAQ 4plex (K N-term); Deamidation (NQ)	64200	2-isopropylmalate synthase OS=Neisseria gonorrhoeae GN=leuA PE=3 SV=1
615	3501	A0A1D3HJ72	0.17	325.76	4.292E4	4.429E4	4.424E4	4.574E4	1.00	1.03	1.03	1.07	4.292E4	4.429E4	4.424E4	4.574E4	1.00	1.03	1.03	1.07	11	23	1	iTRAQ 4plex (K N-term); Deamidation (NQ)	28873	ABC transporter periplasmic histidine-binding protein OS=Neisseria gonorrhoeae GN=artI PE=3 SV=1
779	852	A0A0M3GZF8	144.23	325.53	1.68E7	5.311E7	5.457E7	5.513E7	1.00	3.16	3.25	3.28	1.68E7	5.311E7	5.457E7	5.513E7	1.00	3.16	3.25	3.28	72	28	27	iTRAQ 4plex (K N-term); Oxidation (M); Deamidation (NQ)	44700	Toxin OS=Neisseria gonorrhoeae MIA_2011_03-10 GN=M736_02560 PE=4 SV=1
779	853	A0A171IPS9	144.23	325.53	1.68E7	5.311E7	5.457E7	5.513E7	1.00	3.16	3.25	3.28	1.68E7	5.311E7	5.457E7	5.513E7	1.00	3.16	3.25	3.28	72	28	27	iTRAQ 4plex (K N-term); Oxidation (M); Deamidation (NQ)	44700	Zeta_2 toxin OS=Neisseria gonorrhoeae TCDC-NG08107 GN=NGTW08_p0014 PE=4 SV=1
779	854	A0A1D3FJJ0	144.23	325.53	1.68E7	5.311E7	5.457E7	5.513E7	1.00	3.16	3.25	3.28	1.68E7	5.311E7	5.457E7	5.513E7	1.00	3.16	3.25	3.28	72	28	27	iTRAQ 4plex (K N-term); Oxidation (M); Deamidation (NQ)	44700	UDP-N-acetylglucosamine kinase OS=Neisseria gonorrhoeae GN=pezT PE=4 SV=1
701	3316	D6H826	3.15	325.44	3.928E7	3.761E7	3.654E7	4.144E7	1.00	0.96	0.93	1.06	3.928E7	3.761E7	3.654E7	4.144E7	1.00	0.96	0.93	1.06	72	21	21	Carbamidomethylation; iTRAQ 4plex (K N-term); Oxidation (M); Deamidation (NQ)	34477	Membrane protein OS=Neisseria gonorrhoeae DGI2 GN=NGMG_01209 PE=4 SV=1
701	3317	A0A0M3GVX7	3.15	325.44	3.928E7	3.761E7	3.654E7	4.144E7	1.00	0.96	0.93	1.06	3.928E7	3.761E7	3.654E7	4.144E7	1.00	0.96	0.93	1.06	72	21	21	Carbamidomethylation; iTRAQ 4plex (K N-term); Oxidation (M); Deamidation (NQ)	34477	Stomatin 2 OS=Neisseria gonorrhoeae MIA_2011_03-10 GN=M736_00595 PE=4 SV=1
701	3318	Q5F8I5	3.15	325.44	3.928E7	3.761E7	3.654E7	4.144E7	1.00	0.96	0.93	1.06	3.928E7	3.761E7	3.654E7	4.144E7	1.00	0.96	0.93	1.06	72	21	21	Carbamidomethylation; iTRAQ 4plex (K N-term); Oxidation (M); Deamidation (NQ)	34477	Stomatin 2 OS=Neisseria gonorrhoeae (strain ATCC 700825 / FA 1090) GN=NGO_0788 PE=4 SV=1
701	3319	Q9K2T7	3.15	325.44	3.928E7	3.761E7	3.654E7	4.144E7	1.00	0.96	0.93	1.06	3.928E7	3.761E7	3.654E7	4.144E7	1.00	0.96	0.93	1.06	72	21	21	Carbamidomethylation; iTRAQ 4plex (K N-term); Oxidation (M); Deamidation (NQ)	34477	GNA1220 OS=Neisseria gonorrhoeae GN=gna1220 PE=4 SV=1
701	3320	B4RLL4	3.15	325.44	3.928E7	3.761E7	3.654E7	4.144E7	1.00	0.96	0.93	1.06	3.928E7	3.761E7	3.654E7	4.144E7	1.00	0.96	0.93	1.06	72	21	21	Carbamidomethylation; iTRAQ 4plex (K N-term); Oxidation (M); Deamidation (NQ)	34477	Membrane protein GNA1220 OS=Neisseria gonorrhoeae (strain NCCP11945) GN=NGK_1024 PE=4 SV=1
968	1625	A0A0M3H136	3.72	325.37	1.189E7	1.352E7	1.397E7	1.315E7	1.00	1.14	1.18	1.11	1.189E7	1.352E7	1.397E7	1.315E7	1.00	1.14	1.18	1.11	52	41	41	Carbamidomethylation; iTRAQ 4plex (K N-term); Oxidation (M); Deamidation (NQ)	130326	Chromosome partition protein Smc OS=Neisseria gonorrhoeae MIA_2011_03-10 GN=smc PE=3 SV=1
773	881	B4RPI1	1.80	324.74	3.717E7	3.496E7	3.428E7	3.717E7	1.00	0.94	0.92	1.00	3.717E7	3.496E7	3.428E7	3.717E7	1.00	0.94	0.92	1.00	74	33	33	Carbamidomethylation; iTRAQ 4plex (K N-term); Oxidation (M); Deamidation (NQ)	47594	NADH-quinone oxidoreductase subunit D OS=Neisseria gonorrhoeae (strain NCCP11945) GN=nuoD PE=3 SV=1
773	882	A0A0M3GX32	1.80	324.74	3.717E7	3.496E7	3.428E7	3.717E7	1.00	0.94	0.92	1.00	3.717E7	3.496E7	3.428E7	3.717E7	1.00	0.94	0.92	1.00	74	33	33	Carbamidomethylation; iTRAQ 4plex (K N-term); Oxidation (M); Deamidation (NQ)	47594	NADH-quinone oxidoreductase subunit D OS=Neisseria gonorrhoeae MIA_2011_03-10 GN=nuoD PE=3 SV=1
773	883	Q5F618	1.80	324.74	3.717E7	3.496E7	3.428E7	3.717E7	1.00	0.94	0.92	1.00	3.717E7	3.496E7	3.428E7	3.717E7	1.00	0.94	0.92	1.00	74	33	33	Carbamidomethylation; iTRAQ 4plex (K N-term); Oxidation (M); Deamidation (NQ)	47594	NADH-quinone oxidoreductase subunit D OS=Neisseria gonorrhoeae (strain ATCC 700825 / FA 1090) GN=nuoD PE=3 SV=1
773	884	D6H5D0	1.80	324.74	3.717E7	3.496E7	3.428E7	3.717E7	1.00	0.94	0.92	1.00	3.717E7	3.496E7	3.428E7	3.717E7	1.00	0.94	0.92	1.00	74	33	33	Carbamidomethylation; iTRAQ 4plex (K N-term); Oxidation (M); Deamidation (NQ)	47594	NADH-quinone oxidoreductase subunit D OS=Neisseria gonorrhoeae DGI2 GN=nuoD PE=3 SV=1
773	885	A0A1D3FGG5	1.80	324.74	3.717E7	3.496E7	3.428E7	3.717E7	1.00	0.94	0.92	1.00	3.717E7	3.496E7	3.428E7	3.717E7	1.00	0.94	0.92	1.00	74	33	33	Carbamidomethylation; iTRAQ 4plex (K N-term); Oxidation (M); Deamidation (NQ)	47594	NADH-quinone oxidoreductase subunit D OS=Neisseria gonorrhoeae GN=nuoD PE=3 SV=1
899	2022	A0A1D3IB26	19.56	324.46	3.401E7	2.343E7	2.327E7	2.614E7	1.00	0.69	0.68	0.77	3.401E7	2.343E7	2.327E7	2.614E7	1.00	0.69	0.68	0.77	71	25	25	Carbamidomethylation; iTRAQ 4plex (K N-term); Oxidation (M); Deamidation (NQ)	45366	Aminotransferase OS=Neisseria gonorrhoeae GN=WHOF_01212C PE=4 SV=1
899	2023	A0A0M3GZQ7	19.56	324.46	3.401E7	2.343E7	2.327E7	2.614E7	1.00	0.69	0.68	0.77	3.401E7	2.343E7	2.327E7	2.614E7	1.00	0.69	0.68	0.77	71	25	25	Carbamidomethylation; iTRAQ 4plex (K N-term); Oxidation (M); Deamidation (NQ)	45370	Aminotransferase AlaT OS=Neisseria gonorrhoeae MIA_2011_03-10 GN=M736_09810 PE=4 SV=1
899	2024	D6H8T3	19.56	324.46	3.401E7	2.343E7	2.327E7	2.614E7	1.00	0.69	0.68	0.77	3.401E7	2.343E7	2.327E7	2.614E7	1.00	0.69	0.68	0.77	71	25	25	Carbamidomethylation; iTRAQ 4plex (K N-term); Oxidation (M); Deamidation (NQ)	45366	Aspartate aminotransferase OS=Neisseria gonorrhoeae DGI2 GN=NGMG_01466 PE=4 SV=1
899	2025	B4RKS8	19.56	324.46	3.401E7	2.343E7	2.327E7	2.614E7	1.00	0.69	0.68	0.77	3.401E7	2.343E7	2.327E7	2.614E7	1.00	0.69	0.68	0.77	71	25	25	Carbamidomethylation; iTRAQ 4plex (K N-term); Oxidation (M); Deamidation (NQ)	45366	Aspartate aminotransferase OS=Neisseria gonorrhoeae (strain NCCP11945) GN=NGK_0738 PE=4 SV=1
800	2093	B4RKD2	10.24	324.26	1.534E6	9.929E5	9.154E5	8.194E5	1.00	0.65	0.60	0.53	1.534E6	9.929E5	9.154E5	8.194E5	1.00	0.65	0.60	0.53	4	37	3	iTRAQ 4plex (K N-term)	53956	GTPase Der OS=Neisseria gonorrhoeae (strain NCCP11945) GN=der PE=3 SV=1
800	2094	A0A0M3GYU3	10.24	324.26	1.534E6	9.929E5	9.154E5	8.194E5	1.00	0.65	0.60	0.53	1.534E6	9.929E5	9.154E5	8.194E5	1.00	0.65	0.60	0.53	4	37	3	iTRAQ 4plex (K N-term)	53956	GTPase Der OS=Neisseria gonorrhoeae MIA_2011_03-10 GN=der PE=3 SV=1
800	2095	O87407	10.24	324.26	1.534E6	9.929E5	9.154E5	8.194E5	1.00	0.65	0.60	0.53	1.534E6	9.929E5	9.154E5	8.194E5	1.00	0.65	0.60	0.53	4	37	3	iTRAQ 4plex (K N-term)	54028	GTPase Der OS=Neisseria gonorrhoeae (strain ATCC 700825 / FA 1090) GN=der PE=3 SV=1
800	2096	A0A222R5J6	10.24	324.26	1.534E6	9.929E5	9.154E5	8.194E5	1.00	0.65	0.60	0.53	1.534E6	9.929E5	9.154E5	8.194E5	1.00	0.65	0.60	0.53	4	37	3	iTRAQ 4plex (K N-term)	53956	GTPase Der OS=Neisseria gonorrhoeae GN=der PE=3 SV=1
1029	3037	B4RJI1	1.06	324.02	3.089E7	3.211E7	3.325E7	3.337E7	1.00	1.04	1.08	1.08	3.089E7	3.211E7	3.325E7	3.337E7	1.00	1.04	1.08	1.08	81	22	22	Carbamidomethylation; iTRAQ 4plex (K N-term); Oxidation (M); Deamidation (NQ)	34002	3-oxoacyl-[acyl-carrier-protein] synthase 3 OS=Neisseria gonorrhoeae (strain NCCP11945) GN=fabH PE=3 SV=1
1029	3038	Q5F4X5	1.06	324.02	3.089E7	3.211E7	3.325E7	3.337E7	1.00	1.04	1.08	1.08	3.089E7	3.211E7	3.325E7	3.337E7	1.00	1.04	1.08	1.08	81	22	22	Carbamidomethylation; iTRAQ 4plex (K N-term); Oxidation (M); Deamidation (NQ)	34002	3-oxoacyl-[acyl-carrier-protein] synthase 3 OS=Neisseria gonorrhoeae (strain ATCC 700825 / FA 1090) GN=fabH PE=3 SV=1
1029	3039	A0A1D3HLW9	1.06	324.02	3.089E7	3.211E7	3.325E7	3.337E7	1.00	1.04	1.08	1.08	3.089E7	3.211E7	3.325E7	3.337E7	1.00	1.04	1.08	1.08	81	22	22	Carbamidomethylation; iTRAQ 4plex (K N-term); Oxidation (M); Deamidation (NQ)	34002	3-oxoacyl-[acyl-carrier-protein] synthase 3 OS=Neisseria gonorrhoeae GN=fabH PE=3 SV=1
1029	3040	A0A0M3GU27	1.06	324.02	3.089E7	3.211E7	3.325E7	3.337E7	1.00	1.04	1.08	1.08	3.089E7	3.211E7	3.325E7	3.337E7	1.00	1.04	1.08	1.08	81	22	22	Carbamidomethylation; iTRAQ 4plex (K N-term); Oxidation (M); Deamidation (NQ)	34002	3-oxoacyl-[acyl-carrier-protein] synthase 3 OS=Neisseria gonorrhoeae MIA_2011_03-10 GN=fabH PE=3 SV=1
961	6026	Q5F9E5	28.07	323.65	1.31E6	2.19E6	2.199E6	2.206E6	1.00	1.67	1.68	1.68	1.31E6	2.19E6	2.199E6	2.206E6	1.00	1.67	1.68	1.68	16	15	3	iTRAQ 4plex (K N-term); Oxidation (M); Deamidation (NQ)	22077	Pilus assembly protein PilV OS=Neisseria gonorrhoeae (strain ATCC 700825 / FA 1090) GN=NGO_0453 PE=4 SV=1
770	1392	A0A1D3ECB5	3.41	323.63	9.018E5	5.741E5	4.699E5	5.538E5	1.00	0.64	0.52	0.61	9.018E5	5.741E5	4.699E5	5.538E5	1.00	0.64	0.52	0.61	3	33	1	iTRAQ 4plex (K N-term); Deamidation (NQ)	64228	2-isopropylmalate synthase OS=Neisseria gonorrhoeae GN=leuA PE=3 SV=1
1019	1761	B4RNW6	1.00	323.48	1.906E7	1.833E7	1.806E7	1.787E7	1.00	0.96	0.95	0.94	1.906E7	1.833E7	1.806E7	1.787E7	1.00	0.96	0.95	0.94	54	27	27	Carbamidomethylation; iTRAQ 4plex (K N-term); Oxidation (M); Deamidation (NQ)	68816	1-deoxy-D-xylulose-5-phosphate synthase OS=Neisseria gonorrhoeae (strain NCCP11945) GN=dxs PE=3 SV=1
1019	1762	A0A1D3HMV6	1.00	323.48	1.906E7	1.833E7	1.806E7	1.787E7	1.00	0.96	0.95	0.94	1.906E7	1.833E7	1.806E7	1.787E7	1.00	0.96	0.95	0.94	54	27	27	Carbamidomethylation; iTRAQ 4plex (K N-term); Oxidation (M); Deamidation (NQ)	68790	1-deoxy-D-xylulose-5-phosphate synthase OS=Neisseria gonorrhoeae GN=dxs PE=3 SV=1
1019	1763	A0A1D3G0I1	1.00	323.48	1.906E7	1.833E7	1.806E7	1.787E7	1.00	0.96	0.95	0.94	1.906E7	1.833E7	1.806E7	1.787E7	1.00	0.96	0.95	0.94	54	27	27	Carbamidomethylation; iTRAQ 4plex (K N-term); Oxidation (M); Deamidation (NQ)	68816	1-deoxy-D-xylulose-5-phosphate synthase OS=Neisseria gonorrhoeae GN=dxs PE=3 SV=1
1019	1764	D6HAB6	1.00	323.48	1.906E7	1.833E7	1.806E7	1.787E7	1.00	0.96	0.95	0.94	1.906E7	1.833E7	1.806E7	1.787E7	1.00	0.96	0.95	0.94	54	27	27	Carbamidomethylation; iTRAQ 4plex (K N-term); Oxidation (M); Deamidation (NQ)	68790	1-deoxy-D-xylulose-5-phosphate synthase OS=Neisseria gonorrhoeae DGI2 GN=dxs PE=3 SV=1
1019	1765	A0A0M3GYK6	1.00	323.48	1.906E7	1.833E7	1.806E7	1.787E7	1.00	0.96	0.95	0.94	1.906E7	1.833E7	1.806E7	1.787E7	1.00	0.96	0.95	0.94	54	27	27	Carbamidomethylation; iTRAQ 4plex (K N-term); Oxidation (M); Deamidation (NQ)	68790	1-deoxy-D-xylulose-5-phosphate synthase OS=Neisseria gonorrhoeae MIA_2011_03-10 GN=dxs PE=3 SV=1
1019	1766	A0A1D3IZ33	1.00	323.48	1.906E7	1.833E7	1.806E7	1.787E7	1.00	0.96	0.95	0.94	1.906E7	1.833E7	1.806E7	1.787E7	1.00	0.96	0.95	0.94	54	27	27	Carbamidomethylation; iTRAQ 4plex (K N-term); Oxidation (M); Deamidation (NQ)	68786	1-deoxy-D-xylulose-5-phosphate synthase OS=Neisseria gonorrhoeae GN=dxs PE=3 SV=1
1019	1767	A0A1D3HNM8	1.00	323.48	1.906E7	1.833E7	1.806E7	1.787E7	1.00	0.96	0.95	0.94	1.906E7	1.833E7	1.806E7	1.787E7	1.00	0.96	0.95	0.94	54	27	27	Carbamidomethylation; iTRAQ 4plex (K N-term); Oxidation (M); Deamidation (NQ)	68820	1-deoxy-D-xylulose-5-phosphate synthase OS=Neisseria gonorrhoeae GN=dxs PE=3 SV=1
887	1000	Q9WW00	1.40	323.21	1.653E7	1.707E7	1.752E7	1.798E7	1.00	1.03	1.06	1.09	1.653E7	1.707E7	1.752E7	1.798E7	1.00	1.03	1.06	1.09	71	27	27	Carbamidomethylation; iTRAQ 4plex (K N-term); Oxidation (M); Deamidation (NQ)	54748	Anthranilate synthase component 1 OS=Neisseria gonorrhoeae GN=trpE PE=3 SV=1
887	1001	Q5F8B4	1.40	323.21	1.653E7	1.707E7	1.752E7	1.798E7	1.00	1.03	1.06	1.09	1.653E7	1.707E7	1.752E7	1.798E7	1.00	1.03	1.06	1.09	71	27	27	Carbamidomethylation; iTRAQ 4plex (K N-term); Oxidation (M); Deamidation (NQ)	54748	Anthranilate synthase component 1 OS=Neisseria gonorrhoeae (strain ATCC 700825 / FA 1090) GN=trpE PE=3 SV=1
887	1002	A0A1D3EP78	1.40	323.21	1.653E7	1.707E7	1.752E7	1.798E7	1.00	1.03	1.06	1.09	1.653E7	1.707E7	1.752E7	1.798E7	1.00	1.03	1.06	1.09	71	27	27	Carbamidomethylation; iTRAQ 4plex (K N-term); Oxidation (M); Deamidation (NQ)	54748	Anthranilate synthase component 1 OS=Neisseria gonorrhoeae GN=trpE PE=3 SV=1
887	1011	B4RLC3	1.40	323.21	1.653E7	1.707E7	1.752E7	1.798E7	1.00	1.03	1.06	1.09	1.653E7	1.707E7	1.752E7	1.798E7	1.00	1.03	1.06	1.09	69	27	27	Carbamidomethylation; iTRAQ 4plex (K N-term); Oxidation (M); Deamidation (NQ)	56241	Anthranilate synthase component 1 OS=Neisseria gonorrhoeae (strain NCCP11945) GN=trpE PE=3 SV=1
887	1080	A0A0M3GUU4	1.40	323.21	1.653E7	1.707E7	1.752E7	1.798E7	1.00	1.03	1.06	1.09	1.653E7	1.707E7	1.752E7	1.798E7	1.00	1.03	1.06	1.09	68	27	27	Carbamidomethylation; iTRAQ 4plex (K N-term); Oxidation (M); Deamidation (NQ)	56972	Anthranilate synthase component 1 OS=Neisseria gonorrhoeae MIA_2011_03-10 GN=trpE PE=3 SV=1
887	1081	D6H8A9	1.40	323.21	1.653E7	1.707E7	1.752E7	1.798E7	1.00	1.03	1.06	1.09	1.653E7	1.707E7	1.752E7	1.798E7	1.00	1.03	1.06	1.09	68	27	27	Carbamidomethylation; iTRAQ 4plex (K N-term); Oxidation (M); Deamidation (NQ)	56971	Anthranilate synthase component 1 OS=Neisseria gonorrhoeae DGI2 GN=trpE PE=3 SV=1
671	193	A0A1D3GQN8	2.54	322.74	7.073E7	7.685E7	7.945E7	8.008E7	1.00	1.09	1.12	1.13	7.073E7	7.685E7	7.945E7	8.008E7	1.00	1.09	1.12	1.13	84	30	30	Carbamidomethylation; iTRAQ 4plex (K N-term); Oxidation (M); Deamidation (NQ)	40864	Beta sliding clamp OS=Neisseria gonorrhoeae GN=dnaN PE=3 SV=1
671	194	A0A0M3GUM9	2.54	322.74	7.073E7	7.685E7	7.945E7	8.008E7	1.00	1.09	1.12	1.13	7.073E7	7.685E7	7.945E7	8.008E7	1.00	1.09	1.12	1.13	84	30	30	Carbamidomethylation; iTRAQ 4plex (K N-term); Oxidation (M); Deamidation (NQ)	40864	Beta sliding clamp OS=Neisseria gonorrhoeae MIA_2011_03-10 GN=M736_08485 PE=3 SV=1
671	195	D6H9M0	2.54	322.74	7.073E7	7.685E7	7.945E7	8.008E7	1.00	1.09	1.12	1.13	7.073E7	7.685E7	7.945E7	8.008E7	1.00	1.09	1.12	1.13	84	30	30	Carbamidomethylation; iTRAQ 4plex (K N-term); Oxidation (M); Deamidation (NQ)	40864	Beta sliding clamp OS=Neisseria gonorrhoeae DGI2 GN=NGMG_00503 PE=3 SV=1
362	4928	D6H542	2.10	322.70	3.542E8	3.598E8	3.56E8	3.357E8	1.00	1.02	1.01	0.95	3.542E8	3.598E8	3.56E8	3.357E8	1.00	1.02	1.01	0.95	87	21	21	iTRAQ 4plex (K N-term); Oxidation (M); Deamidation (NQ); Acetylation (N-term)	18922	50S ribosomal protein L6 OS=Neisseria gonorrhoeae DGI2 GN=rplF PE=3 SV=1
362	4929	A0A0M3GWI6	2.10	322.70	3.542E8	3.598E8	3.56E8	3.357E8	1.00	1.02	1.01	0.95	3.542E8	3.598E8	3.56E8	3.357E8	1.00	1.02	1.01	0.95	87	21	21	iTRAQ 4plex (K N-term); Oxidation (M); Deamidation (NQ); Acetylation (N-term)	18922	50S ribosomal protein L6 OS=Neisseria gonorrhoeae MIA_2011_03-10 GN=rplF PE=3 SV=1
362	4930	A0A1D3EGW0	2.10	322.70	3.542E8	3.598E8	3.56E8	3.357E8	1.00	1.02	1.01	0.95	3.542E8	3.598E8	3.56E8	3.357E8	1.00	1.02	1.01	0.95	87	21	21	iTRAQ 4plex (K N-term); Oxidation (M); Deamidation (NQ); Acetylation (N-term)	18922	50S ribosomal protein L6 OS=Neisseria gonorrhoeae GN=rplF PE=3 SV=1
958	3500	A0A1D3J228	62.85	322.40	8.739E5	2.335E6	2.218E6	2.082E6	1.00	2.67	2.54	2.38	8.739E5	2.335E6	2.218E6	2.082E6	1.00	2.67	2.54	2.38	3	21	2	iTRAQ 4plex (K N-term); Deamidation (NQ)	64968	Thiol:disulfide interchange protein DsbD OS=Neisseria gonorrhoeae GN=dipZ PE=3 SV=1
310	4629	D6H551	1.98	321.71	3.052E8	3.191E8	3.128E8	2.987E8	1.00	1.05	1.02	0.98	3.052E8	3.191E8	3.128E8	2.987E8	1.00	1.05	1.02	0.98	73	26	26	Carbamidomethylation; iTRAQ 4plex (K N-term); Deamidation (NQ)	23250	30S ribosomal protein S4 OS=Neisseria gonorrhoeae DGI2 GN=rpsD PE=3 SV=1
310	4630	A0A0M3GYL7	1.98	321.71	3.052E8	3.191E8	3.128E8	2.987E8	1.00	1.05	1.02	0.98	3.052E8	3.191E8	3.128E8	2.987E8	1.00	1.05	1.02	0.98	73	26	26	Carbamidomethylation; iTRAQ 4plex (K N-term); Deamidation (NQ)	23250	30S ribosomal protein S4 OS=Neisseria gonorrhoeae MIA_2011_03-10 GN=rpsD PE=3 SV=1
310	4631	A0A1D3EJN0	1.98	321.71	3.052E8	3.191E8	3.128E8	2.987E8	1.00	1.05	1.02	0.98	3.052E8	3.191E8	3.128E8	2.987E8	1.00	1.05	1.02	0.98	73	26	26	Carbamidomethylation; iTRAQ 4plex (K N-term); Deamidation (NQ)	23250	30S ribosomal protein S4 OS=Neisseria gonorrhoeae GN=rpsD PE=3 SV=1
310	4632	Q5F5V1	1.98	321.71	3.052E8	3.191E8	3.128E8	2.987E8	1.00	1.05	1.02	0.98	3.052E8	3.191E8	3.128E8	2.987E8	1.00	1.05	1.02	0.98	73	26	26	Carbamidomethylation; iTRAQ 4plex (K N-term); Deamidation (NQ)	23250	30S ribosomal protein S4 OS=Neisseria gonorrhoeae (strain ATCC 700825 / FA 1090) GN=rpsD PE=3 SV=1
310	4699	B4RQZ3	1.98	321.71	3.052E8	3.191E8	3.128E8	2.987E8	1.00	1.05	1.02	0.98	3.052E8	3.191E8	3.128E8	2.987E8	1.00	1.05	1.02	0.98	77	26	26	Carbamidomethylation; iTRAQ 4plex (K N-term); Deamidation (NQ)	22119	30S ribosomal protein S4 OS=Neisseria gonorrhoeae (strain NCCP11945) GN=rpsD PE=3 SV=1
758	2962	D6H8U6	2.86	321.68	8.279E7	7.568E7	7.893E7	8.06E7	1.00	0.91	0.95	0.97	8.279E7	7.568E7	7.893E7	8.06E7	1.00	0.91	0.95	0.97	59	25	25	iTRAQ 4plex (K N-term); Oxidation (M); Deamidation (NQ)	42089	Uncharacterized protein OS=Neisseria gonorrhoeae DGI2 GN=NGMG_01479 PE=4 SV=1
758	2963	A0A222QXK5	2.86	321.68	8.279E7	7.568E7	7.893E7	8.06E7	1.00	0.91	0.95	0.97	8.279E7	7.568E7	7.893E7	8.06E7	1.00	0.91	0.95	0.97	59	25	25	iTRAQ 4plex (K N-term); Oxidation (M); Deamidation (NQ)	42089	Peptidase OS=Neisseria gonorrhoeae GN=BZG33_03770 PE=4 SV=1
796	2551	A0A1D3IPN6	0.82	321.50	2.955E7	2.86E7	2.906E7	2.904E7	1.00	0.97	0.98	0.98	2.955E7	2.86E7	2.906E7	2.904E7	1.00	0.97	0.98	0.98	63	26	26	iTRAQ 4plex (K N-term); Oxidation (M); Deamidation (NQ)	44332	Signal recognition particle receptor FtsY OS=Neisseria gonorrhoeae GN=ftsY PE=3 SV=1
796	2552	B4RPK2	0.82	321.50	2.955E7	2.86E7	2.906E7	2.904E7	1.00	0.97	0.98	0.98	2.955E7	2.86E7	2.906E7	2.904E7	1.00	0.97	0.98	0.98	63	26	26	iTRAQ 4plex (K N-term); Oxidation (M); Deamidation (NQ)	44332	Signal recognition particle receptor FtsY OS=Neisseria gonorrhoeae (strain NCCP11945) GN=ftsY PE=3 SV=1
796	2553	A0A0M3H191	0.82	321.50	2.955E7	2.86E7	2.906E7	2.904E7	1.00	0.97	0.98	0.98	2.955E7	2.86E7	2.906E7	2.904E7	1.00	0.97	0.98	0.98	63	26	26	iTRAQ 4plex (K N-term); Oxidation (M); Deamidation (NQ)	44390	Signal recognition particle receptor FtsY OS=Neisseria gonorrhoeae MIA_2011_03-10 GN=ftsY PE=3 SV=1
796	2554	A0A1D3HKH5	0.82	321.50	2.955E7	2.86E7	2.906E7	2.904E7	1.00	0.97	0.98	0.98	2.955E7	2.86E7	2.906E7	2.904E7	1.00	0.97	0.98	0.98	63	26	26	iTRAQ 4plex (K N-term); Oxidation (M); Deamidation (NQ)	44360	Signal recognition particle receptor FtsY OS=Neisseria gonorrhoeae GN=ftsY PE=3 SV=1
796	2555	D6HB06	0.82	321.50	2.955E7	2.86E7	2.906E7	2.904E7	1.00	0.97	0.98	0.98	2.955E7	2.86E7	2.906E7	2.904E7	1.00	0.97	0.98	0.98	63	26	26	iTRAQ 4plex (K N-term); Oxidation (M); Deamidation (NQ)	44390	Signal recognition particle receptor FtsY OS=Neisseria gonorrhoeae DGI2 GN=ftsY PE=3 SV=1
796	2556	A0A1D3F5W0	0.82	321.50	2.955E7	2.86E7	2.906E7	2.904E7	1.00	0.97	0.98	0.98	2.955E7	2.86E7	2.906E7	2.904E7	1.00	0.97	0.98	0.98	63	26	26	iTRAQ 4plex (K N-term); Oxidation (M); Deamidation (NQ)	44390	Signal recognition particle receptor FtsY OS=Neisseria gonorrhoeae GN=ftsY PE=3 SV=1
796	2569	A0A1D3HA23	0.82	321.50	2.955E7	2.86E7	2.906E7	2.904E7	1.00	0.97	0.98	0.98	2.955E7	2.86E7	2.906E7	2.904E7	1.00	0.97	0.98	0.98	63	26	26	iTRAQ 4plex (K N-term); Oxidation (M); Deamidation (NQ)	44318	Signal recognition particle receptor FtsY OS=Neisseria gonorrhoeae GN=ftsY PE=3 SV=1
780	930	A0A1D3F0T8	3.15	321.33	2.757E7	3.062E7	3.079E7	3.089E7	1.00	1.11	1.12	1.12	2.757E7	3.062E7	3.079E7	3.089E7	1.00	1.11	1.12	1.12	72	28	28	Carbamidomethylation; iTRAQ 4plex (K N-term); Oxidation (M); Deamidation (NQ)	53513	Oxidoreductase OS=Neisseria gonorrhoeae GN=WHOZ_00711 PE=4 SV=1
780	1090	A0A1D3FI35	3.15	321.33	2.757E7	3.062E7	3.079E7	3.089E7	1.00	1.11	1.12	1.12	2.757E7	3.062E7	3.079E7	3.089E7	1.00	1.11	1.12	1.12	72	28	28	Carbamidomethylation; iTRAQ 4plex (K N-term); Oxidation (M); Deamidation (NQ)	53566	Oxidoreductase OS=Neisseria gonorrhoeae GN=WHOK_00729 PE=4 SV=1
780	1149	D6H720	3.15	321.33	2.757E7	3.062E7	3.079E7	3.089E7	1.00	1.11	1.12	1.12	2.757E7	3.062E7	3.079E7	3.089E7	1.00	1.11	1.12	1.12	72	28	28	Carbamidomethylation; iTRAQ 4plex (K N-term); Oxidation (M); Deamidation (NQ)	53508	Uncharacterized protein OS=Neisseria gonorrhoeae DGI2 GN=NGMG_00964 PE=4 SV=1
780	1150	A0A1D3EP38	3.15	321.33	2.757E7	3.062E7	3.079E7	3.089E7	1.00	1.11	1.12	1.12	2.757E7	3.062E7	3.079E7	3.089E7	1.00	1.11	1.12	1.12	72	28	28	Carbamidomethylation; iTRAQ 4plex (K N-term); Oxidation (M); Deamidation (NQ)	53508	Oxidoreductase OS=Neisseria gonorrhoeae GN=WHOG_01110C PE=4 SV=1
780	1345	A0A222R516	3.15	321.33	2.757E7	3.062E7	3.079E7	3.089E7	1.00	1.11	1.12	1.12	2.757E7	3.062E7	3.079E7	3.089E7	1.00	1.11	1.12	1.12	67	28	28	Carbamidomethylation; iTRAQ 4plex (K N-term); Oxidation (M); Deamidation (NQ)	58427	Oxidoreductase OS=Neisseria gonorrhoeae GN=BZG33_06490 PE=4 SV=1
780	1346	A0A0M3GXR2	3.15	321.33	2.757E7	3.062E7	3.079E7	3.089E7	1.00	1.11	1.12	1.12	2.757E7	3.062E7	3.079E7	3.089E7	1.00	1.11	1.12	1.12	67	28	28	Carbamidomethylation; iTRAQ 4plex (K N-term); Oxidation (M); Deamidation (NQ)	58427	Oxidoreductase OS=Neisseria gonorrhoeae MIA_2011_03-10 GN=M736_12080 PE=4 SV=1
815	2108	A0A1D3EK19	3.31	321.27	4.887E5	1.786E6	1.638E6	1.506E6	1.00	3.65	3.35	3.08	4.887E5	1.786E6	1.638E6	1.506E6	1.00	3.65	3.35	3.08	2	35	1	iTRAQ 4plex (K N-term)	55755	GTPase Der OS=Neisseria gonorrhoeae GN=engA PE=3 SV=1
692	1388	A0A1D3F5E7	15.33	321.08	7.94E7	7.207E7	6.698E7	5.327E7	1.00	0.91	0.84	0.67	7.94E7	7.207E7	6.698E7	5.327E7	1.00	0.91	0.84	0.67	66	32	32	Carbamidomethylation; iTRAQ 4plex (K N-term); Oxidation (M); Deamidation (NQ)	51199	ATP-dependent RNA helicase OS=Neisseria gonorrhoeae GN=rhlE_1 PE=3 SV=1
692	1389	D6H732	15.33	321.08	7.94E7	7.207E7	6.698E7	5.327E7	1.00	0.91	0.84	0.67	7.94E7	7.207E7	6.698E7	5.327E7	1.00	0.91	0.84	0.67	66	32	32	Carbamidomethylation; iTRAQ 4plex (K N-term); Oxidation (M); Deamidation (NQ)	51169	Uncharacterized protein OS=Neisseria gonorrhoeae DGI2 GN=NGMG_00990 PE=3 SV=1
967	1819	A0A0M3GZN8	2.16	320.95	1.745E7	1.607E7	1.489E7	1.55E7	1.00	0.92	0.85	0.89	1.745E7	1.607E7	1.489E7	1.55E7	1.00	0.92	0.85	0.89	40	43	43	iTRAQ 4plex (K N-term); Oxidation (M); Deamidation (NQ)	147254	Uncharacterized protein OS=Neisseria gonorrhoeae MIA_2011_03-10 GN=M736_02265 PE=4 SV=1
1028	1689	D6H7R9	2.58	320.74	1.545E7	1.408E7	1.399E7	1.395E7	1.00	0.91	0.91	0.90	1.545E7	1.408E7	1.399E7	1.395E7	1.00	0.91	0.91	0.90	47	29	29	Carbamidomethylation; iTRAQ 4plex (K N-term); Oxidation (M); Deamidation (NQ)	79613	DNA polymerase III subunit gamma/tau OS=Neisseria gonorrhoeae DGI2 GN=dnaX PE=3 SV=1
1028	1727	B4RLX5	2.58	320.74	1.545E7	1.408E7	1.399E7	1.395E7	1.00	0.91	0.91	0.90	1.545E7	1.408E7	1.399E7	1.395E7	1.00	0.91	0.91	0.90	47	29	29	Carbamidomethylation; iTRAQ 4plex (K N-term); Oxidation (M); Deamidation (NQ)	79627	DNA polymerase III subunit gamma/tau OS=Neisseria gonorrhoeae (strain NCCP11945) GN=dnaX PE=3 SV=1
1028	1737	A0A0M3GZ63	2.58	320.74	1.545E7	1.408E7	1.399E7	1.395E7	1.00	0.91	0.91	0.90	1.545E7	1.408E7	1.399E7	1.395E7	1.00	0.91	0.91	0.90	49	29	29	Carbamidomethylation; iTRAQ 4plex (K N-term); Oxidation (M); Deamidation (NQ)	76083	DNA polymerase III subunit gamma/tau OS=Neisseria gonorrhoeae MIA_2011_03-10 GN=dnaX PE=3 SV=1
1028	1738	Q5F8M7	2.58	320.74	1.545E7	1.408E7	1.399E7	1.395E7	1.00	0.91	0.91	0.90	1.545E7	1.408E7	1.399E7	1.395E7	1.00	0.91	0.91	0.90	49	29	29	Carbamidomethylation; iTRAQ 4plex (K N-term); Oxidation (M); Deamidation (NQ)	76083	DNA polymerase III subunit gamma/tau OS=Neisseria gonorrhoeae (strain ATCC 700825 / FA 1090) GN=dnaX PE=3 SV=1
1028	1739	A0A1D3J383	2.58	320.74	1.545E7	1.408E7	1.399E7	1.395E7	1.00	0.91	0.91	0.90	1.545E7	1.408E7	1.399E7	1.395E7	1.00	0.91	0.91	0.90	49	29	29	Carbamidomethylation; iTRAQ 4plex (K N-term); Oxidation (M); Deamidation (NQ)	76082	DNA polymerase III subunit gamma/tau OS=Neisseria gonorrhoeae GN=dnaX PE=3 SV=1
1028	1740	A0A1D3H233	2.58	320.74	1.545E7	1.408E7	1.399E7	1.395E7	1.00	0.91	0.91	0.90	1.545E7	1.408E7	1.399E7	1.395E7	1.00	0.91	0.91	0.90	49	29	29	Carbamidomethylation; iTRAQ 4plex (K N-term); Oxidation (M); Deamidation (NQ)	76141	DNA polymerase III subunit gamma/tau OS=Neisseria gonorrhoeae GN=dnaX PE=3 SV=1
1028	1741	A0A1D3H4Q5	2.58	320.74	1.545E7	1.408E7	1.399E7	1.395E7	1.00	0.91	0.91	0.90	1.545E7	1.408E7	1.399E7	1.395E7	1.00	0.91	0.91	0.90	49	29	29	Carbamidomethylation; iTRAQ 4plex (K N-term); Oxidation (M); Deamidation (NQ)	76113	DNA polymerase III subunit gamma/tau OS=Neisseria gonorrhoeae GN=dnaX PE=3 SV=1
1028	1742	A0A1D3J2C3	2.58	320.74	1.545E7	1.408E7	1.399E7	1.395E7	1.00	0.91	0.91	0.90	1.545E7	1.408E7	1.399E7	1.395E7	1.00	0.91	0.91	0.90	49	29	29	Carbamidomethylation; iTRAQ 4plex (K N-term); Oxidation (M); Deamidation (NQ)	76111	DNA polymerase III subunit gamma/tau OS=Neisseria gonorrhoeae GN=dnaX PE=3 SV=1
953	1613	Q5F6Q4	13.91	320.47	4.499E5	6.767E5	7.199E5	7.516E5	1.00	1.50	1.60	1.67	4.499E5	6.767E5	7.199E5	7.516E5	1.00	1.50	1.60	1.67	5	46	3	Carbamidomethylation; iTRAQ 4plex (K N-term)	101945	Ligand-gated channel OS=Neisseria gonorrhoeae (strain ATCC 700825 / FA 1090) GN=NGO_1495 PE=3 SV=1
953	1614	Q9KK96	13.91	320.47	4.499E5	6.767E5	7.199E5	7.516E5	1.00	1.50	1.60	1.67	4.499E5	6.767E5	7.199E5	7.516E5	1.00	1.50	1.60	1.67	5	46	3	Carbamidomethylation; iTRAQ 4plex (K N-term)	101945	Transferrin-binding protein A OS=Neisseria gonorrhoeae GN=tbpA PE=3 SV=1
1296	3216	A0A1D3FI43	1.29	320.41	1.059E7	1.106E7	1.144E7	1.158E7	1.00	1.04	1.08	1.09	1.059E7	1.106E7	1.144E7	1.158E7	1.00	1.04	1.08	1.09	82	17	17	Carbamidomethylation; iTRAQ 4plex (K N-term); Oxidation (M); Deamidation (NQ)	30172	Dihydropteroate synthase OS=Neisseria gonorrhoeae GN=dhpS PE=3 SV=1
580	7106	Q5F839	10.32	320.32	5.285E7	5.116E7	4.889E7	6.458E7	1.00	0.97	0.93	1.22	5.285E7	5.116E7	4.889E7	6.458E7	1.00	0.97	0.93	1.22	90	15	15	iTRAQ 4plex (K N-term); Oxidation (M); Deamidation (NQ)	16422	Universal stress protein OS=Neisseria gonorrhoeae (strain ATCC 700825 / FA 1090) GN=NGO_0959 PE=3 SV=1
580	7107	A0A1D3I843	10.32	320.32	5.285E7	5.116E7	4.889E7	6.458E7	1.00	0.97	0.93	1.22	5.285E7	5.116E7	4.889E7	6.458E7	1.00	0.97	0.93	1.22	90	15	15	iTRAQ 4plex (K N-term); Oxidation (M); Deamidation (NQ)	16422	Universal stress protein OS=Neisseria gonorrhoeae GN=WHOF_01091C PE=3 SV=1
580	7108	B4RL27	10.32	320.32	5.285E7	5.116E7	4.889E7	6.458E7	1.00	0.97	0.93	1.22	5.285E7	5.116E7	4.889E7	6.458E7	1.00	0.97	0.93	1.22	90	15	15	iTRAQ 4plex (K N-term); Oxidation (M); Deamidation (NQ)	16422	Universal stress protein OS=Neisseria gonorrhoeae (strain NCCP11945) GN=NGK_0837 PE=3 SV=1
580	7109	D6H8I9	10.32	320.32	5.285E7	5.116E7	4.889E7	6.458E7	1.00	0.97	0.93	1.22	5.285E7	5.116E7	4.889E7	6.458E7	1.00	0.97	0.93	1.22	90	15	15	iTRAQ 4plex (K N-term); Oxidation (M); Deamidation (NQ)	16422	Universal stress protein OS=Neisseria gonorrhoeae DGI2 GN=NGMG_01372 PE=3 SV=1
580	7110	A0A0M3H0H7	10.32	320.32	5.285E7	5.116E7	4.889E7	6.458E7	1.00	0.97	0.93	1.22	5.285E7	5.116E7	4.889E7	6.458E7	1.00	0.97	0.93	1.22	90	15	15	iTRAQ 4plex (K N-term); Oxidation (M); Deamidation (NQ)	16422	Universal stress protein OS=Neisseria gonorrhoeae MIA_2011_03-10 GN=M736_01420 PE=3 SV=1
957	3305	A0A222QXS8	1.94	320.22	1.244E6	5.391E5	5.178E5	4.291E5	1.00	0.43	0.42	0.35	1.244E6	5.391E5	5.178E5	4.291E5	1.00	0.43	0.42	0.35	3	20	1	iTRAQ 4plex (K N-term)	66353	Thiol:disulfide interchange protein DsbD OS=Neisseria gonorrhoeae GN=dsbD PE=3 SV=1
957	3306	B4RL05	1.94	320.22	1.244E6	5.391E5	5.178E5	4.291E5	1.00	0.43	0.42	0.35	1.244E6	5.391E5	5.178E5	4.291E5	1.00	0.43	0.42	0.35	3	20	1	iTRAQ 4plex (K N-term)	66353	Thiol:disulfide interchange protein DsbD OS=Neisseria gonorrhoeae (strain NCCP11945) GN=dsbD PE=3 SV=1
957	3307	A0A0M3H0J0	1.94	320.22	1.244E6	5.391E5	5.178E5	4.291E5	1.00	0.43	0.42	0.35	1.244E6	5.391E5	5.178E5	4.291E5	1.00	0.43	0.42	0.35	3	20	1	iTRAQ 4plex (K N-term)	66353	Thiol:disulfide interchange protein DsbD OS=Neisseria gonorrhoeae MIA_2011_03-10 GN=dsbD PE=3 SV=1
957	3308	D6H8L0	1.94	320.22	1.244E6	5.391E5	5.178E5	4.291E5	1.00	0.43	0.42	0.35	1.244E6	5.391E5	5.178E5	4.291E5	1.00	0.43	0.42	0.35	3	20	1	iTRAQ 4plex (K N-term)	66353	Thiol:disulfide interchange protein DsbD OS=Neisseria gonorrhoeae DGI2 GN=dsbD PE=3 SV=1
957	3498	A0A1D3J423	1.94	320.22	1.244E6	5.391E5	5.178E5	4.291E5	1.00	0.43	0.42	0.35	1.244E6	5.391E5	5.178E5	4.291E5	1.00	0.43	0.42	0.35	3	20	1	iTRAQ 4plex (K N-term)	64942	Thiol:disulfide interchange protein DsbD OS=Neisseria gonorrhoeae GN=dipZ PE=3 SV=1
957	3499	Q5F823	1.94	320.22	1.244E6	5.391E5	5.178E5	4.291E5	1.00	0.43	0.42	0.35	1.244E6	5.391E5	5.178E5	4.291E5	1.00	0.43	0.42	0.35	3	20	1	iTRAQ 4plex (K N-term)	64942	Thiol:disulfide interchange protein DsbD OS=Neisseria gonorrhoeae (strain ATCC 700825 / FA 1090) GN=dsbD PE=3 SV=2
688	629	B4RM72	23.91	318.98	5.387E5	2.466E5	1.836E5	1.388E5	1.00	0.46	0.34	0.26	5.387E5	2.466E5	1.836E5	1.388E5	1.00	0.46	0.34	0.26	4	32	2	iTRAQ 4plex (K N-term); Deamidation (NQ)	39041	3-isopropylmalate dehydrogenase OS=Neisseria gonorrhoeae (strain NCCP11945) GN=leuB PE=3 SV=1
688	630	Q5F8T6	23.91	318.98	5.387E5	2.466E5	1.836E5	1.388E5	1.00	0.46	0.34	0.26	5.387E5	2.466E5	1.836E5	1.388E5	1.00	0.46	0.34	0.26	4	32	2	iTRAQ 4plex (K N-term); Deamidation (NQ)	39041	3-isopropylmalate dehydrogenase OS=Neisseria gonorrhoeae (strain ATCC 700825 / FA 1090) GN=leuB PE=3 SV=1
688	634	A0A1D3IC38	23.91	318.98	5.387E5	2.466E5	1.836E5	1.388E5	1.00	0.46	0.34	0.26	5.387E5	2.466E5	1.836E5	1.388E5	1.00	0.46	0.34	0.26	4	32	2	iTRAQ 4plex (K N-term); Deamidation (NQ)	39041	3-isopropylmalate dehydrogenase OS=Neisseria gonorrhoeae GN=leuB PE=3 SV=1
969	1156	A0A1D3IP69	2.50	318.68	3.876E5	1.373E5	1.26E5	1.082E5	1.00	0.35	0.33	0.28	3.876E5	1.373E5	1.26E5	1.082E5	1.00	0.35	0.33	0.28	2	26	1	Carbamidomethylation; iTRAQ 4plex (K N-term)	56694	Bifunctional purine biosynthesis protein PurH OS=Neisseria gonorrhoeae GN=purH PE=3 SV=1
836	1305	A0A1D3FNH4	5.48	318.57	3.456E7	2.944E7	2.999E7	2.986E7	1.00	0.85	0.87	0.86	3.456E7	2.944E7	2.999E7	2.986E7	1.00	0.85	0.87	0.86	69	28	28	Carbamidomethylation; iTRAQ 4plex (K N-term); Oxidation (M); Deamidation (NQ)	49659	Glutamate--cysteine ligase OS=Neisseria gonorrhoeae GN=WHOF_00719 PE=4 SV=1
836	1306	B4RM66	5.48	318.57	3.456E7	2.944E7	2.999E7	2.986E7	1.00	0.85	0.87	0.86	3.456E7	2.944E7	2.999E7	2.986E7	1.00	0.85	0.87	0.86	69	28	28	Carbamidomethylation; iTRAQ 4plex (K N-term); Oxidation (M); Deamidation (NQ)	49659	Glutamate--cysteine ligase OS=Neisseria gonorrhoeae (strain NCCP11945) GN=NGK_1226 PE=4 SV=1
836	1307	D6H703	5.48	318.57	3.456E7	2.944E7	2.999E7	2.986E7	1.00	0.85	0.87	0.86	3.456E7	2.944E7	2.999E7	2.986E7	1.00	0.85	0.87	0.86	69	28	28	Carbamidomethylation; iTRAQ 4plex (K N-term); Oxidation (M); Deamidation (NQ)	49659	Glutamate-cysteine ligase OS=Neisseria gonorrhoeae DGI2 GN=NGMG_01024 PE=4 SV=1
836	1308	A0A0M3GW61	5.48	318.57	3.456E7	2.944E7	2.999E7	2.986E7	1.00	0.85	0.87	0.86	3.456E7	2.944E7	2.999E7	2.986E7	1.00	0.85	0.87	0.86	69	28	28	Carbamidomethylation; iTRAQ 4plex (K N-term); Oxidation (M); Deamidation (NQ)	49659	Glutamate--cysteine ligase OS=Neisseria gonorrhoeae MIA_2011_03-10 GN=M736_00395 PE=4 SV=1
836	1309	A0A1D3EZZ0	5.48	318.57	3.456E7	2.944E7	2.999E7	2.986E7	1.00	0.85	0.87	0.86	3.456E7	2.944E7	2.999E7	2.986E7	1.00	0.85	0.87	0.86	69	28	28	Carbamidomethylation; iTRAQ 4plex (K N-term); Oxidation (M); Deamidation (NQ)	49701	Glutamate--cysteine ligase OS=Neisseria gonorrhoeae GN=WHOW_00944 PE=4 SV=1
836	1310	Q5F8T0	5.48	318.57	3.456E7	2.944E7	2.999E7	2.986E7	1.00	0.85	0.87	0.86	3.456E7	2.944E7	2.999E7	2.986E7	1.00	0.85	0.87	0.86	69	28	28	Carbamidomethylation; iTRAQ 4plex (K N-term); Oxidation (M); Deamidation (NQ)	49659	Glutamate--cysteine ligase OS=Neisseria gonorrhoeae (strain ATCC 700825 / FA 1090) GN=NGO_0680 PE=4 SV=2
807	2254	Q5F7G1	4.09	318.50	1.959E6	4.245E5	3.001E5	3.308E5	1.00	0.22	0.15	0.17	1.959E6	4.245E5	3.001E5	3.308E5	1.00	0.22	0.15	0.17	3	26	1	iTRAQ 4plex (K N-term)	35156	Glutathione synthetase OS=Neisseria gonorrhoeae (strain ATCC 700825 / FA 1090) GN=gshB PE=3 SV=2
613	7119	A0A1D3EY67	6.28	318.48	1.267E8	1.234E8	1.359E8	1.454E8	1.00	0.97	1.07	1.15	1.267E8	1.234E8	1.359E8	1.454E8	1.00	0.97	1.07	1.15	61	21	21	Carbamidomethylation; iTRAQ 4plex (K N-term); Oxidation (M); Deamidation (NQ)	20745	Oxidoreductase OS=Neisseria gonorrhoeae GN=WHOO_00118 PE=4 SV=1
613	7120	A0A1D3F639	6.28	318.48	1.267E8	1.234E8	1.359E8	1.454E8	1.00	0.97	1.07	1.15	1.267E8	1.234E8	1.359E8	1.454E8	1.00	0.97	1.07	1.15	61	21	21	Carbamidomethylation; iTRAQ 4plex (K N-term); Oxidation (M); Deamidation (NQ)	20687	Oxidoreductase OS=Neisseria gonorrhoeae GN=WHOF_00118 PE=4 SV=1
613	7121	A0A0M3GXJ8	6.28	318.48	1.267E8	1.234E8	1.359E8	1.454E8	1.00	0.97	1.07	1.15	1.267E8	1.234E8	1.359E8	1.454E8	1.00	0.97	1.07	1.15	60	21	21	Carbamidomethylation; iTRAQ 4plex (K N-term); Oxidation (M); Deamidation (NQ)	20899	Oxidoreductase OS=Neisseria gonorrhoeae MIA_2011_03-10 GN=M736_06050 PE=4 SV=1
613	7122	B4RQ38	6.28	318.48	1.267E8	1.234E8	1.359E8	1.454E8	1.00	0.97	1.07	1.15	1.267E8	1.234E8	1.359E8	1.454E8	1.00	0.97	1.07	1.15	60	21	21	Carbamidomethylation; iTRAQ 4plex (K N-term); Oxidation (M); Deamidation (NQ)	20899	Oxidoreductase OS=Neisseria gonorrhoeae (strain NCCP11945) GN=NGK_0152 PE=4 SV=1
613	7123	D6HA60	6.28	318.48	1.267E8	1.234E8	1.359E8	1.454E8	1.00	0.97	1.07	1.15	1.267E8	1.234E8	1.359E8	1.454E8	1.00	0.97	1.07	1.15	60	21	21	Carbamidomethylation; iTRAQ 4plex (K N-term); Oxidation (M); Deamidation (NQ)	20899	Oxidoreductase OS=Neisseria gonorrhoeae DGI2 GN=NGMG_00376 PE=4 SV=1
1044	1794	A0A1D3EDC4	1.49	318.23	1.436E7	1.512E7	1.435E7	1.435E7	1.00	1.05	1.00	1.00	1.436E7	1.512E7	1.435E7	1.435E7	1.00	1.05	1.00	1.00	48	27	27	Carbamidomethylation; iTRAQ 4plex (K N-term); Deamidation (NQ)	72113	DNA topoisomerase 4 subunit B OS=Neisseria gonorrhoeae GN=parE PE=3 SV=1
1044	1795	A0A0M3GVH8	1.49	318.23	1.436E7	1.512E7	1.435E7	1.435E7	1.00	1.05	1.00	1.00	1.436E7	1.512E7	1.435E7	1.435E7	1.00	1.05	1.00	1.00	48	27	27	Carbamidomethylation; iTRAQ 4plex (K N-term); Deamidation (NQ)	72113	DNA topoisomerase 4 subunit B OS=Neisseria gonorrhoeae MIA_2011_03-10 GN=parE PE=3 SV=1
1044	1796	B4RN48	1.49	318.23	1.436E7	1.512E7	1.435E7	1.435E7	1.00	1.05	1.00	1.00	1.436E7	1.512E7	1.435E7	1.435E7	1.00	1.05	1.00	1.00	48	27	27	Carbamidomethylation; iTRAQ 4plex (K N-term); Deamidation (NQ)	72113	DNA topoisomerase 4 subunit B OS=Neisseria gonorrhoeae (strain NCCP11945) GN=parE PE=3 SV=1
1044	1797	Q5F754	1.49	318.23	1.436E7	1.512E7	1.435E7	1.435E7	1.00	1.05	1.00	1.00	1.436E7	1.512E7	1.435E7	1.435E7	1.00	1.05	1.00	1.00	48	27	27	Carbamidomethylation; iTRAQ 4plex (K N-term); Deamidation (NQ)	72099	DNA topoisomerase 4 subunit B OS=Neisseria gonorrhoeae (strain ATCC 700825 / FA 1090) GN=parE PE=3 SV=1
1044	1798	A0A1D3FAG7	1.49	318.23	1.436E7	1.512E7	1.435E7	1.435E7	1.00	1.05	1.00	1.00	1.436E7	1.512E7	1.435E7	1.435E7	1.00	1.05	1.00	1.00	48	27	27	Carbamidomethylation; iTRAQ 4plex (K N-term); Deamidation (NQ)	72171	DNA topoisomerase 4 subunit B OS=Neisseria gonorrhoeae GN=parE PE=3 SV=1
804	2246	A0A0M3GVC4	19.67	318.15	4.23E5	2.313E6	2.076E6	2.545E6	1.00	5.47	4.91	6.02	4.23E5	2.313E6	2.076E6	2.545E6	1.00	5.47	4.91	6.02	3	26	1	iTRAQ 4plex (K N-term); Oxidation (M)	35230	Glutathione synthetase OS=Neisseria gonorrhoeae MIA_2011_03-10 GN=gshB PE=3 SV=1
804	2247	D6HBE5	19.67	318.15	4.23E5	2.313E6	2.076E6	2.545E6	1.00	5.47	4.91	6.02	4.23E5	2.313E6	2.076E6	2.545E6	1.00	5.47	4.91	6.02	3	26	1	iTRAQ 4plex (K N-term); Oxidation (M)	35230	Glutathione synthetase OS=Neisseria gonorrhoeae DGI2 GN=gshB PE=3 SV=1
804	2253	A0A1D3J445	19.67	318.15	4.23E5	2.313E6	2.076E6	2.545E6	1.00	5.47	4.91	6.02	4.23E5	2.313E6	2.076E6	2.545E6	1.00	5.47	4.91	6.02	3	26	1	iTRAQ 4plex (K N-term); Oxidation (M)	35098	Glutathione synthetase OS=Neisseria gonorrhoeae GN=gshB PE=3 SV=1
1070	1820	A0A1D3ELF9	43.33	317.98	6.896E5	8.476E5	2.018E6	1.943E6	1.00	1.23	2.93	2.82	6.896E5	8.476E5	2.018E6	1.943E6	1.00	1.23	2.93	2.82	3	32	4	iTRAQ 4plex (K N-term)	175970	IgA-specific metalloendopeptidase OS=Neisseria gonorrhoeae GN=iga PE=4 SV=1
1070	1832	A0A1D3E3V0	43.33	317.98	6.896E5	8.476E5	2.018E6	1.943E6	1.00	1.23	2.93	2.82	6.896E5	8.476E5	2.018E6	1.943E6	1.00	1.23	2.93	2.82	3	32	4	iTRAQ 4plex (K N-term)	176013	IgA-specific metalloendopeptidase OS=Neisseria gonorrhoeae GN=iga PE=4 SV=1
1070	1840	D6H9E8	43.33	317.98	6.896E5	8.476E5	2.018E6	1.943E6	1.00	1.23	2.93	2.82	6.896E5	8.476E5	2.018E6	1.943E6	1.00	1.23	2.93	2.82	3	32	4	iTRAQ 4plex (K N-term)	175957	IgA-specific metalloendopeptidase OS=Neisseria gonorrhoeae DGI2 GN=NGMG_00206 PE=4 SV=1
1070	1846	Q5F9W2	43.33	317.98	6.896E5	8.476E5	2.018E6	1.943E6	1.00	1.23	2.93	2.82	6.896E5	8.476E5	2.018E6	1.943E6	1.00	1.23	2.93	2.82	3	32	4	iTRAQ 4plex (K N-term)	175913	Peptidase OS=Neisseria gonorrhoeae (strain ATCC 700825 / FA 1090) GN=NGO_0275 PE=4 SV=1
851	2192	A0A1D3E7D1	0.86	317.89	1.528E6	1.668E6	1.848E6	1.749E6	1.00	1.09	1.21	1.14	1.528E6	1.668E6	1.848E6	1.749E6	1.00	1.09	1.21	1.14	7	23	2	iTRAQ 4plex (K N-term)	31234	dTDP-4-dehydrorhamnose reductase OS=Neisseria gonorrhoeae GN=rfbD PE=3 SV=1
658	631	D6H6Z7	9.30	317.66	4.644E6	6.542E6	6.211E6	7.076E6	1.00	1.41	1.34	1.52	4.644E6	6.542E6	6.211E6	7.076E6	1.00	1.41	1.34	1.52	3	31	1	iTRAQ 4plex (K N-term); Deamidation (NQ)	39025	3-isopropylmalate dehydrogenase (Fragment) OS=Neisseria gonorrhoeae DGI2 GN=NGMG_01018 PE=3 SV=1
658	632	A0A0M3GYW6	9.30	317.66	4.644E6	6.542E6	6.211E6	7.076E6	1.00	1.41	1.34	1.52	4.644E6	6.542E6	6.211E6	7.076E6	1.00	1.41	1.34	1.52	3	31	1	iTRAQ 4plex (K N-term); Deamidation (NQ)	39025	3-isopropylmalate dehydrogenase OS=Neisseria gonorrhoeae MIA_2011_03-10 GN=leuB PE=3 SV=1
658	633	A0A1D3F6I6	9.30	317.66	4.644E6	6.542E6	6.211E6	7.076E6	1.00	1.41	1.34	1.52	4.644E6	6.542E6	6.211E6	7.076E6	1.00	1.41	1.34	1.52	3	31	1	iTRAQ 4plex (K N-term); Deamidation (NQ)	39025	3-isopropylmalate dehydrogenase OS=Neisseria gonorrhoeae GN=leuB PE=3 SV=1
626	5421	B4RM17	4.68	317.19	1.329E6	2.269E6	2.129E6	2.225E6	1.00	1.71	1.60	1.67	1.329E6	2.269E6	2.129E6	2.225E6	1.00	1.71	1.60	1.67	12	19	1	iTRAQ 4plex (K N-term); Oxidation (M)	22004	2-keto-4-hydroxyglutarate aldolase OS=Neisseria gonorrhoeae (strain NCCP11945) GN=NGK_1177 PE=4 SV=1
626	5422	A0A1D3F1E0	4.68	317.19	1.329E6	2.269E6	2.129E6	2.225E6	1.00	1.71	1.60	1.67	1.329E6	2.269E6	2.129E6	2.225E6	1.00	1.71	1.60	1.67	12	19	1	iTRAQ 4plex (K N-term); Oxidation (M)	22004	Keto-hydroxyglutarate-aldolase/keto-deoxy-phosphogluconate aldolase OS=Neisseria gonorrhoeae GN=eda PE=4 SV=1
616	2631	Q5F4Z1	6.04	316.72	5.42E6	7.025E5	5.291E5	5.723E5	1.00	0.13	0.10	0.11	5.42E6	7.025E5	5.291E5	5.723E5	1.00	0.13	0.10	0.11	3	24	1	iTRAQ 4plex (K N-term)	32453	ATP synthase gamma chain OS=Neisseria gonorrhoeae (strain ATCC 700825 / FA 1090) GN=atpG PE=3 SV=1
616	2638	A0A1D3JAX4	6.04	316.72	5.42E6	7.025E5	5.291E5	5.723E5	1.00	0.13	0.10	0.11	5.42E6	7.025E5	5.291E5	5.723E5	1.00	0.13	0.10	0.11	3	24	1	iTRAQ 4plex (K N-term)	32522	ATP synthase gamma chain OS=Neisseria gonorrhoeae GN=atpG PE=3 SV=1
616	2639	A0A0M3GYX2	6.04	316.72	5.42E6	7.025E5	5.291E5	5.723E5	1.00	0.13	0.10	0.11	5.42E6	7.025E5	5.291E5	5.723E5	1.00	0.13	0.10	0.11	3	24	1	iTRAQ 4plex (K N-term)	32522	ATP synthase gamma chain OS=Neisseria gonorrhoeae MIA_2011_03-10 GN=atpG PE=3 SV=1
725	4376	Q5F6P1	5.53	316.28	7.726E5	3.975E5	3.329E5	3.11E5	1.00	0.51	0.43	0.40	7.726E5	3.975E5	3.329E5	3.11E5	1.00	0.51	0.43	0.40	9	17	2	iTRAQ 4plex (K N-term)	26566	Pyridoxine 5'-phosphate synthase OS=Neisseria gonorrhoeae (strain ATCC 700825 / FA 1090) GN=pdxJ PE=3 SV=1
725	4377	A0A1D3IF92	5.53	316.28	7.726E5	3.975E5	3.329E5	3.11E5	1.00	0.51	0.43	0.40	7.726E5	3.975E5	3.329E5	3.11E5	1.00	0.51	0.43	0.40	9	17	2	iTRAQ 4plex (K N-term)	26566	Pyridoxine 5'-phosphate synthase OS=Neisseria gonorrhoeae GN=pdxJ PE=3 SV=1
725	4378	A0A1D3IGU9	5.53	316.28	7.726E5	3.975E5	3.329E5	3.11E5	1.00	0.51	0.43	0.40	7.726E5	3.975E5	3.329E5	3.11E5	1.00	0.51	0.43	0.40	9	17	2	iTRAQ 4plex (K N-term)	26573	Pyridoxine 5'-phosphate synthase OS=Neisseria gonorrhoeae GN=pdxJ PE=3 SV=1
725	4379	B4RQ93	5.53	316.28	7.726E5	3.975E5	3.329E5	3.11E5	1.00	0.51	0.43	0.40	7.726E5	3.975E5	3.329E5	3.11E5	1.00	0.51	0.43	0.40	9	17	2	iTRAQ 4plex (K N-term)	28084	Pyridoxine 5'-phosphate synthase OS=Neisseria gonorrhoeae (strain NCCP11945) GN=pdxJ PE=3 SV=1
919	1266	A0A1D3E9P5	1.66	316.27	1.391E6	1.773E6	1.672E6	1.692E6	1.00	1.27	1.20	1.22	1.391E6	1.773E6	1.672E6	1.692E6	1.00	1.27	1.20	1.22	6	24	2	iTRAQ 4plex (K N-term)	48360	Histidine--tRNA ligase OS=Neisseria gonorrhoeae GN=hisS PE=3 SV=1
871	3986	A0A1D3J9H6	3.11	316.08	2.571E4	8.953E4	8.376E4	9.422E4	1.00	3.48	3.26	3.67	2.571E4	8.953E4	8.376E4	9.422E4	1.00	3.48	3.26	3.67	5	23	1	iTRAQ 4plex (K N-term)	25714	Uridylate kinase OS=Neisseria gonorrhoeae GN=pyrH PE=3 SV=1
871	3987	Q5F5F5	3.11	316.08	2.571E4	8.953E4	8.376E4	9.422E4	1.00	3.48	3.26	3.67	2.571E4	8.953E4	8.376E4	9.422E4	1.00	3.48	3.26	3.67	5	23	1	iTRAQ 4plex (K N-term)	25714	Uridylate kinase OS=Neisseria gonorrhoeae (strain ATCC 700825 / FA 1090) GN=pyrH PE=3 SV=1
871	3989	B4RQR3	3.11	316.08	2.571E4	8.953E4	8.376E4	9.422E4	1.00	3.48	3.26	3.67	2.571E4	8.953E4	8.376E4	9.422E4	1.00	3.48	3.26	3.67	5	23	1	iTRAQ 4plex (K N-term)	25714	Uridylate kinase OS=Neisseria gonorrhoeae (strain NCCP11945) GN=pyrH PE=3 SV=1
871	3990	D6HA09	3.11	316.08	2.571E4	8.953E4	8.376E4	9.422E4	1.00	3.48	3.26	3.67	2.571E4	8.953E4	8.376E4	9.422E4	1.00	3.48	3.26	3.67	5	23	1	iTRAQ 4plex (K N-term)	25714	Uridylate kinase OS=Neisseria gonorrhoeae DGI2 GN=pyrH PE=3 SV=1
854	2193	A0A1D3EJH5	13.93	316.04	9.49E5	2.738E5	2.629E5	2.795E5	1.00	0.29	0.28	0.29	9.49E5	2.738E5	2.629E5	2.795E5	1.00	0.29	0.28	0.29	7	23	2	iTRAQ 4plex (K N-term)	31260	dTDP-4-dehydrorhamnose reductase OS=Neisseria gonorrhoeae GN=rfbD PE=3 SV=1
854	2194	A0A0M3GYB5	13.93	316.04	9.49E5	2.738E5	2.629E5	2.795E5	1.00	0.29	0.28	0.29	9.49E5	2.738E5	2.629E5	2.795E5	1.00	0.29	0.28	0.29	7	23	2	iTRAQ 4plex (K N-term)	31260	dTDP-4-dehydrorhamnose reductase OS=Neisseria gonorrhoeae MIA_2011_03-10 GN=M736_04585 PE=3 SV=1
854	2195	Q5F9Q9	13.93	316.04	9.49E5	2.738E5	2.629E5	2.795E5	1.00	0.29	0.28	0.29	9.49E5	2.738E5	2.629E5	2.795E5	1.00	0.29	0.28	0.29	7	23	2	iTRAQ 4plex (K N-term)	31260	dTDP-4-dehydrorhamnose reductase OS=Neisseria gonorrhoeae (strain ATCC 700825 / FA 1090) GN=NGO_0332 PE=3 SV=1
854	2196	D6HB96	13.93	316.04	9.49E5	2.738E5	2.629E5	2.795E5	1.00	0.29	0.28	0.29	9.49E5	2.738E5	2.629E5	2.795E5	1.00	0.29	0.28	0.29	7	23	2	iTRAQ 4plex (K N-term)	31260	dTDP-4-dehydrorhamnose reductase OS=Neisseria gonorrhoeae DGI2 GN=NGMG_00141 PE=3 SV=1
894	898	B4RPH9	1.36	315.82	3.074E7	2.974E7	3.012E7	3.122E7	1.00	0.97	0.98	1.02	3.074E7	2.974E7	3.012E7	3.122E7	1.00	0.97	0.98	1.02	74	29	29	Carbamidomethylation; iTRAQ 4plex (K N-term); Oxidation (M); Deamidation (NQ)	47417	NADH-quinone oxidoreductase subunit F OS=Neisseria gonorrhoeae (strain NCCP11945) GN=NGK_2148 PE=3 SV=1
894	899	A0A0M3GX08	1.36	315.82	3.074E7	2.974E7	3.012E7	3.122E7	1.00	0.97	0.98	1.02	3.074E7	2.974E7	3.012E7	3.122E7	1.00	0.97	0.98	1.02	74	29	29	Carbamidomethylation; iTRAQ 4plex (K N-term); Oxidation (M); Deamidation (NQ)	47417	NADH-quinone oxidoreductase subunit F OS=Neisseria gonorrhoeae MIA_2011_03-10 GN=M736_06845 PE=3 SV=1
894	900	D6H5D2	1.36	315.82	3.074E7	2.974E7	3.012E7	3.122E7	1.00	0.97	0.98	1.02	3.074E7	2.974E7	3.012E7	3.122E7	1.00	0.97	0.98	1.02	74	29	29	Carbamidomethylation; iTRAQ 4plex (K N-term); Oxidation (M); Deamidation (NQ)	47417	NADH-quinone oxidoreductase subunit F OS=Neisseria gonorrhoeae DGI2 GN=NGMG_02026 PE=3 SV=1
894	901	Q5F620	1.36	315.82	3.074E7	2.974E7	3.012E7	3.122E7	1.00	0.97	0.98	1.02	3.074E7	2.974E7	3.012E7	3.122E7	1.00	0.97	0.98	1.02	74	29	29	Carbamidomethylation; iTRAQ 4plex (K N-term); Oxidation (M); Deamidation (NQ)	47417	NADH-quinone oxidoreductase subunit F OS=Neisseria gonorrhoeae (strain ATCC 700825 / FA 1090) GN=NGO_1746 PE=3 SV=1
894	902	A0A1D3F9C8	1.36	315.82	3.074E7	2.974E7	3.012E7	3.122E7	1.00	0.97	0.98	1.02	3.074E7	2.974E7	3.012E7	3.122E7	1.00	0.97	0.98	1.02	74	29	29	Carbamidomethylation; iTRAQ 4plex (K N-term); Oxidation (M); Deamidation (NQ)	47417	NADH-quinone oxidoreductase subunit F OS=Neisseria gonorrhoeae GN=nqo1 PE=3 SV=1
867	713	A0A1D3FCE1	4.70	315.76	3.243E7	2.819E7	2.818E7	3.193E7	1.00	0.87	0.87	0.98	3.243E7	2.819E7	2.818E7	3.193E7	1.00	0.87	0.87	0.98	72	26	26	Carbamidomethylation; iTRAQ 4plex (K N-term); Oxidation (M); Deamidation (NQ)	45003	Serine hydroxymethyltransferase OS=Neisseria gonorrhoeae GN=glyA PE=3 SV=1
867	714	A0A0M3GW94	4.70	315.76	3.243E7	2.819E7	2.818E7	3.193E7	1.00	0.87	0.87	0.98	3.243E7	2.819E7	2.818E7	3.193E7	1.00	0.87	0.87	0.98	72	26	26	Carbamidomethylation; iTRAQ 4plex (K N-term); Oxidation (M); Deamidation (NQ)	45003	Serine hydroxymethyltransferase OS=Neisseria gonorrhoeae MIA_2011_03-10 GN=glyA PE=3 SV=1
867	715	B4RLC9	4.70	315.76	3.243E7	2.819E7	2.818E7	3.193E7	1.00	0.87	0.87	0.98	3.243E7	2.819E7	2.818E7	3.193E7	1.00	0.87	0.87	0.98	72	26	26	Carbamidomethylation; iTRAQ 4plex (K N-term); Oxidation (M); Deamidation (NQ)	45003	Serine hydroxymethyltransferase OS=Neisseria gonorrhoeae (strain NCCP11945) GN=glyA PE=3 SV=1
867	716	A0A1D3EC62	4.70	315.76	3.243E7	2.819E7	2.818E7	3.193E7	1.00	0.87	0.87	0.98	3.243E7	2.819E7	2.818E7	3.193E7	1.00	0.87	0.87	0.98	72	26	26	Carbamidomethylation; iTRAQ 4plex (K N-term); Oxidation (M); Deamidation (NQ)	44950	Serine hydroxymethyltransferase OS=Neisseria gonorrhoeae GN=glyA PE=3 SV=1
867	717	D6H8A2	4.70	315.76	3.243E7	2.819E7	2.818E7	3.193E7	1.00	0.87	0.87	0.98	3.243E7	2.819E7	2.818E7	3.193E7	1.00	0.87	0.87	0.98	72	26	26	Carbamidomethylation; iTRAQ 4plex (K N-term); Oxidation (M); Deamidation (NQ)	45003	Serine hydroxymethyltransferase OS=Neisseria gonorrhoeae DGI2 GN=glyA PE=3 SV=1
867	718	Q9XB01	4.70	315.76	3.243E7	2.819E7	2.818E7	3.193E7	1.00	0.87	0.87	0.98	3.243E7	2.819E7	2.818E7	3.193E7	1.00	0.87	0.87	0.98	72	26	26	Carbamidomethylation; iTRAQ 4plex (K N-term); Oxidation (M); Deamidation (NQ)	44950	Serine hydroxymethyltransferase OS=Neisseria gonorrhoeae GN=glyA PE=3 SV=2
917	1589	B4RKB3	24.98	315.11	2.725E7	1.704E7	1.664E7	1.646E7	1.00	0.63	0.61	0.60	2.725E7	1.704E7	1.664E7	1.646E7	1.00	0.63	0.61	0.60	50	50	49	Carbamidomethylation; iTRAQ 4plex (K N-term); Deamidation (NQ)	118641	Type I restriction enzyme R Protein OS=Neisseria gonorrhoeae (strain NCCP11945) GN=NGK_0573 PE=3 SV=1
917	1590	A0A1D3HZL0	24.98	315.11	2.725E7	1.704E7	1.664E7	1.646E7	1.00	0.63	0.61	0.60	2.725E7	1.704E7	1.664E7	1.646E7	1.00	0.63	0.61	0.60	50	50	49	Carbamidomethylation; iTRAQ 4plex (K N-term); Deamidation (NQ)	118641	Type I restriction enzyme R Protein OS=Neisseria gonorrhoeae GN=hsdR_1 PE=3 SV=1
917	1609	A0A0M3GXD1	24.98	315.11	2.725E7	1.704E7	1.664E7	1.646E7	1.00	0.63	0.61	0.60	2.725E7	1.704E7	1.664E7	1.646E7	1.00	0.63	0.61	0.60	50	50	49	Carbamidomethylation; iTRAQ 4plex (K N-term); Deamidation (NQ)	118513	Type I restriction enzyme R Protein OS=Neisseria gonorrhoeae MIA_2011_03-10 GN=M736_03425 PE=3 SV=1
917	1612	A0A1D3E6T3	24.98	315.11	2.725E7	1.704E7	1.664E7	1.646E7	1.00	0.63	0.61	0.60	2.725E7	1.704E7	1.664E7	1.646E7	1.00	0.63	0.61	0.60	50	50	49	Carbamidomethylation; iTRAQ 4plex (K N-term); Deamidation (NQ)	118614	Type I restriction enzyme R Protein OS=Neisseria gonorrhoeae GN=hsdR_1 PE=3 SV=1
917	1619	A0A1D3E9B0	24.98	315.11	2.725E7	1.704E7	1.664E7	1.646E7	1.00	0.63	0.61	0.60	2.725E7	1.704E7	1.664E7	1.646E7	1.00	0.63	0.61	0.60	50	50	49	Carbamidomethylation; iTRAQ 4plex (K N-term); Deamidation (NQ)	118585	Type I restriction enzyme R Protein OS=Neisseria gonorrhoeae GN=hsdR_1 PE=3 SV=1
722	6988	D6HA85	14.05	315.10	7.87E7	1.047E8	1.049E8	1.21E8	1.00	1.33	1.33	1.54	7.87E7	1.047E8	1.049E8	1.21E8	1.00	1.33	1.33	1.54	79	19	19	Carbamidomethylation; iTRAQ 4plex (K N-term); Oxidation (M); Deamidation (NQ)	16615	Transcriptional regulator OS=Neisseria gonorrhoeae DGI2 GN=NGMG_00437 PE=4 SV=1
722	6989	A0A1D3HPS0	14.05	315.10	7.87E7	1.047E8	1.049E8	1.21E8	1.00	1.33	1.33	1.54	7.87E7	1.047E8	1.049E8	1.21E8	1.00	1.33	1.33	1.54	79	19	19	Carbamidomethylation; iTRAQ 4plex (K N-term); Oxidation (M); Deamidation (NQ)	16615	Putative marR-family transcriptional regulator OS=Neisseria gonorrhoeae GN=ohrR PE=4 SV=1
722	6990	Q5FAG4	14.05	315.10	7.87E7	1.047E8	1.049E8	1.21E8	1.00	1.33	1.33	1.54	7.87E7	1.047E8	1.049E8	1.21E8	1.00	1.33	1.33	1.54	79	19	19	Carbamidomethylation; iTRAQ 4plex (K N-term); Oxidation (M); Deamidation (NQ)	16615	Homoprotocatechuate degradative operon repressor OS=Neisseria gonorrhoeae (strain ATCC 700825 / FA 1090) GN=NGO_0058 PE=4 SV=2
722	6991	B4RP04	14.05	315.10	7.87E7	1.047E8	1.049E8	1.21E8	1.00	1.33	1.33	1.54	7.87E7	1.047E8	1.049E8	1.21E8	1.00	1.33	1.33	1.54	79	19	19	Carbamidomethylation; iTRAQ 4plex (K N-term); Oxidation (M); Deamidation (NQ)	16615	Putative marR-family transcriptional regulator OS=Neisseria gonorrhoeae (strain NCCP11945) GN=NGK_0082 PE=4 SV=1
722	6992	A0A1D3GS94	14.05	315.10	7.87E7	1.047E8	1.049E8	1.21E8	1.00	1.33	1.33	1.54	7.87E7	1.047E8	1.049E8	1.21E8	1.00	1.33	1.33	1.54	79	19	19	Carbamidomethylation; iTRAQ 4plex (K N-term); Oxidation (M); Deamidation (NQ)	16615	Putative marR-family transcriptional regulator OS=Neisseria gonorrhoeae GN=ohrR PE=4 SV=1
246	4183	E3UN53	4.76	315.05	9.797E4	1.72E4	2.038E4	1.739E4	1.00	0.18	0.21	0.18	9.797E4	1.72E4	2.038E4	1.739E4	1.00	0.18	0.21	0.18	5	28	1	iTRAQ 4plex (K N-term)	29256	Porin IA (Fragment) OS=Neisseria gonorrhoeae GN=porB1a PE=4 SV=1
955	1548	Q9XAZ9	4.31	315.00	2.244E5	4.514E4	4.007E4	3.603E4	1.00	0.20	0.18	0.16	2.244E5	4.514E4	4.007E4	3.603E4	1.00	0.20	0.18	0.16	2	32	1	iTRAQ 4plex (K N-term)	71731	Putative ATP-binding protein OS=Neisseria gonorrhoeae GN=abcZ PE=4 SV=1
955	1549	Q5F8B6	4.31	315.00	2.244E5	4.514E4	4.007E4	3.603E4	1.00	0.20	0.18	0.16	2.244E5	4.514E4	4.007E4	3.603E4	1.00	0.20	0.18	0.16	2	32	1	iTRAQ 4plex (K N-term)	71731	ABC transporter ATP-binding protein OS=Neisseria gonorrhoeae (strain ATCC 700825 / FA 1090) GN=NGO_0870 PE=4 SV=1
955	1550	A0A1D3EDE4	4.31	315.00	2.244E5	4.514E4	4.007E4	3.603E4	1.00	0.20	0.18	0.16	2.244E5	4.514E4	4.007E4	3.603E4	1.00	0.20	0.18	0.16	2	32	1	iTRAQ 4plex (K N-term)	71730	Putative ATP-binding protein OS=Neisseria gonorrhoeae GN=WHOM_00555 PE=4 SV=1
955	1559	B4RLC5	4.31	315.00	2.244E5	4.514E4	4.007E4	3.603E4	1.00	0.20	0.18	0.16	2.244E5	4.514E4	4.007E4	3.603E4	1.00	0.20	0.18	0.16	2	32	1	iTRAQ 4plex (K N-term)	72445	Putative ATP-binding protein OS=Neisseria gonorrhoeae (strain NCCP11945) GN=NGK_0935 PE=4 SV=1
873	3988	A0A1D3ESK9	2.71	314.37	2.276E4	7.408E3	8.601E3	7.714E3	1.00	0.33	0.38	0.34	2.276E4	7.408E3	8.601E3	7.714E3	1.00	0.33	0.38	0.34	5	23	1	iTRAQ 4plex (K N-term)	25744	Uridylate kinase OS=Neisseria gonorrhoeae GN=pyrH PE=3 SV=1
873	3991	A0A0M3GWI1	2.71	314.37	2.276E4	7.408E3	8.601E3	7.714E3	1.00	0.33	0.38	0.34	2.276E4	7.408E3	8.601E3	7.714E3	1.00	0.33	0.38	0.34	5	23	1	iTRAQ 4plex (K N-term)	25744	Uridylate kinase OS=Neisseria gonorrhoeae MIA_2011_03-10 GN=pyrH PE=3 SV=1
1152	3531	Q5F5X0	2.37	314.26	1.595E7	1.465E7	1.466E7	1.481E7	1.00	0.92	0.92	0.93	1.595E7	1.465E7	1.466E7	1.481E7	1.00	0.92	0.92	0.93	67	19	19	Carbamidomethylation; iTRAQ 4plex (K N-term); Oxidation (M); Deamidation (NQ)	42023	1-deoxy-D-xylulose 5-phosphate reductoisomerase OS=Neisseria gonorrhoeae (strain ATCC 700825 / FA 1090) GN=dxr PE=3 SV=1
1152	3532	A0A0M3GWK9	2.37	314.26	1.595E7	1.465E7	1.466E7	1.481E7	1.00	0.92	0.92	0.93	1.595E7	1.465E7	1.466E7	1.481E7	1.00	0.92	0.92	0.93	67	19	19	Carbamidomethylation; iTRAQ 4plex (K N-term); Oxidation (M); Deamidation (NQ)	42023	1-deoxy-D-xylulose 5-phosphate reductoisomerase OS=Neisseria gonorrhoeae MIA_2011_03-10 GN=dxr PE=3 SV=1
1152	3533	A0A222R7Q4	2.37	314.26	1.595E7	1.465E7	1.466E7	1.481E7	1.00	0.92	0.92	0.93	1.595E7	1.465E7	1.466E7	1.481E7	1.00	0.92	0.92	0.93	67	19	19	Carbamidomethylation; iTRAQ 4plex (K N-term); Oxidation (M); Deamidation (NQ)	42023	1-deoxy-D-xylulose 5-phosphate reductoisomerase OS=Neisseria gonorrhoeae GN=dxr PE=3 SV=1
1152	3547	A0A1D3ETD0	2.37	314.26	1.595E7	1.465E7	1.466E7	1.481E7	1.00	0.92	0.92	0.93	1.595E7	1.465E7	1.466E7	1.481E7	1.00	0.92	0.92	0.93	64	19	19	Carbamidomethylation; iTRAQ 4plex (K N-term); Oxidation (M); Deamidation (NQ)	43867	1-deoxy-D-xylulose 5-phosphate reductoisomerase OS=Neisseria gonorrhoeae GN=dxr PE=3 SV=1
1152	3548	D6H571	2.37	314.26	1.595E7	1.465E7	1.466E7	1.481E7	1.00	0.92	0.92	0.93	1.595E7	1.465E7	1.466E7	1.481E7	1.00	0.92	0.92	0.93	64	19	19	Carbamidomethylation; iTRAQ 4plex (K N-term); Oxidation (M); Deamidation (NQ)	43925	1-deoxy-D-xylulose 5-phosphate reductoisomerase OS=Neisseria gonorrhoeae DGI2 GN=dxr PE=3 SV=1
1152	3549	A0A1D3EDA1	2.37	314.26	1.595E7	1.465E7	1.466E7	1.481E7	1.00	0.92	0.92	0.93	1.595E7	1.465E7	1.466E7	1.481E7	1.00	0.92	0.92	0.93	64	19	19	Carbamidomethylation; iTRAQ 4plex (K N-term); Oxidation (M); Deamidation (NQ)	43925	1-deoxy-D-xylulose 5-phosphate reductoisomerase OS=Neisseria gonorrhoeae GN=dxr PE=3 SV=1
1152	3550	A0A1D3EAM8	2.37	314.26	1.595E7	1.465E7	1.466E7	1.481E7	1.00	0.92	0.92	0.93	1.595E7	1.465E7	1.466E7	1.481E7	1.00	0.92	0.92	0.93	64	19	19	Carbamidomethylation; iTRAQ 4plex (K N-term); Oxidation (M); Deamidation (NQ)	43911	1-deoxy-D-xylulose 5-phosphate reductoisomerase OS=Neisseria gonorrhoeae GN=dxr PE=3 SV=1
1152	3551	B4RR17	2.37	314.26	1.595E7	1.465E7	1.466E7	1.481E7	1.00	0.92	0.92	0.93	1.595E7	1.465E7	1.466E7	1.481E7	1.00	0.92	0.92	0.93	64	19	19	Carbamidomethylation; iTRAQ 4plex (K N-term); Oxidation (M); Deamidation (NQ)	43911	1-deoxy-D-xylulose 5-phosphate reductoisomerase OS=Neisseria gonorrhoeae (strain NCCP11945) GN=dxr PE=3 SV=1
1209	1357	O68924	6.32	314.15	1.156E7	1.389E7	1.417E7	1.5E7	1.00	1.20	1.23	1.30	1.156E7	1.389E7	1.417E7	1.5E7	1.00	1.20	1.23	1.30	60	26	26	Carbamidomethylation; iTRAQ 4plex (K N-term); Oxidation (M); Deamidation (NQ)	63040	RecBCD enzyme subunit RecD OS=Neisseria gonorrhoeae GN=recD PE=3 SV=1
1209	1396	B4RLU6	6.32	314.15	1.156E7	1.389E7	1.417E7	1.5E7	1.00	1.20	1.23	1.30	1.156E7	1.389E7	1.417E7	1.5E7	1.00	1.20	1.23	1.30	59	26	26	Carbamidomethylation; iTRAQ 4plex (K N-term); Oxidation (M); Deamidation (NQ)	64200	RecBCD enzyme subunit RecD OS=Neisseria gonorrhoeae (strain NCCP11945) GN=recD PE=3 SV=1
1086	1801	B4RPP9	1.09	313.95	1.123E7	1.175E7	1.162E7	1.134E7	1.00	1.05	1.03	1.01	1.123E7	1.175E7	1.162E7	1.134E7	1.00	1.05	1.03	1.01	45	31	31	Carbamidomethylation; iTRAQ 4plex (K N-term); Deamidation (NQ)	95175	DNA mismatch repair protein MutS OS=Neisseria gonorrhoeae (strain NCCP11945) GN=mutS PE=3 SV=1
1086	1802	A0A0M3GUE5	1.09	313.95	1.123E7	1.175E7	1.162E7	1.134E7	1.00	1.05	1.03	1.01	1.123E7	1.175E7	1.162E7	1.134E7	1.00	1.05	1.03	1.01	45	31	31	Carbamidomethylation; iTRAQ 4plex (K N-term); Deamidation (NQ)	95149	DNA mismatch repair protein MutS OS=Neisseria gonorrhoeae MIA_2011_03-10 GN=mutS PE=3 SV=1
1086	1803	D6HAS8	1.09	313.95	1.123E7	1.175E7	1.162E7	1.134E7	1.00	1.05	1.03	1.01	1.123E7	1.175E7	1.162E7	1.134E7	1.00	1.05	1.03	1.01	45	31	31	Carbamidomethylation; iTRAQ 4plex (K N-term); Deamidation (NQ)	95149	DNA mismatch repair protein MutS OS=Neisseria gonorrhoeae DGI2 GN=mutS PE=3 SV=1
1086	1804	Q5F5J4	1.09	313.95	1.123E7	1.175E7	1.162E7	1.134E7	1.00	1.05	1.03	1.01	1.123E7	1.175E7	1.162E7	1.134E7	1.00	1.05	1.03	1.01	45	31	31	Carbamidomethylation; iTRAQ 4plex (K N-term); Deamidation (NQ)	95149	DNA mismatch repair protein MutS OS=Neisseria gonorrhoeae (strain ATCC 700825 / FA 1090) GN=mutS PE=1 SV=1
1086	1805	A0A1D3EIZ5	1.09	313.95	1.123E7	1.175E7	1.162E7	1.134E7	1.00	1.05	1.03	1.01	1.123E7	1.175E7	1.162E7	1.134E7	1.00	1.05	1.03	1.01	45	31	31	Carbamidomethylation; iTRAQ 4plex (K N-term); Deamidation (NQ)	95149	DNA mismatch repair protein MutS OS=Neisseria gonorrhoeae GN=mutS PE=3 SV=1
945	1511	A0A1D3E6Q7	2.35	313.95	1.601E5	4.288E5	4.231E5	4.421E5	1.00	2.68	2.64	2.76	1.601E5	4.288E5	4.231E5	4.421E5	1.00	2.68	2.64	2.76	2	32	1	iTRAQ 4plex (K N-term)	71732	Putative ATP-binding protein OS=Neisseria gonorrhoeae GN=WHOW_00100 PE=4 SV=1
945	1512	A0A1D3I6Q7	2.35	313.95	1.601E5	4.288E5	4.231E5	4.421E5	1.00	2.68	2.64	2.76	1.601E5	4.288E5	4.231E5	4.421E5	1.00	2.68	2.64	2.76	2	32	1	iTRAQ 4plex (K N-term)	71731	Putative ATP-binding protein OS=Neisseria gonorrhoeae GN=WHOK_00458 PE=4 SV=1
945	1513	A0A1D3E4J9	2.35	313.95	1.601E5	4.288E5	4.231E5	4.421E5	1.00	2.68	2.64	2.76	1.601E5	4.288E5	4.231E5	4.421E5	1.00	2.68	2.64	2.76	2	32	1	iTRAQ 4plex (K N-term)	71704	Putative ATP-binding protein OS=Neisseria gonorrhoeae GN=WHOF_00050 PE=4 SV=1
945	1534	D6H8A7	2.35	313.95	1.601E5	4.288E5	4.231E5	4.421E5	1.00	2.68	2.64	2.76	1.601E5	4.288E5	4.231E5	4.421E5	1.00	2.68	2.64	2.76	2	32	1	iTRAQ 4plex (K N-term)	72446	ABC transporter ATP-binding protein OS=Neisseria gonorrhoeae DGI2 GN=NGMG_01290 PE=4 SV=1
945	1535	A0A0M3GUT4	2.35	313.95	1.601E5	4.288E5	4.231E5	4.421E5	1.00	2.68	2.64	2.76	1.601E5	4.288E5	4.231E5	4.421E5	1.00	2.68	2.64	2.76	2	32	1	iTRAQ 4plex (K N-term)	72446	ABC transporter ATP-binding protein OS=Neisseria gonorrhoeae MIA_2011_03-10 GN=M736_08165 PE=4 SV=1
973	2043	A0A1D3F869	0.54	313.38	8.24E4	1.002E5	9.555E4	9.086E4	1.00	1.22	1.16	1.10	8.24E4	1.002E5	9.555E4	9.086E4	1.00	1.22	1.16	1.10	6	23	1	iTRAQ 4plex (K N-term)	48359	Histidine--tRNA ligase OS=Neisseria gonorrhoeae GN=hisS PE=3 SV=1
846	2932	B4RJY8	23.22	313.10	3.16E7	2.124E7	2.085E7	2.126E7	1.00	0.67	0.66	0.67	3.16E7	2.124E7	2.085E7	2.126E7	1.00	0.67	0.66	0.67	65	19	19	Carbamidomethylation; iTRAQ 4plex (K N-term); Oxidation (M); Deamidation (NQ)	39427	Phenylalanine--tRNA ligase alpha subunit OS=Neisseria gonorrhoeae (strain NCCP11945) GN=pheS PE=3 SV=1
846	2933	D6H9C8	23.22	313.10	3.16E7	2.124E7	2.085E7	2.126E7	1.00	0.67	0.66	0.67	3.16E7	2.124E7	2.085E7	2.126E7	1.00	0.67	0.66	0.67	65	19	19	Carbamidomethylation; iTRAQ 4plex (K N-term); Oxidation (M); Deamidation (NQ)	39427	Phenylalanine--tRNA ligase alpha subunit OS=Neisseria gonorrhoeae DGI2 GN=pheS PE=3 SV=1
846	3055	A0A1D3HSC9	23.22	313.10	3.16E7	2.124E7	2.085E7	2.126E7	1.00	0.67	0.66	0.67	3.16E7	2.124E7	2.085E7	2.126E7	1.00	0.67	0.66	0.67	69	19	19	Carbamidomethylation; iTRAQ 4plex (K N-term); Oxidation (M); Deamidation (NQ)	37221	Phenylalanine--tRNA ligase alpha subunit OS=Neisseria gonorrhoeae GN=pheS PE=3 SV=1
846	3056	A0A0M3GYF5	23.22	313.10	3.16E7	2.124E7	2.085E7	2.126E7	1.00	0.67	0.66	0.67	3.16E7	2.124E7	2.085E7	2.126E7	1.00	0.67	0.66	0.67	69	19	19	Carbamidomethylation; iTRAQ 4plex (K N-term); Oxidation (M); Deamidation (NQ)	37221	Phenylalanine--tRNA ligase alpha subunit OS=Neisseria gonorrhoeae MIA_2011_03-10 GN=pheS PE=3 SV=1
846	3057	Q5F9U0	23.22	313.10	3.16E7	2.124E7	2.085E7	2.126E7	1.00	0.67	0.66	0.67	3.16E7	2.124E7	2.085E7	2.126E7	1.00	0.67	0.66	0.67	69	19	19	Carbamidomethylation; iTRAQ 4plex (K N-term); Oxidation (M); Deamidation (NQ)	37221	Phenylalanine--tRNA ligase alpha subunit OS=Neisseria gonorrhoeae (strain ATCC 700825 / FA 1090) GN=pheS PE=3 SV=2
921	2309	A0A0M3GUE2	2.19	313.05	2.216E7	2.395E7	2.394E7	2.499E7	1.00	1.08	1.08	1.13	2.216E7	2.395E7	2.394E7	2.499E7	1.00	1.08	1.08	1.13	65	20	20	Carbamidomethylation; iTRAQ 4plex (K N-term); Oxidation (M); Deamidation (NQ)	46519	Nitrogen assimilation regulatory protein NtrX OS=Neisseria gonorrhoeae MIA_2011_03-10 GN=M736_08790 PE=4 SV=1
921	2310	D6H4Z9	2.19	313.05	2.216E7	2.395E7	2.394E7	2.499E7	1.00	1.08	1.08	1.13	2.216E7	2.395E7	2.394E7	2.499E7	1.00	1.08	1.08	1.13	65	20	20	Carbamidomethylation; iTRAQ 4plex (K N-term); Oxidation (M); Deamidation (NQ)	46519	Uncharacterized protein OS=Neisseria gonorrhoeae DGI2 GN=NGMG_01893 PE=4 SV=1
921	2311	Q5F5Q1	2.19	313.05	2.216E7	2.395E7	2.394E7	2.499E7	1.00	1.08	1.08	1.13	2.216E7	2.395E7	2.394E7	2.499E7	1.00	1.08	1.08	1.13	65	20	20	Carbamidomethylation; iTRAQ 4plex (K N-term); Oxidation (M); Deamidation (NQ)	46519	Nitrogen assimilation regulatory protein NtrX OS=Neisseria gonorrhoeae (strain ATCC 700825 / FA 1090) GN=NGO_1866 PE=1 SV=1
921	2312	B4RPY0	2.19	313.05	2.216E7	2.395E7	2.394E7	2.499E7	1.00	1.08	1.08	1.13	2.216E7	2.395E7	2.394E7	2.499E7	1.00	1.08	1.08	1.13	65	20	20	Carbamidomethylation; iTRAQ 4plex (K N-term); Oxidation (M); Deamidation (NQ)	46519	Putative two-component system transcriptional response regulator OS=Neisseria gonorrhoeae (strain NCCP11945) GN=NGK_2403 PE=4 SV=1
921	2313	A0A1D3EW45	2.19	313.05	2.216E7	2.395E7	2.394E7	2.499E7	1.00	1.08	1.08	1.13	2.216E7	2.395E7	2.394E7	2.499E7	1.00	1.08	1.08	1.13	65	20	20	Carbamidomethylation; iTRAQ 4plex (K N-term); Oxidation (M); Deamidation (NQ)	46519	Two-component system transcriptional response regulator OS=Neisseria gonorrhoeae GN=glnG PE=4 SV=1
810	1417	A0A1D3EKJ9	1.01	312.96	3.15E7	3.247E7	3.251E7	3.126E7	1.00	1.03	1.03	0.99	3.15E7	3.247E7	3.251E7	3.126E7	1.00	1.03	1.03	0.99	63	33	33	Carbamidomethylation; iTRAQ 4plex (K N-term); Oxidation (M); Deamidation (NQ)	59505	Peptide chain release factor 3 OS=Neisseria gonorrhoeae GN=prfC PE=3 SV=1
217	2971	A0A1D3GB94	1.97	312.85	3.84E8	3.974E8	3.86E8	3.72E8	1.00	1.03	1.01	0.97	3.84E8	3.974E8	3.86E8	3.72E8	1.00	1.03	1.01	0.97	86	32	32	iTRAQ 4plex (K N-term); Oxidation (M); Deamidation (NQ)	24122	50S ribosomal protein L1 OS=Neisseria gonorrhoeae GN=rplA PE=3 SV=1
217	2972	A0A0M3GW64	1.97	312.85	3.84E8	3.974E8	3.86E8	3.72E8	1.00	1.03	1.01	0.97	3.84E8	3.974E8	3.86E8	3.72E8	1.00	1.03	1.01	0.97	86	32	32	iTRAQ 4plex (K N-term); Oxidation (M); Deamidation (NQ)	24122	50S ribosomal protein L1 OS=Neisseria gonorrhoeae MIA_2011_03-10 GN=rplA PE=3 SV=1
217	2973	B4RQV9	1.97	312.85	3.84E8	3.974E8	3.86E8	3.72E8	1.00	1.03	1.01	0.97	3.84E8	3.974E8	3.86E8	3.72E8	1.00	1.03	1.01	0.97	86	32	32	iTRAQ 4plex (K N-term); Oxidation (M); Deamidation (NQ)	24122	50S ribosomal protein L1 OS=Neisseria gonorrhoeae (strain NCCP11945) GN=rplA PE=3 SV=1
217	2974	D6H511	1.97	312.85	3.84E8	3.974E8	3.86E8	3.72E8	1.00	1.03	1.01	0.97	3.84E8	3.974E8	3.86E8	3.72E8	1.00	1.03	1.01	0.97	86	32	32	iTRAQ 4plex (K N-term); Oxidation (M); Deamidation (NQ)	24122	50S ribosomal protein L1 OS=Neisseria gonorrhoeae DGI2 GN=rplA PE=3 SV=1
217	2975	Q5F5R2	1.97	312.85	3.84E8	3.974E8	3.86E8	3.72E8	1.00	1.03	1.01	0.97	3.84E8	3.974E8	3.86E8	3.72E8	1.00	1.03	1.01	0.97	86	32	32	iTRAQ 4plex (K N-term); Oxidation (M); Deamidation (NQ)	24122	50S ribosomal protein L1 OS=Neisseria gonorrhoeae (strain ATCC 700825 / FA 1090) GN=rplA PE=3 SV=1
905	2038	A0A0M3GZY2	4.80	312.47	3.308E7	2.861E7	2.765E7	2.696E7	1.00	0.87	0.84	0.82	3.308E7	2.861E7	2.765E7	2.696E7	1.00	0.87	0.84	0.82	66	27	27	Carbamidomethylation; iTRAQ 4plex (K N-term); Oxidation (M); Deamidation (NQ)	47182	Tyrosine--tRNA ligase OS=Neisseria gonorrhoeae MIA_2011_03-10 GN=tyrS PE=3 SV=1
905	2039	Q5FAF7	4.80	312.47	3.308E7	2.861E7	2.765E7	2.696E7	1.00	0.87	0.84	0.82	3.308E7	2.861E7	2.765E7	2.696E7	1.00	0.87	0.84	0.82	66	27	27	Carbamidomethylation; iTRAQ 4plex (K N-term); Oxidation (M); Deamidation (NQ)	47182	Tyrosine--tRNA ligase OS=Neisseria gonorrhoeae (strain ATCC 700825 / FA 1090) GN=tyrS PE=3 SV=1
905	2040	A0A1D3G6N6	4.80	312.47	3.308E7	2.861E7	2.765E7	2.696E7	1.00	0.87	0.84	0.82	3.308E7	2.861E7	2.765E7	2.696E7	1.00	0.87	0.84	0.82	66	27	27	Carbamidomethylation; iTRAQ 4plex (K N-term); Oxidation (M); Deamidation (NQ)	47182	Tyrosine--tRNA ligase OS=Neisseria gonorrhoeae GN=tyrS PE=3 SV=1
905	2041	D6HAW0	4.80	312.47	3.308E7	2.861E7	2.765E7	2.696E7	1.00	0.87	0.84	0.82	3.308E7	2.861E7	2.765E7	2.696E7	1.00	0.87	0.84	0.82	66	27	27	Carbamidomethylation; iTRAQ 4plex (K N-term); Oxidation (M); Deamidation (NQ)	47182	Tyrosine--tRNA ligase OS=Neisseria gonorrhoeae DGI2 GN=tyrS PE=3 SV=1
905	2042	B4RP13	4.80	312.47	3.308E7	2.861E7	2.765E7	2.696E7	1.00	0.87	0.84	0.82	3.308E7	2.861E7	2.765E7	2.696E7	1.00	0.87	0.84	0.82	66	27	27	Carbamidomethylation; iTRAQ 4plex (K N-term); Oxidation (M); Deamidation (NQ)	47182	Tyrosine--tRNA ligase OS=Neisseria gonorrhoeae (strain NCCP11945) GN=tyrS PE=3 SV=1
549	1311	B4RM09	5.89	312.40	6.712E7	8.03E7	7.917E7	7.591E7	1.00	1.20	1.18	1.13	6.712E7	8.03E7	7.917E7	7.591E7	1.00	1.20	1.18	1.13	64	33	33	Carbamidomethylation; iTRAQ 4plex (K N-term); Oxidation (M); Deamidation (NQ)	62145	Glucose-6-phosphate isomerase OS=Neisseria gonorrhoeae (strain NCCP11945) GN=pgi PE=3 SV=1
549	1312	A0A0M3GY48	5.89	312.40	6.712E7	8.03E7	7.917E7	7.591E7	1.00	1.20	1.18	1.13	6.712E7	8.03E7	7.917E7	7.591E7	1.00	1.20	1.18	1.13	64	33	33	Carbamidomethylation; iTRAQ 4plex (K N-term); Oxidation (M); Deamidation (NQ)	62145	Glucose-6-phosphate isomerase OS=Neisseria gonorrhoeae MIA_2011_03-10 GN=pgi PE=3 SV=1
549	1313	A0A1D3I717	5.89	312.40	6.712E7	8.03E7	7.917E7	7.591E7	1.00	1.20	1.18	1.13	6.712E7	8.03E7	7.917E7	7.591E7	1.00	1.20	1.18	1.13	64	33	33	Carbamidomethylation; iTRAQ 4plex (K N-term); Oxidation (M); Deamidation (NQ)	62145	Glucose-6-phosphate isomerase OS=Neisseria gonorrhoeae GN=pgi1 PE=3 SV=1
549	1476	D6H7N7	5.89	312.40	6.712E7	8.03E7	7.917E7	7.591E7	1.00	1.20	1.18	1.13	6.712E7	8.03E7	7.917E7	7.591E7	1.00	1.20	1.18	1.13	64	33	33	Carbamidomethylation; iTRAQ 4plex (K N-term); Oxidation (M); Deamidation (NQ)	62117	Glucose-6-phosphate isomerase OS=Neisseria gonorrhoeae DGI2 GN=pgi PE=3 SV=1
549	1477	A0A1D3FYJ5	5.89	312.40	6.712E7	8.03E7	7.917E7	7.591E7	1.00	1.20	1.18	1.13	6.712E7	8.03E7	7.917E7	7.591E7	1.00	1.20	1.18	1.13	64	33	33	Carbamidomethylation; iTRAQ 4plex (K N-term); Oxidation (M); Deamidation (NQ)	62117	Glucose-6-phosphate isomerase OS=Neisseria gonorrhoeae GN=pgi1 PE=3 SV=1
549	1478	Q5F8P8	5.89	312.40	6.712E7	8.03E7	7.917E7	7.591E7	1.00	1.20	1.18	1.13	6.712E7	8.03E7	7.917E7	7.591E7	1.00	1.20	1.18	1.13	64	33	33	Carbamidomethylation; iTRAQ 4plex (K N-term); Oxidation (M); Deamidation (NQ)	62117	Glucose-6-phosphate isomerase 1 OS=Neisseria gonorrhoeae (strain ATCC 700825 / FA 1090) GN=pgi1 PE=3 SV=1
789	551	A0A1D3E6W8	4.78	311.98	6.253E7	5.447E7	5.502E7	5.71E7	1.00	0.87	0.88	0.91	6.253E7	5.447E7	5.502E7	5.71E7	1.00	0.87	0.88	0.91	79	27	27	Carbamidomethylation; iTRAQ 4plex (K N-term); Oxidation (M); Deamidation (NQ)	38350	ADP-L-glycero-D-manno-heptose-6-epimerase OS=Neisseria gonorrhoeae GN=hldD PE=3 SV=1
789	582	B4RKA5	4.78	311.98	6.253E7	5.447E7	5.502E7	5.71E7	1.00	0.87	0.88	0.91	6.253E7	5.447E7	5.502E7	5.71E7	1.00	0.87	0.88	0.91	76	27	27	Carbamidomethylation; iTRAQ 4plex (K N-term); Oxidation (M); Deamidation (NQ)	40261	ADP-L-glycero-D-manno-heptose-6-epimerase OS=Neisseria gonorrhoeae (strain NCCP11945) GN=hldD PE=3 SV=1
1083	705	A0A1D3EL19	0.85	311.95	6.804E4	4.529E4	4.873E4	4.27E4	1.00	0.67	0.72	0.63	6.804E4	4.529E4	4.873E4	4.27E4	1.00	0.67	0.72	0.63	4	24	1	iTRAQ 4plex (K N-term); Oxidation (M)	52172	Replicative DNA helicase OS=Neisseria gonorrhoeae GN=dnaB PE=3 SV=1
1010	2126	A0A1D3HBI7	1.08	311.76	9.419E4	6.718E4	6.471E4	5.585E4	1.00	0.71	0.69	0.59	9.419E4	6.718E4	6.471E4	5.585E4	1.00	0.71	0.69	0.59	3	42	1	iTRAQ 4plex (K N-term); Deamidation (NQ)	102149	Transferrin-binding protein 1 OS=Neisseria gonorrhoeae GN=tbpA PE=3 SV=1
830	4597	A0A1D3IVA3	7.29	311.73	3.146E7	3.406E7	3.306E7	4.091E7	1.00	1.08	1.05	1.30	3.146E7	3.406E7	3.306E7	4.091E7	1.00	1.08	1.05	1.30	80	22	22	Carbamidomethylation; iTRAQ 4plex (K N-term); Oxidation (M); Deamidation (NQ)	28216	Methionine aminopeptidase OS=Neisseria gonorrhoeae GN=map PE=3 SV=1
830	4598	A0A0M3GY09	7.29	311.73	3.146E7	3.406E7	3.306E7	4.091E7	1.00	1.08	1.05	1.30	3.146E7	3.406E7	3.306E7	4.091E7	1.00	1.08	1.05	1.30	80	22	22	Carbamidomethylation; iTRAQ 4plex (K N-term); Oxidation (M); Deamidation (NQ)	28216	Methionine aminopeptidase OS=Neisseria gonorrhoeae MIA_2011_03-10 GN=map PE=3 SV=1
830	4599	B4RQQ2	7.29	311.73	3.146E7	3.406E7	3.306E7	4.091E7	1.00	1.08	1.05	1.30	3.146E7	3.406E7	3.306E7	4.091E7	1.00	1.08	1.05	1.30	80	22	22	Carbamidomethylation; iTRAQ 4plex (K N-term); Oxidation (M); Deamidation (NQ)	28216	Methionine aminopeptidase OS=Neisseria gonorrhoeae (strain NCCP11945) GN=map PE=3 SV=1
830	4600	D6H9Z8	7.29	311.73	3.146E7	3.406E7	3.306E7	4.091E7	1.00	1.08	1.05	1.30	3.146E7	3.406E7	3.306E7	4.091E7	1.00	1.08	1.05	1.30	80	22	22	Carbamidomethylation; iTRAQ 4plex (K N-term); Oxidation (M); Deamidation (NQ)	28216	Methionine aminopeptidase OS=Neisseria gonorrhoeae DGI2 GN=map PE=3 SV=1
830	4601	Q5F5E6	7.29	311.73	3.146E7	3.406E7	3.306E7	4.091E7	1.00	1.08	1.05	1.30	3.146E7	3.406E7	3.306E7	4.091E7	1.00	1.08	1.05	1.30	80	22	22	Carbamidomethylation; iTRAQ 4plex (K N-term); Oxidation (M); Deamidation (NQ)	28216	Methionine aminopeptidase OS=Neisseria gonorrhoeae (strain ATCC 700825 / FA 1090) GN=map PE=3 SV=1
1107	1841	A0A1D3EB22	4.20	311.72	1.125E6	2.356E5	2.07E5	2.053E5	1.00	0.21	0.18	0.18	1.125E6	2.356E5	2.07E5	2.053E5	1.00	0.21	0.18	0.18	1	29	1	iTRAQ 4plex (K N-term)	168751	IgA-specific metalloendopeptidase OS=Neisseria gonorrhoeae GN=iga PE=4 SV=1
1107	1845	A0A1D3J064	4.20	311.72	1.125E6	2.356E5	2.07E5	2.053E5	1.00	0.21	0.18	0.18	1.125E6	2.356E5	2.07E5	2.053E5	1.00	0.21	0.18	0.18	1	29	1	iTRAQ 4plex (K N-term)	168790	IgA-specific metalloendopeptidase OS=Neisseria gonorrhoeae GN=iga PE=4 SV=1
735	615	B4RMB5	0.82	311.45	5.369E7	5.495E7	5.527E7	5.664E7	1.00	1.02	1.03	1.06	5.369E7	5.495E7	5.527E7	5.664E7	1.00	1.02	1.03	1.06	72	28	28	Carbamidomethylation; iTRAQ 4plex (K N-term); Oxidation (M); Deamidation (NQ)	43416	Putative L-lactate dehydrogenase OS=Neisseria gonorrhoeae (strain NCCP11945) GN=NGK_1275 PE=3 SV=1
735	616	D6H738	0.82	311.45	5.369E7	5.495E7	5.527E7	5.664E7	1.00	1.02	1.03	1.06	5.369E7	5.495E7	5.527E7	5.664E7	1.00	1.02	1.03	1.06	72	28	28	Carbamidomethylation; iTRAQ 4plex (K N-term); Oxidation (M); Deamidation (NQ)	43416	L-lactate dehydrogenase OS=Neisseria gonorrhoeae DGI2 GN=NGMG_00978 PE=3 SV=1
735	617	A0A0M3GUA1	0.82	311.45	5.369E7	5.495E7	5.527E7	5.664E7	1.00	1.02	1.03	1.06	5.369E7	5.495E7	5.527E7	5.664E7	1.00	1.02	1.03	1.06	72	28	28	Carbamidomethylation; iTRAQ 4plex (K N-term); Oxidation (M); Deamidation (NQ)	43416	L-lactate dehydrogenase OS=Neisseria gonorrhoeae MIA_2011_03-10 GN=lldD PE=3 SV=1
735	618	A0A1D3FAU6	0.82	311.45	5.369E7	5.495E7	5.527E7	5.664E7	1.00	1.02	1.03	1.06	5.369E7	5.495E7	5.527E7	5.664E7	1.00	1.02	1.03	1.06	72	28	28	Carbamidomethylation; iTRAQ 4plex (K N-term); Oxidation (M); Deamidation (NQ)	43416	L-lactate dehydrogenase OS=Neisseria gonorrhoeae GN=lldA PE=3 SV=1
834	2293	A0A1D3F0P4	1.59	310.71	3.856E7	4.081E7	4.003E7	3.944E7	1.00	1.06	1.04	1.02	3.856E7	4.081E7	4.003E7	3.944E7	1.00	1.06	1.04	1.02	64	23	23	Carbamidomethylation; iTRAQ 4plex (K N-term); Oxidation (M); Deamidation (NQ)	50312	UDP-N-acetylmuramate--L-alanine ligase OS=Neisseria gonorrhoeae GN=murC PE=3 SV=1
629	3360	A0A1D3J6L5	2.41	310.43	5.82E7	5.376E7	5.203E7	5.498E7	1.00	0.92	0.89	0.94	5.82E7	5.376E7	5.203E7	5.498E7	1.00	0.92	0.89	0.94	68	25	25	Carbamidomethylation; iTRAQ 4plex (K N-term); Oxidation (M); Deamidation (NQ)	33465	Imidazoleglycerol-phosphate dehydratase OS=Neisseria gonorrhoeae GN=hisB PE=3 SV=1
629	3361	A0A1D3FEY5	2.41	310.43	5.82E7	5.376E7	5.203E7	5.498E7	1.00	0.92	0.89	0.94	5.82E7	5.376E7	5.203E7	5.498E7	1.00	0.92	0.89	0.94	68	25	25	Carbamidomethylation; iTRAQ 4plex (K N-term); Oxidation (M); Deamidation (NQ)	33493	Imidazoleglycerol-phosphate dehydratase OS=Neisseria gonorrhoeae GN=hisB PE=3 SV=1
629	3362	A0A0M3GZS3	2.41	310.43	5.82E7	5.376E7	5.203E7	5.498E7	1.00	0.92	0.89	0.94	5.82E7	5.376E7	5.203E7	5.498E7	1.00	0.92	0.89	0.94	68	25	25	Carbamidomethylation; iTRAQ 4plex (K N-term); Oxidation (M); Deamidation (NQ)	33465	Imidazoleglycerol-phosphate dehydratase OS=Neisseria gonorrhoeae MIA_2011_03-10 GN=hisB PE=3 SV=1
629	3363	B4RJ04	2.41	310.43	5.82E7	5.376E7	5.203E7	5.498E7	1.00	0.92	0.89	0.94	5.82E7	5.376E7	5.203E7	5.498E7	1.00	0.92	0.89	0.94	68	25	25	Carbamidomethylation; iTRAQ 4plex (K N-term); Oxidation (M); Deamidation (NQ)	33493	Imidazoleglycerol-phosphate dehydratase OS=Neisseria gonorrhoeae (strain NCCP11945) GN=hisB PE=3 SV=1
629	3364	D6HBH3	2.41	310.43	5.82E7	5.376E7	5.203E7	5.498E7	1.00	0.92	0.89	0.94	5.82E7	5.376E7	5.203E7	5.498E7	1.00	0.92	0.89	0.94	68	25	25	Carbamidomethylation; iTRAQ 4plex (K N-term); Oxidation (M); Deamidation (NQ)	33493	Imidazoleglycerol-phosphate dehydratase OS=Neisseria gonorrhoeae DGI2 GN=hisB PE=3 SV=1
629	3365	Q5F7D6	2.41	310.43	5.82E7	5.376E7	5.203E7	5.498E7	1.00	0.92	0.89	0.94	5.82E7	5.376E7	5.203E7	5.498E7	1.00	0.92	0.89	0.94	68	25	25	Carbamidomethylation; iTRAQ 4plex (K N-term); Oxidation (M); Deamidation (NQ)	33523	Imidazoleglycerol-phosphate dehydratase OS=Neisseria gonorrhoeae (strain ATCC 700825 / FA 1090) GN=hisB PE=3 SV=2
1004	1647	B4RNA9	1.39	310.37	1.769E7	1.674E7	1.667E7	1.739E7	1.00	0.95	0.94	0.98	1.769E7	1.674E7	1.667E7	1.739E7	1.00	0.95	0.94	0.98	51	31	31	Carbamidomethylation; iTRAQ 4plex (K N-term); Oxidation (M); Deamidation (NQ)	82387	Putative GTP pyrophosphokinase OS=Neisseria gonorrhoeae (strain NCCP11945) GN=NGK_1619 PE=3 SV=1
1004	1648	A0A1D3IMS5	1.39	310.37	1.769E7	1.674E7	1.667E7	1.739E7	1.00	0.95	0.94	0.98	1.769E7	1.674E7	1.667E7	1.739E7	1.00	0.95	0.94	0.98	51	31	31	Carbamidomethylation; iTRAQ 4plex (K N-term); Oxidation (M); Deamidation (NQ)	82387	GTP pyrophosphokinase OS=Neisseria gonorrhoeae GN=relA PE=3 SV=1
1004	1649	Q5F707	1.39	310.37	1.769E7	1.674E7	1.667E7	1.739E7	1.00	0.95	0.94	0.98	1.769E7	1.674E7	1.667E7	1.739E7	1.00	0.95	0.94	0.98	51	31	31	Carbamidomethylation; iTRAQ 4plex (K N-term); Oxidation (M); Deamidation (NQ)	82397	GTP pyrophosphokinase OS=Neisseria gonorrhoeae (strain ATCC 700825 / FA 1090) GN=NGO_1382 PE=3 SV=1
1004	1650	A0A1D3F1N0	1.39	310.37	1.769E7	1.674E7	1.667E7	1.739E7	1.00	0.95	0.94	0.98	1.769E7	1.674E7	1.667E7	1.739E7	1.00	0.95	0.94	0.98	51	31	31	Carbamidomethylation; iTRAQ 4plex (K N-term); Oxidation (M); Deamidation (NQ)	82397	GTP pyrophosphokinase OS=Neisseria gonorrhoeae GN=relA PE=3 SV=1
1004	1651	D6H6K3	1.39	310.37	1.769E7	1.674E7	1.667E7	1.739E7	1.00	0.95	0.94	0.98	1.769E7	1.674E7	1.667E7	1.739E7	1.00	0.95	0.94	0.98	51	31	31	Carbamidomethylation; iTRAQ 4plex (K N-term); Oxidation (M); Deamidation (NQ)	82387	GTP pyrophosphokinase OS=Neisseria gonorrhoeae DGI2 GN=NGMG_01776 PE=3 SV=1
1004	1652	A0A0M3GWN3	1.39	310.37	1.769E7	1.674E7	1.667E7	1.739E7	1.00	0.95	0.94	0.98	1.769E7	1.674E7	1.667E7	1.739E7	1.00	0.95	0.94	0.98	51	31	31	Carbamidomethylation; iTRAQ 4plex (K N-term); Oxidation (M); Deamidation (NQ)	82387	GTP pyrophosphokinase OS=Neisseria gonorrhoeae MIA_2011_03-10 GN=M736_07690 PE=3 SV=1
375	3502	A0A1D3FBK4	2.84	309.57	2.547E8	2.785E8	2.739E8	2.62E8	1.00	1.09	1.08	1.03	2.547E8	2.785E8	2.739E8	2.62E8	1.00	1.09	1.08	1.03	64	26	26	iTRAQ 4plex (K N-term); Oxidation (M); Deamidation (NQ)	28932	Peptidyl-prolyl cis-trans isomerase OS=Neisseria gonorrhoeae GN=fkpA PE=3 SV=1
375	3503	Q5F7F3	2.84	309.57	2.547E8	2.785E8	2.739E8	2.62E8	1.00	1.09	1.08	1.03	2.547E8	2.785E8	2.739E8	2.62E8	1.00	1.09	1.08	1.03	64	26	26	iTRAQ 4plex (K N-term); Oxidation (M); Deamidation (NQ)	28922	Peptidyl-prolyl cis-trans isomerase OS=Neisseria gonorrhoeae (strain ATCC 700825 / FA 1090) GN=NGO_1225 PE=3 SV=1
375	3504	D6HBF5	2.84	309.57	2.547E8	2.785E8	2.739E8	2.62E8	1.00	1.09	1.08	1.03	2.547E8	2.785E8	2.739E8	2.62E8	1.00	1.09	1.08	1.03	64	26	26	iTRAQ 4plex (K N-term); Oxidation (M); Deamidation (NQ)	28892	Peptidyl-prolyl cis-trans isomerase OS=Neisseria gonorrhoeae DGI2 GN=NGMG_02120 PE=3 SV=1
375	3505	E0WDF8	2.84	309.57	2.547E8	2.785E8	2.739E8	2.62E8	1.00	1.09	1.08	1.03	2.547E8	2.785E8	2.739E8	2.62E8	1.00	1.09	1.08	1.03	64	26	26	iTRAQ 4plex (K N-term); Oxidation (M); Deamidation (NQ)	28892	Peptidyl-prolyl cis-trans isomerase OS=Neisseria gonorrhoeae GN=mip PE=3 SV=1
1121	1660	A0A171IPU4	44.83	309.56	7.578E6	1.504E7	1.376E7	1.641E7	1.00	1.99	1.82	2.17	7.578E6	1.504E7	1.376E7	1.641E7	1.00	1.99	1.82	2.17	45	27	27	iTRAQ 4plex (K N-term); Oxidation (M); Deamidation (NQ)	95983	TrbE OS=Neisseria gonorrhoeae TCDC-NG08107 GN=NGTW08_p0029 PE=4 SV=1
1121	1661	A0A0M3GY20	44.83	309.56	7.578E6	1.504E7	1.376E7	1.641E7	1.00	1.99	1.82	2.17	7.578E6	1.504E7	1.376E7	1.641E7	1.00	1.99	1.82	2.17	45	27	27	iTRAQ 4plex (K N-term); Oxidation (M); Deamidation (NQ)	95983	Conjugal transfer protein TrbE OS=Neisseria gonorrhoeae MIA_2011_03-10 GN=M736_02630 PE=4 SV=1
1121	1662	D5K9I0	44.83	309.56	7.578E6	1.504E7	1.376E7	1.641E7	1.00	1.99	1.82	2.17	7.578E6	1.504E7	1.376E7	1.641E7	1.00	1.99	1.82	2.17	45	27	27	iTRAQ 4plex (K N-term); Oxidation (M); Deamidation (NQ)	95983	TrbE OS=Neisseria gonorrhoeae PE=4 SV=1
847	1016	A0A1D3F378	12.90	309.27	4.003E7	2.982E7	2.897E7	2.933E7	1.00	0.74	0.72	0.73	4.003E7	2.982E7	2.897E7	2.933E7	1.00	0.74	0.72	0.73	69	31	31	Carbamidomethylation; iTRAQ 4plex (K N-term); Oxidation (M); Deamidation (NQ)	54284	Coproporphyrinogen-III oxidase OS=Neisseria gonorrhoeae GN=hemN_1 PE=3 SV=1
847	1019	A0A1D3EZ21	12.90	309.27	4.003E7	2.982E7	2.897E7	2.933E7	1.00	0.74	0.72	0.73	4.003E7	2.982E7	2.897E7	2.933E7	1.00	0.74	0.72	0.73	69	31	31	Carbamidomethylation; iTRAQ 4plex (K N-term); Oxidation (M); Deamidation (NQ)	54353	Coproporphyrinogen-III oxidase OS=Neisseria gonorrhoeae GN=hemN_1 PE=3 SV=1
847	1020	Q5F6H8	12.90	309.27	4.003E7	2.982E7	2.897E7	2.933E7	1.00	0.74	0.72	0.73	4.003E7	2.982E7	2.897E7	2.933E7	1.00	0.74	0.72	0.73	69	31	31	Carbamidomethylation; iTRAQ 4plex (K N-term); Oxidation (M); Deamidation (NQ)	54284	Coproporphyrinogen-III oxidase OS=Neisseria gonorrhoeae (strain ATCC 700825 / FA 1090) GN=NGO_1580 PE=3 SV=1
847	1022	D6H5Y9	12.90	309.27	4.003E7	2.982E7	2.897E7	2.933E7	1.00	0.74	0.72	0.73	4.003E7	2.982E7	2.897E7	2.933E7	1.00	0.74	0.72	0.73	69	31	31	Carbamidomethylation; iTRAQ 4plex (K N-term); Oxidation (M); Deamidation (NQ)	54284	Coproporphyrinogen-III oxidase OS=Neisseria gonorrhoeae DGI2 GN=NGMG_01562 PE=3 SV=1
828	2255	A0A1D3HZA0	1.79	309.14	3.569E6	3.371E6	3.325E6	3.151E6	1.00	0.94	0.93	0.88	3.569E6	3.371E6	3.325E6	3.151E6	1.00	0.94	0.93	0.88	15	25	4	iTRAQ 4plex (K N-term); Deamidation (NQ)	31000	Pantothenate synthetase OS=Neisseria gonorrhoeae GN=panC PE=3 SV=1
828	2256	Q5F9F8	1.79	309.14	3.569E6	3.371E6	3.325E6	3.151E6	1.00	0.94	0.93	0.88	3.569E6	3.371E6	3.325E6	3.151E6	1.00	0.94	0.93	0.88	15	25	4	iTRAQ 4plex (K N-term); Deamidation (NQ)	31000	Pantothenate synthetase OS=Neisseria gonorrhoeae (strain ATCC 700825 / FA 1090) GN=panC PE=3 SV=1
863	1452	A0A1D3J915	2.90	309.08	3.23E7	2.93E7	2.938E7	2.918E7	1.00	0.91	0.91	0.90	3.23E7	2.93E7	2.938E7	2.918E7	1.00	0.91	0.91	0.90	64	29	29	Carbamidomethylation; iTRAQ 4plex (K N-term); Oxidation (M); Deamidation (NQ)	52832	Cysteine--tRNA ligase OS=Neisseria gonorrhoeae GN=cysS PE=3 SV=1
863	1470	A0A1D3JAE5	2.90	309.08	3.23E7	2.93E7	2.938E7	2.918E7	1.00	0.91	0.91	0.90	3.23E7	2.93E7	2.938E7	2.918E7	1.00	0.91	0.91	0.90	64	29	29	Carbamidomethylation; iTRAQ 4plex (K N-term); Oxidation (M); Deamidation (NQ)	53078	Cysteine--tRNA ligase OS=Neisseria gonorrhoeae GN=cysS PE=3 SV=1
863	1522	A0A1D3G6L5	2.90	309.08	3.23E7	2.93E7	2.938E7	2.918E7	1.00	0.91	0.91	0.90	3.23E7	2.93E7	2.938E7	2.918E7	1.00	0.91	0.91	0.90	64	29	29	Carbamidomethylation; iTRAQ 4plex (K N-term); Oxidation (M); Deamidation (NQ)	52804	Cysteine--tRNA ligase OS=Neisseria gonorrhoeae GN=cysS PE=3 SV=1
863	1523	Q5F5D6	2.90	309.08	3.23E7	2.93E7	2.938E7	2.918E7	1.00	0.91	0.91	0.90	3.23E7	2.93E7	2.938E7	2.918E7	1.00	0.91	0.91	0.90	64	29	29	Carbamidomethylation; iTRAQ 4plex (K N-term); Oxidation (M); Deamidation (NQ)	52804	Cysteine--tRNA ligase OS=Neisseria gonorrhoeae (strain ATCC 700825 / FA 1090) GN=cysS PE=3 SV=1
863	1531	A0A1D3IHT2	2.90	309.08	3.23E7	2.93E7	2.938E7	2.918E7	1.00	0.91	0.91	0.90	3.23E7	2.93E7	2.938E7	2.918E7	1.00	0.91	0.91	0.90	64	29	29	Carbamidomethylation; iTRAQ 4plex (K N-term); Oxidation (M); Deamidation (NQ)	53050	Cysteine--tRNA ligase OS=Neisseria gonorrhoeae GN=cysS PE=3 SV=1
863	1532	B4RQP1	2.90	309.08	3.23E7	2.93E7	2.938E7	2.918E7	1.00	0.91	0.91	0.90	3.23E7	2.93E7	2.938E7	2.918E7	1.00	0.91	0.91	0.90	64	29	29	Carbamidomethylation; iTRAQ 4plex (K N-term); Oxidation (M); Deamidation (NQ)	53050	Cysteine--tRNA ligase OS=Neisseria gonorrhoeae (strain NCCP11945) GN=cysS PE=3 SV=1
863	1536	D6H9Y7	2.90	309.08	3.23E7	2.93E7	2.938E7	2.918E7	1.00	0.91	0.91	0.90	3.23E7	2.93E7	2.938E7	2.918E7	1.00	0.91	0.91	0.90	64	29	29	Carbamidomethylation; iTRAQ 4plex (K N-term); Oxidation (M); Deamidation (NQ)	53181	Cysteine--tRNA ligase OS=Neisseria gonorrhoeae DGI2 GN=cysS PE=3 SV=1
863	1537	A0A0M3GWF3	2.90	309.08	3.23E7	2.93E7	2.938E7	2.918E7	1.00	0.91	0.91	0.90	3.23E7	2.93E7	2.938E7	2.918E7	1.00	0.91	0.91	0.90	64	29	29	Carbamidomethylation; iTRAQ 4plex (K N-term); Oxidation (M); Deamidation (NQ)	53181	Cysteine--tRNA ligase OS=Neisseria gonorrhoeae MIA_2011_03-10 GN=cysS PE=3 SV=1
1053	2104	B4RKC2	2.21	309.07	1.609E7	1.744E7	1.747E7	1.734E7	1.00	1.08	1.09	1.08	1.609E7	1.744E7	1.747E7	1.734E7	1.00	1.08	1.09	1.08	55	22	22	Carbamidomethylation; iTRAQ 4plex (K N-term); Oxidation (M); Deamidation (NQ)	51407	Poly(A) polymerase I OS=Neisseria gonorrhoeae (strain NCCP11945) GN=pcnB PE=3 SV=1
1053	2105	Q5F9H9	2.21	309.07	1.609E7	1.744E7	1.747E7	1.734E7	1.00	1.08	1.09	1.08	1.609E7	1.744E7	1.747E7	1.734E7	1.00	1.08	1.09	1.08	55	22	22	Carbamidomethylation; iTRAQ 4plex (K N-term); Oxidation (M); Deamidation (NQ)	51407	Poly(A) polymerase I OS=Neisseria gonorrhoeae (strain ATCC 700825 / FA 1090) GN=pcnB PE=3 SV=1
1053	2106	A0A1D3EFV8	2.21	309.07	1.609E7	1.744E7	1.747E7	1.734E7	1.00	1.08	1.09	1.08	1.609E7	1.744E7	1.747E7	1.734E7	1.00	1.08	1.09	1.08	55	22	22	Carbamidomethylation; iTRAQ 4plex (K N-term); Oxidation (M); Deamidation (NQ)	51407	Poly(A) polymerase I OS=Neisseria gonorrhoeae GN=pcnB PE=3 SV=1
996	4782	A0A0M3GZG5	13.61	308.95	3.072E7	2.281E7	2.292E7	2.517E7	1.00	0.74	0.75	0.82	3.072E7	2.281E7	2.292E7	2.517E7	1.00	0.74	0.75	0.82	66	17	17	Carbamidomethylation; iTRAQ 4plex (K N-term); Deamidation (NQ)	33016	Endonuclease OS=Neisseria gonorrhoeae MIA_2011_03-10 GN=M736_10140 PE=4 SV=1
996	4783	D6HBH0	13.61	308.95	3.072E7	2.281E7	2.292E7	2.517E7	1.00	0.74	0.75	0.82	3.072E7	2.281E7	2.292E7	2.517E7	1.00	0.74	0.75	0.82	66	17	17	Carbamidomethylation; iTRAQ 4plex (K N-term); Deamidation (NQ)	33016	Uncharacterized protein OS=Neisseria gonorrhoeae DGI2 GN=NGMG_02135 PE=4 SV=1
996	4784	A0A1D3HUB4	13.61	308.95	3.072E7	2.281E7	2.292E7	2.517E7	1.00	0.74	0.75	0.82	3.072E7	2.281E7	2.292E7	2.517E7	1.00	0.74	0.75	0.82	66	17	17	Carbamidomethylation; iTRAQ 4plex (K N-term); Deamidation (NQ)	33016	Uncharacterized protein OS=Neisseria gonorrhoeae GN=WHOF_01327 PE=4 SV=1
996	4785	Q5F7D9	13.61	308.95	3.072E7	2.281E7	2.292E7	2.517E7	1.00	0.74	0.75	0.82	3.072E7	2.281E7	2.292E7	2.517E7	1.00	0.74	0.75	0.82	66	17	17	Carbamidomethylation; iTRAQ 4plex (K N-term); Deamidation (NQ)	33016	Endonuclease OS=Neisseria gonorrhoeae (strain ATCC 700825 / FA 1090) GN=NGO_1239 PE=4 SV=1
996	4786	B4RJ07	13.61	308.95	3.072E7	2.281E7	2.292E7	2.517E7	1.00	0.74	0.75	0.82	3.072E7	2.281E7	2.292E7	2.517E7	1.00	0.74	0.75	0.82	66	17	17	Carbamidomethylation; iTRAQ 4plex (K N-term); Deamidation (NQ)	33016	Uncharacterized protein OS=Neisseria gonorrhoeae (strain NCCP11945) GN=NGK_0268 PE=4 SV=1
923	865	A0A0M3GYZ6	3.32	308.95	1.867E6	1.634E6	1.67E6	1.667E6	1.00	0.88	0.89	0.89	1.867E6	1.634E6	1.67E6	1.667E6	1.00	0.88	0.89	0.89	5	29	2	iTRAQ 4plex (K N-term); Oxidation (M); Deamidation (NQ)	45175	Na(+)-translocating NADH-quinone reductase subunit F OS=Neisseria gonorrhoeae MIA_2011_03-10 GN=nqrF PE=3 SV=1
923	867	B4RNG3	3.32	308.95	1.867E6	1.634E6	1.67E6	1.667E6	1.00	0.88	0.89	0.89	1.867E6	1.634E6	1.67E6	1.667E6	1.00	0.88	0.89	0.89	5	29	2	iTRAQ 4plex (K N-term); Oxidation (M); Deamidation (NQ)	45175	Na(+)-translocating NADH-quinone reductase subunit F OS=Neisseria gonorrhoeae (strain NCCP11945) GN=nqrF PE=3 SV=1
923	868	A0A1D3FM71	3.32	308.95	1.867E6	1.634E6	1.67E6	1.667E6	1.00	0.88	0.89	0.89	1.867E6	1.634E6	1.67E6	1.667E6	1.00	0.88	0.89	0.89	5	29	2	iTRAQ 4plex (K N-term); Oxidation (M); Deamidation (NQ)	45175	Na(+)-translocating NADH-quinone reductase subunit F OS=Neisseria gonorrhoeae GN=nqrF PE=3 SV=1
748	791	A0A0M3H011	35.67	308.71	8.609E5	1.703E6	1.623E6	1.547E6	1.00	1.98	1.89	1.80	8.609E5	1.703E6	1.623E6	1.547E6	1.00	1.98	1.89	1.80	5	31	2	iTRAQ 4plex (K N-term); Deamidation (NQ)	49624	tRNA-2-methylthio-N(6)-dimethylallyladenosine synthase OS=Neisseria gonorrhoeae MIA_2011_03-10 GN=miaB PE=3 SV=1
748	792	D6HAB4	35.67	308.71	8.609E5	1.703E6	1.623E6	1.547E6	1.00	1.98	1.89	1.80	8.609E5	1.703E6	1.623E6	1.547E6	1.00	1.98	1.89	1.80	5	31	2	iTRAQ 4plex (K N-term); Deamidation (NQ)	49624	tRNA-2-methylthio-N(6)-dimethylallyladenosine synthase OS=Neisseria gonorrhoeae DGI2 GN=miaB PE=3 SV=1
748	793	A0A1D3HP15	35.67	308.71	8.609E5	1.703E6	1.623E6	1.547E6	1.00	1.98	1.89	1.80	8.609E5	1.703E6	1.623E6	1.547E6	1.00	1.98	1.89	1.80	5	31	2	iTRAQ 4plex (K N-term); Deamidation (NQ)	49624	tRNA-2-methylthio-N(6)-dimethylallyladenosine synthase OS=Neisseria gonorrhoeae GN=miaB PE=3 SV=1
748	794	B4RNW8	35.67	308.71	8.609E5	1.703E6	1.623E6	1.547E6	1.00	1.98	1.89	1.80	8.609E5	1.703E6	1.623E6	1.547E6	1.00	1.98	1.89	1.80	5	31	2	iTRAQ 4plex (K N-term); Deamidation (NQ)	49624	tRNA-2-methylthio-N(6)-dimethylallyladenosine synthase OS=Neisseria gonorrhoeae (strain NCCP11945) GN=miaB PE=3 SV=1
748	796	Q5FAI1	35.67	308.71	8.609E5	1.703E6	1.623E6	1.547E6	1.00	1.98	1.89	1.80	8.609E5	1.703E6	1.623E6	1.547E6	1.00	1.98	1.89	1.80	5	31	2	iTRAQ 4plex (K N-term); Deamidation (NQ)	49652	tRNA-2-methylthio-N(6)-dimethylallyladenosine synthase OS=Neisseria gonorrhoeae (strain ATCC 700825 / FA 1090) GN=miaB PE=3 SV=1
1045	2578	Q5F8U2	4.17	308.62	1.955E7	2.237E7	2.192E7	2.097E7	1.00	1.14	1.12	1.07	1.955E7	2.237E7	2.192E7	2.097E7	1.00	1.14	1.12	1.07	54	21	21	Carbamidomethylation; iTRAQ 4plex (K N-term); Oxidation (M); Deamidation (NQ)	46467	SAM-dependent methyltransferase OS=Neisseria gonorrhoeae (strain ATCC 700825 / FA 1090) GN=NGO_0668 PE=3 SV=1
1045	2579	D6H6Z1	4.17	308.62	1.955E7	2.237E7	2.192E7	2.097E7	1.00	1.14	1.12	1.07	1.955E7	2.237E7	2.192E7	2.097E7	1.00	1.14	1.12	1.07	54	21	21	Carbamidomethylation; iTRAQ 4plex (K N-term); Oxidation (M); Deamidation (NQ)	46467	SUN-family protein OS=Neisseria gonorrhoeae DGI2 GN=NGMG_01012 PE=3 SV=1
1045	2580	A0A1D3H0M7	4.17	308.62	1.955E7	2.237E7	2.192E7	2.097E7	1.00	1.14	1.12	1.07	1.955E7	2.237E7	2.192E7	2.097E7	1.00	1.14	1.12	1.07	54	21	21	Carbamidomethylation; iTRAQ 4plex (K N-term); Oxidation (M); Deamidation (NQ)	46467	SUN-family protein OS=Neisseria gonorrhoeae GN=rsmB_1 PE=3 SV=1
1045	2581	A0A0M3H1D6	4.17	308.62	1.955E7	2.237E7	2.192E7	2.097E7	1.00	1.14	1.12	1.07	1.955E7	2.237E7	2.192E7	2.097E7	1.00	1.14	1.12	1.07	54	21	21	Carbamidomethylation; iTRAQ 4plex (K N-term); Oxidation (M); Deamidation (NQ)	46467	SAM-dependent methlyltransferase OS=Neisseria gonorrhoeae MIA_2011_03-10 GN=M736_00945 PE=3 SV=1
1045	2582	B4RM79	4.17	308.62	1.955E7	2.237E7	2.192E7	2.097E7	1.00	1.14	1.12	1.07	1.955E7	2.237E7	2.192E7	2.097E7	1.00	1.14	1.12	1.07	54	21	21	Carbamidomethylation; iTRAQ 4plex (K N-term); Oxidation (M); Deamidation (NQ)	46467	Putative SUN-family protein OS=Neisseria gonorrhoeae (strain NCCP11945) GN=NGK_1239 PE=3 SV=1
1018	2917	D6HA71	1.34	308.33	2.117E7	2.013E7	1.956E7	2.005E7	1.00	0.95	0.92	0.95	2.117E7	2.013E7	1.956E7	2.005E7	1.00	0.95	0.92	0.95	79	23	23	iTRAQ 4plex (K N-term); Oxidation (M); Deamidation (NQ)	38565	3-dehydroquinate synthase OS=Neisseria gonorrhoeae DGI2 GN=aroB PE=3 SV=1
902	922	D6H745	1.80	308.03	3.089E5	5.116E5	8.058E5	6.144E5	1.00	1.66	2.61	1.99	3.089E5	5.116E5	8.058E5	6.144E5	1.00	1.66	2.61	1.99	4	25	1	Carbamidomethylation; iTRAQ 4plex (K N-term)	42654	Acetylornithine aminotransferase OS=Neisseria gonorrhoeae DGI2 GN=argD PE=3 SV=1
902	923	A0A0M3H1B6	1.80	308.03	3.089E5	5.116E5	8.058E5	6.144E5	1.00	1.66	2.61	1.99	3.089E5	5.116E5	8.058E5	6.144E5	1.00	1.66	2.61	1.99	4	25	1	Carbamidomethylation; iTRAQ 4plex (K N-term)	42654	Acetylornithine aminotransferase OS=Neisseria gonorrhoeae MIA_2011_03-10 GN=argD PE=3 SV=1
902	924	A0A1D3H6S3	1.80	308.03	3.089E5	5.116E5	8.058E5	6.144E5	1.00	1.66	2.61	1.99	3.089E5	5.116E5	8.058E5	6.144E5	1.00	1.66	2.61	1.99	4	25	1	Carbamidomethylation; iTRAQ 4plex (K N-term)	42654	Acetylornithine aminotransferase OS=Neisseria gonorrhoeae GN=argD PE=3 SV=1
1057	1334	A0A0M3H205	1.48	307.95	4.091E5	2.104E5	1.95E5	2.117E5	1.00	0.51	0.48	0.52	4.091E5	2.104E5	1.95E5	2.117E5	1.00	0.51	0.48	0.52	2	24	1	iTRAQ 4plex (K N-term)	56772	Bifunctional purine biosynthesis protein PurH OS=Neisseria gonorrhoeae MIA_2011_03-10 GN=purH PE=3 SV=1
866	2656	B4RMF9	2.71	307.83	2.08E7	2.288E7	2.266E7	2.227E7	1.00	1.10	1.09	1.07	2.08E7	2.288E7	2.266E7	2.227E7	1.00	1.10	1.09	1.07	70	22	22	Carbamidomethylation; iTRAQ 4plex (K N-term); Oxidation (M); Deamidation (NQ)	43769	Nucleotide-binding protein OS=Neisseria gonorrhoeae (strain NCCP11945) GN=NGK_1319 PE=4 SV=1
866	2657	D6H7C9	2.71	307.83	2.08E7	2.288E7	2.266E7	2.227E7	1.00	1.10	1.09	1.07	2.08E7	2.288E7	2.266E7	2.227E7	1.00	1.10	1.09	1.07	70	22	22	Carbamidomethylation; iTRAQ 4plex (K N-term); Oxidation (M); Deamidation (NQ)	43769	Nucleotide-binding protein OS=Neisseria gonorrhoeae DGI2 GN=NGMG_00937 PE=4 SV=1
866	2658	A0A1D3IDN9	2.71	307.83	2.08E7	2.288E7	2.266E7	2.227E7	1.00	1.10	1.09	1.07	2.08E7	2.288E7	2.266E7	2.227E7	1.00	1.10	1.09	1.07	70	22	22	Carbamidomethylation; iTRAQ 4plex (K N-term); Oxidation (M); Deamidation (NQ)	43769	Nucleotide-binding protein OS=Neisseria gonorrhoeae GN=yhcM PE=4 SV=1
866	2659	Q5F909	2.71	307.83	2.08E7	2.288E7	2.266E7	2.227E7	1.00	1.10	1.09	1.07	2.08E7	2.288E7	2.266E7	2.227E7	1.00	1.10	1.09	1.07	70	22	22	Carbamidomethylation; iTRAQ 4plex (K N-term); Oxidation (M); Deamidation (NQ)	43769	ATPase OS=Neisseria gonorrhoeae (strain ATCC 700825 / FA 1090) GN=NGO_0598 PE=4 SV=1
866	2660	A0A0M3GY53	2.71	307.83	2.08E7	2.288E7	2.266E7	2.227E7	1.00	1.10	1.09	1.07	2.08E7	2.288E7	2.266E7	2.227E7	1.00	1.10	1.09	1.07	70	22	22	Carbamidomethylation; iTRAQ 4plex (K N-term); Oxidation (M); Deamidation (NQ)	43769	ATPase OS=Neisseria gonorrhoeae MIA_2011_03-10 GN=M736_11945 PE=4 SV=1
378	1953	A0A1D3HFH0	1.00	307.82	1.56E8	1.602E8	1.56E8	1.545E8	1.00	1.03	1.00	0.99	1.56E8	1.602E8	1.56E8	1.545E8	1.00	1.03	1.00	0.99	79	28	28	Carbamidomethylation; iTRAQ 4plex (K N-term); Oxidation (M); Deamidation (NQ)	36001	DNA-directed RNA polymerase subunit alpha OS=Neisseria gonorrhoeae GN=rpoA PE=3 SV=1
378	1954	D6H552	1.00	307.82	1.56E8	1.602E8	1.56E8	1.545E8	1.00	1.03	1.00	0.99	1.56E8	1.602E8	1.56E8	1.545E8	1.00	1.03	1.00	0.99	79	28	28	Carbamidomethylation; iTRAQ 4plex (K N-term); Oxidation (M); Deamidation (NQ)	36001	DNA-directed RNA polymerase subunit alpha OS=Neisseria gonorrhoeae DGI2 GN=rpoA PE=3 SV=1
378	1955	B4RQZ4	1.00	307.82	1.56E8	1.602E8	1.56E8	1.545E8	1.00	1.03	1.00	0.99	1.56E8	1.602E8	1.56E8	1.545E8	1.00	1.03	1.00	0.99	79	28	28	Carbamidomethylation; iTRAQ 4plex (K N-term); Oxidation (M); Deamidation (NQ)	36001	DNA-directed RNA polymerase subunit alpha OS=Neisseria gonorrhoeae (strain NCCP11945) GN=rpoA PE=3 SV=1
378	1956	Q5F5V2	1.00	307.82	1.56E8	1.602E8	1.56E8	1.545E8	1.00	1.03	1.00	0.99	1.56E8	1.602E8	1.56E8	1.545E8	1.00	1.03	1.00	0.99	79	28	28	Carbamidomethylation; iTRAQ 4plex (K N-term); Oxidation (M); Deamidation (NQ)	36001	DNA-directed RNA polymerase subunit alpha OS=Neisseria gonorrhoeae (strain ATCC 700825 / FA 1090) GN=rpoA PE=3 SV=1
378	1957	A0A0M3GX31	1.00	307.82	1.56E8	1.602E8	1.56E8	1.545E8	1.00	1.03	1.00	0.99	1.56E8	1.602E8	1.56E8	1.545E8	1.00	1.03	1.00	0.99	79	28	28	Carbamidomethylation; iTRAQ 4plex (K N-term); Oxidation (M); Deamidation (NQ)	36001	DNA-directed RNA polymerase subunit alpha OS=Neisseria gonorrhoeae MIA_2011_03-10 GN=rpoA PE=3 SV=1
404	5457	D6H964	2.51	307.72	3.763E8	3.91E8	3.787E8	3.606E8	1.00	1.04	1.01	0.96	3.763E8	3.91E8	3.787E8	3.606E8	1.00	1.04	1.01	0.96	71	25	25	iTRAQ 4plex (K N-term); Oxidation (M); Deamidation (NQ)	20954	50S ribosomal protein L25 OS=Neisseria gonorrhoeae DGI2 GN=rplY PE=3 SV=1
404	5458	A0A1D3EK63	2.51	307.72	3.763E8	3.91E8	3.787E8	3.606E8	1.00	1.04	1.01	0.96	3.763E8	3.91E8	3.787E8	3.606E8	1.00	1.04	1.01	0.96	71	25	25	iTRAQ 4plex (K N-term); Oxidation (M); Deamidation (NQ)	20938	50S ribosomal protein L25 OS=Neisseria gonorrhoeae GN=rplY PE=3 SV=1
404	5459	B4RKF2	2.51	307.72	3.763E8	3.91E8	3.787E8	3.606E8	1.00	1.04	1.01	0.96	3.763E8	3.91E8	3.787E8	3.606E8	1.00	1.04	1.01	0.96	71	25	25	iTRAQ 4plex (K N-term); Oxidation (M); Deamidation (NQ)	20954	50S ribosomal protein L25 OS=Neisseria gonorrhoeae (strain NCCP11945) GN=rplY PE=3 SV=1
404	5460	A0A1D3H7J1	2.51	307.72	3.763E8	3.91E8	3.787E8	3.606E8	1.00	1.04	1.01	0.96	3.763E8	3.91E8	3.787E8	3.606E8	1.00	1.04	1.01	0.96	71	25	25	iTRAQ 4plex (K N-term); Oxidation (M); Deamidation (NQ)	20954	50S ribosomal protein L25 OS=Neisseria gonorrhoeae GN=rplY PE=3 SV=1
404	5461	Q5F9F4	2.51	307.72	3.763E8	3.91E8	3.787E8	3.606E8	1.00	1.04	1.01	0.96	3.763E8	3.91E8	3.787E8	3.606E8	1.00	1.04	1.01	0.96	71	25	25	iTRAQ 4plex (K N-term); Oxidation (M); Deamidation (NQ)	20954	50S ribosomal protein L25 OS=Neisseria gonorrhoeae (strain ATCC 700825 / FA 1090) GN=rplY PE=3 SV=1
404	5462	A0A0M3GW71	2.51	307.72	3.763E8	3.91E8	3.787E8	3.606E8	1.00	1.04	1.01	0.96	3.763E8	3.91E8	3.787E8	3.606E8	1.00	1.04	1.01	0.96	71	25	25	iTRAQ 4plex (K N-term); Oxidation (M); Deamidation (NQ)	20954	50S ribosomal protein L25 OS=Neisseria gonorrhoeae MIA_2011_03-10 GN=rplY PE=3 SV=1
1059	4165	A0A1D3EYQ3	3.94	307.59	1.306E6	2.959E5	2.449E5	2.563E5	1.00	0.23	0.19	0.20	1.306E6	2.959E5	2.449E5	2.563E5	1.00	0.23	0.19	0.20	6	19	1	iTRAQ 4plex (K N-term)	33997	Glycine--tRNA ligase alpha subunit OS=Neisseria gonorrhoeae GN=glyQ PE=3 SV=1
1059	4368	A0A1D3EGF1	3.94	307.59	1.306E6	2.959E5	2.449E5	2.563E5	1.00	0.23	0.19	0.20	1.306E6	2.959E5	2.449E5	2.563E5	1.00	0.23	0.19	0.20	6	19	1	iTRAQ 4plex (K N-term)	33996	Glycine--tRNA ligase alpha subunit OS=Neisseria gonorrhoeae GN=glyQ PE=3 SV=1
1059	4369	Q5F4Y8	3.94	307.59	1.306E6	2.959E5	2.449E5	2.563E5	1.00	0.23	0.19	0.20	1.306E6	2.959E5	2.449E5	2.563E5	1.00	0.23	0.19	0.20	6	19	1	iTRAQ 4plex (K N-term)	33996	Glycine--tRNA ligase alpha subunit OS=Neisseria gonorrhoeae (strain ATCC 700825 / FA 1090) GN=glyQ PE=3 SV=1
1059	4370	D6H9P0	3.94	307.59	1.306E6	2.959E5	2.449E5	2.563E5	1.00	0.23	0.19	0.20	1.306E6	2.959E5	2.449E5	2.563E5	1.00	0.23	0.19	0.20	6	19	1	iTRAQ 4plex (K N-term)	33996	Glycine--tRNA ligase alpha subunit OS=Neisseria gonorrhoeae DGI2 GN=glyQ PE=3 SV=1
859	3707	B4RJP5	2.28	307.56	2.973E7	2.748E7	2.789E7	2.919E7	1.00	0.92	0.94	0.98	2.973E7	2.748E7	2.789E7	2.919E7	1.00	0.92	0.94	0.98	79	20	20	Carbamidomethylation; iTRAQ 4plex (K N-term); Oxidation (M); Deamidation (NQ)	31997	UTP--glucose-1-phosphate uridylyltransferase OS=Neisseria gonorrhoeae (strain NCCP11945) GN=NGK_0355 PE=3 SV=1
859	3708	A0A0M3GZ84	2.28	307.56	2.973E7	2.748E7	2.789E7	2.919E7	1.00	0.92	0.94	0.98	2.973E7	2.748E7	2.789E7	2.919E7	1.00	0.92	0.94	0.98	79	20	20	Carbamidomethylation; iTRAQ 4plex (K N-term); Oxidation (M); Deamidation (NQ)	31997	UTP--glucose-1-phosphate uridylyltransferase OS=Neisseria gonorrhoeae MIA_2011_03-10 GN=M736_02845 PE=3 SV=1
859	3709	D6HAI0	2.28	307.56	2.973E7	2.748E7	2.789E7	2.919E7	1.00	0.92	0.94	0.98	2.973E7	2.748E7	2.789E7	2.919E7	1.00	0.92	0.94	0.98	79	20	20	Carbamidomethylation; iTRAQ 4plex (K N-term); Oxidation (M); Deamidation (NQ)	31997	UTP--glucose-1-phosphate uridylyltransferase OS=Neisseria gonorrhoeae DGI2 GN=NGMG_00263 PE=3 SV=1
859	3710	Q5FA14	2.28	307.56	2.973E7	2.748E7	2.789E7	2.919E7	1.00	0.92	0.94	0.98	2.973E7	2.748E7	2.789E7	2.919E7	1.00	0.92	0.94	0.98	79	20	20	Carbamidomethylation; iTRAQ 4plex (K N-term); Oxidation (M); Deamidation (NQ)	31997	UTP--glucose-1-phosphate uridylyltransferase OS=Neisseria gonorrhoeae (strain ATCC 700825 / FA 1090) GN=NGO_0220 PE=3 SV=1
859	3711	A0A1D3FGZ1	2.28	307.56	2.973E7	2.748E7	2.789E7	2.919E7	1.00	0.92	0.94	0.98	2.973E7	2.748E7	2.789E7	2.919E7	1.00	0.92	0.94	0.98	79	20	20	Carbamidomethylation; iTRAQ 4plex (K N-term); Oxidation (M); Deamidation (NQ)	31997	UTP--glucose-1-phosphate uridylyltransferase OS=Neisseria gonorrhoeae GN=gtaB PE=3 SV=1
1077	537	Q5F8Q9	2.08	307.21	4.186E5	1.015E6	1.06E6	1.122E6	1.00	2.42	2.53	2.68	4.186E5	1.015E6	1.06E6	1.122E6	1.00	2.42	2.53	2.68	4	22	1	iTRAQ 4plex (K N-term)	48425	3 4-dihydroxy-2-butanone 4-phosphate synthase OS=Neisseria gonorrhoeae (strain ATCC 700825 / FA 1090) GN=ribB PE=3 SV=2
1077	538	A0A0M3GXK1	2.08	307.21	4.186E5	1.015E6	1.06E6	1.122E6	1.00	2.42	2.53	2.68	4.186E5	1.015E6	1.06E6	1.122E6	1.00	2.42	2.53	2.68	4	22	1	iTRAQ 4plex (K N-term)	48411	3 4-dihydroxy-2-butanone 4-phosphate synthase OS=Neisseria gonorrhoeae MIA_2011_03-10 GN=ribB PE=3 SV=1
1077	539	B4RM34	2.08	307.21	4.186E5	1.015E6	1.06E6	1.122E6	1.00	2.42	2.53	2.68	4.186E5	1.015E6	1.06E6	1.122E6	1.00	2.42	2.53	2.68	4	22	1	iTRAQ 4plex (K N-term)	48425	3 4-dihydroxy-2-butanone 4-phosphate synthase OS=Neisseria gonorrhoeae (strain NCCP11945) GN=ribB PE=3 SV=1
1077	541	D6H7L8	2.08	307.21	4.186E5	1.015E6	1.06E6	1.122E6	1.00	2.42	2.53	2.68	4.186E5	1.015E6	1.06E6	1.122E6	1.00	2.42	2.53	2.68	4	22	1	iTRAQ 4plex (K N-term)	48411	3 4-dihydroxy-2-butanone 4-phosphate synthase OS=Neisseria gonorrhoeae DGI2 GN=ribB PE=3 SV=1
1077	542	A0A1D3H5I6	2.08	307.21	4.186E5	1.015E6	1.06E6	1.122E6	1.00	2.42	2.53	2.68	4.186E5	1.015E6	1.06E6	1.122E6	1.00	2.42	2.53	2.68	4	22	1	iTRAQ 4plex (K N-term)	48425	3 4-dihydroxy-2-butanone 4-phosphate synthase OS=Neisseria gonorrhoeae GN=ribB PE=3 SV=1
963	2047	A0A0M3GZ02	2.25	307.16	4.191E7	3.882E7	4.116E7	4.028E7	1.00	0.93	0.98	0.96	4.191E7	3.882E7	4.116E7	4.028E7	1.00	0.93	0.98	0.96	53	21	20	Carbamidomethylation; iTRAQ 4plex (K N-term); Oxidation (M); Deamidation (NQ)	46335	UPF0210 protein M736_03245 OS=Neisseria gonorrhoeae MIA_2011_03-10 GN=M736_03245 PE=3 SV=1
963	2048	D6H6U0	2.25	307.16	4.191E7	3.882E7	4.116E7	4.028E7	1.00	0.93	0.98	0.96	4.191E7	3.882E7	4.116E7	4.028E7	1.00	0.93	0.98	0.96	53	21	20	Carbamidomethylation; iTRAQ 4plex (K N-term); Oxidation (M); Deamidation (NQ)	46335	UPF0210 protein NGMG_02225 OS=Neisseria gonorrhoeae DGI2 GN=NGMG_02225 PE=3 SV=1
963	2049	Q5F786	2.25	307.16	4.191E7	3.882E7	4.116E7	4.028E7	1.00	0.93	0.98	0.96	4.191E7	3.882E7	4.116E7	4.028E7	1.00	0.93	0.98	0.96	53	21	20	Carbamidomethylation; iTRAQ 4plex (K N-term); Oxidation (M); Deamidation (NQ)	46335	UPF0210 protein NGO1297 OS=Neisseria gonorrhoeae (strain ATCC 700825 / FA 1090) GN=NGO1297 PE=3 SV=1
963	2050	A0A1D3GD81	2.25	307.16	4.191E7	3.882E7	4.116E7	4.028E7	1.00	0.93	0.98	0.96	4.191E7	3.882E7	4.116E7	4.028E7	1.00	0.93	0.98	0.96	53	21	20	Carbamidomethylation; iTRAQ 4plex (K N-term); Oxidation (M); Deamidation (NQ)	46335	UPF0210 protein WHOF_01481C OS=Neisseria gonorrhoeae GN=WHOF_01481C PE=3 SV=1
963	2051	B4RN07	2.25	307.16	4.191E7	3.882E7	4.116E7	4.028E7	1.00	0.93	0.98	0.96	4.191E7	3.882E7	4.116E7	4.028E7	1.00	0.93	0.98	0.96	53	21	20	Carbamidomethylation; iTRAQ 4plex (K N-term); Oxidation (M); Deamidation (NQ)	46466	UPF0210 protein NGK_1517 OS=Neisseria gonorrhoeae (strain NCCP11945) GN=NGK_1517 PE=3 SV=1
975	4371	B4RJG2	8.82	306.62	8.111E5	2.092E6	2.035E6	2.123E6	1.00	2.58	2.51	2.62	8.111E5	2.092E6	2.035E6	2.123E6	1.00	2.58	2.51	2.62	7	20	2	iTRAQ 4plex (K N-term)	34054	Glycine--tRNA ligase alpha subunit OS=Neisseria gonorrhoeae (strain NCCP11945) GN=glyQ PE=3 SV=1
975	4372	A0A0M3GZL2	8.82	306.62	8.111E5	2.092E6	2.035E6	2.123E6	1.00	2.58	2.51	2.62	8.111E5	2.092E6	2.035E6	2.123E6	1.00	2.58	2.51	2.62	7	20	2	iTRAQ 4plex (K N-term)	34054	Glycine--tRNA ligase alpha subunit OS=Neisseria gonorrhoeae MIA_2011_03-10 GN=glyQ PE=3 SV=1
975	4373	A0A1D3IXG4	8.82	306.62	8.111E5	2.092E6	2.035E6	2.123E6	1.00	2.58	2.51	2.62	8.111E5	2.092E6	2.035E6	2.123E6	1.00	2.58	2.51	2.62	7	20	2	iTRAQ 4plex (K N-term)	34054	Glycine--tRNA ligase alpha subunit OS=Neisseria gonorrhoeae GN=glyQ PE=3 SV=1
924	1561	A0A1D3HFH5	0.85	306.53	1.947E7	2.017E7	2.047E7	2.052E7	1.00	1.04	1.05	1.05	1.947E7	2.017E7	2.047E7	2.052E7	1.00	1.04	1.05	1.05	56	34	34	Carbamidomethylation; iTRAQ 4plex (K N-term); Oxidation (M); Deamidation (NQ)	82122	DNA helicase OS=Neisseria gonorrhoeae GN=uvrD PE=3 SV=1
924	1562	A0A1D3HGS1	0.85	306.53	1.947E7	2.017E7	2.047E7	2.052E7	1.00	1.04	1.05	1.05	1.947E7	2.017E7	2.047E7	2.052E7	1.00	1.04	1.05	1.05	56	34	34	Carbamidomethylation; iTRAQ 4plex (K N-term); Oxidation (M); Deamidation (NQ)	82150	DNA helicase OS=Neisseria gonorrhoeae GN=uvrD PE=3 SV=1
1099	1630	A0A0M3GXW0	3.74	306.12	1.629E7	1.846E7	1.903E7	1.892E7	1.00	1.13	1.17	1.16	1.629E7	1.846E7	1.903E7	1.892E7	1.00	1.13	1.17	1.16	55	28	28	Carbamidomethylation; iTRAQ 4plex (K N-term); Deamidation (NQ)	64980	Phosphoenolpyruvate-protein phosphotransferase OS=Neisseria gonorrhoeae MIA_2011_03-10 GN=M736_05105 PE=3 SV=1
1099	1631	A0A1D3F6H9	3.74	306.12	1.629E7	1.846E7	1.903E7	1.892E7	1.00	1.13	1.17	1.16	1.629E7	1.846E7	1.903E7	1.892E7	1.00	1.13	1.17	1.16	55	28	28	Carbamidomethylation; iTRAQ 4plex (K N-term); Deamidation (NQ)	64980	Phosphoenolpyruvate-protein phosphotransferase OS=Neisseria gonorrhoeae GN=ptsI PE=3 SV=1
1099	1632	D6HB34	3.74	306.12	1.629E7	1.846E7	1.903E7	1.892E7	1.00	1.13	1.17	1.16	1.629E7	1.846E7	1.903E7	1.892E7	1.00	1.13	1.17	1.16	55	28	28	Carbamidomethylation; iTRAQ 4plex (K N-term); Deamidation (NQ)	64980	Phosphoenolpyruvate-protein phosphotransferase OS=Neisseria gonorrhoeae DGI2 GN=NGMG_00659 PE=3 SV=1
1099	1633	Q5F591	3.74	306.12	1.629E7	1.846E7	1.903E7	1.892E7	1.00	1.13	1.17	1.16	1.629E7	1.846E7	1.903E7	1.892E7	1.00	1.13	1.17	1.16	55	28	28	Carbamidomethylation; iTRAQ 4plex (K N-term); Deamidation (NQ)	64980	Phosphoenolpyruvate-protein phosphotransferase OS=Neisseria gonorrhoeae (strain ATCC 700825 / FA 1090) GN=NGO_2038 PE=3 SV=1
781	3159	D6H852	5.79	305.92	3.233E7	2.745E7	2.671E7	2.847E7	1.00	0.85	0.83	0.88	3.233E7	2.745E7	2.671E7	2.847E7	1.00	0.85	0.83	0.88	55	20	20	Carbamidomethylation; iTRAQ 4plex (K N-term); Oxidation (M); Deamidation (NQ)	49446	UDP-N-acetylmuramate--L-alanyl-gamma-D-glutamyl-meso-2 6-diaminoheptandioate ligase OS=Neisseria gonorrhoeae DGI2 GN=mpl PE=3 SV=1
781	3160	Q5F8G0	5.79	305.92	3.233E7	2.745E7	2.671E7	2.847E7	1.00	0.85	0.83	0.88	3.233E7	2.745E7	2.671E7	2.847E7	1.00	0.85	0.83	0.88	55	20	20	Carbamidomethylation; iTRAQ 4plex (K N-term); Oxidation (M); Deamidation (NQ)	49446	UDP-N-acetylmuramate--L-alanyl-gamma-D-glutamyl-meso-2 6-diaminoheptandioate ligase OS=Neisseria gonorrhoeae (strain ATCC 700825 / FA 1090) GN=mpl PE=3 SV=1
781	3161	B4RLI5	5.79	305.92	3.233E7	2.745E7	2.671E7	2.847E7	1.00	0.85	0.83	0.88	3.233E7	2.745E7	2.671E7	2.847E7	1.00	0.85	0.83	0.88	55	20	20	Carbamidomethylation; iTRAQ 4plex (K N-term); Oxidation (M); Deamidation (NQ)	49446	UDP-N-acetylmuramate--L-alanyl-gamma-D-glutamyl-meso-2 6-diaminoheptandioate ligase OS=Neisseria gonorrhoeae (strain NCCP11945) GN=mpl PE=3 SV=1
781	3162	A0A1D3E5C1	5.79	305.92	3.233E7	2.745E7	2.671E7	2.847E7	1.00	0.85	0.83	0.88	3.233E7	2.745E7	2.671E7	2.847E7	1.00	0.85	0.83	0.88	55	20	20	Carbamidomethylation; iTRAQ 4plex (K N-term); Oxidation (M); Deamidation (NQ)	49446	UDP-N-acetylmuramate--L-alanyl-gamma-D-glutamyl-meso-2 6-diaminoheptandioate ligase OS=Neisseria gonorrhoeae GN=mpl PE=3 SV=1
781	3163	A0A0M3H0A0	5.79	305.92	3.233E7	2.745E7	2.671E7	2.847E7	1.00	0.85	0.83	0.88	3.233E7	2.745E7	2.671E7	2.847E7	1.00	0.85	0.83	0.88	55	20	20	Carbamidomethylation; iTRAQ 4plex (K N-term); Oxidation (M); Deamidation (NQ)	49446	UDP-N-acetylmuramate--L-alanyl-gamma-D-glutamyl-meso-2 6-diaminoheptandioate ligase OS=Neisseria gonorrhoeae MIA_2011_03-10 GN=mpl PE=3 SV=1
989	2138	A0A1D3GW37	2.06	305.80	1.577E7	1.705E7	1.683E7	1.754E7	1.00	1.08	1.07	1.11	1.577E7	1.705E7	1.683E7	1.754E7	1.00	1.08	1.07	1.11	44	43	43	Carbamidomethylation; iTRAQ 4plex (K N-term); Oxidation (M); Deamidation (NQ)	134142	RecBCD enzyme subunit RecB OS=Neisseria gonorrhoeae GN=recB PE=3 SV=1
1011	1743	B4RMY8	2.35	305.48	2.848E5	7.615E5	7.715E5	6.982E5	1.00	2.67	2.71	2.45	2.848E5	7.615E5	7.715E5	6.982E5	1.00	2.67	2.71	2.45	2	24	1	iTRAQ 4plex (K N-term); Deamidation (NQ)	61381	YhbX/YhjW/YijP/YjdB family protein OS=Neisseria gonorrhoeae (strain NCCP11945) GN=NGK_1498 PE=4 SV=1
1011	1746	A0A1D3G634	2.35	305.48	2.848E5	7.615E5	7.715E5	6.982E5	1.00	2.67	2.71	2.45	2.848E5	7.615E5	7.715E5	6.982E5	1.00	2.67	2.71	2.45	2	24	1	iTRAQ 4plex (K N-term); Deamidation (NQ)	61391	YhbX/YhjW/YijP/YjdB family protein OS=Neisseria gonorrhoeae GN=eptA PE=4 SV=1
1011	1747	A0A1D3FQD3	2.35	305.48	2.848E5	7.615E5	7.715E5	6.982E5	1.00	2.67	2.71	2.45	2.848E5	7.615E5	7.715E5	6.982E5	1.00	2.67	2.71	2.45	2	24	1	iTRAQ 4plex (K N-term); Deamidation (NQ)	61381	YhbX/YhjW/YijP/YjdB family protein OS=Neisseria gonorrhoeae GN=eptA PE=4 SV=1
268	3472	A0A1D3HAF5	200.00	305.45	3.539E6	2.052E7	4.378E6	3.639E6	1.00	5.80	1.24	1.03	3.539E6	2.052E7	4.378E6	3.639E6	1.00	5.80	1.24	1.03	10	31	5	iTRAQ 4plex (K N-term); Deamidation (NQ)	25806	Outer membrane protein OS=Neisseria gonorrhoeae GN=piiC_9 PE=4 SV=1
583	2897	Q5F5A8	9.85	305.00	4.123E7	3.257E7	3.319E7	3.503E7	1.00	0.79	0.80	0.85	4.123E7	3.257E7	3.319E7	3.503E7	1.00	0.79	0.80	0.85	78	21	21	Carbamidomethylation; iTRAQ 4plex (K N-term); Oxidation (M); Deamidation (NQ)	35368	Glycerol-3-phosphate dehydrogenase [NAD(P)+] OS=Neisseria gonorrhoeae (strain ATCC 700825 / FA 1090) GN=gpsA PE=3 SV=1
583	2898	A0A1D3F4X4	9.85	305.00	4.123E7	3.257E7	3.319E7	3.503E7	1.00	0.79	0.80	0.85	4.123E7	3.257E7	3.319E7	3.503E7	1.00	0.79	0.80	0.85	78	21	21	Carbamidomethylation; iTRAQ 4plex (K N-term); Oxidation (M); Deamidation (NQ)	35368	Glycerol-3-phosphate dehydrogenase [NAD(P)+] OS=Neisseria gonorrhoeae GN=gpsA PE=3 SV=1
583	2899	A0A0M3GVT4	9.85	305.00	4.123E7	3.257E7	3.319E7	3.503E7	1.00	0.79	0.80	0.85	4.123E7	3.257E7	3.319E7	3.503E7	1.00	0.79	0.80	0.85	78	21	21	Carbamidomethylation; iTRAQ 4plex (K N-term); Oxidation (M); Deamidation (NQ)	35368	Glycerol-3-phosphate dehydrogenase [NAD(P)+] OS=Neisseria gonorrhoeae MIA_2011_03-10 GN=gpsA PE=3 SV=1
583	2900	D6H9V9	9.85	305.00	4.123E7	3.257E7	3.319E7	3.503E7	1.00	0.79	0.80	0.85	4.123E7	3.257E7	3.319E7	3.503E7	1.00	0.79	0.80	0.85	78	21	21	Carbamidomethylation; iTRAQ 4plex (K N-term); Oxidation (M); Deamidation (NQ)	35368	Glycerol-3-phosphate dehydrogenase [NAD(P)+] OS=Neisseria gonorrhoeae DGI2 GN=gpsA PE=3 SV=1
583	2901	B4RQK9	9.85	305.00	4.123E7	3.257E7	3.319E7	3.503E7	1.00	0.79	0.80	0.85	4.123E7	3.257E7	3.319E7	3.503E7	1.00	0.79	0.80	0.85	78	21	21	Carbamidomethylation; iTRAQ 4plex (K N-term); Oxidation (M); Deamidation (NQ)	35368	Glycerol-3-phosphate dehydrogenase [NAD(P)+] OS=Neisseria gonorrhoeae (strain NCCP11945) GN=gpsA PE=3 SV=1
915	1097	A0A1D3H4V0	2.07	304.81	5.714E5	2.356E5	2.244E5	1.925E5	1.00	0.41	0.39	0.34	5.714E5	2.356E5	2.244E5	1.925E5	1.00	0.41	0.39	0.34	2	31	1	iTRAQ 4plex (K N-term)	46309	Nicotinate phosphoribosyltransferase OS=Neisseria gonorrhoeae GN=pncB2 PE=3 SV=1
931	3529	A0A1D3II33	10.52	304.54	3.265E7	4.164E7	4.15E7	4.458E7	1.00	1.28	1.27	1.37	3.265E7	4.164E7	4.15E7	4.458E7	1.00	1.28	1.27	1.37	69	18	18	Carbamidomethylation; iTRAQ 4plex (K N-term); Oxidation (M); Deamidation (NQ)	32813	Methionyl-tRNA formyltransferase OS=Neisseria gonorrhoeae GN=fmt PE=3 SV=1
931	3530	B4RPX5	10.52	304.54	3.265E7	4.164E7	4.15E7	4.458E7	1.00	1.28	1.27	1.37	3.265E7	4.164E7	4.15E7	4.458E7	1.00	1.28	1.27	1.37	69	18	18	Carbamidomethylation; iTRAQ 4plex (K N-term); Oxidation (M); Deamidation (NQ)	32813	Methionyl-tRNA formyltransferase OS=Neisseria gonorrhoeae (strain NCCP11945) GN=fmt PE=3 SV=1
906	1107	A0A1D3J238	2.88	304.03	1.379E5	4.425E5	4.676E5	4.79E5	1.00	3.21	3.39	3.47	1.379E5	4.425E5	4.676E5	4.79E5	1.00	3.21	3.39	3.47	3	31	1	iTRAQ 4plex (K N-term)	46264	Nicotinate phosphoribosyltransferase OS=Neisseria gonorrhoeae GN=pncB2 PE=3 SV=1
906	1246	A0A0M3H0H9	2.88	304.03	1.379E5	4.425E5	4.676E5	4.79E5	1.00	3.21	3.39	3.47	1.379E5	4.425E5	4.676E5	4.79E5	1.00	3.21	3.39	3.47	3	31	1	iTRAQ 4plex (K N-term)	48219	Nicotinate phosphoribosyltransferase OS=Neisseria gonorrhoeae MIA_2011_03-10 GN=pncB PE=3 SV=1
964	3966	A0A1D3HDG9	0.91	303.91	2.812E5	2.897E5	3.262E5	2.554E5	1.00	1.03	1.16	0.91	2.812E5	2.897E5	3.262E5	2.554E5	1.00	1.03	1.16	0.91	8	18	1	Carbamidomethylation; iTRAQ 4plex (K N-term)	40572	Chaperone protein DnaJ OS=Neisseria gonorrhoeae GN=dnaJ_2 PE=3 SV=1
964	3967	A0A0M3H0R3	0.91	303.91	2.812E5	2.897E5	3.262E5	2.554E5	1.00	1.03	1.16	0.91	2.812E5	2.897E5	3.262E5	2.554E5	1.00	1.03	1.16	0.91	8	18	1	Carbamidomethylation; iTRAQ 4plex (K N-term)	40572	Chaperone protein DnaJ OS=Neisseria gonorrhoeae MIA_2011_03-10 GN=dnaJ PE=3 SV=1
964	3968	D6H4W3	0.91	303.91	2.812E5	2.897E5	3.262E5	2.554E5	1.00	1.03	1.16	0.91	2.812E5	2.897E5	3.262E5	2.554E5	1.00	1.03	1.16	0.91	8	18	1	Carbamidomethylation; iTRAQ 4plex (K N-term)	41562	Chaperone protein DnaJ OS=Neisseria gonorrhoeae DGI2 GN=dnaJ PE=3 SV=1
964	3969	B4RPT4	0.91	303.91	2.812E5	2.897E5	3.262E5	2.554E5	1.00	1.03	1.16	0.91	2.812E5	2.897E5	3.262E5	2.554E5	1.00	1.03	1.16	0.91	8	18	1	Carbamidomethylation; iTRAQ 4plex (K N-term)	41562	Chaperone protein DnaJ OS=Neisseria gonorrhoeae (strain NCCP11945) GN=dnaJ PE=3 SV=1
986	866	Q5F6X5	0.45	303.86	1.666E5	1.33E5	1.358E5	1.361E5	1.00	0.80	0.81	0.82	1.666E5	1.33E5	1.358E5	1.361E5	1.00	0.80	0.81	0.82	5	28	1	iTRAQ 4plex (K N-term)	45173	Na(+)-translocating NADH-quinone reductase subunit F OS=Neisseria gonorrhoeae (strain ATCC 700825 / FA 1090) GN=nqrF PE=3 SV=1
765	795	A0A1D3EIE8	12.94	303.69	8.462E5	2.611E5	2.375E5	2.268E5	1.00	0.31	0.28	0.27	8.462E5	2.611E5	2.375E5	2.268E5	1.00	0.31	0.28	0.27	5	30	1	iTRAQ 4plex (K N-term); Deamidation (NQ)	49594	tRNA-2-methylthio-N(6)-dimethylallyladenosine synthase OS=Neisseria gonorrhoeae GN=miaB PE=3 SV=1
178	3262	Q08254	2.25	303.62	8.898E4	3.417E4	2.855E4	2.77E4	1.00	0.38	0.32	0.31	8.898E4	3.417E4	2.855E4	2.77E4	1.00	0.38	0.32	0.31	7	36	1	iTRAQ 4plex (K N-term)	35782	Outer membrane protein IA OS=Neisseria gonorrhoeae GN=por PE=3 SV=1
962	2711	A0A1D3E8U2	4.01	303.60	1.944E7	1.709E7	1.674E7	1.679E7	1.00	0.88	0.86	0.86	1.944E7	1.709E7	1.674E7	1.679E7	1.00	0.88	0.86	0.86	49	21	21	iTRAQ 4plex (K N-term); Deamidation (NQ)	48355	Uroporphyrin-III C-methyltransferase OS=Neisseria gonorrhoeae GN=hemX PE=4 SV=1
962	2712	Q5F9N3	4.01	303.60	1.944E7	1.709E7	1.674E7	1.679E7	1.00	0.88	0.86	0.86	1.944E7	1.709E7	1.674E7	1.679E7	1.00	0.88	0.86	0.86	49	21	21	iTRAQ 4plex (K N-term); Deamidation (NQ)	48355	Uroporphyrin-III methyltransferase OS=Neisseria gonorrhoeae (strain ATCC 700825 / FA 1090) GN=NGO_0360 PE=4 SV=2
962	2713	D6HB66	4.01	303.60	1.944E7	1.709E7	1.674E7	1.679E7	1.00	0.88	0.86	0.86	1.944E7	1.709E7	1.674E7	1.679E7	1.00	0.88	0.86	0.86	49	21	21	iTRAQ 4plex (K N-term); Deamidation (NQ)	48355	Uncharacterized protein OS=Neisseria gonorrhoeae DGI2 GN=NGMG_00112 PE=4 SV=1
962	2714	B4RK57	4.01	303.60	1.944E7	1.709E7	1.674E7	1.679E7	1.00	0.88	0.86	0.86	1.944E7	1.709E7	1.674E7	1.679E7	1.00	0.88	0.86	0.86	49	21	21	iTRAQ 4plex (K N-term); Deamidation (NQ)	48355	Uroporphyrin-III C-methyltransferase HemX putative OS=Neisseria gonorrhoeae (strain NCCP11945) GN=NGK_0517 PE=4 SV=1
1017	1744	D6H6V8	1.55	303.40	4.601E5	2.31E5	2.597E5	2.068E5	1.00	0.50	0.56	0.45	4.601E5	2.31E5	2.597E5	2.068E5	1.00	0.50	0.56	0.45	2	24	1	iTRAQ 4plex (K N-term); Deamidation (NQ)	61417	YhbX/YhjW/YijP/YjdB family protein OS=Neisseria gonorrhoeae DGI2 GN=NGMG_02243 PE=4 SV=1
1017	1745	A0A1D3G6J4	1.55	303.40	4.601E5	2.31E5	2.597E5	2.068E5	1.00	0.50	0.56	0.45	4.601E5	2.31E5	2.597E5	2.068E5	1.00	0.50	0.56	0.45	2	24	1	iTRAQ 4plex (K N-term); Deamidation (NQ)	61407	YhbX/YhjW/YijP/YjdB family protein OS=Neisseria gonorrhoeae GN=eptA PE=4 SV=1
1017	1748	A0A0M3GWQ9	1.55	303.40	4.601E5	2.31E5	2.597E5	2.068E5	1.00	0.50	0.56	0.45	4.601E5	2.31E5	2.597E5	2.068E5	1.00	0.50	0.56	0.45	2	24	1	iTRAQ 4plex (K N-term); Deamidation (NQ)	61423	Sulfatase OS=Neisseria gonorrhoeae MIA_2011_03-10 GN=M736_04680 PE=4 SV=1
1064	1639	A0A1D3FKW2	1.25	303.28	1.364E4	2.427E4	2.728E4	2.028E4	1.00	1.78	2.00	1.49	1.364E4	2.427E4	2.728E4	2.028E4	1.00	1.78	2.00	1.49	4	26	1	iTRAQ 4plex (K N-term)	57522	Long-chain-fatty-acid--CoA ligase OS=Neisseria gonorrhoeae GN=fadD_2 PE=4 SV=1
687	5212	D6H7N0	22.74	303.20	4.329E6	8.048E5	6.462E5	5.718E5	1.00	0.19	0.15	0.13	4.329E6	8.048E5	6.462E5	5.718E5	1.00	0.19	0.15	0.13	8	18	1	iTRAQ 4plex (K N-term); Deamidation (NQ)	23577	Keto-hydroxyglutarate-aldolase/keto-deoxy-phosphogluconate aldolase OS=Neisseria gonorrhoeae DGI2 GN=NGMG_01063 PE=4 SV=1
687	5417	A0A1D3IB02	22.74	303.20	4.329E6	8.048E5	6.462E5	5.718E5	1.00	0.19	0.15	0.13	4.329E6	8.048E5	6.462E5	5.718E5	1.00	0.19	0.15	0.13	9	18	1	iTRAQ 4plex (K N-term); Deamidation (NQ)	21959	Keto-hydroxyglutarate-aldolase/keto-deoxy-phosphogluconate aldolase OS=Neisseria gonorrhoeae GN=eda PE=4 SV=1
687	5418	A0A0M3GZK2	22.74	303.20	4.329E6	8.048E5	6.462E5	5.718E5	1.00	0.19	0.15	0.13	4.329E6	8.048E5	6.462E5	5.718E5	1.00	0.19	0.15	0.13	9	18	1	iTRAQ 4plex (K N-term); Deamidation (NQ)	21959	Ketohydroxyglutarate aldolase OS=Neisseria gonorrhoeae MIA_2011_03-10 GN=M736_02380 PE=4 SV=1
746	1059	A0A1D3ESZ4	1.95	303.14	4.249E7	4.561E7	4.707E7	4.677E7	1.00	1.07	1.11	1.10	4.249E7	4.561E7	4.707E7	4.677E7	1.00	1.07	1.11	1.10	69	35	35	Carbamidomethylation; iTRAQ 4plex (K N-term); Oxidation (M); Deamidation (NQ)	55896	Exopolyphosphatase OS=Neisseria gonorrhoeae GN=ppx PE=4 SV=1
746	1060	A0A1D3FPV9	1.95	303.14	4.249E7	4.561E7	4.707E7	4.677E7	1.00	1.07	1.11	1.10	4.249E7	4.561E7	4.707E7	4.677E7	1.00	1.07	1.11	1.10	69	35	35	Carbamidomethylation; iTRAQ 4plex (K N-term); Oxidation (M); Deamidation (NQ)	55935	Exopolyphosphatase OS=Neisseria gonorrhoeae GN=ppx PE=4 SV=1
746	1062	A0A0M3H0A7	1.95	303.14	4.249E7	4.561E7	4.707E7	4.677E7	1.00	1.07	1.11	1.10	4.249E7	4.561E7	4.707E7	4.677E7	1.00	1.07	1.11	1.10	69	35	35	Carbamidomethylation; iTRAQ 4plex (K N-term); Oxidation (M); Deamidation (NQ)	55866	Exopolyphosphatase OS=Neisseria gonorrhoeae MIA_2011_03-10 GN=M736_09780 PE=4 SV=1
746	1064	A0A1D3G464	1.95	303.14	4.249E7	4.561E7	4.707E7	4.677E7	1.00	1.07	1.11	1.10	4.249E7	4.561E7	4.707E7	4.677E7	1.00	1.07	1.11	1.10	69	35	35	Carbamidomethylation; iTRAQ 4plex (K N-term); Oxidation (M); Deamidation (NQ)	55866	Exopolyphosphatase OS=Neisseria gonorrhoeae GN=ppx PE=4 SV=1
746	1152	A0A1D3FQW3	1.95	303.14	4.249E7	4.561E7	4.707E7	4.677E7	1.00	1.07	1.11	1.10	4.249E7	4.561E7	4.707E7	4.677E7	1.00	1.07	1.11	1.10	65	35	35	Carbamidomethylation; iTRAQ 4plex (K N-term); Oxidation (M); Deamidation (NQ)	59468	Exopolyphosphatase OS=Neisseria gonorrhoeae GN=ppx PE=4 SV=1
848	1679	A0A1D3GU23	0.67	303.12	3.434E7	3.53E7	3.48E7	3.577E7	1.00	1.03	1.01	1.04	3.434E7	3.53E7	3.48E7	3.577E7	1.00	1.03	1.01	1.04	50	34	33	Carbamidomethylation; iTRAQ 4plex (K N-term); Oxidation (M); Deamidation (NQ)	84497	DNA topoisomerase 4 subunit A OS=Neisseria gonorrhoeae GN=parC PE=3 SV=1
848	1680	D6HBE0	0.67	303.12	3.434E7	3.53E7	3.48E7	3.577E7	1.00	1.03	1.01	1.04	3.434E7	3.53E7	3.48E7	3.577E7	1.00	1.03	1.01	1.04	50	34	33	Carbamidomethylation; iTRAQ 4plex (K N-term); Oxidation (M); Deamidation (NQ)	84443	DNA topoisomerase 4 subunit A OS=Neisseria gonorrhoeae DGI2 GN=parC PE=3 SV=1
848	1681	A0A1D3GT08	0.67	303.12	3.434E7	3.53E7	3.48E7	3.577E7	1.00	1.03	1.01	1.04	3.434E7	3.53E7	3.48E7	3.577E7	1.00	1.03	1.01	1.04	50	34	33	Carbamidomethylation; iTRAQ 4plex (K N-term); Oxidation (M); Deamidation (NQ)	84471	DNA topoisomerase 4 subunit A OS=Neisseria gonorrhoeae GN=parC PE=3 SV=1
848	1682	A0A0M3GVK3	0.67	303.12	3.434E7	3.53E7	3.48E7	3.577E7	1.00	1.03	1.01	1.04	3.434E7	3.53E7	3.48E7	3.577E7	1.00	1.03	1.01	1.04	50	34	33	Carbamidomethylation; iTRAQ 4plex (K N-term); Oxidation (M); Deamidation (NQ)	84457	DNA topoisomerase 4 subunit A OS=Neisseria gonorrhoeae MIA_2011_03-10 GN=parC PE=3 SV=1
700	3190	A0A0M3H182	2.52	302.74	4.522E7	4.697E7	4.907E7	5.093E7	1.00	1.04	1.09	1.13	4.522E7	4.697E7	4.907E7	5.093E7	1.00	1.04	1.09	1.13	58	18	18	Carbamidomethylation; iTRAQ 4plex (K N-term); Oxidation (M); Deamidation (NQ)	40650	Protein RecA OS=Neisseria gonorrhoeae MIA_2011_03-10 GN=recA PE=3 SV=1
700	3222	P21152	2.52	302.74	4.522E7	4.697E7	4.907E7	5.093E7	1.00	1.04	1.09	1.13	4.522E7	4.697E7	4.907E7	5.093E7	1.00	1.04	1.09	1.13	63	18	18	Carbamidomethylation; iTRAQ 4plex (K N-term); Oxidation (M); Deamidation (NQ)	37643	Protein RecA OS=Neisseria gonorrhoeae GN=recA PE=3 SV=2
700	3223	B4RLX8	2.52	302.74	4.522E7	4.697E7	4.907E7	5.093E7	1.00	1.04	1.09	1.13	4.522E7	4.697E7	4.907E7	5.093E7	1.00	1.04	1.09	1.13	63	18	18	Carbamidomethylation; iTRAQ 4plex (K N-term); Oxidation (M); Deamidation (NQ)	37643	Protein RecA OS=Neisseria gonorrhoeae (strain NCCP11945) GN=recA PE=3 SV=1
700	3224	A0A1D3GAZ9	2.52	302.74	4.522E7	4.697E7	4.907E7	5.093E7	1.00	1.04	1.09	1.13	4.522E7	4.697E7	4.907E7	5.093E7	1.00	1.04	1.09	1.13	63	18	18	Carbamidomethylation; iTRAQ 4plex (K N-term); Oxidation (M); Deamidation (NQ)	37643	Protein RecA OS=Neisseria gonorrhoeae GN=recA PE=3 SV=1
700	3225	D6H7R6	2.52	302.74	4.522E7	4.697E7	4.907E7	5.093E7	1.00	1.04	1.09	1.13	4.522E7	4.697E7	4.907E7	5.093E7	1.00	1.04	1.09	1.13	63	18	18	Carbamidomethylation; iTRAQ 4plex (K N-term); Oxidation (M); Deamidation (NQ)	37643	Protein RecA OS=Neisseria gonorrhoeae DGI2 GN=recA PE=3 SV=1
700	3226	Q5F8M9	2.52	302.74	4.522E7	4.697E7	4.907E7	5.093E7	1.00	1.04	1.09	1.13	4.522E7	4.697E7	4.907E7	5.093E7	1.00	1.04	1.09	1.13	63	18	18	Carbamidomethylation; iTRAQ 4plex (K N-term); Oxidation (M); Deamidation (NQ)	37643	Protein RecA OS=Neisseria gonorrhoeae (strain ATCC 700825 / FA 1090) GN=recA PE=3 SV=1
1092	540	A0A1D3FMG1	1.29	302.60	5.105E5	2.845E5	2.365E5	2.758E5	1.00	0.56	0.46	0.54	5.105E5	2.845E5	2.365E5	2.758E5	1.00	0.56	0.46	0.54	4	22	1	iTRAQ 4plex (K N-term)	48455	3 4-dihydroxy-2-butanone 4-phosphate synthase OS=Neisseria gonorrhoeae GN=ribB PE=3 SV=1
1052	1617	A0A1D3GS82	5.52	302.32	1.694E7	1.427E7	1.389E7	1.311E7	1.00	0.84	0.82	0.77	1.694E7	1.427E7	1.389E7	1.311E7	1.00	0.84	0.82	0.77	54	31	31	Carbamidomethylation; iTRAQ 4plex (K N-term); Deamidation (NQ)	77200	Polyphosphate kinase OS=Neisseria gonorrhoeae GN=ppk PE=3 SV=1
1052	1643	Q5FAJ0	5.52	302.32	1.694E7	1.427E7	1.389E7	1.311E7	1.00	0.84	0.82	0.77	1.694E7	1.427E7	1.389E7	1.311E7	1.00	0.84	0.82	0.77	54	31	31	Carbamidomethylation; iTRAQ 4plex (K N-term); Deamidation (NQ)	77258	Polyphosphate kinase OS=Neisseria gonorrhoeae (strain ATCC 700825 / FA 1090) GN=ppk PE=3 SV=1
1052	1683	A0A1D3GQK3	5.52	302.32	1.694E7	1.427E7	1.389E7	1.311E7	1.00	0.84	0.82	0.77	1.694E7	1.427E7	1.389E7	1.311E7	1.00	0.84	0.82	0.77	54	31	31	Carbamidomethylation; iTRAQ 4plex (K N-term); Deamidation (NQ)	77170	Polyphosphate kinase OS=Neisseria gonorrhoeae GN=ppk PE=3 SV=1
1052	1749	D6H9L9	5.52	302.32	1.694E7	1.427E7	1.389E7	1.311E7	1.00	0.84	0.82	0.77	1.694E7	1.427E7	1.389E7	1.311E7	1.00	0.84	0.82	0.77	51	31	31	Carbamidomethylation; iTRAQ 4plex (K N-term); Deamidation (NQ)	80563	Polyphosphate kinase OS=Neisseria gonorrhoeae DGI2 GN=ppk PE=3 SV=1
[truncated: 6,216 more rows]
