# Supplementary material for: Comparative Proteomics of Extended-Spectrum Cephalosporin-Resistant Neisseria gonorrhoeae Isolates Demonstrates Altered Protein Synthesis, Metabolism, Substance Transport, and Membrane Permeability
Source: Front Microbiol. 2020 Feb 19;11:169. doi: 10.3389/fmicb.2020.00169 (PMC7042406; doi:10.3389/fmicb.2020.00169)
Supplement: DATA SHEET S1 — The information of the quantifiable peptides and proteins. [file Data_Sheet_1.ZIP › Supplementary Material 1/REP3/Protein-Peptides-Repeat3.csv]

Protein Group	Protein ID	Protein Accession	Peptide	Used	Unique	-10lgP	Quality Score	Mass	ppm	m/z	RT	Fraction	scan	Source File	#Feature	Intensity iTRAQ4-114	Intensity iTRAQ4-115	Intensity iTRAQ4-116	Intensity iTRAQ4-117	Ratio iTRAQ4-114	Ratio iTRAQ4-115	Ratio iTRAQ4-116	Ratio iTRAQ4-117	Intensity 49226(iTRAQ4-114)	Intensity 40(iTRAQ4-115)	Intensity 41(iTRAQ4-116)	Intensity 48(iTRAQ4-117)	Ratio 49226(iTRAQ4-114)	Ratio 40(iTRAQ4-115)	Ratio 41(iTRAQ4-116)	Ratio 48(iTRAQ4-117)	SD iTRAQ4-114	SD iTRAQ4-115	SD iTRAQ4-116	SD iTRAQ4-117	Start	End	PTM	AScore
67	207	Q5F939	R.M(+144.10)YAN(+.98)NEDVFYYITLMNENYTHPDMPEGAEQDILK(+144.10).G	Y	Y	154.27	30.86	4356.9785	2.8	1090.2550	110.11	35	F35:36982	SC-GWM-C8.raw	2	1.274E5	1.559E5	1.395E5	1.605E5	1.00	1.22	1.09	1.26	1.274E5	1.559E5	1.395E5	1.605E5	1.00	1.22	1.09	1.26	0	0.18	0.11	0.14	678	711	iTRAQ 4plex (K N-term); Deamidation (NQ)	M1:iTRAQ 4plex (K N-term):1000.00;N4:Deamidation (NQ):17.01;K34:iTRAQ 4plex (K N-term):1000.00
67	207	Q5F939	K.A(+144.10)K(+144.10)GEGEEGDLVFFQGHVAPGIYAR.A	Y	Y	138.91	29.61	2834.4595	0.6	945.8276	70.46	35	F35:22384	SC-GWM-C8.raw	19	7.983E6	7.614E6	7.741E6	7.194E6	1.00	0.95	0.97	0.90	7.983E6	7.614E6	7.741E6	7.194E6	1.00	0.95	0.97	0.90	0	0.31	0.19	0.29	126	149	iTRAQ 4plex (K N-term)	A1:iTRAQ 4plex (K N-term):1000.00;K2:iTRAQ 4plex (K N-term):1000.00
67	207	Q5F939	R.D(+144.10)RFDIPVTDEQIESGDLPYLTFAPDTEEYK(+144.10).Y	Y	Y	132.89	28.77	3790.8345	1.1	1264.6201	97.27	30	F30:32127	SC-GWM-C3.raw	5	2.341E6	1.995E6	2.189E6	2.313E6	1.00	0.85	0.93	0.99	2.341E6	1.995E6	2.189E6	2.313E6	1.00	0.85	0.93	0.99	0	0.14	0.14	0.10	421	450	iTRAQ 4plex (K N-term)	D1:iTRAQ 4plex (K N-term):1000.00;K30:iTRAQ 4plex (K N-term):1000.00
67	207	Q5F939	K.D(+144.10)LELGGHIASFQSAATMYEVGFNHFWK(+144.10).A	Y	Y	128.74	28.68	3342.6375	1.7	836.6680	106.24	35	F35:35539	SC-GWM-C8.raw	44	5.868E6	5.964E6	6.007E6	6.085E6	1.00	1.02	1.02	1.04	5.868E6	5.964E6	6.007E6	6.085E6	1.00	1.02	1.02	1.04	0	0.17	0.15	0.25	99	125	iTRAQ 4plex (K N-term)	D1:iTRAQ 4plex (K N-term):1000.00;K27:iTRAQ 4plex (K N-term):1000.00
67	207	Q5F939	K.V(+144.10)WC(+57.02)FC(+57.02)GDGEMDEPESQGAIALAAR.E	Y	Y	123.59	28.28	2812.2375	1.1	938.4208	84.16	33	F33:27016	SC-GWM-C6.raw	2	7.346E5	4.898E5	6.765E5	5.371E5	1.00	0.67	0.92	0.73	7.346E5	4.898E5	6.765E5	5.371E5	1.00	0.67	0.92	0.73	0	0.33	0.13	0.27	223	246	iTRAQ 4plex (K N-term); Carbamidomethylation	V1:iTRAQ 4plex (K N-term):1000.00;C3:Carbamidomethylation:1000.00;C5:Carbamidomethylation:1000.00
67	207	Q5F939	K.I(+144.10)IQELEGNFAGAGWNVVK(+144.10).V	Y	Y	123.06	28.77	2232.2146	0.8	1117.1155	100.99	30	F30:33347	SC-GWM-C3.raw	16	2.759E7	2.471E7	2.679E7	2.587E7	1.00	0.90	0.97	0.94	2.759E7	2.471E7	2.679E7	2.587E7	1.00	0.90	0.97	0.94	0	0.13	0.15	0.14	273	290	iTRAQ 4plex (K N-term)	I1:iTRAQ 4plex (K N-term):1000.00;K18:iTRAQ 4plex (K N-term):1000.00
67	207	Q5F939	R.M(+144.10)YAN(+.98)NEDVFYYITLMN(+.98)ENYTHPDMPEGAEQDILK(+144.10).G	Y	Y	121.68	27.56	4357.9624	4.2	1090.5024	109.55	35	F35:36770	SC-GWM-C8.raw	2	7.082E4	6.016E4	5.79E4	6.54E4	1.00	0.85	0.82	0.92	7.082E4	6.016E4	5.79E4	6.54E4	1.00	0.85	0.82	0.92	0	0.03	0.05	0.02	678	711	iTRAQ 4plex (K N-term); Deamidation (NQ)	M1:iTRAQ 4plex (K N-term):1000.00;N4:Deamidation (NQ):12.28;N16:Deamidation (NQ):9.40;K34:iTRAQ 4plex (K N-term):1000.00
67	207	Q5F939	K.V(+144.10)WC(+57.02)FC(+57.02)GDGEM(+15.99)DEPESQGAIALAAR.E	Y	Y	112.69	26.74	2828.2324	-1.8	943.7497	79.06	32	F32:25547	SC-GWM-C5.raw	2	2.863E5	1.894E5	2.788E5	1.99E5	1.00	0.66	0.97	0.70	2.863E5	1.894E5	2.788E5	1.99E5	1.00	0.66	0.97	0.70	0	0.18	0.07	0.10	223	246	iTRAQ 4plex (K N-term); Carbamidomethylation; Oxidation (M)	V1:iTRAQ 4plex (K N-term):1000.00;C3:Carbamidomethylation:1000.00;C5:Carbamidomethylation:1000.00;M10:Oxidation (M):1000.00
67	207	Q5F939	K.G(+144.10)YGMGASGEGQNVAHQAK(+144.10).K	Y	Y	112.03	26.83	2048.9941	0.0	684.0053	31.28	35	F35:8314	SC-GWM-C8.raw	21	1.852E7	1.661E7	1.794E7	1.733E7	1.00	0.90	0.97	0.94	1.852E7	1.661E7	1.794E7	1.733E7	1.00	0.90	0.97	0.94	0	0.18	0.18	0.20	392	409	iTRAQ 4plex (K N-term)	G1:iTRAQ 4plex (K N-term):1000.00;K18:iTRAQ 4plex (K N-term):1000.00
67	207	Q5F939	R.M(+144.10)YANNEDVFYYITLM(+15.99)N(+.98)ENYTHPDMPEGAEQDILK(+144.10).G	Y	Y	111.49	26.62	4372.9731	2.3	1094.2531	95.51	33	F33:31100	SC-GWM-C6.raw	2	1.157E5	1.021E5	9.66E4	1.001E5	1.00	0.88	0.83	0.87	1.157E5	1.021E5	9.66E4	1.001E5	1.00	0.88	0.83	0.87	0	0.43	0.30	0.43	678	711	iTRAQ 4plex (K N-term); Oxidation (M); Deamidation (NQ)	M1:iTRAQ 4plex (K N-term):1000.00;M15:Oxidation (M):43.00;N16:Deamidation (NQ):8.22;K34:iTRAQ 4plex (K N-term):1000.00
67	207	Q5F939	R.Y(+144.10)NVAVAALAALAEQGK(+144.10).V	Y	Y	109.14	28.13	1876.0662	1.5	939.0417	97.77	35	F35:32370	SC-GWM-C8.raw	12	4.609E7	4.263E7	4.579E7	4.204E7	1.00	0.93	0.99	0.91	4.609E7	4.263E7	4.579E7	4.204E7	1.00	0.93	0.99	0.91	0	0.11	0.12	0.12	847	862	iTRAQ 4plex (K N-term)	Y1:iTRAQ 4plex (K N-term):1000.00;K16:iTRAQ 4plex (K N-term):1000.00
67	207	Q5F939	K.D(+144.10)LELGGHIASFQ(+.98)SAATMYEVGFNHFWK(+144.10).A	Y	Y	108.87	26.37	3343.6216	3.2	836.9153	106.20	33	F33:34827	SC-GWM-C6.raw	13	1.428E6	1.463E6	1.476E6	1.458E6	1.00	1.02	1.03	1.02	1.428E6	1.463E6	1.476E6	1.458E6	1.00	1.02	1.03	1.02	0	0.13	0.19	0.15	99	125	iTRAQ 4plex (K N-term); Deamidation (NQ)	D1:iTRAQ 4plex (K N-term):1000.00;Q12:Deamidation (NQ):47.61;K27:iTRAQ 4plex (K N-term):1000.00
67	207	Q5F939	K.V(+144.10)QLMGSGTILQEVIAGAELLK(+144.10).A	Y	Y	108.71	27.49	2457.4119	-0.3	820.1443	117.30	35	F35:39612	SC-GWM-C8.raw	16	3.078E7	3.22E7	3.113E7	3.125E7	1.00	1.05	1.01	1.02	3.078E7	3.22E7	3.113E7	3.125E7	1.00	1.05	1.01	1.02	0	0.16	0.12	0.13	726	746	iTRAQ 4plex (K N-term)	V1:iTRAQ 4plex (K N-term):1000.00;K21:iTRAQ 4plex (K N-term):1000.00
67	207	Q5F939	R.K(+144.10)(+144.10)PTQEVLEVPELSAFDAQLK(+144.10).S	Y	Y	107.80	26.48	2673.4954	1.2	892.1735	84.69	35	F35:27588	SC-GWM-C8.raw	13	2.478E7	2.199E7	2.441E7	2.248E7	1.00	0.89	0.99	0.91	2.478E7	2.199E7	2.441E7	2.248E7	1.00	0.89	0.99	0.91	0	0.14	0.09	0.13	467	486	iTRAQ 4plex (K N-term)	K1:iTRAQ 4plex (K N-term):1000.00;K1:iTRAQ 4plex (K N-term):1000.00;K20:iTRAQ 4plex (K N-term):1000.00
67	207	Q5F939	K.G(+144.10)YGMGASGEGQN(+.98)VAHQAK(+144.10).K	Y	Y	107.57	26.33	2049.9780	-2.8	684.3314	33.07	35	F35:8939	SC-GWM-C8.raw	2	1.936E5	2.045E5	2.203E5	1.966E5	1.00	1.06	1.14	1.02	1.936E5	2.045E5	2.203E5	1.966E5	1.00	1.06	1.14	1.02	0	0.04	0.05	0.01	392	409	iTRAQ 4plex (K N-term); Deamidation (NQ)	G1:iTRAQ 4plex (K N-term):1000.00;N12:Deamidation (NQ):19.96;K18:iTRAQ 4plex (K N-term):1000.00
67	207	Q5F939	K.G(+144.10)EGEEGDLVFFQGHVAPGIYAR.A	Y	Y	107.48	26.69	2491.2253	-0.9	831.4150	76.56	33	F33:24285	SC-GWM-C6.raw	11	2.75E6	3.018E6	2.972E6	2.987E6	1.00	1.10	1.08	1.09	2.75E6	3.018E6	2.972E6	2.987E6	1.00	1.10	1.08	1.09	0	0.33	0.28	0.35	128	149	iTRAQ 4plex (K N-term)	G1:iTRAQ 4plex (K N-term):1000.00
67	207	Q5F939	K.A(+144.10)DFGVEADIWSC(+57.02)PSFNLLHR.D	Y	Y	106.91	26.40	2477.1919	1.0	1239.6045	97.39	31	F31:32027	SC-GWM-C4.raw	70	1.11E7	9.544E6	1.127E7	9.801E6	1.00	0.86	1.01	0.88	1.11E7	9.544E6	1.127E7	9.801E6	1.00	0.86	1.01	0.88	0	0.24	0.19	0.23	747	766	iTRAQ 4plex (K N-term); Carbamidomethylation	A1:iTRAQ 4plex (K N-term):1000.00;C12:Carbamidomethylation:1000.00
67	207	Q5F939	K.V(+144.10)PFVTSQLQGHDGPVIAATDYIR.S	Y	Y	106.54	26.09	2627.3828	2.1	1314.7014	79.84	33	F33:25469	SC-GWM-C6.raw	13	2.575E7	2.628E7	2.726E7	2.703E7	1.00	1.02	1.06	1.05	2.575E7	2.628E7	2.726E7	2.703E7	1.00	1.02	1.06	1.05	0	0.25	0.27	0.24	785	807	iTRAQ 4plex (K N-term)	V1:iTRAQ 4plex (K N-term):1000.00
67	207	Q5F939	R.F(+144.10)DIPVTDEQIESGDLPYLTFAPDTEEYK(+144.10).Y	Y	Y	105.38	26.20	3519.7063	-0.7	880.9332	103.58	32	F32:34350	SC-GWM-C5.raw	3	6.208E5	6.485E5	6.578E5	6.2E5	1.00	1.04	1.06	1.00	6.208E5	6.485E5	6.578E5	6.2E5	1.00	1.04	1.06	1.00	0	0.06	0.11	0.14	423	450	iTRAQ 4plex (K N-term)	F1:iTRAQ 4plex (K N-term):1000.00;K28:iTRAQ 4plex (K N-term):1000.00
67	207	Q5F939	R.M(+144.10)PHGTTTPYLN(+.98)TVSVENEK(+144.10).G	Y	Y	102.69	26.24	2406.1980	-5.4	803.0690	56.24	30	F30:17131	SC-GWM-C3.raw	4	9.634E5	1.017E6	1.017E6	1.054E6	1.00	1.06	1.06	1.09	9.634E5	1.017E6	1.017E6	1.054E6	1.00	1.06	1.06	1.09	0	0.18	0.15	0.20	50	68	iTRAQ 4plex (K N-term); Deamidation (NQ)	M1:iTRAQ 4plex (K N-term):1000.00;N11:Deamidation (NQ):63.78;K19:iTRAQ 4plex (K N-term):1000.00
67	207	Q5F939	K.G(+144.10)QQYTPQDK(+144.10)DQLMFYK(+144.10).E	Y	Y	101.77	26.00	2421.2363	-0.4	808.0857	57.70	30	F30:17670	SC-GWM-C3.raw	8	1.893E7	1.767E7	1.832E7	1.778E7	1.00	0.93	0.97	0.94	1.893E7	1.767E7	1.832E7	1.778E7	1.00	0.93	0.97	0.94	0	0.08	0.11	0.11	543	558	iTRAQ 4plex (K N-term)	G1:iTRAQ 4plex (K N-term):1000.00;K9:iTRAQ 4plex (K N-term):1000.00;K16:iTRAQ 4plex (K N-term):1000.00
67	207	Q5F939	R.A(+144.10)AN(+.98)HADGK(+144.10)PTVILAK(+144.10).T	Y	Y	101.54	26.65	1938.1263	0.8	485.5392	35.99	31	F31:9991	SC-GWM-C4.raw	4	6.503E6	6.319E6	6.509E6	6.185E6	1.00	0.97	1.00	0.95	6.503E6	6.319E6	6.509E6	6.185E6	1.00	0.97	1.00	0.95	0	0.33	0.16	0.15	374	388	iTRAQ 4plex (K N-term); Deamidation (NQ)	A1:iTRAQ 4plex (K N-term):1000.00;N3:Deamidation (NQ):1000.00;K8:iTRAQ 4plex (K N-term):1000.00;K15:iTRAQ 4plex (K N-term):1000.00
67	207	Q5F939	K.G(+144.10)YGM(+15.99)GASGEGQNVAHQAK(+144.10).K	Y	Y	100.04	25.70	2064.9890	0.1	689.3370	26.51	35	F35:6659	SC-GWM-C8.raw	20	1.173E6	1.088E6	1.141E6	1.019E6	1.00	0.93	0.97	0.87	1.173E6	1.088E6	1.141E6	1.019E6	1.00	0.93	0.97	0.87	0	-	-	0.32	392	409	iTRAQ 4plex (K N-term); Oxidation (M)	G1:iTRAQ 4plex (K N-term):1000.00;M4:Oxidation (M):1000.00;K18:iTRAQ 4plex (K N-term):1000.00
67	207	Q5F939	R.M(+144.10)YANNEDVFYYITLMNENYTHPDMPEGAEQDILK(+144.10).G	Y	Y	99.98	25.86	4355.9946	-0.1	1090.0059	109.60	27	F27:36785	SC-GWM-C11.raw	8	8.964E5	1.01E6	8.967E5	1.081E6	1.00	1.13	1.00	1.21	8.964E5	1.01E6	8.967E5	1.081E6	1.00	1.13	1.00	1.21	0	0.24	0.23	0.27	678	711	iTRAQ 4plex (K N-term)	M1:iTRAQ 4plex (K N-term):1000.00;K34:iTRAQ 4plex (K N-term):1000.00
67	207	Q5F939	R.A(+144.10)ANHADGK(+144.10)PTVILAK(+144.10).T	Y	Y	99.31	25.51	1937.1423	3.0	485.2943	33.59	35	F35:9121	SC-GWM-C8.raw	13	3.593E7	3.52E7	3.875E7	3.659E7	1.00	0.98	1.08	1.02	3.593E7	3.52E7	3.875E7	3.659E7	1.00	0.98	1.08	1.02	0	0.14	0.31	0.17	374	388	iTRAQ 4plex (K N-term)	A1:iTRAQ 4plex (K N-term):1000.00;K8:iTRAQ 4plex (K N-term):1000.00;K15:iTRAQ 4plex (K N-term):1000.00
67	207	Q5F939	K.V(+144.10)QLM(+15.99)GSGTILQEVIAGAELLK(+144.10).A	Y	Y	98.26	25.83	2473.4070	-5.0	1237.7046	116.92	33	F33:38357	SC-GWM-C6.raw	6	2.56E6	2.071E6	2.34E6	1.999E6	1.00	0.81	0.91	0.78	2.56E6	2.071E6	2.34E6	1.999E6	1.00	0.81	0.91	0.78	0	0.18	0.18	0.16	726	746	iTRAQ 4plex (K N-term); Oxidation (M)	V1:iTRAQ 4plex (K N-term):1000.00;M4:Oxidation (M):1000.00;K21:iTRAQ 4plex (K N-term):1000.00
67	207	Q5F939	R.M(+144.10)EEC(+57.02)LDGDYQTYK(+144.10).S	Y	Y	97.36	25.43	1938.8583	1.3	970.4377	56.47	35	F35:17402	SC-GWM-C8.raw	6	1.077E7	5.369E6	8.912E6	4.323E6	1.00	0.50	0.83	0.40	1.077E7	5.369E6	8.912E6	4.323E6	1.00	0.50	0.83	0.40	0	0.26	0.13	0.36	313	325	iTRAQ 4plex (K N-term); Carbamidomethylation	M1:iTRAQ 4plex (K N-term):1000.00;C4:Carbamidomethylation:1000.00;K13:iTRAQ 4plex (K N-term):1000.00
67	207	Q5F939	R.M(+144.10)PHGTTTPYLNTVSVEN(+.98)EK(+144.10).G	Y	Y	96.46	25.67	2406.1980	-1.4	803.0721	54.89	30	F30:16658	SC-GWM-C3.raw	2	3.447E5	3.689E5	3.568E5	3.902E5	1.00	1.07	1.04	1.13	3.447E5	3.689E5	3.568E5	3.902E5	1.00	1.07	1.04	1.13	0	0.11	0.24	0.16	50	68	iTRAQ 4plex (K N-term); Deamidation (NQ)	M1:iTRAQ 4plex (K N-term):1000.00;N17:Deamidation (NQ):109.28;K19:iTRAQ 4plex (K N-term):1000.00
67	207	Q5F939	R.M(+144.10)PHGTTTPYLNTVSVENEK(+144.10).G	Y	Y	96.10	25.60	2405.2141	0.5	802.7457	52.98	35	F35:16068	SC-GWM-C8.raw	9	6.067E6	6.303E6	6.477E6	7.285E6	1.00	1.04	1.07	1.20	6.067E6	6.303E6	6.477E6	7.285E6	1.00	1.04	1.07	1.20	0	0.11	0.15	0.24	50	68	iTRAQ 4plex (K N-term)	M1:iTRAQ 4plex (K N-term):1000.00;K19:iTRAQ 4plex (K N-term):1000.00
67	207	Q5F939	K.K(+144.10)(+144.10)VQLMGSGTILQEVIAGAELLK(+144.10).A	Y	Y	95.13	25.31	2729.6089	0.9	1365.8130	116.38	34	F34:39160	SC-GWM-C7.raw	9	4.508E6	3.981E6	4.444E6	4.049E6	1.00	0.88	0.99	0.90	4.508E6	3.981E6	4.444E6	4.049E6	1.00	0.88	0.99	0.90	0	0.13	0.15	0.12	725	746	iTRAQ 4plex (K N-term)	K1:iTRAQ 4plex (K N-term):1000.00;K1:iTRAQ 4plex (K N-term):1000.00;K22:iTRAQ 4plex (K N-term):1000.00
67	207	Q5F939	F.Q(+144.10)SAATMYEVGFNHFWK(+144.10).A	Y	Y	93.69	19.97	2203.0764	0.3	735.3663	81.36	30	F30:26286	SC-GWM-C3.raw	4	1.078E6	1.253E6	1.175E6	1.167E6	1.00	1.16	1.09	1.08	1.078E6	1.253E6	1.175E6	1.167E6	1.00	1.16	1.09	1.08	0	0.08	0.09	0.07	110	125	iTRAQ 4plex (K N-term)	Q1:iTRAQ 4plex (K N-term):1000.00;K16:iTRAQ 4plex (K N-term):1000.00
67	207	Q5F939	K.A(+144.10)LVADMTDEQLWALNR.G	Y	Y	92.35	24.93	1989.0111	1.3	995.5141	84.76	35	F35:27612	SC-GWM-C8.raw	25	1.511E7	1.463E7	1.464E7	1.423E7	1.00	0.97	0.97	0.94	1.511E7	1.463E7	1.464E7	1.423E7	1.00	0.97	0.97	0.94	0	0.25	0.16	0.25	344	359	iTRAQ 4plex (K N-term)	A1:iTRAQ 4plex (K N-term):1000.00
67	207	Q5F939	H.I(+144.10)ASFQSAATMYEVGFNHFWK(+144.10).A	Y	Y	91.94	25.05	2621.2981	0.4	874.7737	100.19	34	F34:33325	SC-GWM-C7.raw	7	1.065E6	1.218E6	1.102E6	1.132E6	1.00	1.14	1.03	1.06	1.065E6	1.218E6	1.102E6	1.132E6	1.00	1.14	1.03	1.06	0	0.12	0.09	0.13	106	125	iTRAQ 4plex (K N-term)	I1:iTRAQ 4plex (K N-term):1000.00;K20:iTRAQ 4plex (K N-term):1000.00
67	207	Q5F939	K.G(+144.10)QQYTPQDK(+144.10)DQLM(+15.99)FYK(+144.10).E	Y	Y	91.51	25.12	2437.2312	0.1	813.4177	51.97	31	F31:15593	SC-GWM-C4.raw	5	4.688E6	4.77E6	5.332E6	4.765E6	1.00	1.02	1.14	1.02	4.688E6	4.77E6	5.332E6	4.765E6	1.00	1.02	1.14	1.02	0	0.17	0.18	0.20	543	558	iTRAQ 4plex (K N-term); Oxidation (M)	G1:iTRAQ 4plex (K N-term):1000.00;K9:iTRAQ 4plex (K N-term):1000.00;M13:Oxidation (M):1000.00;K16:iTRAQ 4plex (K N-term):1000.00
67	207	Q5F939	K.A(+144.10)LVADM(+15.99)TDEQLWALNR.G	Y	Y	90.33	24.83	2005.0060	-1.0	1003.5092	75.07	33	F33:23792	SC-GWM-C6.raw	8	3.144E6	2.931E6	3.305E6	2.781E6	1.00	0.93	1.05	0.88	3.144E6	2.931E6	3.305E6	2.781E6	1.00	0.93	1.05	0.88	0	0.41	0.36	0.39	344	359	iTRAQ 4plex (K N-term); Oxidation (M)	A1:iTRAQ 4plex (K N-term):1000.00;M6:Oxidation (M):1000.00
67	207	Q5F939	R.M(+144.10)YANNEDVFYYITLMNENYTHPDM(+15.99)PEGAEQDILK(+144.10).G	Y	Y	89.65	24.83	4371.9893	1.2	1094.0059	106.07	36	F36:35166	SC-GWM-C9.raw	2	2.468E5	2.135E5	2.704E5	2.282E5	1.00	0.87	1.10	0.92	2.468E5	2.135E5	2.704E5	2.282E5	1.00	0.87	1.10	0.92	0	0.22	0.15	0.17	678	711	iTRAQ 4plex (K N-term); Oxidation (M)	M1:iTRAQ 4plex (K N-term):1000.00;M24:Oxidation (M):46.29;K34:iTRAQ 4plex (K N-term):1000.00
67	207	Q5F939	R.E(+144.10)HFFNTPELK(+144.10).A	Y	Y	89.36	25.31	1548.8180	-0.1	775.4162	54.32	31	F31:16411	SC-GWM-C4.raw	6	4.808E7	4.656E7	4.758E7	4.844E7	1.00	0.97	0.99	1.01	4.808E7	4.656E7	4.758E7	4.844E7	1.00	0.97	0.99	1.01	0	0.09	0.09	0.11	334	343	iTRAQ 4plex (K N-term)	E1:iTRAQ 4plex (K N-term):1000.00;K10:iTRAQ 4plex (K N-term):1000.00
67	207	Q5F939	R.K(+144.10)(+144.10)VWC(+57.02)FC(+57.02)GDGEMDEPESQGAIALAAR.E	Y	Y	87.92	24.47	3084.4346	-0.9	772.1152	76.07	34	F34:24520	SC-GWM-C7.raw	2	4.559E5	3.851E5	4.228E5	4.048E5	1.00	0.84	0.93	0.89	4.559E5	3.851E5	4.228E5	4.048E5	1.00	0.84	0.93	0.89	0	0.09	0.06	0.05	222	246	iTRAQ 4plex (K N-term); Carbamidomethylation	K1:iTRAQ 4plex (K N-term):1000.00;K1:iTRAQ 4plex (K N-term):1000.00;C4:Carbamidomethylation:1000.00;C6:Carbamidomethylation:1000.00
67	207	Q5F939	R.Y(+144.10)N(+.98)VAVAALAALAEQGK(+144.10).V	Y	Y	86.82	24.75	1877.0502	0.0	626.6907	98.61	33	F33:32238	SC-GWM-C6.raw	4	4.713E5	4.499E5	4.876E5	4.247E5	1.00	0.95	1.03	0.90	4.713E5	4.499E5	4.876E5	4.247E5	1.00	0.95	1.03	0.90	0	0.20	0.15	0.20	847	862	iTRAQ 4plex (K N-term); Deamidation (NQ)	Y1:iTRAQ 4plex (K N-term):1000.00;N2:Deamidation (NQ):183.14;K16:iTRAQ 4plex (K N-term):1000.00
67	207	Q5F939	R.M(+144.10)(+15.99)YANNEDVFYYITLMNENYTHPDMPEGAEQDILK(+144.10).G	Y	Y	85.38	24.26	4371.9893	2.1	1094.0068	104.28	34	F34:34847	SC-GWM-C7.raw	2	1.678E5	1.652E5	1.722E5	1.905E5	1.00	0.98	1.03	1.14	1.678E5	1.652E5	1.722E5	1.905E5	1.00	0.98	1.03	1.14	0	0.10	0.12	0.16	678	711	iTRAQ 4plex (K N-term); Oxidation (M)	M1:iTRAQ 4plex (K N-term):1000.00;M1:Oxidation (M):49.05;K34:iTRAQ 4plex (K N-term):1000.00
67	207	Q5F939	R.E(+144.10)GLDNLIFVINC(+57.02)NLQR.L	Y	Y	82.88	24.87	2061.0798	1.4	1031.5486	104.67	34	F34:34989	SC-GWM-C7.raw	8	7.347E6	3.145E6	5.832E6	2.889E6	1.00	0.43	0.79	0.39	7.347E6	3.145E6	5.832E6	2.889E6	1.00	0.43	0.79	0.39	0	0.60	0.21	0.66	247	262	iTRAQ 4plex (K N-term); Carbamidomethylation	E1:iTRAQ 4plex (K N-term):1000.00;C12:Carbamidomethylation:1000.00
67	207	Q5F939	M.S(+144.10)TQLHDVDPIETQEWLDALSSVLEYEGGER.A	Y	Y	82.44	24.16	3559.7075	1.2	1187.5779	116.79	36	F36:39104	SC-GWM-C9.raw	6	9.396E5	1.091E6	1.084E6	1.119E6	1.00	1.16	1.15	1.19	9.396E5	1.091E6	1.084E6	1.119E6	1.00	1.16	1.15	1.19	0	0.23	0.28	0.19	2	31	iTRAQ 4plex (K N-term)	S1:iTRAQ 4plex (K N-term):1000.00
67	207	Q5F939	K.G(+144.10)IPGDQNIEHR.I	Y	Y	82.00	24.63	1378.7075	0.3	460.5766	29.49	35	F35:7709	SC-GWM-C8.raw	5	1.691E6	1.506E6	1.464E6	1.368E6	1.00	0.89	0.87	0.81	1.691E6	1.506E6	1.464E6	1.368E6	1.00	0.89	0.87	0.81	0	0.52	0.51	0.52	69	79	iTRAQ 4plex (K N-term)	G1:iTRAQ 4plex (K N-term):1000.00
67	207	Q5F939	K.A(+144.10)K(+144.10)GEGEEGDLVFFQ(+.98)GHVAPGIYAR.A	Y	Y	81.70	24.54	2835.4434	4.8	709.8715	74.26	35	F35:23747	SC-GWM-C8.raw	1	2.287E5	2.1E5	2.081E5	1.899E5	1.00	0.92	0.91	0.83	2.287E5	2.1E5	2.081E5	1.899E5	1.00	0.92	0.91	0.83	0	0.28	0.22	0.35	126	149	iTRAQ 4plex (K N-term); Deamidation (NQ)	A1:iTRAQ 4plex (K N-term):1000.00;K2:iTRAQ 4plex (K N-term):1000.00;Q14:Deamidation (NQ):1000.00
67	207	Q5F939	R.A(+144.10)YIPN(+.98)DYHVLGTDGFGR.S	Y	Y	79.65	24.43	2038.9869	-1.3	680.6687	72.33	33	F33:22901	SC-GWM-C6.raw	6	2.846E6	3.007E6	2.982E6	2.928E6	1.00	1.06	1.05	1.03	2.846E6	3.007E6	2.982E6	2.928E6	1.00	1.06	1.05	1.03	0	0.14	0.13	0.13	815	831	iTRAQ 4plex (K N-term); Deamidation (NQ)	A1:iTRAQ 4plex (K N-term):1000.00;N5:Deamidation (NQ):1000.00
67	207	Q5F939	F.C(+57.02)(+144.10)GDGEMDEPESQGAIALAAR.E	Y	Y	79.33	23.99	2219.9907	-1.0	741.0035	56.47	32	F32:17245	SC-GWM-C5.raw	2	1.185E5	1.269E5	1.252E5	1.116E5	1.00	1.07	1.06	0.94	1.185E5	1.269E5	1.252E5	1.116E5	1.00	1.07	1.06	0.94	0	0.01	0.09	0.12	227	246	Carbamidomethylation; iTRAQ 4plex (K N-term)	C1:Carbamidomethylation:1000.00;C1:iTRAQ 4plex (K N-term):1000.00
67	207	Q5F939	K.R(+144.10)VVPIVPDESR.T	Y	Y	79.32	24.00	1409.8112	0.8	470.9447	38.35	33	F33:10720	SC-GWM-C6.raw	4	1.954E6	1.866E6	2.229E6	1.781E6	1.00	0.96	1.14	0.91	1.954E6	1.866E6	2.229E6	1.781E6	1.00	0.96	1.14	0.91	0	0.21	0.12	0.22	515	525	iTRAQ 4plex (K N-term)	R1:iTRAQ 4plex (K N-term):1000.00
67	207	Q5F939	R.Y(+144.10)NVAVAALAALAEQ(+.98)GK(+144.10).V	Y	Y	79.18	24.07	1877.0502	2.6	626.6923	98.09	33	F33:32054	SC-GWM-C6.raw	1	7.032E4	7.383E4	6.977E4	6.243E4	1.00	1.05	0.99	0.89	7.032E4	7.383E4	6.977E4	6.243E4	1.00	1.05	0.99	0.89	-	-	-	-	847	862	iTRAQ 4plex (K N-term); Deamidation (NQ)	Y1:iTRAQ 4plex (K N-term):1000.00;Q14:Deamidation (NQ):126.79;K16:iTRAQ 4plex (K N-term):1000.00
67	207	Q5F939	R.I(+144.10)GDLAWAAGDMHAR.G	Y	Y	78.96	23.90	1626.8058	0.1	543.2759	64.75	33	F33:20194	SC-GWM-C6.raw	39	1.554E7	1.544E7	1.523E7	1.479E7	1.00	0.99	0.98	0.95	1.554E7	1.544E7	1.523E7	1.479E7	1.00	0.99	0.98	0.95	0	0.20	0.26	0.18	608	621	iTRAQ 4plex (K N-term)	I1:iTRAQ 4plex (K N-term):1000.00
67	207	Q5F939	K.D(+144.10)LELGGHIASFQSAATM(+15.99)YEVGFNHFWK(+144.10).A	Y	Y	78.54	23.68	3358.6323	5.7	840.6701	94.87	33	F33:30867	SC-GWM-C6.raw	4	6.937E5	6.93E5	7.414E5	6.894E5	1.00	1.00	1.07	0.99	6.937E5	6.93E5	7.414E5	6.894E5	1.00	1.00	1.07	0.99	0	0.17	0.12	0.19	99	125	iTRAQ 4plex (K N-term); Oxidation (M)	D1:iTRAQ 4plex (K N-term):1000.00;M17:Oxidation (M):1000.00;K27:iTRAQ 4plex (K N-term):1000.00
67	207	Q5F939	R.V(+144.10)VPIVPDESR.T	Y	Y	78.36	24.60	1253.7101	0.6	418.9109	49.64	32	F32:14847	SC-GWM-C5.raw	2	4.999E7	4.716E7	5.063E7	4.705E7	1.00	0.94	1.01	0.94	4.999E7	4.716E7	5.063E7	4.705E7	1.00	0.94	1.01	0.94	0	0.07	0.06	0.08	516	525	iTRAQ 4plex (K N-term)	V1:iTRAQ 4plex (K N-term):1000.00
67	207	Q5F939	K.G(+144.10)QQYTPQDK(+144.10).D	Y	Y	77.27	23.72	1351.6975	-0.7	676.8555	23.17	33	F33:5596	SC-GWM-C6.raw	1	3.019E4	3.579E4	3.369E4	3.446E4	1.00	1.19	1.12	1.14	3.019E4	3.579E4	3.369E4	3.446E4	1.00	1.19	1.12	1.14	0	0.00	0.03	0.30	543	551	iTRAQ 4plex (K N-term)	G1:iTRAQ 4plex (K N-term):1000.00;K9:iTRAQ 4plex (K N-term):1000.00
67	207	Q5F939	R.M(+144.10)(+15.99)EEC(+57.02)LDGDYQTYK(+144.10).S	Y	Y	77.27	23.48	1954.8531	-0.1	978.4337	47.56	34	F34:14118	SC-GWM-C7.raw	2	5.823E5	3.174E5	5.361E5	2.715E5	1.00	0.55	0.92	0.47	5.823E5	3.174E5	5.361E5	2.715E5	1.00	0.55	0.92	0.47	0	0.26	0.16	0.25	313	325	iTRAQ 4plex (K N-term); Oxidation (M); Carbamidomethylation	M1:iTRAQ 4plex (K N-term):1000.00;M1:Oxidation (M):1000.00;C4:Carbamidomethylation:1000.00;K13:iTRAQ 4plex (K N-term):1000.00
67	207	Q5F939	K.I(+144.10)IQELEGN(+.98)FAGAGWNVVK(+144.10).V	Y	Y	77.18	23.33	2233.1985	-0.5	1117.6060	96.48	25	F25:31456	SC-GWM-C1.raw	3	6.013E5	5.721E5	6.247E5	5.464E5	1.00	0.95	1.04	0.91	6.013E5	5.721E5	6.247E5	5.464E5	1.00	0.95	1.04	0.91	0	0.08	0.08	0.09	273	290	iTRAQ 4plex (K N-term); Deamidation (NQ)	I1:iTRAQ 4plex (K N-term):1000.00;N8:Deamidation (NQ):104.64;K18:iTRAQ 4plex (K N-term):1000.00
67	207	Q5F939	K.G(+144.10)QQ(+.98)YTPQDK(+144.10)DQLMFYK(+144.10).E	Y	Y	76.55	23.61	2422.2205	-1.3	808.4130	58.59	31	F31:17986	SC-GWM-C4.raw	1	8.184E4	7.523E4	7.146E4	6.834E4	1.00	0.92	0.87	0.83	8.184E4	7.523E4	7.146E4	6.834E4	1.00	0.92	0.87	0.83	-	-	-	-	543	558	iTRAQ 4plex (K N-term); Deamidation (NQ)	G1:iTRAQ 4plex (K N-term):1000.00;Q3:Deamidation (NQ):0.00;K9:iTRAQ 4plex (K N-term):1000.00;K16:iTRAQ 4plex (K N-term):1000.00
67	207	Q5F939	K.K(+144.10)(+144.10)VQLM(+15.99)GSGTILQEVIAGAELLK(+144.10).A	Y	Y	76.15	23.76	2745.6040	0.2	687.4084	109.27	33	F33:35804	SC-GWM-C6.raw	9	1.137E6	1.04E6	1.094E6	1.022E6	1.00	0.91	0.96	0.90	1.137E6	1.04E6	1.094E6	1.022E6	1.00	0.91	0.96	0.90	0	0.10	0.10	0.11	725	746	iTRAQ 4plex (K N-term); Oxidation (M)	K1:iTRAQ 4plex (K N-term):1000.00;K1:iTRAQ 4plex (K N-term):1000.00;M5:Oxidation (M):1000.00;K22:iTRAQ 4plex (K N-term):1000.00
67	207	Q5F939	R.K(+144.10)(+144.10)VWC(+57.02)FC(+57.02)GDGEM(+15.99)DEPESQGAIALAAR.E	Y	Y	75.85	23.48	3100.4294	0.0	776.1146	68.52	33	F33:21610	SC-GWM-C6.raw	0	1.994E5	1.675E5	2.083E5	1.65E5	1.00	0.84	1.04	0.83	1.994E5	1.675E5	2.083E5	1.65E5	1.00	0.84	1.04	0.83	0	0.15	0.11	0.14	222	246	iTRAQ 4plex (K N-term); Carbamidomethylation; Oxidation (M)	K1:iTRAQ 4plex (K N-term):1000.00;K1:iTRAQ 4plex (K N-term):1000.00;C4:Carbamidomethylation:1000.00;C6:Carbamidomethylation:1000.00;M11:Oxidation (M):1000.00
67	207	Q5F939	R.D(+144.10)RFDIPVTDEQ(+.98)IESGDLPYLTFAPDTEEYK(+144.10).Y	Y	Y	75.34	23.82	3791.8184	6.7	1264.9552	97.17	30	F30:32096	SC-GWM-C3.raw	2	1.05E5	9.733E4	1.055E5	9.136E4	1.00	0.93	1.00	0.87	1.05E5	9.733E4	1.055E5	9.136E4	1.00	0.93	1.00	0.87	0	0.14	0.18	0.18	421	450	iTRAQ 4plex (K N-term); Deamidation (NQ)	D1:iTRAQ 4plex (K N-term):1000.00;Q11:Deamidation (NQ):1000.00;K30:iTRAQ 4plex (K N-term):1000.00
67	207	Q5F939	R.W(+144.10)NAAAIVLR.A	Y	Y	75.28	37.47	1156.6838	0.7	579.3496	68.77	35	F35:21806	SC-GWM-C8.raw	3	5.05E7	4.992E7	5.303E7	4.912E7	1.00	0.99	1.05	0.97	5.05E7	4.992E7	5.303E7	4.912E7	1.00	0.99	1.05	0.97	0	0.14	0.15	0.16	86	94	iTRAQ 4plex (K N-term)	W1:iTRAQ 4plex (K N-term):1000.00
67	207	Q5F939	I.P(+144.10)VTDEQIESGDLPYLTFAPDTEEYK(+144.10).Y	Y	Y	75.27	23.59	3144.5269	0.9	1049.1838	90.09	28	F28:30136	SC-GWM-C12.raw	2	1.398E5	1.305E5	1.354E5	1.229E5	1.00	0.93	0.97	0.88	1.398E5	1.305E5	1.354E5	1.229E5	1.00	0.93	0.97	0.88	0	0.47	0.43	0.34	426	450	iTRAQ 4plex (K N-term)	P1:iTRAQ 4plex (K N-term):1000.00;K25:iTRAQ 4plex (K N-term):1000.00
67	207	Q5F939	R.A(+144.10)QYLLENLLK(+144.10).Y	Y	Y	75.26	26.86	1491.8904	0.3	746.9527	86.48	33	F33:27840	SC-GWM-C6.raw	14	6.826E7	6.559E7	7.045E7	6.527E7	1.00	0.96	1.03	0.96	6.826E7	6.559E7	7.045E7	6.527E7	1.00	0.96	1.03	0.96	0	0.15	0.12	0.16	32	41	iTRAQ 4plex (K N-term)	A1:iTRAQ 4plex (K N-term):1000.00;K10:iTRAQ 4plex (K N-term):1000.00
67	207	Q5F939	R.L(+144.10)TEDQLNNFR.Q	Y	Y	74.83	24.46	1392.7119	-0.5	697.3629	55.82	31	F31:16963	SC-GWM-C4.raw	13	3.191E7	2.823E7	3.124E7	2.844E7	1.00	0.88	0.98	0.89	3.191E7	2.823E7	3.124E7	2.844E7	1.00	0.88	0.98	0.89	0	0.19	0.14	0.13	156	165	iTRAQ 4plex (K N-term)	L1:iTRAQ 4plex (K N-term):1000.00
67	207	Q5F939	R.A(+144.10)YIPNDYHVLGTDGFGR.S	Y	Y	74.56	23.42	2038.0029	-3.8	680.3390	69.88	30	F30:22131	SC-GWM-C3.raw	15	1.461E7	1.423E7	1.39E7	1.419E7	1.00	0.97	0.95	0.97	1.461E7	1.423E7	1.39E7	1.419E7	1.00	0.97	0.95	0.97	0	0.19	0.17	0.23	815	831	iTRAQ 4plex (K N-term)	A1:iTRAQ 4plex (K N-term):1000.00
67	207	Q5F939	R.E(+144.10)GLDN(+.98)LIFVINC(+57.02)NLQR.L	Y	Y	74.49	23.40	2062.0640	-0.7	688.3615	109.55	32	F32:36500	SC-GWM-C5.raw	1	3.541E4	2.963E4	3.377E4	3.255E4	1.00	0.84	0.95	0.92	3.541E4	2.963E4	3.377E4	3.255E4	1.00	0.84	0.95	0.92	-	-	-	-	247	262	iTRAQ 4plex (K N-term); Deamidation (NQ); Carbamidomethylation	E1:iTRAQ 4plex (K N-term):1000.00;N5:Deamidation (NQ):108.85;C12:Carbamidomethylation:1000.00
67	207	Q5F939	R.F(+144.10)FEVDRYNVAVAALAALAEQGK(+144.10).V	Y	Y	74.08	23.38	2669.4419	-0.4	668.3675	111.06	35	F35:37330	SC-GWM-C8.raw	2	1.239E5	1.284E5	1.381E5	1.122E5	1.00	1.04	1.11	0.91	1.239E5	1.284E5	1.381E5	1.122E5	1.00	1.04	1.11	0.91	0	0.05	0.02	0.10	841	862	iTRAQ 4plex (K N-term)	F1:iTRAQ 4plex (K N-term):1000.00;K22:iTRAQ 4plex (K N-term):1000.00
67	207	Q5F939	R.E(+144.10)GLDNLIFVIN(+.98)C(+57.02)NLQR.L	Y	Y	73.32	23.23	2062.0640	0.6	1032.0399	97.03	25	F25:31656	SC-GWM-C1.raw	4	5.034E5	3.472E5	4.466E5	3.435E5	1.00	0.69	0.89	0.68	5.034E5	3.472E5	4.466E5	3.435E5	1.00	0.69	0.89	0.68	0	0.29	0.12	0.30	247	262	iTRAQ 4plex (K N-term); Deamidation (NQ); Carbamidomethylation	E1:iTRAQ 4plex (K N-term):1000.00;N11:Deamidation (NQ):39.76;C12:Carbamidomethylation:1000.00
67	207	Q5F939	L.P(+144.10)YLTFAPDTEEYK(+144.10).Y	Y	Y	73.10	23.42	1860.9388	-6.2	931.4709	68.42	29	F29:21692	SC-GWM-C2.raw	0	6.382E4	8.567E4	9.714E4	6.402E4	1.00	1.34	1.52	1.00	6.382E4	8.567E4	9.714E4	6.402E4	1.00	1.34	1.52	1.00	-	-	-	-	438	450	iTRAQ 4plex (K N-term)	P1:iTRAQ 4plex (K N-term):1000.00;K13:iTRAQ 4plex (K N-term):1000.00
67	207	Q5F939	L.M(+144.10)GSGTILQEVIAGAELLK(+144.10).A	Y	Y	72.92	23.40	2117.2009	-2.5	706.7391	116.97	32	F32:39041	SC-GWM-C5.raw	1	3.262E5	3.817E5	3.602E5	3.546E5	1.00	1.17	1.10	1.09	3.262E5	3.817E5	3.602E5	3.546E5	1.00	1.17	1.10	1.09	-	-	-	-	729	746	iTRAQ 4plex (K N-term)	M1:iTRAQ 4plex (K N-term):1000.00;K18:iTRAQ 4plex (K N-term):1000.00
67	207	Q5F939	R.I(+144.10)GDLAWAAGDM(+15.99)HAR.G	Y	Y	72.35	23.48	1642.8008	-1.7	822.4062	56.70	32	F32:17337	SC-GWM-C5.raw	14	5.579E6	5.243E6	5.669E6	4.977E6	1.00	0.94	1.02	0.89	5.579E6	5.243E6	5.669E6	4.977E6	1.00	0.94	1.02	0.89	0	0.24	0.25	0.28	608	621	iTRAQ 4plex (K N-term); Oxidation (M)	I1:iTRAQ 4plex (K N-term):1000.00;M11:Oxidation (M):1000.00
67	207	Q5F939	R.L(+144.10)HPLEAEK(+144.10)VPFVTSQLQGHDGPVIAATDYIR.S	Y	Y	72.03	22.90	3688.9819	0.8	923.2535	91.11	31	F31:29765	SC-GWM-C4.raw	1	2.149E5	1.799E5	1.935E5	1.449E5	1.00	0.84	0.90	0.67	2.149E5	1.799E5	1.935E5	1.449E5	1.00	0.84	0.90	0.67	0	0.03	0.07	0.07	777	807	iTRAQ 4plex (K N-term)	L1:iTRAQ 4plex (K N-term):1000.00;K8:iTRAQ 4plex (K N-term):1000.00
67	207	Q5F939	R.M(+144.10)(+15.99)PHGTTTPYLNTVSVENEK(+144.10).G	Y	Y	71.20	23.39	2421.2090	0.3	808.0772	46.75	32	F32:13879	SC-GWM-C5.raw	5	1.776E6	1.851E6	2.232E6	2.22E6	1.00	1.04	1.26	1.25	1.776E6	1.851E6	2.232E6	2.22E6	1.00	1.04	1.26	1.25	0	0.20	0.26	0.37	50	68	iTRAQ 4plex (K N-term); Oxidation (M)	M1:iTRAQ 4plex (K N-term):1000.00;M1:Oxidation (M):1000.00;K19:iTRAQ 4plex (K N-term):1000.00
67	207	Q5F939	R.D(+144.10)ALGGYLPQR.K	Y	Y	70.90	23.50	1232.6635	0.1	411.8951	54.38	32	F32:16529	SC-GWM-C5.raw	5	2.237E7	2.022E7	2.196E7	2.086E7	1.00	0.90	0.98	0.93	2.237E7	2.022E7	2.196E7	2.086E7	1.00	0.90	0.98	0.93	0	0.11	0.11	0.14	457	466	iTRAQ 4plex (K N-term)	D1:iTRAQ 4plex (K N-term):1000.00
67	207	Q5F939	N.H(+144.10)ADGK(+144.10)PTVILAK(+144.10).T	Y	Y	70.90	23.10	1681.0251	1.8	561.3500	32.47	34	F34:8786	SC-GWM-C7.raw	3	7.518E5	7.567E5	8.007E5	7.433E5	1.00	1.01	1.06	0.99	7.518E5	7.567E5	8.007E5	7.433E5	1.00	1.01	1.06	0.99	0	0.13	0.11	0.08	377	388	iTRAQ 4plex (K N-term)	H1:iTRAQ 4plex (K N-term):1000.00;K5:iTRAQ 4plex (K N-term):1000.00;K12:iTRAQ 4plex (K N-term):1000.00
67	207	Q5F939	R.T(+144.10)FGMEGMFR.Q	Y	Y	70.81	35.37	1218.5647	1.0	610.2902	69.72	30	F30:22076	SC-GWM-C3.raw	4	3.16E7	3.04E7	3.07E7	3.05E7	1.00	0.96	0.97	0.97	3.16E7	3.04E7	3.07E7	3.05E7	1.00	0.96	0.97	0.97	0	0.45	0.13	0.41	526	534	iTRAQ 4plex (K N-term)	T1:iTRAQ 4plex (K N-term):1000.00
67	207	Q5F939	Q.S(+144.10)AATMYEVGFNHFWK(+144.10).A	Y	Y	70.76	23.18	2075.0178	-0.1	692.6798	80.16	31	F31:25814	SC-GWM-C4.raw	2	2.63E5	1.792E5	1.752E5	1.635E5	1.00	0.68	0.67	0.62	2.63E5	1.792E5	1.752E5	1.635E5	1.00	0.68	0.67	0.62	0	0.36	0.35	0.39	111	125	iTRAQ 4plex (K N-term)	S1:iTRAQ 4plex (K N-term):1000.00;K15:iTRAQ 4plex (K N-term):1000.00
67	207	Q5F939	K.G(+144.10)EGEEGDLVFFQGH.V	Y	Y	70.63	23.01	1663.7600	-0.8	832.8866	70.90	34	F34:22641	SC-GWM-C7.raw	1	3.457E5	4.127E5	3.381E5	3.175E5	1.00	1.19	0.98	0.92	3.457E5	4.127E5	3.381E5	3.175E5	1.00	1.19	0.98	0.92	0	0.09	0.03	0.06	128	141	iTRAQ 4plex (K N-term)	G1:iTRAQ 4plex (K N-term):1000.00
67	207	Q5F939	F.V(+144.10)TSQLQGHDGPVIAATDYIR.S	Y	Y	69.68	22.99	2284.1934	-1.6	762.4038	65.46	25	F25:20321	SC-GWM-C1.raw	6	1.624E6	1.704E6	1.617E6	1.724E6	1.00	1.05	1.00	1.06	1.624E6	1.704E6	1.617E6	1.724E6	1.00	1.05	1.00	1.06	0	0.14	0.12	0.16	788	807	iTRAQ 4plex (K N-term)	V1:iTRAQ 4plex (K N-term):1000.00
67	207	Q5F939	P.V(+144.10)TDEQIESGDLPYLTFAPDTEEYK(+144.10).Y	Y	Y	69.05	23.00	3047.4741	-0.4	1016.8315	90.59	28	F28:30325	SC-GWM-C12.raw	1	3.049E4	4.185E4	3.751E4	2.85E4	1.00	1.37	1.23	0.93	3.049E4	4.185E4	3.751E4	2.85E4	1.00	1.37	1.23	0.93	-	-	-	-	427	450	iTRAQ 4plex (K N-term)	V1:iTRAQ 4plex (K N-term):1000.00;K24:iTRAQ 4plex (K N-term):1000.00
67	207	Q5F939	N.V(+144.10)AVAALAALAEQGK(+144.10).V	Y	Y	68.91	22.89	1598.9598	-1.3	800.4861	80.70	34	F34:26213	SC-GWM-C7.raw	2	3.158E5	3.417E5	3.346E5	3.199E5	1.00	1.08	1.06	1.01	3.158E5	3.417E5	3.346E5	3.199E5	1.00	1.08	1.06	1.01	0	0.07	0.05	0.02	849	862	iTRAQ 4plex (K N-term)	V1:iTRAQ 4plex (K N-term):1000.00;K14:iTRAQ 4plex (K N-term):1000.00
67	207	Q5F939	R.M(+144.10)YAN(+.98)NEDVFYYITLMNENYTHPDM(+15.99)PEGAEQDILK(+144.10).G	Y	Y	68.39	22.80	4372.9731	1.3	1094.2520	107.01	35	F35:35830	SC-GWM-C8.raw	0	2.149E4	2.077E4	2.06E4	2.103E4	1.00	0.97	0.96	0.98	2.149E4	2.077E4	2.06E4	2.103E4	1.00	0.97	0.96	0.98	-	-	-	-	678	711	iTRAQ 4plex (K N-term); Deamidation (NQ); Oxidation (M)	M1:iTRAQ 4plex (K N-term):1000.00;N4:Deamidation (NQ):11.06;M24:Oxidation (M):5.10;K34:iTRAQ 4plex (K N-term):1000.00
67	207	Q5F939	R.Q(+144.10)RM(+15.99)EEC(+57.02)LDGDYQTYK(+144.10).S	Y	Y	68.14	22.78	2239.0129	0.7	747.3455	41.50	32	F32:11968	SC-GWM-C5.raw	2	2.222E5	1.419E5	2.282E5	1.368E5	1.00	0.64	1.03	0.62	2.222E5	1.419E5	2.282E5	1.368E5	1.00	0.64	1.03	0.62	0	0.26	0.05	0.20	311	325	iTRAQ 4plex (K N-term); Oxidation (M); Carbamidomethylation	Q1:iTRAQ 4plex (K N-term):1000.00;M3:Oxidation (M):1000.00;C6:Carbamidomethylation:1000.00;K15:iTRAQ 4plex (K N-term):1000.00
67	207	Q5F939	R.M(+144.10)YANNEDVFYYITLMN(+.98)ENYTHPDMPEGAEQDILK(+144.10).G	Y	Y	67.61	22.66	4356.9785	2.6	1090.2548	104.95	34	F34:35089	SC-GWM-C7.raw	2	8.65E4	9.585E4	9.231E4	1.045E5	1.00	1.11	1.07	1.21	8.65E4	9.585E4	9.231E4	1.045E5	1.00	1.11	1.07	1.21	0	0.02	0.22	0.20	678	711	iTRAQ 4plex (K N-term); Deamidation (NQ)	M1:iTRAQ 4plex (K N-term):1000.00;N16:Deamidation (NQ):0.00;K34:iTRAQ 4plex (K N-term):1000.00
67	207	Q5F939	K.V(+144.10)PFVTSQLQGHD.G	Y	Y	67.36	22.90	1470.7589	-3.3	736.3843	61.73	33	F33:19045	SC-GWM-C6.raw	1	7.217E5	7.128E5	7.435E5	7.222E5	1.00	0.99	1.03	1.00	7.217E5	7.128E5	7.435E5	7.222E5	1.00	0.99	1.03	1.00	0	0.06	0.13	0.12	785	796	iTRAQ 4plex (K N-term)	V1:iTRAQ 4plex (K N-term):1000.00
67	207	Q5F939	K.E(+144.10)TVQQAIEK(+144.10).Y	Y	Y	67.34	22.67	1332.7493	-1.1	667.3812	36.62	35	F35:10139	SC-GWM-C8.raw	4	1.622E7	1.494E7	1.632E7	1.501E7	1.00	0.92	1.01	0.93	1.622E7	1.494E7	1.632E7	1.501E7	1.00	0.92	1.01	0.93	0	0.20	0.15	0.17	866	874	iTRAQ 4plex (K N-term)	E1:iTRAQ 4plex (K N-term):1000.00;K9:iTRAQ 4plex (K N-term):1000.00
67	207	Q5F939	M.G(+144.10)SGTILQEVIAGAELLK(+144.10).A	Y	Y	66.87	22.67	1986.1604	-0.9	663.0601	115.26	29	F29:38824	SC-GWM-C2.raw	2	1.127E5	1.218E5	1.141E5	1.019E5	1.00	1.08	1.01	0.90	1.127E5	1.218E5	1.141E5	1.019E5	1.00	1.08	1.01	0.90	0	0.15	0.14	0.19	730	746	iTRAQ 4plex (K N-term)	G1:iTRAQ 4plex (K N-term):1000.00;K17:iTRAQ 4plex (K N-term):1000.00
67	207	Q5F939	N.C(+57.02)(+144.10)VSYDPTFQYEVAVIVQDGLR.R	Y	Y	65.94	22.69	2602.2859	2.8	868.4384	112.69	28	F28:38466	SC-GWM-C12.raw	9	6.36E5	7.064E5	6.732E5	7.149E5	1.00	1.11	1.06	1.12	6.36E5	7.064E5	6.732E5	7.149E5	1.00	1.11	1.06	1.12	0	0.19	0.21	0.24	656	676	Carbamidomethylation; iTRAQ 4plex (K N-term)	C1:Carbamidomethylation:1000.00;C1:iTRAQ 4plex (K N-term):1000.00
67	207	Q5F939	K.A(+144.10)DFGVEADIWSC(+57.02)PSFN(+.98)LLHR.D	Y	Y	65.88	22.46	2478.1760	6.7	1240.1036	98.10	31	F31:32286	SC-GWM-C4.raw	2	3.222E5	2.779E5	3.166E5	2.91E5	1.00	0.86	0.98	0.90	3.222E5	2.779E5	3.166E5	2.91E5	1.00	0.86	0.98	0.90	0	0.13	0.17	0.22	747	766	iTRAQ 4plex (K N-term); Carbamidomethylation; Deamidation (NQ)	A1:iTRAQ 4plex (K N-term):1000.00;C12:Carbamidomethylation:1000.00;N16:Deamidation (NQ):1000.00
67	207	Q5F939	R.L(+144.10)TEDQLN(+.98)NFR.Q	Y	Y	65.77	22.69	1393.6959	0.6	697.8557	58.42	32	F32:17953	SC-GWM-C5.raw	8	5.408E6	4.897E6	5.02E6	4.601E6	1.00	0.91	0.93	0.85	5.408E6	4.897E6	5.02E6	4.601E6	1.00	0.91	0.93	0.85	0	0.21	0.17	0.20	156	165	iTRAQ 4plex (K N-term); Deamidation (NQ)	L1:iTRAQ 4plex (K N-term):1000.00;N7:Deamidation (NQ):24.44
67	207	Q5F939	R.R(+144.10)DALGGYLPQR.K	Y	Y	65.66	22.89	1388.7646	-5.2	695.3860	46.02	30	F30:13462	SC-GWM-C3.raw	5	5.515E6	5.012E6	5.093E6	4.53E6	1.00	0.91	0.92	0.82	5.515E6	5.012E6	5.093E6	4.53E6	1.00	0.91	0.92	0.82	0	0.27	0.18	0.14	456	466	iTRAQ 4plex (K N-term)	R1:iTRAQ 4plex (K N-term):1000.00
67	207	Q5F939	R.M(+144.10)YANNEDVFYYITLM(+15.99)NENYTHPDMPEGAEQDILK(+144.10).G	Y	Y	64.68	22.44	4371.9893	0.6	1094.0052	106.16	26	F26:35795	SC-GWM-C10.raw	3	1.293E5	1.274E5	1.334E5	1.333E5	1.00	0.99	1.03	1.03	1.293E5	1.274E5	1.334E5	1.333E5	1.00	0.99	1.03	1.03	0	0.13	0.14	0.12	678	711	iTRAQ 4plex (K N-term); Oxidation (M)	M1:iTRAQ 4plex (K N-term):1000.00;M15:Oxidation (M):0.00;K34:iTRAQ 4plex (K N-term):1000.00
67	207	Q5F939	K.V(+144.10)WC(+57.02)FC(+57.02)GDGEMDEPESQ(+.98)GAIALAAR.E	Y	Y	64.42	22.23	2813.2217	6.5	938.7539	85.70	33	F33:27585	SC-GWM-C6.raw	1	1.691E5	1.509E5	1.715E5	1.488E5	1.00	0.89	1.01	0.88	1.691E5	1.509E5	1.715E5	1.488E5	1.00	0.89	1.01	0.88	0	0.04	0.06	0.13	223	246	iTRAQ 4plex (K N-term); Carbamidomethylation; Deamidation (NQ)	V1:iTRAQ 4plex (K N-term):1000.00;C3:Carbamidomethylation:1000.00;C5:Carbamidomethylation:1000.00;Q16:Deamidation (NQ):1000.00
67	207	Q5F939	S.G(+144.10)TILQEVIAGAELLK(+144.10).A	Y	Y	64.10	22.49	1842.1069	0.6	615.0433	116.79	30	F30:38894	SC-GWM-C3.raw	1	9.224E4	9.388E4	9.681E4	8.189E4	1.00	1.02	1.05	0.89	9.224E4	9.388E4	9.681E4	8.189E4	1.00	1.02	1.05	0.89	-	-	-	-	732	746	iTRAQ 4plex (K N-term)	G1:iTRAQ 4plex (K N-term):1000.00;K15:iTRAQ 4plex (K N-term):1000.00
67	207	Q5F939	R.G(+144.10)FLLGGTAGR.T	Y	Y	63.98	22.62	1091.6208	1.8	546.8187	51.67	34	F34:15662	SC-GWM-C7.raw	5	4.82E7	4.407E7	4.823E7	4.427E7	1.00	0.91	1.00	0.92	4.82E7	4.407E7	4.823E7	4.427E7	1.00	0.91	1.00	0.92	0	0.17	0.12	0.16	622	631	iTRAQ 4plex (K N-term)	G1:iTRAQ 4plex (K N-term):1000.00
67	207	Q5F939	N.F(+144.10)AGAGWNVVK(+144.10).V	Y	Y	63.40	21.90	1335.7543	0.3	668.8846	60.24	31	F31:18534	SC-GWM-C4.raw	1	3.701E5	3.901E5	3.729E5	3.387E5	1.00	1.05	1.01	0.92	3.701E5	3.901E5	3.729E5	3.387E5	1.00	1.05	1.01	0.92	-	-	-	-	281	290	iTRAQ 4plex (K N-term)	F1:iTRAQ 4plex (K N-term):1000.00;K10:iTRAQ 4plex (K N-term):1000.00
67	207	Q5F939	R.E(+144.10)HFFN(+.98)TPELK(+144.10).A	Y	Y	62.63	22.38	1549.8020	-5.5	775.9041	55.79	25	F25:16784	SC-GWM-C1.raw	5	1.484E6	1.27E6	1.443E6	1.195E6	1.00	0.86	0.97	0.81	1.484E6	1.27E6	1.443E6	1.195E6	1.00	0.86	0.97	0.81	0	0.11	0.08	0.14	334	343	iTRAQ 4plex (K N-term); Deamidation (NQ)	E1:iTRAQ 4plex (K N-term):1000.00;N5:Deamidation (NQ):1000.00;K10:iTRAQ 4plex (K N-term):1000.00
67	207	Q5F939	R.Q(+144.10)EVDGHGLPSYPHPH.L	Y	Y	62.58	22.34	1812.8665	0.8	454.2243	41.00	29	F29:11927	SC-GWM-C2.raw	4	4.276E6	3.881E6	4.137E6	3.823E6	1.00	0.91	0.97	0.89	4.276E6	3.881E6	4.137E6	3.823E6	1.00	0.91	0.97	0.89	0	0.39	0.20	0.35	166	180	iTRAQ 4plex (K N-term)	Q1:iTRAQ 4plex (K N-term):1000.00
67	207	Q5F939	R.L(+144.10)TEDQLNN(+.98)FR.Q	Y	Y	62.25	22.56	1393.6959	-0.1	697.8552	56.88	25	F25:17184	SC-GWM-C1.raw	2	8.607E5	8.945E5	8.982E5	8.164E5	1.00	1.04	1.04	0.95	8.607E5	8.945E5	8.982E5	8.164E5	1.00	1.04	1.04	0.95	0	0.09	0.13	0.21	156	165	iTRAQ 4plex (K N-term); Deamidation (NQ)	L1:iTRAQ 4plex (K N-term):1000.00;N8:Deamidation (NQ):12.79
67	207	Q5F939	K.I(+144.10)IQELEGNFAGAGWN(+.98)VVK(+144.10).V	Y	Y	61.00	21.95	2233.1985	2.2	745.4084	103.74	27	F27:34638	SC-GWM-C11.raw	2	3.169E5	3.179E5	3.251E5	2.913E5	1.00	1.00	1.03	0.92	3.169E5	3.179E5	3.251E5	2.913E5	1.00	1.00	1.03	0.92	0	0.06	0.11	0.11	273	290	iTRAQ 4plex (K N-term); Deamidation (NQ)	I1:iTRAQ 4plex (K N-term):1000.00;N15:Deamidation (NQ):85.08;K18:iTRAQ 4plex (K N-term):1000.00
67	207	Q5F939	M.G(+144.10)LGPIMAIYQAR.F	Y	Y	60.49	22.04	1432.7982	2.0	478.6076	78.82	36	F36:25352	SC-GWM-C9.raw	2	4.493E5	4.994E5	4.599E5	3.91E5	1.00	1.11	1.02	0.87	4.493E5	4.994E5	4.599E5	3.91E5	1.00	1.11	1.02	0.87	0	0.04	0.04	0.04	194	205	iTRAQ 4plex (K N-term)	G1:iTRAQ 4plex (K N-term):1000.00
67	207	Q5F939	K.A(+144.10)DSAPSWK(+144.10).R	Y	Y	59.94	23.33	1148.6069	1.0	575.3113	34.90	25	F25:9611	SC-GWM-C1.raw	2	5.489E6	5.269E6	5.546E6	5.194E6	1.00	0.96	1.01	0.95	5.489E6	5.269E6	5.546E6	5.194E6	1.00	0.96	1.01	0.95	0	0.12	0.13	0.06	879	886	iTRAQ 4plex (K N-term)	A1:iTRAQ 4plex (K N-term):1000.00;K8:iTRAQ 4plex (K N-term):1000.00
67	207	Q5F939	C.F(+144.10)C(+57.02)GDGEMDEPESQGAIALAAR.E	Y	Y	59.54	22.31	2367.0593	-0.2	790.0269	66.67	26	F26:21206	SC-GWM-C10.raw	1	2.099E5	1.68E5	2.118E5	1.825E5	1.00	0.80	1.01	0.87	2.099E5	1.68E5	2.118E5	1.825E5	1.00	0.80	1.01	0.87	-	-	-	-	226	246	iTRAQ 4plex (K N-term); Carbamidomethylation	F1:iTRAQ 4plex (K N-term):1000.00;C2:Carbamidomethylation:1000.00
67	207	Q5F939	R.Q(+144.10)YGIWNPK(+144.10).G	Y	Y	59.48	22.34	1292.7120	-0.6	647.3629	52.83	32	F32:15990	SC-GWM-C5.raw	8	3.715E7	3.33E7	3.434E7	3.284E7	1.00	0.90	0.92	0.88	3.715E7	3.33E7	3.434E7	3.284E7	1.00	0.90	0.92	0.88	0	0.12	0.10	0.17	535	542	iTRAQ 4plex (K N-term)	Q1:iTRAQ 4plex (K N-term):1000.00;K8:iTRAQ 4plex (K N-term):1000.00
67	207	Q5F939	P.E(+144.10)LSAFDAQLK(+144.10).S	Y	Y	59.39	22.14	1408.7805	0.2	705.3977	61.00	30	F30:18899	SC-GWM-C3.raw	1	1.402E5	1.455E5	1.553E5	1.207E5	1.00	1.04	1.11	0.86	1.402E5	1.455E5	1.553E5	1.207E5	1.00	1.04	1.11	0.86	-	-	-	-	477	486	iTRAQ 4plex (K N-term)	E1:iTRAQ 4plex (K N-term):1000.00;K10:iTRAQ 4plex (K N-term):1000.00
67	207	Q5F939	P.H(+144.10)GTTTPYLNTVSVENEK(+144.10).G	Y	Y	58.66	22.01	2177.1208	-0.2	726.7141	46.24	28	F28:13953	SC-GWM-C12.raw	3	5.761E5	6.103E5	6.127E5	5.687E5	1.00	1.06	1.06	0.99	5.761E5	6.103E5	6.127E5	5.687E5	1.00	1.06	1.06	0.99	0	0.10	0.11	0.05	52	68	iTRAQ 4plex (K N-term)	H1:iTRAQ 4plex (K N-term):1000.00;K17:iTRAQ 4plex (K N-term):1000.00
67	207	Q5F939	R.M(+144.10)(+15.99)PHGTTTPYLN(+.98)TVSVENEK(+144.10).G	Y	Y	57.94	22.12	2422.1929	-2.3	606.5541	48.97	29	F29:14751	SC-GWM-C2.raw	1	4.913E5	5.267E5	6.338E5	6.381E5	1.00	1.07	1.29	1.30	4.913E5	5.267E5	6.338E5	6.381E5	1.00	1.07	1.29	1.30	0	0.09	0.23	0.27	50	68	iTRAQ 4plex (K N-term); Oxidation (M); Deamidation (NQ)	M1:iTRAQ 4plex (K N-term):1000.00;M1:Oxidation (M):1000.00;N11:Deamidation (NQ):28.22;K19:iTRAQ 4plex (K N-term):1000.00
67	207	Q5F939	R.L(+144.10)TEDQLN(+.98)N(+.98)FR.Q	Y	Y	57.88	21.73	1394.6799	1.3	698.3481	55.97	34	F34:17241	SC-GWM-C7.raw	1	1.488E5	1.414E5	1.347E5	1.27E5	1.00	0.95	0.91	0.85	1.488E5	1.414E5	1.347E5	1.27E5	1.00	0.95	0.91	0.85	-	-	-	-	156	165	iTRAQ 4plex (K N-term); Deamidation (NQ)	L1:iTRAQ 4plex (K N-term):1000.00;N7:Deamidation (NQ):45.01;N8:Deamidation (NQ):55.63
67	207	Q5F939	R.T(+144.10)TLNGEGLQHEDGHSHIQADLIPN.C	Y	Y	57.79	21.72	2739.3335	-0.6	685.8402	55.83	25	F25:16798	SC-GWM-C1.raw	3	6.261E5	6.382E5	6.084E5	6.106E5	1.00	1.02	0.97	0.98	6.261E5	6.382E5	6.084E5	6.106E5	1.00	1.02	0.97	0.98	0	0.15	0.20	0.16	632	655	iTRAQ 4plex (K N-term)	T1:iTRAQ 4plex (K N-term):1000.00
67	207	Q5F939	K.V(+144.10)SK(+144.10)ETVQQAIEK(+144.10).Y	Y	Y	57.54	21.44	1791.0468	0.9	598.0234	46.18	34	F34:13636	SC-GWM-C7.raw	1	1.433E5	1.839E5	1.995E5	1.451E5	1.00	1.28	1.39	1.01	1.433E5	1.839E5	1.995E5	1.451E5	1.00	1.28	1.39	1.01	-	-	-	-	863	874	iTRAQ 4plex (K N-term)	V1:iTRAQ 4plex (K N-term):1000.00;K3:iTRAQ 4plex (K N-term):1000.00;K12:iTRAQ 4plex (K N-term):1000.00
67	207	Q5F939	K.V(+144.10)PFVTSQ(+.98)LQGHDGPVIAATDYIR.S	Y	Y	57.17	21.76	2628.3669	5.0	658.1023	81.61	33	F33:26072	SC-GWM-C6.raw	0	1.364E5	9.645E4	1.023E5	9.094E4	1.00	0.71	0.75	0.67	1.364E5	9.645E4	1.023E5	9.094E4	1.00	0.71	0.75	0.67	-	-	-	-	785	807	iTRAQ 4plex (K N-term); Deamidation (NQ)	V1:iTRAQ 4plex (K N-term):1000.00;Q7:Deamidation (NQ):9.16
67	207	Q5F939	R.E(+144.10)FSTTMAFVR.I	Y	Y	56.73	22.36	1331.6665	-0.5	444.8959	65.16	27	F27:20619	SC-GWM-C11.raw	7	2.501E7	2.312E7	2.482E7	2.29E7	1.00	0.92	0.99	0.92	2.501E7	2.312E7	2.482E7	2.29E7	1.00	0.92	0.99	0.92	0	0.11	0.06	0.12	492	501	iTRAQ 4plex (K N-term)	E1:iTRAQ 4plex (K N-term):1000.00
67	207	Q5F939	K.G(+144.10)QQYTPQDK(+144.10)DQL.M	Y	Y	56.11	21.61	1707.8672	-3.2	854.9382	38.10	34	F34:10772	SC-GWM-C7.raw	1	3.385E4	3.733E4	3.089E4	3.143E4	1.00	1.10	0.91	0.93	3.385E4	3.733E4	3.089E4	3.143E4	1.00	1.10	0.91	0.93	-	-	-	-	543	554	iTRAQ 4plex (K N-term)	G1:iTRAQ 4plex (K N-term):1000.00;K9:iTRAQ 4plex (K N-term):1000.00
67	207	Q5F939	R.T(+144.10)FGM(+15.99)EGMFR.Q	Y	Y	56.01	23.76	1234.5597	-0.9	618.2866	53.67	29	F29:16402	SC-GWM-C2.raw	7	1.428E7	1.248E7	1.407E7	1.135E7	1.00	0.87	0.99	0.79	1.428E7	1.248E7	1.407E7	1.135E7	1.00	0.87	0.99	0.79	0	0.30	0.30	0.36	526	534	iTRAQ 4plex (K N-term); Oxidation (M)	T1:iTRAQ 4plex (K N-term):1000.00;M4:Oxidation (M):28.36
67	207	Q5F939	R.M(+144.10)YANNEDVFYYITLMN(+.98)ENYTHPDM(+15.99)PEGAEQDILK(+144.10).G	Y	Y	55.78	21.60	4372.9731	2.3	1094.2531	105.56	36	F36:34985	SC-GWM-C9.raw	2	7.641E4	5.792E4	6.994E4	6.933E4	1.00	0.76	0.92	0.91	7.641E4	5.792E4	6.994E4	6.933E4	1.00	0.76	0.92	0.91	0	0.09	0.21	0.06	678	711	iTRAQ 4plex (K N-term); Deamidation (NQ); Oxidation (M)	M1:iTRAQ 4plex (K N-term):1000.00;N16:Deamidation (NQ):11.10;M24:Oxidation (M):13.05;K34:iTRAQ 4plex (K N-term):1000.00
67	207	Q5F939	R.E(+144.10)FSTTM(+15.99)AFVR.I	Y	Y	55.01	22.06	1347.6615	0.0	674.8380	50.74	33	F33:15160	SC-GWM-C6.raw	5	4.029E6	3.717E6	4.164E6	3.338E6	1.00	0.92	1.03	0.83	4.029E6	3.717E6	4.164E6	3.338E6	1.00	0.92	1.03	0.83	0	0.12	0.10	0.16	492	501	iTRAQ 4plex (K N-term); Oxidation (M)	E1:iTRAQ 4plex (K N-term):1000.00;M6:Oxidation (M):1000.00
67	207	Q5F939	N.D(+144.10)YHVLGTDGFGR.S	Y	Y	54.47	21.68	1479.7228	1.3	494.2488	53.29	30	F30:16058	SC-GWM-C3.raw	1	2.049E5	1.931E5	2.014E5	2.015E5	1.00	0.94	0.98	0.98	2.049E5	1.931E5	2.014E5	2.015E5	1.00	0.94	0.98	0.98	0	0.10	0.08	0.19	820	831	iTRAQ 4plex (K N-term)	D1:iTRAQ 4plex (K N-term):1000.00
67	207	Q5F939	K.D(+144.10)LELGGHIASF.Q	Y	Y	54.42	21.58	1301.6737	0.4	651.8444	71.57	31	F31:22711	SC-GWM-C4.raw	1	5.219E5	6.925E5	7.354E5	6.408E5	1.00	1.33	1.41	1.23	5.219E5	6.925E5	7.354E5	6.408E5	1.00	1.33	1.41	1.23	0	0.05	0.02	0.02	99	109	iTRAQ 4plex (K N-term)	D1:iTRAQ 4plex (K N-term):1000.00
67	207	Q5F939	R.A(+144.10)QYLLEN(+.98)LLK(+144.10).Y	Y	Y	53.92	21.69	1492.8744	1.0	498.6326	80.33	35	F35:25983	SC-GWM-C8.raw	2	7.427E5	7.177E5	7.573E5	6.611E5	1.00	0.97	1.02	0.89	7.427E5	7.177E5	7.573E5	6.611E5	1.00	0.97	1.02	0.89	0	0.06	0.08	0.11	32	41	iTRAQ 4plex (K N-term); Deamidation (NQ)	A1:iTRAQ 4plex (K N-term):1000.00;N7:Deamidation (NQ):119.54;K10:iTRAQ 4plex (K N-term):1000.00
67	207	Q5F939	R.W(+144.10)N(+.98)AAAIVLR.A	Y	Y	53.79	21.77	1157.6678	0.8	579.8417	74.05	32	F32:23777	SC-GWM-C5.raw	2	3.674E6	3.71E6	3.913E6	3.195E6	1.00	1.01	1.06	0.87	3.674E6	3.71E6	3.913E6	3.195E6	1.00	1.01	1.06	0.87	0	0.10	0.09	0.12	86	94	iTRAQ 4plex (K N-term); Deamidation (NQ)	W1:iTRAQ 4plex (K N-term):1000.00;N2:Deamidation (NQ):1000.00
67	207	Q5F939	K.D(+144.10)QLMFYK(+144.10).E	Y	Y	53.67	21.22	1231.6515	0.9	616.8336	59.12	32	F32:18206	SC-GWM-C5.raw	2	4.847E5	5.692E5	5.109E5	5.225E5	1.00	1.17	1.05	1.08	4.847E5	5.692E5	5.109E5	5.225E5	1.00	1.17	1.05	1.08	0	0.08	0.07	0.06	552	558	iTRAQ 4plex (K N-term)	D1:iTRAQ 4plex (K N-term):1000.00;K7:iTRAQ 4plex (K N-term):1000.00
67	207	Q5F939	K.D(+144.10)LELGGHIASFQSAATMYEVGFN(+.98)HFWK(+144.10).A	Y	Y	53.64	21.16	3343.6216	1.2	836.9137	107.79	33	F33:35312	SC-GWM-C6.raw	1	9.097E4	9.394E4	9.477E4	9.674E4	1.00	1.03	1.04	1.06	9.097E4	9.394E4	9.477E4	9.674E4	1.00	1.03	1.04	1.06	-	-	-	-	99	125	iTRAQ 4plex (K N-term); Deamidation (NQ)	D1:iTRAQ 4plex (K N-term):1000.00;N23:Deamidation (NQ):0.00;K27:iTRAQ 4plex (K N-term):1000.00
67	207	Q5F939	V.P(+144.10)ELSAFDAQLK(+144.10).S	Y	Y	52.22	21.87	1505.8333	1.8	502.9526	63.56	31	F31:19699	SC-GWM-C4.raw	2	4.281E5	4.903E5	5.722E5	4.477E5	1.00	1.15	1.34	1.05	4.281E5	4.903E5	5.722E5	4.477E5	1.00	1.15	1.34	1.05	0	0.03	0.18	0.08	476	486	iTRAQ 4plex (K N-term)	P1:iTRAQ 4plex (K N-term):1000.00;K11:iTRAQ 4plex (K N-term):1000.00
67	207	Q5F939	R.L(+144.10)HPLEAEK(+144.10).V	Y	Y	51.85	27.23	1223.7117	0.5	612.8634	30.90	25	F25:8233	SC-GWM-C1.raw	8	7.189E7	6.844E7	7.317E7	6.761E7	1.00	0.95	1.02	0.94	7.189E7	6.844E7	7.317E7	6.761E7	1.00	0.95	1.02	0.94	0	0.09	0.12	0.11	777	784	iTRAQ 4plex (K N-term)	L1:iTRAQ 4plex (K N-term):1000.00;K8:iTRAQ 4plex (K N-term):1000.00
67	207	Q5F939	R.K(+144.10)(+144.10)PTQEVLEVPELSAFDAQ(+.98)LK(+144.10).S	Y	Y	51.29	20.81	2674.4795	6.6	892.5063	85.73	35	F35:27981	SC-GWM-C8.raw	0	1.311E5	1.081E5	1.24E5	9.579E4	1.00	0.82	0.95	0.73	1.311E5	1.081E5	1.24E5	9.579E4	1.00	0.82	0.95	0.73	-	-	-	-	467	486	iTRAQ 4plex (K N-term); Deamidation (NQ)	K1:iTRAQ 4plex (K N-term):1000.00;K1:iTRAQ 4plex (K N-term):1000.00;Q18:Deamidation (NQ):25.47;K20:iTRAQ 4plex (K N-term):1000.00
67	207	Q5F939	R.M(+144.10)YANNEDVFYYITLM(+15.99)N(+.98)EN(+.98)YTHPDMPEGAEQDILK(+144.10).G	Y	Y	51.06	21.54	4373.9575	4.2	1094.5012	98.73	27	F27:32767	SC-GWM-C11.raw	0	2.653E4	1.815E4	2.112E4	1.756E4	1.00	0.68	0.80	0.66	2.653E4	1.815E4	2.112E4	1.756E4	1.00	0.68	0.80	0.66	-	-	-	-	678	711	iTRAQ 4plex (K N-term); Oxidation (M); Deamidation (NQ)	M1:iTRAQ 4plex (K N-term):1000.00;M15:Oxidation (M):6.45;N16:Deamidation (NQ):15.37;N18:Deamidation (NQ):17.54;K34:iTRAQ 4plex (K N-term):1000.00
67	207	Q5F939	Y.L(+144.10)NTVSVENEK(+144.10).G	Y	Y	50.99	21.26	1419.7812	0.5	710.8983	39.03	27	F27:11215	SC-GWM-C11.raw	2	1.164E6	1.437E6	1.334E6	1.351E6	1.00	1.23	1.15	1.16	1.164E6	1.437E6	1.334E6	1.351E6	1.00	1.23	1.15	1.16	0	0.13	0.16	0.14	59	68	iTRAQ 4plex (K N-term)	L1:iTRAQ 4plex (K N-term):1000.00;K10:iTRAQ 4plex (K N-term):1000.00
67	207	Q5F939	R.M(+144.10)(+15.99)YANNEDVFYYITLMN(+.98)ENYTHPDM(+15.99)PEGAEQDILK(+144.10).G	Y	Y	50.09	20.80	4388.9683	6.5	1098.2565	102.54	36	F36:33885	SC-GWM-C9.raw	0	1.941E4	2.055E4	1.905E4	1.748E4	1.00	1.06	0.98	0.90	1.941E4	2.055E4	1.905E4	1.748E4	1.00	1.06	0.98	0.90	-	-	-	-	678	711	iTRAQ 4plex (K N-term); Oxidation (M); Deamidation (NQ)	M1:iTRAQ 4plex (K N-term):1000.00;M1:Oxidation (M):65.04;N16:Deamidation (NQ):0.00;M24:Oxidation (M):2.84;K34:iTRAQ 4plex (K N-term):1000.00
67	207	Q5F939	R.L(+144.10)HPLEAEK(+144.10)VPFVTSQLQ(+.98)GHDGPVIAATDYIR.S	Y	Y	49.78	20.90	3689.9661	5.7	923.5040	92.24	31	F31:30172	SC-GWM-C4.raw	0	5.309E4	4.9E4	4.319E4	3.292E4	1.00	0.92	0.81	0.62	5.309E4	4.9E4	4.319E4	3.292E4	1.00	0.92	0.81	0.62	-	-	-	-	777	807	iTRAQ 4plex (K N-term); Deamidation (NQ)	L1:iTRAQ 4plex (K N-term):1000.00;K8:iTRAQ 4plex (K N-term):1000.00;Q17:Deamidation (NQ):14.04
67	207	Q5F939	T.F(+144.10)GMEGMFR.Q	Y	Y	49.46	21.27	1117.5171	-1.0	559.7653	69.17	32	F32:21977	SC-GWM-C5.raw	1	1.91E5	1.661E5	3.234E5	2.515E5	1.00	0.87	1.69	1.32	1.91E5	1.661E5	3.234E5	2.515E5	1.00	0.87	1.69	1.32	0	0.04	0.08	0.06	527	534	iTRAQ 4plex (K N-term)	F1:iTRAQ 4plex (K N-term):1000.00
67	207	Q5F939	Y.S(+144.10)MFGFQR.I	Y	Y	49.32	21.28	1015.5031	2.0	508.7599	54.37	31	F31:16426	SC-GWM-C4.raw	1	1.534E6	1.722E6	1.63E6	1.106E6	1.00	1.12	1.06	0.72	1.534E6	1.722E6	1.63E6	1.106E6	1.00	1.12	1.06	0.72	0	0.06	0.09	0.02	601	607	iTRAQ 4plex (K N-term)	S1:iTRAQ 4plex (K N-term):1000.00
67	207	Q5F939	P.F(+144.10)VTSQLQGHDGPVIAATDYIR.S	Y	Y	49.25	21.04	2431.2617	-5.0	811.4238	74.67	29	F29:24012	SC-GWM-C2.raw	1	9.155E4	1.211E5	1.09E5	1.194E5	1.00	1.32	1.19	1.30	9.155E4	1.211E5	1.09E5	1.194E5	1.00	1.32	1.19	1.30	-	-	-	-	787	807	iTRAQ 4plex (K N-term)	F1:iTRAQ 4plex (K N-term):1000.00
67	207	Q5F939	T.I(+144.10)LQEVIAGAELLK(+144.10).A	Y	Y	48.78	21.10	1684.0378	2.2	562.3544	109.81	31	F31:36418	SC-GWM-C4.raw	2	3.11E4	3.62E4	3.916E4	3.274E4	1.00	1.16	1.26	1.05	3.11E4	3.62E4	3.916E4	3.274E4	1.00	1.16	1.26	1.05	0	0.06	0.04	0.08	734	746	iTRAQ 4plex (K N-term)	I1:iTRAQ 4plex (K N-term):1000.00;K13:iTRAQ 4plex (K N-term):1000.00
67	207	Q5F939	R.T(+144.10)TLN(+.98)GEGLQHEDGHSHIQADLIPN.C	Y	Y	48.63	20.97	2740.3174	-2.3	686.0850	57.97	27	F27:18003	SC-GWM-C11.raw	7	1.897E6	2.04E6	1.97E6	1.882E6	1.00	1.08	1.04	0.99	1.897E6	2.04E6	1.97E6	1.882E6	1.00	1.08	1.04	0.99	0	0.13	0.07	0.12	632	655	iTRAQ 4plex (K N-term); Deamidation (NQ)	T1:iTRAQ 4plex (K N-term):1000.00;N4:Deamidation (NQ):76.17
67	207	Q5F939	R.R(+144.10)FFEVDR.Y	Y	Y	47.93	20.96	1111.5896	-0.1	371.5371	41.75	34	F34:12047	SC-GWM-C7.raw	4	3.628E6	7.259E6	3.73E6	2.75E6	1.00	2.00	1.03	0.76	3.628E6	7.259E6	3.73E6	2.75E6	1.00	2.00	1.03	0.76	0	0.66	0.15	0.23	840	846	iTRAQ 4plex (K N-term)	R1:iTRAQ 4plex (K N-term):1000.00
67	207	Q5F939	R.M(+144.10)PHGTTTPYLN.T	Y	Y	47.88	20.75	1374.6724	-1.0	688.3428	45.69	33	F33:13322	SC-GWM-C6.raw	1	1.971E5	2.164E5	1.943E5	1.956E5	1.00	1.10	0.99	0.99	1.971E5	2.164E5	1.943E5	1.956E5	1.00	1.10	0.99	0.99	0	0.02	0.03	0.08	50	60	iTRAQ 4plex (K N-term)	M1:iTRAQ 4plex (K N-term):1000.00
67	207	Q5F939	Y.L(+144.10)TFAPDTEEYK(+144.10).Y	Y	Y	47.26	20.63	1600.8228	-3.4	801.4159	60.15	28	F28:19022	SC-GWM-C12.raw	1	8.838E4	9.465E4	1.069E5	8.866E4	1.00	1.07	1.21	1.00	8.838E4	9.465E4	1.069E5	8.866E4	1.00	1.07	1.21	1.00	-	-	-	-	440	450	iTRAQ 4plex (K N-term)	L1:iTRAQ 4plex (K N-term):1000.00;K11:iTRAQ 4plex (K N-term):1000.00
67	207	Q5F939	K.G(+144.10)QQYTPQDK(+144.10)DQLMF.Y	Y	Y	47.19	20.47	1985.9761	0.4	993.9957	62.75	28	F28:19989	SC-GWM-C12.raw	1	3.569E4	5.487E4	4.041E4	4.188E4	1.00	1.54	1.13	1.17	3.569E4	5.487E4	4.041E4	4.188E4	1.00	1.54	1.13	1.17	-	-	-	-	543	556	iTRAQ 4plex (K N-term)	G1:iTRAQ 4plex (K N-term):1000.00;K9:iTRAQ 4plex (K N-term):1000.00
67	207	Q5F939	V.V(+144.10)PIVPDESR.T	Y	Y	47.01	20.96	1154.6417	1.2	578.3289	43.13	29	F29:12710	SC-GWM-C2.raw	0	1.6E5	1.71E5	1.975E5	1.557E5	1.00	1.07	1.23	0.97	1.6E5	1.71E5	1.975E5	1.557E5	1.00	1.07	1.23	0.97	-	-	-	-	517	525	iTRAQ 4plex (K N-term)	V1:iTRAQ 4plex (K N-term):1000.00
67	207	Q5F939	K.A(+144.10)LVADMTDEQ(+.98)LWALNR.G	Y	Y	46.66	20.26	1989.9951	-1.8	664.3378	88.30	28	F28:29472	SC-GWM-C12.raw	2	1.033E5	1.321E5	1.088E5	1.078E5	1.00	1.28	1.05	1.04	1.033E5	1.321E5	1.088E5	1.078E5	1.00	1.28	1.05	1.04	0	0.11	0.14	0.13	344	359	iTRAQ 4plex (K N-term); Deamidation (NQ)	A1:iTRAQ 4plex (K N-term):1000.00;Q10:Deamidation (NQ):27.82
67	207	Q5F939	C.L(+144.10)DGDYQTYK(+144.10).S	Y	Y	46.59	21.08	1389.7019	-1.3	695.8573	45.02	27	F27:13333	SC-GWM-C11.raw	1	4.705E5	4.887E5	6.151E5	5.346E5	1.00	1.04	1.31	1.14	4.705E5	4.887E5	6.151E5	5.346E5	1.00	1.04	1.31	1.14	-	-	-	-	317	325	iTRAQ 4plex (K N-term)	L1:iTRAQ 4plex (K N-term):1000.00;K9:iTRAQ 4plex (K N-term):1000.00
67	207	Q5F939	R.E(+144.10)GLDNLIFVINC(+57.02)N.L	Y	Y	46.55	20.59	1663.8362	0.6	832.9258	103.74	27	F27:34636	SC-GWM-C11.raw	2	1.179E5	9.327E4	9.899E4	8.059E4	1.00	0.79	0.84	0.68	1.179E5	9.327E4	9.899E4	8.059E4	1.00	0.79	0.84	0.68	0	0.16	0.15	0.06	247	259	iTRAQ 4plex (K N-term); Carbamidomethylation	E1:iTRAQ 4plex (K N-term):1000.00;C12:Carbamidomethylation:1000.00
67	207	Q5F939	M.G(+144.10)ASGEGQNVAHQAK(+144.10).K	Y	Y	46.54	20.94	1640.8474	2.2	547.9576	18.65	33	F33:4356	SC-GWM-C6.raw	1	868.144	1.981E3	1.62E3	1.85E3	1.00	2.28	1.87	2.13	868.144	1.981E3	1.62E3	1.85E3	1.00	2.28	1.87	2.13	-	-	-	-	396	409	iTRAQ 4plex (K N-term)	G1:iTRAQ 4plex (K N-term):1000.00;K14:iTRAQ 4plex (K N-term):1000.00
67	207	Q5F939	L.M(+144.10)NENYTHPDMPEGAEQDILK(+144.10).G	Y	Y	46.48	20.86	2619.2188	-0.1	655.8119	60.77	36	F36:18773	SC-GWM-C9.raw	1	1.643E5	1.667E5	1.611E5	1.615E5	1.00	1.01	0.98	0.98	1.643E5	1.667E5	1.611E5	1.615E5	1.00	1.01	0.98	0.98	-	-	-	-	692	711	iTRAQ 4plex (K N-term)	M1:iTRAQ 4plex (K N-term):1000.00;K20:iTRAQ 4plex (K N-term):1000.00
67	207	Q5F939	K.A(+144.10)K(+144.10)GEGEEGDLVFFQGH.V	Y	Y	46.37	20.81	2006.9941	-0.5	1004.5038	60.21	26	F26:18763	SC-GWM-C10.raw	4	2.122E6	2.146E6	2.109E6	1.958E6	1.00	1.01	0.99	0.92	2.122E6	2.146E6	2.109E6	1.958E6	1.00	1.01	0.99	0.92	0	0.13	0.11	0.14	126	141	iTRAQ 4plex (K N-term)	A1:iTRAQ 4plex (K N-term):1000.00;K2:iTRAQ 4plex (K N-term):1000.00
67	207	Q5F939	R.T(+144.10)FGMEGM(+15.99)FR.Q	Y	Y	46.08	20.74	1234.5597	-1.2	618.2864	52.62	34	F34:16003	SC-GWM-C7.raw	4	1.931E6	1.925E6	2.034E6	1.866E6	1.00	1.00	1.05	0.97	1.931E6	1.925E6	2.034E6	1.866E6	1.00	1.00	1.05	0.97	0	0.19	0.19	0.26	526	534	iTRAQ 4plex (K N-term); Oxidation (M)	T1:iTRAQ 4plex (K N-term):1000.00;M7:Oxidation (M):19.05
67	207	Q5F939	N.C(+57.02)(+144.10)VSYDPTFQ(+.98)YEVAVIVQDGLR.R	Y	Y	45.74	20.70	2603.2698	2.9	868.7664	115.36	27	F27:38884	SC-GWM-C11.raw	1	3.037E4	2.629E4	3.123E4	2.955E4	1.00	0.87	1.03	0.97	3.037E4	2.629E4	3.123E4	2.955E4	1.00	0.87	1.03	0.97	-	-	-	-	656	676	Carbamidomethylation; iTRAQ 4plex (K N-term); Deamidation (NQ)	C1:Carbamidomethylation:1000.00;C1:iTRAQ 4plex (K N-term):1000.00;Q9:Deamidation (NQ):62.50
67	207	Q5F939	G.K(+144.10)(+144.10)IIQELEGNFAGAGWNVVK(+144.10).V	Y	Y	45.60	20.77	2504.4116	2.7	627.1119	92.97	30	F30:30553	SC-GWM-C3.raw	1	1.353E5	1.231E5	1.354E5	1.312E5	1.00	0.91	1.00	0.97	1.353E5	1.231E5	1.354E5	1.312E5	1.00	0.91	1.00	0.97	0	0.09	0.06	0.02	272	290	iTRAQ 4plex (K N-term)	K1:iTRAQ 4plex (K N-term):1000.00;K1:iTRAQ 4plex (K N-term):1000.00;K19:iTRAQ 4plex (K N-term):1000.00
67	207	Q5F939	R.D(+144.10)AIETER.F	Y	Y	45.37	20.79	976.4947	0.5	489.2549	21.93	28	F28:5366	SC-GWM-C12.raw	1	1.316E5	1.102E5	1.223E5	1.096E5	1.00	0.84	0.93	0.83	1.316E5	1.102E5	1.223E5	1.096E5	1.00	0.84	0.93	0.83	0	0.08	0.04	0.09	767	773	iTRAQ 4plex (K N-term)	D1:iTRAQ 4plex (K N-term):1000.00
67	207	Q5F939	K.E(+144.10)SVDGQILQEGINE.P	Y	Y	45.32	20.62	1673.8230	1.5	837.9200	67.10	31	F31:21005	SC-GWM-C4.raw	1	5.436E4	6.717E4	6.824E4	7.123E4	1.00	1.24	1.26	1.31	5.436E4	6.717E4	6.824E4	7.123E4	1.00	1.24	1.26	1.31	-	-	-	-	559	572	iTRAQ 4plex (K N-term)	E1:iTRAQ 4plex (K N-term):1000.00
67	207	Q5F939	R.E(+144.10)FSTTMAF.V	Y	Y	45.14	20.79	1076.4971	1.2	539.2565	77.41	30	F30:24870	SC-GWM-C3.raw	2	1.049E6	1.152E6	1.108E6	1.075E6	1.00	1.10	1.06	1.02	1.049E6	1.152E6	1.108E6	1.075E6	1.00	1.10	1.06	1.02	0	0.03	0.10	0.11	492	499	iTRAQ 4plex (K N-term)	E1:iTRAQ 4plex (K N-term):1000.00
67	207	Q5F939	R.K(+144.10)(+144.10)PTQEVLEVPELSAFD.A	Y	Y	44.66	20.60	2089.1187	1.4	697.3812	84.77	35	F35:27617	SC-GWM-C8.raw	1	1.022E5	8.307E4	8.827E4	8.609E4	1.00	0.81	0.86	0.84	1.022E5	8.307E4	8.827E4	8.609E4	1.00	0.81	0.86	0.84	-	-	-	-	467	482	iTRAQ 4plex (K N-term)	K1:iTRAQ 4plex (K N-term):1000.00;K1:iTRAQ 4plex (K N-term):1000.00
67	207	Q5F939	E.K(+144.10)(+144.10)GIPGDQNIEHR.I	Y	Y	44.19	20.27	1650.9045	1.0	551.3093	25.96	28	F28:6727	SC-GWM-C12.raw	1	2.751E4	2.231E4	2.381E4	2.093E4	1.00	0.81	0.87	0.76	2.751E4	2.231E4	2.381E4	2.093E4	1.00	0.81	0.87	0.76	-	-	-	-	68	79	iTRAQ 4plex (K N-term)	K1:iTRAQ 4plex (K N-term):1000.00;K1:iTRAQ 4plex (K N-term):1000.00
67	207	Q5F939	K.V(+144.10)YNAYDR.A	Y	Y	43.59	21.09	1043.5157	0.7	522.7655	30.90	26	F26:8354	SC-GWM-C10.raw	1	1.57E6	1.518E6	1.732E6	1.526E6	1.00	0.97	1.10	0.97	1.57E6	1.518E6	1.732E6	1.526E6	1.00	0.97	1.10	0.97	0	0.11	0.21	0.02	367	373	iTRAQ 4plex (K N-term)	V1:iTRAQ 4plex (K N-term):1000.00
67	207	Q5F939	S.M(+144.10)GLGPIMAIYQAR.F	Y	Y	43.27	20.33	1563.8387	0.8	522.2873	88.11	26	F26:29061	SC-GWM-C10.raw	1	4.369E4	4.268E4	4.066E4	3.477E4	1.00	0.98	0.93	0.80	4.369E4	4.268E4	4.066E4	3.477E4	1.00	0.98	0.93	0.80	-	-	-	-	193	205	iTRAQ 4plex (K N-term)	M1:iTRAQ 4plex (K N-term):1000.00
67	207	Q5F939	K.S(+144.10)K(+144.10)DGAYVR.E	Y	Y	42.96	20.52	1182.6600	0.4	395.2274	18.72	26	F26:4372	SC-GWM-C10.raw	2	2.137E5	1.113E5	1.376E5	1.447E5	1.00	0.52	0.64	0.68	2.137E5	1.113E5	1.376E5	1.447E5	1.00	0.52	0.64	0.68	0	0.17	0.25	0.11	326	333	iTRAQ 4plex (K N-term)	S1:iTRAQ 4plex (K N-term):1000.00;K2:iTRAQ 4plex (K N-term):1000.00
67	207	Q5F939	R.E(+144.10)GLDNLIFVINC(+57.02)N(+.98)LQR.L	Y	Y	42.95	20.65	2062.0640	1.3	688.3628	107.53	31	F31:35595	SC-GWM-C4.raw	1	5.539E4	5.666E4	5.137E4	5.945E4	1.00	1.02	0.93	1.07	5.539E4	5.666E4	5.137E4	5.945E4	1.00	1.02	0.93	1.07	-	-	-	-	247	262	iTRAQ 4plex (K N-term); Carbamidomethylation; Deamidation (NQ)	E1:iTRAQ 4plex (K N-term):1000.00;C12:Carbamidomethylation:1000.00;N13:Deamidation (NQ):8.22
67	207	Q5F939	F.Y(+144.10)IYYSMFGFQR.I	Y	Y	42.47	20.48	1617.7771	0.9	540.2668	91.83	26	F26:30485	SC-GWM-C10.raw	1	2.077E5	2.26E5	2.418E5	2.037E5	1.00	1.09	1.16	0.98	2.077E5	2.26E5	2.418E5	2.037E5	1.00	1.09	1.16	0.98	0	0.05	0.03	0.08	597	607	iTRAQ 4plex (K N-term)	Y1:iTRAQ 4plex (K N-term):1000.00
67	207	Q5F939	R.M(+144.10)YANNEDVFYYITL.M	Y	Y	42.20	20.67	1898.8882	1.5	950.4528	113.07	27	F27:38031	SC-GWM-C11.raw	1	2.525E4	2.003E4	2.042E4	2.294E4	1.00	0.79	0.81	0.91	2.525E4	2.003E4	2.042E4	2.294E4	1.00	0.79	0.81	0.91	-	-	-	-	678	691	iTRAQ 4plex (K N-term)	M1:iTRAQ 4plex (K N-term):1000.00
67	207	Q5F939	K.D(+144.10)QLM(+15.99)FYK(+144.10).E	Y	Y	41.26	20.28	1247.6464	-4.6	624.8276	50.56	29	F29:15304	SC-GWM-C2.raw	1	2.308E5	2.638E5	3.14E5	2.471E5	1.00	1.14	1.36	1.07	2.308E5	2.638E5	3.14E5	2.471E5	1.00	1.14	1.36	1.07	-	-	-	-	552	558	iTRAQ 4plex (K N-term); Oxidation (M)	D1:iTRAQ 4plex (K N-term):1000.00;M4:Oxidation (M):1000.00;K7:iTRAQ 4plex (K N-term):1000.00
67	207	Q5F939	K.G(+144.10)EGEEGDLVFFQGHVAPGIY.A	Y	Y	41.07	20.02	2264.0872	0.4	755.7033	89.77	30	F30:29391	SC-GWM-C3.raw	1	6.175E4	6.299E4	6.36E4	6.134E4	1.00	1.02	1.03	0.99	6.175E4	6.299E4	6.36E4	6.134E4	1.00	1.02	1.03	0.99	-	-	-	-	128	147	iTRAQ 4plex (K N-term)	G1:iTRAQ 4plex (K N-term):1000.00
67	207	Q5F939	N.Y(+144.10)THPDMPEGAEQDILK(+144.10).G	Y	Y	40.66	20.05	2131.0498	-1.5	711.3561	55.94	26	F26:17246	SC-GWM-C10.raw	0	2.305E5	2.684E5	1.384E5	1.658E5	1.00	1.16	0.60	0.72	2.305E5	2.684E5	1.384E5	1.658E5	1.00	1.16	0.60	0.72	-	-	-	-	696	711	iTRAQ 4plex (K N-term)	Y1:iTRAQ 4plex (K N-term):1000.00;K16:iTRAQ 4plex (K N-term):1000.00
67	207	Q5F939	H.I(+144.10)ASFQSAATM(+15.99)YEVGFNHFWK(+144.10).A	Y	Y	39.93	19.95	2637.2930	-0.6	880.1044	91.91	34	F34:30359	SC-GWM-C7.raw	0	1.647E5	7.618E4	6.767E4	6.914E4	1.00	0.46	0.41	0.42	1.647E5	7.618E4	6.767E4	6.914E4	1.00	0.46	0.41	0.42	-	-	-	-	106	125	iTRAQ 4plex (K N-term); Oxidation (M)	I1:iTRAQ 4plex (K N-term):1000.00;M10:Oxidation (M):1000.00;K20:iTRAQ 4plex (K N-term):1000.00
67	207	Q5F939	R.E(+144.10)GLDNLIFVIN.C	Y	Y	39.83	20.36	1389.7626	-0.8	695.8880	104.61	26	F26:35243	SC-GWM-C10.raw	2	5.057E5	3.541E5	3.609E5	3.031E5	1.00	0.70	0.71	0.60	5.057E5	3.541E5	3.609E5	3.031E5	1.00	0.70	0.71	0.60	0	0.18	0.28	0.15	247	257	iTRAQ 4plex (K N-term)	E1:iTRAQ 4plex (K N-term):1000.00
67	207	Q5F939	I.K(+144.10)(+144.10)GYGM(+15.99)GASGEGQNVAHQAK(+144.10).K	Y	Y	37.23	19.92	2337.1860	-3.1	780.0668	23.63	27	F27:5851	SC-GWM-C11.raw	1	7.266E3	8.538E3	1.209E4	7.579E3	1.00	1.18	1.66	1.04	7.266E3	8.538E3	1.209E4	7.579E3	1.00	1.18	1.66	1.04	-	-	-	-	391	409	iTRAQ 4plex (K N-term); Oxidation (M)	K1:iTRAQ 4plex (K N-term):1000.00;K1:iTRAQ 4plex (K N-term):1000.00;M5:Oxidation (M):1000.00;K19:iTRAQ 4plex (K N-term):1000.00
67	207	Q5F939	K.D(+144.10)K(+144.10)DGILR.Q	Y	Y	36.80	19.86	1103.6542	-3.0	552.8327	25.40	27	F27:6450	SC-GWM-C11.raw	5	2.032E6	1.929E6	2.092E6	1.807E6	1.00	0.95	1.03	0.89	2.032E6	1.929E6	2.092E6	1.807E6	1.00	0.95	1.03	0.89	0	0.26	0.22	0.29	304	310	iTRAQ 4plex (K N-term)	D1:iTRAQ 4plex (K N-term):1000.00;K2:iTRAQ 4plex (K N-term):1000.00
67	207	Q5F939	K.G(+144.10)QQYTPQ(+.98)DK(+144.10)DQLMFYK(+144.10).E	Y	Y	36.66	19.75	2422.2205	5.7	606.5659	58.04	31	F31:17780	SC-GWM-C4.raw	0	9.953E4	1.139E5	1.124E5	1.089E5	1.00	1.14	1.13	1.09	9.953E4	1.139E5	1.124E5	1.089E5	1.00	1.14	1.13	1.09	-	-	-	-	543	558	iTRAQ 4plex (K N-term); Deamidation (NQ)	G1:iTRAQ 4plex (K N-term):1000.00;Q7:Deamidation (NQ):11.12;K9:iTRAQ 4plex (K N-term):1000.00;K16:iTRAQ 4plex (K N-term):1000.00
67	207	Q5F939	H.V(+144.10)APGIYAR.A	Y	Y	36.45	19.39	989.5779	1.5	495.7970	36.01	26	F26:10134	SC-GWM-C10.raw	1	2.997E6	3.605E6	3.426E6	3.188E6	1.00	1.20	1.14	1.06	2.997E6	3.605E6	3.426E6	3.188E6	1.00	1.20	1.14	1.06	0	0.10	0.03	0.02	142	149	iTRAQ 4plex (K N-term)	V1:iTRAQ 4plex (K N-term):1000.00
67	207	Q5F939	E.P(+144.10)ESQGAIALAAR.E	Y	Y	36.09	19.92	1326.7377	0.2	664.3762	40.80	30	F30:11661	SC-GWM-C3.raw	0	1.255E5	2.158E5	1.685E5	1.353E5	1.00	1.72	1.34	1.08	1.255E5	2.158E5	1.685E5	1.353E5	1.00	1.72	1.34	1.08	-	-	-	-	235	246	iTRAQ 4plex (K N-term)	P1:iTRAQ 4plex (K N-term):1000.00
67	207	Q5F939	R.M(+144.10)PHGTTTPY.L	Y	Y	35.95	19.31	1147.5454	2.6	574.7815	35.94	28	F28:10184	SC-GWM-C12.raw	1	4.64E5	3.904E5	4.161E5	3.989E5	1.00	0.84	0.90	0.86	4.64E5	3.904E5	4.161E5	3.989E5	1.00	0.84	0.90	0.86	0	0.06	0.06	0.09	50	58	iTRAQ 4plex (K N-term)	M1:iTRAQ 4plex (K N-term):1000.00
67	207	Q5F939	K.I(+144.10)IQELEGNFAGAGWN.V	Y	Y	35.27	19.54	1761.8807	-1.1	881.9467	106.88	27	F27:35788	SC-GWM-C11.raw	2	7.05E4	7.519E4	7.57E4	7.382E4	1.00	1.07	1.07	1.05	7.05E4	7.519E4	7.57E4	7.382E4	1.00	1.07	1.07	1.05	0	0.14	0.17	0.13	273	287	iTRAQ 4plex (K N-term)	I1:iTRAQ 4plex (K N-term):1000.00
67	207	Q5F939	R.Y(+144.10)NVAVAAL.A	Y	Y	35.19	20.38	963.5511	-0.2	482.7827	69.23	34	F34:22032	SC-GWM-C7.raw	1	1.587E5	1.533E5	1.646E5	1.5E5	1.00	0.97	1.04	0.94	1.587E5	1.533E5	1.646E5	1.5E5	1.00	0.97	1.04	0.94	-	-	-	-	847	854	iTRAQ 4plex (K N-term)	Y1:iTRAQ 4plex (K N-term):1000.00
67	207	Q5F939	R.V(+144.10)VPIVPD.E	Y	Y	34.55	19.80	881.5344	1.6	441.7751	63.04	32	F32:19653	SC-GWM-C5.raw	1	1.076E5	9.423E4	1.085E5	9.254E4	1.00	0.88	1.01	0.86	1.076E5	9.423E4	1.085E5	9.254E4	1.00	0.88	1.01	0.86	-	-	-	-	516	522	iTRAQ 4plex (K N-term)	V1:iTRAQ 4plex (K N-term):1000.00
67	207	Q5F939	R.E(+144.10)GLDNLIFVINC(+57.02).N	Y	Y	34.40	19.76	1549.7932	1.9	775.9053	105.93	27	F27:35443	SC-GWM-C11.raw	1	6.299E4	4.75E4	5.111E4	4.272E4	1.00	0.75	0.81	0.68	6.299E4	4.75E4	5.111E4	4.272E4	1.00	0.75	0.81	0.68	-	-	-	-	247	258	iTRAQ 4plex (K N-term); Carbamidomethylation	E1:iTRAQ 4plex (K N-term):1000.00;C12:Carbamidomethylation:1000.00
67	207	Q5F939	R.I(+144.10)GDLAWAAGD.M	Y	Y	34.38	19.61	1131.5682	0.7	566.7918	80.56	25	F25:25730	SC-GWM-C1.raw	1	8.539E4	1.451E5	1.393E5	1.457E5	1.00	1.70	1.63	1.71	8.539E4	1.451E5	1.393E5	1.457E5	1.00	1.70	1.63	1.71	-	-	-	-	608	617	iTRAQ 4plex (K N-term)	I1:iTRAQ 4plex (K N-term):1000.00
67	207	Q5F939	H.I(+144.10)ASFQSAATMYEVGFN(+.98)HFWK(+144.10).A	Y	Y	34.09	19.53	2622.2820	5.0	875.1057	101.75	34	F34:33909	SC-GWM-C7.raw	0	7.994E4	8.148E4	8.892E4	8.735E4	1.00	1.02	1.11	1.09	7.994E4	8.148E4	8.892E4	8.735E4	1.00	1.02	1.11	1.09	-	-	-	-	106	125	iTRAQ 4plex (K N-term); Deamidation (NQ)	I1:iTRAQ 4plex (K N-term):1000.00;N16:Deamidation (NQ):0.00;K20:iTRAQ 4plex (K N-term):1000.00
67	207	Q5F939	K.E(+144.10)SVDGQILQEGIN.E	Y	Y	34.00	19.85	1544.7804	0.0	773.3975	64.17	33	F33:19960	SC-GWM-C6.raw	0	1.366E5	1.519E5	1.458E5	1.4E5	1.00	1.11	1.07	1.02	1.366E5	1.519E5	1.458E5	1.4E5	1.00	1.11	1.07	1.02	-	-	-	-	559	571	iTRAQ 4plex (K N-term)	E1:iTRAQ 4plex (K N-term):1000.00
67	207	Q5F939	R.G(+144.10)GHDPQK(+144.10).V	Y	Y	33.88	19.51	1025.5498	3.0	513.7837	14.56	31	F31:3325	SC-GWM-C4.raw	1	4.095E3	3.702E3	4.08E3	2.72E3	1.00	0.90	1.00	0.66	4.095E3	3.702E3	4.08E3	2.72E3	1.00	0.90	1.00	0.66	0	0.01	0.18	0.23	360	366	iTRAQ 4plex (K N-term)	G1:iTRAQ 4plex (K N-term):1000.00;K7:iTRAQ 4plex (K N-term):1000.00
67	207	Q5F939	R.I(+144.10)LSTLLK(+144.10).D	Y	Y	33.08	50.31	1074.7256	1.9	538.3711	67.97	35	F35:21504	SC-GWM-C8.raw	3	6.304E7	6.082E7	6.529E7	5.751E7	1.00	0.96	1.04	0.91	6.304E7	6.082E7	6.529E7	5.751E7	1.00	0.96	1.04	0.91	0	0.20	0.17	0.19	502	508	iTRAQ 4plex (K N-term)	I1:iTRAQ 4plex (K N-term):1000.00;K7:iTRAQ 4plex (K N-term):1000.00
67	207	Q5F939	R.T(+144.10)FGM(+15.99)EGM(+15.99)FR.Q	Y	Y	32.85	20.39	1250.5546	0.0	626.2845	40.85	29	F29:11873	SC-GWM-C2.raw	3	3.575E6	3.436E6	3.685E6	3.34E6	1.00	0.96	1.03	0.93	3.575E6	3.436E6	3.685E6	3.34E6	1.00	0.96	1.03	0.93	0	0.07	0.07	0.09	526	534	iTRAQ 4plex (K N-term); Oxidation (M)	T1:iTRAQ 4plex (K N-term):1000.00;M4:Oxidation (M):1000.00;M7:Oxidation (M):1000.00
67	207	Q5F939	R.M(+144.10)(+15.99)YANNEDVFYYITLMN(+.98)ENYTHPDMPEGAEQDILK(+144.10).G	Y	Y	32.71	19.35	4372.9731	2.6	1094.2534	107.22	26	F26:36182	SC-GWM-C10.raw	0	1.58E4	1.526E4	1.34E4	1.681E4	1.00	0.97	0.85	1.06	1.58E4	1.526E4	1.34E4	1.681E4	1.00	0.97	0.85	1.06	-	-	-	-	678	711	iTRAQ 4plex (K N-term); Oxidation (M); Deamidation (NQ)	M1:iTRAQ 4plex (K N-term):1000.00;M1:Oxidation (M):19.56;N16:Deamidation (NQ):0.00;K34:iTRAQ 4plex (K N-term):1000.00
67	207	Q5F939	R.A(+144.10)YIPNDYHVLGTD.G	Y	Y	31.66	19.59	1620.7905	0.7	811.4031	65.99	28	F28:21200	SC-GWM-C12.raw	2	2.629E5	2.994E5	2.729E5	3.199E5	1.00	1.14	1.04	1.22	2.629E5	2.994E5	2.729E5	3.199E5	1.00	1.14	1.04	1.22	0	0.02	0.11	0.09	815	827	iTRAQ 4plex (K N-term)	A1:iTRAQ 4plex (K N-term):1000.00
67	207	Q5F939	N.A(+144.10)AAIVLR.A	Y	Y	29.98	19.34	856.5616	0.6	429.2883	36.91	29	F29:10476	SC-GWM-C2.raw	1	3.664E5	4.092E5	4.066E5	3.686E5	1.00	1.12	1.11	1.01	3.664E5	4.092E5	4.066E5	3.686E5	1.00	1.12	1.11	1.01	-	-	-	-	88	94	iTRAQ 4plex (K N-term)	A1:iTRAQ 4plex (K N-term):1000.00
67	207	Q5F939	R.E(+144.10)GLDN(+.98)LIFVIN(+.98)C(+57.02)NLQR.L	Y	Y	29.77	19.13	2063.0479	1.0	1032.5322	97.60	25	F25:31868	SC-GWM-C1.raw	0	4.378E4	4.686E4	5.961E4	5.164E4	1.00	1.07	1.36	1.18	4.378E4	4.686E4	5.961E4	5.164E4	1.00	1.07	1.36	1.18	-	-	-	-	247	262	iTRAQ 4plex (K N-term); Deamidation (NQ); Carbamidomethylation	E1:iTRAQ 4plex (K N-term):1000.00;N5:Deamidation (NQ):39.54;N11:Deamidation (NQ):11.10;C12:Carbamidomethylation:1000.00
67	207	Q5F939	V.P(+144.10)IVPDESR.T	Y	Y	29.43	19.18	1055.5732	1.1	528.7945	29.70	33	F33:7640	SC-GWM-C6.raw	0	2.293E4	2.746E4	2.575E4	1.998E4	1.00	1.20	1.12	0.87	2.293E4	2.746E4	2.575E4	1.998E4	1.00	1.20	1.12	0.87	-	-	-	-	518	525	iTRAQ 4plex (K N-term)	P1:iTRAQ 4plex (K N-term):1000.00
67	207	Q5F939	K.I(+144.10)IQELEGNFAGAGW.N	Y	Y	28.66	19.25	1647.8378	-1.8	824.9247	112.74	27	F27:37909	SC-GWM-C11.raw	1	3.566E4	3.583E4	3.281E4	2.76E4	1.00	1.00	0.92	0.77	3.566E4	3.583E4	3.281E4	2.76E4	1.00	1.00	0.92	0.77	-	-	-	-	273	286	iTRAQ 4plex (K N-term)	I1:iTRAQ 4plex (K N-term):1000.00
67	207	Q5F939	F.Y(+144.10)IYYSM(+15.99)FGFQR.I	Y	Y	27.86	19.09	1633.7721	2.3	817.8952	76.92	35	F35:24737	SC-GWM-C8.raw	1	1.509E5	1.805E5	1.83E5	1.57E5	1.00	1.20	1.21	1.04	1.509E5	1.805E5	1.83E5	1.57E5	1.00	1.20	1.21	1.04	-	-	-	-	597	607	iTRAQ 4plex (K N-term); Oxidation (M)	Y1:iTRAQ 4plex (K N-term):1000.00;M6:Oxidation (M):1000.00
67	207	Q5F939	F.P(+144.10)TVSMGLGPIMAIYQAR.F	Y	Y	26.25	18.80	1948.0396	-1.9	650.3525	95.66	26	F26:31921	SC-GWM-C10.raw	0	4.094E4	5.319E4	4.655E4	5.239E4	1.00	1.30	1.14	1.28	4.094E4	5.319E4	4.655E4	5.239E4	1.00	1.30	1.14	1.28	-	-	-	-	189	205	iTRAQ 4plex (K N-term)	P1:iTRAQ 4plex (K N-term):1000.00
67	207	Q5F939	K.P(+144.10)TVILAK(+144.10).T	Y	Y	25.78	19.39	1028.6837	-0.3	515.3490	40.73	25	F25:11629	SC-GWM-C1.raw	1	9.759E5	1.139E6	1.188E6	9.625E5	1.00	1.17	1.22	0.99	9.759E5	1.139E6	1.188E6	9.625E5	1.00	1.17	1.22	0.99	-	-	-	-	382	388	iTRAQ 4plex (K N-term)	P1:iTRAQ 4plex (K N-term):1000.00;K7:iTRAQ 4plex (K N-term):1000.00
67	207	Q5F939	R.E(+144.10)GLDNLIFVIN(+.98).C	Y	Y	25.18	18.87	1390.7466	-4.1	696.3777	108.96	26	F26:36809	SC-GWM-C10.raw	0	6.605E4	3.283E4	3.557E4	3.775E4	1.00	0.50	0.54	0.57	6.605E4	3.283E4	3.557E4	3.775E4	1.00	0.50	0.54	0.57	-	-	-	-	247	257	iTRAQ 4plex (K N-term); Deamidation (NQ)	E1:iTRAQ 4plex (K N-term):1000.00;N11:Deamidation (NQ):71.27
67	207	Q5F939	Y.L(+144.10)LENLLK(+144.10).Y	Y	Y	24.06	18.08	1129.7314	0.7	565.8734	73.22	30	F30:23324	SC-GWM-C3.raw	0	1.037E5	1.112E5	1.159E5	1.03E5	1.00	1.07	1.12	0.99	1.037E5	1.112E5	1.159E5	1.03E5	1.00	1.07	1.12	0.99	-	-	-	-	35	41	iTRAQ 4plex (K N-term)	L1:iTRAQ 4plex (K N-term):1000.00;K7:iTRAQ 4plex (K N-term):1000.00
67	207	Q5F939	T.F(+144.10)GM(+15.99)EGMFR.Q	Y	Y	23.92	18.73	1133.5120	-2.1	567.7621	52.71	36	F36:15855	SC-GWM-C9.raw	1	1.004E5	1.145E5	1.445E5	1.084E5	1.00	1.14	1.44	1.08	1.004E5	1.145E5	1.445E5	1.084E5	1.00	1.14	1.44	1.08	-	-	-	-	527	534	iTRAQ 4plex (K N-term); Oxidation (M)	F1:iTRAQ 4plex (K N-term):1000.00;M3:Oxidation (M):34.94
67	207	Q5F939	R.M(+144.10)YANNEDVFYYITLMNENYTHPDMPEGAEQDILK(+144.10)G.M	Y	Y	23.32	18.68	4413.0161	-2.2	1104.2589	103.83	26	F26:34956	SC-GWM-C10.raw	1	3.708E4	2.336E4	3.219E4	3.582E4	1.00	0.63	0.87	0.97	3.708E4	2.336E4	3.219E4	3.582E4	1.00	0.63	0.87	0.97	-	-	-	-	678	712	iTRAQ 4plex (K N-term)	M1:iTRAQ 4plex (K N-term):1000.00;K34:iTRAQ 4plex (K N-term):1000.00
67	207	Q5F939	R.E(+144.10)FSTTM(+15.99)AF.V	Y	Y	21.32	18.40	1092.4919	1.9	547.2543	61.99	27	F27:19468	SC-GWM-C11.raw	1	1.247E5	1.817E5	1.46E5	1.386E5	1.00	1.46	1.17	1.11	1.247E5	1.817E5	1.46E5	1.386E5	1.00	1.46	1.17	1.11	-	-	-	-	492	499	iTRAQ 4plex (K N-term); Oxidation (M)	E1:iTRAQ 4plex (K N-term):1000.00;M6:Oxidation (M):1000.00
67	207	Q5F939	G.E(+144.10)GQNVAHQAK(+144.10).K	Y	Y	20.49	18.36	1368.7354	0.0	685.3749	31.55	31	F31:8433	SC-GWM-C4.raw	1	5.208E4	1.312E5	1.448E5	1.52E5	1.00	2.52	2.78	2.92	5.208E4	1.312E5	1.448E5	1.52E5	1.00	2.52	2.78	2.92	-	-	-	-	400	409	iTRAQ 4plex (K N-term)	E1:iTRAQ 4plex (K N-term):1000.00;K10:iTRAQ 4plex (K N-term):1000.00
67	207	Q5F939	V.W(+144.10)C(+57.02)FC(+57.02)GDGEM(+15.99)DEPESQGAIALAAR.E	Y	Y	20.40	18.23	2729.1641	5.9	910.7340	93.77	35	F35:30915	SC-GWM-C8.raw	0	7.918E4	7.12E4	7.833E4	7.742E4	1.00	0.90	0.99	0.98	7.918E4	7.12E4	7.833E4	7.742E4	1.00	0.90	0.99	0.98	-	-	-	-	224	246	iTRAQ 4plex (K N-term); Carbamidomethylation; Oxidation (M)	W1:iTRAQ 4plex (K N-term):1000.00;C2:Carbamidomethylation:1000.00;C4:Carbamidomethylation:1000.00;M9:Oxidation (M):1000.00
67	207	Q5F939	K.K(+144.10)(+144.10)VQLM(+15.99)GSGTILQ(+.98)EVIAGAELLK(+144.10).A	Y	Y	19.95	18.57	2746.5879	3.4	687.6566	114.98	31	F31:38267	SC-GWM-C4.raw	0	3.652E4	3.841E4	3.592E4	3.337E4	1.00	1.05	0.98	0.91	3.652E4	3.841E4	3.592E4	3.337E4	1.00	1.05	0.98	0.91	-	-	-	-	725	746	iTRAQ 4plex (K N-term); Oxidation (M); Deamidation (NQ)	K1:iTRAQ 4plex (K N-term):1000.00;K1:iTRAQ 4plex (K N-term):1000.00;M5:Oxidation (M):1000.00;Q12:Deamidation (NQ):9.99;K22:iTRAQ 4plex (K N-term):1000.00
67	208	A0A0M3GXC2	R.M(+144.10)YAN(+.98)NEDVFYYITLMNENYTHPDMPEGAEQDILK(+144.10).G	Y	Y	154.27	30.86	4356.9785	2.8	1090.2550	110.11	35	F35:36982	SC-GWM-C8.raw	2	1.274E5	1.559E5	1.395E5	1.605E5	1.00	1.22	1.09	1.26	1.274E5	1.559E5	1.395E5	1.605E5	1.00	1.22	1.09	1.26	0	0.18	0.11	0.14	678	711	iTRAQ 4plex (K N-term); Deamidation (NQ)	M1:iTRAQ 4plex (K N-term):1000.00;N4:Deamidation (NQ):17.01;K34:iTRAQ 4plex (K N-term):1000.00
67	208	A0A0M3GXC2	K.A(+144.10)K(+144.10)GEGEEGDLVFFQGHVAPGIYAR.A	Y	Y	138.91	29.61	2834.4595	0.6	945.8276	70.46	35	F35:22384	SC-GWM-C8.raw	19	7.983E6	7.614E6	7.741E6	7.194E6	1.00	0.95	0.97	0.90	7.983E6	7.614E6	7.741E6	7.194E6	1.00	0.95	0.97	0.90	0	0.31	0.19	0.29	126	149	iTRAQ 4plex (K N-term)	A1:iTRAQ 4plex (K N-term):1000.00;K2:iTRAQ 4plex (K N-term):1000.00
67	208	A0A0M3GXC2	R.D(+144.10)RFDIPVTDEQIESGDLPYLTFAPDTEEYK(+144.10).Y	Y	Y	132.89	28.77	3790.8345	1.1	1264.6201	97.27	30	F30:32127	SC-GWM-C3.raw	5	2.341E6	1.995E6	2.189E6	2.313E6	1.00	0.85	0.93	0.99	2.341E6	1.995E6	2.189E6	2.313E6	1.00	0.85	0.93	0.99	0	0.14	0.14	0.10	421	450	iTRAQ 4plex (K N-term)	D1:iTRAQ 4plex (K N-term):1000.00;K30:iTRAQ 4plex (K N-term):1000.00
67	208	A0A0M3GXC2	K.D(+144.10)LELGGHIASFQSAATMYEVGFNHFWK(+144.10).A	Y	Y	128.74	28.68	3342.6375	1.7	836.6680	106.24	35	F35:35539	SC-GWM-C8.raw	44	5.868E6	5.964E6	6.007E6	6.085E6	1.00	1.02	1.02	1.04	5.868E6	5.964E6	6.007E6	6.085E6	1.00	1.02	1.02	1.04	0	0.17	0.15	0.25	99	125	iTRAQ 4plex (K N-term)	D1:iTRAQ 4plex (K N-term):1000.00;K27:iTRAQ 4plex (K N-term):1000.00
67	208	A0A0M3GXC2	K.V(+144.10)WC(+57.02)FC(+57.02)GDGEMDEPESQGAIALAAR.E	Y	Y	123.59	28.28	2812.2375	1.1	938.4208	84.16	33	F33:27016	SC-GWM-C6.raw	2	7.346E5	4.898E5	6.765E5	5.371E5	1.00	0.67	0.92	0.73	7.346E5	4.898E5	6.765E5	5.371E5	1.00	0.67	0.92	0.73	0	0.33	0.13	0.27	223	246	iTRAQ 4plex (K N-term); Carbamidomethylation	V1:iTRAQ 4plex (K N-term):1000.00;C3:Carbamidomethylation:1000.00;C5:Carbamidomethylation:1000.00
67	208	A0A0M3GXC2	K.I(+144.10)IQELEGNFAGAGWNVVK(+144.10).V	Y	Y	123.06	28.77	2232.2146	0.8	1117.1155	100.99	30	F30:33347	SC-GWM-C3.raw	16	2.759E7	2.471E7	2.679E7	2.587E7	1.00	0.90	0.97	0.94	2.759E7	2.471E7	2.679E7	2.587E7	1.00	0.90	0.97	0.94	0	0.13	0.15	0.14	273	290	iTRAQ 4plex (K N-term)	I1:iTRAQ 4plex (K N-term):1000.00;K18:iTRAQ 4plex (K N-term):1000.00
67	208	A0A0M3GXC2	R.M(+144.10)YAN(+.98)NEDVFYYITLMN(+.98)ENYTHPDMPEGAEQDILK(+144.10).G	Y	Y	121.68	27.56	4357.9624	4.2	1090.5024	109.55	35	F35:36770	SC-GWM-C8.raw	2	7.082E4	6.016E4	5.79E4	6.54E4	1.00	0.85	0.82	0.92	7.082E4	6.016E4	5.79E4	6.54E4	1.00	0.85	0.82	0.92	0	0.03	0.05	0.02	678	711	iTRAQ 4plex (K N-term); Deamidation (NQ)	M1:iTRAQ 4plex (K N-term):1000.00;N4:Deamidation (NQ):12.28;N16:Deamidation (NQ):9.40;K34:iTRAQ 4plex (K N-term):1000.00
67	208	A0A0M3GXC2	K.V(+144.10)WC(+57.02)FC(+57.02)GDGEM(+15.99)DEPESQGAIALAAR.E	Y	Y	112.69	26.74	2828.2324	-1.8	943.7497	79.06	32	F32:25547	SC-GWM-C5.raw	2	2.863E5	1.894E5	2.788E5	1.99E5	1.00	0.66	0.97	0.70	2.863E5	1.894E5	2.788E5	1.99E5	1.00	0.66	0.97	0.70	0	0.18	0.07	0.10	223	246	iTRAQ 4plex (K N-term); Carbamidomethylation; Oxidation (M)	V1:iTRAQ 4plex (K N-term):1000.00;C3:Carbamidomethylation:1000.00;C5:Carbamidomethylation:1000.00;M10:Oxidation (M):1000.00
67	208	A0A0M3GXC2	K.G(+144.10)YGMGASGEGQNVAHQAK(+144.10).K	Y	Y	112.03	26.83	2048.9941	0.0	684.0053	31.28	35	F35:8314	SC-GWM-C8.raw	21	1.852E7	1.661E7	1.794E7	1.733E7	1.00	0.90	0.97	0.94	1.852E7	1.661E7	1.794E7	1.733E7	1.00	0.90	0.97	0.94	0	0.18	0.18	0.20	392	409	iTRAQ 4plex (K N-term)	G1:iTRAQ 4plex (K N-term):1000.00;K18:iTRAQ 4plex (K N-term):1000.00
67	208	A0A0M3GXC2	R.M(+144.10)YANNEDVFYYITLM(+15.99)N(+.98)ENYTHPDMPEGAEQDILK(+144.10).G	Y	Y	111.49	26.62	4372.9731	2.3	1094.2531	95.51	33	F33:31100	SC-GWM-C6.raw	2	1.157E5	1.021E5	9.66E4	1.001E5	1.00	0.88	0.83	0.87	1.157E5	1.021E5	9.66E4	1.001E5	1.00	0.88	0.83	0.87	0	0.43	0.30	0.43	678	711	iTRAQ 4plex (K N-term); Oxidation (M); Deamidation (NQ)	M1:iTRAQ 4plex (K N-term):1000.00;M15:Oxidation (M):43.00;N16:Deamidation (NQ):8.22;K34:iTRAQ 4plex (K N-term):1000.00
67	208	A0A0M3GXC2	R.Y(+144.10)NVAVAALAALAEQGK(+144.10).V	Y	Y	109.14	28.13	1876.0662	1.5	939.0417	97.77	35	F35:32370	SC-GWM-C8.raw	12	4.609E7	4.263E7	4.579E7	4.204E7	1.00	0.93	0.99	0.91	4.609E7	4.263E7	4.579E7	4.204E7	1.00	0.93	0.99	0.91	0	0.11	0.12	0.12	847	862	iTRAQ 4plex (K N-term)	Y1:iTRAQ 4plex (K N-term):1000.00;K16:iTRAQ 4plex (K N-term):1000.00
67	208	A0A0M3GXC2	K.D(+144.10)LELGGHIASFQ(+.98)SAATMYEVGFNHFWK(+144.10).A	Y	Y	108.87	26.37	3343.6216	3.2	836.9153	106.20	33	F33:34827	SC-GWM-C6.raw	13	1.428E6	1.463E6	1.476E6	1.458E6	1.00	1.02	1.03	1.02	1.428E6	1.463E6	1.476E6	1.458E6	1.00	1.02	1.03	1.02	0	0.13	0.19	0.15	99	125	iTRAQ 4plex (K N-term); Deamidation (NQ)	D1:iTRAQ 4plex (K N-term):1000.00;Q12:Deamidation (NQ):47.61;K27:iTRAQ 4plex (K N-term):1000.00
67	208	A0A0M3GXC2	K.V(+144.10)QLMGSGTILQEVIAGAELLK(+144.10).A	Y	Y	108.71	27.49	2457.4119	-0.3	820.1443	117.30	35	F35:39612	SC-GWM-C8.raw	16	3.078E7	3.22E7	3.113E7	3.125E7	1.00	1.05	1.01	1.02	3.078E7	3.22E7	3.113E7	3.125E7	1.00	1.05	1.01	1.02	0	0.16	0.12	0.13	726	746	iTRAQ 4plex (K N-term)	V1:iTRAQ 4plex (K N-term):1000.00;K21:iTRAQ 4plex (K N-term):1000.00
67	208	A0A0M3GXC2	R.K(+144.10)(+144.10)PTQEVLEVPELSAFDAQLK(+144.10).S	Y	Y	107.80	26.48	2673.4954	1.2	892.1735	84.69	35	F35:27588	SC-GWM-C8.raw	13	2.478E7	2.199E7	2.441E7	2.248E7	1.00	0.89	0.99	0.91	2.478E7	2.199E7	2.441E7	2.248E7	1.00	0.89	0.99	0.91	0	0.14	0.09	0.13	467	486	iTRAQ 4plex (K N-term)	K1:iTRAQ 4plex (K N-term):1000.00;K1:iTRAQ 4plex (K N-term):1000.00;K20:iTRAQ 4plex (K N-term):1000.00
67	208	A0A0M3GXC2	K.G(+144.10)YGMGASGEGQN(+.98)VAHQAK(+144.10).K	Y	Y	107.57	26.33	2049.9780	-2.8	684.3314	33.07	35	F35:8939	SC-GWM-C8.raw	2	1.936E5	2.045E5	2.203E5	1.966E5	1.00	1.06	1.14	1.02	1.936E5	2.045E5	2.203E5	1.966E5	1.00	1.06	1.14	1.02	0	0.04	0.05	0.01	392	409	iTRAQ 4plex (K N-term); Deamidation (NQ)	G1:iTRAQ 4plex (K N-term):1000.00;N12:Deamidation (NQ):19.96;K18:iTRAQ 4plex (K N-term):1000.00
67	208	A0A0M3GXC2	K.G(+144.10)EGEEGDLVFFQGHVAPGIYAR.A	Y	Y	107.48	26.69	2491.2253	-0.9	831.4150	76.56	33	F33:24285	SC-GWM-C6.raw	11	2.75E6	3.018E6	2.972E6	2.987E6	1.00	1.10	1.08	1.09	2.75E6	3.018E6	2.972E6	2.987E6	1.00	1.10	1.08	1.09	0	0.33	0.28	0.35	128	149	iTRAQ 4plex (K N-term)	G1:iTRAQ 4plex (K N-term):1000.00
67	208	A0A0M3GXC2	K.A(+144.10)DFGVEADIWSC(+57.02)PSFNLLHR.D	Y	Y	106.91	26.40	2477.1919	1.0	1239.6045	97.39	31	F31:32027	SC-GWM-C4.raw	70	1.11E7	9.544E6	1.127E7	9.801E6	1.00	0.86	1.01	0.88	1.11E7	9.544E6	1.127E7	9.801E6	1.00	0.86	1.01	0.88	0	0.24	0.19	0.23	747	766	iTRAQ 4plex (K N-term); Carbamidomethylation	A1:iTRAQ 4plex (K N-term):1000.00;C12:Carbamidomethylation:1000.00
67	208	A0A0M3GXC2	K.V(+144.10)PFVTSQLQGHDGPVIAATDYIR.S	Y	Y	106.54	26.09	2627.3828	2.1	1314.7014	79.84	33	F33:25469	SC-GWM-C6.raw	13	2.575E7	2.628E7	2.726E7	2.703E7	1.00	1.02	1.06	1.05	2.575E7	2.628E7	2.726E7	2.703E7	1.00	1.02	1.06	1.05	0	0.25	0.27	0.24	785	807	iTRAQ 4plex (K N-term)	V1:iTRAQ 4plex (K N-term):1000.00
67	208	A0A0M3GXC2	R.F(+144.10)DIPVTDEQIESGDLPYLTFAPDTEEYK(+144.10).Y	Y	Y	105.38	26.20	3519.7063	-0.7	880.9332	103.58	32	F32:34350	SC-GWM-C5.raw	3	6.208E5	6.485E5	6.578E5	6.2E5	1.00	1.04	1.06	1.00	6.208E5	6.485E5	6.578E5	6.2E5	1.00	1.04	1.06	1.00	0	0.06	0.11	0.14	423	450	iTRAQ 4plex (K N-term)	F1:iTRAQ 4plex (K N-term):1000.00;K28:iTRAQ 4plex (K N-term):1000.00
67	208	A0A0M3GXC2	R.M(+144.10)PHGTTTPYLN(+.98)TVSVENEK(+144.10).G	Y	Y	102.69	26.24	2406.1980	-5.4	803.0690	56.24	30	F30:17131	SC-GWM-C3.raw	4	9.634E5	1.017E6	1.017E6	1.054E6	1.00	1.06	1.06	1.09	9.634E5	1.017E6	1.017E6	1.054E6	1.00	1.06	1.06	1.09	0	0.18	0.15	0.20	50	68	iTRAQ 4plex (K N-term); Deamidation (NQ)	M1:iTRAQ 4plex (K N-term):1000.00;N11:Deamidation (NQ):63.78;K19:iTRAQ 4plex (K N-term):1000.00
67	208	A0A0M3GXC2	K.G(+144.10)QQYTPQDK(+144.10)DQLMFYK(+144.10).E	Y	Y	101.77	26.00	2421.2363	-0.4	808.0857	57.70	30	F30:17670	SC-GWM-C3.raw	8	1.893E7	1.767E7	1.832E7	1.778E7	1.00	0.93	0.97	0.94	1.893E7	1.767E7	1.832E7	1.778E7	1.00	0.93	0.97	0.94	0	0.08	0.11	0.11	543	558	iTRAQ 4plex (K N-term)	G1:iTRAQ 4plex (K N-term):1000.00;K9:iTRAQ 4plex (K N-term):1000.00;K16:iTRAQ 4plex (K N-term):1000.00
67	208	A0A0M3GXC2	R.A(+144.10)AN(+.98)HADGK(+144.10)PTVILAK(+144.10).T	Y	Y	101.54	26.65	1938.1263	0.8	485.5392	35.99	31	F31:9991	SC-GWM-C4.raw	4	6.503E6	6.319E6	6.509E6	6.185E6	1.00	0.97	1.00	0.95	6.503E6	6.319E6	6.509E6	6.185E6	1.00	0.97	1.00	0.95	0	0.33	0.16	0.15	374	388	iTRAQ 4plex (K N-term); Deamidation (NQ)	A1:iTRAQ 4plex (K N-term):1000.00;N3:Deamidation (NQ):1000.00;K8:iTRAQ 4plex (K N-term):1000.00;K15:iTRAQ 4plex (K N-term):1000.00
67	208	A0A0M3GXC2	K.G(+144.10)YGM(+15.99)GASGEGQNVAHQAK(+144.10).K	Y	Y	100.04	25.70	2064.9890	0.1	689.3370	26.51	35	F35:6659	SC-GWM-C8.raw	20	1.173E6	1.088E6	1.141E6	1.019E6	1.00	0.93	0.97	0.87	1.173E6	1.088E6	1.141E6	1.019E6	1.00	0.93	0.97	0.87	0	-	-	0.32	392	409	iTRAQ 4plex (K N-term); Oxidation (M)	G1:iTRAQ 4plex (K N-term):1000.00;M4:Oxidation (M):1000.00;K18:iTRAQ 4plex (K N-term):1000.00
67	208	A0A0M3GXC2	R.M(+144.10)YANNEDVFYYITLMNENYTHPDMPEGAEQDILK(+144.10).G	Y	Y	99.98	25.86	4355.9946	-0.1	1090.0059	109.60	27	F27:36785	SC-GWM-C11.raw	8	8.964E5	1.01E6	8.967E5	1.081E6	1.00	1.13	1.00	1.21	8.964E5	1.01E6	8.967E5	1.081E6	1.00	1.13	1.00	1.21	0	0.24	0.23	0.27	678	711	iTRAQ 4plex (K N-term)	M1:iTRAQ 4plex (K N-term):1000.00;K34:iTRAQ 4plex (K N-term):1000.00
67	208	A0A0M3GXC2	R.A(+144.10)ANHADGK(+144.10)PTVILAK(+144.10).T	Y	Y	99.31	25.51	1937.1423	3.0	485.2943	33.59	35	F35:9121	SC-GWM-C8.raw	13	3.593E7	3.52E7	3.875E7	3.659E7	1.00	0.98	1.08	1.02	3.593E7	3.52E7	3.875E7	3.659E7	1.00	0.98	1.08	1.02	0	0.14	0.31	0.17	374	388	iTRAQ 4plex (K N-term)	A1:iTRAQ 4plex (K N-term):1000.00;K8:iTRAQ 4plex (K N-term):1000.00;K15:iTRAQ 4plex (K N-term):1000.00
67	208	A0A0M3GXC2	K.V(+144.10)QLM(+15.99)GSGTILQEVIAGAELLK(+144.10).A	Y	Y	98.26	25.83	2473.4070	-5.0	1237.7046	116.92	33	F33:38357	SC-GWM-C6.raw	6	2.56E6	2.071E6	2.34E6	1.999E6	1.00	0.81	0.91	0.78	2.56E6	2.071E6	2.34E6	1.999E6	1.00	0.81	0.91	0.78	0	0.18	0.18	0.16	726	746	iTRAQ 4plex (K N-term); Oxidation (M)	V1:iTRAQ 4plex (K N-term):1000.00;M4:Oxidation (M):1000.00;K21:iTRAQ 4plex (K N-term):1000.00
67	208	A0A0M3GXC2	R.M(+144.10)EEC(+57.02)LDGDYQTYK(+144.10).S	Y	Y	97.36	25.43	1938.8583	1.3	970.4377	56.47	35	F35:17402	SC-GWM-C8.raw	6	1.077E7	5.369E6	8.912E6	4.323E6	1.00	0.50	0.83	0.40	1.077E7	5.369E6	8.912E6	4.323E6	1.00	0.50	0.83	0.40	0	0.26	0.13	0.36	313	325	iTRAQ 4plex (K N-term); Carbamidomethylation	M1:iTRAQ 4plex (K N-term):1000.00;C4:Carbamidomethylation:1000.00;K13:iTRAQ 4plex (K N-term):1000.00
67	208	A0A0M3GXC2	R.M(+144.10)PHGTTTPYLNTVSVEN(+.98)EK(+144.10).G	Y	Y	96.46	25.67	2406.1980	-1.4	803.0721	54.89	30	F30:16658	SC-GWM-C3.raw	2	3.447E5	3.689E5	3.568E5	3.902E5	1.00	1.07	1.04	1.13	3.447E5	3.689E5	3.568E5	3.902E5	1.00	1.07	1.04	1.13	0	0.11	0.24	0.16	50	68	iTRAQ 4plex (K N-term); Deamidation (NQ)	M1:iTRAQ 4plex (K N-term):1000.00;N17:Deamidation (NQ):109.28;K19:iTRAQ 4plex (K N-term):1000.00
67	208	A0A0M3GXC2	R.M(+144.10)PHGTTTPYLNTVSVENEK(+144.10).G	Y	Y	96.10	25.60	2405.2141	0.5	802.7457	52.98	35	F35:16068	SC-GWM-C8.raw	9	6.067E6	6.303E6	6.477E6	7.285E6	1.00	1.04	1.07	1.20	6.067E6	6.303E6	6.477E6	7.285E6	1.00	1.04	1.07	1.20	0	0.11	0.15	0.24	50	68	iTRAQ 4plex (K N-term)	M1:iTRAQ 4plex (K N-term):1000.00;K19:iTRAQ 4plex (K N-term):1000.00
67	208	A0A0M3GXC2	K.K(+144.10)(+144.10)VQLMGSGTILQEVIAGAELLK(+144.10).A	Y	Y	95.13	25.31	2729.6089	0.9	1365.8130	116.38	34	F34:39160	SC-GWM-C7.raw	9	4.508E6	3.981E6	4.444E6	4.049E6	1.00	0.88	0.99	0.90	4.508E6	3.981E6	4.444E6	4.049E6	1.00	0.88	0.99	0.90	0	0.13	0.15	0.12	725	746	iTRAQ 4plex (K N-term)	K1:iTRAQ 4plex (K N-term):1000.00;K1:iTRAQ 4plex (K N-term):1000.00;K22:iTRAQ 4plex (K N-term):1000.00
67	208	A0A0M3GXC2	F.Q(+144.10)SAATMYEVGFNHFWK(+144.10).A	Y	Y	93.69	19.97	2203.0764	0.3	735.3663	81.36	30	F30:26286	SC-GWM-C3.raw	4	1.078E6	1.253E6	1.175E6	1.167E6	1.00	1.16	1.09	1.08	1.078E6	1.253E6	1.175E6	1.167E6	1.00	1.16	1.09	1.08	0	0.08	0.09	0.07	110	125	iTRAQ 4plex (K N-term)	Q1:iTRAQ 4plex (K N-term):1000.00;K16:iTRAQ 4plex (K N-term):1000.00
67	208	A0A0M3GXC2	K.A(+144.10)LVADMTDEQLWALNR.G	Y	Y	92.35	24.93	1989.0111	1.3	995.5141	84.76	35	F35:27612	SC-GWM-C8.raw	25	1.511E7	1.463E7	1.464E7	1.423E7	1.00	0.97	0.97	0.94	1.511E7	1.463E7	1.464E7	1.423E7	1.00	0.97	0.97	0.94	0	0.25	0.16	0.25	344	359	iTRAQ 4plex (K N-term)	A1:iTRAQ 4plex (K N-term):1000.00
67	208	A0A0M3GXC2	H.I(+144.10)ASFQSAATMYEVGFNHFWK(+144.10).A	Y	Y	91.94	25.05	2621.2981	0.4	874.7737	100.19	34	F34:33325	SC-GWM-C7.raw	7	1.065E6	1.218E6	1.102E6	1.132E6	1.00	1.14	1.03	1.06	1.065E6	1.218E6	1.102E6	1.132E6	1.00	1.14	1.03	1.06	0	0.12	0.09	0.13	106	125	iTRAQ 4plex (K N-term)	I1:iTRAQ 4plex (K N-term):1000.00;K20:iTRAQ 4plex (K N-term):1000.00
67	208	A0A0M3GXC2	K.G(+144.10)QQYTPQDK(+144.10)DQLM(+15.99)FYK(+144.10).E	Y	Y	91.51	25.12	2437.2312	0.1	813.4177	51.97	31	F31:15593	SC-GWM-C4.raw	5	4.688E6	4.77E6	5.332E6	4.765E6	1.00	1.02	1.14	1.02	4.688E6	4.77E6	5.332E6	4.765E6	1.00	1.02	1.14	1.02	0	0.17	0.18	0.20	543	558	iTRAQ 4plex (K N-term); Oxidation (M)	G1:iTRAQ 4plex (K N-term):1000.00;K9:iTRAQ 4plex (K N-term):1000.00;M13:Oxidation (M):1000.00;K16:iTRAQ 4plex (K N-term):1000.00
67	208	A0A0M3GXC2	K.A(+144.10)LVADM(+15.99)TDEQLWALNR.G	Y	Y	90.33	24.83	2005.0060	-1.0	1003.5092	75.07	33	F33:23792	SC-GWM-C6.raw	8	3.144E6	2.931E6	3.305E6	2.781E6	1.00	0.93	1.05	0.88	3.144E6	2.931E6	3.305E6	2.781E6	1.00	0.93	1.05	0.88	0	0.41	0.36	0.39	344	359	iTRAQ 4plex (K N-term); Oxidation (M)	A1:iTRAQ 4plex (K N-term):1000.00;M6:Oxidation (M):1000.00
67	208	A0A0M3GXC2	R.M(+144.10)YANNEDVFYYITLMNENYTHPDM(+15.99)PEGAEQDILK(+144.10).G	Y	Y	89.65	24.83	4371.9893	1.2	1094.0059	106.07	36	F36:35166	SC-GWM-C9.raw	2	2.468E5	2.135E5	2.704E5	2.282E5	1.00	0.87	1.10	0.92	2.468E5	2.135E5	2.704E5	2.282E5	1.00	0.87	1.10	0.92	0	0.22	0.15	0.17	678	711	iTRAQ 4plex (K N-term); Oxidation (M)	M1:iTRAQ 4plex (K N-term):1000.00;M24:Oxidation (M):46.29;K34:iTRAQ 4plex (K N-term):1000.00
67	208	A0A0M3GXC2	R.E(+144.10)HFFNTPELK(+144.10).A	Y	Y	89.36	25.31	1548.8180	-0.1	775.4162	54.32	31	F31:16411	SC-GWM-C4.raw	6	4.808E7	4.656E7	4.758E7	4.844E7	1.00	0.97	0.99	1.01	4.808E7	4.656E7	4.758E7	4.844E7	1.00	0.97	0.99	1.01	0	0.09	0.09	0.11	334	343	iTRAQ 4plex (K N-term)	E1:iTRAQ 4plex (K N-term):1000.00;K10:iTRAQ 4plex (K N-term):1000.00
67	208	A0A0M3GXC2	R.K(+144.10)(+144.10)VWC(+57.02)FC(+57.02)GDGEMDEPESQGAIALAAR.E	Y	Y	87.92	24.47	3084.4346	-0.9	772.1152	76.07	34	F34:24520	SC-GWM-C7.raw	2	4.559E5	3.851E5	4.228E5	4.048E5	1.00	0.84	0.93	0.89	4.559E5	3.851E5	4.228E5	4.048E5	1.00	0.84	0.93	0.89	0	0.09	0.06	0.05	222	246	iTRAQ 4plex (K N-term); Carbamidomethylation	K1:iTRAQ 4plex (K N-term):1000.00;K1:iTRAQ 4plex (K N-term):1000.00;C4:Carbamidomethylation:1000.00;C6:Carbamidomethylation:1000.00
67	208	A0A0M3GXC2	R.Y(+144.10)N(+.98)VAVAALAALAEQGK(+144.10).V	Y	Y	86.82	24.75	1877.0502	0.0	626.6907	98.61	33	F33:32238	SC-GWM-C6.raw	4	4.713E5	4.499E5	4.876E5	4.247E5	1.00	0.95	1.03	0.90	4.713E5	4.499E5	4.876E5	4.247E5	1.00	0.95	1.03	0.90	0	0.20	0.15	0.20	847	862	iTRAQ 4plex (K N-term); Deamidation (NQ)	Y1:iTRAQ 4plex (K N-term):1000.00;N2:Deamidation (NQ):183.14;K16:iTRAQ 4plex (K N-term):1000.00
67	208	A0A0M3GXC2	R.M(+144.10)(+15.99)YANNEDVFYYITLMNENYTHPDMPEGAEQDILK(+144.10).G	Y	Y	85.38	24.26	4371.9893	2.1	1094.0068	104.28	34	F34:34847	SC-GWM-C7.raw	2	1.678E5	1.652E5	1.722E5	1.905E5	1.00	0.98	1.03	1.14	1.678E5	1.652E5	1.722E5	1.905E5	1.00	0.98	1.03	1.14	0	0.10	0.12	0.16	678	711	iTRAQ 4plex (K N-term); Oxidation (M)	M1:iTRAQ 4plex (K N-term):1000.00;M1:Oxidation (M):49.05;K34:iTRAQ 4plex (K N-term):1000.00
67	208	A0A0M3GXC2	R.E(+144.10)GLDNLIFVINC(+57.02)NLQR.L	Y	Y	82.88	24.87	2061.0798	1.4	1031.5486	104.67	34	F34:34989	SC-GWM-C7.raw	8	7.347E6	3.145E6	5.832E6	2.889E6	1.00	0.43	0.79	0.39	7.347E6	3.145E6	5.832E6	2.889E6	1.00	0.43	0.79	0.39	0	0.60	0.21	0.66	247	262	iTRAQ 4plex (K N-term); Carbamidomethylation	E1:iTRAQ 4plex (K N-term):1000.00;C12:Carbamidomethylation:1000.00
67	208	A0A0M3GXC2	M.S(+144.10)TQLHDVDPIETQEWLDALSSVLEYEGGER.A	Y	Y	82.44	24.16	3559.7075	1.2	1187.5779	116.79	36	F36:39104	SC-GWM-C9.raw	6	9.396E5	1.091E6	1.084E6	1.119E6	1.00	1.16	1.15	1.19	9.396E5	1.091E6	1.084E6	1.119E6	1.00	1.16	1.15	1.19	0	0.23	0.28	0.19	2	31	iTRAQ 4plex (K N-term)	S1:iTRAQ 4plex (K N-term):1000.00
67	208	A0A0M3GXC2	K.G(+144.10)IPGDQNIEHR.I	Y	Y	82.00	24.63	1378.7075	0.3	460.5766	29.49	35	F35:7709	SC-GWM-C8.raw	5	1.691E6	1.506E6	1.464E6	1.368E6	1.00	0.89	0.87	0.81	1.691E6	1.506E6	1.464E6	1.368E6	1.00	0.89	0.87	0.81	0	0.52	0.51	0.52	69	79	iTRAQ 4plex (K N-term)	G1:iTRAQ 4plex (K N-term):1000.00
67	208	A0A0M3GXC2	K.A(+144.10)K(+144.10)GEGEEGDLVFFQ(+.98)GHVAPGIYAR.A	Y	Y	81.70	24.54	2835.4434	4.8	709.8715	74.26	35	F35:23747	SC-GWM-C8.raw	1	2.287E5	2.1E5	2.081E5	1.899E5	1.00	0.92	0.91	0.83	2.287E5	2.1E5	2.081E5	1.899E5	1.00	0.92	0.91	0.83	0	0.28	0.22	0.35	126	149	iTRAQ 4plex (K N-term); Deamidation (NQ)	A1:iTRAQ 4plex (K N-term):1000.00;K2:iTRAQ 4plex (K N-term):1000.00;Q14:Deamidation (NQ):1000.00
67	208	A0A0M3GXC2	R.A(+144.10)YIPN(+.98)DYHVLGTDGFGR.S	Y	Y	79.65	24.43	2038.9869	-1.3	680.6687	72.33	33	F33:22901	SC-GWM-C6.raw	6	2.846E6	3.007E6	2.982E6	2.928E6	1.00	1.06	1.05	1.03	2.846E6	3.007E6	2.982E6	2.928E6	1.00	1.06	1.05	1.03	0	0.14	0.13	0.13	815	831	iTRAQ 4plex (K N-term); Deamidation (NQ)	A1:iTRAQ 4plex (K N-term):1000.00;N5:Deamidation (NQ):1000.00
67	208	A0A0M3GXC2	F.C(+57.02)(+144.10)GDGEMDEPESQGAIALAAR.E	Y	Y	79.33	23.99	2219.9907	-1.0	741.0035	56.47	32	F32:17245	SC-GWM-C5.raw	2	1.185E5	1.269E5	1.252E5	1.116E5	1.00	1.07	1.06	0.94	1.185E5	1.269E5	1.252E5	1.116E5	1.00	1.07	1.06	0.94	0	0.01	0.09	0.12	227	246	Carbamidomethylation; iTRAQ 4plex (K N-term)	C1:Carbamidomethylation:1000.00;C1:iTRAQ 4plex (K N-term):1000.00
67	208	A0A0M3GXC2	K.R(+144.10)VVPIVPDESR.T	Y	Y	79.32	24.00	1409.8112	0.8	470.9447	38.35	33	F33:10720	SC-GWM-C6.raw	4	1.954E6	1.866E6	2.229E6	1.781E6	1.00	0.96	1.14	0.91	1.954E6	1.866E6	2.229E6	1.781E6	1.00	0.96	1.14	0.91	0	0.21	0.12	0.22	515	525	iTRAQ 4plex (K N-term)	R1:iTRAQ 4plex (K N-term):1000.00
67	208	A0A0M3GXC2	R.Y(+144.10)NVAVAALAALAEQ(+.98)GK(+144.10).V	Y	Y	79.18	24.07	1877.0502	2.6	626.6923	98.09	33	F33:32054	SC-GWM-C6.raw	1	7.032E4	7.383E4	6.977E4	6.243E4	1.00	1.05	0.99	0.89	7.032E4	7.383E4	6.977E4	6.243E4	1.00	1.05	0.99	0.89	-	-	-	-	847	862	iTRAQ 4plex (K N-term); Deamidation (NQ)	Y1:iTRAQ 4plex (K N-term):1000.00;Q14:Deamidation (NQ):126.79;K16:iTRAQ 4plex (K N-term):1000.00
67	208	A0A0M3GXC2	R.I(+144.10)GDLAWAAGDMHAR.G	Y	Y	78.96	23.90	1626.8058	0.1	543.2759	64.75	33	F33:20194	SC-GWM-C6.raw	39	1.554E7	1.544E7	1.523E7	1.479E7	1.00	0.99	0.98	0.95	1.554E7	1.544E7	1.523E7	1.479E7	1.00	0.99	0.98	0.95	0	0.20	0.26	0.18	608	621	iTRAQ 4plex (K N-term)	I1:iTRAQ 4plex (K N-term):1000.00
67	208	A0A0M3GXC2	K.D(+144.10)LELGGHIASFQSAATM(+15.99)YEVGFNHFWK(+144.10).A	Y	Y	78.54	23.68	3358.6323	5.7	840.6701	94.87	33	F33:30867	SC-GWM-C6.raw	4	6.937E5	6.93E5	7.414E5	6.894E5	1.00	1.00	1.07	0.99	6.937E5	6.93E5	7.414E5	6.894E5	1.00	1.00	1.07	0.99	0	0.17	0.12	0.19	99	125	iTRAQ 4plex (K N-term); Oxidation (M)	D1:iTRAQ 4plex (K N-term):1000.00;M17:Oxidation (M):1000.00;K27:iTRAQ 4plex (K N-term):1000.00
67	208	A0A0M3GXC2	R.V(+144.10)VPIVPDESR.T	Y	Y	78.36	24.60	1253.7101	0.6	418.9109	49.64	32	F32:14847	SC-GWM-C5.raw	2	4.999E7	4.716E7	5.063E7	4.705E7	1.00	0.94	1.01	0.94	4.999E7	4.716E7	5.063E7	4.705E7	1.00	0.94	1.01	0.94	0	0.07	0.06	0.08	516	525	iTRAQ 4plex (K N-term)	V1:iTRAQ 4plex (K N-term):1000.00
67	208	A0A0M3GXC2	K.G(+144.10)QQYTPQDK(+144.10).D	Y	Y	77.27	23.72	1351.6975	-0.7	676.8555	23.17	33	F33:5596	SC-GWM-C6.raw	1	3.019E4	3.579E4	3.369E4	3.446E4	1.00	1.19	1.12	1.14	3.019E4	3.579E4	3.369E4	3.446E4	1.00	1.19	1.12	1.14	0	0.00	0.03	0.30	543	551	iTRAQ 4plex (K N-term)	G1:iTRAQ 4plex (K N-term):1000.00;K9:iTRAQ 4plex (K N-term):1000.00
67	208	A0A0M3GXC2	R.M(+144.10)(+15.99)EEC(+57.02)LDGDYQTYK(+144.10).S	Y	Y	77.27	23.48	1954.8531	-0.1	978.4337	47.56	34	F34:14118	SC-GWM-C7.raw	2	5.823E5	3.174E5	5.361E5	2.715E5	1.00	0.55	0.92	0.47	5.823E5	3.174E5	5.361E5	2.715E5	1.00	0.55	0.92	0.47	0	0.26	0.16	0.25	313	325	iTRAQ 4plex (K N-term); Oxidation (M); Carbamidomethylation	M1:iTRAQ 4plex (K N-term):1000.00;M1:Oxidation (M):1000.00;C4:Carbamidomethylation:1000.00;K13:iTRAQ 4plex (K N-term):1000.00
67	208	A0A0M3GXC2	K.I(+144.10)IQELEGN(+.98)FAGAGWNVVK(+144.10).V	Y	Y	77.18	23.33	2233.1985	-0.5	1117.6060	96.48	25	F25:31456	SC-GWM-C1.raw	3	6.013E5	5.721E5	6.247E5	5.464E5	1.00	0.95	1.04	0.91	6.013E5	5.721E5	6.247E5	5.464E5	1.00	0.95	1.04	0.91	0	0.08	0.08	0.09	273	290	iTRAQ 4plex (K N-term); Deamidation (NQ)	I1:iTRAQ 4plex (K N-term):1000.00;N8:Deamidation (NQ):104.64;K18:iTRAQ 4plex (K N-term):1000.00
67	208	A0A0M3GXC2	K.G(+144.10)QQ(+.98)YTPQDK(+144.10)DQLMFYK(+144.10).E	Y	Y	76.55	23.61	2422.2205	-1.3	808.4130	58.59	31	F31:17986	SC-GWM-C4.raw	1	8.184E4	7.523E4	7.146E4	6.834E4	1.00	0.92	0.87	0.83	8.184E4	7.523E4	7.146E4	6.834E4	1.00	0.92	0.87	0.83	-	-	-	-	543	558	iTRAQ 4plex (K N-term); Deamidation (NQ)	G1:iTRAQ 4plex (K N-term):1000.00;Q3:Deamidation (NQ):0.00;K9:iTRAQ 4plex (K N-term):1000.00;K16:iTRAQ 4plex (K N-term):1000.00
67	208	A0A0M3GXC2	K.K(+144.10)(+144.10)VQLM(+15.99)GSGTILQEVIAGAELLK(+144.10).A	Y	Y	76.15	23.76	2745.6040	0.2	687.4084	109.27	33	F33:35804	SC-GWM-C6.raw	9	1.137E6	1.04E6	1.094E6	1.022E6	1.00	0.91	0.96	0.90	1.137E6	1.04E6	1.094E6	1.022E6	1.00	0.91	0.96	0.90	0	0.10	0.10	0.11	725	746	iTRAQ 4plex (K N-term); Oxidation (M)	K1:iTRAQ 4plex (K N-term):1000.00;K1:iTRAQ 4plex (K N-term):1000.00;M5:Oxidation (M):1000.00;K22:iTRAQ 4plex (K N-term):1000.00
67	208	A0A0M3GXC2	R.K(+144.10)(+144.10)VWC(+57.02)FC(+57.02)GDGEM(+15.99)DEPESQGAIALAAR.E	Y	Y	75.85	23.48	3100.4294	0.0	776.1146	68.52	33	F33:21610	SC-GWM-C6.raw	0	1.994E5	1.675E5	2.083E5	1.65E5	1.00	0.84	1.04	0.83	1.994E5	1.675E5	2.083E5	1.65E5	1.00	0.84	1.04	0.83	0	0.15	0.11	0.14	222	246	iTRAQ 4plex (K N-term); Carbamidomethylation; Oxidation (M)	K1:iTRAQ 4plex (K N-term):1000.00;K1:iTRAQ 4plex (K N-term):1000.00;C4:Carbamidomethylation:1000.00;C6:Carbamidomethylation:1000.00;M11:Oxidation (M):1000.00
67	208	A0A0M3GXC2	R.D(+144.10)RFDIPVTDEQ(+.98)IESGDLPYLTFAPDTEEYK(+144.10).Y	Y	Y	75.34	23.82	3791.8184	6.7	1264.9552	97.17	30	F30:32096	SC-GWM-C3.raw	2	1.05E5	9.733E4	1.055E5	9.136E4	1.00	0.93	1.00	0.87	1.05E5	9.733E4	1.055E5	9.136E4	1.00	0.93	1.00	0.87	0	0.14	0.18	0.18	421	450	iTRAQ 4plex (K N-term); Deamidation (NQ)	D1:iTRAQ 4plex (K N-term):1000.00;Q11:Deamidation (NQ):1000.00;K30:iTRAQ 4plex (K N-term):1000.00
67	208	A0A0M3GXC2	R.W(+144.10)NAAAIVLR.A	Y	Y	75.28	37.47	1156.6838	0.7	579.3496	68.77	35	F35:21806	SC-GWM-C8.raw	3	5.05E7	4.992E7	5.303E7	4.912E7	1.00	0.99	1.05	0.97	5.05E7	4.992E7	5.303E7	4.912E7	1.00	0.99	1.05	0.97	0	0.14	0.15	0.16	86	94	iTRAQ 4plex (K N-term)	W1:iTRAQ 4plex (K N-term):1000.00
67	208	A0A0M3GXC2	I.P(+144.10)VTDEQIESGDLPYLTFAPDTEEYK(+144.10).Y	Y	Y	75.27	23.59	3144.5269	0.9	1049.1838	90.09	28	F28:30136	SC-GWM-C12.raw	2	1.398E5	1.305E5	1.354E5	1.229E5	1.00	0.93	0.97	0.88	1.398E5	1.305E5	1.354E5	1.229E5	1.00	0.93	0.97	0.88	0	0.47	0.43	0.34	426	450	iTRAQ 4plex (K N-term)	P1:iTRAQ 4plex (K N-term):1000.00;K25:iTRAQ 4plex (K N-term):1000.00
67	208	A0A0M3GXC2	R.A(+144.10)QYLLENLLK(+144.10).Y	Y	Y	75.26	26.86	1491.8904	0.3	746.9527	86.48	33	F33:27840	SC-GWM-C6.raw	14	6.826E7	6.559E7	7.045E7	6.527E7	1.00	0.96	1.03	0.96	6.826E7	6.559E7	7.045E7	6.527E7	1.00	0.96	1.03	0.96	0	0.15	0.12	0.16	32	41	iTRAQ 4plex (K N-term)	A1:iTRAQ 4plex (K N-term):1000.00;K10:iTRAQ 4plex (K N-term):1000.00
67	208	A0A0M3GXC2	R.L(+144.10)TEDQLNNFR.Q	Y	Y	74.83	24.46	1392.7119	-0.5	697.3629	55.82	31	F31:16963	SC-GWM-C4.raw	13	3.191E7	2.823E7	3.124E7	2.844E7	1.00	0.88	0.98	0.89	3.191E7	2.823E7	3.124E7	2.844E7	1.00	0.88	0.98	0.89	0	0.19	0.14	0.13	156	165	iTRAQ 4plex (K N-term)	L1:iTRAQ 4plex (K N-term):1000.00
67	208	A0A0M3GXC2	R.A(+144.10)YIPNDYHVLGTDGFGR.S	Y	Y	74.56	23.42	2038.0029	-3.8	680.3390	69.88	30	F30:22131	SC-GWM-C3.raw	15	1.461E7	1.423E7	1.39E7	1.419E7	1.00	0.97	0.95	0.97	1.461E7	1.423E7	1.39E7	1.419E7	1.00	0.97	0.95	0.97	0	0.19	0.17	0.23	815	831	iTRAQ 4plex (K N-term)	A1:iTRAQ 4plex (K N-term):1000.00
67	208	A0A0M3GXC2	R.E(+144.10)GLDN(+.98)LIFVINC(+57.02)NLQR.L	Y	Y	74.49	23.40	2062.0640	-0.7	688.3615	109.55	32	F32:36500	SC-GWM-C5.raw	1	3.541E4	2.963E4	3.377E4	3.255E4	1.00	0.84	0.95	0.92	3.541E4	2.963E4	3.377E4	3.255E4	1.00	0.84	0.95	0.92	-	-	-	-	247	262	iTRAQ 4plex (K N-term); Deamidation (NQ); Carbamidomethylation	E1:iTRAQ 4plex (K N-term):1000.00;N5:Deamidation (NQ):108.85;C12:Carbamidomethylation:1000.00
67	208	A0A0M3GXC2	R.F(+144.10)FEVDRYNVAVAALAALAEQGK(+144.10).V	Y	Y	74.08	23.38	2669.4419	-0.4	668.3675	111.06	35	F35:37330	SC-GWM-C8.raw	2	1.239E5	1.284E5	1.381E5	1.122E5	1.00	1.04	1.11	0.91	1.239E5	1.284E5	1.381E5	1.122E5	1.00	1.04	1.11	0.91	0	0.05	0.02	0.10	841	862	iTRAQ 4plex (K N-term)	F1:iTRAQ 4plex (K N-term):1000.00;K22:iTRAQ 4plex (K N-term):1000.00
67	208	A0A0M3GXC2	R.E(+144.10)GLDNLIFVIN(+.98)C(+57.02)NLQR.L	Y	Y	73.32	23.23	2062.0640	0.6	1032.0399	97.03	25	F25:31656	SC-GWM-C1.raw	4	5.034E5	3.472E5	4.466E5	3.435E5	1.00	0.69	0.89	0.68	5.034E5	3.472E5	4.466E5	3.435E5	1.00	0.69	0.89	0.68	0	0.29	0.12	0.30	247	262	iTRAQ 4plex (K N-term); Deamidation (NQ); Carbamidomethylation	E1:iTRAQ 4plex (K N-term):1000.00;N11:Deamidation (NQ):39.76;C12:Carbamidomethylation:1000.00
67	208	A0A0M3GXC2	L.P(+144.10)YLTFAPDTEEYK(+144.10).Y	Y	Y	73.10	23.42	1860.9388	-6.2	931.4709	68.42	29	F29:21692	SC-GWM-C2.raw	0	6.382E4	8.567E4	9.714E4	6.402E4	1.00	1.34	1.52	1.00	6.382E4	8.567E4	9.714E4	6.402E4	1.00	1.34	1.52	1.00	-	-	-	-	438	450	iTRAQ 4plex (K N-term)	P1:iTRAQ 4plex (K N-term):1000.00;K13:iTRAQ 4plex (K N-term):1000.00
67	208	A0A0M3GXC2	L.M(+144.10)GSGTILQEVIAGAELLK(+144.10).A	Y	Y	72.92	23.40	2117.2009	-2.5	706.7391	116.97	32	F32:39041	SC-GWM-C5.raw	1	3.262E5	3.817E5	3.602E5	3.546E5	1.00	1.17	1.10	1.09	3.262E5	3.817E5	3.602E5	3.546E5	1.00	1.17	1.10	1.09	-	-	-	-	729	746	iTRAQ 4plex (K N-term)	M1:iTRAQ 4plex (K N-term):1000.00;K18:iTRAQ 4plex (K N-term):1000.00
67	208	A0A0M3GXC2	R.I(+144.10)GDLAWAAGDM(+15.99)HAR.G	Y	Y	72.35	23.48	1642.8008	-1.7	822.4062	56.70	32	F32:17337	SC-GWM-C5.raw	14	5.579E6	5.243E6	5.669E6	4.977E6	1.00	0.94	1.02	0.89	5.579E6	5.243E6	5.669E6	4.977E6	1.00	0.94	1.02	0.89	0	0.24	0.25	0.28	608	621	iTRAQ 4plex (K N-term); Oxidation (M)	I1:iTRAQ 4plex (K N-term):1000.00;M11:Oxidation (M):1000.00
67	208	A0A0M3GXC2	R.L(+144.10)HPLEAEK(+144.10)VPFVTSQLQGHDGPVIAATDYIR.S	Y	Y	72.03	22.90	3688.9819	0.8	923.2535	91.11	31	F31:29765	SC-GWM-C4.raw	1	2.149E5	1.799E5	1.935E5	1.449E5	1.00	0.84	0.90	0.67	2.149E5	1.799E5	1.935E5	1.449E5	1.00	0.84	0.90	0.67	0	0.03	0.07	0.07	777	807	iTRAQ 4plex (K N-term)	L1:iTRAQ 4plex (K N-term):1000.00;K8:iTRAQ 4plex (K N-term):1000.00
67	208	A0A0M3GXC2	R.M(+144.10)(+15.99)PHGTTTPYLNTVSVENEK(+144.10).G	Y	Y	71.20	23.39	2421.2090	0.3	808.0772	46.75	32	F32:13879	SC-GWM-C5.raw	5	1.776E6	1.851E6	2.232E6	2.22E6	1.00	1.04	1.26	1.25	1.776E6	1.851E6	2.232E6	2.22E6	1.00	1.04	1.26	1.25	0	0.20	0.26	0.37	50	68	iTRAQ 4plex (K N-term); Oxidation (M)	M1:iTRAQ 4plex (K N-term):1000.00;M1:Oxidation (M):1000.00;K19:iTRAQ 4plex (K N-term):1000.00
67	208	A0A0M3GXC2	R.D(+144.10)ALGGYLPQR.K	Y	Y	70.90	23.50	1232.6635	0.1	411.8951	54.38	32	F32:16529	SC-GWM-C5.raw	5	2.237E7	2.022E7	2.196E7	2.086E7	1.00	0.90	0.98	0.93	2.237E7	2.022E7	2.196E7	2.086E7	1.00	0.90	0.98	0.93	0	0.11	0.11	0.14	457	466	iTRAQ 4plex (K N-term)	D1:iTRAQ 4plex (K N-term):1000.00
67	208	A0A0M3GXC2	N.H(+144.10)ADGK(+144.10)PTVILAK(+144.10).T	Y	Y	70.90	23.10	1681.0251	1.8	561.3500	32.47	34	F34:8786	SC-GWM-C7.raw	3	7.518E5	7.567E5	8.007E5	7.433E5	1.00	1.01	1.06	0.99	7.518E5	7.567E5	8.007E5	7.433E5	1.00	1.01	1.06	0.99	0	0.13	0.11	0.08	377	388	iTRAQ 4plex (K N-term)	H1:iTRAQ 4plex (K N-term):1000.00;K5:iTRAQ 4plex (K N-term):1000.00;K12:iTRAQ 4plex (K N-term):1000.00
67	208	A0A0M3GXC2	R.T(+144.10)FGMEGMFR.Q	Y	Y	70.81	35.37	1218.5647	1.0	610.2902	69.72	30	F30:22076	SC-GWM-C3.raw	4	3.16E7	3.04E7	3.07E7	3.05E7	1.00	0.96	0.97	0.97	3.16E7	3.04E7	3.07E7	3.05E7	1.00	0.96	0.97	0.97	0	0.45	0.13	0.41	526	534	iTRAQ 4plex (K N-term)	T1:iTRAQ 4plex (K N-term):1000.00
67	208	A0A0M3GXC2	Q.S(+144.10)AATMYEVGFNHFWK(+144.10).A	Y	Y	70.76	23.18	2075.0178	-0.1	692.6798	80.16	31	F31:25814	SC-GWM-C4.raw	2	2.63E5	1.792E5	1.752E5	1.635E5	1.00	0.68	0.67	0.62	2.63E5	1.792E5	1.752E5	1.635E5	1.00	0.68	0.67	0.62	0	0.36	0.35	0.39	111	125	iTRAQ 4plex (K N-term)	S1:iTRAQ 4plex (K N-term):1000.00;K15:iTRAQ 4plex (K N-term):1000.00
67	208	A0A0M3GXC2	K.G(+144.10)EGEEGDLVFFQGH.V	Y	Y	70.63	23.01	1663.7600	-0.8	832.8866	70.90	34	F34:22641	SC-GWM-C7.raw	1	3.457E5	4.127E5	3.381E5	3.175E5	1.00	1.19	0.98	0.92	3.457E5	4.127E5	3.381E5	3.175E5	1.00	1.19	0.98	0.92	0	0.09	0.03	0.06	128	141	iTRAQ 4plex (K N-term)	G1:iTRAQ 4plex (K N-term):1000.00
67	208	A0A0M3GXC2	F.V(+144.10)TSQLQGHDGPVIAATDYIR.S	Y	Y	69.68	22.99	2284.1934	-1.6	762.4038	65.46	25	F25:20321	SC-GWM-C1.raw	6	1.624E6	1.704E6	1.617E6	1.724E6	1.00	1.05	1.00	1.06	1.624E6	1.704E6	1.617E6	1.724E6	1.00	1.05	1.00	1.06	0	0.14	0.12	0.16	788	807	iTRAQ 4plex (K N-term)	V1:iTRAQ 4plex (K N-term):1000.00
67	208	A0A0M3GXC2	P.V(+144.10)TDEQIESGDLPYLTFAPDTEEYK(+144.10).Y	Y	Y	69.05	23.00	3047.4741	-0.4	1016.8315	90.59	28	F28:30325	SC-GWM-C12.raw	1	3.049E4	4.185E4	3.751E4	2.85E4	1.00	1.37	1.23	0.93	3.049E4	4.185E4	3.751E4	2.85E4	1.00	1.37	1.23	0.93	-	-	-	-	427	450	iTRAQ 4plex (K N-term)	V1:iTRAQ 4plex (K N-term):1000.00;K24:iTRAQ 4plex (K N-term):1000.00
67	208	A0A0M3GXC2	N.V(+144.10)AVAALAALAEQGK(+144.10).V	Y	Y	68.91	22.89	1598.9598	-1.3	800.4861	80.70	34	F34:26213	SC-GWM-C7.raw	2	3.158E5	3.417E5	3.346E5	3.199E5	1.00	1.08	1.06	1.01	3.158E5	3.417E5	3.346E5	3.199E5	1.00	1.08	1.06	1.01	0	0.07	0.05	0.02	849	862	iTRAQ 4plex (K N-term)	V1:iTRAQ 4plex (K N-term):1000.00;K14:iTRAQ 4plex (K N-term):1000.00
67	208	A0A0M3GXC2	R.M(+144.10)YAN(+.98)NEDVFYYITLMNENYTHPDM(+15.99)PEGAEQDILK(+144.10).G	Y	Y	68.39	22.80	4372.9731	1.3	1094.2520	107.01	35	F35:35830	SC-GWM-C8.raw	0	2.149E4	2.077E4	2.06E4	2.103E4	1.00	0.97	0.96	0.98	2.149E4	2.077E4	2.06E4	2.103E4	1.00	0.97	0.96	0.98	-	-	-	-	678	711	iTRAQ 4plex (K N-term); Deamidation (NQ); Oxidation (M)	M1:iTRAQ 4plex (K N-term):1000.00;N4:Deamidation (NQ):11.06;M24:Oxidation (M):5.10;K34:iTRAQ 4plex (K N-term):1000.00
67	208	A0A0M3GXC2	R.Q(+144.10)RM(+15.99)EEC(+57.02)LDGDYQTYK(+144.10).S	Y	Y	68.14	22.78	2239.0129	0.7	747.3455	41.50	32	F32:11968	SC-GWM-C5.raw	2	2.222E5	1.419E5	2.282E5	1.368E5	1.00	0.64	1.03	0.62	2.222E5	1.419E5	2.282E5	1.368E5	1.00	0.64	1.03	0.62	0	0.26	0.05	0.20	311	325	iTRAQ 4plex (K N-term); Oxidation (M); Carbamidomethylation	Q1:iTRAQ 4plex (K N-term):1000.00;M3:Oxidation (M):1000.00;C6:Carbamidomethylation:1000.00;K15:iTRAQ 4plex (K N-term):1000.00
67	208	A0A0M3GXC2	R.M(+144.10)YANNEDVFYYITLMN(+.98)ENYTHPDMPEGAEQDILK(+144.10).G	Y	Y	67.61	22.66	4356.9785	2.6	1090.2548	104.95	34	F34:35089	SC-GWM-C7.raw	2	8.65E4	9.585E4	9.231E4	1.045E5	1.00	1.11	1.07	1.21	8.65E4	9.585E4	9.231E4	1.045E5	1.00	1.11	1.07	1.21	0	0.02	0.22	0.20	678	711	iTRAQ 4plex (K N-term); Deamidation (NQ)	M1:iTRAQ 4plex (K N-term):1000.00;N16:Deamidation (NQ):0.00;K34:iTRAQ 4plex (K N-term):1000.00
67	208	A0A0M3GXC2	K.V(+144.10)PFVTSQLQGHD.G	Y	Y	67.36	22.90	1470.7589	-3.3	736.3843	61.73	33	F33:19045	SC-GWM-C6.raw	1	7.217E5	7.128E5	7.435E5	7.222E5	1.00	0.99	1.03	1.00	7.217E5	7.128E5	7.435E5	7.222E5	1.00	0.99	1.03	1.00	0	0.06	0.13	0.12	785	796	iTRAQ 4plex (K N-term)	V1:iTRAQ 4plex (K N-term):1000.00
67	208	A0A0M3GXC2	K.E(+144.10)TVQQAIEK(+144.10).Y	Y	Y	67.34	22.67	1332.7493	-1.1	667.3812	36.62	35	F35:10139	SC-GWM-C8.raw	4	1.622E7	1.494E7	1.632E7	1.501E7	1.00	0.92	1.01	0.93	1.622E7	1.494E7	1.632E7	1.501E7	1.00	0.92	1.01	0.93	0	0.20	0.15	0.17	866	874	iTRAQ 4plex (K N-term)	E1:iTRAQ 4plex (K N-term):1000.00;K9:iTRAQ 4plex (K N-term):1000.00
67	208	A0A0M3GXC2	M.G(+144.10)SGTILQEVIAGAELLK(+144.10).A	Y	Y	66.87	22.67	1986.1604	-0.9	663.0601	115.26	29	F29:38824	SC-GWM-C2.raw	2	1.127E5	1.218E5	1.141E5	1.019E5	1.00	1.08	1.01	0.90	1.127E5	1.218E5	1.141E5	1.019E5	1.00	1.08	1.01	0.90	0	0.15	0.14	0.19	730	746	iTRAQ 4plex (K N-term)	G1:iTRAQ 4plex (K N-term):1000.00;K17:iTRAQ 4plex (K N-term):1000.00
67	208	A0A0M3GXC2	N.C(+57.02)(+144.10)VSYDPTFQYEVAVIVQDGLR.R	Y	Y	65.94	22.69	2602.2859	2.8	868.4384	112.69	28	F28:38466	SC-GWM-C12.raw	9	6.36E5	7.064E5	6.732E5	7.149E5	1.00	1.11	1.06	1.12	6.36E5	7.064E5	6.732E5	7.149E5	1.00	1.11	1.06	1.12	0	0.19	0.21	0.24	656	676	Carbamidomethylation; iTRAQ 4plex (K N-term)	C1:Carbamidomethylation:1000.00;C1:iTRAQ 4plex (K N-term):1000.00
67	208	A0A0M3GXC2	K.A(+144.10)DFGVEADIWSC(+57.02)PSFN(+.98)LLHR.D	Y	Y	65.88	22.46	2478.1760	6.7	1240.1036	98.10	31	F31:32286	SC-GWM-C4.raw	2	3.222E5	2.779E5	3.166E5	2.91E5	1.00	0.86	0.98	0.90	3.222E5	2.779E5	3.166E5	2.91E5	1.00	0.86	0.98	0.90	0	0.13	0.17	0.22	747	766	iTRAQ 4plex (K N-term); Carbamidomethylation; Deamidation (NQ)	A1:iTRAQ 4plex (K N-term):1000.00;C12:Carbamidomethylation:1000.00;N16:Deamidation (NQ):1000.00
67	208	A0A0M3GXC2	R.L(+144.10)TEDQLN(+.98)NFR.Q	Y	Y	65.77	22.69	1393.6959	0.6	697.8557	58.42	32	F32:17953	SC-GWM-C5.raw	8	5.408E6	4.897E6	5.02E6	4.601E6	1.00	0.91	0.93	0.85	5.408E6	4.897E6	5.02E6	4.601E6	1.00	0.91	0.93	0.85	0	0.21	0.17	0.20	156	165	iTRAQ 4plex (K N-term); Deamidation (NQ)	L1:iTRAQ 4plex (K N-term):1000.00;N7:Deamidation (NQ):24.44
67	208	A0A0M3GXC2	R.R(+144.10)DALGGYLPQR.K	Y	Y	65.66	22.89	1388.7646	-5.2	695.3860	46.02	30	F30:13462	SC-GWM-C3.raw	5	5.515E6	5.012E6	5.093E6	4.53E6	1.00	0.91	0.92	0.82	5.515E6	5.012E6	5.093E6	4.53E6	1.00	0.91	0.92	0.82	0	0.27	0.18	0.14	456	466	iTRAQ 4plex (K N-term)	R1:iTRAQ 4plex (K N-term):1000.00
67	208	A0A0M3GXC2	R.M(+144.10)YANNEDVFYYITLM(+15.99)NENYTHPDMPEGAEQDILK(+144.10).G	Y	Y	64.68	22.44	4371.9893	0.6	1094.0052	106.16	26	F26:35795	SC-GWM-C10.raw	3	1.293E5	1.274E5	1.334E5	1.333E5	1.00	0.99	1.03	1.03	1.293E5	1.274E5	1.334E5	1.333E5	1.00	0.99	1.03	1.03	0	0.13	0.14	0.12	678	711	iTRAQ 4plex (K N-term); Oxidation (M)	M1:iTRAQ 4plex (K N-term):1000.00;M15:Oxidation (M):0.00;K34:iTRAQ 4plex (K N-term):1000.00
67	208	A0A0M3GXC2	K.V(+144.10)WC(+57.02)FC(+57.02)GDGEMDEPESQ(+.98)GAIALAAR.E	Y	Y	64.42	22.23	2813.2217	6.5	938.7539	85.70	33	F33:27585	SC-GWM-C6.raw	1	1.691E5	1.509E5	1.715E5	1.488E5	1.00	0.89	1.01	0.88	1.691E5	1.509E5	1.715E5	1.488E5	1.00	0.89	1.01	0.88	0	0.04	0.06	0.13	223	246	iTRAQ 4plex (K N-term); Carbamidomethylation; Deamidation (NQ)	V1:iTRAQ 4plex (K N-term):1000.00;C3:Carbamidomethylation:1000.00;C5:Carbamidomethylation:1000.00;Q16:Deamidation (NQ):1000.00
67	208	A0A0M3GXC2	S.G(+144.10)TILQEVIAGAELLK(+144.10).A	Y	Y	64.10	22.49	1842.1069	0.6	615.0433	116.79	30	F30:38894	SC-GWM-C3.raw	1	9.224E4	9.388E4	9.681E4	8.189E4	1.00	1.02	1.05	0.89	9.224E4	9.388E4	9.681E4	8.189E4	1.00	1.02	1.05	0.89	-	-	-	-	732	746	iTRAQ 4plex (K N-term)	G1:iTRAQ 4plex (K N-term):1000.00;K15:iTRAQ 4plex (K N-term):1000.00
67	208	A0A0M3GXC2	R.G(+144.10)FLLGGTAGR.T	Y	Y	63.98	22.62	1091.6208	1.8	546.8187	51.67	34	F34:15662	SC-GWM-C7.raw	5	4.82E7	4.407E7	4.823E7	4.427E7	1.00	0.91	1.00	0.92	4.82E7	4.407E7	4.823E7	4.427E7	1.00	0.91	1.00	0.92	0	0.17	0.12	0.16	622	631	iTRAQ 4plex (K N-term)	G1:iTRAQ 4plex (K N-term):1000.00
67	208	A0A0M3GXC2	N.F(+144.10)AGAGWNVVK(+144.10).V	Y	Y	63.40	21.90	1335.7543	0.3	668.8846	60.24	31	F31:18534	SC-GWM-C4.raw	1	3.701E5	3.901E5	3.729E5	3.387E5	1.00	1.05	1.01	0.92	3.701E5	3.901E5	3.729E5	3.387E5	1.00	1.05	1.01	0.92	-	-	-	-	281	290	iTRAQ 4plex (K N-term)	F1:iTRAQ 4plex (K N-term):1000.00;K10:iTRAQ 4plex (K N-term):1000.00
67	208	A0A0M3GXC2	R.E(+144.10)HFFN(+.98)TPELK(+144.10).A	Y	Y	62.63	22.38	1549.8020	-5.5	775.9041	55.79	25	F25:16784	SC-GWM-C1.raw	5	1.484E6	1.27E6	1.443E6	1.195E6	1.00	0.86	0.97	0.81	1.484E6	1.27E6	1.443E6	1.195E6	1.00	0.86	0.97	0.81	0	0.11	0.08	0.14	334	343	iTRAQ 4plex (K N-term); Deamidation (NQ)	E1:iTRAQ 4plex (K N-term):1000.00;N5:Deamidation (NQ):1000.00;K10:iTRAQ 4plex (K N-term):1000.00
67	208	A0A0M3GXC2	R.Q(+144.10)EVDGHGLPSYPHPH.L	Y	Y	62.58	22.34	1812.8665	0.8	454.2243	41.00	29	F29:11927	SC-GWM-C2.raw	4	4.276E6	3.881E6	4.137E6	3.823E6	1.00	0.91	0.97	0.89	4.276E6	3.881E6	4.137E6	3.823E6	1.00	0.91	0.97	0.89	0	0.39	0.20	0.35	166	180	iTRAQ 4plex (K N-term)	Q1:iTRAQ 4plex (K N-term):1000.00
67	208	A0A0M3GXC2	R.L(+144.10)TEDQLNN(+.98)FR.Q	Y	Y	62.25	22.56	1393.6959	-0.1	697.8552	56.88	25	F25:17184	SC-GWM-C1.raw	2	8.607E5	8.945E5	8.982E5	8.164E5	1.00	1.04	1.04	0.95	8.607E5	8.945E5	8.982E5	8.164E5	1.00	1.04	1.04	0.95	0	0.09	0.13	0.21	156	165	iTRAQ 4plex (K N-term); Deamidation (NQ)	L1:iTRAQ 4plex (K N-term):1000.00;N8:Deamidation (NQ):12.79
67	208	A0A0M3GXC2	K.I(+144.10)IQELEGNFAGAGWN(+.98)VVK(+144.10).V	Y	Y	61.00	21.95	2233.1985	2.2	745.4084	103.74	27	F27:34638	SC-GWM-C11.raw	2	3.169E5	3.179E5	3.251E5	2.913E5	1.00	1.00	1.03	0.92	3.169E5	3.179E5	3.251E5	2.913E5	1.00	1.00	1.03	0.92	0	0.06	0.11	0.11	273	290	iTRAQ 4plex (K N-term); Deamidation (NQ)	I1:iTRAQ 4plex (K N-term):1000.00;N15:Deamidation (NQ):85.08;K18:iTRAQ 4plex (K N-term):1000.00
67	208	A0A0M3GXC2	M.G(+144.10)LGPIMAIYQAR.F	Y	Y	60.49	22.04	1432.7982	2.0	478.6076	78.82	36	F36:25352	SC-GWM-C9.raw	2	4.493E5	4.994E5	4.599E5	3.91E5	1.00	1.11	1.02	0.87	4.493E5	4.994E5	4.599E5	3.91E5	1.00	1.11	1.02	0.87	0	0.04	0.04	0.04	194	205	iTRAQ 4plex (K N-term)	G1:iTRAQ 4plex (K N-term):1000.00
67	208	A0A0M3GXC2	K.A(+144.10)DSAPSWK(+144.10).R	Y	Y	59.94	23.33	1148.6069	1.0	575.3113	34.90	25	F25:9611	SC-GWM-C1.raw	2	5.489E6	5.269E6	5.546E6	5.194E6	1.00	0.96	1.01	0.95	5.489E6	5.269E6	5.546E6	5.194E6	1.00	0.96	1.01	0.95	0	0.12	0.13	0.06	879	886	iTRAQ 4plex (K N-term)	A1:iTRAQ 4plex (K N-term):1000.00;K8:iTRAQ 4plex (K N-term):1000.00
67	208	A0A0M3GXC2	C.F(+144.10)C(+57.02)GDGEMDEPESQGAIALAAR.E	Y	Y	59.54	22.31	2367.0593	-0.2	790.0269	66.67	26	F26:21206	SC-GWM-C10.raw	1	2.099E5	1.68E5	2.118E5	1.825E5	1.00	0.80	1.01	0.87	2.099E5	1.68E5	2.118E5	1.825E5	1.00	0.80	1.01	0.87	-	-	-	-	226	246	iTRAQ 4plex (K N-term); Carbamidomethylation	F1:iTRAQ 4plex (K N-term):1000.00;C2:Carbamidomethylation:1000.00
67	208	A0A0M3GXC2	R.Q(+144.10)YGIWNPK(+144.10).G	Y	Y	59.48	22.34	1292.7120	-0.6	647.3629	52.83	32	F32:15990	SC-GWM-C5.raw	8	3.715E7	3.33E7	3.434E7	3.284E7	1.00	0.90	0.92	0.88	3.715E7	3.33E7	3.434E7	3.284E7	1.00	0.90	0.92	0.88	0	0.12	0.10	0.17	535	542	iTRAQ 4plex (K N-term)	Q1:iTRAQ 4plex (K N-term):1000.00;K8:iTRAQ 4plex (K N-term):1000.00
67	208	A0A0M3GXC2	P.E(+144.10)LSAFDAQLK(+144.10).S	Y	Y	59.39	22.14	1408.7805	0.2	705.3977	61.00	30	F30:18899	SC-GWM-C3.raw	1	1.402E5	1.455E5	1.553E5	1.207E5	1.00	1.04	1.11	0.86	1.402E5	1.455E5	1.553E5	1.207E5	1.00	1.04	1.11	0.86	-	-	-	-	477	486	iTRAQ 4plex (K N-term)	E1:iTRAQ 4plex (K N-term):1000.00;K10:iTRAQ 4plex (K N-term):1000.00
67	208	A0A0M3GXC2	P.H(+144.10)GTTTPYLNTVSVENEK(+144.10).G	Y	Y	58.66	22.01	2177.1208	-0.2	726.7141	46.24	28	F28:13953	SC-GWM-C12.raw	3	5.761E5	6.103E5	6.127E5	5.687E5	1.00	1.06	1.06	0.99	5.761E5	6.103E5	6.127E5	5.687E5	1.00	1.06	1.06	0.99	0	0.10	0.11	0.05	52	68	iTRAQ 4plex (K N-term)	H1:iTRAQ 4plex (K N-term):1000.00;K17:iTRAQ 4plex (K N-term):1000.00
67	208	A0A0M3GXC2	R.M(+144.10)(+15.99)PHGTTTPYLN(+.98)TVSVENEK(+144.10).G	Y	Y	57.94	22.12	2422.1929	-2.3	606.5541	48.97	29	F29:14751	SC-GWM-C2.raw	1	4.913E5	5.267E5	6.338E5	6.381E5	1.00	1.07	1.29	1.30	4.913E5	5.267E5	6.338E5	6.381E5	1.00	1.07	1.29	1.30	0	0.09	0.23	0.27	50	68	iTRAQ 4plex (K N-term); Oxidation (M); Deamidation (NQ)	M1:iTRAQ 4plex (K N-term):1000.00;M1:Oxidation (M):1000.00;N11:Deamidation (NQ):28.22;K19:iTRAQ 4plex (K N-term):1000.00
67	208	A0A0M3GXC2	R.L(+144.10)TEDQLN(+.98)N(+.98)FR.Q	Y	Y	57.88	21.73	1394.6799	1.3	698.3481	55.97	34	F34:17241	SC-GWM-C7.raw	1	1.488E5	1.414E5	1.347E5	1.27E5	1.00	0.95	0.91	0.85	1.488E5	1.414E5	1.347E5	1.27E5	1.00	0.95	0.91	0.85	-	-	-	-	156	165	iTRAQ 4plex (K N-term); Deamidation (NQ)	L1:iTRAQ 4plex (K N-term):1000.00;N7:Deamidation (NQ):45.01;N8:Deamidation (NQ):55.63
67	208	A0A0M3GXC2	R.T(+144.10)TLNGEGLQHEDGHSHIQADLIPN.C	Y	Y	57.79	21.72	2739.3335	-0.6	685.8402	55.83	25	F25:16798	SC-GWM-C1.raw	3	6.261E5	6.382E5	6.084E5	6.106E5	1.00	1.02	0.97	0.98	6.261E5	6.382E5	6.084E5	6.106E5	1.00	1.02	0.97	0.98	0	0.15	0.20	0.16	632	655	iTRAQ 4plex (K N-term)	T1:iTRAQ 4plex (K N-term):1000.00
67	208	A0A0M3GXC2	K.V(+144.10)SK(+144.10)ETVQQAIEK(+144.10).Y	Y	Y	57.54	21.44	1791.0468	0.9	598.0234	46.18	34	F34:13636	SC-GWM-C7.raw	1	1.433E5	1.839E5	1.995E5	1.451E5	1.00	1.28	1.39	1.01	1.433E5	1.839E5	1.995E5	1.451E5	1.00	1.28	1.39	1.01	-	-	-	-	863	874	iTRAQ 4plex (K N-term)	V1:iTRAQ 4plex (K N-term):1000.00;K3:iTRAQ 4plex (K N-term):1000.00;K12:iTRAQ 4plex (K N-term):1000.00
67	208	A0A0M3GXC2	K.V(+144.10)PFVTSQ(+.98)LQGHDGPVIAATDYIR.S	Y	Y	57.17	21.76	2628.3669	5.0	658.1023	81.61	33	F33:26072	SC-GWM-C6.raw	0	1.364E5	9.645E4	1.023E5	9.094E4	1.00	0.71	0.75	0.67	1.364E5	9.645E4	1.023E5	9.094E4	1.00	0.71	0.75	0.67	-	-	-	-	785	807	iTRAQ 4plex (K N-term); Deamidation (NQ)	V1:iTRAQ 4plex (K N-term):1000.00;Q7:Deamidation (NQ):9.16
67	208	A0A0M3GXC2	R.E(+144.10)FSTTMAFVR.I	Y	Y	56.73	22.36	1331.6665	-0.5	444.8959	65.16	27	F27:20619	SC-GWM-C11.raw	7	2.501E7	2.312E7	2.482E7	2.29E7	1.00	0.92	0.99	0.92	2.501E7	2.312E7	2.482E7	2.29E7	1.00	0.92	0.99	0.92	0	0.11	0.06	0.12	492	501	iTRAQ 4plex (K N-term)	E1:iTRAQ 4plex (K N-term):1000.00
67	208	A0A0M3GXC2	K.G(+144.10)QQYTPQDK(+144.10)DQL.M	Y	Y	56.11	21.61	1707.8672	-3.2	854.9382	38.10	34	F34:10772	SC-GWM-C7.raw	1	3.385E4	3.733E4	3.089E4	3.143E4	1.00	1.10	0.91	0.93	3.385E4	3.733E4	3.089E4	3.143E4	1.00	1.10	0.91	0.93	-	-	-	-	543	554	iTRAQ 4plex (K N-term)	G1:iTRAQ 4plex (K N-term):1000.00;K9:iTRAQ 4plex (K N-term):1000.00
67	208	A0A0M3GXC2	R.T(+144.10)FGM(+15.99)EGMFR.Q	Y	Y	56.01	23.76	1234.5597	-0.9	618.2866	53.67	29	F29:16402	SC-GWM-C2.raw	7	1.428E7	1.248E7	1.407E7	1.135E7	1.00	0.87	0.99	0.79	1.428E7	1.248E7	1.407E7	1.135E7	1.00	0.87	0.99	0.79	0	0.30	0.30	0.36	526	534	iTRAQ 4plex (K N-term); Oxidation (M)	T1:iTRAQ 4plex (K N-term):1000.00;M4:Oxidation (M):28.36
67	208	A0A0M3GXC2	R.M(+144.10)YANNEDVFYYITLMN(+.98)ENYTHPDM(+15.99)PEGAEQDILK(+144.10).G	Y	Y	55.78	21.60	4372.9731	2.3	1094.2531	105.56	36	F36:34985	SC-GWM-C9.raw	2	7.641E4	5.792E4	6.994E4	6.933E4	1.00	0.76	0.92	0.91	7.641E4	5.792E4	6.994E4	6.933E4	1.00	0.76	0.92	0.91	0	0.09	0.21	0.06	678	711	iTRAQ 4plex (K N-term); Deamidation (NQ); Oxidation (M)	M1:iTRAQ 4plex (K N-term):1000.00;N16:Deamidation (NQ):11.10;M24:Oxidation (M):13.05;K34:iTRAQ 4plex (K N-term):1000.00
67	208	A0A0M3GXC2	R.E(+144.10)FSTTM(+15.99)AFVR.I	Y	Y	55.01	22.06	1347.6615	0.0	674.8380	50.74	33	F33:15160	SC-GWM-C6.raw	5	4.029E6	3.717E6	4.164E6	3.338E6	1.00	0.92	1.03	0.83	4.029E6	3.717E6	4.164E6	3.338E6	1.00	0.92	1.03	0.83	0	0.12	0.10	0.16	492	501	iTRAQ 4plex (K N-term); Oxidation (M)	E1:iTRAQ 4plex (K N-term):1000.00;M6:Oxidation (M):1000.00
67	208	A0A0M3GXC2	N.D(+144.10)YHVLGTDGFGR.S	Y	Y	54.47	21.68	1479.7228	1.3	494.2488	53.29	30	F30:16058	SC-GWM-C3.raw	1	2.049E5	1.931E5	2.014E5	2.015E5	1.00	0.94	0.98	0.98	2.049E5	1.931E5	2.014E5	2.015E5	1.00	0.94	0.98	0.98	0	0.10	0.08	0.19	820	831	iTRAQ 4plex (K N-term)	D1:iTRAQ 4plex (K N-term):1000.00
67	208	A0A0M3GXC2	K.D(+144.10)LELGGHIASF.Q	Y	Y	54.42	21.58	1301.6737	0.4	651.8444	71.57	31	F31:22711	SC-GWM-C4.raw	1	5.219E5	6.925E5	7.354E5	6.408E5	1.00	1.33	1.41	1.23	5.219E5	6.925E5	7.354E5	6.408E5	1.00	1.33	1.41	1.23	0	0.05	0.02	0.02	99	109	iTRAQ 4plex (K N-term)	D1:iTRAQ 4plex (K N-term):1000.00
67	208	A0A0M3GXC2	R.A(+144.10)QYLLEN(+.98)LLK(+144.10).Y	Y	Y	53.92	21.69	1492.8744	1.0	498.6326	80.33	35	F35:25983	SC-GWM-C8.raw	2	7.427E5	7.177E5	7.573E5	6.611E5	1.00	0.97	1.02	0.89	7.427E5	7.177E5	7.573E5	6.611E5	1.00	0.97	1.02	0.89	0	0.06	0.08	0.11	32	41	iTRAQ 4plex (K N-term); Deamidation (NQ)	A1:iTRAQ 4plex (K N-term):1000.00;N7:Deamidation (NQ):119.54;K10:iTRAQ 4plex (K N-term):1000.00
67	208	A0A0M3GXC2	R.W(+144.10)N(+.98)AAAIVLR.A	Y	Y	53.79	21.77	1157.6678	0.8	579.8417	74.05	32	F32:23777	SC-GWM-C5.raw	2	3.674E6	3.71E6	3.913E6	3.195E6	1.00	1.01	1.06	0.87	3.674E6	3.71E6	3.913E6	3.195E6	1.00	1.01	1.06	0.87	0	0.10	0.09	0.12	86	94	iTRAQ 4plex (K N-term); Deamidation (NQ)	W1:iTRAQ 4plex (K N-term):1000.00;N2:Deamidation (NQ):1000.00
67	208	A0A0M3GXC2	K.D(+144.10)QLMFYK(+144.10).E	Y	Y	53.67	21.22	1231.6515	0.9	616.8336	59.12	32	F32:18206	SC-GWM-C5.raw	2	4.847E5	5.692E5	5.109E5	5.225E5	1.00	1.17	1.05	1.08	4.847E5	5.692E5	5.109E5	5.225E5	1.00	1.17	1.05	1.08	0	0.08	0.07	0.06	552	558	iTRAQ 4plex (K N-term)	D1:iTRAQ 4plex (K N-term):1000.00;K7:iTRAQ 4plex (K N-term):1000.00
67	208	A0A0M3GXC2	K.D(+144.10)LELGGHIASFQSAATMYEVGFN(+.98)HFWK(+144.10).A	Y	Y	53.64	21.16	3343.6216	1.2	836.9137	107.79	33	F33:35312	SC-GWM-C6.raw	1	9.097E4	9.394E4	9.477E4	9.674E4	1.00	1.03	1.04	1.06	9.097E4	9.394E4	9.477E4	9.674E4	1.00	1.03	1.04	1.06	-	-	-	-	99	125	iTRAQ 4plex (K N-term); Deamidation (NQ)	D1:iTRAQ 4plex (K N-term):1000.00;N23:Deamidation (NQ):0.00;K27:iTRAQ 4plex (K N-term):1000.00
67	208	A0A0M3GXC2	V.P(+144.10)ELSAFDAQLK(+144.10).S	Y	Y	52.22	21.87	1505.8333	1.8	502.9526	63.56	31	F31:19699	SC-GWM-C4.raw	2	4.281E5	4.903E5	5.722E5	4.477E5	1.00	1.15	1.34	1.05	4.281E5	4.903E5	5.722E5	4.477E5	1.00	1.15	1.34	1.05	0	0.03	0.18	0.08	476	486	iTRAQ 4plex (K N-term)	P1:iTRAQ 4plex (K N-term):1000.00;K11:iTRAQ 4plex (K N-term):1000.00
67	208	A0A0M3GXC2	R.L(+144.10)HPLEAEK(+144.10).V	Y	Y	51.85	27.23	1223.7117	0.5	612.8634	30.90	25	F25:8233	SC-GWM-C1.raw	8	7.189E7	6.844E7	7.317E7	6.761E7	1.00	0.95	1.02	0.94	7.189E7	6.844E7	7.317E7	6.761E7	1.00	0.95	1.02	0.94	0	0.09	0.12	0.11	777	784	iTRAQ 4plex (K N-term)	L1:iTRAQ 4plex (K N-term):1000.00;K8:iTRAQ 4plex (K N-term):1000.00
67	208	A0A0M3GXC2	R.K(+144.10)(+144.10)PTQEVLEVPELSAFDAQ(+.98)LK(+144.10).S	Y	Y	51.29	20.81	2674.4795	6.6	892.5063	85.73	35	F35:27981	SC-GWM-C8.raw	0	1.311E5	1.081E5	1.24E5	9.579E4	1.00	0.82	0.95	0.73	1.311E5	1.081E5	1.24E5	9.579E4	1.00	0.82	0.95	0.73	-	-	-	-	467	486	iTRAQ 4plex (K N-term); Deamidation (NQ)	K1:iTRAQ 4plex (K N-term):1000.00;K1:iTRAQ 4plex (K N-term):1000.00;Q18:Deamidation (NQ):25.47;K20:iTRAQ 4plex (K N-term):1000.00
67	208	A0A0M3GXC2	R.M(+144.10)YANNEDVFYYITLM(+15.99)N(+.98)EN(+.98)YTHPDMPEGAEQDILK(+144.10).G	Y	Y	51.06	21.54	4373.9575	4.2	1094.5012	98.73	27	F27:32767	SC-GWM-C11.raw	0	2.653E4	1.815E4	2.112E4	1.756E4	1.00	0.68	0.80	0.66	2.653E4	1.815E4	2.112E4	1.756E4	1.00	0.68	0.80	0.66	-	-	-	-	678	711	iTRAQ 4plex (K N-term); Oxidation (M); Deamidation (NQ)	M1:iTRAQ 4plex (K N-term):1000.00;M15:Oxidation (M):6.45;N16:Deamidation (NQ):15.37;N18:Deamidation (NQ):17.54;K34:iTRAQ 4plex (K N-term):1000.00
67	208	A0A0M3GXC2	Y.L(+144.10)NTVSVENEK(+144.10).G	Y	Y	50.99	21.26	1419.7812	0.5	710.8983	39.03	27	F27:11215	SC-GWM-C11.raw	2	1.164E6	1.437E6	1.334E6	1.351E6	1.00	1.23	1.15	1.16	1.164E6	1.437E6	1.334E6	1.351E6	1.00	1.23	1.15	1.16	0	0.13	0.16	0.14	59	68	iTRAQ 4plex (K N-term)	L1:iTRAQ 4plex (K N-term):1000.00;K10:iTRAQ 4plex (K N-term):1000.00
67	208	A0A0M3GXC2	R.M(+144.10)(+15.99)YANNEDVFYYITLMN(+.98)ENYTHPDM(+15.99)PEGAEQDILK(+144.10).G	Y	Y	50.09	20.80	4388.9683	6.5	1098.2565	102.54	36	F36:33885	SC-GWM-C9.raw	0	1.941E4	2.055E4	1.905E4	1.748E4	1.00	1.06	0.98	0.90	1.941E4	2.055E4	1.905E4	1.748E4	1.00	1.06	0.98	0.90	-	-	-	-	678	711	iTRAQ 4plex (K N-term); Oxidation (M); Deamidation (NQ)	M1:iTRAQ 4plex (K N-term):1000.00;M1:Oxidation (M):65.04;N16:Deamidation (NQ):0.00;M24:Oxidation (M):2.84;K34:iTRAQ 4plex (K N-term):1000.00
67	208	A0A0M3GXC2	R.L(+144.10)HPLEAEK(+144.10)VPFVTSQLQ(+.98)GHDGPVIAATDYIR.S	Y	Y	49.78	20.90	3689.9661	5.7	923.5040	92.24	31	F31:30172	SC-GWM-C4.raw	0	5.309E4	4.9E4	4.319E4	3.292E4	1.00	0.92	0.81	0.62	5.309E4	4.9E4	4.319E4	3.292E4	1.00	0.92	0.81	0.62	-	-	-	-	777	807	iTRAQ 4plex (K N-term); Deamidation (NQ)	L1:iTRAQ 4plex (K N-term):1000.00;K8:iTRAQ 4plex (K N-term):1000.00;Q17:Deamidation (NQ):14.04
67	208	A0A0M3GXC2	T.F(+144.10)GMEGMFR.Q	Y	Y	49.46	21.27	1117.5171	-1.0	559.7653	69.17	32	F32:21977	SC-GWM-C5.raw	1	1.91E5	1.661E5	3.234E5	2.515E5	1.00	0.87	1.69	1.32	1.91E5	1.661E5	3.234E5	2.515E5	1.00	0.87	1.69	1.32	0	0.04	0.08	0.06	527	534	iTRAQ 4plex (K N-term)	F1:iTRAQ 4plex (K N-term):1000.00
67	208	A0A0M3GXC2	Y.S(+144.10)MFGFQR.I	Y	Y	49.32	21.28	1015.5031	2.0	508.7599	54.37	31	F31:16426	SC-GWM-C4.raw	1	1.534E6	1.722E6	1.63E6	1.106E6	1.00	1.12	1.06	0.72	1.534E6	1.722E6	1.63E6	1.106E6	1.00	1.12	1.06	0.72	0	0.06	0.09	0.02	601	607	iTRAQ 4plex (K N-term)	S1:iTRAQ 4plex (K N-term):1000.00
67	208	A0A0M3GXC2	P.F(+144.10)VTSQLQGHDGPVIAATDYIR.S	Y	Y	49.25	21.04	2431.2617	-5.0	811.4238	74.67	29	F29:24012	SC-GWM-C2.raw	1	9.155E4	1.211E5	1.09E5	1.194E5	1.00	1.32	1.19	1.30	9.155E4	1.211E5	1.09E5	1.194E5	1.00	1.32	1.19	1.30	-	-	-	-	787	807	iTRAQ 4plex (K N-term)	F1:iTRAQ 4plex (K N-term):1000.00
67	208	A0A0M3GXC2	T.I(+144.10)LQEVIAGAELLK(+144.10).A	Y	Y	48.78	21.10	1684.0378	2.2	562.3544	109.81	31	F31:36418	SC-GWM-C4.raw	2	3.11E4	3.62E4	3.916E4	3.274E4	1.00	1.16	1.26	1.05	3.11E4	3.62E4	3.916E4	3.274E4	1.00	1.16	1.26	1.05	0	0.06	0.04	0.08	734	746	iTRAQ 4plex (K N-term)	I1:iTRAQ 4plex (K N-term):1000.00;K13:iTRAQ 4plex (K N-term):1000.00
67	208	A0A0M3GXC2	R.T(+144.10)TLN(+.98)GEGLQHEDGHSHIQADLIPN.C	Y	Y	48.63	20.97	2740.3174	-2.3	686.0850	57.97	27	F27:18003	SC-GWM-C11.raw	7	1.897E6	2.04E6	1.97E6	1.882E6	1.00	1.08	1.04	0.99	1.897E6	2.04E6	1.97E6	1.882E6	1.00	1.08	1.04	0.99	0	0.13	0.07	0.12	632	655	iTRAQ 4plex (K N-term); Deamidation (NQ)	T1:iTRAQ 4plex (K N-term):1000.00;N4:Deamidation (NQ):76.17
67	208	A0A0M3GXC2	R.R(+144.10)FFEVDR.Y	Y	Y	47.93	20.96	1111.5896	-0.1	371.5371	41.75	34	F34:12047	SC-GWM-C7.raw	4	3.628E6	7.259E6	3.73E6	2.75E6	1.00	2.00	1.03	0.76	3.628E6	7.259E6	3.73E6	2.75E6	1.00	2.00	1.03	0.76	0	0.66	0.15	0.23	840	846	iTRAQ 4plex (K N-term)	R1:iTRAQ 4plex (K N-term):1000.00
67	208	A0A0M3GXC2	R.M(+144.10)PHGTTTPYLN.T	Y	Y	47.88	20.75	1374.6724	-1.0	688.3428	45.69	33	F33:13322	SC-GWM-C6.raw	1	1.971E5	2.164E5	1.943E5	1.956E5	1.00	1.10	0.99	0.99	1.971E5	2.164E5	1.943E5	1.956E5	1.00	1.10	0.99	0.99	0	0.02	0.03	0.08	50	60	iTRAQ 4plex (K N-term)	M1:iTRAQ 4plex (K N-term):1000.00
67	208	A0A0M3GXC2	Y.L(+144.10)TFAPDTEEYK(+144.10).Y	Y	Y	47.26	20.63	1600.8228	-3.4	801.4159	60.15	28	F28:19022	SC-GWM-C12.raw	1	8.838E4	9.465E4	1.069E5	8.866E4	1.00	1.07	1.21	1.00	8.838E4	9.465E4	1.069E5	8.866E4	1.00	1.07	1.21	1.00	-	-	-	-	440	450	iTRAQ 4plex (K N-term)	L1:iTRAQ 4plex (K N-term):1000.00;K11:iTRAQ 4plex (K N-term):1000.00
67	208	A0A0M3GXC2	K.G(+144.10)QQYTPQDK(+144.10)DQLMF.Y	Y	Y	47.19	20.47	1985.9761	0.4	993.9957	62.75	28	F28:19989	SC-GWM-C12.raw	1	3.569E4	5.487E4	4.041E4	4.188E4	1.00	1.54	1.13	1.17	3.569E4	5.487E4	4.041E4	4.188E4	1.00	1.54	1.13	1.17	-	-	-	-	543	556	iTRAQ 4plex (K N-term)	G1:iTRAQ 4plex (K N-term):1000.00;K9:iTRAQ 4plex (K N-term):1000.00
67	208	A0A0M3GXC2	V.V(+144.10)PIVPDESR.T	Y	Y	47.01	20.96	1154.6417	1.2	578.3289	43.13	29	F29:12710	SC-GWM-C2.raw	0	1.6E5	1.71E5	1.975E5	1.557E5	1.00	1.07	1.23	0.97	1.6E5	1.71E5	1.975E5	1.557E5	1.00	1.07	1.23	0.97	-	-	-	-	517	525	iTRAQ 4plex (K N-term)	V1:iTRAQ 4plex (K N-term):1000.00
67	208	A0A0M3GXC2	K.A(+144.10)LVADMTDEQ(+.98)LWALNR.G	Y	Y	46.66	20.26	1989.9951	-1.8	664.3378	88.30	28	F28:29472	SC-GWM-C12.raw	2	1.033E5	1.321E5	1.088E5	1.078E5	1.00	1.28	1.05	1.04	1.033E5	1.321E5	1.088E5	1.078E5	1.00	1.28	1.05	1.04	0	0.11	0.14	0.13	344	359	iTRAQ 4plex (K N-term); Deamidation (NQ)	A1:iTRAQ 4plex (K N-term):1000.00;Q10:Deamidation (NQ):27.82
67	208	A0A0M3GXC2	C.L(+144.10)DGDYQTYK(+144.10).S	Y	Y	46.59	21.08	1389.7019	-1.3	695.8573	45.02	27	F27:13333	SC-GWM-C11.raw	1	4.705E5	4.887E5	6.151E5	5.346E5	1.00	1.04	1.31	1.14	4.705E5	4.887E5	6.151E5	5.346E5	1.00	1.04	1.31	1.14	-	-	-	-	317	325	iTRAQ 4plex (K N-term)	L1:iTRAQ 4plex (K N-term):1000.00;K9:iTRAQ 4plex (K N-term):1000.00
67	208	A0A0M3GXC2	R.E(+144.10)GLDNLIFVINC(+57.02)N.L	Y	Y	46.55	20.59	1663.8362	0.6	832.9258	103.74	27	F27:34636	SC-GWM-C11.raw	2	1.179E5	9.327E4	9.899E4	8.059E4	1.00	0.79	0.84	0.68	1.179E5	9.327E4	9.899E4	8.059E4	1.00	0.79	0.84	0.68	0	0.16	0.15	0.06	247	259	iTRAQ 4plex (K N-term); Carbamidomethylation	E1:iTRAQ 4plex (K N-term):1000.00;C12:Carbamidomethylation:1000.00
67	208	A0A0M3GXC2	M.G(+144.10)ASGEGQNVAHQAK(+144.10).K	Y	Y	46.54	20.94	1640.8474	2.2	547.9576	18.65	33	F33:4356	SC-GWM-C6.raw	1	868.144	1.981E3	1.62E3	1.85E3	1.00	2.28	1.87	2.13	868.144	1.981E3	1.62E3	1.85E3	1.00	2.28	1.87	2.13	-	-	-	-	396	409	iTRAQ 4plex (K N-term)	G1:iTRAQ 4plex (K N-term):1000.00;K14:iTRAQ 4plex (K N-term):1000.00
67	208	A0A0M3GXC2	L.M(+144.10)NENYTHPDMPEGAEQDILK(+144.10).G	Y	Y	46.48	20.86	2619.2188	-0.1	655.8119	60.77	36	F36:18773	SC-GWM-C9.raw	1	1.643E5	1.667E5	1.611E5	1.615E5	1.00	1.01	0.98	0.98	1.643E5	1.667E5	1.611E5	1.615E5	1.00	1.01	0.98	0.98	-	-	-	-	692	711	iTRAQ 4plex (K N-term)	M1:iTRAQ 4plex (K N-term):1000.00;K20:iTRAQ 4plex (K N-term):1000.00
67	208	A0A0M3GXC2	K.A(+144.10)K(+144.10)GEGEEGDLVFFQGH.V	Y	Y	46.37	20.81	2006.9941	-0.5	1004.5038	60.21	26	F26:18763	SC-GWM-C10.raw	4	2.122E6	2.146E6	2.109E6	1.958E6	1.00	1.01	0.99	0.92	2.122E6	2.146E6	2.109E6	1.958E6	1.00	1.01	0.99	0.92	0	0.13	0.11	0.14	126	141	iTRAQ 4plex (K N-term)	A1:iTRAQ 4plex (K N-term):1000.00;K2:iTRAQ 4plex (K N-term):1000.00
67	208	A0A0M3GXC2	R.T(+144.10)FGMEGM(+15.99)FR.Q	Y	Y	46.08	20.74	1234.5597	-1.2	618.2864	52.62	34	F34:16003	SC-GWM-C7.raw	4	1.931E6	1.925E6	2.034E6	1.866E6	1.00	1.00	1.05	0.97	1.931E6	1.925E6	2.034E6	1.866E6	1.00	1.00	1.05	0.97	0	0.19	0.19	0.26	526	534	iTRAQ 4plex (K N-term); Oxidation (M)	T1:iTRAQ 4plex (K N-term):1000.00;M7:Oxidation (M):19.05
67	208	A0A0M3GXC2	N.C(+57.02)(+144.10)VSYDPTFQ(+.98)YEVAVIVQDGLR.R	Y	Y	45.74	20.70	2603.2698	2.9	868.7664	115.36	27	F27:38884	SC-GWM-C11.raw	1	3.037E4	2.629E4	3.123E4	2.955E4	1.00	0.87	1.03	0.97	3.037E4	2.629E4	3.123E4	2.955E4	1.00	0.87	1.03	0.97	-	-	-	-	656	676	Carbamidomethylation; iTRAQ 4plex (K N-term); Deamidation (NQ)	C1:Carbamidomethylation:1000.00;C1:iTRAQ 4plex (K N-term):1000.00;Q9:Deamidation (NQ):62.50
67	208	A0A0M3GXC2	G.K(+144.10)(+144.10)IIQELEGNFAGAGWNVVK(+144.10).V	Y	Y	45.60	20.77	2504.4116	2.7	627.1119	92.97	30	F30:30553	SC-GWM-C3.raw	1	1.353E5	1.231E5	1.354E5	1.312E5	1.00	0.91	1.00	0.97	1.353E5	1.231E5	1.354E5	1.312E5	1.00	0.91	1.00	0.97	0	0.09	0.06	0.02	272	290	iTRAQ 4plex (K N-term)	K1:iTRAQ 4plex (K N-term):1000.00;K1:iTRAQ 4plex (K N-term):1000.00;K19:iTRAQ 4plex (K N-term):1000.00
67	208	A0A0M3GXC2	R.D(+144.10)AIETER.F	Y	Y	45.37	20.79	976.4947	0.5	489.2549	21.93	28	F28:5366	SC-GWM-C12.raw	1	1.316E5	1.102E5	1.223E5	1.096E5	1.00	0.84	0.93	0.83	1.316E5	1.102E5	1.223E5	1.096E5	1.00	0.84	0.93	0.83	0	0.08	0.04	0.09	767	773	iTRAQ 4plex (K N-term)	D1:iTRAQ 4plex (K N-term):1000.00
67	208	A0A0M3GXC2	K.E(+144.10)SVDGQILQEGINE.P	Y	Y	45.32	20.62	1673.8230	1.5	837.9200	67.10	31	F31:21005	SC-GWM-C4.raw	1	5.436E4	6.717E4	6.824E4	7.123E4	1.00	1.24	1.26	1.31	5.436E4	6.717E4	6.824E4	7.123E4	1.00	1.24	1.26	1.31	-	-	-	-	559	572	iTRAQ 4plex (K N-term)	E1:iTRAQ 4plex (K N-term):1000.00
67	208	A0A0M3GXC2	R.E(+144.10)FSTTMAF.V	Y	Y	45.14	20.79	1076.4971	1.2	539.2565	77.41	30	F30:24870	SC-GWM-C3.raw	2	1.049E6	1.152E6	1.108E6	1.075E6	1.00	1.10	1.06	1.02	1.049E6	1.152E6	1.108E6	1.075E6	1.00	1.10	1.06	1.02	0	0.03	0.10	0.11	492	499	iTRAQ 4plex (K N-term)	E1:iTRAQ 4plex (K N-term):1000.00
67	208	A0A0M3GXC2	R.K(+144.10)(+144.10)PTQEVLEVPELSAFD.A	Y	Y	44.66	20.60	2089.1187	1.4	697.3812	84.77	35	F35:27617	SC-GWM-C8.raw	1	1.022E5	8.307E4	8.827E4	8.609E4	1.00	0.81	0.86	0.84	1.022E5	8.307E4	8.827E4	8.609E4	1.00	0.81	0.86	0.84	-	-	-	-	467	482	iTRAQ 4plex (K N-term)	K1:iTRAQ 4plex (K N-term):1000.00;K1:iTRAQ 4plex (K N-term):1000.00
67	208	A0A0M3GXC2	E.K(+144.10)(+144.10)GIPGDQNIEHR.I	Y	Y	44.19	20.27	1650.9045	1.0	551.3093	25.96	28	F28:6727	SC-GWM-C12.raw	1	2.751E4	2.231E4	2.381E4	2.093E4	1.00	0.81	0.87	0.76	2.751E4	2.231E4	2.381E4	2.093E4	1.00	0.81	0.87	0.76	-	-	-	-	68	79	iTRAQ 4plex (K N-term)	K1:iTRAQ 4plex (K N-term):1000.00;K1:iTRAQ 4plex (K N-term):1000.00
67	208	A0A0M3GXC2	K.V(+144.10)YNAYDR.A	Y	Y	43.59	21.09	1043.5157	0.7	522.7655	30.90	26	F26:8354	SC-GWM-C10.raw	1	1.57E6	1.518E6	1.732E6	1.526E6	1.00	0.97	1.10	0.97	1.57E6	1.518E6	1.732E6	1.526E6	1.00	0.97	1.10	0.97	0	0.11	0.21	0.02	367	373	iTRAQ 4plex (K N-term)	V1:iTRAQ 4plex (K N-term):1000.00
67	208	A0A0M3GXC2	S.M(+144.10)GLGPIMAIYQAR.F	Y	Y	43.27	20.33	1563.8387	0.8	522.2873	88.11	26	F26:29061	SC-GWM-C10.raw	1	4.369E4	4.268E4	4.066E4	3.477E4	1.00	0.98	0.93	0.80	4.369E4	4.268E4	4.066E4	3.477E4	1.00	0.98	0.93	0.80	-	-	-	-	193	205	iTRAQ 4plex (K N-term)	M1:iTRAQ 4plex (K N-term):1000.00
67	208	A0A0M3GXC2	K.S(+144.10)K(+144.10)DGAYVR.E	Y	Y	42.96	20.52	1182.6600	0.4	395.2274	18.72	26	F26:4372	SC-GWM-C10.raw	2	2.137E5	1.113E5	1.376E5	1.447E5	1.00	0.52	0.64	0.68	2.137E5	1.113E5	1.376E5	1.447E5	1.00	0.52	0.64	0.68	0	0.17	0.25	0.11	326	333	iTRAQ 4plex (K N-term)	S1:iTRAQ 4plex (K N-term):1000.00;K2:iTRAQ 4plex (K N-term):1000.00
67	208	A0A0M3GXC2	R.E(+144.10)GLDNLIFVINC(+57.02)N(+.98)LQR.L	Y	Y	42.95	20.65	2062.0640	1.3	688.3628	107.53	31	F31:35595	SC-GWM-C4.raw	1	5.539E4	5.666E4	5.137E4	5.945E4	1.00	1.02	0.93	1.07	5.539E4	5.666E4	5.137E4	5.945E4	1.00	1.02	0.93	1.07	-	-	-	-	247	262	iTRAQ 4plex (K N-term); Carbamidomethylation; Deamidation (NQ)	E1:iTRAQ 4plex (K N-term):1000.00;C12:Carbamidomethylation:1000.00;N13:Deamidation (NQ):8.22
67	208	A0A0M3GXC2	F.Y(+144.10)IYYSMFGFQR.I	Y	Y	42.47	20.48	1617.7771	0.9	540.2668	91.83	26	F26:30485	SC-GWM-C10.raw	1	2.077E5	2.26E5	2.418E5	2.037E5	1.00	1.09	1.16	0.98	2.077E5	2.26E5	2.418E5	2.037E5	1.00	1.09	1.16	0.98	0	0.05	0.03	0.08	597	607	iTRAQ 4plex (K N-term)	Y1:iTRAQ 4plex (K N-term):1000.00
67	208	A0A0M3GXC2	R.M(+144.10)YANNEDVFYYITL.M	Y	Y	42.20	20.67	1898.8882	1.5	950.4528	113.07	27	F27:38031	SC-GWM-C11.raw	1	2.525E4	2.003E4	2.042E4	2.294E4	1.00	0.79	0.81	0.91	2.525E4	2.003E4	2.042E4	2.294E4	1.00	0.79	0.81	0.91	-	-	-	-	678	691	iTRAQ 4plex (K N-term)	M1:iTRAQ 4plex (K N-term):1000.00
67	208	A0A0M3GXC2	K.D(+144.10)QLM(+15.99)FYK(+144.10).E	Y	Y	41.26	20.28	1247.6464	-4.6	624.8276	50.56	29	F29:15304	SC-GWM-C2.raw	1	2.308E5	2.638E5	3.14E5	2.471E5	1.00	1.14	1.36	1.07	2.308E5	2.638E5	3.14E5	2.471E5	1.00	1.14	1.36	1.07	-	-	-	-	552	558	iTRAQ 4plex (K N-term); Oxidation (M)	D1:iTRAQ 4plex (K N-term):1000.00;M4:Oxidation (M):1000.00;K7:iTRAQ 4plex (K N-term):1000.00
67	208	A0A0M3GXC2	K.G(+144.10)EGEEGDLVFFQGHVAPGIY.A	Y	Y	41.07	20.02	2264.0872	0.4	755.7033	89.77	30	F30:29391	SC-GWM-C3.raw	1	6.175E4	6.299E4	6.36E4	6.134E4	1.00	1.02	1.03	0.99	6.175E4	6.299E4	6.36E4	6.134E4	1.00	1.02	1.03	0.99	-	-	-	-	128	147	iTRAQ 4plex (K N-term)	G1:iTRAQ 4plex (K N-term):1000.00
67	208	A0A0M3GXC2	N.Y(+144.10)THPDMPEGAEQDILK(+144.10).G	Y	Y	40.66	20.05	2131.0498	-1.5	711.3561	55.94	26	F26:17246	SC-GWM-C10.raw	0	2.305E5	2.684E5	1.384E5	1.658E5	1.00	1.16	0.60	0.72	2.305E5	2.684E5	1.384E5	1.658E5	1.00	1.16	0.60	0.72	-	-	-	-	696	711	iTRAQ 4plex (K N-term)	Y1:iTRAQ 4plex (K N-term):1000.00;K16:iTRAQ 4plex (K N-term):1000.00
67	208	A0A0M3GXC2	H.I(+144.10)ASFQSAATM(+15.99)YEVGFNHFWK(+144.10).A	Y	Y	39.93	19.95	2637.2930	-0.6	880.1044	91.91	34	F34:30359	SC-GWM-C7.raw	0	1.647E5	7.618E4	6.767E4	6.914E4	1.00	0.46	0.41	0.42	1.647E5	7.618E4	6.767E4	6.914E4	1.00	0.46	0.41	0.42	-	-	-	-	106	125	iTRAQ 4plex (K N-term); Oxidation (M)	I1:iTRAQ 4plex (K N-term):1000.00;M10:Oxidation (M):1000.00;K20:iTRAQ 4plex (K N-term):1000.00
67	208	A0A0M3GXC2	R.E(+144.10)GLDNLIFVIN.C	Y	Y	39.83	20.36	1389.7626	-0.8	695.8880	104.61	26	F26:35243	SC-GWM-C10.raw	2	5.057E5	3.541E5	3.609E5	3.031E5	1.00	0.70	0.71	0.60	5.057E5	3.541E5	3.609E5	3.031E5	1.00	0.70	0.71	0.60	0	0.18	0.28	0.15	247	257	iTRAQ 4plex (K N-term)	E1:iTRAQ 4plex (K N-term):1000.00
67	208	A0A0M3GXC2	I.K(+144.10)(+144.10)GYGM(+15.99)GASGEGQNVAHQAK(+144.10).K	Y	Y	37.23	19.92	2337.1860	-3.1	780.0668	23.63	27	F27:5851	SC-GWM-C11.raw	1	7.266E3	8.538E3	1.209E4	7.579E3	1.00	1.18	1.66	1.04	7.266E3	8.538E3	1.209E4	7.579E3	1.00	1.18	1.66	1.04	-	-	-	-	391	409	iTRAQ 4plex (K N-term); Oxidation (M)	K1:iTRAQ 4plex (K N-term):1000.00;K1:iTRAQ 4plex (K N-term):1000.00;M5:Oxidation (M):1000.00;K19:iTRAQ 4plex (K N-term):1000.00
67	208	A0A0M3GXC2	K.D(+144.10)K(+144.10)DGILR.Q	Y	Y	36.80	19.86	1103.6542	-3.0	552.8327	25.40	27	F27:6450	SC-GWM-C11.raw	5	2.032E6	1.929E6	2.092E6	1.807E6	1.00	0.95	1.03	0.89	2.032E6	1.929E6	2.092E6	1.807E6	1.00	0.95	1.03	0.89	0	0.26	0.22	0.29	304	310	iTRAQ 4plex (K N-term)	D1:iTRAQ 4plex (K N-term):1000.00;K2:iTRAQ 4plex (K N-term):1000.00
67	208	A0A0M3GXC2	K.G(+144.10)QQYTPQ(+.98)DK(+144.10)DQLMFYK(+144.10).E	Y	Y	36.66	19.75	2422.2205	5.7	606.5659	58.04	31	F31:17780	SC-GWM-C4.raw	0	9.953E4	1.139E5	1.124E5	1.089E5	1.00	1.14	1.13	1.09	9.953E4	1.139E5	1.124E5	1.089E5	1.00	1.14	1.13	1.09	-	-	-	-	543	558	iTRAQ 4plex (K N-term); Deamidation (NQ)	G1:iTRAQ 4plex (K N-term):1000.00;Q7:Deamidation (NQ):11.12;K9:iTRAQ 4plex (K N-term):1000.00;K16:iTRAQ 4plex (K N-term):1000.00
67	208	A0A0M3GXC2	H.V(+144.10)APGIYAR.A	Y	Y	36.45	19.39	989.5779	1.5	495.7970	36.01	26	F26:10134	SC-GWM-C10.raw	1	2.997E6	3.605E6	3.426E6	3.188E6	1.00	1.20	1.14	1.06	2.997E6	3.605E6	3.426E6	3.188E6	1.00	1.20	1.14	1.06	0	0.10	0.03	0.02	142	149	iTRAQ 4plex (K N-term)	V1:iTRAQ 4plex (K N-term):1000.00
67	208	A0A0M3GXC2	E.P(+144.10)ESQGAIALAAR.E	Y	Y	36.09	19.92	1326.7377	0.2	664.3762	40.80	30	F30:11661	SC-GWM-C3.raw	0	1.255E5	2.158E5	1.685E5	1.353E5	1.00	1.72	1.34	1.08	1.255E5	2.158E5	1.685E5	1.353E5	1.00	1.72	1.34	1.08	-	-	-	-	235	246	iTRAQ 4plex (K N-term)	P1:iTRAQ 4plex (K N-term):1000.00
67	208	A0A0M3GXC2	R.M(+144.10)PHGTTTPY.L	Y	Y	35.95	19.31	1147.5454	2.6	574.7815	35.94	28	F28:10184	SC-GWM-C12.raw	1	4.64E5	3.904E5	4.161E5	3.989E5	1.00	0.84	0.90	0.86	4.64E5	3.904E5	4.161E5	3.989E5	1.00	0.84	0.90	0.86	0	0.06	0.06	0.09	50	58	iTRAQ 4plex (K N-term)	M1:iTRAQ 4plex (K N-term):1000.00
67	208	A0A0M3GXC2	K.I(+144.10)IQELEGNFAGAGWN.V	Y	Y	35.27	19.54	1761.8807	-1.1	881.9467	106.88	27	F27:35788	SC-GWM-C11.raw	2	7.05E4	7.519E4	7.57E4	7.382E4	1.00	1.07	1.07	1.05	7.05E4	7.519E4	7.57E4	7.382E4	1.00	1.07	1.07	1.05	0	0.14	0.17	0.13	273	287	iTRAQ 4plex (K N-term)	I1:iTRAQ 4plex (K N-term):1000.00
67	208	A0A0M3GXC2	R.Y(+144.10)NVAVAAL.A	Y	Y	35.19	20.38	963.5511	-0.2	482.7827	69.23	34	F34:22032	SC-GWM-C7.raw	1	1.587E5	1.533E5	1.646E5	1.5E5	1.00	0.97	1.04	0.94	1.587E5	1.533E5	1.646E5	1.5E5	1.00	0.97	1.04	0.94	-	-	-	-	847	854	iTRAQ 4plex (K N-term)	Y1:iTRAQ 4plex (K N-term):1000.00
67	208	A0A0M3GXC2	R.V(+144.10)VPIVPD.E	Y	Y	34.55	19.80	881.5344	1.6	441.7751	63.04	32	F32:19653	SC-GWM-C5.raw	1	1.076E5	9.423E4	1.085E5	9.254E4	1.00	0.88	1.01	0.86	1.076E5	9.423E4	1.085E5	9.254E4	1.00	0.88	1.01	0.86	-	-	-	-	516	522	iTRAQ 4plex (K N-term)	V1:iTRAQ 4plex (K N-term):1000.00
67	208	A0A0M3GXC2	R.E(+144.10)GLDNLIFVINC(+57.02).N	Y	Y	34.40	19.76	1549.7932	1.9	775.9053	105.93	27	F27:35443	SC-GWM-C11.raw	1	6.299E4	4.75E4	5.111E4	4.272E4	1.00	0.75	0.81	0.68	6.299E4	4.75E4	5.111E4	4.272E4	1.00	0.75	0.81	0.68	-	-	-	-	247	258	iTRAQ 4plex (K N-term); Carbamidomethylation	E1:iTRAQ 4plex (K N-term):1000.00;C12:Carbamidomethylation:1000.00
67	208	A0A0M3GXC2	R.I(+144.10)GDLAWAAGD.M	Y	Y	34.38	19.61	1131.5682	0.7	566.7918	80.56	25	F25:25730	SC-GWM-C1.raw	1	8.539E4	1.451E5	1.393E5	1.457E5	1.00	1.70	1.63	1.71	8.539E4	1.451E5	1.393E5	1.457E5	1.00	1.70	1.63	1.71	-	-	-	-	608	617	iTRAQ 4plex (K N-term)	I1:iTRAQ 4plex (K N-term):1000.00
67	208	A0A0M3GXC2	H.I(+144.10)ASFQSAATMYEVGFN(+.98)HFWK(+144.10).A	Y	Y	34.09	19.53	2622.2820	5.0	875.1057	101.75	34	F34:33909	SC-GWM-C7.raw	0	7.994E4	8.148E4	8.892E4	8.735E4	1.00	1.02	1.11	1.09	7.994E4	8.148E4	8.892E4	8.735E4	1.00	1.02	1.11	1.09	-	-	-	-	106	125	iTRAQ 4plex (K N-term); Deamidation (NQ)	I1:iTRAQ 4plex (K N-term):1000.00;N16:Deamidation (NQ):0.00;K20:iTRAQ 4plex (K N-term):1000.00
67	208	A0A0M3GXC2	K.E(+144.10)SVDGQILQEGIN.E	Y	Y	34.00	19.85	1544.7804	0.0	773.3975	64.17	33	F33:19960	SC-GWM-C6.raw	0	1.366E5	1.519E5	1.458E5	1.4E5	1.00	1.11	1.07	1.02	1.366E5	1.519E5	1.458E5	1.4E5	1.00	1.11	1.07	1.02	-	-	-	-	559	571	iTRAQ 4plex (K N-term)	E1:iTRAQ 4plex (K N-term):1000.00
67	208	A0A0M3GXC2	R.G(+144.10)GHDPQK(+144.10).V	Y	Y	33.88	19.51	1025.5498	3.0	513.7837	14.56	31	F31:3325	SC-GWM-C4.raw	1	4.095E3	3.702E3	4.08E3	2.72E3	1.00	0.90	1.00	0.66	4.095E3	3.702E3	4.08E3	2.72E3	1.00	0.90	1.00	0.66	0	0.01	0.18	0.23	360	366	iTRAQ 4plex (K N-term)	G1:iTRAQ 4plex (K N-term):1000.00;K7:iTRAQ 4plex (K N-term):1000.00
67	208	A0A0M3GXC2	R.I(+144.10)LSTLLK(+144.10).D	Y	Y	33.08	50.31	1074.7256	1.9	538.3711	67.97	35	F35:21504	SC-GWM-C8.raw	3	6.304E7	6.082E7	6.529E7	5.751E7	1.00	0.96	1.04	0.91	6.304E7	6.082E7	6.529E7	5.751E7	1.00	0.96	1.04	0.91	0	0.20	0.17	0.19	502	508	iTRAQ 4plex (K N-term)	I1:iTRAQ 4plex (K N-term):1000.00;K7:iTRAQ 4plex (K N-term):1000.00
67	208	A0A0M3GXC2	R.T(+144.10)FGM(+15.99)EGM(+15.99)FR.Q	Y	Y	32.85	20.39	1250.5546	0.0	626.2845	40.85	29	F29:11873	SC-GWM-C2.raw	3	3.575E6	3.436E6	3.685E6	3.34E6	1.00	0.96	1.03	0.93	3.575E6	3.436E6	3.685E6	3.34E6	1.00	0.96	1.03	0.93	0	0.07	0.07	0.09	526	534	iTRAQ 4plex (K N-term); Oxidation (M)	T1:iTRAQ 4plex (K N-term):1000.00;M4:Oxidation (M):1000.00;M7:Oxidation (M):1000.00
67	208	A0A0M3GXC2	R.M(+144.10)(+15.99)YANNEDVFYYITLMN(+.98)ENYTHPDMPEGAEQDILK(+144.10).G	Y	Y	32.71	19.35	4372.9731	2.6	1094.2534	107.22	26	F26:36182	SC-GWM-C10.raw	0	1.58E4	1.526E4	1.34E4	1.681E4	1.00	0.97	0.85	1.06	1.58E4	1.526E4	1.34E4	1.681E4	1.00	0.97	0.85	1.06	-	-	-	-	678	711	iTRAQ 4plex (K N-term); Oxidation (M); Deamidation (NQ)	M1:iTRAQ 4plex (K N-term):1000.00;M1:Oxidation (M):19.56;N16:Deamidation (NQ):0.00;K34:iTRAQ 4plex (K N-term):1000.00
67	208	A0A0M3GXC2	R.A(+144.10)YIPNDYHVLGTD.G	Y	Y	31.66	19.59	1620.7905	0.7	811.4031	65.99	28	F28:21200	SC-GWM-C12.raw	2	2.629E5	2.994E5	2.729E5	3.199E5	1.00	1.14	1.04	1.22	2.629E5	2.994E5	2.729E5	3.199E5	1.00	1.14	1.04	1.22	0	0.02	0.11	0.09	815	827	iTRAQ 4plex (K N-term)	A1:iTRAQ 4plex (K N-term):1000.00
67	208	A0A0M3GXC2	N.A(+144.10)AAIVLR.A	Y	Y	29.98	19.34	856.5616	0.6	429.2883	36.91	29	F29:10476	SC-GWM-C2.raw	1	3.664E5	4.092E5	4.066E5	3.686E5	1.00	1.12	1.11	1.01	3.664E5	4.092E5	4.066E5	3.686E5	1.00	1.12	1.11	1.01	-	-	-	-	88	94	iTRAQ 4plex (K N-term)	A1:iTRAQ 4plex (K N-term):1000.00
67	208	A0A0M3GXC2	R.E(+144.10)GLDN(+.98)LIFVIN(+.98)C(+57.02)NLQR.L	Y	Y	29.77	19.13	2063.0479	1.0	1032.5322	97.60	25	F25:31868	SC-GWM-C1.raw	0	4.378E4	4.686E4	5.961E4	5.164E4	1.00	1.07	1.36	1.18	4.378E4	4.686E4	5.961E4	5.164E4	1.00	1.07	1.36	1.18	-	-	-	-	247	262	iTRAQ 4plex (K N-term); Deamidation (NQ); Carbamidomethylation	E1:iTRAQ 4plex (K N-term):1000.00;N5:Deamidation (NQ):39.54;N11:Deamidation (NQ):11.10;C12:Carbamidomethylation:1000.00
67	208	A0A0M3GXC2	V.P(+144.10)IVPDESR.T	Y	Y	29.43	19.18	1055.5732	1.1	528.7945	29.70	33	F33:7640	SC-GWM-C6.raw	0	2.293E4	2.746E4	2.575E4	1.998E4	1.00	1.20	1.12	0.87	2.293E4	2.746E4	2.575E4	1.998E4	1.00	1.20	1.12	0.87	-	-	-	-	518	525	iTRAQ 4plex (K N-term)	P1:iTRAQ 4plex (K N-term):1000.00
67	208	A0A0M3GXC2	K.I(+144.10)IQELEGNFAGAGW.N	Y	Y	28.66	19.25	1647.8378	-1.8	824.9247	112.74	27	F27:37909	SC-GWM-C11.raw	1	3.566E4	3.583E4	3.281E4	2.76E4	1.00	1.00	0.92	0.77	3.566E4	3.583E4	3.281E4	2.76E4	1.00	1.00	0.92	0.77	-	-	-	-	273	286	iTRAQ 4plex (K N-term)	I1:iTRAQ 4plex (K N-term):1000.00
67	208	A0A0M3GXC2	F.Y(+144.10)IYYSM(+15.99)FGFQR.I	Y	Y	27.86	19.09	1633.7721	2.3	817.8952	76.92	35	F35:24737	SC-GWM-C8.raw	1	1.509E5	1.805E5	1.83E5	1.57E5	1.00	1.20	1.21	1.04	1.509E5	1.805E5	1.83E5	1.57E5	1.00	1.20	1.21	1.04	-	-	-	-	597	607	iTRAQ 4plex (K N-term); Oxidation (M)	Y1:iTRAQ 4plex (K N-term):1000.00;M6:Oxidation (M):1000.00
67	208	A0A0M3GXC2	F.P(+144.10)TVSMGLGPIMAIYQAR.F	Y	Y	26.25	18.80	1948.0396	-1.9	650.3525	95.66	26	F26:31921	SC-GWM-C10.raw	0	4.094E4	5.319E4	4.655E4	5.239E4	1.00	1.30	1.14	1.28	4.094E4	5.319E4	4.655E4	5.239E4	1.00	1.30	1.14	1.28	-	-	-	-	189	205	iTRAQ 4plex (K N-term)	P1:iTRAQ 4plex (K N-term):1000.00
67	208	A0A0M3GXC2	K.P(+144.10)TVILAK(+144.10).T	Y	Y	25.78	19.39	1028.6837	-0.3	515.3490	40.73	25	F25:11629	SC-GWM-C1.raw	1	9.759E5	1.139E6	1.188E6	9.625E5	1.00	1.17	1.22	0.99	9.759E5	1.139E6	1.188E6	9.625E5	1.00	1.17	1.22	0.99	-	-	-	-	382	388	iTRAQ 4plex (K N-term)	P1:iTRAQ 4plex (K N-term):1000.00;K7:iTRAQ 4plex (K N-term):1000.00
67	208	A0A0M3GXC2	R.E(+144.10)GLDNLIFVIN(+.98).C	Y	Y	25.18	18.87	1390.7466	-4.1	696.3777	108.96	26	F26:36809	SC-GWM-C10.raw	0	6.605E4	3.283E4	3.557E4	3.775E4	1.00	0.50	0.54	0.57	6.605E4	3.283E4	3.557E4	3.775E4	1.00	0.50	0.54	0.57	-	-	-	-	247	257	iTRAQ 4plex (K N-term); Deamidation (NQ)	E1:iTRAQ 4plex (K N-term):1000.00;N11:Deamidation (NQ):71.27
67	208	A0A0M3GXC2	Y.L(+144.10)LENLLK(+144.10).Y	Y	Y	24.06	18.08	1129.7314	0.7	565.8734	73.22	30	F30:23324	SC-GWM-C3.raw	0	1.037E5	1.112E5	1.159E5	1.03E5	1.00	1.07	1.12	0.99	1.037E5	1.112E5	1.159E5	1.03E5	1.00	1.07	1.12	0.99	-	-	-	-	35	41	iTRAQ 4plex (K N-term)	L1:iTRAQ 4plex (K N-term):1000.00;K7:iTRAQ 4plex (K N-term):1000.00
67	208	A0A0M3GXC2	T.F(+144.10)GM(+15.99)EGMFR.Q	Y	Y	23.92	18.73	1133.5120	-2.1	567.7621	52.71	36	F36:15855	SC-GWM-C9.raw	1	1.004E5	1.145E5	1.445E5	1.084E5	1.00	1.14	1.44	1.08	1.004E5	1.145E5	1.445E5	1.084E5	1.00	1.14	1.44	1.08	-	-	-	-	527	534	iTRAQ 4plex (K N-term); Oxidation (M)	F1:iTRAQ 4plex (K N-term):1000.00;M3:Oxidation (M):34.94
67	208	A0A0M3GXC2	R.M(+144.10)YANNEDVFYYITLMNENYTHPDMPEGAEQDILK(+144.10)G.M	Y	Y	23.32	18.68	4413.0161	-2.2	1104.2589	103.83	26	F26:34956	SC-GWM-C10.raw	1	3.708E4	2.336E4	3.219E4	3.582E4	1.00	0.63	0.87	0.97	3.708E4	2.336E4	3.219E4	3.582E4	1.00	0.63	0.87	0.97	-	-	-	-	678	712	iTRAQ 4plex (K N-term)	M1:iTRAQ 4plex (K N-term):1000.00;K34:iTRAQ 4plex (K N-term):1000.00
67	208	A0A0M3GXC2	R.E(+144.10)FSTTM(+15.99)AF.V	Y	Y	21.32	18.40	1092.4919	1.9	547.2543	61.99	27	F27:19468	SC-GWM-C11.raw	1	1.247E5	1.817E5	1.46E5	1.386E5	1.00	1.46	1.17	1.11	1.247E5	1.817E5	1.46E5	1.386E5	1.00	1.46	1.17	1.11	-	-	-	-	492	499	iTRAQ 4plex (K N-term); Oxidation (M)	E1:iTRAQ 4plex (K N-term):1000.00;M6:Oxidation (M):1000.00
67	208	A0A0M3GXC2	G.E(+144.10)GQNVAHQAK(+144.10).K	Y	Y	20.49	18.36	1368.7354	0.0	685.3749	31.55	31	F31:8433	SC-GWM-C4.raw	1	5.208E4	1.312E5	1.448E5	1.52E5	1.00	2.52	2.78	2.92	5.208E4	1.312E5	1.448E5	1.52E5	1.00	2.52	2.78	2.92	-	-	-	-	400	409	iTRAQ 4plex (K N-term)	E1:iTRAQ 4plex (K N-term):1000.00;K10:iTRAQ 4plex (K N-term):1000.00
67	208	A0A0M3GXC2	V.W(+144.10)C(+57.02)FC(+57.02)GDGEM(+15.99)DEPESQGAIALAAR.E	Y	Y	20.40	18.23	2729.1641	5.9	910.7340	93.77	35	F35:30915	SC-GWM-C8.raw	0	7.918E4	7.12E4	7.833E4	7.742E4	1.00	0.90	0.99	0.98	7.918E4	7.12E4	7.833E4	7.742E4	1.00	0.90	0.99	0.98	-	-	-	-	224	246	iTRAQ 4plex (K N-term); Carbamidomethylation; Oxidation (M)	W1:iTRAQ 4plex (K N-term):1000.00;C2:Carbamidomethylation:1000.00;C4:Carbamidomethylation:1000.00;M9:Oxidation (M):1000.00
67	208	A0A0M3GXC2	K.K(+144.10)(+144.10)VQLM(+15.99)GSGTILQ(+.98)EVIAGAELLK(+144.10).A	Y	Y	19.95	18.57	2746.5879	3.4	687.6566	114.98	31	F31:38267	SC-GWM-C4.raw	0	3.652E4	3.841E4	3.592E4	3.337E4	1.00	1.05	0.98	0.91	3.652E4	3.841E4	3.592E4	3.337E4	1.00	1.05	0.98	0.91	-	-	-	-	725	746	iTRAQ 4plex (K N-term); Oxidation (M); Deamidation (NQ)	K1:iTRAQ 4plex (K N-term):1000.00;K1:iTRAQ 4plex (K N-term):1000.00;M5:Oxidation (M):1000.00;Q12:Deamidation (NQ):9.99;K22:iTRAQ 4plex (K N-term):1000.00
67	251	B4RMJ9	R.M(+144.10)YAN(+.98)NEDVFYYITLMNENYTHPDMPEGAEQDILK(+144.10).G	Y	Y	154.27	30.86	4356.9785	2.8	1090.2550	110.11	35	F35:36982	SC-GWM-C8.raw	2	1.274E5	1.559E5	1.395E5	1.605E5	1.00	1.22	1.09	1.26	1.274E5	1.559E5	1.395E5	1.605E5	1.00	1.22	1.09	1.26	0	0.18	0.11	0.14	678	711	iTRAQ 4plex (K N-term); Deamidation (NQ)	M1:iTRAQ 4plex (K N-term):1000.00;N4:Deamidation (NQ):17.01;K34:iTRAQ 4plex (K N-term):1000.00
67	251	B4RMJ9	K.A(+144.10)K(+144.10)GEGEEGDLVFFQGHVAPGIYAR.A	Y	Y	138.91	29.61	2834.4595	0.6	945.8276	70.46	35	F35:22384	SC-GWM-C8.raw	19	7.983E6	7.614E6	7.741E6	7.194E6	1.00	0.95	0.97	0.90	7.983E6	7.614E6	7.741E6	7.194E6	1.00	0.95	0.97	0.90	0	0.31	0.19	0.29	126	149	iTRAQ 4plex (K N-term)	A1:iTRAQ 4plex (K N-term):1000.00;K2:iTRAQ 4plex (K N-term):1000.00
67	251	B4RMJ9	R.D(+144.10)RFDIPVTDEQIESGDLPYLTFAPDTEEYK(+144.10).Y	Y	Y	132.89	28.77	3790.8345	1.1	1264.6201	97.27	30	F30:32127	SC-GWM-C3.raw	5	2.341E6	1.995E6	2.189E6	2.313E6	1.00	0.85	0.93	0.99	2.341E6	1.995E6	2.189E6	2.313E6	1.00	0.85	0.93	0.99	0	0.14	0.14	0.10	421	450	iTRAQ 4plex (K N-term)	D1:iTRAQ 4plex (K N-term):1000.00;K30:iTRAQ 4plex (K N-term):1000.00
67	251	B4RMJ9	K.D(+144.10)LELGGHIASFQSAATMYEVGFNHFWK(+144.10).A	Y	Y	128.74	28.68	3342.6375	1.7	836.6680	106.24	35	F35:35539	SC-GWM-C8.raw	44	5.868E6	5.964E6	6.007E6	6.085E6	1.00	1.02	1.02	1.04	5.868E6	5.964E6	6.007E6	6.085E6	1.00	1.02	1.02	1.04	0	0.17	0.15	0.25	99	125	iTRAQ 4plex (K N-term)	D1:iTRAQ 4plex (K N-term):1000.00;K27:iTRAQ 4plex (K N-term):1000.00
67	251	B4RMJ9	K.V(+144.10)WC(+57.02)FC(+57.02)GDGEMDEPESQGAIALAAR.E	Y	Y	123.59	28.28	2812.2375	1.1	938.4208	84.16	33	F33:27016	SC-GWM-C6.raw	2	7.346E5	4.898E5	6.765E5	5.371E5	1.00	0.67	0.92	0.73	7.346E5	4.898E5	6.765E5	5.371E5	1.00	0.67	0.92	0.73	0	0.33	0.13	0.27	223	246	iTRAQ 4plex (K N-term); Carbamidomethylation	V1:iTRAQ 4plex (K N-term):1000.00;C3:Carbamidomethylation:1000.00;C5:Carbamidomethylation:1000.00
67	251	B4RMJ9	K.I(+144.10)IQELEGNFAGAGWNVVK(+144.10).V	Y	Y	123.06	28.77	2232.2146	0.8	1117.1155	100.99	30	F30:33347	SC-GWM-C3.raw	16	2.759E7	2.471E7	2.679E7	2.587E7	1.00	0.90	0.97	0.94	2.759E7	2.471E7	2.679E7	2.587E7	1.00	0.90	0.97	0.94	0	0.13	0.15	0.14	273	290	iTRAQ 4plex (K N-term)	I1:iTRAQ 4plex (K N-term):1000.00;K18:iTRAQ 4plex (K N-term):1000.00
67	251	B4RMJ9	R.M(+144.10)YAN(+.98)NEDVFYYITLMN(+.98)ENYTHPDMPEGAEQDILK(+144.10).G	Y	Y	121.68	27.56	4357.9624	4.2	1090.5024	109.55	35	F35:36770	SC-GWM-C8.raw	2	7.082E4	6.016E4	5.79E4	6.54E4	1.00	0.85	0.82	0.92	7.082E4	6.016E4	5.79E4	6.54E4	1.00	0.85	0.82	0.92	0	0.03	0.05	0.02	678	711	iTRAQ 4plex (K N-term); Deamidation (NQ)	M1:iTRAQ 4plex (K N-term):1000.00;N4:Deamidation (NQ):12.28;N16:Deamidation (NQ):9.40;K34:iTRAQ 4plex (K N-term):1000.00
67	251	B4RMJ9	K.V(+144.10)WC(+57.02)FC(+57.02)GDGEM(+15.99)DEPESQGAIALAAR.E	Y	Y	112.69	26.74	2828.2324	-1.8	943.7497	79.06	32	F32:25547	SC-GWM-C5.raw	2	2.863E5	1.894E5	2.788E5	1.99E5	1.00	0.66	0.97	0.70	2.863E5	1.894E5	2.788E5	1.99E5	1.00	0.66	0.97	0.70	0	0.18	0.07	0.10	223	246	iTRAQ 4plex (K N-term); Carbamidomethylation; Oxidation (M)	V1:iTRAQ 4plex (K N-term):1000.00;C3:Carbamidomethylation:1000.00;C5:Carbamidomethylation:1000.00;M10:Oxidation (M):1000.00
67	251	B4RMJ9	K.G(+144.10)YGMGASGEGQNVAHQAK(+144.10).K	Y	Y	112.03	26.83	2048.9941	0.0	684.0053	31.28	35	F35:8314	SC-GWM-C8.raw	21	1.852E7	1.661E7	1.794E7	1.733E7	1.00	0.90	0.97	0.94	1.852E7	1.661E7	1.794E7	1.733E7	1.00	0.90	0.97	0.94	0	0.18	0.18	0.20	392	409	iTRAQ 4plex (K N-term)	G1:iTRAQ 4plex (K N-term):1000.00;K18:iTRAQ 4plex (K N-term):1000.00
67	251	B4RMJ9	R.M(+144.10)YANNEDVFYYITLM(+15.99)N(+.98)ENYTHPDMPEGAEQDILK(+144.10).G	Y	Y	111.49	26.62	4372.9731	2.3	1094.2531	95.51	33	F33:31100	SC-GWM-C6.raw	2	1.157E5	1.021E5	9.66E4	1.001E5	1.00	0.88	0.83	0.87	1.157E5	1.021E5	9.66E4	1.001E5	1.00	0.88	0.83	0.87	0	0.43	0.30	0.43	678	711	iTRAQ 4plex (K N-term); Oxidation (M); Deamidation (NQ)	M1:iTRAQ 4plex (K N-term):1000.00;M15:Oxidation (M):43.00;N16:Deamidation (NQ):8.22;K34:iTRAQ 4plex (K N-term):1000.00
67	251	B4RMJ9	R.Y(+144.10)NVAVAALAALAEQGK(+144.10).V	Y	Y	109.14	28.13	1876.0662	1.5	939.0417	97.77	35	F35:32370	SC-GWM-C8.raw	12	4.609E7	4.263E7	4.579E7	4.204E7	1.00	0.93	0.99	0.91	4.609E7	4.263E7	4.579E7	4.204E7	1.00	0.93	0.99	0.91	0	0.11	0.12	0.12	847	862	iTRAQ 4plex (K N-term)	Y1:iTRAQ 4plex (K N-term):1000.00;K16:iTRAQ 4plex (K N-term):1000.00
67	251	B4RMJ9	K.D(+144.10)LELGGHIASFQ(+.98)SAATMYEVGFNHFWK(+144.10).A	Y	Y	108.87	26.37	3343.6216	3.2	836.9153	106.20	33	F33:34827	SC-GWM-C6.raw	13	1.428E6	1.463E6	1.476E6	1.458E6	1.00	1.02	1.03	1.02	1.428E6	1.463E6	1.476E6	1.458E6	1.00	1.02	1.03	1.02	0	0.13	0.19	0.15	99	125	iTRAQ 4plex (K N-term); Deamidation (NQ)	D1:iTRAQ 4plex (K N-term):1000.00;Q12:Deamidation (NQ):47.61;K27:iTRAQ 4plex (K N-term):1000.00
67	251	B4RMJ9	K.V(+144.10)QLMGSGTILQEVIAGAELLK(+144.10).A	Y	Y	108.71	27.49	2457.4119	-0.3	820.1443	117.30	35	F35:39612	SC-GWM-C8.raw	16	3.078E7	3.22E7	3.113E7	3.125E7	1.00	1.05	1.01	1.02	3.078E7	3.22E7	3.113E7	3.125E7	1.00	1.05	1.01	1.02	0	0.16	0.12	0.13	726	746	iTRAQ 4plex (K N-term)	V1:iTRAQ 4plex (K N-term):1000.00;K21:iTRAQ 4plex (K N-term):1000.00
67	251	B4RMJ9	R.K(+144.10)(+144.10)PTQEVLEVPELSAFDAQLK(+144.10).S	Y	Y	107.80	26.48	2673.4954	1.2	892.1735	84.69	35	F35:27588	SC-GWM-C8.raw	13	2.478E7	2.199E7	2.441E7	2.248E7	1.00	0.89	0.99	0.91	2.478E7	2.199E7	2.441E7	2.248E7	1.00	0.89	0.99	0.91	0	0.14	0.09	0.13	467	486	iTRAQ 4plex (K N-term)	K1:iTRAQ 4plex (K N-term):1000.00;K1:iTRAQ 4plex (K N-term):1000.00;K20:iTRAQ 4plex (K N-term):1000.00
67	251	B4RMJ9	K.G(+144.10)YGMGASGEGQN(+.98)VAHQAK(+144.10).K	Y	Y	107.57	26.33	2049.9780	-2.8	684.3314	33.07	35	F35:8939	SC-GWM-C8.raw	2	1.936E5	2.045E5	2.203E5	1.966E5	1.00	1.06	1.14	1.02	1.936E5	2.045E5	2.203E5	1.966E5	1.00	1.06	1.14	1.02	0	0.04	0.05	0.01	392	409	iTRAQ 4plex (K N-term); Deamidation (NQ)	G1:iTRAQ 4plex (K N-term):1000.00;N12:Deamidation (NQ):19.96;K18:iTRAQ 4plex (K N-term):1000.00
67	251	B4RMJ9	K.G(+144.10)EGEEGDLVFFQGHVAPGIYAR.A	Y	Y	107.48	26.69	2491.2253	-0.9	831.4150	76.56	33	F33:24285	SC-GWM-C6.raw	11	2.75E6	3.018E6	2.972E6	2.987E6	1.00	1.10	1.08	1.09	2.75E6	3.018E6	2.972E6	2.987E6	1.00	1.10	1.08	1.09	0	0.33	0.28	0.35	128	149	iTRAQ 4plex (K N-term)	G1:iTRAQ 4plex (K N-term):1000.00
67	251	B4RMJ9	K.A(+144.10)DFGVEADIWSC(+57.02)PSFNLLHR.D	Y	Y	106.91	26.40	2477.1919	1.0	1239.6045	97.39	31	F31:32027	SC-GWM-C4.raw	70	1.11E7	9.544E6	1.127E7	9.801E6	1.00	0.86	1.01	0.88	1.11E7	9.544E6	1.127E7	9.801E6	1.00	0.86	1.01	0.88	0	0.24	0.19	0.23	747	766	iTRAQ 4plex (K N-term); Carbamidomethylation	A1:iTRAQ 4plex (K N-term):1000.00;C12:Carbamidomethylation:1000.00
67	251	B4RMJ9	K.V(+144.10)PFVTSQLQGHDGPVIAATDYIR.S	Y	Y	106.54	26.09	2627.3828	2.1	1314.7014	79.84	33	F33:25469	SC-GWM-C6.raw	13	2.575E7	2.628E7	2.726E7	2.703E7	1.00	1.02	1.06	1.05	2.575E7	2.628E7	2.726E7	2.703E7	1.00	1.02	1.06	1.05	0	0.25	0.27	0.24	785	807	iTRAQ 4plex (K N-term)	V1:iTRAQ 4plex (K N-term):1000.00
67	251	B4RMJ9	R.F(+144.10)DIPVTDEQIESGDLPYLTFAPDTEEYK(+144.10).Y	Y	Y	105.38	26.20	3519.7063	-0.7	880.9332	103.58	32	F32:34350	SC-GWM-C5.raw	3	6.208E5	6.485E5	6.578E5	6.2E5	1.00	1.04	1.06	1.00	6.208E5	6.485E5	6.578E5	6.2E5	1.00	1.04	1.06	1.00	0	0.06	0.11	0.14	423	450	iTRAQ 4plex (K N-term)	F1:iTRAQ 4plex (K N-term):1000.00;K28:iTRAQ 4plex (K N-term):1000.00
67	251	B4RMJ9	R.M(+144.10)PHGTTTPYLN(+.98)TVSVENEK(+144.10).G	Y	Y	102.69	26.24	2406.1980	-5.4	803.0690	56.24	30	F30:17131	SC-GWM-C3.raw	4	9.634E5	1.017E6	1.017E6	1.054E6	1.00	1.06	1.06	1.09	9.634E5	1.017E6	1.017E6	1.054E6	1.00	1.06	1.06	1.09	0	0.18	0.15	0.20	50	68	iTRAQ 4plex (K N-term); Deamidation (NQ)	M1:iTRAQ 4plex (K N-term):1000.00;N11:Deamidation (NQ):63.78;K19:iTRAQ 4plex (K N-term):1000.00
67	251	B4RMJ9	K.G(+144.10)QQYTPQDK(+144.10)DQLMFYK(+144.10).E	Y	Y	101.77	26.00	2421.2363	-0.4	808.0857	57.70	30	F30:17670	SC-GWM-C3.raw	8	1.893E7	1.767E7	1.832E7	1.778E7	1.00	0.93	0.97	0.94	1.893E7	1.767E7	1.832E7	1.778E7	1.00	0.93	0.97	0.94	0	0.08	0.11	0.11	543	558	iTRAQ 4plex (K N-term)	G1:iTRAQ 4plex (K N-term):1000.00;K9:iTRAQ 4plex (K N-term):1000.00;K16:iTRAQ 4plex (K N-term):1000.00
67	251	B4RMJ9	R.A(+144.10)AN(+.98)HADGK(+144.10)PTVILAK(+144.10).T	Y	Y	101.54	26.65	1938.1263	0.8	485.5392	35.99	31	F31:9991	SC-GWM-C4.raw	4	6.503E6	6.319E6	6.509E6	6.185E6	1.00	0.97	1.00	0.95	6.503E6	6.319E6	6.509E6	6.185E6	1.00	0.97	1.00	0.95	0	0.33	0.16	0.15	374	388	iTRAQ 4plex (K N-term); Deamidation (NQ)	A1:iTRAQ 4plex (K N-term):1000.00;N3:Deamidation (NQ):1000.00;K8:iTRAQ 4plex (K N-term):1000.00;K15:iTRAQ 4plex (K N-term):1000.00
67	251	B4RMJ9	K.G(+144.10)YGM(+15.99)GASGEGQNVAHQAK(+144.10).K	Y	Y	100.04	25.70	2064.9890	0.1	689.3370	26.51	35	F35:6659	SC-GWM-C8.raw	20	1.173E6	1.088E6	1.141E6	1.019E6	1.00	0.93	0.97	0.87	1.173E6	1.088E6	1.141E6	1.019E6	1.00	0.93	0.97	0.87	0	-	-	0.32	392	409	iTRAQ 4plex (K N-term); Oxidation (M)	G1:iTRAQ 4plex (K N-term):1000.00;M4:Oxidation (M):1000.00;K18:iTRAQ 4plex (K N-term):1000.00
67	251	B4RMJ9	R.M(+144.10)YANNEDVFYYITLMNENYTHPDMPEGAEQDILK(+144.10).G	Y	Y	99.98	25.86	4355.9946	-0.1	1090.0059	109.60	27	F27:36785	SC-GWM-C11.raw	8	8.964E5	1.01E6	8.967E5	1.081E6	1.00	1.13	1.00	1.21	8.964E5	1.01E6	8.967E5	1.081E6	1.00	1.13	1.00	1.21	0	0.24	0.23	0.27	678	711	iTRAQ 4plex (K N-term)	M1:iTRAQ 4plex (K N-term):1000.00;K34:iTRAQ 4plex (K N-term):1000.00
67	251	B4RMJ9	R.A(+144.10)ANHADGK(+144.10)PTVILAK(+144.10).T	Y	Y	99.31	25.51	1937.1423	3.0	485.2943	33.59	35	F35:9121	SC-GWM-C8.raw	13	3.593E7	3.52E7	3.875E7	3.659E7	1.00	0.98	1.08	1.02	3.593E7	3.52E7	3.875E7	3.659E7	1.00	0.98	1.08	1.02	0	0.14	0.31	0.17	374	388	iTRAQ 4plex (K N-term)	A1:iTRAQ 4plex (K N-term):1000.00;K8:iTRAQ 4plex (K N-term):1000.00;K15:iTRAQ 4plex (K N-term):1000.00
67	251	B4RMJ9	K.V(+144.10)QLM(+15.99)GSGTILQEVIAGAELLK(+144.10).A	Y	Y	98.26	25.83	2473.4070	-5.0	1237.7046	116.92	33	F33:38357	SC-GWM-C6.raw	6	2.56E6	2.071E6	2.34E6	1.999E6	1.00	0.81	0.91	0.78	2.56E6	2.071E6	2.34E6	1.999E6	1.00	0.81	0.91	0.78	0	0.18	0.18	0.16	726	746	iTRAQ 4plex (K N-term); Oxidation (M)	V1:iTRAQ 4plex (K N-term):1000.00;M4:Oxidation (M):1000.00;K21:iTRAQ 4plex (K N-term):1000.00
67	251	B4RMJ9	R.M(+144.10)EEC(+57.02)LDGDYQTYK(+144.10).S	Y	Y	97.36	25.43	1938.8583	1.3	970.4377	56.47	35	F35:17402	SC-GWM-C8.raw	6	1.077E7	5.369E6	8.912E6	4.323E6	1.00	0.50	0.83	0.40	1.077E7	5.369E6	8.912E6	4.323E6	1.00	0.50	0.83	0.40	0	0.26	0.13	0.36	313	325	iTRAQ 4plex (K N-term); Carbamidomethylation	M1:iTRAQ 4plex (K N-term):1000.00;C4:Carbamidomethylation:1000.00;K13:iTRAQ 4plex (K N-term):1000.00
67	251	B4RMJ9	R.M(+144.10)PHGTTTPYLNTVSVEN(+.98)EK(+144.10).G	Y	Y	96.46	25.67	2406.1980	-1.4	803.0721	54.89	30	F30:16658	SC-GWM-C3.raw	2	3.447E5	3.689E5	3.568E5	3.902E5	1.00	1.07	1.04	1.13	3.447E5	3.689E5	3.568E5	3.902E5	1.00	1.07	1.04	1.13	0	0.11	0.24	0.16	50	68	iTRAQ 4plex (K N-term); Deamidation (NQ)	M1:iTRAQ 4plex (K N-term):1000.00;N17:Deamidation (NQ):109.28;K19:iTRAQ 4plex (K N-term):1000.00
67	251	B4RMJ9	R.M(+144.10)PHGTTTPYLNTVSVENEK(+144.10).G	Y	Y	96.10	25.60	2405.2141	0.5	802.7457	52.98	35	F35:16068	SC-GWM-C8.raw	9	6.067E6	6.303E6	6.477E6	7.285E6	1.00	1.04	1.07	1.20	6.067E6	6.303E6	6.477E6	7.285E6	1.00	1.04	1.07	1.20	0	0.11	0.15	0.24	50	68	iTRAQ 4plex (K N-term)	M1:iTRAQ 4plex (K N-term):1000.00;K19:iTRAQ 4plex (K N-term):1000.00
67	251	B4RMJ9	K.K(+144.10)(+144.10)VQLMGSGTILQEVIAGAELLK(+144.10).A	Y	Y	95.13	25.31	2729.6089	0.9	1365.8130	116.38	34	F34:39160	SC-GWM-C7.raw	9	4.508E6	3.981E6	4.444E6	4.049E6	1.00	0.88	0.99	0.90	4.508E6	3.981E6	4.444E6	4.049E6	1.00	0.88	0.99	0.90	0	0.13	0.15	0.12	725	746	iTRAQ 4plex (K N-term)	K1:iTRAQ 4plex (K N-term):1000.00;K1:iTRAQ 4plex (K N-term):1000.00;K22:iTRAQ 4plex (K N-term):1000.00
67	251	B4RMJ9	F.Q(+144.10)SAATMYEVGFNHFWK(+144.10).A	Y	Y	93.69	19.97	2203.0764	0.3	735.3663	81.36	30	F30:26286	SC-GWM-C3.raw	4	1.078E6	1.253E6	1.175E6	1.167E6	1.00	1.16	1.09	1.08	1.078E6	1.253E6	1.175E6	1.167E6	1.00	1.16	1.09	1.08	0	0.08	0.09	0.07	110	125	iTRAQ 4plex (K N-term)	Q1:iTRAQ 4plex (K N-term):1000.00;K16:iTRAQ 4plex (K N-term):1000.00
67	251	B4RMJ9	K.A(+144.10)LVADMTDEQLWALNR.G	Y	Y	92.35	24.93	1989.0111	1.3	995.5141	84.76	35	F35:27612	SC-GWM-C8.raw	25	1.511E7	1.463E7	1.464E7	1.423E7	1.00	0.97	0.97	0.94	1.511E7	1.463E7	1.464E7	1.423E7	1.00	0.97	0.97	0.94	0	0.25	0.16	0.25	344	359	iTRAQ 4plex (K N-term)	A1:iTRAQ 4plex (K N-term):1000.00
67	251	B4RMJ9	H.I(+144.10)ASFQSAATMYEVGFNHFWK(+144.10).A	Y	Y	91.94	25.05	2621.2981	0.4	874.7737	100.19	34	F34:33325	SC-GWM-C7.raw	7	1.065E6	1.218E6	1.102E6	1.132E6	1.00	1.14	1.03	1.06	1.065E6	1.218E6	1.102E6	1.132E6	1.00	1.14	1.03	1.06	0	0.12	0.09	0.13	106	125	iTRAQ 4plex (K N-term)	I1:iTRAQ 4plex (K N-term):1000.00;K20:iTRAQ 4plex (K N-term):1000.00
67	251	B4RMJ9	K.G(+144.10)QQYTPQDK(+144.10)DQLM(+15.99)FYK(+144.10).E	Y	Y	91.51	25.12	2437.2312	0.1	813.4177	51.97	31	F31:15593	SC-GWM-C4.raw	5	4.688E6	4.77E6	5.332E6	4.765E6	1.00	1.02	1.14	1.02	4.688E6	4.77E6	5.332E6	4.765E6	1.00	1.02	1.14	1.02	0	0.17	0.18	0.20	543	558	iTRAQ 4plex (K N-term); Oxidation (M)	G1:iTRAQ 4plex (K N-term):1000.00;K9:iTRAQ 4plex (K N-term):1000.00;M13:Oxidation (M):1000.00;K16:iTRAQ 4plex (K N-term):1000.00
67	251	B4RMJ9	K.A(+144.10)LVADM(+15.99)TDEQLWALNR.G	Y	Y	90.33	24.83	2005.0060	-1.0	1003.5092	75.07	33	F33:23792	SC-GWM-C6.raw	8	3.144E6	2.931E6	3.305E6	2.781E6	1.00	0.93	1.05	0.88	3.144E6	2.931E6	3.305E6	2.781E6	1.00	0.93	1.05	0.88	0	0.41	0.36	0.39	344	359	iTRAQ 4plex (K N-term); Oxidation (M)	A1:iTRAQ 4plex (K N-term):1000.00;M6:Oxidation (M):1000.00
67	251	B4RMJ9	R.M(+144.10)YANNEDVFYYITLMNENYTHPDM(+15.99)PEGAEQDILK(+144.10).G	Y	Y	89.65	24.83	4371.9893	1.2	1094.0059	106.07	36	F36:35166	SC-GWM-C9.raw	2	2.468E5	2.135E5	2.704E5	2.282E5	1.00	0.87	1.10	0.92	2.468E5	2.135E5	2.704E5	2.282E5	1.00	0.87	1.10	0.92	0	0.22	0.15	0.17	678	711	iTRAQ 4plex (K N-term); Oxidation (M)	M1:iTRAQ 4plex (K N-term):1000.00;M24:Oxidation (M):46.29;K34:iTRAQ 4plex (K N-term):1000.00
67	251	B4RMJ9	R.E(+144.10)HFFNTPELK(+144.10).A	Y	Y	89.36	25.31	1548.8180	-0.1	775.4162	54.32	31	F31:16411	SC-GWM-C4.raw	6	4.808E7	4.656E7	4.758E7	4.844E7	1.00	0.97	0.99	1.01	4.808E7	4.656E7	4.758E7	4.844E7	1.00	0.97	0.99	1.01	0	0.09	0.09	0.11	334	343	iTRAQ 4plex (K N-term)	E1:iTRAQ 4plex (K N-term):1000.00;K10:iTRAQ 4plex (K N-term):1000.00
67	251	B4RMJ9	R.K(+144.10)(+144.10)VWC(+57.02)FC(+57.02)GDGEMDEPESQGAIALAAR.E	Y	Y	87.92	24.47	3084.4346	-0.9	772.1152	76.07	34	F34:24520	SC-GWM-C7.raw	2	4.559E5	3.851E5	4.228E5	4.048E5	1.00	0.84	0.93	0.89	4.559E5	3.851E5	4.228E5	4.048E5	1.00	0.84	0.93	0.89	0	0.09	0.06	0.05	222	246	iTRAQ 4plex (K N-term); Carbamidomethylation	K1:iTRAQ 4plex (K N-term):1000.00;K1:iTRAQ 4plex (K N-term):1000.00;C4:Carbamidomethylation:1000.00;C6:Carbamidomethylation:1000.00
67	251	B4RMJ9	R.Y(+144.10)N(+.98)VAVAALAALAEQGK(+144.10).V	Y	Y	86.82	24.75	1877.0502	0.0	626.6907	98.61	33	F33:32238	SC-GWM-C6.raw	4	4.713E5	4.499E5	4.876E5	4.247E5	1.00	0.95	1.03	0.90	4.713E5	4.499E5	4.876E5	4.247E5	1.00	0.95	1.03	0.90	0	0.20	0.15	0.20	847	862	iTRAQ 4plex (K N-term); Deamidation (NQ)	Y1:iTRAQ 4plex (K N-term):1000.00;N2:Deamidation (NQ):183.14;K16:iTRAQ 4plex (K N-term):1000.00
67	251	B4RMJ9	R.M(+144.10)(+15.99)YANNEDVFYYITLMNENYTHPDMPEGAEQDILK(+144.10).G	Y	Y	85.38	24.26	4371.9893	2.1	1094.0068	104.28	34	F34:34847	SC-GWM-C7.raw	2	1.678E5	1.652E5	1.722E5	1.905E5	1.00	0.98	1.03	1.14	1.678E5	1.652E5	1.722E5	1.905E5	1.00	0.98	1.03	1.14	0	0.10	0.12	0.16	678	711	iTRAQ 4plex (K N-term); Oxidation (M)	M1:iTRAQ 4plex (K N-term):1000.00;M1:Oxidation (M):49.05;K34:iTRAQ 4plex (K N-term):1000.00
67	251	B4RMJ9	R.E(+144.10)GLDNLIFVINC(+57.02)NLQR.L	Y	Y	82.88	24.87	2061.0798	1.4	1031.5486	104.67	34	F34:34989	SC-GWM-C7.raw	8	7.347E6	3.145E6	5.832E6	2.889E6	1.00	0.43	0.79	0.39	7.347E6	3.145E6	5.832E6	2.889E6	1.00	0.43	0.79	0.39	0	0.60	0.21	0.66	247	262	iTRAQ 4plex (K N-term); Carbamidomethylation	E1:iTRAQ 4plex (K N-term):1000.00;C12:Carbamidomethylation:1000.00
67	251	B4RMJ9	M.S(+144.10)TQLHDVDPIETQEWLDALSSVLEYEGGER.A	Y	Y	82.44	24.16	3559.7075	1.2	1187.5779	116.79	36	F36:39104	SC-GWM-C9.raw	6	9.396E5	1.091E6	1.084E6	1.119E6	1.00	1.16	1.15	1.19	9.396E5	1.091E6	1.084E6	1.119E6	1.00	1.16	1.15	1.19	0	0.23	0.28	0.19	2	31	iTRAQ 4plex (K N-term)	S1:iTRAQ 4plex (K N-term):1000.00
67	251	B4RMJ9	K.G(+144.10)IPGDQNIEHR.I	Y	Y	82.00	24.63	1378.7075	0.3	460.5766	29.49	35	F35:7709	SC-GWM-C8.raw	5	1.691E6	1.506E6	1.464E6	1.368E6	1.00	0.89	0.87	0.81	1.691E6	1.506E6	1.464E6	1.368E6	1.00	0.89	0.87	0.81	0	0.52	0.51	0.52	69	79	iTRAQ 4plex (K N-term)	G1:iTRAQ 4plex (K N-term):1000.00
67	251	B4RMJ9	K.A(+144.10)K(+144.10)GEGEEGDLVFFQ(+.98)GHVAPGIYAR.A	Y	Y	81.70	24.54	2835.4434	4.8	709.8715	74.26	35	F35:23747	SC-GWM-C8.raw	1	2.287E5	2.1E5	2.081E5	1.899E5	1.00	0.92	0.91	0.83	2.287E5	2.1E5	2.081E5	1.899E5	1.00	0.92	0.91	0.83	0	0.28	0.22	0.35	126	149	iTRAQ 4plex (K N-term); Deamidation (NQ)	A1:iTRAQ 4plex (K N-term):1000.00;K2:iTRAQ 4plex (K N-term):1000.00;Q14:Deamidation (NQ):1000.00
67	251	B4RMJ9	R.A(+144.10)YIPN(+.98)DYHVLGTDGFGR.S	Y	Y	79.65	24.43	2038.9869	-1.3	680.6687	72.33	33	F33:22901	SC-GWM-C6.raw	6	2.846E6	3.007E6	2.982E6	2.928E6	1.00	1.06	1.05	1.03	2.846E6	3.007E6	2.982E6	2.928E6	1.00	1.06	1.05	1.03	0	0.14	0.13	0.13	815	831	iTRAQ 4plex (K N-term); Deamidation (NQ)	A1:iTRAQ 4plex (K N-term):1000.00;N5:Deamidation (NQ):1000.00
67	251	B4RMJ9	F.C(+57.02)(+144.10)GDGEMDEPESQGAIALAAR.E	Y	Y	79.33	23.99	2219.9907	-1.0	741.0035	56.47	32	F32:17245	SC-GWM-C5.raw	2	1.185E5	1.269E5	1.252E5	1.116E5	1.00	1.07	1.06	0.94	1.185E5	1.269E5	1.252E5	1.116E5	1.00	1.07	1.06	0.94	0	0.01	0.09	0.12	227	246	Carbamidomethylation; iTRAQ 4plex (K N-term)	C1:Carbamidomethylation:1000.00;C1:iTRAQ 4plex (K N-term):1000.00
67	251	B4RMJ9	K.R(+144.10)VVPIVPDESR.T	Y	Y	79.32	24.00	1409.8112	0.8	470.9447	38.35	33	F33:10720	SC-GWM-C6.raw	4	1.954E6	1.866E6	2.229E6	1.781E6	1.00	0.96	1.14	0.91	1.954E6	1.866E6	2.229E6	1.781E6	1.00	0.96	1.14	0.91	0	0.21	0.12	0.22	515	525	iTRAQ 4plex (K N-term)	R1:iTRAQ 4plex (K N-term):1000.00
67	251	B4RMJ9	R.Y(+144.10)NVAVAALAALAEQ(+.98)GK(+144.10).V	Y	Y	79.18	24.07	1877.0502	2.6	626.6923	98.09	33	F33:32054	SC-GWM-C6.raw	1	7.032E4	7.383E4	6.977E4	6.243E4	1.00	1.05	0.99	0.89	7.032E4	7.383E4	6.977E4	6.243E4	1.00	1.05	0.99	0.89	-	-	-	-	847	862	iTRAQ 4plex (K N-term); Deamidation (NQ)	Y1:iTRAQ 4plex (K N-term):1000.00;Q14:Deamidation (NQ):126.79;K16:iTRAQ 4plex (K N-term):1000.00
67	251	B4RMJ9	R.I(+144.10)GDLAWAAGDMHAR.G	Y	Y	78.96	23.90	1626.8058	0.1	543.2759	64.75	33	F33:20194	SC-GWM-C6.raw	39	1.554E7	1.544E7	1.523E7	1.479E7	1.00	0.99	0.98	0.95	1.554E7	1.544E7	1.523E7	1.479E7	1.00	0.99	0.98	0.95	0	0.20	0.26	0.18	608	621	iTRAQ 4plex (K N-term)	I1:iTRAQ 4plex (K N-term):1000.00
67	251	B4RMJ9	K.D(+144.10)LELGGHIASFQSAATM(+15.99)YEVGFNHFWK(+144.10).A	Y	Y	78.54	23.68	3358.6323	5.7	840.6701	94.87	33	F33:30867	SC-GWM-C6.raw	4	6.937E5	6.93E5	7.414E5	6.894E5	1.00	1.00	1.07	0.99	6.937E5	6.93E5	7.414E5	6.894E5	1.00	1.00	1.07	0.99	0	0.17	0.12	0.19	99	125	iTRAQ 4plex (K N-term); Oxidation (M)	D1:iTRAQ 4plex (K N-term):1000.00;M17:Oxidation (M):1000.00;K27:iTRAQ 4plex (K N-term):1000.00
67	251	B4RMJ9	R.V(+144.10)VPIVPDESR.T	Y	Y	78.36	24.60	1253.7101	0.6	418.9109	49.64	32	F32:14847	SC-GWM-C5.raw	2	4.999E7	4.716E7	5.063E7	4.705E7	1.00	0.94	1.01	0.94	4.999E7	4.716E7	5.063E7	4.705E7	1.00	0.94	1.01	0.94	0	0.07	0.06	0.08	516	525	iTRAQ 4plex (K N-term)	V1:iTRAQ 4plex (K N-term):1000.00
67	251	B4RMJ9	K.G(+144.10)QQYTPQDK(+144.10).D	Y	Y	77.27	23.72	1351.6975	-0.7	676.8555	23.17	33	F33:5596	SC-GWM-C6.raw	1	3.019E4	3.579E4	3.369E4	3.446E4	1.00	1.19	1.12	1.14	3.019E4	3.579E4	3.369E4	3.446E4	1.00	1.19	1.12	1.14	0	0.00	0.03	0.30	543	551	iTRAQ 4plex (K N-term)	G1:iTRAQ 4plex (K N-term):1000.00;K9:iTRAQ 4plex (K N-term):1000.00
67	251	B4RMJ9	R.M(+144.10)(+15.99)EEC(+57.02)LDGDYQTYK(+144.10).S	Y	Y	77.27	23.48	1954.8531	-0.1	978.4337	47.56	34	F34:14118	SC-GWM-C7.raw	2	5.823E5	3.174E5	5.361E5	2.715E5	1.00	0.55	0.92	0.47	5.823E5	3.174E5	5.361E5	2.715E5	1.00	0.55	0.92	0.47	0	0.26	0.16	0.25	313	325	iTRAQ 4plex (K N-term); Oxidation (M); Carbamidomethylation	M1:iTRAQ 4plex (K N-term):1000.00;M1:Oxidation (M):1000.00;C4:Carbamidomethylation:1000.00;K13:iTRAQ 4plex (K N-term):1000.00
67	251	B4RMJ9	K.I(+144.10)IQELEGN(+.98)FAGAGWNVVK(+144.10).V	Y	Y	77.18	23.33	2233.1985	-0.5	1117.6060	96.48	25	F25:31456	SC-GWM-C1.raw	3	6.013E5	5.721E5	6.247E5	5.464E5	1.00	0.95	1.04	0.91	6.013E5	5.721E5	6.247E5	5.464E5	1.00	0.95	1.04	0.91	0	0.08	0.08	0.09	273	290	iTRAQ 4plex (K N-term); Deamidation (NQ)	I1:iTRAQ 4plex (K N-term):1000.00;N8:Deamidation (NQ):104.64;K18:iTRAQ 4plex (K N-term):1000.00
67	251	B4RMJ9	K.G(+144.10)QQ(+.98)YTPQDK(+144.10)DQLMFYK(+144.10).E	Y	Y	76.55	23.61	2422.2205	-1.3	808.4130	58.59	31	F31:17986	SC-GWM-C4.raw	1	8.184E4	7.523E4	7.146E4	6.834E4	1.00	0.92	0.87	0.83	8.184E4	7.523E4	7.146E4	6.834E4	1.00	0.92	0.87	0.83	-	-	-	-	543	558	iTRAQ 4plex (K N-term); Deamidation (NQ)	G1:iTRAQ 4plex (K N-term):1000.00;Q3:Deamidation (NQ):0.00;K9:iTRAQ 4plex (K N-term):1000.00;K16:iTRAQ 4plex (K N-term):1000.00
67	251	B4RMJ9	K.K(+144.10)(+144.10)VQLM(+15.99)GSGTILQEVIAGAELLK(+144.10).A	Y	Y	76.15	23.76	2745.6040	0.2	687.4084	109.27	33	F33:35804	SC-GWM-C6.raw	9	1.137E6	1.04E6	1.094E6	1.022E6	1.00	0.91	0.96	0.90	1.137E6	1.04E6	1.094E6	1.022E6	1.00	0.91	0.96	0.90	0	0.10	0.10	0.11	725	746	iTRAQ 4plex (K N-term); Oxidation (M)	K1:iTRAQ 4plex (K N-term):1000.00;K1:iTRAQ 4plex (K N-term):1000.00;M5:Oxidation (M):1000.00;K22:iTRAQ 4plex (K N-term):1000.00
67	251	B4RMJ9	R.K(+144.10)(+144.10)VWC(+57.02)FC(+57.02)GDGEM(+15.99)DEPESQGAIALAAR.E	Y	Y	75.85	23.48	3100.4294	0.0	776.1146	68.52	33	F33:21610	SC-GWM-C6.raw	0	1.994E5	1.675E5	2.083E5	1.65E5	1.00	0.84	1.04	0.83	1.994E5	1.675E5	2.083E5	1.65E5	1.00	0.84	1.04	0.83	0	0.15	0.11	0.14	222	246	iTRAQ 4plex (K N-term); Carbamidomethylation; Oxidation (M)	K1:iTRAQ 4plex (K N-term):1000.00;K1:iTRAQ 4plex (K N-term):1000.00;C4:Carbamidomethylation:1000.00;C6:Carbamidomethylation:1000.00;M11:Oxidation (M):1000.00
67	251	B4RMJ9	R.D(+144.10)RFDIPVTDEQ(+.98)IESGDLPYLTFAPDTEEYK(+144.10).Y	Y	Y	75.34	23.82	3791.8184	6.7	1264.9552	97.17	30	F30:32096	SC-GWM-C3.raw	2	1.05E5	9.733E4	1.055E5	9.136E4	1.00	0.93	1.00	0.87	1.05E5	9.733E4	1.055E5	9.136E4	1.00	0.93	1.00	0.87	0	0.14	0.18	0.18	421	450	iTRAQ 4plex (K N-term); Deamidation (NQ)	D1:iTRAQ 4plex (K N-term):1000.00;Q11:Deamidation (NQ):1000.00;K30:iTRAQ 4plex (K N-term):1000.00
67	251	B4RMJ9	R.W(+144.10)NAAAIVLR.A	Y	Y	75.28	37.47	1156.6838	0.7	579.3496	68.77	35	F35:21806	SC-GWM-C8.raw	3	5.05E7	4.992E7	5.303E7	4.912E7	1.00	0.99	1.05	0.97	5.05E7	4.992E7	5.303E7	4.912E7	1.00	0.99	1.05	0.97	0	0.14	0.15	0.16	86	94	iTRAQ 4plex (K N-term)	W1:iTRAQ 4plex (K N-term):1000.00
67	251	B4RMJ9	I.P(+144.10)VTDEQIESGDLPYLTFAPDTEEYK(+144.10).Y	Y	Y	75.27	23.59	3144.5269	0.9	1049.1838	90.09	28	F28:30136	SC-GWM-C12.raw	2	1.398E5	1.305E5	1.354E5	1.229E5	1.00	0.93	0.97	0.88	1.398E5	1.305E5	1.354E5	1.229E5	1.00	0.93	0.97	0.88	0	0.47	0.43	0.34	426	450	iTRAQ 4plex (K N-term)	P1:iTRAQ 4plex (K N-term):1000.00;K25:iTRAQ 4plex (K N-term):1000.00
67	251	B4RMJ9	R.A(+144.10)QYLLENLLK(+144.10).Y	Y	Y	75.26	26.86	1491.8904	0.3	746.9527	86.48	33	F33:27840	SC-GWM-C6.raw	14	6.826E7	6.559E7	7.045E7	6.527E7	1.00	0.96	1.03	0.96	6.826E7	6.559E7	7.045E7	6.527E7	1.00	0.96	1.03	0.96	0	0.15	0.12	0.16	32	41	iTRAQ 4plex (K N-term)	A1:iTRAQ 4plex (K N-term):1000.00;K10:iTRAQ 4plex (K N-term):1000.00
67	251	B4RMJ9	R.L(+144.10)TEDQLNNFR.Q	Y	Y	74.83	24.46	1392.7119	-0.5	697.3629	55.82	31	F31:16963	SC-GWM-C4.raw	13	3.191E7	2.823E7	3.124E7	2.844E7	1.00	0.88	0.98	0.89	3.191E7	2.823E7	3.124E7	2.844E7	1.00	0.88	0.98	0.89	0	0.19	0.14	0.13	156	165	iTRAQ 4plex (K N-term)	L1:iTRAQ 4plex (K N-term):1000.00
67	251	B4RMJ9	R.A(+144.10)YIPNDYHVLGTDGFGR.S	Y	Y	74.56	23.42	2038.0029	-3.8	680.3390	69.88	30	F30:22131	SC-GWM-C3.raw	15	1.461E7	1.423E7	1.39E7	1.419E7	1.00	0.97	0.95	0.97	1.461E7	1.423E7	1.39E7	1.419E7	1.00	0.97	0.95	0.97	0	0.19	0.17	0.23	815	831	iTRAQ 4plex (K N-term)	A1:iTRAQ 4plex (K N-term):1000.00
67	251	B4RMJ9	R.E(+144.10)GLDN(+.98)LIFVINC(+57.02)NLQR.L	Y	Y	74.49	23.40	2062.0640	-0.7	688.3615	109.55	32	F32:36500	SC-GWM-C5.raw	1	3.541E4	2.963E4	3.377E4	3.255E4	1.00	0.84	0.95	0.92	3.541E4	2.963E4	3.377E4	3.255E4	1.00	0.84	0.95	0.92	-	-	-	-	247	262	iTRAQ 4plex (K N-term); Deamidation (NQ); Carbamidomethylation	E1:iTRAQ 4plex (K N-term):1000.00;N5:Deamidation (NQ):108.85;C12:Carbamidomethylation:1000.00
67	251	B4RMJ9	R.F(+144.10)FEVDRYNVAVAALAALAEQGK(+144.10).V	Y	Y	74.08	23.38	2669.4419	-0.4	668.3675	111.06	35	F35:37330	SC-GWM-C8.raw	2	1.239E5	1.284E5	1.381E5	1.122E5	1.00	1.04	1.11	0.91	1.239E5	1.284E5	1.381E5	1.122E5	1.00	1.04	1.11	0.91	0	0.05	0.02	0.10	841	862	iTRAQ 4plex (K N-term)	F1:iTRAQ 4plex (K N-term):1000.00;K22:iTRAQ 4plex (K N-term):1000.00
67	251	B4RMJ9	R.E(+144.10)GLDNLIFVIN(+.98)C(+57.02)NLQR.L	Y	Y	73.32	23.23	2062.0640	0.6	1032.0399	97.03	25	F25:31656	SC-GWM-C1.raw	4	5.034E5	3.472E5	4.466E5	3.435E5	1.00	0.69	0.89	0.68	5.034E5	3.472E5	4.466E5	3.435E5	1.00	0.69	0.89	0.68	0	0.29	0.12	0.30	247	262	iTRAQ 4plex (K N-term); Deamidation (NQ); Carbamidomethylation	E1:iTRAQ 4plex (K N-term):1000.00;N11:Deamidation (NQ):39.76;C12:Carbamidomethylation:1000.00
67	251	B4RMJ9	L.P(+144.10)YLTFAPDTEEYK(+144.10).Y	Y	Y	73.10	23.42	1860.9388	-6.2	931.4709	68.42	29	F29:21692	SC-GWM-C2.raw	0	6.382E4	8.567E4	9.714E4	6.402E4	1.00	1.34	1.52	1.00	6.382E4	8.567E4	9.714E4	6.402E4	1.00	1.34	1.52	1.00	-	-	-	-	438	450	iTRAQ 4plex (K N-term)	P1:iTRAQ 4plex (K N-term):1000.00;K13:iTRAQ 4plex (K N-term):1000.00
67	251	B4RMJ9	L.M(+144.10)GSGTILQEVIAGAELLK(+144.10).A	Y	Y	72.92	23.40	2117.2009	-2.5	706.7391	116.97	32	F32:39041	SC-GWM-C5.raw	1	3.262E5	3.817E5	3.602E5	3.546E5	1.00	1.17	1.10	1.09	3.262E5	3.817E5	3.602E5	3.546E5	1.00	1.17	1.10	1.09	-	-	-	-	729	746	iTRAQ 4plex (K N-term)	M1:iTRAQ 4plex (K N-term):1000.00;K18:iTRAQ 4plex (K N-term):1000.00
67	251	B4RMJ9	R.I(+144.10)GDLAWAAGDM(+15.99)HAR.G	Y	Y	72.35	23.48	1642.8008	-1.7	822.4062	56.70	32	F32:17337	SC-GWM-C5.raw	14	5.579E6	5.243E6	5.669E6	4.977E6	1.00	0.94	1.02	0.89	5.579E6	5.243E6	5.669E6	4.977E6	1.00	0.94	1.02	0.89	0	0.24	0.25	0.28	608	621	iTRAQ 4plex (K N-term); Oxidation (M)	I1:iTRAQ 4plex (K N-term):1000.00;M11:Oxidation (M):1000.00
67	251	B4RMJ9	R.L(+144.10)HPLEAEK(+144.10)VPFVTSQLQGHDGPVIAATDYIR.S	Y	Y	72.03	22.90	3688.9819	0.8	923.2535	91.11	31	F31:29765	SC-GWM-C4.raw	1	2.149E5	1.799E5	1.935E5	1.449E5	1.00	0.84	0.90	0.67	2.149E5	1.799E5	1.935E5	1.449E5	1.00	0.84	0.90	0.67	0	0.03	0.07	0.07	777	807	iTRAQ 4plex (K N-term)	L1:iTRAQ 4plex (K N-term):1000.00;K8:iTRAQ 4plex (K N-term):1000.00
67	251	B4RMJ9	R.M(+144.10)(+15.99)PHGTTTPYLNTVSVENEK(+144.10).G	Y	Y	71.20	23.39	2421.2090	0.3	808.0772	46.75	32	F32:13879	SC-GWM-C5.raw	5	1.776E6	1.851E6	2.232E6	2.22E6	1.00	1.04	1.26	1.25	1.776E6	1.851E6	2.232E6	2.22E6	1.00	1.04	1.26	1.25	0	0.20	0.26	0.37	50	68	iTRAQ 4plex (K N-term); Oxidation (M)	M1:iTRAQ 4plex (K N-term):1000.00;M1:Oxidation (M):1000.00;K19:iTRAQ 4plex (K N-term):1000.00
67	251	B4RMJ9	R.D(+144.10)ALGGYLPQR.K	Y	Y	70.90	23.50	1232.6635	0.1	411.8951	54.38	32	F32:16529	SC-GWM-C5.raw	5	2.237E7	2.022E7	2.196E7	2.086E7	1.00	0.90	0.98	0.93	2.237E7	2.022E7	2.196E7	2.086E7	1.00	0.90	0.98	0.93	0	0.11	0.11	0.14	457	466	iTRAQ 4plex (K N-term)	D1:iTRAQ 4plex (K N-term):1000.00
67	251	B4RMJ9	N.H(+144.10)ADGK(+144.10)PTVILAK(+144.10).T	Y	Y	70.90	23.10	1681.0251	1.8	561.3500	32.47	34	F34:8786	SC-GWM-C7.raw	3	7.518E5	7.567E5	8.007E5	7.433E5	1.00	1.01	1.06	0.99	7.518E5	7.567E5	8.007E5	7.433E5	1.00	1.01	1.06	0.99	0	0.13	0.11	0.08	377	388	iTRAQ 4plex (K N-term)	H1:iTRAQ 4plex (K N-term):1000.00;K5:iTRAQ 4plex (K N-term):1000.00;K12:iTRAQ 4plex (K N-term):1000.00
67	251	B4RMJ9	R.T(+144.10)FGMEGMFR.Q	Y	Y	70.81	35.37	1218.5647	1.0	610.2902	69.72	30	F30:22076	SC-GWM-C3.raw	4	3.16E7	3.04E7	3.07E7	3.05E7	1.00	0.96	0.97	0.97	3.16E7	3.04E7	3.07E7	3.05E7	1.00	0.96	0.97	0.97	0	0.45	0.13	0.41	526	534	iTRAQ 4plex (K N-term)	T1:iTRAQ 4plex (K N-term):1000.00
67	251	B4RMJ9	Q.S(+144.10)AATMYEVGFNHFWK(+144.10).A	Y	Y	70.76	23.18	2075.0178	-0.1	692.6798	80.16	31	F31:25814	SC-GWM-C4.raw	2	2.63E5	1.792E5	1.752E5	1.635E5	1.00	0.68	0.67	0.62	2.63E5	1.792E5	1.752E5	1.635E5	1.00	0.68	0.67	0.62	0	0.36	0.35	0.39	111	125	iTRAQ 4plex (K N-term)	S1:iTRAQ 4plex (K N-term):1000.00;K15:iTRAQ 4plex (K N-term):1000.00
67	251	B4RMJ9	K.G(+144.10)EGEEGDLVFFQGH.V	Y	Y	70.63	23.01	1663.7600	-0.8	832.8866	70.90	34	F34:22641	SC-GWM-C7.raw	1	3.457E5	4.127E5	3.381E5	3.175E5	1.00	1.19	0.98	0.92	3.457E5	4.127E5	3.381E5	3.175E5	1.00	1.19	0.98	0.92	0	0.09	0.03	0.06	128	141	iTRAQ 4plex (K N-term)	G1:iTRAQ 4plex (K N-term):1000.00
67	251	B4RMJ9	F.V(+144.10)TSQLQGHDGPVIAATDYIR.S	Y	Y	69.68	22.99	2284.1934	-1.6	762.4038	65.46	25	F25:20321	SC-GWM-C1.raw	6	1.624E6	1.704E6	1.617E6	1.724E6	1.00	1.05	1.00	1.06	1.624E6	1.704E6	1.617E6	1.724E6	1.00	1.05	1.00	1.06	0	0.14	0.12	0.16	788	807	iTRAQ 4plex (K N-term)	V1:iTRAQ 4plex (K N-term):1000.00
67	251	B4RMJ9	P.V(+144.10)TDEQIESGDLPYLTFAPDTEEYK(+144.10).Y	Y	Y	69.05	23.00	3047.4741	-0.4	1016.8315	90.59	28	F28:30325	SC-GWM-C12.raw	1	3.049E4	4.185E4	3.751E4	2.85E4	1.00	1.37	1.23	0.93	3.049E4	4.185E4	3.751E4	2.85E4	1.00	1.37	1.23	0.93	-	-	-	-	427	450	iTRAQ 4plex (K N-term)	V1:iTRAQ 4plex (K N-term):1000.00;K24:iTRAQ 4plex (K N-term):1000.00
67	251	B4RMJ9	N.V(+144.10)AVAALAALAEQGK(+144.10).V	Y	Y	68.91	22.89	1598.9598	-1.3	800.4861	80.70	34	F34:26213	SC-GWM-C7.raw	2	3.158E5	3.417E5	3.346E5	3.199E5	1.00	1.08	1.06	1.01	3.158E5	3.417E5	3.346E5	3.199E5	1.00	1.08	1.06	1.01	0	0.07	0.05	0.02	849	862	iTRAQ 4plex (K N-term)	V1:iTRAQ 4plex (K N-term):1000.00;K14:iTRAQ 4plex (K N-term):1000.00
67	251	B4RMJ9	R.M(+144.10)YAN(+.98)NEDVFYYITLMNENYTHPDM(+15.99)PEGAEQDILK(+144.10).G	Y	Y	68.39	22.80	4372.9731	1.3	1094.2520	107.01	35	F35:35830	SC-GWM-C8.raw	0	2.149E4	2.077E4	2.06E4	2.103E4	1.00	0.97	0.96	0.98	2.149E4	2.077E4	2.06E4	2.103E4	1.00	0.97	0.96	0.98	-	-	-	-	678	711	iTRAQ 4plex (K N-term); Deamidation (NQ); Oxidation (M)	M1:iTRAQ 4plex (K N-term):1000.00;N4:Deamidation (NQ):11.06;M24:Oxidation (M):5.10;K34:iTRAQ 4plex (K N-term):1000.00
67	251	B4RMJ9	R.Q(+144.10)RM(+15.99)EEC(+57.02)LDGDYQTYK(+144.10).S	Y	Y	68.14	22.78	2239.0129	0.7	747.3455	41.50	32	F32:11968	SC-GWM-C5.raw	2	2.222E5	1.419E5	2.282E5	1.368E5	1.00	0.64	1.03	0.62	2.222E5	1.419E5	2.282E5	1.368E5	1.00	0.64	1.03	0.62	0	0.26	0.05	0.20	311	325	iTRAQ 4plex (K N-term); Oxidation (M); Carbamidomethylation	Q1:iTRAQ 4plex (K N-term):1000.00;M3:Oxidation (M):1000.00;C6:Carbamidomethylation:1000.00;K15:iTRAQ 4plex (K N-term):1000.00
67	251	B4RMJ9	R.M(+144.10)YANNEDVFYYITLMN(+.98)ENYTHPDMPEGAEQDILK(+144.10).G	Y	Y	67.61	22.66	4356.9785	2.6	1090.2548	104.95	34	F34:35089	SC-GWM-C7.raw	2	8.65E4	9.585E4	9.231E4	1.045E5	1.00	1.11	1.07	1.21	8.65E4	9.585E4	9.231E4	1.045E5	1.00	1.11	1.07	1.21	0	0.02	0.22	0.20	678	711	iTRAQ 4plex (K N-term); Deamidation (NQ)	M1:iTRAQ 4plex (K N-term):1000.00;N16:Deamidation (NQ):0.00;K34:iTRAQ 4plex (K N-term):1000.00
67	251	B4RMJ9	K.V(+144.10)PFVTSQLQGHD.G	Y	Y	67.36	22.90	1470.7589	-3.3	736.3843	61.73	33	F33:19045	SC-GWM-C6.raw	1	7.217E5	7.128E5	7.435E5	7.222E5	1.00	0.99	1.03	1.00	7.217E5	7.128E5	7.435E5	7.222E5	1.00	0.99	1.03	1.00	0	0.06	0.13	0.12	785	796	iTRAQ 4plex (K N-term)	V1:iTRAQ 4plex (K N-term):1000.00
67	251	B4RMJ9	K.E(+144.10)TVQQAIEK(+144.10).Y	Y	Y	67.34	22.67	1332.7493	-1.1	667.3812	36.62	35	F35:10139	SC-GWM-C8.raw	4	1.622E7	1.494E7	1.632E7	1.501E7	1.00	0.92	1.01	0.93	1.622E7	1.494E7	1.632E7	1.501E7	1.00	0.92	1.01	0.93	0	0.20	0.15	0.17	866	874	iTRAQ 4plex (K N-term)	E1:iTRAQ 4plex (K N-term):1000.00;K9:iTRAQ 4plex (K N-term):1000.00
67	251	B4RMJ9	M.G(+144.10)SGTILQEVIAGAELLK(+144.10).A	Y	Y	66.87	22.67	1986.1604	-0.9	663.0601	115.26	29	F29:38824	SC-GWM-C2.raw	2	1.127E5	1.218E5	1.141E5	1.019E5	1.00	1.08	1.01	0.90	1.127E5	1.218E5	1.141E5	1.019E5	1.00	1.08	1.01	0.90	0	0.15	0.14	0.19	730	746	iTRAQ 4plex (K N-term)	G1:iTRAQ 4plex (K N-term):1000.00;K17:iTRAQ 4plex (K N-term):1000.00
67	251	B4RMJ9	N.C(+57.02)(+144.10)VSYDPTFQYEVAVIVQDGLR.R	Y	Y	65.94	22.69	2602.2859	2.8	868.4384	112.69	28	F28:38466	SC-GWM-C12.raw	9	6.36E5	7.064E5	6.732E5	7.149E5	1.00	1.11	1.06	1.12	6.36E5	7.064E5	6.732E5	7.149E5	1.00	1.11	1.06	1.12	0	0.19	0.21	0.24	656	676	Carbamidomethylation; iTRAQ 4plex (K N-term)	C1:Carbamidomethylation:1000.00;C1:iTRAQ 4plex (K N-term):1000.00
67	251	B4RMJ9	K.A(+144.10)DFGVEADIWSC(+57.02)PSFN(+.98)LLHR.D	Y	Y	65.88	22.46	2478.1760	6.7	1240.1036	98.10	31	F31:32286	SC-GWM-C4.raw	2	3.222E5	2.779E5	3.166E5	2.91E5	1.00	0.86	0.98	0.90	3.222E5	2.779E5	3.166E5	2.91E5	1.00	0.86	0.98	0.90	0	0.13	0.17	0.22	747	766	iTRAQ 4plex (K N-term); Carbamidomethylation; Deamidation (NQ)	A1:iTRAQ 4plex (K N-term):1000.00;C12:Carbamidomethylation:1000.00;N16:Deamidation (NQ):1000.00
67	251	B4RMJ9	R.L(+144.10)TEDQLN(+.98)NFR.Q	Y	Y	65.77	22.69	1393.6959	0.6	697.8557	58.42	32	F32:17953	SC-GWM-C5.raw	8	5.408E6	4.897E6	5.02E6	4.601E6	1.00	0.91	0.93	0.85	5.408E6	4.897E6	5.02E6	4.601E6	1.00	0.91	0.93	0.85	0	0.21	0.17	0.20	156	165	iTRAQ 4plex (K N-term); Deamidation (NQ)	L1:iTRAQ 4plex (K N-term):1000.00;N7:Deamidation (NQ):24.44
67	251	B4RMJ9	R.R(+144.10)DALGGYLPQR.K	Y	Y	65.66	22.89	1388.7646	-5.2	695.3860	46.02	30	F30:13462	SC-GWM-C3.raw	5	5.515E6	5.012E6	5.093E6	4.53E6	1.00	0.91	0.92	0.82	5.515E6	5.012E6	5.093E6	4.53E6	1.00	0.91	0.92	0.82	0	0.27	0.18	0.14	456	466	iTRAQ 4plex (K N-term)	R1:iTRAQ 4plex (K N-term):1000.00
67	251	B4RMJ9	R.M(+144.10)YANNEDVFYYITLM(+15.99)NENYTHPDMPEGAEQDILK(+144.10).G	Y	Y	64.68	22.44	4371.9893	0.6	1094.0052	106.16	26	F26:35795	SC-GWM-C10.raw	3	1.293E5	1.274E5	1.334E5	1.333E5	1.00	0.99	1.03	1.03	1.293E5	1.274E5	1.334E5	1.333E5	1.00	0.99	1.03	1.03	0	0.13	0.14	0.12	678	711	iTRAQ 4plex (K N-term); Oxidation (M)	M1:iTRAQ 4plex (K N-term):1000.00;M15:Oxidation (M):0.00;K34:iTRAQ 4plex (K N-term):1000.00
67	251	B4RMJ9	K.V(+144.10)WC(+57.02)FC(+57.02)GDGEMDEPESQ(+.98)GAIALAAR.E	Y	Y	64.42	22.23	2813.2217	6.5	938.7539	85.70	33	F33:27585	SC-GWM-C6.raw	1	1.691E5	1.509E5	1.715E5	1.488E5	1.00	0.89	1.01	0.88	1.691E5	1.509E5	1.715E5	1.488E5	1.00	0.89	1.01	0.88	0	0.04	0.06	0.13	223	246	iTRAQ 4plex (K N-term); Carbamidomethylation; Deamidation (NQ)	V1:iTRAQ 4plex (K N-term):1000.00;C3:Carbamidomethylation:1000.00;C5:Carbamidomethylation:1000.00;Q16:Deamidation (NQ):1000.00
67	251	B4RMJ9	S.G(+144.10)TILQEVIAGAELLK(+144.10).A	Y	Y	64.10	22.49	1842.1069	0.6	615.0433	116.79	30	F30:38894	SC-GWM-C3.raw	1	9.224E4	9.388E4	9.681E4	8.189E4	1.00	1.02	1.05	0.89	9.224E4	9.388E4	9.681E4	8.189E4	1.00	1.02	1.05	0.89	-	-	-	-	732	746	iTRAQ 4plex (K N-term)	G1:iTRAQ 4plex (K N-term):1000.00;K15:iTRAQ 4plex (K N-term):1000.00
67	251	B4RMJ9	R.G(+144.10)FLLGGTAGR.T	Y	Y	63.98	22.62	1091.6208	1.8	546.8187	51.67	34	F34:15662	SC-GWM-C7.raw	5	4.82E7	4.407E7	4.823E7	4.427E7	1.00	0.91	1.00	0.92	4.82E7	4.407E7	4.823E7	4.427E7	1.00	0.91	1.00	0.92	0	0.17	0.12	0.16	622	631	iTRAQ 4plex (K N-term)	G1:iTRAQ 4plex (K N-term):1000.00
67	251	B4RMJ9	N.F(+144.10)AGAGWNVVK(+144.10).V	Y	Y	63.40	21.90	1335.7543	0.3	668.8846	60.24	31	F31:18534	SC-GWM-C4.raw	1	3.701E5	3.901E5	3.729E5	3.387E5	1.00	1.05	1.01	0.92	3.701E5	3.901E5	3.729E5	3.387E5	1.00	1.05	1.01	0.92	-	-	-	-	281	290	iTRAQ 4plex (K N-term)	F1:iTRAQ 4plex (K N-term):1000.00;K10:iTRAQ 4plex (K N-term):1000.00
67	251	B4RMJ9	R.E(+144.10)HFFN(+.98)TPELK(+144.10).A	Y	Y	62.63	22.38	1549.8020	-5.5	775.9041	55.79	25	F25:16784	SC-GWM-C1.raw	5	1.484E6	1.27E6	1.443E6	1.195E6	1.00	0.86	0.97	0.81	1.484E6	1.27E6	1.443E6	1.195E6	1.00	0.86	0.97	0.81	0	0.11	0.08	0.14	334	343	iTRAQ 4plex (K N-term); Deamidation (NQ)	E1:iTRAQ 4plex (K N-term):1000.00;N5:Deamidation (NQ):1000.00;K10:iTRAQ 4plex (K N-term):1000.00
67	251	B4RMJ9	R.Q(+144.10)EVDGHGLPSYPHPH.L	Y	Y	62.58	22.34	1812.8665	0.8	454.2243	41.00	29	F29:11927	SC-GWM-C2.raw	4	4.276E6	3.881E6	4.137E6	3.823E6	1.00	0.91	0.97	0.89	4.276E6	3.881E6	4.137E6	3.823E6	1.00	0.91	0.97	0.89	0	0.39	0.20	0.35	166	180	iTRAQ 4plex (K N-term)	Q1:iTRAQ 4plex (K N-term):1000.00
67	251	B4RMJ9	R.L(+144.10)TEDQLNN(+.98)FR.Q	Y	Y	62.25	22.56	1393.6959	-0.1	697.8552	56.88	25	F25:17184	SC-GWM-C1.raw	2	8.607E5	8.945E5	8.982E5	8.164E5	1.00	1.04	1.04	0.95	8.607E5	8.945E5	8.982E5	8.164E5	1.00	1.04	1.04	0.95	0	0.09	0.13	0.21	156	165	iTRAQ 4plex (K N-term); Deamidation (NQ)	L1:iTRAQ 4plex (K N-term):1000.00;N8:Deamidation (NQ):12.79
67	251	B4RMJ9	K.I(+144.10)IQELEGNFAGAGWN(+.98)VVK(+144.10).V	Y	Y	61.00	21.95	2233.1985	2.2	745.4084	103.74	27	F27:34638	SC-GWM-C11.raw	2	3.169E5	3.179E5	3.251E5	2.913E5	1.00	1.00	1.03	0.92	3.169E5	3.179E5	3.251E5	2.913E5	1.00	1.00	1.03	0.92	0	0.06	0.11	0.11	273	290	iTRAQ 4plex (K N-term); Deamidation (NQ)	I1:iTRAQ 4plex (K N-term):1000.00;N15:Deamidation (NQ):85.08;K18:iTRAQ 4plex (K N-term):1000.00
67	251	B4RMJ9	M.G(+144.10)LGPIMAIYQAR.F	Y	Y	60.49	22.04	1432.7982	2.0	478.6076	78.82	36	F36:25352	SC-GWM-C9.raw	2	4.493E5	4.994E5	4.599E5	3.91E5	1.00	1.11	1.02	0.87	4.493E5	4.994E5	4.599E5	3.91E5	1.00	1.11	1.02	0.87	0	0.04	0.04	0.04	194	205	iTRAQ 4plex (K N-term)	G1:iTRAQ 4plex (K N-term):1000.00
67	251	B4RMJ9	K.A(+144.10)DSAPSWK(+144.10).R	Y	Y	59.94	23.33	1148.6069	1.0	575.3113	34.90	25	F25:9611	SC-GWM-C1.raw	2	5.489E6	5.269E6	5.546E6	5.194E6	1.00	0.96	1.01	0.95	5.489E6	5.269E6	5.546E6	5.194E6	1.00	0.96	1.01	0.95	0	0.12	0.13	0.06	879	886	iTRAQ 4plex (K N-term)	A1:iTRAQ 4plex (K N-term):1000.00;K8:iTRAQ 4plex (K N-term):1000.00
67	251	B4RMJ9	C.F(+144.10)C(+57.02)GDGEMDEPESQGAIALAAR.E	Y	Y	59.54	22.31	2367.0593	-0.2	790.0269	66.67	26	F26:21206	SC-GWM-C10.raw	1	2.099E5	1.68E5	2.118E5	1.825E5	1.00	0.80	1.01	0.87	2.099E5	1.68E5	2.118E5	1.825E5	1.00	0.80	1.01	0.87	-	-	-	-	226	246	iTRAQ 4plex (K N-term); Carbamidomethylation	F1:iTRAQ 4plex (K N-term):1000.00;C2:Carbamidomethylation:1000.00
67	251	B4RMJ9	R.Q(+144.10)YGIWNPK(+144.10).G	Y	Y	59.48	22.34	1292.7120	-0.6	647.3629	52.83	32	F32:15990	SC-GWM-C5.raw	8	3.715E7	3.33E7	3.434E7	3.284E7	1.00	0.90	0.92	0.88	3.715E7	3.33E7	3.434E7	3.284E7	1.00	0.90	0.92	0.88	0	0.12	0.10	0.17	535	542	iTRAQ 4plex (K N-term)	Q1:iTRAQ 4plex (K N-term):1000.00;K8:iTRAQ 4plex (K N-term):1000.00
67	251	B4RMJ9	P.E(+144.10)LSAFDAQLK(+144.10).S	Y	Y	59.39	22.14	1408.7805	0.2	705.3977	61.00	30	F30:18899	SC-GWM-C3.raw	1	1.402E5	1.455E5	1.553E5	1.207E5	1.00	1.04	1.11	0.86	1.402E5	1.455E5	1.553E5	1.207E5	1.00	1.04	1.11	0.86	-	-	-	-	477	486	iTRAQ 4plex (K N-term)	E1:iTRAQ 4plex (K N-term):1000.00;K10:iTRAQ 4plex (K N-term):1000.00
67	251	B4RMJ9	P.H(+144.10)GTTTPYLNTVSVENEK(+144.10).G	Y	Y	58.66	22.01	2177.1208	-0.2	726.7141	46.24	28	F28:13953	SC-GWM-C12.raw	3	5.761E5	6.103E5	6.127E5	5.687E5	1.00	1.06	1.06	0.99	5.761E5	6.103E5	6.127E5	5.687E5	1.00	1.06	1.06	0.99	0	0.10	0.11	0.05	52	68	iTRAQ 4plex (K N-term)	H1:iTRAQ 4plex (K N-term):1000.00;K17:iTRAQ 4plex (K N-term):1000.00
67	251	B4RMJ9	R.M(+144.10)(+15.99)PHGTTTPYLN(+.98)TVSVENEK(+144.10).G	Y	Y	57.94	22.12	2422.1929	-2.3	606.5541	48.97	29	F29:14751	SC-GWM-C2.raw	1	4.913E5	5.267E5	6.338E5	6.381E5	1.00	1.07	1.29	1.30	4.913E5	5.267E5	6.338E5	6.381E5	1.00	1.07	1.29	1.30	0	0.09	0.23	0.27	50	68	iTRAQ 4plex (K N-term); Oxidation (M); Deamidation (NQ)	M1:iTRAQ 4plex (K N-term):1000.00;M1:Oxidation (M):1000.00;N11:Deamidation (NQ):28.22;K19:iTRAQ 4plex (K N-term):1000.00
67	251	B4RMJ9	R.L(+144.10)TEDQLN(+.98)N(+.98)FR.Q	Y	Y	57.88	21.73	1394.6799	1.3	698.3481	55.97	34	F34:17241	SC-GWM-C7.raw	1	1.488E5	1.414E5	1.347E5	1.27E5	1.00	0.95	0.91	0.85	1.488E5	1.414E5	1.347E5	1.27E5	1.00	0.95	0.91	0.85	-	-	-	-	156	165	iTRAQ 4plex (K N-term); Deamidation (NQ)	L1:iTRAQ 4plex (K N-term):1000.00;N7:Deamidation (NQ):45.01;N8:Deamidation (NQ):55.63
67	251	B4RMJ9	R.T(+144.10)TLNGEGLQHEDGHSHIQADLIPN.C	Y	Y	57.79	21.72	2739.3335	-0.6	685.8402	55.83	25	F25:16798	SC-GWM-C1.raw	3	6.261E5	6.382E5	6.084E5	6.106E5	1.00	1.02	0.97	0.98	6.261E5	6.382E5	6.084E5	6.106E5	1.00	1.02	0.97	0.98	0	0.15	0.20	0.16	632	655	iTRAQ 4plex (K N-term)	T1:iTRAQ 4plex (K N-term):1000.00
67	251	B4RMJ9	K.V(+144.10)SK(+144.10)ETVQQAIEK(+144.10).Y	Y	Y	57.54	21.44	1791.0468	0.9	598.0234	46.18	34	F34:13636	SC-GWM-C7.raw	1	1.433E5	1.839E5	1.995E5	1.451E5	1.00	1.28	1.39	1.01	1.433E5	1.839E5	1.995E5	1.451E5	1.00	1.28	1.39	1.01	-	-	-	-	863	874	iTRAQ 4plex (K N-term)	V1:iTRAQ 4plex (K N-term):1000.00;K3:iTRAQ 4plex (K N-term):1000.00;K12:iTRAQ 4plex (K N-term):1000.00
67	251	B4RMJ9	K.V(+144.10)PFVTSQ(+.98)LQGHDGPVIAATDYIR.S	Y	Y	57.17	21.76	2628.3669	5.0	658.1023	81.61	33	F33:26072	SC-GWM-C6.raw	0	1.364E5	9.645E4	1.023E5	9.094E4	1.00	0.71	0.75	0.67	1.364E5	9.645E4	1.023E5	9.094E4	1.00	0.71	0.75	0.67	-	-	-	-	785	807	iTRAQ 4plex (K N-term); Deamidation (NQ)	V1:iTRAQ 4plex (K N-term):1000.00;Q7:Deamidation (NQ):9.16
67	251	B4RMJ9	R.E(+144.10)FSTTMAFVR.I	Y	Y	56.73	22.36	1331.6665	-0.5	444.8959	65.16	27	F27:20619	SC-GWM-C11.raw	7	2.501E7	2.312E7	2.482E7	2.29E7	1.00	0.92	0.99	0.92	2.501E7	2.312E7	2.482E7	2.29E7	1.00	0.92	0.99	0.92	0	0.11	0.06	0.12	492	501	iTRAQ 4plex (K N-term)	E1:iTRAQ 4plex (K N-term):1000.00
67	251	B4RMJ9	K.G(+144.10)QQYTPQDK(+144.10)DQL.M	Y	Y	56.11	21.61	1707.8672	-3.2	854.9382	38.10	34	F34:10772	SC-GWM-C7.raw	1	3.385E4	3.733E4	3.089E4	3.143E4	1.00	1.10	0.91	0.93	3.385E4	3.733E4	3.089E4	3.143E4	1.00	1.10	0.91	0.93	-	-	-	-	543	554	iTRAQ 4plex (K N-term)	G1:iTRAQ 4plex (K N-term):1000.00;K9:iTRAQ 4plex (K N-term):1000.00
67	251	B4RMJ9	R.T(+144.10)FGM(+15.99)EGMFR.Q	Y	Y	56.01	23.76	1234.5597	-0.9	618.2866	53.67	29	F29:16402	SC-GWM-C2.raw	7	1.428E7	1.248E7	1.407E7	1.135E7	1.00	0.87	0.99	0.79	1.428E7	1.248E7	1.407E7	1.135E7	1.00	0.87	0.99	0.79	0	0.30	0.30	0.36	526	534	iTRAQ 4plex (K N-term); Oxidation (M)	T1:iTRAQ 4plex (K N-term):1000.00;M4:Oxidation (M):28.36
67	251	B4RMJ9	R.M(+144.10)YANNEDVFYYITLMN(+.98)ENYTHPDM(+15.99)PEGAEQDILK(+144.10).G	Y	Y	55.78	21.60	4372.9731	2.3	1094.2531	105.56	36	F36:34985	SC-GWM-C9.raw	2	7.641E4	5.792E4	6.994E4	6.933E4	1.00	0.76	0.92	0.91	7.641E4	5.792E4	6.994E4	6.933E4	1.00	0.76	0.92	0.91	0	0.09	0.21	0.06	678	711	iTRAQ 4plex (K N-term); Deamidation (NQ); Oxidation (M)	M1:iTRAQ 4plex (K N-term):1000.00;N16:Deamidation (NQ):11.10;M24:Oxidation (M):13.05;K34:iTRAQ 4plex (K N-term):1000.00
67	251	B4RMJ9	R.E(+144.10)FSTTM(+15.99)AFVR.I	Y	Y	55.01	22.06	1347.6615	0.0	674.8380	50.74	33	F33:15160	SC-GWM-C6.raw	5	4.029E6	3.717E6	4.164E6	3.338E6	1.00	0.92	1.03	0.83	4.029E6	3.717E6	4.164E6	3.338E6	1.00	0.92	1.03	0.83	0	0.12	0.10	0.16	492	501	iTRAQ 4plex (K N-term); Oxidation (M)	E1:iTRAQ 4plex (K N-term):1000.00;M6:Oxidation (M):1000.00
67	251	B4RMJ9	N.D(+144.10)YHVLGTDGFGR.S	Y	Y	54.47	21.68	1479.7228	1.3	494.2488	53.29	30	F30:16058	SC-GWM-C3.raw	1	2.049E5	1.931E5	2.014E5	2.015E5	1.00	0.94	0.98	0.98	2.049E5	1.931E5	2.014E5	2.015E5	1.00	0.94	0.98	0.98	0	0.10	0.08	0.19	820	831	iTRAQ 4plex (K N-term)	D1:iTRAQ 4plex (K N-term):1000.00
67	251	B4RMJ9	K.D(+144.10)LELGGHIASF.Q	Y	Y	54.42	21.58	1301.6737	0.4	651.8444	71.57	31	F31:22711	SC-GWM-C4.raw	1	5.219E5	6.925E5	7.354E5	6.408E5	1.00	1.33	1.41	1.23	5.219E5	6.925E5	7.354E5	6.408E5	1.00	1.33	1.41	1.23	0	0.05	0.02	0.02	99	109	iTRAQ 4plex (K N-term)	D1:iTRAQ 4plex (K N-term):1000.00
67	251	B4RMJ9	R.A(+144.10)QYLLEN(+.98)LLK(+144.10).Y	Y	Y	53.92	21.69	1492.8744	1.0	498.6326	80.33	35	F35:25983	SC-GWM-C8.raw	2	7.427E5	7.177E5	7.573E5	6.611E5	1.00	0.97	1.02	0.89	7.427E5	7.177E5	7.573E5	6.611E5	1.00	0.97	1.02	0.89	0	0.06	0.08	0.11	32	41	iTRAQ 4plex (K N-term); Deamidation (NQ)	A1:iTRAQ 4plex (K N-term):1000.00;N7:Deamidation (NQ):119.54;K10:iTRAQ 4plex (K N-term):1000.00
67	251	B4RMJ9	R.W(+144.10)N(+.98)AAAIVLR.A	Y	Y	53.79	21.77	1157.6678	0.8	579.8417	74.05	32	F32:23777	SC-GWM-C5.raw	2	3.674E6	3.71E6	3.913E6	3.195E6	1.00	1.01	1.06	0.87	3.674E6	3.71E6	3.913E6	3.195E6	1.00	1.01	1.06	0.87	0	0.10	0.09	0.12	86	94	iTRAQ 4plex (K N-term); Deamidation (NQ)	W1:iTRAQ 4plex (K N-term):1000.00;N2:Deamidation (NQ):1000.00
67	251	B4RMJ9	K.D(+144.10)QLMFYK(+144.10).E	Y	Y	53.67	21.22	1231.6515	0.9	616.8336	59.12	32	F32:18206	SC-GWM-C5.raw	2	4.847E5	5.692E5	5.109E5	5.225E5	1.00	1.17	1.05	1.08	4.847E5	5.692E5	5.109E5	5.225E5	1.00	1.17	1.05	1.08	0	0.08	0.07	0.06	552	558	iTRAQ 4plex (K N-term)	D1:iTRAQ 4plex (K N-term):1000.00;K7:iTRAQ 4plex (K N-term):1000.00
67	251	B4RMJ9	K.D(+144.10)LELGGHIASFQSAATMYEVGFN(+.98)HFWK(+144.10).A	Y	Y	53.64	21.16	3343.6216	1.2	836.9137	107.79	33	F33:35312	SC-GWM-C6.raw	1	9.097E4	9.394E4	9.477E4	9.674E4	1.00	1.03	1.04	1.06	9.097E4	9.394E4	9.477E4	9.674E4	1.00	1.03	1.04	1.06	-	-	-	-	99	125	iTRAQ 4plex (K N-term); Deamidation (NQ)	D1:iTRAQ 4plex (K N-term):1000.00;N23:Deamidation (NQ):0.00;K27:iTRAQ 4plex (K N-term):1000.00
67	251	B4RMJ9	V.P(+144.10)ELSAFDAQLK(+144.10).S	Y	Y	52.22	21.87	1505.8333	1.8	502.9526	63.56	31	F31:19699	SC-GWM-C4.raw	2	4.281E5	4.903E5	5.722E5	4.477E5	1.00	1.15	1.34	1.05	4.281E5	4.903E5	5.722E5	4.477E5	1.00	1.15	1.34	1.05	0	0.03	0.18	0.08	476	486	iTRAQ 4plex (K N-term)	P1:iTRAQ 4plex (K N-term):1000.00;K11:iTRAQ 4plex (K N-term):1000.00
67	251	B4RMJ9	R.L(+144.10)HPLEAEK(+144.10).V	Y	Y	51.85	27.23	1223.7117	0.5	612.8634	30.90	25	F25:8233	SC-GWM-C1.raw	8	7.189E7	6.844E7	7.317E7	6.761E7	1.00	0.95	1.02	0.94	7.189E7	6.844E7	7.317E7	6.761E7	1.00	0.95	1.02	0.94	0	0.09	0.12	0.11	777	784	iTRAQ 4plex (K N-term)	L1:iTRAQ 4plex (K N-term):1000.00;K8:iTRAQ 4plex (K N-term):1000.00
67	251	B4RMJ9	R.K(+144.10)(+144.10)PTQEVLEVPELSAFDAQ(+.98)LK(+144.10).S	Y	Y	51.29	20.81	2674.4795	6.6	892.5063	85.73	35	F35:27981	SC-GWM-C8.raw	0	1.311E5	1.081E5	1.24E5	9.579E4	1.00	0.82	0.95	0.73	1.311E5	1.081E5	1.24E5	9.579E4	1.00	0.82	0.95	0.73	-	-	-	-	467	486	iTRAQ 4plex (K N-term); Deamidation (NQ)	K1:iTRAQ 4plex (K N-term):1000.00;K1:iTRAQ 4plex (K N-term):1000.00;Q18:Deamidation (NQ):25.47;K20:iTRAQ 4plex (K N-term):1000.00
67	251	B4RMJ9	R.M(+144.10)YANNEDVFYYITLM(+15.99)N(+.98)EN(+.98)YTHPDMPEGAEQDILK(+144.10).G	Y	Y	51.06	21.54	4373.9575	4.2	1094.5012	98.73	27	F27:32767	SC-GWM-C11.raw	0	2.653E4	1.815E4	2.112E4	1.756E4	1.00	0.68	0.80	0.66	2.653E4	1.815E4	2.112E4	1.756E4	1.00	0.68	0.80	0.66	-	-	-	-	678	711	iTRAQ 4plex (K N-term); Oxidation (M); Deamidation (NQ)	M1:iTRAQ 4plex (K N-term):1000.00;M15:Oxidation (M):6.45;N16:Deamidation (NQ):15.37;N18:Deamidation (NQ):17.54;K34:iTRAQ 4plex (K N-term):1000.00
67	251	B4RMJ9	Y.L(+144.10)NTVSVENEK(+144.10).G	Y	Y	50.99	21.26	1419.7812	0.5	710.8983	39.03	27	F27:11215	SC-GWM-C11.raw	2	1.164E6	1.437E6	1.334E6	1.351E6	1.00	1.23	1.15	1.16	1.164E6	1.437E6	1.334E6	1.351E6	1.00	1.23	1.15	1.16	0	0.13	0.16	0.14	59	68	iTRAQ 4plex (K N-term)	L1:iTRAQ 4plex (K N-term):1000.00;K10:iTRAQ 4plex (K N-term):1000.00
67	251	B4RMJ9	R.M(+144.10)(+15.99)YANNEDVFYYITLMN(+.98)ENYTHPDM(+15.99)PEGAEQDILK(+144.10).G	Y	Y	50.09	20.80	4388.9683	6.5	1098.2565	102.54	36	F36:33885	SC-GWM-C9.raw	0	1.941E4	2.055E4	1.905E4	1.748E4	1.00	1.06	0.98	0.90	1.941E4	2.055E4	1.905E4	1.748E4	1.00	1.06	0.98	0.90	-	-	-	-	678	711	iTRAQ 4plex (K N-term); Oxidation (M); Deamidation (NQ)	M1:iTRAQ 4plex (K N-term):1000.00;M1:Oxidation (M):65.04;N16:Deamidation (NQ):0.00;M24:Oxidation (M):2.84;K34:iTRAQ 4plex (K N-term):1000.00
67	251	B4RMJ9	R.L(+144.10)HPLEAEK(+144.10)VPFVTSQLQ(+.98)GHDGPVIAATDYIR.S	Y	Y	49.78	20.90	3689.9661	5.7	923.5040	92.24	31	F31:30172	SC-GWM-C4.raw	0	5.309E4	4.9E4	4.319E4	3.292E4	1.00	0.92	0.81	0.62	5.309E4	4.9E4	4.319E4	3.292E4	1.00	0.92	0.81	0.62	-	-	-	-	777	807	iTRAQ 4plex (K N-term); Deamidation (NQ)	L1:iTRAQ 4plex (K N-term):1000.00;K8:iTRAQ 4plex (K N-term):1000.00;Q17:Deamidation (NQ):14.04
67	251	B4RMJ9	T.F(+144.10)GMEGMFR.Q	Y	Y	49.46	21.27	1117.5171	-1.0	559.7653	69.17	32	F32:21977	SC-GWM-C5.raw	1	1.91E5	1.661E5	3.234E5	2.515E5	1.00	0.87	1.69	1.32	1.91E5	1.661E5	3.234E5	2.515E5	1.00	0.87	1.69	1.32	0	0.04	0.08	0.06	527	534	iTRAQ 4plex (K N-term)	F1:iTRAQ 4plex (K N-term):1000.00
67	251	B4RMJ9	Y.S(+144.10)MFGFQR.I	Y	Y	49.32	21.28	1015.5031	2.0	508.7599	54.37	31	F31:16426	SC-GWM-C4.raw	1	1.534E6	1.722E6	1.63E6	1.106E6	1.00	1.12	1.06	0.72	1.534E6	1.722E6	1.63E6	1.106E6	1.00	1.12	1.06	0.72	0	0.06	0.09	0.02	601	607	iTRAQ 4plex (K N-term)	S1:iTRAQ 4plex (K N-term):1000.00
67	251	B4RMJ9	P.F(+144.10)VTSQLQGHDGPVIAATDYIR.S	Y	Y	49.25	21.04	2431.2617	-5.0	811.4238	74.67	29	F29:24012	SC-GWM-C2.raw	1	9.155E4	1.211E5	1.09E5	1.194E5	1.00	1.32	1.19	1.30	9.155E4	1.211E5	1.09E5	1.194E5	1.00	1.32	1.19	1.30	-	-	-	-	787	807	iTRAQ 4plex (K N-term)	F1:iTRAQ 4plex (K N-term):1000.00
67	251	B4RMJ9	T.I(+144.10)LQEVIAGAELLK(+144.10).A	Y	Y	48.78	21.10	1684.0378	2.2	562.3544	109.81	31	F31:36418	SC-GWM-C4.raw	2	3.11E4	3.62E4	3.916E4	3.274E4	1.00	1.16	1.26	1.05	3.11E4	3.62E4	3.916E4	3.274E4	1.00	1.16	1.26	1.05	0	0.06	0.04	0.08	734	746	iTRAQ 4plex (K N-term)	I1:iTRAQ 4plex (K N-term):1000.00;K13:iTRAQ 4plex (K N-term):1000.00
67	251	B4RMJ9	R.T(+144.10)TLN(+.98)GEGLQHEDGHSHIQADLIPN.C	Y	Y	48.63	20.97	2740.3174	-2.3	686.0850	57.97	27	F27:18003	SC-GWM-C11.raw	7	1.897E6	2.04E6	1.97E6	1.882E6	1.00	1.08	1.04	0.99	1.897E6	2.04E6	1.97E6	1.882E6	1.00	1.08	1.04	0.99	0	0.13	0.07	0.12	632	655	iTRAQ 4plex (K N-term); Deamidation (NQ)	T1:iTRAQ 4plex (K N-term):1000.00;N4:Deamidation (NQ):76.17
67	251	B4RMJ9	R.R(+144.10)FFEVDR.Y	Y	Y	47.93	20.96	1111.5896	-0.1	371.5371	41.75	34	F34:12047	SC-GWM-C7.raw	4	3.628E6	7.259E6	3.73E6	2.75E6	1.00	2.00	1.03	0.76	3.628E6	7.259E6	3.73E6	2.75E6	1.00	2.00	1.03	0.76	0	0.66	0.15	0.23	840	846	iTRAQ 4plex (K N-term)	R1:iTRAQ 4plex (K N-term):1000.00
67	251	B4RMJ9	R.M(+144.10)PHGTTTPYLN.T	Y	Y	47.88	20.75	1374.6724	-1.0	688.3428	45.69	33	F33:13322	SC-GWM-C6.raw	1	1.971E5	2.164E5	1.943E5	1.956E5	1.00	1.10	0.99	0.99	1.971E5	2.164E5	1.943E5	1.956E5	1.00	1.10	0.99	0.99	0	0.02	0.03	0.08	50	60	iTRAQ 4plex (K N-term)	M1:iTRAQ 4plex (K N-term):1000.00
67	251	B4RMJ9	Y.L(+144.10)TFAPDTEEYK(+144.10).Y	Y	Y	47.26	20.63	1600.8228	-3.4	801.4159	60.15	28	F28:19022	SC-GWM-C12.raw	1	8.838E4	9.465E4	1.069E5	8.866E4	1.00	1.07	1.21	1.00	8.838E4	9.465E4	1.069E5	8.866E4	1.00	1.07	1.21	1.00	-	-	-	-	440	450	iTRAQ 4plex (K N-term)	L1:iTRAQ 4plex (K N-term):1000.00;K11:iTRAQ 4plex (K N-term):1000.00
67	251	B4RMJ9	K.G(+144.10)QQYTPQDK(+144.10)DQLMF.Y	Y	Y	47.19	20.47	1985.9761	0.4	993.9957	62.75	28	F28:19989	SC-GWM-C12.raw	1	3.569E4	5.487E4	4.041E4	4.188E4	1.00	1.54	1.13	1.17	3.569E4	5.487E4	4.041E4	4.188E4	1.00	1.54	1.13	1.17	-	-	-	-	543	556	iTRAQ 4plex (K N-term)	G1:iTRAQ 4plex (K N-term):1000.00;K9:iTRAQ 4plex (K N-term):1000.00
67	251	B4RMJ9	V.V(+144.10)PIVPDESR.T	Y	Y	47.01	20.96	1154.6417	1.2	578.3289	43.13	29	F29:12710	SC-GWM-C2.raw	0	1.6E5	1.71E5	1.975E5	1.557E5	1.00	1.07	1.23	0.97	1.6E5	1.71E5	1.975E5	1.557E5	1.00	1.07	1.23	0.97	-	-	-	-	517	525	iTRAQ 4plex (K N-term)	V1:iTRAQ 4plex (K N-term):1000.00
67	251	B4RMJ9	K.A(+144.10)LVADMTDEQ(+.98)LWALNR.G	Y	Y	46.66	20.26	1989.9951	-1.8	664.3378	88.30	28	F28:29472	SC-GWM-C12.raw	2	1.033E5	1.321E5	1.088E5	1.078E5	1.00	1.28	1.05	1.04	1.033E5	1.321E5	1.088E5	1.078E5	1.00	1.28	1.05	1.04	0	0.11	0.14	0.13	344	359	iTRAQ 4plex (K N-term); Deamidation (NQ)	A1:iTRAQ 4plex (K N-term):1000.00;Q10:Deamidation (NQ):27.82
67	251	B4RMJ9	C.L(+144.10)DGDYQTYK(+144.10).S	Y	Y	46.59	21.08	1389.7019	-1.3	695.8573	45.02	27	F27:13333	SC-GWM-C11.raw	1	4.705E5	4.887E5	6.151E5	5.346E5	1.00	1.04	1.31	1.14	4.705E5	4.887E5	6.151E5	5.346E5	1.00	1.04	1.31	1.14	-	-	-	-	317	325	iTRAQ 4plex (K N-term)	L1:iTRAQ 4plex (K N-term):1000.00;K9:iTRAQ 4plex (K N-term):1000.00
67	251	B4RMJ9	R.E(+144.10)GLDNLIFVINC(+57.02)N.L	Y	Y	46.55	20.59	1663.8362	0.6	832.9258	103.74	27	F27:34636	SC-GWM-C11.raw	2	1.179E5	9.327E4	9.899E4	8.059E4	1.00	0.79	0.84	0.68	1.179E5	9.327E4	9.899E4	8.059E4	1.00	0.79	0.84	0.68	0	0.16	0.15	0.06	247	259	iTRAQ 4plex (K N-term); Carbamidomethylation	E1:iTRAQ 4plex (K N-term):1000.00;C12:Carbamidomethylation:1000.00
67	251	B4RMJ9	M.G(+144.10)ASGEGQNVAHQAK(+144.10).K	Y	Y	46.54	20.94	1640.8474	2.2	547.9576	18.65	33	F33:4356	SC-GWM-C6.raw	1	868.144	1.981E3	1.62E3	1.85E3	1.00	2.28	1.87	2.13	868.144	1.981E3	1.62E3	1.85E3	1.00	2.28	1.87	2.13	-	-	-	-	396	409	iTRAQ 4plex (K N-term)	G1:iTRAQ 4plex (K N-term):1000.00;K14:iTRAQ 4plex (K N-term):1000.00
67	251	B4RMJ9	L.M(+144.10)NENYTHPDMPEGAEQDILK(+144.10).G	Y	Y	46.48	20.86	2619.2188	-0.1	655.8119	60.77	36	F36:18773	SC-GWM-C9.raw	1	1.643E5	1.667E5	1.611E5	1.615E5	1.00	1.01	0.98	0.98	1.643E5	1.667E5	1.611E5	1.615E5	1.00	1.01	0.98	0.98	-	-	-	-	692	711	iTRAQ 4plex (K N-term)	M1:iTRAQ 4plex (K N-term):1000.00;K20:iTRAQ 4plex (K N-term):1000.00
67	251	B4RMJ9	K.A(+144.10)K(+144.10)GEGEEGDLVFFQGH.V	Y	Y	46.37	20.81	2006.9941	-0.5	1004.5038	60.21	26	F26:18763	SC-GWM-C10.raw	4	2.122E6	2.146E6	2.109E6	1.958E6	1.00	1.01	0.99	0.92	2.122E6	2.146E6	2.109E6	1.958E6	1.00	1.01	0.99	0.92	0	0.13	0.11	0.14	126	141	iTRAQ 4plex (K N-term)	A1:iTRAQ 4plex (K N-term):1000.00;K2:iTRAQ 4plex (K N-term):1000.00
67	251	B4RMJ9	R.T(+144.10)FGMEGM(+15.99)FR.Q	Y	Y	46.08	20.74	1234.5597	-1.2	618.2864	52.62	34	F34:16003	SC-GWM-C7.raw	4	1.931E6	1.925E6	2.034E6	1.866E6	1.00	1.00	1.05	0.97	1.931E6	1.925E6	2.034E6	1.866E6	1.00	1.00	1.05	0.97	0	0.19	0.19	0.26	526	534	iTRAQ 4plex (K N-term); Oxidation (M)	T1:iTRAQ 4plex (K N-term):1000.00;M7:Oxidation (M):19.05
67	251	B4RMJ9	N.C(+57.02)(+144.10)VSYDPTFQ(+.98)YEVAVIVQDGLR.R	Y	Y	45.74	20.70	2603.2698	2.9	868.7664	115.36	27	F27:38884	SC-GWM-C11.raw	1	3.037E4	2.629E4	3.123E4	2.955E4	1.00	0.87	1.03	0.97	3.037E4	2.629E4	3.123E4	2.955E4	1.00	0.87	1.03	0.97	-	-	-	-	656	676	Carbamidomethylation; iTRAQ 4plex (K N-term); Deamidation (NQ)	C1:Carbamidomethylation:1000.00;C1:iTRAQ 4plex (K N-term):1000.00;Q9:Deamidation (NQ):62.50
67	251	B4RMJ9	G.K(+144.10)(+144.10)IIQELEGNFAGAGWNVVK(+144.10).V	Y	Y	45.60	20.77	2504.4116	2.7	627.1119	92.97	30	F30:30553	SC-GWM-C3.raw	1	1.353E5	1.231E5	1.354E5	1.312E5	1.00	0.91	1.00	0.97	1.353E5	1.231E5	1.354E5	1.312E5	1.00	0.91	1.00	0.97	0	0.09	0.06	0.02	272	290	iTRAQ 4plex (K N-term)	K1:iTRAQ 4plex (K N-term):1000.00;K1:iTRAQ 4plex (K N-term):1000.00;K19:iTRAQ 4plex (K N-term):1000.00
67	251	B4RMJ9	R.D(+144.10)AIETER.F	Y	Y	45.37	20.79	976.4947	0.5	489.2549	21.93	28	F28:5366	SC-GWM-C12.raw	1	1.316E5	1.102E5	1.223E5	1.096E5	1.00	0.84	0.93	0.83	1.316E5	1.102E5	1.223E5	1.096E5	1.00	0.84	0.93	0.83	0	0.08	0.04	0.09	767	773	iTRAQ 4plex (K N-term)	D1:iTRAQ 4plex (K N-term):1000.00
67	251	B4RMJ9	K.E(+144.10)SVDGQILQEGINE.P	Y	Y	45.32	20.62	1673.8230	1.5	837.9200	67.10	31	F31:21005	SC-GWM-C4.raw	1	5.436E4	6.717E4	6.824E4	7.123E4	1.00	1.24	1.26	1.31	5.436E4	6.717E4	6.824E4	7.123E4	1.00	1.24	1.26	1.31	-	-	-	-	559	572	iTRAQ 4plex (K N-term)	E1:iTRAQ 4plex (K N-term):1000.00
67	251	B4RMJ9	R.E(+144.10)FSTTMAF.V	Y	Y	45.14	20.79	1076.4971	1.2	539.2565	77.41	30	F30:24870	SC-GWM-C3.raw	2	1.049E6	1.152E6	1.108E6	1.075E6	1.00	1.10	1.06	1.02	1.049E6	1.152E6	1.108E6	1.075E6	1.00	1.10	1.06	1.02	0	0.03	0.10	0.11	492	499	iTRAQ 4plex (K N-term)	E1:iTRAQ 4plex (K N-term):1000.00
67	251	B4RMJ9	R.K(+144.10)(+144.10)PTQEVLEVPELSAFD.A	Y	Y	44.66	20.60	2089.1187	1.4	697.3812	84.77	35	F35:27617	SC-GWM-C8.raw	1	1.022E5	8.307E4	8.827E4	8.609E4	1.00	0.81	0.86	0.84	1.022E5	8.307E4	8.827E4	8.609E4	1.00	0.81	0.86	0.84	-	-	-	-	467	482	iTRAQ 4plex (K N-term)	K1:iTRAQ 4plex (K N-term):1000.00;K1:iTRAQ 4plex (K N-term):1000.00
67	251	B4RMJ9	E.K(+144.10)(+144.10)GIPGDQNIEHR.I	Y	Y	44.19	20.27	1650.9045	1.0	551.3093	25.96	28	F28:6727	SC-GWM-C12.raw	1	2.751E4	2.231E4	2.381E4	2.093E4	1.00	0.81	0.87	0.76	2.751E4	2.231E4	2.381E4	2.093E4	1.00	0.81	0.87	0.76	-	-	-	-	68	79	iTRAQ 4plex (K N-term)	K1:iTRAQ 4plex (K N-term):1000.00;K1:iTRAQ 4plex (K N-term):1000.00
67	251	B4RMJ9	K.V(+144.10)YNAYDR.A	Y	Y	43.59	21.09	1043.5157	0.7	522.7655	30.90	26	F26:8354	SC-GWM-C10.raw	1	1.57E6	1.518E6	1.732E6	1.526E6	1.00	0.97	1.10	0.97	1.57E6	1.518E6	1.732E6	1.526E6	1.00	0.97	1.10	0.97	0	0.11	0.21	0.02	367	373	iTRAQ 4plex (K N-term)	V1:iTRAQ 4plex (K N-term):1000.00
67	251	B4RMJ9	S.M(+144.10)GLGPIMAIYQAR.F	Y	Y	43.27	20.33	1563.8387	0.8	522.2873	88.11	26	F26:29061	SC-GWM-C10.raw	1	4.369E4	4.268E4	4.066E4	3.477E4	1.00	0.98	0.93	0.80	4.369E4	4.268E4	4.066E4	3.477E4	1.00	0.98	0.93	0.80	-	-	-	-	193	205	iTRAQ 4plex (K N-term)	M1:iTRAQ 4plex (K N-term):1000.00
67	251	B4RMJ9	K.S(+144.10)K(+144.10)DGAYVR.E	Y	Y	42.96	20.52	1182.6600	0.4	395.2274	18.72	26	F26:4372	SC-GWM-C10.raw	2	2.137E5	1.113E5	1.376E5	1.447E5	1.00	0.52	0.64	0.68	2.137E5	1.113E5	1.376E5	1.447E5	1.00	0.52	0.64	0.68	0	0.17	0.25	0.11	326	333	iTRAQ 4plex (K N-term)	S1:iTRAQ 4plex (K N-term):1000.00;K2:iTRAQ 4plex (K N-term):1000.00
67	251	B4RMJ9	R.E(+144.10)GLDNLIFVINC(+57.02)N(+.98)LQR.L	Y	Y	42.95	20.65	2062.0640	1.3	688.3628	107.53	31	F31:35595	SC-GWM-C4.raw	1	5.539E4	5.666E4	5.137E4	5.945E4	1.00	1.02	0.93	1.07	5.539E4	5.666E4	5.137E4	5.945E4	1.00	1.02	0.93	1.07	-	-	-	-	247	262	iTRAQ 4plex (K N-term); Carbamidomethylation; Deamidation (NQ)	E1:iTRAQ 4plex (K N-term):1000.00;C12:Carbamidomethylation:1000.00;N13:Deamidation (NQ):8.22
67	251	B4RMJ9	F.Y(+144.10)IYYSMFGFQR.I	Y	Y	42.47	20.48	1617.7771	0.9	540.2668	91.83	26	F26:30485	SC-GWM-C10.raw	1	2.077E5	2.26E5	2.418E5	2.037E5	1.00	1.09	1.16	0.98	2.077E5	2.26E5	2.418E5	2.037E5	1.00	1.09	1.16	0.98	0	0.05	0.03	0.08	597	607	iTRAQ 4plex (K N-term)	Y1:iTRAQ 4plex (K N-term):1000.00
67	251	B4RMJ9	R.M(+144.10)YANNEDVFYYITL.M	Y	Y	42.20	20.67	1898.8882	1.5	950.4528	113.07	27	F27:38031	SC-GWM-C11.raw	1	2.525E4	2.003E4	2.042E4	2.294E4	1.00	0.79	0.81	0.91	2.525E4	2.003E4	2.042E4	2.294E4	1.00	0.79	0.81	0.91	-	-	-	-	678	691	iTRAQ 4plex (K N-term)	M1:iTRAQ 4plex (K N-term):1000.00
67	251	B4RMJ9	K.D(+144.10)QLM(+15.99)FYK(+144.10).E	Y	Y	41.26	20.28	1247.6464	-4.6	624.8276	50.56	29	F29:15304	SC-GWM-C2.raw	1	2.308E5	2.638E5	3.14E5	2.471E5	1.00	1.14	1.36	1.07	2.308E5	2.638E5	3.14E5	2.471E5	1.00	1.14	1.36	1.07	-	-	-	-	552	558	iTRAQ 4plex (K N-term); Oxidation (M)	D1:iTRAQ 4plex (K N-term):1000.00;M4:Oxidation (M):1000.00;K7:iTRAQ 4plex (K N-term):1000.00
67	251	B4RMJ9	K.G(+144.10)EGEEGDLVFFQGHVAPGIY.A	Y	Y	41.07	20.02	2264.0872	0.4	755.7033	89.77	30	F30:29391	SC-GWM-C3.raw	1	6.175E4	6.299E4	6.36E4	6.134E4	1.00	1.02	1.03	0.99	6.175E4	6.299E4	6.36E4	6.134E4	1.00	1.02	1.03	0.99	-	-	-	-	128	147	iTRAQ 4plex (K N-term)	G1:iTRAQ 4plex (K N-term):1000.00
67	251	B4RMJ9	N.Y(+144.10)THPDMPEGAEQDILK(+144.10).G	Y	Y	40.66	20.05	2131.0498	-1.5	711.3561	55.94	26	F26:17246	SC-GWM-C10.raw	0	2.305E5	2.684E5	1.384E5	1.658E5	1.00	1.16	0.60	0.72	2.305E5	2.684E5	1.384E5	1.658E5	1.00	1.16	0.60	0.72	-	-	-	-	696	711	iTRAQ 4plex (K N-term)	Y1:iTRAQ 4plex (K N-term):1000.00;K16:iTRAQ 4plex (K N-term):1000.00
67	251	B4RMJ9	H.I(+144.10)ASFQSAATM(+15.99)YEVGFNHFWK(+144.10).A	Y	Y	39.93	19.95	2637.2930	-0.6	880.1044	91.91	34	F34:30359	SC-GWM-C7.raw	0	1.647E5	7.618E4	6.767E4	6.914E4	1.00	0.46	0.41	0.42	1.647E5	7.618E4	6.767E4	6.914E4	1.00	0.46	0.41	0.42	-	-	-	-	106	125	iTRAQ 4plex (K N-term); Oxidation (M)	I1:iTRAQ 4plex (K N-term):1000.00;M10:Oxidation (M):1000.00;K20:iTRAQ 4plex (K N-term):1000.00
67	251	B4RMJ9	R.E(+144.10)GLDNLIFVIN.C	Y	Y	39.83	20.36	1389.7626	-0.8	695.8880	104.61	26	F26:35243	SC-GWM-C10.raw	2	5.057E5	3.541E5	3.609E5	3.031E5	1.00	0.70	0.71	0.60	5.057E5	3.541E5	3.609E5	3.031E5	1.00	0.70	0.71	0.60	0	0.18	0.28	0.15	247	257	iTRAQ 4plex (K N-term)	E1:iTRAQ 4plex (K N-term):1000.00
67	251	B4RMJ9	I.K(+144.10)(+144.10)GYGM(+15.99)GASGEGQNVAHQAK(+144.10).K	Y	Y	37.23	19.92	2337.1860	-3.1	780.0668	23.63	27	F27:5851	SC-GWM-C11.raw	1	7.266E3	8.538E3	1.209E4	7.579E3	1.00	1.18	1.66	1.04	7.266E3	8.538E3	1.209E4	7.579E3	1.00	1.18	1.66	1.04	-	-	-	-	391	409	iTRAQ 4plex (K N-term); Oxidation (M)	K1:iTRAQ 4plex (K N-term):1000.00;K1:iTRAQ 4plex (K N-term):1000.00;M5:Oxidation (M):1000.00;K19:iTRAQ 4plex (K N-term):1000.00
67	251	B4RMJ9	K.D(+144.10)K(+144.10)DGILR.Q	Y	Y	36.80	19.86	1103.6542	-3.0	552.8327	25.40	27	F27:6450	SC-GWM-C11.raw	5	2.032E6	1.929E6	2.092E6	1.807E6	1.00	0.95	1.03	0.89	2.032E6	1.929E6	2.092E6	1.807E6	1.00	0.95	1.03	0.89	0	0.26	0.22	0.29	304	310	iTRAQ 4plex (K N-term)	D1:iTRAQ 4plex (K N-term):1000.00;K2:iTRAQ 4plex (K N-term):1000.00
67	251	B4RMJ9	K.G(+144.10)QQYTPQ(+.98)DK(+144.10)DQLMFYK(+144.10).E	Y	Y	36.66	19.75	2422.2205	5.7	606.5659	58.04	31	F31:17780	SC-GWM-C4.raw	0	9.953E4	1.139E5	1.124E5	1.089E5	1.00	1.14	1.13	1.09	9.953E4	1.139E5	1.124E5	1.089E5	1.00	1.14	1.13	1.09	-	-	-	-	543	558	iTRAQ 4plex (K N-term); Deamidation (NQ)	G1:iTRAQ 4plex (K N-term):1000.00;Q7:Deamidation (NQ):11.12;K9:iTRAQ 4plex (K N-term):1000.00;K16:iTRAQ 4plex (K N-term):1000.00
67	251	B4RMJ9	H.V(+144.10)APGIYAR.A	Y	Y	36.45	19.39	989.5779	1.5	495.7970	36.01	26	F26:10134	SC-GWM-C10.raw	1	2.997E6	3.605E6	3.426E6	3.188E6	1.00	1.20	1.14	1.06	2.997E6	3.605E6	3.426E6	3.188E6	1.00	1.20	1.14	1.06	0	0.10	0.03	0.02	142	149	iTRAQ 4plex (K N-term)	V1:iTRAQ 4plex (K N-term):1000.00
67	251	B4RMJ9	E.P(+144.10)ESQGAIALAAR.E	Y	Y	36.09	19.92	1326.7377	0.2	664.3762	40.80	30	F30:11661	SC-GWM-C3.raw	0	1.255E5	2.158E5	1.685E5	1.353E5	1.00	1.72	1.34	1.08	1.255E5	2.158E5	1.685E5	1.353E5	1.00	1.72	1.34	1.08	-	-	-	-	235	246	iTRAQ 4plex (K N-term)	P1:iTRAQ 4plex (K N-term):1000.00
67	251	B4RMJ9	R.M(+144.10)PHGTTTPY.L	Y	Y	35.95	19.31	1147.5454	2.6	574.7815	35.94	28	F28:10184	SC-GWM-C12.raw	1	4.64E5	3.904E5	4.161E5	3.989E5	1.00	0.84	0.90	0.86	4.64E5	3.904E5	4.161E5	3.989E5	1.00	0.84	0.90	0.86	0	0.06	0.06	0.09	50	58	iTRAQ 4plex (K N-term)	M1:iTRAQ 4plex (K N-term):1000.00
67	251	B4RMJ9	K.I(+144.10)IQELEGNFAGAGWN.V	Y	Y	35.27	19.54	1761.8807	-1.1	881.9467	106.88	27	F27:35788	SC-GWM-C11.raw	2	7.05E4	7.519E4	7.57E4	7.382E4	1.00	1.07	1.07	1.05	7.05E4	7.519E4	7.57E4	7.382E4	1.00	1.07	1.07	1.05	0	0.14	0.17	0.13	273	287	iTRAQ 4plex (K N-term)	I1:iTRAQ 4plex (K N-term):1000.00
67	251	B4RMJ9	R.Y(+144.10)NVAVAAL.A	Y	Y	35.19	20.38	963.5511	-0.2	482.7827	69.23	34	F34:22032	SC-GWM-C7.raw	1	1.587E5	1.533E5	1.646E5	1.5E5	1.00	0.97	1.04	0.94	1.587E5	1.533E5	1.646E5	1.5E5	1.00	0.97	1.04	0.94	-	-	-	-	847	854	iTRAQ 4plex (K N-term)	Y1:iTRAQ 4plex (K N-term):1000.00
67	251	B4RMJ9	R.V(+144.10)VPIVPD.E	Y	Y	34.55	19.80	881.5344	1.6	441.7751	63.04	32	F32:19653	SC-GWM-C5.raw	1	1.076E5	9.423E4	1.085E5	9.254E4	1.00	0.88	1.01	0.86	1.076E5	9.423E4	1.085E5	9.254E4	1.00	0.88	1.01	0.86	-	-	-	-	516	522	iTRAQ 4plex (K N-term)	V1:iTRAQ 4plex (K N-term):1000.00
67	251	B4RMJ9	R.E(+144.10)GLDNLIFVINC(+57.02).N	Y	Y	34.40	19.76	1549.7932	1.9	775.9053	105.93	27	F27:35443	SC-GWM-C11.raw	1	6.299E4	4.75E4	5.111E4	4.272E4	1.00	0.75	0.81	0.68	6.299E4	4.75E4	5.111E4	4.272E4	1.00	0.75	0.81	0.68	-	-	-	-	247	258	iTRAQ 4plex (K N-term); Carbamidomethylation	E1:iTRAQ 4plex (K N-term):1000.00;C12:Carbamidomethylation:1000.00
67	251	B4RMJ9	R.I(+144.10)GDLAWAAGD.M	Y	Y	34.38	19.61	1131.5682	0.7	566.7918	80.56	25	F25:25730	SC-GWM-C1.raw	1	8.539E4	1.451E5	1.393E5	1.457E5	1.00	1.70	1.63	1.71	8.539E4	1.451E5	1.393E5	1.457E5	1.00	1.70	1.63	1.71	-	-	-	-	608	617	iTRAQ 4plex (K N-term)	I1:iTRAQ 4plex (K N-term):1000.00
67	251	B4RMJ9	H.I(+144.10)ASFQSAATMYEVGFN(+.98)HFWK(+144.10).A	Y	Y	34.09	19.53	2622.2820	5.0	875.1057	101.75	34	F34:33909	SC-GWM-C7.raw	0	7.994E4	8.148E4	8.892E4	8.735E4	1.00	1.02	1.11	1.09	7.994E4	8.148E4	8.892E4	8.735E4	1.00	1.02	1.11	1.09	-	-	-	-	106	125	iTRAQ 4plex (K N-term); Deamidation (NQ)	I1:iTRAQ 4plex (K N-term):1000.00;N16:Deamidation (NQ):0.00;K20:iTRAQ 4plex (K N-term):1000.00
67	251	B4RMJ9	K.E(+144.10)SVDGQILQEGIN.E	Y	Y	34.00	19.85	1544.7804	0.0	773.3975	64.17	33	F33:19960	SC-GWM-C6.raw	0	1.366E5	1.519E5	1.458E5	1.4E5	1.00	1.11	1.07	1.02	1.366E5	1.519E5	1.458E5	1.4E5	1.00	1.11	1.07	1.02	-	-	-	-	559	571	iTRAQ 4plex (K N-term)	E1:iTRAQ 4plex (K N-term):1000.00
67	251	B4RMJ9	R.G(+144.10)GHDPQK(+144.10).V	Y	Y	33.88	19.51	1025.5498	3.0	513.7837	14.56	31	F31:3325	SC-GWM-C4.raw	1	4.095E3	3.702E3	4.08E3	2.72E3	1.00	0.90	1.00	0.66	4.095E3	3.702E3	4.08E3	2.72E3	1.00	0.90	1.00	0.66	0	0.01	0.18	0.23	360	366	iTRAQ 4plex (K N-term)	G1:iTRAQ 4plex (K N-term):1000.00;K7:iTRAQ 4plex (K N-term):1000.00
67	251	B4RMJ9	R.I(+144.10)LSTLLK(+144.10).D	Y	Y	33.08	50.31	1074.7256	1.9	538.3711	67.97	35	F35:21504	SC-GWM-C8.raw	3	6.304E7	6.082E7	6.529E7	5.751E7	1.00	0.96	1.04	0.91	6.304E7	6.082E7	6.529E7	5.751E7	1.00	0.96	1.04	0.91	0	0.20	0.17	0.19	502	508	iTRAQ 4plex (K N-term)	I1:iTRAQ 4plex (K N-term):1000.00;K7:iTRAQ 4plex (K N-term):1000.00
67	251	B4RMJ9	R.T(+144.10)FGM(+15.99)EGM(+15.99)FR.Q	Y	Y	32.85	20.39	1250.5546	0.0	626.2845	40.85	29	F29:11873	SC-GWM-C2.raw	3	3.575E6	3.436E6	3.685E6	3.34E6	1.00	0.96	1.03	0.93	3.575E6	3.436E6	3.685E6	3.34E6	1.00	0.96	1.03	0.93	0	0.07	0.07	0.09	526	534	iTRAQ 4plex (K N-term); Oxidation (M)	T1:iTRAQ 4plex (K N-term):1000.00;M4:Oxidation (M):1000.00;M7:Oxidation (M):1000.00
67	251	B4RMJ9	R.M(+144.10)(+15.99)YANNEDVFYYITLMN(+.98)ENYTHPDMPEGAEQDILK(+144.10).G	Y	Y	32.71	19.35	4372.9731	2.6	1094.2534	107.22	26	F26:36182	SC-GWM-C10.raw	0	1.58E4	1.526E4	1.34E4	1.681E4	1.00	0.97	0.85	1.06	1.58E4	1.526E4	1.34E4	1.681E4	1.00	0.97	0.85	1.06	-	-	-	-	678	711	iTRAQ 4plex (K N-term); Oxidation (M); Deamidation (NQ)	M1:iTRAQ 4plex (K N-term):1000.00;M1:Oxidation (M):19.56;N16:Deamidation (NQ):0.00;K34:iTRAQ 4plex (K N-term):1000.00
67	251	B4RMJ9	R.A(+144.10)YIPNDYHVLGTD.G	Y	Y	31.66	19.59	1620.7905	0.7	811.4031	65.99	28	F28:21200	SC-GWM-C12.raw	2	2.629E5	2.994E5	2.729E5	3.199E5	1.00	1.14	1.04	1.22	2.629E5	2.994E5	2.729E5	3.199E5	1.00	1.14	1.04	1.22	0	0.02	0.11	0.09	815	827	iTRAQ 4plex (K N-term)	A1:iTRAQ 4plex (K N-term):1000.00
67	251	B4RMJ9	N.A(+144.10)AAIVLR.A	Y	Y	29.98	19.34	856.5616	0.6	429.2883	36.91	29	F29:10476	SC-GWM-C2.raw	1	3.664E5	4.092E5	4.066E5	3.686E5	1.00	1.12	1.11	1.01	3.664E5	4.092E5	4.066E5	3.686E5	1.00	1.12	1.11	1.01	-	-	-	-	88	94	iTRAQ 4plex (K N-term)	A1:iTRAQ 4plex (K N-term):1000.00
67	251	B4RMJ9	R.E(+144.10)GLDN(+.98)LIFVIN(+.98)C(+57.02)NLQR.L	Y	Y	29.77	19.13	2063.0479	1.0	1032.5322	97.60	25	F25:31868	SC-GWM-C1.raw	0	4.378E4	4.686E4	5.961E4	5.164E4	1.00	1.07	1.36	1.18	4.378E4	4.686E4	5.961E4	5.164E4	1.00	1.07	1.36	1.18	-	-	-	-	247	262	iTRAQ 4plex (K N-term); Deamidation (NQ); Carbamidomethylation	E1:iTRAQ 4plex (K N-term):1000.00;N5:Deamidation (NQ):39.54;N11:Deamidation (NQ):11.10;C12:Carbamidomethylation:1000.00
67	251	B4RMJ9	V.P(+144.10)IVPDESR.T	Y	Y	29.43	19.18	1055.5732	1.1	528.7945	29.70	33	F33:7640	SC-GWM-C6.raw	0	2.293E4	2.746E4	2.575E4	1.998E4	1.00	1.20	1.12	0.87	2.293E4	2.746E4	2.575E4	1.998E4	1.00	1.20	1.12	0.87	-	-	-	-	518	525	iTRAQ 4plex (K N-term)	P1:iTRAQ 4plex (K N-term):1000.00
67	251	B4RMJ9	K.I(+144.10)IQELEGNFAGAGW.N	Y	Y	28.66	19.25	1647.8378	-1.8	824.9247	112.74	27	F27:37909	SC-GWM-C11.raw	1	3.566E4	3.583E4	3.281E4	2.76E4	1.00	1.00	0.92	0.77	3.566E4	3.583E4	3.281E4	2.76E4	1.00	1.00	0.92	0.77	-	-	-	-	273	286	iTRAQ 4plex (K N-term)	I1:iTRAQ 4plex (K N-term):1000.00
67	251	B4RMJ9	F.Y(+144.10)IYYSM(+15.99)FGFQR.I	Y	Y	27.86	19.09	1633.7721	2.3	817.8952	76.92	35	F35:24737	SC-GWM-C8.raw	1	1.509E5	1.805E5	1.83E5	1.57E5	1.00	1.20	1.21	1.04	1.509E5	1.805E5	1.83E5	1.57E5	1.00	1.20	1.21	1.04	-	-	-	-	597	607	iTRAQ 4plex (K N-term); Oxidation (M)	Y1:iTRAQ 4plex (K N-term):1000.00;M6:Oxidation (M):1000.00
67	251	B4RMJ9	F.P(+144.10)TVSMGLGPIMAIYQAR.F	Y	Y	26.25	18.80	1948.0396	-1.9	650.3525	95.66	26	F26:31921	SC-GWM-C10.raw	0	4.094E4	5.319E4	4.655E4	5.239E4	1.00	1.30	1.14	1.28	4.094E4	5.319E4	4.655E4	5.239E4	1.00	1.30	1.14	1.28	-	-	-	-	189	205	iTRAQ 4plex (K N-term)	P1:iTRAQ 4plex (K N-term):1000.00
67	251	B4RMJ9	K.P(+144.10)TVILAK(+144.10).T	Y	Y	25.78	19.39	1028.6837	-0.3	515.3490	40.73	25	F25:11629	SC-GWM-C1.raw	1	9.759E5	1.139E6	1.188E6	9.625E5	1.00	1.17	1.22	0.99	9.759E5	1.139E6	1.188E6	9.625E5	1.00	1.17	1.22	0.99	-	-	-	-	382	388	iTRAQ 4plex (K N-term)	P1:iTRAQ 4plex (K N-term):1000.00;K7:iTRAQ 4plex (K N-term):1000.00
67	251	B4RMJ9	R.E(+144.10)GLDNLIFVIN(+.98).C	Y	Y	25.18	18.87	1390.7466	-4.1	696.3777	108.96	26	F26:36809	SC-GWM-C10.raw	0	6.605E4	3.283E4	3.557E4	3.775E4	1.00	0.50	0.54	0.57	6.605E4	3.283E4	3.557E4	3.775E4	1.00	0.50	0.54	0.57	-	-	-	-	247	257	iTRAQ 4plex (K N-term); Deamidation (NQ)	E1:iTRAQ 4plex (K N-term):1000.00;N11:Deamidation (NQ):71.27
67	251	B4RMJ9	Y.L(+144.10)LENLLK(+144.10).Y	Y	Y	24.06	18.08	1129.7314	0.7	565.8734	73.22	30	F30:23324	SC-GWM-C3.raw	0	1.037E5	1.112E5	1.159E5	1.03E5	1.00	1.07	1.12	0.99	1.037E5	1.112E5	1.159E5	1.03E5	1.00	1.07	1.12	0.99	-	-	-	-	35	41	iTRAQ 4plex (K N-term)	L1:iTRAQ 4plex (K N-term):1000.00;K7:iTRAQ 4plex (K N-term):1000.00
67	251	B4RMJ9	T.F(+144.10)GM(+15.99)EGMFR.Q	Y	Y	23.92	18.73	1133.5120	-2.1	567.7621	52.71	36	F36:15855	SC-GWM-C9.raw	1	1.004E5	1.145E5	1.445E5	1.084E5	1.00	1.14	1.44	1.08	1.004E5	1.145E5	1.445E5	1.084E5	1.00	1.14	1.44	1.08	-	-	-	-	527	534	iTRAQ 4plex (K N-term); Oxidation (M)	F1:iTRAQ 4plex (K N-term):1000.00;M3:Oxidation (M):34.94
67	251	B4RMJ9	R.M(+144.10)YANNEDVFYYITLMNENYTHPDMPEGAEQDILK(+144.10)G.M	Y	Y	23.32	18.68	4413.0161	-2.2	1104.2589	103.83	26	F26:34956	SC-GWM-C10.raw	1	3.708E4	2.336E4	3.219E4	3.582E4	1.00	0.63	0.87	0.97	3.708E4	2.336E4	3.219E4	3.582E4	1.00	0.63	0.87	0.97	-	-	-	-	678	712	iTRAQ 4plex (K N-term)	M1:iTRAQ 4plex (K N-term):1000.00;K34:iTRAQ 4plex (K N-term):1000.00
67	251	B4RMJ9	R.E(+144.10)FSTTM(+15.99)AF.V	Y	Y	21.32	18.40	1092.4919	1.9	547.2543	61.99	27	F27:19468	SC-GWM-C11.raw	1	1.247E5	1.817E5	1.46E5	1.386E5	1.00	1.46	1.17	1.11	1.247E5	1.817E5	1.46E5	1.386E5	1.00	1.46	1.17	1.11	-	-	-	-	492	499	iTRAQ 4plex (K N-term); Oxidation (M)	E1:iTRAQ 4plex (K N-term):1000.00;M6:Oxidation (M):1000.00
67	251	B4RMJ9	G.E(+144.10)GQNVAHQAK(+144.10).K	Y	Y	20.49	18.36	1368.7354	0.0	685.3749	31.55	31	F31:8433	SC-GWM-C4.raw	1	5.208E4	1.312E5	1.448E5	1.52E5	1.00	2.52	2.78	2.92	5.208E4	1.312E5	1.448E5	1.52E5	1.00	2.52	2.78	2.92	-	-	-	-	400	409	iTRAQ 4plex (K N-term)	E1:iTRAQ 4plex (K N-term):1000.00;K10:iTRAQ 4plex (K N-term):1000.00
67	251	B4RMJ9	V.W(+144.10)C(+57.02)FC(+57.02)GDGEM(+15.99)DEPESQGAIALAAR.E	Y	Y	20.40	18.23	2729.1641	5.9	910.7340	93.77	35	F35:30915	SC-GWM-C8.raw	0	7.918E4	7.12E4	7.833E4	7.742E4	1.00	0.90	0.99	0.98	7.918E4	7.12E4	7.833E4	7.742E4	1.00	0.90	0.99	0.98	-	-	-	-	224	246	iTRAQ 4plex (K N-term); Carbamidomethylation; Oxidation (M)	W1:iTRAQ 4plex (K N-term):1000.00;C2:Carbamidomethylation:1000.00;C4:Carbamidomethylation:1000.00;M9:Oxidation (M):1000.00
67	251	B4RMJ9	K.K(+144.10)(+144.10)VQLM(+15.99)GSGTILQ(+.98)EVIAGAELLK(+144.10).A	Y	Y	19.95	18.57	2746.5879	3.4	687.6566	114.98	31	F31:38267	SC-GWM-C4.raw	0	3.652E4	3.841E4	3.592E4	3.337E4	1.00	1.05	0.98	0.91	3.652E4	3.841E4	3.592E4	3.337E4	1.00	1.05	0.98	0.91	-	-	-	-	725	746	iTRAQ 4plex (K N-term); Oxidation (M); Deamidation (NQ)	K1:iTRAQ 4plex (K N-term):1000.00;K1:iTRAQ 4plex (K N-term):1000.00;M5:Oxidation (M):1000.00;Q12:Deamidation (NQ):9.99;K22:iTRAQ 4plex (K N-term):1000.00
67	209	A0A1D3IEW3	R.M(+144.10)YAN(+.98)NEDVFYYITLMNENYTHPDMPEGAEQDILK(+144.10).G	Y	Y	154.27	30.86	4356.9785	2.8	1090.2550	110.11	35	F35:36982	SC-GWM-C8.raw	2	1.274E5	1.559E5	1.395E5	1.605E5	1.00	1.22	1.09	1.26	1.274E5	1.559E5	1.395E5	1.605E5	1.00	1.22	1.09	1.26	0	0.18	0.11	0.14	678	711	iTRAQ 4plex (K N-term); Deamidation (NQ)	M1:iTRAQ 4plex (K N-term):1000.00;N4:Deamidation (NQ):17.01;K34:iTRAQ 4plex (K N-term):1000.00
67	209	A0A1D3IEW3	K.A(+144.10)K(+144.10)GEGEEGDLVFFQGHVAPGIYAR.A	Y	Y	138.91	29.61	2834.4595	0.6	945.8276	70.46	35	F35:22384	SC-GWM-C8.raw	19	7.983E6	7.614E6	7.741E6	7.194E6	1.00	0.95	0.97	0.90	7.983E6	7.614E6	7.741E6	7.194E6	1.00	0.95	0.97	0.90	0	0.31	0.19	0.29	126	149	iTRAQ 4plex (K N-term)	A1:iTRAQ 4plex (K N-term):1000.00;K2:iTRAQ 4plex (K N-term):1000.00
67	209	A0A1D3IEW3	R.D(+144.10)RFDIPVTDEQIESGDLPYLTFAPDTEEYK(+144.10).Y	Y	Y	132.89	28.77	3790.8345	1.1	1264.6201	97.27	30	F30:32127	SC-GWM-C3.raw	5	2.341E6	1.995E6	2.189E6	2.313E6	1.00	0.85	0.93	0.99	2.341E6	1.995E6	2.189E6	2.313E6	1.00	0.85	0.93	0.99	0	0.14	0.14	0.10	421	450	iTRAQ 4plex (K N-term)	D1:iTRAQ 4plex (K N-term):1000.00;K30:iTRAQ 4plex (K N-term):1000.00
67	209	A0A1D3IEW3	K.D(+144.10)LELGGHIASFQSAATMYEVGFNHFWK(+144.10).A	Y	Y	128.74	28.68	3342.6375	1.7	836.6680	106.24	35	F35:35539	SC-GWM-C8.raw	44	5.868E6	5.964E6	6.007E6	6.085E6	1.00	1.02	1.02	1.04	5.868E6	5.964E6	6.007E6	6.085E6	1.00	1.02	1.02	1.04	0	0.17	0.15	0.25	99	125	iTRAQ 4plex (K N-term)	D1:iTRAQ 4plex (K N-term):1000.00;K27:iTRAQ 4plex (K N-term):1000.00
67	209	A0A1D3IEW3	K.V(+144.10)WC(+57.02)FC(+57.02)GDGEMDEPESQGAIALAAR.E	Y	Y	123.59	28.28	2812.2375	1.1	938.4208	84.16	33	F33:27016	SC-GWM-C6.raw	2	7.346E5	4.898E5	6.765E5	5.371E5	1.00	0.67	0.92	0.73	7.346E5	4.898E5	6.765E5	5.371E5	1.00	0.67	0.92	0.73	0	0.33	0.13	0.27	223	246	iTRAQ 4plex (K N-term); Carbamidomethylation	V1:iTRAQ 4plex (K N-term):1000.00;C3:Carbamidomethylation:1000.00;C5:Carbamidomethylation:1000.00
67	209	A0A1D3IEW3	K.I(+144.10)IQELEGNFAGAGWNVVK(+144.10).V	Y	Y	123.06	28.77	2232.2146	0.8	1117.1155	100.99	30	F30:33347	SC-GWM-C3.raw	16	2.759E7	2.471E7	2.679E7	2.587E7	1.00	0.90	0.97	0.94	2.759E7	2.471E7	2.679E7	2.587E7	1.00	0.90	0.97	0.94	0	0.13	0.15	0.14	273	290	iTRAQ 4plex (K N-term)	I1:iTRAQ 4plex (K N-term):1000.00;K18:iTRAQ 4plex (K N-term):1000.00
67	209	A0A1D3IEW3	R.M(+144.10)YAN(+.98)NEDVFYYITLMN(+.98)ENYTHPDMPEGAEQDILK(+144.10).G	Y	Y	121.68	27.56	4357.9624	4.2	1090.5024	109.55	35	F35:36770	SC-GWM-C8.raw	2	7.082E4	6.016E4	5.79E4	6.54E4	1.00	0.85	0.82	0.92	7.082E4	6.016E4	5.79E4	6.54E4	1.00	0.85	0.82	0.92	0	0.03	0.05	0.02	678	711	iTRAQ 4plex (K N-term); Deamidation (NQ)	M1:iTRAQ 4plex (K N-term):1000.00;N4:Deamidation (NQ):12.28;N16:Deamidation (NQ):9.40;K34:iTRAQ 4plex (K N-term):1000.00
67	209	A0A1D3IEW3	K.V(+144.10)WC(+57.02)FC(+57.02)GDGEM(+15.99)DEPESQGAIALAAR.E	Y	Y	112.69	26.74	2828.2324	-1.8	943.7497	79.06	32	F32:25547	SC-GWM-C5.raw	2	2.863E5	1.894E5	2.788E5	1.99E5	1.00	0.66	0.97	0.70	2.863E5	1.894E5	2.788E5	1.99E5	1.00	0.66	0.97	0.70	0	0.18	0.07	0.10	223	246	iTRAQ 4plex (K N-term); Carbamidomethylation; Oxidation (M)	V1:iTRAQ 4plex (K N-term):1000.00;C3:Carbamidomethylation:1000.00;C5:Carbamidomethylation:1000.00;M10:Oxidation (M):1000.00
67	209	A0A1D3IEW3	K.G(+144.10)YGMGASGEGQNVAHQAK(+144.10).K	Y	Y	112.03	26.83	2048.9941	0.0	684.0053	31.28	35	F35:8314	SC-GWM-C8.raw	21	1.852E7	1.661E7	1.794E7	1.733E7	1.00	0.90	0.97	0.94	1.852E7	1.661E7	1.794E7	1.733E7	1.00	0.90	0.97	0.94	0	0.18	0.18	0.20	392	409	iTRAQ 4plex (K N-term)	G1:iTRAQ 4plex (K N-term):1000.00;K18:iTRAQ 4plex (K N-term):1000.00
67	209	A0A1D3IEW3	R.M(+144.10)YANNEDVFYYITLM(+15.99)N(+.98)ENYTHPDMPEGAEQDILK(+144.10).G	Y	Y	111.49	26.62	4372.9731	2.3	1094.2531	95.51	33	F33:31100	SC-GWM-C6.raw	2	1.157E5	1.021E5	9.66E4	1.001E5	1.00	0.88	0.83	0.87	1.157E5	1.021E5	9.66E4	1.001E5	1.00	0.88	0.83	0.87	0	0.43	0.30	0.43	678	711	iTRAQ 4plex (K N-term); Oxidation (M); Deamidation (NQ)	M1:iTRAQ 4plex (K N-term):1000.00;M15:Oxidation (M):43.00;N16:Deamidation (NQ):8.22;K34:iTRAQ 4plex (K N-term):1000.00
67	209	A0A1D3IEW3	R.Y(+144.10)NVAVAALAALAEQGK(+144.10).V	Y	Y	109.14	28.13	1876.0662	1.5	939.0417	97.77	35	F35:32370	SC-GWM-C8.raw	12	4.609E7	4.263E7	4.579E7	4.204E7	1.00	0.93	0.99	0.91	4.609E7	4.263E7	4.579E7	4.204E7	1.00	0.93	0.99	0.91	0	0.11	0.12	0.12	847	862	iTRAQ 4plex (K N-term)	Y1:iTRAQ 4plex (K N-term):1000.00;K16:iTRAQ 4plex (K N-term):1000.00
67	209	A0A1D3IEW3	K.D(+144.10)LELGGHIASFQ(+.98)SAATMYEVGFNHFWK(+144.10).A	Y	Y	108.87	26.37	3343.6216	3.2	836.9153	106.20	33	F33:34827	SC-GWM-C6.raw	13	1.428E6	1.463E6	1.476E6	1.458E6	1.00	1.02	1.03	1.02	1.428E6	1.463E6	1.476E6	1.458E6	1.00	1.02	1.03	1.02	0	0.13	0.19	0.15	99	125	iTRAQ 4plex (K N-term); Deamidation (NQ)	D1:iTRAQ 4plex (K N-term):1000.00;Q12:Deamidation (NQ):47.61;K27:iTRAQ 4plex (K N-term):1000.00
67	209	A0A1D3IEW3	K.V(+144.10)QLMGSGTILQEVIAGAELLK(+144.10).A	Y	Y	108.71	27.49	2457.4119	-0.3	820.1443	117.30	35	F35:39612	SC-GWM-C8.raw	16	3.078E7	3.22E7	3.113E7	3.125E7	1.00	1.05	1.01	1.02	3.078E7	3.22E7	3.113E7	3.125E7	1.00	1.05	1.01	1.02	0	0.16	0.12	0.13	726	746	iTRAQ 4plex (K N-term)	V1:iTRAQ 4plex (K N-term):1000.00;K21:iTRAQ 4plex (K N-term):1000.00
67	209	A0A1D3IEW3	R.K(+144.10)(+144.10)PTQEVLEVPELSAFDAQLK(+144.10).S	Y	Y	107.80	26.48	2673.4954	1.2	892.1735	84.69	35	F35:27588	SC-GWM-C8.raw	13	2.478E7	2.199E7	2.441E7	2.248E7	1.00	0.89	0.99	0.91	2.478E7	2.199E7	2.441E7	2.248E7	1.00	0.89	0.99	0.91	0	0.14	0.09	0.13	467	486	iTRAQ 4plex (K N-term)	K1:iTRAQ 4plex (K N-term):1000.00;K1:iTRAQ 4plex (K N-term):1000.00;K20:iTRAQ 4plex (K N-term):1000.00
67	209	A0A1D3IEW3	K.G(+144.10)YGMGASGEGQN(+.98)VAHQAK(+144.10).K	Y	Y	107.57	26.33	2049.9780	-2.8	684.3314	33.07	35	F35:8939	SC-GWM-C8.raw	2	1.936E5	2.045E5	2.203E5	1.966E5	1.00	1.06	1.14	1.02	1.936E5	2.045E5	2.203E5	1.966E5	1.00	1.06	1.14	1.02	0	0.04	0.05	0.01	392	409	iTRAQ 4plex (K N-term); Deamidation (NQ)	G1:iTRAQ 4plex (K N-term):1000.00;N12:Deamidation (NQ):19.96;K18:iTRAQ 4plex (K N-term):1000.00
67	209	A0A1D3IEW3	K.G(+144.10)EGEEGDLVFFQGHVAPGIYAR.A	Y	Y	107.48	26.69	2491.2253	-0.9	831.4150	76.56	33	F33:24285	SC-GWM-C6.raw	11	2.75E6	3.018E6	2.972E6	2.987E6	1.00	1.10	1.08	1.09	2.75E6	3.018E6	2.972E6	2.987E6	1.00	1.10	1.08	1.09	0	0.33	0.28	0.35	128	149	iTRAQ 4plex (K N-term)	G1:iTRAQ 4plex (K N-term):1000.00
67	209	A0A1D3IEW3	K.A(+144.10)DFGVEADIWSC(+57.02)PSFNLLHR.D	Y	Y	106.91	26.40	2477.1919	1.0	1239.6045	97.39	31	F31:32027	SC-GWM-C4.raw	70	1.11E7	9.544E6	1.127E7	9.801E6	1.00	0.86	1.01	0.88	1.11E7	9.544E6	1.127E7	9.801E6	1.00	0.86	1.01	0.88	0	0.24	0.19	0.23	747	766	iTRAQ 4plex (K N-term); Carbamidomethylation	A1:iTRAQ 4plex (K N-term):1000.00;C12:Carbamidomethylation:1000.00
67	209	A0A1D3IEW3	K.V(+144.10)PFVTSQLQGHDGPVIAATDYIR.S	Y	Y	106.54	26.09	2627.3828	2.1	1314.7014	79.84	33	F33:25469	SC-GWM-C6.raw	13	2.575E7	2.628E7	2.726E7	2.703E7	1.00	1.02	1.06	1.05	2.575E7	2.628E7	2.726E7	2.703E7	1.00	1.02	1.06	1.05	0	0.25	0.27	0.24	785	807	iTRAQ 4plex (K N-term)	V1:iTRAQ 4plex (K N-term):1000.00
67	209	A0A1D3IEW3	R.F(+144.10)DIPVTDEQIESGDLPYLTFAPDTEEYK(+144.10).Y	Y	Y	105.38	26.20	3519.7063	-0.7	880.9332	103.58	32	F32:34350	SC-GWM-C5.raw	3	6.208E5	6.485E5	6.578E5	6.2E5	1.00	1.04	1.06	1.00	6.208E5	6.485E5	6.578E5	6.2E5	1.00	1.04	1.06	1.00	0	0.06	0.11	0.14	423	450	iTRAQ 4plex (K N-term)	F1:iTRAQ 4plex (K N-term):1000.00;K28:iTRAQ 4plex (K N-term):1000.00
67	209	A0A1D3IEW3	R.M(+144.10)PHGTTTPYLN(+.98)TVSVENEK(+144.10).G	Y	Y	102.69	26.24	2406.1980	-5.4	803.0690	56.24	30	F30:17131	SC-GWM-C3.raw	4	9.634E5	1.017E6	1.017E6	1.054E6	1.00	1.06	1.06	1.09	9.634E5	1.017E6	1.017E6	1.054E6	1.00	1.06	1.06	1.09	0	0.18	0.15	0.20	50	68	iTRAQ 4plex (K N-term); Deamidation (NQ)	M1:iTRAQ 4plex (K N-term):1000.00;N11:Deamidation (NQ):63.78;K19:iTRAQ 4plex (K N-term):1000.00
67	209	A0A1D3IEW3	K.G(+144.10)QQYTPQDK(+144.10)DQLMFYK(+144.10).E	Y	Y	101.77	26.00	2421.2363	-0.4	808.0857	57.70	30	F30:17670	SC-GWM-C3.raw	8	1.893E7	1.767E7	1.832E7	1.778E7	1.00	0.93	0.97	0.94	1.893E7	1.767E7	1.832E7	1.778E7	1.00	0.93	0.97	0.94	0	0.08	0.11	0.11	543	558	iTRAQ 4plex (K N-term)	G1:iTRAQ 4plex (K N-term):1000.00;K9:iTRAQ 4plex (K N-term):1000.00;K16:iTRAQ 4plex (K N-term):1000.00
67	209	A0A1D3IEW3	R.A(+144.10)AN(+.98)HADGK(+144.10)PTVILAK(+144.10).T	Y	Y	101.54	26.65	1938.1263	0.8	485.5392	35.99	31	F31:9991	SC-GWM-C4.raw	4	6.503E6	6.319E6	6.509E6	6.185E6	1.00	0.97	1.00	0.95	6.503E6	6.319E6	6.509E6	6.185E6	1.00	0.97	1.00	0.95	0	0.33	0.16	0.15	374	388	iTRAQ 4plex (K N-term); Deamidation (NQ)	A1:iTRAQ 4plex (K N-term):1000.00;N3:Deamidation (NQ):1000.00;K8:iTRAQ 4plex (K N-term):1000.00;K15:iTRAQ 4plex (K N-term):1000.00
67	209	A0A1D3IEW3	K.G(+144.10)YGM(+15.99)GASGEGQNVAHQAK(+144.10).K	Y	Y	100.04	25.70	2064.9890	0.1	689.3370	26.51	35	F35:6659	SC-GWM-C8.raw	20	1.173E6	1.088E6	1.141E6	1.019E6	1.00	0.93	0.97	0.87	1.173E6	1.088E6	1.141E6	1.019E6	1.00	0.93	0.97	0.87	0	-	-	0.32	392	409	iTRAQ 4plex (K N-term); Oxidation (M)	G1:iTRAQ 4plex (K N-term):1000.00;M4:Oxidation (M):1000.00;K18:iTRAQ 4plex (K N-term):1000.00
67	209	A0A1D3IEW3	R.M(+144.10)YANNEDVFYYITLMNENYTHPDMPEGAEQDILK(+144.10).G	Y	Y	99.98	25.86	4355.9946	-0.1	1090.0059	109.60	27	F27:36785	SC-GWM-C11.raw	8	8.964E5	1.01E6	8.967E5	1.081E6	1.00	1.13	1.00	1.21	8.964E5	1.01E6	8.967E5	1.081E6	1.00	1.13	1.00	1.21	0	0.24	0.23	0.27	678	711	iTRAQ 4plex (K N-term)	M1:iTRAQ 4plex (K N-term):1000.00;K34:iTRAQ 4plex (K N-term):1000.00
67	209	A0A1D3IEW3	R.A(+144.10)ANHADGK(+144.10)PTVILAK(+144.10).T	Y	Y	99.31	25.51	1937.1423	3.0	485.2943	33.59	35	F35:9121	SC-GWM-C8.raw	13	3.593E7	3.52E7	3.875E7	3.659E7	1.00	0.98	1.08	1.02	3.593E7	3.52E7	3.875E7	3.659E7	1.00	0.98	1.08	1.02	0	0.14	0.31	0.17	374	388	iTRAQ 4plex (K N-term)	A1:iTRAQ 4plex (K N-term):1000.00;K8:iTRAQ 4plex (K N-term):1000.00;K15:iTRAQ 4plex (K N-term):1000.00
67	209	A0A1D3IEW3	K.V(+144.10)QLM(+15.99)GSGTILQEVIAGAELLK(+144.10).A	Y	Y	98.26	25.83	2473.4070	-5.0	1237.7046	116.92	33	F33:38357	SC-GWM-C6.raw	6	2.56E6	2.071E6	2.34E6	1.999E6	1.00	0.81	0.91	0.78	2.56E6	2.071E6	2.34E6	1.999E6	1.00	0.81	0.91	0.78	0	0.18	0.18	0.16	726	746	iTRAQ 4plex (K N-term); Oxidation (M)	V1:iTRAQ 4plex (K N-term):1000.00;M4:Oxidation (M):1000.00;K21:iTRAQ 4plex (K N-term):1000.00
67	209	A0A1D3IEW3	R.M(+144.10)EEC(+57.02)LDGDYQTYK(+144.10).S	Y	Y	97.36	25.43	1938.8583	1.3	970.4377	56.47	35	F35:17402	SC-GWM-C8.raw	6	1.077E7	5.369E6	8.912E6	4.323E6	1.00	0.50	0.83	0.40	1.077E7	5.369E6	8.912E6	4.323E6	1.00	0.50	0.83	0.40	0	0.26	0.13	0.36	313	325	iTRAQ 4plex (K N-term); Carbamidomethylation	M1:iTRAQ 4plex (K N-term):1000.00;C4:Carbamidomethylation:1000.00;K13:iTRAQ 4plex (K N-term):1000.00
67	209	A0A1D3IEW3	R.M(+144.10)PHGTTTPYLNTVSVEN(+.98)EK(+144.10).G	Y	Y	96.46	25.67	2406.1980	-1.4	803.0721	54.89	30	F30:16658	SC-GWM-C3.raw	2	3.447E5	3.689E5	3.568E5	3.902E5	1.00	1.07	1.04	1.13	3.447E5	3.689E5	3.568E5	3.902E5	1.00	1.07	1.04	1.13	0	0.11	0.24	0.16	50	68	iTRAQ 4plex (K N-term); Deamidation (NQ)	M1:iTRAQ 4plex (K N-term):1000.00;N17:Deamidation (NQ):109.28;K19:iTRAQ 4plex (K N-term):1000.00
67	209	A0A1D3IEW3	R.M(+144.10)PHGTTTPYLNTVSVENEK(+144.10).G	Y	Y	96.10	25.60	2405.2141	0.5	802.7457	52.98	35	F35:16068	SC-GWM-C8.raw	9	6.067E6	6.303E6	6.477E6	7.285E6	1.00	1.04	1.07	1.20	6.067E6	6.303E6	6.477E6	7.285E6	1.00	1.04	1.07	1.20	0	0.11	0.15	0.24	50	68	iTRAQ 4plex (K N-term)	M1:iTRAQ 4plex (K N-term):1000.00;K19:iTRAQ 4plex (K N-term):1000.00
67	209	A0A1D3IEW3	K.K(+144.10)(+144.10)VQLMGSGTILQEVIAGAELLK(+144.10).A	Y	Y	95.13	25.31	2729.6089	0.9	1365.8130	116.38	34	F34:39160	SC-GWM-C7.raw	9	4.508E6	3.981E6	4.444E6	4.049E6	1.00	0.88	0.99	0.90	4.508E6	3.981E6	4.444E6	4.049E6	1.00	0.88	0.99	0.90	0	0.13	0.15	0.12	725	746	iTRAQ 4plex (K N-term)	K1:iTRAQ 4plex (K N-term):1000.00;K1:iTRAQ 4plex (K N-term):1000.00;K22:iTRAQ 4plex (K N-term):1000.00
67	209	A0A1D3IEW3	F.Q(+144.10)SAATMYEVGFNHFWK(+144.10).A	Y	Y	93.69	19.97	2203.0764	0.3	735.3663	81.36	30	F30:26286	SC-GWM-C3.raw	4	1.078E6	1.253E6	1.175E6	1.167E6	1.00	1.16	1.09	1.08	1.078E6	1.253E6	1.175E6	1.167E6	1.00	1.16	1.09	1.08	0	0.08	0.09	0.07	110	125	iTRAQ 4plex (K N-term)	Q1:iTRAQ 4plex (K N-term):1000.00;K16:iTRAQ 4plex (K N-term):1000.00
67	209	A0A1D3IEW3	K.A(+144.10)LVADMTDEQLWALNR.G	Y	Y	92.35	24.93	1989.0111	1.3	995.5141	84.76	35	F35:27612	SC-GWM-C8.raw	25	1.511E7	1.463E7	1.464E7	1.423E7	1.00	0.97	0.97	0.94	1.511E7	1.463E7	1.464E7	1.423E7	1.00	0.97	0.97	0.94	0	0.25	0.16	0.25	344	359	iTRAQ 4plex (K N-term)	A1:iTRAQ 4plex (K N-term):1000.00
67	209	A0A1D3IEW3	H.I(+144.10)ASFQSAATMYEVGFNHFWK(+144.10).A	Y	Y	91.94	25.05	2621.2981	0.4	874.7737	100.19	34	F34:33325	SC-GWM-C7.raw	7	1.065E6	1.218E6	1.102E6	1.132E6	1.00	1.14	1.03	1.06	1.065E6	1.218E6	1.102E6	1.132E6	1.00	1.14	1.03	1.06	0	0.12	0.09	0.13	106	125	iTRAQ 4plex (K N-term)	I1:iTRAQ 4plex (K N-term):1000.00;K20:iTRAQ 4plex (K N-term):1000.00
67	209	A0A1D3IEW3	K.G(+144.10)QQYTPQDK(+144.10)DQLM(+15.99)FYK(+144.10).E	Y	Y	91.51	25.12	2437.2312	0.1	813.4177	51.97	31	F31:15593	SC-GWM-C4.raw	5	4.688E6	4.77E6	5.332E6	4.765E6	1.00	1.02	1.14	1.02	4.688E6	4.77E6	5.332E6	4.765E6	1.00	1.02	1.14	1.02	0	0.17	0.18	0.20	543	558	iTRAQ 4plex (K N-term); Oxidation (M)	G1:iTRAQ 4plex (K N-term):1000.00;K9:iTRAQ 4plex (K N-term):1000.00;M13:Oxidation (M):1000.00;K16:iTRAQ 4plex (K N-term):1000.00
67	209	A0A1D3IEW3	K.A(+144.10)LVADM(+15.99)TDEQLWALNR.G	Y	Y	90.33	24.83	2005.0060	-1.0	1003.5092	75.07	33	F33:23792	SC-GWM-C6.raw	8	3.144E6	2.931E6	3.305E6	2.781E6	1.00	0.93	1.05	0.88	3.144E6	2.931E6	3.305E6	2.781E6	1.00	0.93	1.05	0.88	0	0.41	0.36	0.39	344	359	iTRAQ 4plex (K N-term); Oxidation (M)	A1:iTRAQ 4plex (K N-term):1000.00;M6:Oxidation (M):1000.00
67	209	A0A1D3IEW3	R.M(+144.10)YANNEDVFYYITLMNENYTHPDM(+15.99)PEGAEQDILK(+144.10).G	Y	Y	89.65	24.83	4371.9893	1.2	1094.0059	106.07	36	F36:35166	SC-GWM-C9.raw	2	2.468E5	2.135E5	2.704E5	2.282E5	1.00	0.87	1.10	0.92	2.468E5	2.135E5	2.704E5	2.282E5	1.00	0.87	1.10	0.92	0	0.22	0.15	0.17	678	711	iTRAQ 4plex (K N-term); Oxidation (M)	M1:iTRAQ 4plex (K N-term):1000.00;M24:Oxidation (M):46.29;K34:iTRAQ 4plex (K N-term):1000.00
67	209	A0A1D3IEW3	R.E(+144.10)HFFNTPELK(+144.10).A	Y	Y	89.36	25.31	1548.8180	-0.1	775.4162	54.32	31	F31:16411	SC-GWM-C4.raw	6	4.808E7	4.656E7	4.758E7	4.844E7	1.00	0.97	0.99	1.01	4.808E7	4.656E7	4.758E7	4.844E7	1.00	0.97	0.99	1.01	0	0.09	0.09	0.11	334	343	iTRAQ 4plex (K N-term)	E1:iTRAQ 4plex (K N-term):1000.00;K10:iTRAQ 4plex (K N-term):1000.00
67	209	A0A1D3IEW3	R.K(+144.10)(+144.10)VWC(+57.02)FC(+57.02)GDGEMDEPESQGAIALAAR.E	Y	Y	87.92	24.47	3084.4346	-0.9	772.1152	76.07	34	F34:24520	SC-GWM-C7.raw	2	4.559E5	3.851E5	4.228E5	4.048E5	1.00	0.84	0.93	0.89	4.559E5	3.851E5	4.228E5	4.048E5	1.00	0.84	0.93	0.89	0	0.09	0.06	0.05	222	246	iTRAQ 4plex (K N-term); Carbamidomethylation	K1:iTRAQ 4plex (K N-term):1000.00;K1:iTRAQ 4plex (K N-term):1000.00;C4:Carbamidomethylation:1000.00;C6:Carbamidomethylation:1000.00
67	209	A0A1D3IEW3	R.Y(+144.10)N(+.98)VAVAALAALAEQGK(+144.10).V	Y	Y	86.82	24.75	1877.0502	0.0	626.6907	98.61	33	F33:32238	SC-GWM-C6.raw	4	4.713E5	4.499E5	4.876E5	4.247E5	1.00	0.95	1.03	0.90	4.713E5	4.499E5	4.876E5	4.247E5	1.00	0.95	1.03	0.90	0	0.20	0.15	0.20	847	862	iTRAQ 4plex (K N-term); Deamidation (NQ)	Y1:iTRAQ 4plex (K N-term):1000.00;N2:Deamidation (NQ):183.14;K16:iTRAQ 4plex (K N-term):1000.00
67	209	A0A1D3IEW3	R.M(+144.10)(+15.99)YANNEDVFYYITLMNENYTHPDMPEGAEQDILK(+144.10).G	Y	Y	85.38	24.26	4371.9893	2.1	1094.0068	104.28	34	F34:34847	SC-GWM-C7.raw	2	1.678E5	1.652E5	1.722E5	1.905E5	1.00	0.98	1.03	1.14	1.678E5	1.652E5	1.722E5	1.905E5	1.00	0.98	1.03	1.14	0	0.10	0.12	0.16	678	711	iTRAQ 4plex (K N-term); Oxidation (M)	M1:iTRAQ 4plex (K N-term):1000.00;M1:Oxidation (M):49.05;K34:iTRAQ 4plex (K N-term):1000.00
67	209	A0A1D3IEW3	R.E(+144.10)GLDNLIFVINC(+57.02)NLQR.L	Y	Y	82.88	24.87	2061.0798	1.4	1031.5486	104.67	34	F34:34989	SC-GWM-C7.raw	8	7.347E6	3.145E6	5.832E6	2.889E6	1.00	0.43	0.79	0.39	7.347E6	3.145E6	5.832E6	2.889E6	1.00	0.43	0.79	0.39	0	0.60	0.21	0.66	247	262	iTRAQ 4plex (K N-term); Carbamidomethylation	E1:iTRAQ 4plex (K N-term):1000.00;C12:Carbamidomethylation:1000.00
67	209	A0A1D3IEW3	M.S(+144.10)TQLHDVDPIETQEWLDALSSVLEYEGGER.A	Y	Y	82.44	24.16	3559.7075	1.2	1187.5779	116.79	36	F36:39104	SC-GWM-C9.raw	6	9.396E5	1.091E6	1.084E6	1.119E6	1.00	1.16	1.15	1.19	9.396E5	1.091E6	1.084E6	1.119E6	1.00	1.16	1.15	1.19	0	0.23	0.28	0.19	2	31	iTRAQ 4plex (K N-term)	S1:iTRAQ 4plex (K N-term):1000.00
67	209	A0A1D3IEW3	K.G(+144.10)IPGDQNIEHR.I	Y	Y	82.00	24.63	1378.7075	0.3	460.5766	29.49	35	F35:7709	SC-GWM-C8.raw	5	1.691E6	1.506E6	1.464E6	1.368E6	1.00	0.89	0.87	0.81	1.691E6	1.506E6	1.464E6	1.368E6	1.00	0.89	0.87	0.81	0	0.52	0.51	0.52	69	79	iTRAQ 4plex (K N-term)	G1:iTRAQ 4plex (K N-term):1000.00
67	209	A0A1D3IEW3	K.A(+144.10)K(+144.10)GEGEEGDLVFFQ(+.98)GHVAPGIYAR.A	Y	Y	81.70	24.54	2835.4434	4.8	709.8715	74.26	35	F35:23747	SC-GWM-C8.raw	1	2.287E5	2.1E5	2.081E5	1.899E5	1.00	0.92	0.91	0.83	2.287E5	2.1E5	2.081E5	1.899E5	1.00	0.92	0.91	0.83	0	0.28	0.22	0.35	126	149	iTRAQ 4plex (K N-term); Deamidation (NQ)	A1:iTRAQ 4plex (K N-term):1000.00;K2:iTRAQ 4plex (K N-term):1000.00;Q14:Deamidation (NQ):1000.00
67	209	A0A1D3IEW3	R.A(+144.10)YIPN(+.98)DYHVLGTDGFGR.S	Y	Y	79.65	24.43	2038.9869	-1.3	680.6687	72.33	33	F33:22901	SC-GWM-C6.raw	6	2.846E6	3.007E6	2.982E6	2.928E6	1.00	1.06	1.05	1.03	2.846E6	3.007E6	2.982E6	2.928E6	1.00	1.06	1.05	1.03	0	0.14	0.13	0.13	815	831	iTRAQ 4plex (K N-term); Deamidation (NQ)	A1:iTRAQ 4plex (K N-term):1000.00;N5:Deamidation (NQ):1000.00
67	209	A0A1D3IEW3	F.C(+57.02)(+144.10)GDGEMDEPESQGAIALAAR.E	Y	Y	79.33	23.99	2219.9907	-1.0	741.0035	56.47	32	F32:17245	SC-GWM-C5.raw	2	1.185E5	1.269E5	1.252E5	1.116E5	1.00	1.07	1.06	0.94	1.185E5	1.269E5	1.252E5	1.116E5	1.00	1.07	1.06	0.94	0	0.01	0.09	0.12	227	246	Carbamidomethylation; iTRAQ 4plex (K N-term)	C1:Carbamidomethylation:1000.00;C1:iTRAQ 4plex (K N-term):1000.00
67	209	A0A1D3IEW3	K.R(+144.10)VVPIVPDESR.T	Y	Y	79.32	24.00	1409.8112	0.8	470.9447	38.35	33	F33:10720	SC-GWM-C6.raw	4	1.954E6	1.866E6	2.229E6	1.781E6	1.00	0.96	1.14	0.91	1.954E6	1.866E6	2.229E6	1.781E6	1.00	0.96	1.14	0.91	0	0.21	0.12	0.22	515	525	iTRAQ 4plex (K N-term)	R1:iTRAQ 4plex (K N-term):1000.00
67	209	A0A1D3IEW3	R.Y(+144.10)NVAVAALAALAEQ(+.98)GK(+144.10).V	Y	Y	79.18	24.07	1877.0502	2.6	626.6923	98.09	33	F33:32054	SC-GWM-C6.raw	1	7.032E4	7.383E4	6.977E4	6.243E4	1.00	1.05	0.99	0.89	7.032E4	7.383E4	6.977E4	6.243E4	1.00	1.05	0.99	0.89	-	-	-	-	847	862	iTRAQ 4plex (K N-term); Deamidation (NQ)	Y1:iTRAQ 4plex (K N-term):1000.00;Q14:Deamidation (NQ):126.79;K16:iTRAQ 4plex (K N-term):1000.00
67	209	A0A1D3IEW3	R.I(+144.10)GDLAWAAGDMHAR.G	Y	Y	78.96	23.90	1626.8058	0.1	543.2759	64.75	33	F33:20194	SC-GWM-C6.raw	39	1.554E7	1.544E7	1.523E7	1.479E7	1.00	0.99	0.98	0.95	1.554E7	1.544E7	1.523E7	1.479E7	1.00	0.99	0.98	0.95	0	0.20	0.26	0.18	608	621	iTRAQ 4plex (K N-term)	I1:iTRAQ 4plex (K N-term):1000.00
67	209	A0A1D3IEW3	K.D(+144.10)LELGGHIASFQSAATM(+15.99)YEVGFNHFWK(+144.10).A	Y	Y	78.54	23.68	3358.6323	5.7	840.6701	94.87	33	F33:30867	SC-GWM-C6.raw	4	6.937E5	6.93E5	7.414E5	6.894E5	1.00	1.00	1.07	0.99	6.937E5	6.93E5	7.414E5	6.894E5	1.00	1.00	1.07	0.99	0	0.17	0.12	0.19	99	125	iTRAQ 4plex (K N-term); Oxidation (M)	D1:iTRAQ 4plex (K N-term):1000.00;M17:Oxidation (M):1000.00;K27:iTRAQ 4plex (K N-term):1000.00
67	209	A0A1D3IEW3	R.V(+144.10)VPIVPDESR.T	Y	Y	78.36	24.60	1253.7101	0.6	418.9109	49.64	32	F32:14847	SC-GWM-C5.raw	2	4.999E7	4.716E7	5.063E7	4.705E7	1.00	0.94	1.01	0.94	4.999E7	4.716E7	5.063E7	4.705E7	1.00	0.94	1.01	0.94	0	0.07	0.06	0.08	516	525	iTRAQ 4plex (K N-term)	V1:iTRAQ 4plex (K N-term):1000.00
67	209	A0A1D3IEW3	K.G(+144.10)QQYTPQDK(+144.10).D	Y	Y	77.27	23.72	1351.6975	-0.7	676.8555	23.17	33	F33:5596	SC-GWM-C6.raw	1	3.019E4	3.579E4	3.369E4	3.446E4	1.00	1.19	1.12	1.14	3.019E4	3.579E4	3.369E4	3.446E4	1.00	1.19	1.12	1.14	0	0.00	0.03	0.30	543	551	iTRAQ 4plex (K N-term)	G1:iTRAQ 4plex (K N-term):1000.00;K9:iTRAQ 4plex (K N-term):1000.00
67	209	A0A1D3IEW3	R.M(+144.10)(+15.99)EEC(+57.02)LDGDYQTYK(+144.10).S	Y	Y	77.27	23.48	1954.8531	-0.1	978.4337	47.56	34	F34:14118	SC-GWM-C7.raw	2	5.823E5	3.174E5	5.361E5	2.715E5	1.00	0.55	0.92	0.47	5.823E5	3.174E5	5.361E5	2.715E5	1.00	0.55	0.92	0.47	0	0.26	0.16	0.25	313	325	iTRAQ 4plex (K N-term); Oxidation (M); Carbamidomethylation	M1:iTRAQ 4plex (K N-term):1000.00;M1:Oxidation (M):1000.00;C4:Carbamidomethylation:1000.00;K13:iTRAQ 4plex (K N-term):1000.00
67	209	A0A1D3IEW3	K.I(+144.10)IQELEGN(+.98)FAGAGWNVVK(+144.10).V	Y	Y	77.18	23.33	2233.1985	-0.5	1117.6060	96.48	25	F25:31456	SC-GWM-C1.raw	3	6.013E5	5.721E5	6.247E5	5.464E5	1.00	0.95	1.04	0.91	6.013E5	5.721E5	6.247E5	5.464E5	1.00	0.95	1.04	0.91	0	0.08	0.08	0.09	273	290	iTRAQ 4plex (K N-term); Deamidation (NQ)	I1:iTRAQ 4plex (K N-term):1000.00;N8:Deamidation (NQ):104.64;K18:iTRAQ 4plex (K N-term):1000.00
67	209	A0A1D3IEW3	K.G(+144.10)QQ(+.98)YTPQDK(+144.10)DQLMFYK(+144.10).E	Y	Y	76.55	23.61	2422.2205	-1.3	808.4130	58.59	31	F31:17986	SC-GWM-C4.raw	1	8.184E4	7.523E4	7.146E4	6.834E4	1.00	0.92	0.87	0.83	8.184E4	7.523E4	7.146E4	6.834E4	1.00	0.92	0.87	0.83	-	-	-	-	543	558	iTRAQ 4plex (K N-term); Deamidation (NQ)	G1:iTRAQ 4plex (K N-term):1000.00;Q3:Deamidation (NQ):0.00;K9:iTRAQ 4plex (K N-term):1000.00;K16:iTRAQ 4plex (K N-term):1000.00
67	209	A0A1D3IEW3	K.K(+144.10)(+144.10)VQLM(+15.99)GSGTILQEVIAGAELLK(+144.10).A	Y	Y	76.15	23.76	2745.6040	0.2	687.4084	109.27	33	F33:35804	SC-GWM-C6.raw	9	1.137E6	1.04E6	1.094E6	1.022E6	1.00	0.91	0.96	0.90	1.137E6	1.04E6	1.094E6	1.022E6	1.00	0.91	0.96	0.90	0	0.10	0.10	0.11	725	746	iTRAQ 4plex (K N-term); Oxidation (M)	K1:iTRAQ 4plex (K N-term):1000.00;K1:iTRAQ 4plex (K N-term):1000.00;M5:Oxidation (M):1000.00;K22:iTRAQ 4plex (K N-term):1000.00
67	209	A0A1D3IEW3	R.K(+144.10)(+144.10)VWC(+57.02)FC(+57.02)GDGEM(+15.99)DEPESQGAIALAAR.E	Y	Y	75.85	23.48	3100.4294	0.0	776.1146	68.52	33	F33:21610	SC-GWM-C6.raw	0	1.994E5	1.675E5	2.083E5	1.65E5	1.00	0.84	1.04	0.83	1.994E5	1.675E5	2.083E5	1.65E5	1.00	0.84	1.04	0.83	0	0.15	0.11	0.14	222	246	iTRAQ 4plex (K N-term); Carbamidomethylation; Oxidation (M)	K1:iTRAQ 4plex (K N-term):1000.00;K1:iTRAQ 4plex (K N-term):1000.00;C4:Carbamidomethylation:1000.00;C6:Carbamidomethylation:1000.00;M11:Oxidation (M):1000.00
67	209	A0A1D3IEW3	R.D(+144.10)RFDIPVTDEQ(+.98)IESGDLPYLTFAPDTEEYK(+144.10).Y	Y	Y	75.34	23.82	3791.8184	6.7	1264.9552	97.17	30	F30:32096	SC-GWM-C3.raw	2	1.05E5	9.733E4	1.055E5	9.136E4	1.00	0.93	1.00	0.87	1.05E5	9.733E4	1.055E5	9.136E4	1.00	0.93	1.00	0.87	0	0.14	0.18	0.18	421	450	iTRAQ 4plex (K N-term); Deamidation (NQ)	D1:iTRAQ 4plex (K N-term):1000.00;Q11:Deamidation (NQ):1000.00;K30:iTRAQ 4plex (K N-term):1000.00
67	209	A0A1D3IEW3	R.W(+144.10)NAAAIVLR.A	Y	Y	75.28	37.47	1156.6838	0.7	579.3496	68.77	35	F35:21806	SC-GWM-C8.raw	3	5.05E7	4.992E7	5.303E7	4.912E7	1.00	0.99	1.05	0.97	5.05E7	4.992E7	5.303E7	4.912E7	1.00	0.99	1.05	0.97	0	0.14	0.15	0.16	86	94	iTRAQ 4plex (K N-term)	W1:iTRAQ 4plex (K N-term):1000.00
67	209	A0A1D3IEW3	I.P(+144.10)VTDEQIESGDLPYLTFAPDTEEYK(+144.10).Y	Y	Y	75.27	23.59	3144.5269	0.9	1049.1838	90.09	28	F28:30136	SC-GWM-C12.raw	2	1.398E5	1.305E5	1.354E5	1.229E5	1.00	0.93	0.97	0.88	1.398E5	1.305E5	1.354E5	1.229E5	1.00	0.93	0.97	0.88	0	0.47	0.43	0.34	426	450	iTRAQ 4plex (K N-term)	P1:iTRAQ 4plex (K N-term):1000.00;K25:iTRAQ 4plex (K N-term):1000.00
67	209	A0A1D3IEW3	R.A(+144.10)QYLLENLLK(+144.10).Y	Y	Y	75.26	26.86	1491.8904	0.3	746.9527	86.48	33	F33:27840	SC-GWM-C6.raw	14	6.826E7	6.559E7	7.045E7	6.527E7	1.00	0.96	1.03	0.96	6.826E7	6.559E7	7.045E7	6.527E7	1.00	0.96	1.03	0.96	0	0.15	0.12	0.16	32	41	iTRAQ 4plex (K N-term)	A1:iTRAQ 4plex (K N-term):1000.00;K10:iTRAQ 4plex (K N-term):1000.00
67	209	A0A1D3IEW3	R.L(+144.10)TEDQLNNFR.Q	Y	Y	74.83	24.46	1392.7119	-0.5	697.3629	55.82	31	F31:16963	SC-GWM-C4.raw	13	3.191E7	2.823E7	3.124E7	2.844E7	1.00	0.88	0.98	0.89	3.191E7	2.823E7	3.124E7	2.844E7	1.00	0.88	0.98	0.89	0	0.19	0.14	0.13	156	165	iTRAQ 4plex (K N-term)	L1:iTRAQ 4plex (K N-term):1000.00
67	209	A0A1D3IEW3	R.A(+144.10)YIPNDYHVLGTDGFGR.S	Y	Y	74.56	23.42	2038.0029	-3.8	680.3390	69.88	30	F30:22131	SC-GWM-C3.raw	15	1.461E7	1.423E7	1.39E7	1.419E7	1.00	0.97	0.95	0.97	1.461E7	1.423E7	1.39E7	1.419E7	1.00	0.97	0.95	0.97	0	0.19	0.17	0.23	815	831	iTRAQ 4plex (K N-term)	A1:iTRAQ 4plex (K N-term):1000.00
67	209	A0A1D3IEW3	R.E(+144.10)GLDN(+.98)LIFVINC(+57.02)NLQR.L	Y	Y	74.49	23.40	2062.0640	-0.7	688.3615	109.55	32	F32:36500	SC-GWM-C5.raw	1	3.541E4	2.963E4	3.377E4	3.255E4	1.00	0.84	0.95	0.92	3.541E4	2.963E4	3.377E4	3.255E4	1.00	0.84	0.95	0.92	-	-	-	-	247	262	iTRAQ 4plex (K N-term); Deamidation (NQ); Carbamidomethylation	E1:iTRAQ 4plex (K N-term):1000.00;N5:Deamidation (NQ):108.85;C12:Carbamidomethylation:1000.00
67	209	A0A1D3IEW3	R.F(+144.10)FEVDRYNVAVAALAALAEQGK(+144.10).V	Y	Y	74.08	23.38	2669.4419	-0.4	668.3675	111.06	35	F35:37330	SC-GWM-C8.raw	2	1.239E5	1.284E5	1.381E5	1.122E5	1.00	1.04	1.11	0.91	1.239E5	1.284E5	1.381E5	1.122E5	1.00	1.04	1.11	0.91	0	0.05	0.02	0.10	841	862	iTRAQ 4plex (K N-term)	F1:iTRAQ 4plex (K N-term):1000.00;K22:iTRAQ 4plex (K N-term):1000.00
67	209	A0A1D3IEW3	R.E(+144.10)GLDNLIFVIN(+.98)C(+57.02)NLQR.L	Y	Y	73.32	23.23	2062.0640	0.6	1032.0399	97.03	25	F25:31656	SC-GWM-C1.raw	4	5.034E5	3.472E5	4.466E5	3.435E5	1.00	0.69	0.89	0.68	5.034E5	3.472E5	4.466E5	3.435E5	1.00	0.69	0.89	0.68	0	0.29	0.12	0.30	247	262	iTRAQ 4plex (K N-term); Deamidation (NQ); Carbamidomethylation	E1:iTRAQ 4plex (K N-term):1000.00;N11:Deamidation (NQ):39.76;C12:Carbamidomethylation:1000.00
67	209	A0A1D3IEW3	L.P(+144.10)YLTFAPDTEEYK(+144.10).Y	Y	Y	73.10	23.42	1860.9388	-6.2	931.4709	68.42	29	F29:21692	SC-GWM-C2.raw	0	6.382E4	8.567E4	9.714E4	6.402E4	1.00	1.34	1.52	1.00	6.382E4	8.567E4	9.714E4	6.402E4	1.00	1.34	1.52	1.00	-	-	-	-	438	450	iTRAQ 4plex (K N-term)	P1:iTRAQ 4plex (K N-term):1000.00;K13:iTRAQ 4plex (K N-term):1000.00
67	209	A0A1D3IEW3	L.M(+144.10)GSGTILQEVIAGAELLK(+144.10).A	Y	Y	72.92	23.40	2117.2009	-2.5	706.7391	116.97	32	F32:39041	SC-GWM-C5.raw	1	3.262E5	3.817E5	3.602E5	3.546E5	1.00	1.17	1.10	1.09	3.262E5	3.817E5	3.602E5	3.546E5	1.00	1.17	1.10	1.09	-	-	-	-	729	746	iTRAQ 4plex (K N-term)	M1:iTRAQ 4plex (K N-term):1000.00;K18:iTRAQ 4plex (K N-term):1000.00
67	209	A0A1D3IEW3	R.I(+144.10)GDLAWAAGDM(+15.99)HAR.G	Y	Y	72.35	23.48	1642.8008	-1.7	822.4062	56.70	32	F32:17337	SC-GWM-C5.raw	14	5.579E6	5.243E6	5.669E6	4.977E6	1.00	0.94	1.02	0.89	5.579E6	5.243E6	5.669E6	4.977E6	1.00	0.94	1.02	0.89	0	0.24	0.25	0.28	608	621	iTRAQ 4plex (K N-term); Oxidation (M)	I1:iTRAQ 4plex (K N-term):1000.00;M11:Oxidation (M):1000.00
67	209	A0A1D3IEW3	R.L(+144.10)HPLEAEK(+144.10)VPFVTSQLQGHDGPVIAATDYIR.S	Y	Y	72.03	22.90	3688.9819	0.8	923.2535	91.11	31	F31:29765	SC-GWM-C4.raw	1	2.149E5	1.799E5	1.935E5	1.449E5	1.00	0.84	0.90	0.67	2.149E5	1.799E5	1.935E5	1.449E5	1.00	0.84	0.90	0.67	0	0.03	0.07	0.07	777	807	iTRAQ 4plex (K N-term)	L1:iTRAQ 4plex (K N-term):1000.00;K8:iTRAQ 4plex (K N-term):1000.00
67	209	A0A1D3IEW3	R.M(+144.10)(+15.99)PHGTTTPYLNTVSVENEK(+144.10).G	Y	Y	71.20	23.39	2421.2090	0.3	808.0772	46.75	32	F32:13879	SC-GWM-C5.raw	5	1.776E6	1.851E6	2.232E6	2.22E6	1.00	1.04	1.26	1.25	1.776E6	1.851E6	2.232E6	2.22E6	1.00	1.04	1.26	1.25	0	0.20	0.26	0.37	50	68	iTRAQ 4plex (K N-term); Oxidation (M)	M1:iTRAQ 4plex (K N-term):1000.00;M1:Oxidation (M):1000.00;K19:iTRAQ 4plex (K N-term):1000.00
67	209	A0A1D3IEW3	R.D(+144.10)ALGGYLPQR.K	Y	Y	70.90	23.50	1232.6635	0.1	411.8951	54.38	32	F32:16529	SC-GWM-C5.raw	5	2.237E7	2.022E7	2.196E7	2.086E7	1.00	0.90	0.98	0.93	2.237E7	2.022E7	2.196E7	2.086E7	1.00	0.90	0.98	0.93	0	0.11	0.11	0.14	457	466	iTRAQ 4plex (K N-term)	D1:iTRAQ 4plex (K N-term):1000.00
67	209	A0A1D3IEW3	N.H(+144.10)ADGK(+144.10)PTVILAK(+144.10).T	Y	Y	70.90	23.10	1681.0251	1.8	561.3500	32.47	34	F34:8786	SC-GWM-C7.raw	3	7.518E5	7.567E5	8.007E5	7.433E5	1.00	1.01	1.06	0.99	7.518E5	7.567E5	8.007E5	7.433E5	1.00	1.01	1.06	0.99	0	0.13	0.11	0.08	377	388	iTRAQ 4plex (K N-term)	H1:iTRAQ 4plex (K N-term):1000.00;K5:iTRAQ 4plex (K N-term):1000.00;K12:iTRAQ 4plex (K N-term):1000.00
67	209	A0A1D3IEW3	R.T(+144.10)FGMEGMFR.Q	Y	Y	70.81	35.37	1218.5647	1.0	610.2902	69.72	30	F30:22076	SC-GWM-C3.raw	4	3.16E7	3.04E7	3.07E7	3.05E7	1.00	0.96	0.97	0.97	3.16E7	3.04E7	3.07E7	3.05E7	1.00	0.96	0.97	0.97	0	0.45	0.13	0.41	526	534	iTRAQ 4plex (K N-term)	T1:iTRAQ 4plex (K N-term):1000.00
67	209	A0A1D3IEW3	Q.S(+144.10)AATMYEVGFNHFWK(+144.10).A	Y	Y	70.76	23.18	2075.0178	-0.1	692.6798	80.16	31	F31:25814	SC-GWM-C4.raw	2	2.63E5	1.792E5	1.752E5	1.635E5	1.00	0.68	0.67	0.62	2.63E5	1.792E5	1.752E5	1.635E5	1.00	0.68	0.67	0.62	0	0.36	0.35	0.39	111	125	iTRAQ 4plex (K N-term)	S1:iTRAQ 4plex (K N-term):1000.00;K15:iTRAQ 4plex (K N-term):1000.00
67	209	A0A1D3IEW3	K.G(+144.10)EGEEGDLVFFQGH.V	Y	Y	70.63	23.01	1663.7600	-0.8	832.8866	70.90	34	F34:22641	SC-GWM-C7.raw	1	3.457E5	4.127E5	3.381E5	3.175E5	1.00	1.19	0.98	0.92	3.457E5	4.127E5	3.381E5	3.175E5	1.00	1.19	0.98	0.92	0	0.09	0.03	0.06	128	141	iTRAQ 4plex (K N-term)	G1:iTRAQ 4plex (K N-term):1000.00
67	209	A0A1D3IEW3	F.V(+144.10)TSQLQGHDGPVIAATDYIR.S	Y	Y	69.68	22.99	2284.1934	-1.6	762.4038	65.46	25	F25:20321	SC-GWM-C1.raw	6	1.624E6	1.704E6	1.617E6	1.724E6	1.00	1.05	1.00	1.06	1.624E6	1.704E6	1.617E6	1.724E6	1.00	1.05	1.00	1.06	0	0.14	0.12	0.16	788	807	iTRAQ 4plex (K N-term)	V1:iTRAQ 4plex (K N-term):1000.00
67	209	A0A1D3IEW3	P.V(+144.10)TDEQIESGDLPYLTFAPDTEEYK(+144.10).Y	Y	Y	69.05	23.00	3047.4741	-0.4	1016.8315	90.59	28	F28:30325	SC-GWM-C12.raw	1	3.049E4	4.185E4	3.751E4	2.85E4	1.00	1.37	1.23	0.93	3.049E4	4.185E4	3.751E4	2.85E4	1.00	1.37	1.23	0.93	-	-	-	-	427	450	iTRAQ 4plex (K N-term)	V1:iTRAQ 4plex (K N-term):1000.00;K24:iTRAQ 4plex (K N-term):1000.00
67	209	A0A1D3IEW3	N.V(+144.10)AVAALAALAEQGK(+144.10).V	Y	Y	68.91	22.89	1598.9598	-1.3	800.4861	80.70	34	F34:26213	SC-GWM-C7.raw	2	3.158E5	3.417E5	3.346E5	3.199E5	1.00	1.08	1.06	1.01	3.158E5	3.417E5	3.346E5	3.199E5	1.00	1.08	1.06	1.01	0	0.07	0.05	0.02	849	862	iTRAQ 4plex (K N-term)	V1:iTRAQ 4plex (K N-term):1000.00;K14:iTRAQ 4plex (K N-term):1000.00
67	209	A0A1D3IEW3	R.M(+144.10)YAN(+.98)NEDVFYYITLMNENYTHPDM(+15.99)PEGAEQDILK(+144.10).G	Y	Y	68.39	22.80	4372.9731	1.3	1094.2520	107.01	35	F35:35830	SC-GWM-C8.raw	0	2.149E4	2.077E4	2.06E4	2.103E4	1.00	0.97	0.96	0.98	2.149E4	2.077E4	2.06E4	2.103E4	1.00	0.97	0.96	0.98	-	-	-	-	678	711	iTRAQ 4plex (K N-term); Deamidation (NQ); Oxidation (M)	M1:iTRAQ 4plex (K N-term):1000.00;N4:Deamidation (NQ):11.06;M24:Oxidation (M):5.10;K34:iTRAQ 4plex (K N-term):1000.00
67	209	A0A1D3IEW3	R.Q(+144.10)RM(+15.99)EEC(+57.02)LDGDYQTYK(+144.10).S	Y	Y	68.14	22.78	2239.0129	0.7	747.3455	41.50	32	F32:11968	SC-GWM-C5.raw	2	2.222E5	1.419E5	2.282E5	1.368E5	1.00	0.64	1.03	0.62	2.222E5	1.419E5	2.282E5	1.368E5	1.00	0.64	1.03	0.62	0	0.26	0.05	0.20	311	325	iTRAQ 4plex (K N-term); Oxidation (M); Carbamidomethylation	Q1:iTRAQ 4plex (K N-term):1000.00;M3:Oxidation (M):1000.00;C6:Carbamidomethylation:1000.00;K15:iTRAQ 4plex (K N-term):1000.00
67	209	A0A1D3IEW3	R.M(+144.10)YANNEDVFYYITLMN(+.98)ENYTHPDMPEGAEQDILK(+144.10).G	Y	Y	67.61	22.66	4356.9785	2.6	1090.2548	104.95	34	F34:35089	SC-GWM-C7.raw	2	8.65E4	9.585E4	9.231E4	1.045E5	1.00	1.11	1.07	1.21	8.65E4	9.585E4	9.231E4	1.045E5	1.00	1.11	1.07	1.21	0	0.02	0.22	0.20	678	711	iTRAQ 4plex (K N-term); Deamidation (NQ)	M1:iTRAQ 4plex (K N-term):1000.00;N16:Deamidation (NQ):0.00;K34:iTRAQ 4plex (K N-term):1000.00
67	209	A0A1D3IEW3	K.V(+144.10)PFVTSQLQGHD.G	Y	Y	67.36	22.90	1470.7589	-3.3	736.3843	61.73	33	F33:19045	SC-GWM-C6.raw	1	7.217E5	7.128E5	7.435E5	7.222E5	1.00	0.99	1.03	1.00	7.217E5	7.128E5	7.435E5	7.222E5	1.00	0.99	1.03	1.00	0	0.06	0.13	0.12	785	796	iTRAQ 4plex (K N-term)	V1:iTRAQ 4plex (K N-term):1000.00
67	209	A0A1D3IEW3	K.E(+144.10)TVQQAIEK(+144.10).Y	Y	Y	67.34	22.67	1332.7493	-1.1	667.3812	36.62	35	F35:10139	SC-GWM-C8.raw	4	1.622E7	1.494E7	1.632E7	1.501E7	1.00	0.92	1.01	0.93	1.622E7	1.494E7	1.632E7	1.501E7	1.00	0.92	1.01	0.93	0	0.20	0.15	0.17	866	874	iTRAQ 4plex (K N-term)	E1:iTRAQ 4plex (K N-term):1000.00;K9:iTRAQ 4plex (K N-term):1000.00
67	209	A0A1D3IEW3	M.G(+144.10)SGTILQEVIAGAELLK(+144.10).A	Y	Y	66.87	22.67	1986.1604	-0.9	663.0601	115.26	29	F29:38824	SC-GWM-C2.raw	2	1.127E5	1.218E5	1.141E5	1.019E5	1.00	1.08	1.01	0.90	1.127E5	1.218E5	1.141E5	1.019E5	1.00	1.08	1.01	0.90	0	0.15	0.14	0.19	730	746	iTRAQ 4plex (K N-term)	G1:iTRAQ 4plex (K N-term):1000.00;K17:iTRAQ 4plex (K N-term):1000.00
67	209	A0A1D3IEW3	N.C(+57.02)(+144.10)VSYDPTFQYEVAVIVQDGLR.R	Y	Y	65.94	22.69	2602.2859	2.8	868.4384	112.69	28	F28:38466	SC-GWM-C12.raw	9	6.36E5	7.064E5	6.732E5	7.149E5	1.00	1.11	1.06	1.12	6.36E5	7.064E5	6.732E5	7.149E5	1.00	1.11	1.06	1.12	0	0.19	0.21	0.24	656	676	Carbamidomethylation; iTRAQ 4plex (K N-term)	C1:Carbamidomethylation:1000.00;C1:iTRAQ 4plex (K N-term):1000.00
67	209	A0A1D3IEW3	K.A(+144.10)DFGVEADIWSC(+57.02)PSFN(+.98)LLHR.D	Y	Y	65.88	22.46	2478.1760	6.7	1240.1036	98.10	31	F31:32286	SC-GWM-C4.raw	2	3.222E5	2.779E5	3.166E5	2.91E5	1.00	0.86	0.98	0.90	3.222E5	2.779E5	3.166E5	2.91E5	1.00	0.86	0.98	0.90	0	0.13	0.17	0.22	747	766	iTRAQ 4plex (K N-term); Carbamidomethylation; Deamidation (NQ)	A1:iTRAQ 4plex (K N-term):1000.00;C12:Carbamidomethylation:1000.00;N16:Deamidation (NQ):1000.00
67	209	A0A1D3IEW3	R.L(+144.10)TEDQLN(+.98)NFR.Q	Y	Y	65.77	22.69	1393.6959	0.6	697.8557	58.42	32	F32:17953	SC-GWM-C5.raw	8	5.408E6	4.897E6	5.02E6	4.601E6	1.00	0.91	0.93	0.85	5.408E6	4.897E6	5.02E6	4.601E6	1.00	0.91	0.93	0.85	0	0.21	0.17	0.20	156	165	iTRAQ 4plex (K N-term); Deamidation (NQ)	L1:iTRAQ 4plex (K N-term):1000.00;N7:Deamidation (NQ):24.44
67	209	A0A1D3IEW3	R.R(+144.10)DALGGYLPQR.K	Y	Y	65.66	22.89	1388.7646	-5.2	695.3860	46.02	30	F30:13462	SC-GWM-C3.raw	5	5.515E6	5.012E6	5.093E6	4.53E6	1.00	0.91	0.92	0.82	5.515E6	5.012E6	5.093E6	4.53E6	1.00	0.91	0.92	0.82	0	0.27	0.18	0.14	456	466	iTRAQ 4plex (K N-term)	R1:iTRAQ 4plex (K N-term):1000.00
67	209	A0A1D3IEW3	R.M(+144.10)YANNEDVFYYITLM(+15.99)NENYTHPDMPEGAEQDILK(+144.10).G	Y	Y	64.68	22.44	4371.9893	0.6	1094.0052	106.16	26	F26:35795	SC-GWM-C10.raw	3	1.293E5	1.274E5	1.334E5	1.333E5	1.00	0.99	1.03	1.03	1.293E5	1.274E5	1.334E5	1.333E5	1.00	0.99	1.03	1.03	0	0.13	0.14	0.12	678	711	iTRAQ 4plex (K N-term); Oxidation (M)	M1:iTRAQ 4plex (K N-term):1000.00;M15:Oxidation (M):0.00;K34:iTRAQ 4plex (K N-term):1000.00
67	209	A0A1D3IEW3	K.V(+144.10)WC(+57.02)FC(+57.02)GDGEMDEPESQ(+.98)GAIALAAR.E	Y	Y	64.42	22.23	2813.2217	6.5	938.7539	85.70	33	F33:27585	SC-GWM-C6.raw	1	1.691E5	1.509E5	1.715E5	1.488E5	1.00	0.89	1.01	0.88	1.691E5	1.509E5	1.715E5	1.488E5	1.00	0.89	1.01	0.88	0	0.04	0.06	0.13	223	246	iTRAQ 4plex (K N-term); Carbamidomethylation; Deamidation (NQ)	V1:iTRAQ 4plex (K N-term):1000.00;C3:Carbamidomethylation:1000.00;C5:Carbamidomethylation:1000.00;Q16:Deamidation (NQ):1000.00
67	209	A0A1D3IEW3	S.G(+144.10)TILQEVIAGAELLK(+144.10).A	Y	Y	64.10	22.49	1842.1069	0.6	615.0433	116.79	30	F30:38894	SC-GWM-C3.raw	1	9.224E4	9.388E4	9.681E4	8.189E4	1.00	1.02	1.05	0.89	9.224E4	9.388E4	9.681E4	8.189E4	1.00	1.02	1.05	0.89	-	-	-	-	732	746	iTRAQ 4plex (K N-term)	G1:iTRAQ 4plex (K N-term):1000.00;K15:iTRAQ 4plex (K N-term):1000.00
67	209	A0A1D3IEW3	R.G(+144.10)FLLGGTAGR.T	Y	Y	63.98	22.62	1091.6208	1.8	546.8187	51.67	34	F34:15662	SC-GWM-C7.raw	5	4.82E7	4.407E7	4.823E7	4.427E7	1.00	0.91	1.00	0.92	4.82E7	4.407E7	4.823E7	4.427E7	1.00	0.91	1.00	0.92	0	0.17	0.12	0.16	622	631	iTRAQ 4plex (K N-term)	G1:iTRAQ 4plex (K N-term):1000.00
67	209	A0A1D3IEW3	N.F(+144.10)AGAGWNVVK(+144.10).V	Y	Y	63.40	21.90	1335.7543	0.3	668.8846	60.24	31	F31:18534	SC-GWM-C4.raw	1	3.701E5	3.901E5	3.729E5	3.387E5	1.00	1.05	1.01	0.92	3.701E5	3.901E5	3.729E5	3.387E5	1.00	1.05	1.01	0.92	-	-	-	-	281	290	iTRAQ 4plex (K N-term)	F1:iTRAQ 4plex (K N-term):1000.00;K10:iTRAQ 4plex (K N-term):1000.00
67	209	A0A1D3IEW3	R.E(+144.10)HFFN(+.98)TPELK(+144.10).A	Y	Y	62.63	22.38	1549.8020	-5.5	775.9041	55.79	25	F25:16784	SC-GWM-C1.raw	5	1.484E6	1.27E6	1.443E6	1.195E6	1.00	0.86	0.97	0.81	1.484E6	1.27E6	1.443E6	1.195E6	1.00	0.86	0.97	0.81	0	0.11	0.08	0.14	334	343	iTRAQ 4plex (K N-term); Deamidation (NQ)	E1:iTRAQ 4plex (K N-term):1000.00;N5:Deamidation (NQ):1000.00;K10:iTRAQ 4plex (K N-term):1000.00
67	209	A0A1D3IEW3	R.Q(+144.10)EVDGHGLPSYPHPH.L	Y	Y	62.58	22.34	1812.8665	0.8	454.2243	41.00	29	F29:11927	SC-GWM-C2.raw	4	4.276E6	3.881E6	4.137E6	3.823E6	1.00	0.91	0.97	0.89	4.276E6	3.881E6	4.137E6	3.823E6	1.00	0.91	0.97	0.89	0	0.39	0.20	0.35	166	180	iTRAQ 4plex (K N-term)	Q1:iTRAQ 4plex (K N-term):1000.00
67	209	A0A1D3IEW3	R.L(+144.10)TEDQLNN(+.98)FR.Q	Y	Y	62.25	22.56	1393.6959	-0.1	697.8552	56.88	25	F25:17184	SC-GWM-C1.raw	2	8.607E5	8.945E5	8.982E5	8.164E5	1.00	1.04	1.04	0.95	8.607E5	8.945E5	8.982E5	8.164E5	1.00	1.04	1.04	0.95	0	0.09	0.13	0.21	156	165	iTRAQ 4plex (K N-term); Deamidation (NQ)	L1:iTRAQ 4plex (K N-term):1000.00;N8:Deamidation (NQ):12.79
67	209	A0A1D3IEW3	K.I(+144.10)IQELEGNFAGAGWN(+.98)VVK(+144.10).V	Y	Y	61.00	21.95	2233.1985	2.2	745.4084	103.74	27	F27:34638	SC-GWM-C11.raw	2	3.169E5	3.179E5	3.251E5	2.913E5	1.00	1.00	1.03	0.92	3.169E5	3.179E5	3.251E5	2.913E5	1.00	1.00	1.03	0.92	0	0.06	0.11	0.11	273	290	iTRAQ 4plex (K N-term); Deamidation (NQ)	I1:iTRAQ 4plex (K N-term):1000.00;N15:Deamidation (NQ):85.08;K18:iTRAQ 4plex (K N-term):1000.00
67	209	A0A1D3IEW3	M.G(+144.10)LGPIMAIYQAR.F	Y	Y	60.49	22.04	1432.7982	2.0	478.6076	78.82	36	F36:25352	SC-GWM-C9.raw	2	4.493E5	4.994E5	4.599E5	3.91E5	1.00	1.11	1.02	0.87	4.493E5	4.994E5	4.599E5	3.91E5	1.00	1.11	1.02	0.87	0	0.04	0.04	0.04	194	205	iTRAQ 4plex (K N-term)	G1:iTRAQ 4plex (K N-term):1000.00
67	209	A0A1D3IEW3	K.A(+144.10)DSAPSWK(+144.10).R	Y	Y	59.94	23.33	1148.6069	1.0	575.3113	34.90	25	F25:9611	SC-GWM-C1.raw	2	5.489E6	5.269E6	5.546E6	5.194E6	1.00	0.96	1.01	0.95	5.489E6	5.269E6	5.546E6	5.194E6	1.00	0.96	1.01	0.95	0	0.12	0.13	0.06	879	886	iTRAQ 4plex (K N-term)	A1:iTRAQ 4plex (K N-term):1000.00;K8:iTRAQ 4plex (K N-term):1000.00
67	209	A0A1D3IEW3	C.F(+144.10)C(+57.02)GDGEMDEPESQGAIALAAR.E	Y	Y	59.54	22.31	2367.0593	-0.2	790.0269	66.67	26	F26:21206	SC-GWM-C10.raw	1	2.099E5	1.68E5	2.118E5	1.825E5	1.00	0.80	1.01	0.87	2.099E5	1.68E5	2.118E5	1.825E5	1.00	0.80	1.01	0.87	-	-	-	-	226	246	iTRAQ 4plex (K N-term); Carbamidomethylation	F1:iTRAQ 4plex (K N-term):1000.00;C2:Carbamidomethylation:1000.00
67	209	A0A1D3IEW3	R.Q(+144.10)YGIWNPK(+144.10).G	Y	Y	59.48	22.34	1292.7120	-0.6	647.3629	52.83	32	F32:15990	SC-GWM-C5.raw	8	3.715E7	3.33E7	3.434E7	3.284E7	1.00	0.90	0.92	0.88	3.715E7	3.33E7	3.434E7	3.284E7	1.00	0.90	0.92	0.88	0	0.12	0.10	0.17	535	542	iTRAQ 4plex (K N-term)	Q1:iTRAQ 4plex (K N-term):1000.00;K8:iTRAQ 4plex (K N-term):1000.00
67	209	A0A1D3IEW3	P.E(+144.10)LSAFDAQLK(+144.10).S	Y	Y	59.39	22.14	1408.7805	0.2	705.3977	61.00	30	F30:18899	SC-GWM-C3.raw	1	1.402E5	1.455E5	1.553E5	1.207E5	1.00	1.04	1.11	0.86	1.402E5	1.455E5	1.553E5	1.207E5	1.00	1.04	1.11	0.86	-	-	-	-	477	486	iTRAQ 4plex (K N-term)	E1:iTRAQ 4plex (K N-term):1000.00;K10:iTRAQ 4plex (K N-term):1000.00
67	209	A0A1D3IEW3	P.H(+144.10)GTTTPYLNTVSVENEK(+144.10).G	Y	Y	58.66	22.01	2177.1208	-0.2	726.7141	46.24	28	F28:13953	SC-GWM-C12.raw	3	5.761E5	6.103E5	6.127E5	5.687E5	1.00	1.06	1.06	0.99	5.761E5	6.103E5	6.127E5	5.687E5	1.00	1.06	1.06	0.99	0	0.10	0.11	0.05	52	68	iTRAQ 4plex (K N-term)	H1:iTRAQ 4plex (K N-term):1000.00;K17:iTRAQ 4plex (K N-term):1000.00
67	209	A0A1D3IEW3	R.M(+144.10)(+15.99)PHGTTTPYLN(+.98)TVSVENEK(+144.10).G	Y	Y	57.94	22.12	2422.1929	-2.3	606.5541	48.97	29	F29:14751	SC-GWM-C2.raw	1	4.913E5	5.267E5	6.338E5	6.381E5	1.00	1.07	1.29	1.30	4.913E5	5.267E5	6.338E5	6.381E5	1.00	1.07	1.29	1.30	0	0.09	0.23	0.27	50	68	iTRAQ 4plex (K N-term); Oxidation (M); Deamidation (NQ)	M1:iTRAQ 4plex (K N-term):1000.00;M1:Oxidation (M):1000.00;N11:Deamidation (NQ):28.22;K19:iTRAQ 4plex (K N-term):1000.00
67	209	A0A1D3IEW3	R.L(+144.10)TEDQLN(+.98)N(+.98)FR.Q	Y	Y	57.88	21.73	1394.6799	1.3	698.3481	55.97	34	F34:17241	SC-GWM-C7.raw	1	1.488E5	1.414E5	1.347E5	1.27E5	1.00	0.95	0.91	0.85	1.488E5	1.414E5	1.347E5	1.27E5	1.00	0.95	0.91	0.85	-	-	-	-	156	165	iTRAQ 4plex (K N-term); Deamidation (NQ)	L1:iTRAQ 4plex (K N-term):1000.00;N7:Deamidation (NQ):45.01;N8:Deamidation (NQ):55.63
67	209	A0A1D3IEW3	R.T(+144.10)TLNGEGLQHEDGHSHIQADLIPN.C	Y	Y	57.79	21.72	2739.3335	-0.6	685.8402	55.83	25	F25:16798	SC-GWM-C1.raw	3	6.261E5	6.382E5	6.084E5	6.106E5	1.00	1.02	0.97	0.98	6.261E5	6.382E5	6.084E5	6.106E5	1.00	1.02	0.97	0.98	0	0.15	0.20	0.16	632	655	iTRAQ 4plex (K N-term)	T1:iTRAQ 4plex (K N-term):1000.00
67	209	A0A1D3IEW3	K.V(+144.10)SK(+144.10)ETVQQAIEK(+144.10).Y	Y	Y	57.54	21.44	1791.0468	0.9	598.0234	46.18	34	F34:13636	SC-GWM-C7.raw	1	1.433E5	1.839E5	1.995E5	1.451E5	1.00	1.28	1.39	1.01	1.433E5	1.839E5	1.995E5	1.451E5	1.00	1.28	1.39	1.01	-	-	-	-	863	874	iTRAQ 4plex (K N-term)	V1:iTRAQ 4plex (K N-term):1000.00;K3:iTRAQ 4plex (K N-term):1000.00;K12:iTRAQ 4plex (K N-term):1000.00
67	209	A0A1D3IEW3	K.V(+144.10)PFVTSQ(+.98)LQGHDGPVIAATDYIR.S	Y	Y	57.17	21.76	2628.3669	5.0	658.1023	81.61	33	F33:26072	SC-GWM-C6.raw	0	1.364E5	9.645E4	1.023E5	9.094E4	1.00	0.71	0.75	0.67	1.364E5	9.645E4	1.023E5	9.094E4	1.00	0.71	0.75	0.67	-	-	-	-	785	807	iTRAQ 4plex (K N-term); Deamidation (NQ)	V1:iTRAQ 4plex (K N-term):1000.00;Q7:Deamidation (NQ):9.16
67	209	A0A1D3IEW3	R.E(+144.10)FSTTMAFVR.I	Y	Y	56.73	22.36	1331.6665	-0.5	444.8959	65.16	27	F27:20619	SC-GWM-C11.raw	7	2.501E7	2.312E7	2.482E7	2.29E7	1.00	0.92	0.99	0.92	2.501E7	2.312E7	2.482E7	2.29E7	1.00	0.92	0.99	0.92	0	0.11	0.06	0.12	492	501	iTRAQ 4plex (K N-term)	E1:iTRAQ 4plex (K N-term):1000.00
67	209	A0A1D3IEW3	K.G(+144.10)QQYTPQDK(+144.10)DQL.M	Y	Y	56.11	21.61	1707.8672	-3.2	854.9382	38.10	34	F34:10772	SC-GWM-C7.raw	1	3.385E4	3.733E4	3.089E4	3.143E4	1.00	1.10	0.91	0.93	3.385E4	3.733E4	3.089E4	3.143E4	1.00	1.10	0.91	0.93	-	-	-	-	543	554	iTRAQ 4plex (K N-term)	G1:iTRAQ 4plex (K N-term):1000.00;K9:iTRAQ 4plex (K N-term):1000.00
67	209	A0A1D3IEW3	R.T(+144.10)FGM(+15.99)EGMFR.Q	Y	Y	56.01	23.76	1234.5597	-0.9	618.2866	53.67	29	F29:16402	SC-GWM-C2.raw	7	1.428E7	1.248E7	1.407E7	1.135E7	1.00	0.87	0.99	0.79	1.428E7	1.248E7	1.407E7	1.135E7	1.00	0.87	0.99	0.79	0	0.30	0.30	0.36	526	534	iTRAQ 4plex (K N-term); Oxidation (M)	T1:iTRAQ 4plex (K N-term):1000.00;M4:Oxidation (M):28.36
67	209	A0A1D3IEW3	R.M(+144.10)YANNEDVFYYITLMN(+.98)ENYTHPDM(+15.99)PEGAEQDILK(+144.10).G	Y	Y	55.78	21.60	4372.9731	2.3	1094.2531	105.56	36	F36:34985	SC-GWM-C9.raw	2	7.641E4	5.792E4	6.994E4	6.933E4	1.00	0.76	0.92	0.91	7.641E4	5.792E4	6.994E4	6.933E4	1.00	0.76	0.92	0.91	0	0.09	0.21	0.06	678	711	iTRAQ 4plex (K N-term); Deamidation (NQ); Oxidation (M)	M1:iTRAQ 4plex (K N-term):1000.00;N16:Deamidation (NQ):11.10;M24:Oxidation (M):13.05;K34:iTRAQ 4plex (K N-term):1000.00
67	209	A0A1D3IEW3	R.E(+144.10)FSTTM(+15.99)AFVR.I	Y	Y	55.01	22.06	1347.6615	0.0	674.8380	50.74	33	F33:15160	SC-GWM-C6.raw	5	4.029E6	3.717E6	4.164E6	3.338E6	1.00	0.92	1.03	0.83	4.029E6	3.717E6	4.164E6	3.338E6	1.00	0.92	1.03	0.83	0	0.12	0.10	0.16	492	501	iTRAQ 4plex (K N-term); Oxidation (M)	E1:iTRAQ 4plex (K N-term):1000.00;M6:Oxidation (M):1000.00
67	209	A0A1D3IEW3	N.D(+144.10)YHVLGTDGFGR.S	Y	Y	54.47	21.68	1479.7228	1.3	494.2488	53.29	30	F30:16058	SC-GWM-C3.raw	1	2.049E5	1.931E5	2.014E5	2.015E5	1.00	0.94	0.98	0.98	2.049E5	1.931E5	2.014E5	2.015E5	1.00	0.94	0.98	0.98	0	0.10	0.08	0.19	820	831	iTRAQ 4plex (K N-term)	D1:iTRAQ 4plex (K N-term):1000.00
67	209	A0A1D3IEW3	K.D(+144.10)LELGGHIASF.Q	Y	Y	54.42	21.58	1301.6737	0.4	651.8444	71.57	31	F31:22711	SC-GWM-C4.raw	1	5.219E5	6.925E5	7.354E5	6.408E5	1.00	1.33	1.41	1.23	5.219E5	6.925E5	7.354E5	6.408E5	1.00	1.33	1.41	1.23	0	0.05	0.02	0.02	99	109	iTRAQ 4plex (K N-term)	D1:iTRAQ 4plex (K N-term):1000.00
67	209	A0A1D3IEW3	R.A(+144.10)QYLLEN(+.98)LLK(+144.10).Y	Y	Y	53.92	21.69	1492.8744	1.0	498.6326	80.33	35	F35:25983	SC-GWM-C8.raw	2	7.427E5	7.177E5	7.573E5	6.611E5	1.00	0.97	1.02	0.89	7.427E5	7.177E5	7.573E5	6.611E5	1.00	0.97	1.02	0.89	0	0.06	0.08	0.11	32	41	iTRAQ 4plex (K N-term); Deamidation (NQ)	A1:iTRAQ 4plex (K N-term):1000.00;N7:Deamidation (NQ):119.54;K10:iTRAQ 4plex (K N-term):1000.00
67	209	A0A1D3IEW3	R.W(+144.10)N(+.98)AAAIVLR.A	Y	Y	53.79	21.77	1157.6678	0.8	579.8417	74.05	32	F32:23777	SC-GWM-C5.raw	2	3.674E6	3.71E6	3.913E6	3.195E6	1.00	1.01	1.06	0.87	3.674E6	3.71E6	3.913E6	3.195E6	1.00	1.01	1.06	0.87	0	0.10	0.09	0.12	86	94	iTRAQ 4plex (K N-term); Deamidation (NQ)	W1:iTRAQ 4plex (K N-term):1000.00;N2:Deamidation (NQ):1000.00
67	209	A0A1D3IEW3	K.D(+144.10)QLMFYK(+144.10).E	Y	Y	53.67	21.22	1231.6515	0.9	616.8336	59.12	32	F32:18206	SC-GWM-C5.raw	2	4.847E5	5.692E5	5.109E5	5.225E5	1.00	1.17	1.05	1.08	4.847E5	5.692E5	5.109E5	5.225E5	1.00	1.17	1.05	1.08	0	0.08	0.07	0.06	552	558	iTRAQ 4plex (K N-term)	D1:iTRAQ 4plex (K N-term):1000.00;K7:iTRAQ 4plex (K N-term):1000.00
67	209	A0A1D3IEW3	K.D(+144.10)LELGGHIASFQSAATMYEVGFN(+.98)HFWK(+144.10).A	Y	Y	53.64	21.16	3343.6216	1.2	836.9137	107.79	33	F33:35312	SC-GWM-C6.raw	1	9.097E4	9.394E4	9.477E4	9.674E4	1.00	1.03	1.04	1.06	9.097E4	9.394E4	9.477E4	9.674E4	1.00	1.03	1.04	1.06	-	-	-	-	99	125	iTRAQ 4plex (K N-term); Deamidation (NQ)	D1:iTRAQ 4plex (K N-term):1000.00;N23:Deamidation (NQ):0.00;K27:iTRAQ 4plex (K N-term):1000.00
67	209	A0A1D3IEW3	V.P(+144.10)ELSAFDAQLK(+144.10).S	Y	Y	52.22	21.87	1505.8333	1.8	502.9526	63.56	31	F31:19699	SC-GWM-C4.raw	2	4.281E5	4.903E5	5.722E5	4.477E5	1.00	1.15	1.34	1.05	4.281E5	4.903E5	5.722E5	4.477E5	1.00	1.15	1.34	1.05	0	0.03	0.18	0.08	476	486	iTRAQ 4plex (K N-term)	P1:iTRAQ 4plex (K N-term):1000.00;K11:iTRAQ 4plex (K N-term):1000.00
67	209	A0A1D3IEW3	R.L(+144.10)HPLEAEK(+144.10).V	Y	Y	51.85	27.23	1223.7117	0.5	612.8634	30.90	25	F25:8233	SC-GWM-C1.raw	8	7.189E7	6.844E7	7.317E7	6.761E7	1.00	0.95	1.02	0.94	7.189E7	6.844E7	7.317E7	6.761E7	1.00	0.95	1.02	0.94	0	0.09	0.12	0.11	777	784	iTRAQ 4plex (K N-term)	L1:iTRAQ 4plex (K N-term):1000.00;K8:iTRAQ 4plex (K N-term):1000.00
67	209	A0A1D3IEW3	R.K(+144.10)(+144.10)PTQEVLEVPELSAFDAQ(+.98)LK(+144.10).S	Y	Y	51.29	20.81	2674.4795	6.6	892.5063	85.73	35	F35:27981	SC-GWM-C8.raw	0	1.311E5	1.081E5	1.24E5	9.579E4	1.00	0.82	0.95	0.73	1.311E5	1.081E5	1.24E5	9.579E4	1.00	0.82	0.95	0.73	-	-	-	-	467	486	iTRAQ 4plex (K N-term); Deamidation (NQ)	K1:iTRAQ 4plex (K N-term):1000.00;K1:iTRAQ 4plex (K N-term):1000.00;Q18:Deamidation (NQ):25.47;K20:iTRAQ 4plex (K N-term):1000.00
67	209	A0A1D3IEW3	R.M(+144.10)YANNEDVFYYITLM(+15.99)N(+.98)EN(+.98)YTHPDMPEGAEQDILK(+144.10).G	Y	Y	51.06	21.54	4373.9575	4.2	1094.5012	98.73	27	F27:32767	SC-GWM-C11.raw	0	2.653E4	1.815E4	2.112E4	1.756E4	1.00	0.68	0.80	0.66	2.653E4	1.815E4	2.112E4	1.756E4	1.00	0.68	0.80	0.66	-	-	-	-	678	711	iTRAQ 4plex (K N-term); Oxidation (M); Deamidation (NQ)	M1:iTRAQ 4plex (K N-term):1000.00;M15:Oxidation (M):6.45;N16:Deamidation (NQ):15.37;N18:Deamidation (NQ):17.54;K34:iTRAQ 4plex (K N-term):1000.00
67	209	A0A1D3IEW3	Y.L(+144.10)NTVSVENEK(+144.10).G	Y	Y	50.99	21.26	1419.7812	0.5	710.8983	39.03	27	F27:11215	SC-GWM-C11.raw	2	1.164E6	1.437E6	1.334E6	1.351E6	1.00	1.23	1.15	1.16	1.164E6	1.437E6	1.334E6	1.351E6	1.00	1.23	1.15	1.16	0	0.13	0.16	0.14	59	68	iTRAQ 4plex (K N-term)	L1:iTRAQ 4plex (K N-term):1000.00;K10:iTRAQ 4plex (K N-term):1000.00
67	209	A0A1D3IEW3	R.M(+144.10)(+15.99)YANNEDVFYYITLMN(+.98)ENYTHPDM(+15.99)PEGAEQDILK(+144.10).G	Y	Y	50.09	20.80	4388.9683	6.5	1098.2565	102.54	36	F36:33885	SC-GWM-C9.raw	0	1.941E4	2.055E4	1.905E4	1.748E4	1.00	1.06	0.98	0.90	1.941E4	2.055E4	1.905E4	1.748E4	1.00	1.06	0.98	0.90	-	-	-	-	678	711	iTRAQ 4plex (K N-term); Oxidation (M); Deamidation (NQ)	M1:iTRAQ 4plex (K N-term):1000.00;M1:Oxidation (M):65.04;N16:Deamidation (NQ):0.00;M24:Oxidation (M):2.84;K34:iTRAQ 4plex (K N-term):1000.00
67	209	A0A1D3IEW3	R.L(+144.10)HPLEAEK(+144.10)VPFVTSQLQ(+.98)GHDGPVIAATDYIR.S	Y	Y	49.78	20.90	3689.9661	5.7	923.5040	92.24	31	F31:30172	SC-GWM-C4.raw	0	5.309E4	4.9E4	4.319E4	3.292E4	1.00	0.92	0.81	0.62	5.309E4	4.9E4	4.319E4	3.292E4	1.00	0.92	0.81	0.62	-	-	-	-	777	807	iTRAQ 4plex (K N-term); Deamidation (NQ)	L1:iTRAQ 4plex (K N-term):1000.00;K8:iTRAQ 4plex (K N-term):1000.00;Q17:Deamidation (NQ):14.04
67	209	A0A1D3IEW3	T.F(+144.10)GMEGMFR.Q	Y	Y	49.46	21.27	1117.5171	-1.0	559.7653	69.17	32	F32:21977	SC-GWM-C5.raw	1	1.91E5	1.661E5	3.234E5	2.515E5	1.00	0.87	1.69	1.32	1.91E5	1.661E5	3.234E5	2.515E5	1.00	0.87	1.69	1.32	0	0.04	0.08	0.06	527	534	iTRAQ 4plex (K N-term)	F1:iTRAQ 4plex (K N-term):1000.00
67	209	A0A1D3IEW3	Y.S(+144.10)MFGFQR.I	Y	Y	49.32	21.28	1015.5031	2.0	508.7599	54.37	31	F31:16426	SC-GWM-C4.raw	1	1.534E6	1.722E6	1.63E6	1.106E6	1.00	1.12	1.06	0.72	1.534E6	1.722E6	1.63E6	1.106E6	1.00	1.12	1.06	0.72	0	0.06	0.09	0.02	601	607	iTRAQ 4plex (K N-term)	S1:iTRAQ 4plex (K N-term):1000.00
67	209	A0A1D3IEW3	P.F(+144.10)VTSQLQGHDGPVIAATDYIR.S	Y	Y	49.25	21.04	2431.2617	-5.0	811.4238	74.67	29	F29:24012	SC-GWM-C2.raw	1	9.155E4	1.211E5	1.09E5	1.194E5	1.00	1.32	1.19	1.30	9.155E4	1.211E5	1.09E5	1.194E5	1.00	1.32	1.19	1.30	-	-	-	-	787	807	iTRAQ 4plex (K N-term)	F1:iTRAQ 4plex (K N-term):1000.00
67	209	A0A1D3IEW3	T.I(+144.10)LQEVIAGAELLK(+144.10).A	Y	Y	48.78	21.10	1684.0378	2.2	562.3544	109.81	31	F31:36418	SC-GWM-C4.raw	2	3.11E4	3.62E4	3.916E4	3.274E4	1.00	1.16	1.26	1.05	3.11E4	3.62E4	3.916E4	3.274E4	1.00	1.16	1.26	1.05	0	0.06	0.04	0.08	734	746	iTRAQ 4plex (K N-term)	I1:iTRAQ 4plex (K N-term):1000.00;K13:iTRAQ 4plex (K N-term):1000.00
67	209	A0A1D3IEW3	R.T(+144.10)TLN(+.98)GEGLQHEDGHSHIQADLIPN.C	Y	Y	48.63	20.97	2740.3174	-2.3	686.0850	57.97	27	F27:18003	SC-GWM-C11.raw	7	1.897E6	2.04E6	1.97E6	1.882E6	1.00	1.08	1.04	0.99	1.897E6	2.04E6	1.97E6	1.882E6	1.00	1.08	1.04	0.99	0	0.13	0.07	0.12	632	655	iTRAQ 4plex (K N-term); Deamidation (NQ)	T1:iTRAQ 4plex (K N-term):1000.00;N4:Deamidation (NQ):76.17
67	209	A0A1D3IEW3	R.R(+144.10)FFEVDR.Y	Y	Y	47.93	20.96	1111.5896	-0.1	371.5371	41.75	34	F34:12047	SC-GWM-C7.raw	4	3.628E6	7.259E6	3.73E6	2.75E6	1.00	2.00	1.03	0.76	3.628E6	7.259E6	3.73E6	2.75E6	1.00	2.00	1.03	0.76	0	0.66	0.15	0.23	840	846	iTRAQ 4plex (K N-term)	R1:iTRAQ 4plex (K N-term):1000.00
67	209	A0A1D3IEW3	R.M(+144.10)PHGTTTPYLN.T	Y	Y	47.88	20.75	1374.6724	-1.0	688.3428	45.69	33	F33:13322	SC-GWM-C6.raw	1	1.971E5	2.164E5	1.943E5	1.956E5	1.00	1.10	0.99	0.99	1.971E5	2.164E5	1.943E5	1.956E5	1.00	1.10	0.99	0.99	0	0.02	0.03	0.08	50	60	iTRAQ 4plex (K N-term)	M1:iTRAQ 4plex (K N-term):1000.00
67	209	A0A1D3IEW3	Y.L(+144.10)TFAPDTEEYK(+144.10).Y	Y	Y	47.26	20.63	1600.8228	-3.4	801.4159	60.15	28	F28:19022	SC-GWM-C12.raw	1	8.838E4	9.465E4	1.069E5	8.866E4	1.00	1.07	1.21	1.00	8.838E4	9.465E4	1.069E5	8.866E4	1.00	1.07	1.21	1.00	-	-	-	-	440	450	iTRAQ 4plex (K N-term)	L1:iTRAQ 4plex (K N-term):1000.00;K11:iTRAQ 4plex (K N-term):1000.00
67	209	A0A1D3IEW3	K.G(+144.10)QQYTPQDK(+144.10)DQLMF.Y	Y	Y	47.19	20.47	1985.9761	0.4	993.9957	62.75	28	F28:19989	SC-GWM-C12.raw	1	3.569E4	5.487E4	4.041E4	4.188E4	1.00	1.54	1.13	1.17	3.569E4	5.487E4	4.041E4	4.188E4	1.00	1.54	1.13	1.17	-	-	-	-	543	556	iTRAQ 4plex (K N-term)	G1:iTRAQ 4plex (K N-term):1000.00;K9:iTRAQ 4plex (K N-term):1000.00
67	209	A0A1D3IEW3	V.V(+144.10)PIVPDESR.T	Y	Y	47.01	20.96	1154.6417	1.2	578.3289	43.13	29	F29:12710	SC-GWM-C2.raw	0	1.6E5	1.71E5	1.975E5	1.557E5	1.00	1.07	1.23	0.97	1.6E5	1.71E5	1.975E5	1.557E5	1.00	1.07	1.23	0.97	-	-	-	-	517	525	iTRAQ 4plex (K N-term)	V1:iTRAQ 4plex (K N-term):1000.00
67	209	A0A1D3IEW3	K.A(+144.10)LVADMTDEQ(+.98)LWALNR.G	Y	Y	46.66	20.26	1989.9951	-1.8	664.3378	88.30	28	F28:29472	SC-GWM-C12.raw	2	1.033E5	1.321E5	1.088E5	1.078E5	1.00	1.28	1.05	1.04	1.033E5	1.321E5	1.088E5	1.078E5	1.00	1.28	1.05	1.04	0	0.11	0.14	0.13	344	359	iTRAQ 4plex (K N-term); Deamidation (NQ)	A1:iTRAQ 4plex (K N-term):1000.00;Q10:Deamidation (NQ):27.82
67	209	A0A1D3IEW3	C.L(+144.10)DGDYQTYK(+144.10).S	Y	Y	46.59	21.08	1389.7019	-1.3	695.8573	45.02	27	F27:13333	SC-GWM-C11.raw	1	4.705E5	4.887E5	6.151E5	5.346E5	1.00	1.04	1.31	1.14	4.705E5	4.887E5	6.151E5	5.346E5	1.00	1.04	1.31	1.14	-	-	-	-	317	325	iTRAQ 4plex (K N-term)	L1:iTRAQ 4plex (K N-term):1000.00;K9:iTRAQ 4plex (K N-term):1000.00
67	209	A0A1D3IEW3	R.E(+144.10)GLDNLIFVINC(+57.02)N.L	Y	Y	46.55	20.59	1663.8362	0.6	832.9258	103.74	27	F27:34636	SC-GWM-C11.raw	2	1.179E5	9.327E4	9.899E4	8.059E4	1.00	0.79	0.84	0.68	1.179E5	9.327E4	9.899E4	8.059E4	1.00	0.79	0.84	0.68	0	0.16	0.15	0.06	247	259	iTRAQ 4plex (K N-term); Carbamidomethylation	E1:iTRAQ 4plex (K N-term):1000.00;C12:Carbamidomethylation:1000.00
67	209	A0A1D3IEW3	M.G(+144.10)ASGEGQNVAHQAK(+144.10).K	Y	Y	46.54	20.94	1640.8474	2.2	547.9576	18.65	33	F33:4356	SC-GWM-C6.raw	1	868.144	1.981E3	1.62E3	1.85E3	1.00	2.28	1.87	2.13	868.144	1.981E3	1.62E3	1.85E3	1.00	2.28	1.87	2.13	-	-	-	-	396	409	iTRAQ 4plex (K N-term)	G1:iTRAQ 4plex (K N-term):1000.00;K14:iTRAQ 4plex (K N-term):1000.00
67	209	A0A1D3IEW3	L.M(+144.10)NENYTHPDMPEGAEQDILK(+144.10).G	Y	Y	46.48	20.86	2619.2188	-0.1	655.8119	60.77	36	F36:18773	SC-GWM-C9.raw	1	1.643E5	1.667E5	1.611E5	1.615E5	1.00	1.01	0.98	0.98	1.643E5	1.667E5	1.611E5	1.615E5	1.00	1.01	0.98	0.98	-	-	-	-	692	711	iTRAQ 4plex (K N-term)	M1:iTRAQ 4plex (K N-term):1000.00;K20:iTRAQ 4plex (K N-term):1000.00
67	209	A0A1D3IEW3	K.A(+144.10)K(+144.10)GEGEEGDLVFFQGH.V	Y	Y	46.37	20.81	2006.9941	-0.5	1004.5038	60.21	26	F26:18763	SC-GWM-C10.raw	4	2.122E6	2.146E6	2.109E6	1.958E6	1.00	1.01	0.99	0.92	2.122E6	2.146E6	2.109E6	1.958E6	1.00	1.01	0.99	0.92	0	0.13	0.11	0.14	126	141	iTRAQ 4plex (K N-term)	A1:iTRAQ 4plex (K N-term):1000.00;K2:iTRAQ 4plex (K N-term):1000.00
67	209	A0A1D3IEW3	R.T(+144.10)FGMEGM(+15.99)FR.Q	Y	Y	46.08	20.74	1234.5597	-1.2	618.2864	52.62	34	F34:16003	SC-GWM-C7.raw	4	1.931E6	1.925E6	2.034E6	1.866E6	1.00	1.00	1.05	0.97	1.931E6	1.925E6	2.034E6	1.866E6	1.00	1.00	1.05	0.97	0	0.19	0.19	0.26	526	534	iTRAQ 4plex (K N-term); Oxidation (M)	T1:iTRAQ 4plex (K N-term):1000.00;M7:Oxidation (M):19.05
67	209	A0A1D3IEW3	N.C(+57.02)(+144.10)VSYDPTFQ(+.98)YEVAVIVQDGLR.R	Y	Y	45.74	20.70	2603.2698	2.9	868.7664	115.36	27	F27:38884	SC-GWM-C11.raw	1	3.037E4	2.629E4	3.123E4	2.955E4	1.00	0.87	1.03	0.97	3.037E4	2.629E4	3.123E4	2.955E4	1.00	0.87	1.03	0.97	-	-	-	-	656	676	Carbamidomethylation; iTRAQ 4plex (K N-term); Deamidation (NQ)	C1:Carbamidomethylation:1000.00;C1:iTRAQ 4plex (K N-term):1000.00;Q9:Deamidation (NQ):62.50
67	209	A0A1D3IEW3	G.K(+144.10)(+144.10)IIQELEGNFAGAGWNVVK(+144.10).V	Y	Y	45.60	20.77	2504.4116	2.7	627.1119	92.97	30	F30:30553	SC-GWM-C3.raw	1	1.353E5	1.231E5	1.354E5	1.312E5	1.00	0.91	1.00	0.97	1.353E5	1.231E5	1.354E5	1.312E5	1.00	0.91	1.00	0.97	0	0.09	0.06	0.02	272	290	iTRAQ 4plex (K N-term)	K1:iTRAQ 4plex (K N-term):1000.00;K1:iTRAQ 4plex (K N-term):1000.00;K19:iTRAQ 4plex (K N-term):1000.00
67	209	A0A1D3IEW3	R.D(+144.10)AIETER.F	Y	Y	45.37	20.79	976.4947	0.5	489.2549	21.93	28	F28:5366	SC-GWM-C12.raw	1	1.316E5	1.102E5	1.223E5	1.096E5	1.00	0.84	0.93	0.83	1.316E5	1.102E5	1.223E5	1.096E5	1.00	0.84	0.93	0.83	0	0.08	0.04	0.09	767	773	iTRAQ 4plex (K N-term)	D1:iTRAQ 4plex (K N-term):1000.00
67	209	A0A1D3IEW3	K.E(+144.10)SVDGQILQEGINE.P	Y	Y	45.32	20.62	1673.8230	1.5	837.9200	67.10	31	F31:21005	SC-GWM-C4.raw	1	5.436E4	6.717E4	6.824E4	7.123E4	1.00	1.24	1.26	1.31	5.436E4	6.717E4	6.824E4	7.123E4	1.00	1.24	1.26	1.31	-	-	-	-	559	572	iTRAQ 4plex (K N-term)	E1:iTRAQ 4plex (K N-term):1000.00
67	209	A0A1D3IEW3	R.E(+144.10)FSTTMAF.V	Y	Y	45.14	20.79	1076.4971	1.2	539.2565	77.41	30	F30:24870	SC-GWM-C3.raw	2	1.049E6	1.152E6	1.108E6	1.075E6	1.00	1.10	1.06	1.02	1.049E6	1.152E6	1.108E6	1.075E6	1.00	1.10	1.06	1.02	0	0.03	0.10	0.11	492	499	iTRAQ 4plex (K N-term)	E1:iTRAQ 4plex (K N-term):1000.00
67	209	A0A1D3IEW3	R.K(+144.10)(+144.10)PTQEVLEVPELSAFD.A	Y	Y	44.66	20.60	2089.1187	1.4	697.3812	84.77	35	F35:27617	SC-GWM-C8.raw	1	1.022E5	8.307E4	8.827E4	8.609E4	1.00	0.81	0.86	0.84	1.022E5	8.307E4	8.827E4	8.609E4	1.00	0.81	0.86	0.84	-	-	-	-	467	482	iTRAQ 4plex (K N-term)	K1:iTRAQ 4plex (K N-term):1000.00;K1:iTRAQ 4plex (K N-term):1000.00
67	209	A0A1D3IEW3	E.K(+144.10)(+144.10)GIPGDQNIEHR.I	Y	Y	44.19	20.27	1650.9045	1.0	551.3093	25.96	28	F28:6727	SC-GWM-C12.raw	1	2.751E4	2.231E4	2.381E4	2.093E4	1.00	0.81	0.87	0.76	2.751E4	2.231E4	2.381E4	2.093E4	1.00	0.81	0.87	0.76	-	-	-	-	68	79	iTRAQ 4plex (K N-term)	K1:iTRAQ 4plex (K N-term):1000.00;K1:iTRAQ 4plex (K N-term):1000.00
67	209	A0A1D3IEW3	K.V(+144.10)YNAYDR.A	Y	Y	43.59	21.09	1043.5157	0.7	522.7655	30.90	26	F26:8354	SC-GWM-C10.raw	1	1.57E6	1.518E6	1.732E6	1.526E6	1.00	0.97	1.10	0.97	1.57E6	1.518E6	1.732E6	1.526E6	1.00	0.97	1.10	0.97	0	0.11	0.21	0.02	367	373	iTRAQ 4plex (K N-term)	V1:iTRAQ 4plex (K N-term):1000.00
67	209	A0A1D3IEW3	S.M(+144.10)GLGPIMAIYQAR.F	Y	Y	43.27	20.33	1563.8387	0.8	522.2873	88.11	26	F26:29061	SC-GWM-C10.raw	1	4.369E4	4.268E4	4.066E4	3.477E4	1.00	0.98	0.93	0.80	4.369E4	4.268E4	4.066E4	3.477E4	1.00	0.98	0.93	0.80	-	-	-	-	193	205	iTRAQ 4plex (K N-term)	M1:iTRAQ 4plex (K N-term):1000.00
67	209	A0A1D3IEW3	K.S(+144.10)K(+144.10)DGAYVR.E	Y	Y	42.96	20.52	1182.6600	0.4	395.2274	18.72	26	F26:4372	SC-GWM-C10.raw	2	2.137E5	1.113E5	1.376E5	1.447E5	1.00	0.52	0.64	0.68	2.137E5	1.113E5	1.376E5	1.447E5	1.00	0.52	0.64	0.68	0	0.17	0.25	0.11	326	333	iTRAQ 4plex (K N-term)	S1:iTRAQ 4plex (K N-term):1000.00;K2:iTRAQ 4plex (K N-term):1000.00
67	209	A0A1D3IEW3	R.E(+144.10)GLDNLIFVINC(+57.02)N(+.98)LQR.L	Y	Y	42.95	20.65	2062.0640	1.3	688.3628	107.53	31	F31:35595	SC-GWM-C4.raw	1	5.539E4	5.666E4	5.137E4	5.945E4	1.00	1.02	0.93	1.07	5.539E4	5.666E4	5.137E4	5.945E4	1.00	1.02	0.93	1.07	-	-	-	-	247	262	iTRAQ 4plex (K N-term); Carbamidomethylation; Deamidation (NQ)	E1:iTRAQ 4plex (K N-term):1000.00;C12:Carbamidomethylation:1000.00;N13:Deamidation (NQ):8.22
67	209	A0A1D3IEW3	F.Y(+144.10)IYYSMFGFQR.I	Y	Y	42.47	20.48	1617.7771	0.9	540.2668	91.83	26	F26:30485	SC-GWM-C10.raw	1	2.077E5	2.26E5	2.418E5	2.037E5	1.00	1.09	1.16	0.98	2.077E5	2.26E5	2.418E5	2.037E5	1.00	1.09	1.16	0.98	0	0.05	0.03	0.08	597	607	iTRAQ 4plex (K N-term)	Y1:iTRAQ 4plex (K N-term):1000.00
67	209	A0A1D3IEW3	R.M(+144.10)YANNEDVFYYITL.M	Y	Y	42.20	20.67	1898.8882	1.5	950.4528	113.07	27	F27:38031	SC-GWM-C11.raw	1	2.525E4	2.003E4	2.042E4	2.294E4	1.00	0.79	0.81	0.91	2.525E4	2.003E4	2.042E4	2.294E4	1.00	0.79	0.81	0.91	-	-	-	-	678	691	iTRAQ 4plex (K N-term)	M1:iTRAQ 4plex (K N-term):1000.00
67	209	A0A1D3IEW3	K.D(+144.10)QLM(+15.99)FYK(+144.10).E	Y	Y	41.26	20.28	1247.6464	-4.6	624.8276	50.56	29	F29:15304	SC-GWM-C2.raw	1	2.308E5	2.638E5	3.14E5	2.471E5	1.00	1.14	1.36	1.07	2.308E5	2.638E5	3.14E5	2.471E5	1.00	1.14	1.36	1.07	-	-	-	-	552	558	iTRAQ 4plex (K N-term); Oxidation (M)	D1:iTRAQ 4plex (K N-term):1000.00;M4:Oxidation (M):1000.00;K7:iTRAQ 4plex (K N-term):1000.00
67	209	A0A1D3IEW3	K.G(+144.10)EGEEGDLVFFQGHVAPGIY.A	Y	Y	41.07	20.02	2264.0872	0.4	755.7033	89.77	30	F30:29391	SC-GWM-C3.raw	1	6.175E4	6.299E4	6.36E4	6.134E4	1.00	1.02	1.03	0.99	6.175E4	6.299E4	6.36E4	6.134E4	1.00	1.02	1.03	0.99	-	-	-	-	128	147	iTRAQ 4plex (K N-term)	G1:iTRAQ 4plex (K N-term):1000.00
67	209	A0A1D3IEW3	N.Y(+144.10)THPDMPEGAEQDILK(+144.10).G	Y	Y	40.66	20.05	2131.0498	-1.5	711.3561	55.94	26	F26:17246	SC-GWM-C10.raw	0	2.305E5	2.684E5	1.384E5	1.658E5	1.00	1.16	0.60	0.72	2.305E5	2.684E5	1.384E5	1.658E5	1.00	1.16	0.60	0.72	-	-	-	-	696	711	iTRAQ 4plex (K N-term)	Y1:iTRAQ 4plex (K N-term):1000.00;K16:iTRAQ 4plex (K N-term):1000.00
67	209	A0A1D3IEW3	H.I(+144.10)ASFQSAATM(+15.99)YEVGFNHFWK(+144.10).A	Y	Y	39.93	19.95	2637.2930	-0.6	880.1044	91.91	34	F34:30359	SC-GWM-C7.raw	0	1.647E5	7.618E4	6.767E4	6.914E4	1.00	0.46	0.41	0.42	1.647E5	7.618E4	6.767E4	6.914E4	1.00	0.46	0.41	0.42	-	-	-	-	106	125	iTRAQ 4plex (K N-term); Oxidation (M)	I1:iTRAQ 4plex (K N-term):1000.00;M10:Oxidation (M):1000.00;K20:iTRAQ 4plex (K N-term):1000.00
67	209	A0A1D3IEW3	R.E(+144.10)GLDNLIFVIN.C	Y	Y	39.83	20.36	1389.7626	-0.8	695.8880	104.61	26	F26:35243	SC-GWM-C10.raw	2	5.057E5	3.541E5	3.609E5	3.031E5	1.00	0.70	0.71	0.60	5.057E5	3.541E5	3.609E5	3.031E5	1.00	0.70	0.71	0.60	0	0.18	0.28	0.15	247	257	iTRAQ 4plex (K N-term)	E1:iTRAQ 4plex (K N-term):1000.00
67	209	A0A1D3IEW3	I.K(+144.10)(+144.10)GYGM(+15.99)GASGEGQNVAHQAK(+144.10).K	Y	Y	37.23	19.92	2337.1860	-3.1	780.0668	23.63	27	F27:5851	SC-GWM-C11.raw	1	7.266E3	8.538E3	1.209E4	7.579E3	1.00	1.18	1.66	1.04	7.266E3	8.538E3	1.209E4	7.579E3	1.00	1.18	1.66	1.04	-	-	-	-	391	409	iTRAQ 4plex (K N-term); Oxidation (M)	K1:iTRAQ 4plex (K N-term):1000.00;K1:iTRAQ 4plex (K N-term):1000.00;M5:Oxidation (M):1000.00;K19:iTRAQ 4plex (K N-term):1000.00
67	209	A0A1D3IEW3	K.D(+144.10)K(+144.10)DGILR.Q	Y	Y	36.80	19.86	1103.6542	-3.0	552.8327	25.40	27	F27:6450	SC-GWM-C11.raw	5	2.032E6	1.929E6	2.092E6	1.807E6	1.00	0.95	1.03	0.89	2.032E6	1.929E6	2.092E6	1.807E6	1.00	0.95	1.03	0.89	0	0.26	0.22	0.29	304	310	iTRAQ 4plex (K N-term)	D1:iTRAQ 4plex (K N-term):1000.00;K2:iTRAQ 4plex (K N-term):1000.00
67	209	A0A1D3IEW3	K.G(+144.10)QQYTPQ(+.98)DK(+144.10)DQLMFYK(+144.10).E	Y	Y	36.66	19.75	2422.2205	5.7	606.5659	58.04	31	F31:17780	SC-GWM-C4.raw	0	9.953E4	1.139E5	1.124E5	1.089E5	1.00	1.14	1.13	1.09	9.953E4	1.139E5	1.124E5	1.089E5	1.00	1.14	1.13	1.09	-	-	-	-	543	558	iTRAQ 4plex (K N-term); Deamidation (NQ)	G1:iTRAQ 4plex (K N-term):1000.00;Q7:Deamidation (NQ):11.12;K9:iTRAQ 4plex (K N-term):1000.00;K16:iTRAQ 4plex (K N-term):1000.00
67	209	A0A1D3IEW3	H.V(+144.10)APGIYAR.A	Y	Y	36.45	19.39	989.5779	1.5	495.7970	36.01	26	F26:10134	SC-GWM-C10.raw	1	2.997E6	3.605E6	3.426E6	3.188E6	1.00	1.20	1.14	1.06	2.997E6	3.605E6	3.426E6	3.188E6	1.00	1.20	1.14	1.06	0	0.10	0.03	0.02	142	149	iTRAQ 4plex (K N-term)	V1:iTRAQ 4plex (K N-term):1000.00
67	209	A0A1D3IEW3	E.P(+144.10)ESQGAIALAAR.E	Y	Y	36.09	19.92	1326.7377	0.2	664.3762	40.80	30	F30:11661	SC-GWM-C3.raw	0	1.255E5	2.158E5	1.685E5	1.353E5	1.00	1.72	1.34	1.08	1.255E5	2.158E5	1.685E5	1.353E5	1.00	1.72	1.34	1.08	-	-	-	-	235	246	iTRAQ 4plex (K N-term)	P1:iTRAQ 4plex (K N-term):1000.00
67	209	A0A1D3IEW3	R.M(+144.10)PHGTTTPY.L	Y	Y	35.95	19.31	1147.5454	2.6	574.7815	35.94	28	F28:10184	SC-GWM-C12.raw	1	4.64E5	3.904E5	4.161E5	3.989E5	1.00	0.84	0.90	0.86	4.64E5	3.904E5	4.161E5	3.989E5	1.00	0.84	0.90	0.86	0	0.06	0.06	0.09	50	58	iTRAQ 4plex (K N-term)	M1:iTRAQ 4plex (K N-term):1000.00
67	209	A0A1D3IEW3	K.I(+144.10)IQELEGNFAGAGWN.V	Y	Y	35.27	19.54	1761.8807	-1.1	881.9467	106.88	27	F27:35788	SC-GWM-C11.raw	2	7.05E4	7.519E4	7.57E4	7.382E4	1.00	1.07	1.07	1.05	7.05E4	7.519E4	7.57E4	7.382E4	1.00	1.07	1.07	1.05	0	0.14	0.17	0.13	273	287	iTRAQ 4plex (K N-term)	I1:iTRAQ 4plex (K N-term):1000.00
67	209	A0A1D3IEW3	R.Y(+144.10)NVAVAAL.A	Y	Y	35.19	20.38	963.5511	-0.2	482.7827	69.23	34	F34:22032	SC-GWM-C7.raw	1	1.587E5	1.533E5	1.646E5	1.5E5	1.00	0.97	1.04	0.94	1.587E5	1.533E5	1.646E5	1.5E5	1.00	0.97	1.04	0.94	-	-	-	-	847	854	iTRAQ 4plex (K N-term)	Y1:iTRAQ 4plex (K N-term):1000.00
67	209	A0A1D3IEW3	R.V(+144.10)VPIVPD.E	Y	Y	34.55	19.80	881.5344	1.6	441.7751	63.04	32	F32:19653	SC-GWM-C5.raw	1	1.076E5	9.423E4	1.085E5	9.254E4	1.00	0.88	1.01	0.86	1.076E5	9.423E4	1.085E5	9.254E4	1.00	0.88	1.01	0.86	-	-	-	-	516	522	iTRAQ 4plex (K N-term)	V1:iTRAQ 4plex (K N-term):1000.00
67	209	A0A1D3IEW3	R.E(+144.10)GLDNLIFVINC(+57.02).N	Y	Y	34.40	19.76	1549.7932	1.9	775.9053	105.93	27	F27:35443	SC-GWM-C11.raw	1	6.299E4	4.75E4	5.111E4	4.272E4	1.00	0.75	0.81	0.68	6.299E4	4.75E4	5.111E4	4.272E4	1.00	0.75	0.81	0.68	-	-	-	-	247	258	iTRAQ 4plex (K N-term); Carbamidomethylation	E1:iTRAQ 4plex (K N-term):1000.00;C12:Carbamidomethylation:1000.00
67	209	A0A1D3IEW3	R.I(+144.10)GDLAWAAGD.M	Y	Y	34.38	19.61	1131.5682	0.7	566.7918	80.56	25	F25:25730	SC-GWM-C1.raw	1	8.539E4	1.451E5	1.393E5	1.457E5	1.00	1.70	1.63	1.71	8.539E4	1.451E5	1.393E5	1.457E5	1.00	1.70	1.63	1.71	-	-	-	-	608	617	iTRAQ 4plex (K N-term)	I1:iTRAQ 4plex (K N-term):1000.00
67	209	A0A1D3IEW3	H.I(+144.10)ASFQSAATMYEVGFN(+.98)HFWK(+144.10).A	Y	Y	34.09	19.53	2622.2820	5.0	875.1057	101.75	34	F34:33909	SC-GWM-C7.raw	0	7.994E4	8.148E4	8.892E4	8.735E4	1.00	1.02	1.11	1.09	7.994E4	8.148E4	8.892E4	8.735E4	1.00	1.02	1.11	1.09	-	-	-	-	106	125	iTRAQ 4plex (K N-term); Deamidation (NQ)	I1:iTRAQ 4plex (K N-term):1000.00;N16:Deamidation (NQ):0.00;K20:iTRAQ 4plex (K N-term):1000.00
67	209	A0A1D3IEW3	K.E(+144.10)SVDGQILQEGIN.E	Y	Y	34.00	19.85	1544.7804	0.0	773.3975	64.17	33	F33:19960	SC-GWM-C6.raw	0	1.366E5	1.519E5	1.458E5	1.4E5	1.00	1.11	1.07	1.02	1.366E5	1.519E5	1.458E5	1.4E5	1.00	1.11	1.07	1.02	-	-	-	-	559	571	iTRAQ 4plex (K N-term)	E1:iTRAQ 4plex (K N-term):1000.00
67	209	A0A1D3IEW3	R.G(+144.10)GHDPQK(+144.10).V	Y	Y	33.88	19.51	1025.5498	3.0	513.7837	14.56	31	F31:3325	SC-GWM-C4.raw	1	4.095E3	3.702E3	4.08E3	2.72E3	1.00	0.90	1.00	0.66	4.095E3	3.702E3	4.08E3	2.72E3	1.00	0.90	1.00	0.66	0	0.01	0.18	0.23	360	366	iTRAQ 4plex (K N-term)	G1:iTRAQ 4plex (K N-term):1000.00;K7:iTRAQ 4plex (K N-term):1000.00
67	209	A0A1D3IEW3	R.I(+144.10)LSTLLK(+144.10).D	Y	Y	33.08	50.31	1074.7256	1.9	538.3711	67.97	35	F35:21504	SC-GWM-C8.raw	3	6.304E7	6.082E7	6.529E7	5.751E7	1.00	0.96	1.04	0.91	6.304E7	6.082E7	6.529E7	5.751E7	1.00	0.96	1.04	0.91	0	0.20	0.17	0.19	502	508	iTRAQ 4plex (K N-term)	I1:iTRAQ 4plex (K N-term):1000.00;K7:iTRAQ 4plex (K N-term):1000.00
67	209	A0A1D3IEW3	R.T(+144.10)FGM(+15.99)EGM(+15.99)FR.Q	Y	Y	32.85	20.39	1250.5546	0.0	626.2845	40.85	29	F29:11873	SC-GWM-C2.raw	3	3.575E6	3.436E6	3.685E6	3.34E6	1.00	0.96	1.03	0.93	3.575E6	3.436E6	3.685E6	3.34E6	1.00	0.96	1.03	0.93	0	0.07	0.07	0.09	526	534	iTRAQ 4plex (K N-term); Oxidation (M)	T1:iTRAQ 4plex (K N-term):1000.00;M4:Oxidation (M):1000.00;M7:Oxidation (M):1000.00
67	209	A0A1D3IEW3	R.M(+144.10)(+15.99)YANNEDVFYYITLMN(+.98)ENYTHPDMPEGAEQDILK(+144.10).G	Y	Y	32.71	19.35	4372.9731	2.6	1094.2534	107.22	26	F26:36182	SC-GWM-C10.raw	0	1.58E4	1.526E4	1.34E4	1.681E4	1.00	0.97	0.85	1.06	1.58E4	1.526E4	1.34E4	1.681E4	1.00	0.97	0.85	1.06	-	-	-	-	678	711	iTRAQ 4plex (K N-term); Oxidation (M); Deamidation (NQ)	M1:iTRAQ 4plex (K N-term):1000.00;M1:Oxidation (M):19.56;N16:Deamidation (NQ):0.00;K34:iTRAQ 4plex (K N-term):1000.00
67	209	A0A1D3IEW3	R.A(+144.10)YIPNDYHVLGTD.G	Y	Y	31.66	19.59	1620.7905	0.7	811.4031	65.99	28	F28:21200	SC-GWM-C12.raw	2	2.629E5	2.994E5	2.729E5	3.199E5	1.00	1.14	1.04	1.22	2.629E5	2.994E5	2.729E5	3.199E5	1.00	1.14	1.04	1.22	0	0.02	0.11	0.09	815	827	iTRAQ 4plex (K N-term)	A1:iTRAQ 4plex (K N-term):1000.00
67	209	A0A1D3IEW3	N.A(+144.10)AAIVLR.A	Y	Y	29.98	19.34	856.5616	0.6	429.2883	36.91	29	F29:10476	SC-GWM-C2.raw	1	3.664E5	4.092E5	4.066E5	3.686E5	1.00	1.12	1.11	1.01	3.664E5	4.092E5	4.066E5	3.686E5	1.00	1.12	1.11	1.01	-	-	-	-	88	94	iTRAQ 4plex (K N-term)	A1:iTRAQ 4plex (K N-term):1000.00
67	209	A0A1D3IEW3	R.E(+144.10)GLDN(+.98)LIFVIN(+.98)C(+57.02)NLQR.L	Y	Y	29.77	19.13	2063.0479	1.0	1032.5322	97.60	25	F25:31868	SC-GWM-C1.raw	0	4.378E4	4.686E4	5.961E4	5.164E4	1.00	1.07	1.36	1.18	4.378E4	4.686E4	5.961E4	5.164E4	1.00	1.07	1.36	1.18	-	-	-	-	247	262	iTRAQ 4plex (K N-term); Deamidation (NQ); Carbamidomethylation	E1:iTRAQ 4plex (K N-term):1000.00;N5:Deamidation (NQ):39.54;N11:Deamidation (NQ):11.10;C12:Carbamidomethylation:1000.00
67	209	A0A1D3IEW3	V.P(+144.10)IVPDESR.T	Y	Y	29.43	19.18	1055.5732	1.1	528.7945	29.70	33	F33:7640	SC-GWM-C6.raw	0	2.293E4	2.746E4	2.575E4	1.998E4	1.00	1.20	1.12	0.87	2.293E4	2.746E4	2.575E4	1.998E4	1.00	1.20	1.12	0.87	-	-	-	-	518	525	iTRAQ 4plex (K N-term)	P1:iTRAQ 4plex (K N-term):1000.00
67	209	A0A1D3IEW3	K.I(+144.10)IQELEGNFAGAGW.N	Y	Y	28.66	19.25	1647.8378	-1.8	824.9247	112.74	27	F27:37909	SC-GWM-C11.raw	1	3.566E4	3.583E4	3.281E4	2.76E4	1.00	1.00	0.92	0.77	3.566E4	3.583E4	3.281E4	2.76E4	1.00	1.00	0.92	0.77	-	-	-	-	273	286	iTRAQ 4plex (K N-term)	I1:iTRAQ 4plex (K N-term):1000.00
67	209	A0A1D3IEW3	F.Y(+144.10)IYYSM(+15.99)FGFQR.I	Y	Y	27.86	19.09	1633.7721	2.3	817.8952	76.92	35	F35:24737	SC-GWM-C8.raw	1	1.509E5	1.805E5	1.83E5	1.57E5	1.00	1.20	1.21	1.04	1.509E5	1.805E5	1.83E5	1.57E5	1.00	1.20	1.21	1.04	-	-	-	-	597	607	iTRAQ 4plex (K N-term); Oxidation (M)	Y1:iTRAQ 4plex (K N-term):1000.00;M6:Oxidation (M):1000.00
67	209	A0A1D3IEW3	F.P(+144.10)TVSMGLGPIMAIYQAR.F	Y	Y	26.25	18.80	1948.0396	-1.9	650.3525	95.66	26	F26:31921	SC-GWM-C10.raw	0	4.094E4	5.319E4	4.655E4	5.239E4	1.00	1.30	1.14	1.28	4.094E4	5.319E4	4.655E4	5.239E4	1.00	1.30	1.14	1.28	-	-	-	-	189	205	iTRAQ 4plex (K N-term)	P1:iTRAQ 4plex (K N-term):1000.00
67	209	A0A1D3IEW3	K.P(+144.10)TVILAK(+144.10).T	Y	Y	25.78	19.39	1028.6837	-0.3	515.3490	40.73	25	F25:11629	SC-GWM-C1.raw	1	9.759E5	1.139E6	1.188E6	9.625E5	1.00	1.17	1.22	0.99	9.759E5	1.139E6	1.188E6	9.625E5	1.00	1.17	1.22	0.99	-	-	-	-	382	388	iTRAQ 4plex (K N-term)	P1:iTRAQ 4plex (K N-term):1000.00;K7:iTRAQ 4plex (K N-term):1000.00
67	209	A0A1D3IEW3	R.E(+144.10)GLDNLIFVIN(+.98).C	Y	Y	25.18	18.87	1390.7466	-4.1	696.3777	108.96	26	F26:36809	SC-GWM-C10.raw	0	6.605E4	3.283E4	3.557E4	3.775E4	1.00	0.50	0.54	0.57	6.605E4	3.283E4	3.557E4	3.775E4	1.00	0.50	0.54	0.57	-	-	-	-	247	257	iTRAQ 4plex (K N-term); Deamidation (NQ)	E1:iTRAQ 4plex (K N-term):1000.00;N11:Deamidation (NQ):71.27
67	209	A0A1D3IEW3	Y.L(+144.10)LENLLK(+144.10).Y	Y	Y	24.06	18.08	1129.7314	0.7	565.8734	73.22	30	F30:23324	SC-GWM-C3.raw	0	1.037E5	1.112E5	1.159E5	1.03E5	1.00	1.07	1.12	0.99	1.037E5	1.112E5	1.159E5	1.03E5	1.00	1.07	1.12	0.99	-	-	-	-	35	41	iTRAQ 4plex (K N-term)	L1:iTRAQ 4plex (K N-term):1000.00;K7:iTRAQ 4plex (K N-term):1000.00
67	209	A0A1D3IEW3	T.F(+144.10)GM(+15.99)EGMFR.Q	Y	Y	23.92	18.73	1133.5120	-2.1	567.7621	52.71	36	F36:15855	SC-GWM-C9.raw	1	1.004E5	1.145E5	1.445E5	1.084E5	1.00	1.14	1.44	1.08	1.004E5	1.145E5	1.445E5	1.084E5	1.00	1.14	1.44	1.08	-	-	-	-	527	534	iTRAQ 4plex (K N-term); Oxidation (M)	F1:iTRAQ 4plex (K N-term):1000.00;M3:Oxidation (M):34.94
67	209	A0A1D3IEW3	R.M(+144.10)YANNEDVFYYITLMNENYTHPDMPEGAEQDILK(+144.10)G.M	Y	Y	23.32	18.68	4413.0161	-2.2	1104.2589	103.83	26	F26:34956	SC-GWM-C10.raw	1	3.708E4	2.336E4	3.219E4	3.582E4	1.00	0.63	0.87	0.97	3.708E4	2.336E4	3.219E4	3.582E4	1.00	0.63	0.87	0.97	-	-	-	-	678	712	iTRAQ 4plex (K N-term)	M1:iTRAQ 4plex (K N-term):1000.00;K34:iTRAQ 4plex (K N-term):1000.00
67	209	A0A1D3IEW3	R.E(+144.10)FSTTM(+15.99)AF.V	Y	Y	21.32	18.40	1092.4919	1.9	547.2543	61.99	27	F27:19468	SC-GWM-C11.raw	1	1.247E5	1.817E5	1.46E5	1.386E5	1.00	1.46	1.17	1.11	1.247E5	1.817E5	1.46E5	1.386E5	1.00	1.46	1.17	1.11	-	-	-	-	492	499	iTRAQ 4plex (K N-term); Oxidation (M)	E1:iTRAQ 4plex (K N-term):1000.00;M6:Oxidation (M):1000.00
67	209	A0A1D3IEW3	G.E(+144.10)GQNVAHQAK(+144.10).K	Y	Y	20.49	18.36	1368.7354	0.0	685.3749	31.55	31	F31:8433	SC-GWM-C4.raw	1	5.208E4	1.312E5	1.448E5	1.52E5	1.00	2.52	2.78	2.92	5.208E4	1.312E5	1.448E5	1.52E5	1.00	2.52	2.78	2.92	-	-	-	-	400	409	iTRAQ 4plex (K N-term)	E1:iTRAQ 4plex (K N-term):1000.00;K10:iTRAQ 4plex (K N-term):1000.00
67	209	A0A1D3IEW3	V.W(+144.10)C(+57.02)FC(+57.02)GDGEM(+15.99)DEPESQGAIALAAR.E	Y	Y	20.40	18.23	2729.1641	5.9	910.7340	93.77	35	F35:30915	SC-GWM-C8.raw	0	7.918E4	7.12E4	7.833E4	7.742E4	1.00	0.90	0.99	0.98	7.918E4	7.12E4	7.833E4	7.742E4	1.00	0.90	0.99	0.98	-	-	-	-	224	246	iTRAQ 4plex (K N-term); Carbamidomethylation; Oxidation (M)	W1:iTRAQ 4plex (K N-term):1000.00;C2:Carbamidomethylation:1000.00;C4:Carbamidomethylation:1000.00;M9:Oxidation (M):1000.00
67	209	A0A1D3IEW3	K.K(+144.10)(+144.10)VQLM(+15.99)GSGTILQ(+.98)EVIAGAELLK(+144.10).A	Y	Y	19.95	18.57	2746.5879	3.4	687.6566	114.98	31	F31:38267	SC-GWM-C4.raw	0	3.652E4	3.841E4	3.592E4	3.337E4	1.00	1.05	0.98	0.91	3.652E4	3.841E4	3.592E4	3.337E4	1.00	1.05	0.98	0.91	-	-	-	-	725	746	iTRAQ 4plex (K N-term); Oxidation (M); Deamidation (NQ)	K1:iTRAQ 4plex (K N-term):1000.00;K1:iTRAQ 4plex (K N-term):1000.00;M5:Oxidation (M):1000.00;Q12:Deamidation (NQ):9.99;K22:iTRAQ 4plex (K N-term):1000.00
174	103	A0A1D3GBB2	K.E(+144.10)FFGSSQLSQFMDQTNPLSEVTNK(+144.10).R	Y	Y	116.55	27.54	3021.4634	-0.1	1008.1616	102.29	30	F30:33747	SC-GWM-C3.raw	5	2.894E5	2.661E6	2.497E6	2.618E6	1.00	9.19	8.63	9.05	2.894E5	2.661E6	2.497E6	2.618E6	1.00	9.19	8.63	9.05	0	1.76	1.77	1.74	531	554	iTRAQ 4plex (K N-term)	E1:iTRAQ 4plex (K N-term):1000.00;K24:iTRAQ 4plex (K N-term):1000.00
174	103	A0A1D3GBB2	K.E(+144.10)FFGSSQLSQ(+.98)FMDQTNPLSEVTNK(+144.10).R	Y	Y	90.97	25.19	3022.4473	5.6	1008.4953	101.78	30	F30:33581	SC-GWM-C3.raw	2	7.615E4	1.916E5	1.842E5	1.829E5	1.00	2.52	2.42	2.40	7.615E4	1.916E5	1.842E5	1.829E5	1.00	2.52	2.42	2.40	0	0.77	0.85	0.70	531	554	iTRAQ 4plex (K N-term); Deamidation (NQ)	E1:iTRAQ 4plex (K N-term):1000.00;Q10:Deamidation (NQ):0.00;K24:iTRAQ 4plex (K N-term):1000.00
174	103	A0A1D3GBB2	K.E(+144.10)FFGSSQLSQFM(+15.99)DQTNPLSEVTNK(+144.10).R	Y	Y	83.78	24.22	3037.4583	-0.3	1013.4931	90.07	30	F30:29506	SC-GWM-C3.raw	1	9.699E4	2.444E5	2.355E5	2.328E5	1.00	2.52	2.43	2.40	9.699E4	2.444E5	2.355E5	2.328E5	1.00	2.52	2.43	2.40	0	0.24	0.11	0.27	531	554	iTRAQ 4plex (K N-term); Oxidation (M)	E1:iTRAQ 4plex (K N-term):1000.00;M12:Oxidation (M):1000.00;K24:iTRAQ 4plex (K N-term):1000.00
174	103	A0A1D3GBB2	K.E(+144.10)FFGSSQLSQ(+.98)FM(+15.99)DQTNPLSEVTNK(+144.10).R	Y	Y	81.31	23.76	3038.4421	6.1	1013.8275	89.35	29	F29:29488	SC-GWM-C2.raw	0	2.479E4	4.223E4	4.169E4	4.644E4	1.00	1.70	1.68	1.87	2.479E4	4.223E4	4.169E4	4.644E4	1.00	1.70	1.68	1.87	-	-	-	-	531	554	iTRAQ 4plex (K N-term); Deamidation (NQ); Oxidation (M)	E1:iTRAQ 4plex (K N-term):1000.00;Q10:Deamidation (NQ):19.56;M12:Oxidation (M):1000.00;K24:iTRAQ 4plex (K N-term):1000.00
174	103	A0A1D3GBB2	K.E(+144.10)FFGSSQLSQFMDQ(+.98)TNPLSEVTNK(+144.10).R	Y	Y	65.56	22.38	3022.4473	4.4	756.6224	102.40	29	F29:34209	SC-GWM-C2.raw	0	4.612E4	6.712E4	5.883E4	6.635E4	1.00	1.46	1.28	1.44	4.612E4	6.712E4	5.883E4	6.635E4	1.00	1.46	1.28	1.44	-	-	-	-	531	554	iTRAQ 4plex (K N-term); Deamidation (NQ)	E1:iTRAQ 4plex (K N-term):1000.00;Q14:Deamidation (NQ):11.12;K24:iTRAQ 4plex (K N-term):1000.00
174	103	A0A1D3GBB2	K.E(+144.10)FFGSSQLSQFMDQTNPLSEVTNK(+144.10)R.R	Y	Y	64.07	22.22	3177.5645	5.1	795.4025	97.20	32	F32:32092	SC-GWM-C5.raw	0	6.04E4	7.045E4	7.092E4	7.419E4	1.00	1.17	1.17	1.23	6.04E4	7.045E4	7.092E4	7.419E4	1.00	1.17	1.17	1.23	-	-	-	-	531	555	iTRAQ 4plex (K N-term)	E1:iTRAQ 4plex (K N-term):1000.00;K24:iTRAQ 4plex (K N-term):1000.00
174	103	A0A1D3GBB2	K.E(+144.10)FFGSSQLSQFMDQ(+.98)TNPLSEVTNK(+144.10)R.R	Y	Y	58.40	21.92	3178.5483	6.7	1060.5305	96.31	32	F32:31768	SC-GWM-C5.raw	0	1.938E4	3.771E4	3.48E4	3.685E4	1.00	1.95	1.80	1.90	1.938E4	3.771E4	3.48E4	3.685E4	1.00	1.95	1.80	1.90	-	-	-	-	531	555	iTRAQ 4plex (K N-term); Deamidation (NQ)	E1:iTRAQ 4plex (K N-term):1000.00;Q14:Deamidation (NQ):10.93;K24:iTRAQ 4plex (K N-term):1000.00
174	103	A0A1D3GBB2	K.E(+144.10)FFGSSQLSQ(+.98)FMDQTNPLSEVTNK(+144.10)R.R	Y	Y	33.21	19.38	3178.5483	6.1	795.6492	96.03	32	F32:31664	SC-GWM-C5.raw	0	6.665E4	7.299E4	7.666E4	7.557E4	1.00	1.10	1.15	1.13	6.665E4	7.299E4	7.666E4	7.557E4	1.00	1.10	1.15	1.13	-	-	-	-	531	555	iTRAQ 4plex (K N-term); Deamidation (NQ)	E1:iTRAQ 4plex (K N-term):1000.00;Q10:Deamidation (NQ):6.63;K24:iTRAQ 4plex (K N-term):1000.00
74	193	A0A1D3HLN7	R.Q(+144.10)ASPALLEPIMAVEVETPEEYMGDVMGDLNR.R	Y	Y	149.07	30.43	3547.7007	0.4	887.9328	117.08	35	F35:39524	SC-GWM-C8.raw	2	4.756E5	5.11E5	4.965E5	5.835E5	1.00	1.07	1.04	1.23	4.756E5	5.11E5	4.965E5	5.835E5	1.00	1.07	1.04	1.23	0	0.12	0.07	0.06	603	633	iTRAQ 4plex (K N-term)	Q1:iTRAQ 4plex (K N-term):1000.00
74	193	A0A1D3HLN7	R.M(+144.10)LDAVVELLPAPTDIPPVQGVNPNTEEADSR.Q	Y	Y	136.34	29.37	3430.7412	0.4	1144.5881	106.80	30	F30:35379	SC-GWM-C3.raw	5	1.673E6	1.828E6	1.663E6	1.817E6	1.00	1.09	0.99	1.09	1.673E6	1.828E6	1.663E6	1.817E6	1.00	1.09	0.99	1.09	0	0.22	0.23	0.19	278	308	iTRAQ 4plex (K N-term)	M1:iTRAQ 4plex (K N-term):1000.00
74	193	A0A1D3HLN7	K.S(+144.10)IIWNEADK(+144.10)GTTFTYGDIPAELVETAEEWR.Q	Y	Y	127.10	28.72	3728.8452	1.0	1243.9569	116.39	35	F35:39276	SC-GWM-C8.raw	2	6.96E5	5.543E5	6.293E5	5.685E5	1.00	0.80	0.90	0.82	6.96E5	5.543E5	6.293E5	5.685E5	1.00	0.80	0.90	0.82	0	0.19	0.09	0.11	190	219	iTRAQ 4plex (K N-term)	S1:iTRAQ 4plex (K N-term):1000.00;K9:iTRAQ 4plex (K N-term):1000.00
74	193	A0A1D3HLN7	R.G(+144.10)ITITSAAVTSYWSGMAK(+144.10).Q	Y	Y	114.15	27.06	2131.1228	0.5	1066.5692	85.83	35	F35:28019	SC-GWM-C8.raw	30	1.058E7	1.005E7	9.749E6	9.476E6	1.00	0.95	0.92	0.90	1.058E7	1.005E7	9.749E6	9.476E6	1.00	0.95	0.92	0.90	0	0.29	0.29	0.29	60	77	iTRAQ 4plex (K N-term)	G1:iTRAQ 4plex (K N-term):1000.00;K18:iTRAQ 4plex (K N-term):1000.00
74	193	A0A1D3HLN7	K.L(+144.10)GEVHDGAATTDYM(+15.99)EQEQER.G	Y	Y	112.15	26.67	2438.0776	1.7	813.7012	39.69	31	F31:11265	SC-GWM-C4.raw	5	7.438E5	6.846E5	7.906E5	7.153E5	1.00	0.92	1.06	0.96	7.438E5	6.846E5	7.906E5	7.153E5	1.00	0.92	1.06	0.96	0	0.24	0.18	0.23	40	59	iTRAQ 4plex (K N-term); Oxidation (M)	L1:iTRAQ 4plex (K N-term):1000.00;M14:Oxidation (M):1000.00
74	193	A0A1D3HLN7	K.G(+144.10)TTFTYGDIPAELVETAEEWR.Q	Y	Y	110.60	27.67	2528.2192	0.1	843.7471	116.72	31	F31:38851	SC-GWM-C4.raw	5	2.165E6	2.143E6	2.185E6	2.149E6	1.00	0.99	1.01	0.99	2.165E6	2.143E6	2.185E6	2.149E6	1.00	0.99	1.01	0.99	0	0.28	0.15	0.21	199	219	iTRAQ 4plex (K N-term)	G1:iTRAQ 4plex (K N-term):1000.00
74	193	A0A1D3HLN7	K.L(+144.10)GEVHDGAATTDYMEQEQER.G	Y	Y	107.28	26.26	2422.0828	0.2	808.3683	48.16	35	F35:14337	SC-GWM-C8.raw	6	1.978E6	2.226E6	2.113E6	2.029E6	1.00	1.13	1.07	1.03	1.978E6	2.226E6	2.113E6	2.029E6	1.00	1.13	1.07	1.03	0	0.15	0.24	0.18	40	59	iTRAQ 4plex (K N-term)	L1:iTRAQ 4plex (K N-term):1000.00
74	193	A0A1D3HLN7	R.A(+144.10)NPVPIVIPVGAEDSFTGVVDLLK(+144.10).M	Y	Y	105.12	26.74	2737.5508	-0.7	913.5236	110.71	33	F33:36312	SC-GWM-C6.raw	31	2.229E7	2.46E7	2.39E7	2.263E7	1.00	1.10	1.07	1.02	2.229E7	2.46E7	2.39E7	2.263E7	1.00	1.10	1.07	1.02	-	-	-	1.08	164	187	iTRAQ 4plex (K N-term)	A1:iTRAQ 4plex (K N-term):1000.00;K24:iTRAQ 4plex (K N-term):1000.00
74	193	A0A1D3HLN7	R.Q(+144.10)ASPALLEPIMAVEVETPEEYM(+15.99)GDVMGDLNR.R	Y	Y	102.56	26.34	3563.6956	-1.0	1188.9047	105.49	32	F32:35054	SC-GWM-C5.raw	5	1.77E5	1.673E5	1.74E5	1.645E5	1.00	0.94	0.98	0.93	1.77E5	1.673E5	1.74E5	1.645E5	1.00	0.94	0.98	0.93	0	0.17	0.19	0.19	603	633	iTRAQ 4plex (K N-term); Oxidation (M)	Q1:iTRAQ 4plex (K N-term):1000.00;M22:Oxidation (M):33.81
74	193	A0A1D3HLN7	K.G(+144.10)QYGHVVIEM(+15.99)EPM(+15.99)EPGGEGYEFIDEIK(+144.10).G	Y	Y	101.81	25.79	3372.5774	-1.2	1125.1984	79.49	29	F29:25782	SC-GWM-C2.raw	2	1.039E6	1.147E6	1.125E6	1.176E6	1.00	1.10	1.08	1.13	1.039E6	1.147E6	1.125E6	1.176E6	1.00	1.10	1.08	1.13	0	0.26	0.10	0.28	511	537	iTRAQ 4plex (K N-term); Oxidation (M)	G1:iTRAQ 4plex (K N-term):1000.00;M10:Oxidation (M):1000.00;M13:Oxidation (M):1000.00;K27:iTRAQ 4plex (K N-term):1000.00
74	193	A0A1D3HLN7	K.Y(+144.10)LGGEDLAEEEIVGALR.Q	Y	Y	98.32	25.76	1977.0176	-0.1	989.5160	93.33	30	F30:30691	SC-GWM-C3.raw	24	2.025E7	2.214E7	2.229E7	2.218E7	1.00	1.09	1.10	1.10	2.025E7	2.214E7	2.229E7	2.218E7	1.00	1.09	1.10	1.10	0	0.23	0.25	0.25	237	253	iTRAQ 4plex (K N-term)	Y1:iTRAQ 4plex (K N-term):1000.00
74	193	A0A1D3HLN7	R.D(+144.10)TLPN(+.98)GIVAGYPVVDVR.I	Y	Y	97.92	27.88	1929.0328	0.4	965.5241	76.78	31	F31:24565	SC-GWM-C4.raw	7	9.651E6	1.052E7	1.067E7	9.977E6	1.00	1.09	1.11	1.03	9.651E6	1.052E7	1.067E7	9.977E6	1.00	1.09	1.11	1.03	0	0.16	0.16	0.15	555	571	iTRAQ 4plex (K N-term); Deamidation (NQ)	D1:iTRAQ 4plex (K N-term):1000.00;N5:Deamidation (NQ):1000.00
74	193	A0A1D3HLN7	R.L(+144.10)VFGSYHDVDSSQLAFELAASQAFK(+144.10).E	Y	Y	96.64	25.58	3017.5378	-2.2	755.3901	101.46	32	F32:33613	SC-GWM-C5.raw	58	5.78E6	6.962E6	6.446E6	7.459E6	1.00	1.20	1.12	1.29	5.78E6	6.962E6	6.446E6	7.459E6	1.00	1.20	1.12	1.29	0	0.43	0.46	0.46	574	598	iTRAQ 4plex (K N-term)	L1:iTRAQ 4plex (K N-term):1000.00;K25:iTRAQ 4plex (K N-term):1000.00
74	193	A0A1D3HLN7	R.V(+144.10)LDGAVMVYC(+57.02)AVGGVQPQSETVWR.Q	Y	Y	94.02	25.08	2764.3799	-0.4	922.4669	97.19	34	F34:32214	SC-GWM-C7.raw	3	1.349E6	1.162E6	1.649E6	1.251E6	1.00	0.86	1.22	0.93	1.349E6	1.162E6	1.649E6	1.251E6	1.00	0.86	1.22	0.93	0	0.21	0.40	0.32	105	128	iTRAQ 4plex (K N-term); Carbamidomethylation	V1:iTRAQ 4plex (K N-term):1000.00;C10:Carbamidomethylation:1000.00
74	193	A0A1D3HLN7	K.Y(+144.10)SEAPAHIAAAVTEAR.K	Y	Y	93.79	25.41	1799.9287	0.6	600.9839	56.01	35	F35:17215	SC-GWM-C8.raw	8	1.266E7	1.473E7	1.413E7	1.425E7	1.00	1.16	1.12	1.13	1.266E7	1.473E7	1.413E7	1.425E7	1.00	1.16	1.12	1.13	0	0.12	0.11	0.16	684	699	iTRAQ 4plex (K N-term)	Y1:iTRAQ 4plex (K N-term):1000.00
74	193	A0A1D3HLN7	R.V(+144.10)LDGAVM(+15.99)VYC(+57.02)AVGGVQPQSETVWR.Q	Y	Y	93.15	25.51	2780.3748	-0.8	927.7981	89.44	33	F33:28916	SC-GWM-C6.raw	2	2.595E5	2.217E5	2.364E5	2.027E5	1.00	0.85	0.91	0.78	2.595E5	2.217E5	2.364E5	2.027E5	1.00	0.85	0.91	0.78	0	0.08	0.01	0.00	105	128	iTRAQ 4plex (K N-term); Oxidation (M); Carbamidomethylation	V1:iTRAQ 4plex (K N-term):1000.00;M7:Oxidation (M):1000.00;C10:Carbamidomethylation:1000.00
74	193	A0A1D3HLN7	K.D(+144.10)VTTGETLC(+57.02)AESAPIILER.M	Y	Y	93.00	25.20	2218.1272	-0.6	740.3826	72.24	30	F30:22956	SC-GWM-C3.raw	12	5.466E6	5.266E6	6.291E6	5.264E6	1.00	0.96	1.15	0.96	5.466E6	5.266E6	6.291E6	5.264E6	1.00	0.96	1.15	0.96	0	0.25	0.22	0.22	389	407	iTRAQ 4plex (K N-term); Carbamidomethylation	D1:iTRAQ 4plex (K N-term):1000.00;C9:Carbamidomethylation:1000.00
74	193	A0A1D3HLN7	K.G(+144.10)QYGHVVIEM(+15.99)EPMEPGGEGYEFIDEIK(+144.10).G	Y	Y	92.07	24.82	3356.5823	1.2	1119.8694	84.48	29	F29:27660	SC-GWM-C2.raw	7	1.237E6	1.34E6	1.352E6	1.332E6	1.00	1.08	1.09	1.08	1.237E6	1.34E6	1.352E6	1.332E6	1.00	1.08	1.09	1.08	0	0.20	0.13	0.21	511	537	iTRAQ 4plex (K N-term); Oxidation (M)	G1:iTRAQ 4plex (K N-term):1000.00;M10:Oxidation (M):49.37;K27:iTRAQ 4plex (K N-term):1000.00
74	193	A0A1D3HLN7	R.Q(+144.10)ASPALLEPIM(+15.99)AVEVETPEEYMGDVMGDLNR.R	Y	Y	91.15	24.87	3563.6956	-0.3	891.9309	114.12	35	F35:38453	SC-GWM-C8.raw	2	1.743E5	1.784E5	1.662E5	1.833E5	1.00	1.02	0.95	1.05	1.743E5	1.784E5	1.662E5	1.833E5	1.00	1.02	0.95	1.05	0	0.23	0.10	0.19	603	633	iTRAQ 4plex (K N-term); Oxidation (M)	Q1:iTRAQ 4plex (K N-term):1000.00;M11:Oxidation (M):30.57
74	193	A0A1D3HLN7	K.M(+144.10)LN(+.98)DK(+144.10)YVGQLTFIR.V	Y	Y	90.09	24.69	1986.0852	0.0	663.0356	77.08	31	F31:24674	SC-GWM-C4.raw	2	6.371E5	4.999E5	5.905E5	5.047E5	1.00	0.78	0.93	0.79	6.371E5	4.999E5	5.905E5	5.047E5	1.00	0.78	0.93	0.79	0	0.03	0.06	0.04	323	336	iTRAQ 4plex (K N-term); Deamidation (NQ)	M1:iTRAQ 4plex (K N-term):1000.00;N3:Deamidation (NQ):156.12;K5:iTRAQ 4plex (K N-term):1000.00
74	193	A0A1D3HLN7	R.E(+144.10)FGVEANIGAPQVAYR.E	Y	Y	88.92	24.95	1863.9601	0.3	932.9876	65.68	33	F33:20547	SC-GWM-C6.raw	26	1.212E7	1.301E7	1.335E7	1.309E7	1.00	1.07	1.10	1.08	1.212E7	1.301E7	1.335E7	1.309E7	1.00	1.07	1.10	1.08	0	0.25	0.23	0.28	475	490	iTRAQ 4plex (K N-term)	E1:iTRAQ 4plex (K N-term):1000.00
74	193	A0A1D3HLN7	R.Q(+144.10)N(+.98)MIEAAAEASEELMDK(+144.10).Y	Y	Y	88.25	24.57	2168.0220	1.1	723.6821	103.68	35	F35:34593	SC-GWM-C8.raw	3	5.439E5	5.961E5	5.807E5	5.669E5	1.00	1.10	1.07	1.04	5.439E5	5.961E5	5.807E5	5.669E5	1.00	1.10	1.07	1.04	0	0.09	0.08	0.08	220	236	iTRAQ 4plex (K N-term); Deamidation (NQ)	Q1:iTRAQ 4plex (K N-term):1000.00;N2:Deamidation (NQ):1000.00;K17:iTRAQ 4plex (K N-term):1000.00
74	193	A0A1D3HLN7	K.G(+144.10)QYGHVVIEMEPM(+15.99)EPGGEGYEFIDEIK(+144.10).G	Y	Y	87.01	24.78	3356.5823	0.2	1119.8683	88.59	29	F29:29206	SC-GWM-C2.raw	4	5.877E5	6.232E5	6.404E5	6.418E5	1.00	1.06	1.09	1.09	5.877E5	6.232E5	6.404E5	6.418E5	1.00	1.06	1.09	1.09	0	0.10	0.16	0.09	511	537	iTRAQ 4plex (K N-term); Oxidation (M)	G1:iTRAQ 4plex (K N-term):1000.00;M13:Oxidation (M):47.09;K27:iTRAQ 4plex (K N-term):1000.00
74	193	A0A1D3HLN7	R.M(+144.10)(+15.99)EFPEPVIHIAVEPK(+144.10).T	Y	Y	84.71	24.42	2039.1005	2.5	1020.5601	65.96	33	F33:20657	SC-GWM-C6.raw	8	4.506E6	4.594E6	4.988E6	4.115E6	1.00	1.02	1.11	0.91	4.506E6	4.594E6	4.988E6	4.115E6	1.00	1.02	1.11	0.91	0	0.21	0.17	0.31	408	422	iTRAQ 4plex (K N-term); Oxidation (M)	M1:iTRAQ 4plex (K N-term):1000.00;M1:Oxidation (M):1000.00;K15:iTRAQ 4plex (K N-term):1000.00
74	193	A0A1D3HLN7	R.T(+144.10)LAGEIQPMLC(+57.02)GSAFK(+144.10).N	Y	Y	84.53	26.00	2010.0521	-0.7	671.0242	82.40	29	F29:26867	SC-GWM-C2.raw	6	6.45E6	4.612E6	6.424E6	4.405E6	1.00	0.72	1.00	0.68	6.45E6	4.612E6	6.424E6	4.405E6	1.00	0.72	1.00	0.68	0	0.25	0.15	0.22	256	271	iTRAQ 4plex (K N-term); Carbamidomethylation	T1:iTRAQ 4plex (K N-term):1000.00;C11:Carbamidomethylation:1000.00;K16:iTRAQ 4plex (K N-term):1000.00
74	193	A0A1D3HLN7	R.M(+144.10)(+15.99)LDAVVELLPAPTDIPPVQGVNPNTEEADSR.Q	Y	Y	84.12	24.12	3446.7361	0.3	1149.9197	96.12	30	F30:31706	SC-GWM-C3.raw	6	4.904E5	5.481E5	5.763E5	5.887E5	1.00	1.12	1.18	1.20	4.904E5	5.481E5	5.763E5	5.887E5	1.00	1.12	1.18	1.20	0	0.22	0.17	0.22	278	308	iTRAQ 4plex (K N-term); Oxidation (M)	M1:iTRAQ 4plex (K N-term):1000.00;M1:Oxidation (M):1000.00
74	193	A0A1D3HLN7	R.Q(+144.10)NMIEAAAEASEELMDK(+144.10).Y	Y	Y	83.32	24.38	2167.0381	0.3	1084.5266	99.93	25	F25:32733	SC-GWM-C1.raw	15	1.328E7	1.662E7	1.509E7	1.685E7	1.00	1.25	1.14	1.27	1.328E7	1.662E7	1.509E7	1.685E7	1.00	1.25	1.14	1.27	0	0.20	0.22	0.22	220	236	iTRAQ 4plex (K N-term)	Q1:iTRAQ 4plex (K N-term):1000.00;K17:iTRAQ 4plex (K N-term):1000.00
74	193	A0A1D3HLN7	R.Q(+144.10)NM(+15.99)IEAAAEASEELMDK(+144.10).Y	Y	Y	83.13	24.37	2183.0330	0.3	1092.5240	79.68	34	F34:25848	SC-GWM-C7.raw	5	2.371E6	2.672E6	2.721E6	2.532E6	1.00	1.13	1.15	1.07	2.371E6	2.672E6	2.721E6	2.532E6	1.00	1.13	1.15	1.07	0	0.12	0.14	0.15	220	236	iTRAQ 4plex (K N-term); Oxidation (M)	Q1:iTRAQ 4plex (K N-term):1000.00;M3:Oxidation (M):220.17;K17:iTRAQ 4plex (K N-term):1000.00
74	193	A0A1D3HLN7	N.P(+144.10)VPIVIPVGAEDSFTGVVDLLK(+144.10).M	Y	Y	82.89	24.35	2552.4709	0.2	851.8311	111.62	33	F33:36630	SC-GWM-C6.raw	5	4.9E5	5.7E5	5.619E5	5.314E5	1.00	1.16	1.15	1.08	4.9E5	5.7E5	5.619E5	5.314E5	1.00	1.16	1.15	1.08	0	0.14	0.10	0.20	166	187	iTRAQ 4plex (K N-term)	P1:iTRAQ 4plex (K N-term):1000.00;K22:iTRAQ 4plex (K N-term):1000.00
74	193	A0A1D3HLN7	R.T(+144.10)LAGEIQPM(+15.99)LC(+57.02)GSAFK(+144.10).N	Y	Y	82.27	24.41	2026.0471	-0.6	1014.0302	68.96	29	F29:21904	SC-GWM-C2.raw	8	9.898E6	7.266E6	9.578E6	7.053E6	1.00	0.73	0.97	0.71	9.898E6	7.266E6	9.578E6	7.053E6	1.00	0.73	0.97	0.71	0	0.29	0.08	0.23	256	271	iTRAQ 4plex (K N-term); Oxidation (M); Carbamidomethylation	T1:iTRAQ 4plex (K N-term):1000.00;M9:Oxidation (M):1000.00;C11:Carbamidomethylation:1000.00;K16:iTRAQ 4plex (K N-term):1000.00
74	193	A0A1D3HLN7	K.G(+144.10)QYGHVVIEMEPMEPGGEGYEFIDEIK(+144.10).G	Y	Y	81.84	23.87	3340.5874	2.1	836.1559	96.21	30	F30:31739	SC-GWM-C3.raw	4	2.701E5	2.883E5	2.976E5	2.692E5	1.00	1.07	1.10	1.00	2.701E5	2.883E5	2.976E5	2.692E5	1.00	1.07	1.10	1.00	0	0.05	0.08	0.10	511	537	iTRAQ 4plex (K N-term)	G1:iTRAQ 4plex (K N-term):1000.00;K27:iTRAQ 4plex (K N-term):1000.00
74	193	A0A1D3HLN7	R.Q(+144.10)ASPALLEPIMAVEVETPEEYMGDVM(+15.99)GDLNR.R	Y	Y	81.09	23.81	3563.6956	0.1	891.9313	109.80	32	F32:36583	SC-GWM-C5.raw	2	1.107E5	1.088E5	1.114E5	1.098E5	1.00	0.98	1.01	0.99	1.107E5	1.088E5	1.114E5	1.098E5	1.00	0.98	1.01	0.99	0	0.06	0.05	0.14	603	633	iTRAQ 4plex (K N-term); Oxidation (M)	Q1:iTRAQ 4plex (K N-term):1000.00;M26:Oxidation (M):28.70
74	193	A0A1D3HLN7	R.A(+144.10)EVPLAEMFGYSTDLR.S	Y	Y	80.05	26.13	1941.9628	-0.1	648.3281	95.95	25	F25:31272	SC-GWM-C1.raw	14	1.769E7	1.891E7	1.837E7	1.839E7	1.00	1.07	1.04	1.04	1.769E7	1.891E7	1.837E7	1.839E7	1.00	1.07	1.04	1.04	0	0.16	0.16	0.20	653	668	iTRAQ 4plex (K N-term)	A1:iTRAQ 4plex (K N-term):1000.00
74	193	A0A1D3HLN7	K.G(+144.10)IRDTLPNGIVAGYPVVDVR.I	Y	Y	79.12	23.94	2254.2554	1.5	752.4269	75.03	31	F31:23948	SC-GWM-C4.raw	1	5.932E4	5.435E4	5.639E4	5.591E4	1.00	0.92	0.95	0.94	5.932E4	5.435E4	5.639E4	5.591E4	1.00	0.92	0.95	0.94	-	-	-	-	552	571	iTRAQ 4plex (K N-term)	G1:iTRAQ 4plex (K N-term):1000.00
74	193	A0A1D3HLN7	R.I(+144.10)LFYTGLTHK(+144.10).L	Y	Y	77.72	31.67	1479.8693	0.6	494.2973	63.96	35	F35:20086	SC-GWM-C8.raw	17	5.007E7	5.629E7	5.428E7	5.565E7	1.00	1.12	1.08	1.11	5.007E7	5.629E7	5.428E7	5.565E7	1.00	1.12	1.08	1.11	0	0.25	0.19	0.21	30	39	iTRAQ 4plex (K N-term)	I1:iTRAQ 4plex (K N-term):1000.00;K10:iTRAQ 4plex (K N-term):1000.00
74	193	A0A1D3HLN7	R.L(+144.10)VQMTAADRTEIEEVR.A	Y	Y	77.41	24.09	2004.0431	1.0	669.0223	59.71	30	F30:18401	SC-GWM-C3.raw	15	3.989E6	4.007E6	3.969E6	3.903E6	1.00	1.00	1.00	0.98	3.989E6	4.007E6	3.969E6	3.903E6	1.00	1.00	1.00	0.98	0	0.13	0.13	0.15	362	377	iTRAQ 4plex (K N-term)	L1:iTRAQ 4plex (K N-term):1000.00
74	193	A0A1D3HLN7	R.N(+144.10)IGISAHIDAGK(+144.10).T	Y	Y	77.15	23.81	1482.8398	-2.4	742.4254	40.65	33	F33:11592	SC-GWM-C6.raw	93	1.583E7	1.831E7	1.845E7	1.902E7	1.00	1.16	1.17	1.20	1.583E7	1.831E7	1.845E7	1.902E7	1.00	1.16	1.17	1.20	0	0.16	0.17	0.21	12	23	iTRAQ 4plex (K N-term)	N1:iTRAQ 4plex (K N-term):1000.00;K12:iTRAQ 4plex (K N-term):1000.00
74	193	A0A1D3HLN7	R.G(+144.10)VVLGMDDDGIGGK(+144.10).K	Y	Y	76.97	28.78	1619.8433	-0.7	810.9283	59.28	25	F25:18075	SC-GWM-C1.raw	4	1.602E7	2.086E7	1.887E7	1.884E7	1.00	1.30	1.18	1.18	1.602E7	2.086E7	1.887E7	1.884E7	1.00	1.30	1.18	1.18	0	0.17	0.10	0.12	636	649	iTRAQ 4plex (K N-term)	G1:iTRAQ 4plex (K N-term):1000.00;K14:iTRAQ 4plex (K N-term):1000.00
74	193	A0A1D3HLN7	R.G(+144.10)VVLGMDDDGIGGK(+144.10)K(+144.10).F	Y	Y	76.63	24.39	1892.0403	-1.1	631.6867	50.46	29	F29:15272	SC-GWM-C2.raw	4	1.314E6	1.131E6	1.305E6	1.301E6	1.00	0.86	0.99	0.99	1.314E6	1.131E6	1.305E6	1.301E6	1.00	0.86	0.99	0.99	0	0.18	0.17	0.08	636	650	iTRAQ 4plex (K N-term)	G1:iTRAQ 4plex (K N-term):1000.00;K14:iTRAQ 4plex (K N-term):1000.00;K15:iTRAQ 4plex (K N-term):1000.00
74	193	A0A1D3HLN7	R.A(+144.10)EVPLAEM(+15.99)FGYSTDLR.S	Y	Y	76.58	23.72	1957.9576	-0.9	979.9852	76.22	33	F33:24171	SC-GWM-C6.raw	7	2.75E6	2.723E6	2.952E6	2.597E6	1.00	0.99	1.07	0.94	2.75E6	2.723E6	2.952E6	2.597E6	1.00	0.99	1.07	0.94	0	0.12	0.13	0.19	653	668	iTRAQ 4plex (K N-term); Oxidation (M)	A1:iTRAQ 4plex (K N-term):1000.00;M8:Oxidation (M):1000.00
74	193	A0A1D3HLN7	R.G(+144.10)ITITSAAVTSYWSGM(+15.99)AK(+144.10).Q	Y	Y	75.96	23.24	2147.1177	0.7	1074.5669	77.32	34	F34:24991	SC-GWM-C7.raw	7	1.373E6	1.216E6	1.205E6	1.131E6	1.00	0.89	0.88	0.82	1.373E6	1.216E6	1.205E6	1.131E6	1.00	0.89	0.88	0.82	0	0.29	0.14	0.21	60	77	iTRAQ 4plex (K N-term); Oxidation (M)	G1:iTRAQ 4plex (K N-term):1000.00;M16:Oxidation (M):1000.00;K18:iTRAQ 4plex (K N-term):1000.00
74	193	A0A1D3HLN7	R.R(+144.10)GVVLGMDDDGIGGK(+144.10).K	Y	Y	75.94	23.59	1775.9443	-1.2	592.9880	50.92	29	F29:15434	SC-GWM-C2.raw	3	1.617E6	1.659E6	1.721E6	1.587E6	1.00	1.03	1.06	0.98	1.617E6	1.659E6	1.721E6	1.587E6	1.00	1.03	1.06	0.98	0	0.15	0.10	0.18	635	649	iTRAQ 4plex (K N-term)	R1:iTRAQ 4plex (K N-term):1000.00;K15:iTRAQ 4plex (K N-term):1000.00
74	193	A0A1D3HLN7	R.Q(+144.10)NMIEAAAEASEELM(+15.99)DK(+144.10).Y	Y	Y	75.65	23.81	2183.0330	-0.6	728.6845	85.10	25	F25:27367	SC-GWM-C1.raw	10	2.367E6	2.604E6	2.769E6	2.539E6	1.00	1.10	1.17	1.07	2.367E6	2.604E6	2.769E6	2.539E6	1.00	1.10	1.17	1.07	0	0.18	0.13	0.19	220	236	iTRAQ 4plex (K N-term); Oxidation (M)	Q1:iTRAQ 4plex (K N-term):1000.00;M15:Oxidation (M):143.73;K17:iTRAQ 4plex (K N-term):1000.00
74	193	A0A1D3HLN7	R.G(+144.10)VVLGM(+15.99)DDDGIGGK(+144.10)K(+144.10).F	Y	Y	72.77	23.37	1908.0352	0.7	637.0195	40.67	29	F29:11810	SC-GWM-C2.raw	2	1.366E6	1.199E6	1.404E6	1.355E6	1.00	0.88	1.03	0.99	1.366E6	1.199E6	1.404E6	1.355E6	1.00	0.88	1.03	0.99	0	0.16	0.11	0.14	636	650	iTRAQ 4plex (K N-term); Oxidation (M)	G1:iTRAQ 4plex (K N-term):1000.00;M6:Oxidation (M):1000.00;K14:iTRAQ 4plex (K N-term):1000.00;K15:iTRAQ 4plex (K N-term):1000.00
74	193	A0A1D3HLN7	K.M(+144.10)LNDK(+144.10)YVGQLTFIR.V	Y	Y	72.57	23.40	1985.1012	-0.7	662.7072	73.68	34	F34:23680	SC-GWM-C7.raw	1	2.521E5	4.219E5	4.432E5	3.285E5	1.00	1.67	1.76	1.30	2.521E5	4.219E5	4.432E5	3.285E5	1.00	1.67	1.76	1.30	-	-	-	-	323	336	iTRAQ 4plex (K N-term)	M1:iTRAQ 4plex (K N-term):1000.00;K5:iTRAQ 4plex (K N-term):1000.00
74	193	A0A1D3HLN7	R.F(+144.10)NIIDTPGHVDFTVEVER.S	Y	Y	72.27	22.86	2231.1343	-2.2	744.7170	89.35	27	F27:29376	SC-GWM-C11.raw	71	2.294E7	2.49E7	2.465E7	2.37E7	1.00	1.09	1.07	1.03	2.294E7	2.49E7	2.465E7	2.37E7	1.00	1.09	1.07	1.03	0	0.16	0.17	0.18	84	101	iTRAQ 4plex (K N-term)	F1:iTRAQ 4plex (K N-term):1000.00
74	193	A0A1D3HLN7	C.A(+144.10)VGGVQPQSETVWR.Q	Y	Y	71.52	23.19	1656.8705	-1.1	829.4416	50.63	32	F32:15197	SC-GWM-C5.raw	1	1.59E5	1.167E5	1.563E5	9.763E4	1.00	0.73	0.98	0.61	1.59E5	1.167E5	1.563E5	9.763E4	1.00	0.73	0.98	0.61	-	-	-	-	115	128	iTRAQ 4plex (K N-term)	A1:iTRAQ 4plex (K N-term):1000.00
74	193	A0A1D3HLN7	R.G(+144.10)VVLGM(+15.99)DDDGIGGK(+144.10).K	Y	Y	71.00	23.22	1635.8381	-0.8	818.9257	48.97	25	F25:14386	SC-GWM-C1.raw	9	3.255E6	3.557E6	3.706E6	3.082E6	1.00	1.09	1.14	0.95	3.255E6	3.557E6	3.706E6	3.082E6	1.00	1.09	1.14	0.95	0	0.31	0.18	0.22	636	649	iTRAQ 4plex (K N-term); Oxidation (M)	G1:iTRAQ 4plex (K N-term):1000.00;M6:Oxidation (M):1000.00;K14:iTRAQ 4plex (K N-term):1000.00
74	193	A0A1D3HLN7	R.A(+144.10)TYSMEFK(+144.10).K	Y	Y	70.32	27.49	1263.6412	-0.7	632.8275	49.68	30	F30:14747	SC-GWM-C3.raw	8	4.075E7	4.555E7	4.684E7	4.532E7	1.00	1.12	1.15	1.11	4.075E7	4.555E7	4.684E7	4.532E7	1.00	1.12	1.15	1.11	0	0.13	0.16	0.19	675	682	iTRAQ 4plex (K N-term)	A1:iTRAQ 4plex (K N-term):1000.00;K8:iTRAQ 4plex (K N-term):1000.00
74	193	A0A1D3HLN7	Y.C(+57.02)(+144.10)AVGGVQPQSETVWR.Q	Y	Y	69.69	23.44	1816.9012	-1.1	909.4569	52.27	32	F32:15777	SC-GWM-C5.raw	2	1.915E6	1.512E6	1.976E6	1.388E6	1.00	0.79	1.03	0.72	1.915E6	1.512E6	1.976E6	1.388E6	1.00	0.79	1.03	0.72	0	0.25	0.04	0.32	114	128	Carbamidomethylation; iTRAQ 4plex (K N-term)	C1:Carbamidomethylation:1000.00;C1:iTRAQ 4plex (K N-term):1000.00
74	193	A0A1D3HLN7	K.K(+144.10)(+144.10)YSEAPAHIAAAVTEAR.K	Y	Y	69.51	22.99	2072.1257	2.0	1037.0723	51.94	36	F36:15564	SC-GWM-C9.raw	9	9.08E6	1.024E7	1.019E7	9.875E6	1.00	1.13	1.12	1.09	9.08E6	1.024E7	1.019E7	9.875E6	1.00	1.13	1.12	1.09	0	0.17	0.16	0.17	683	699	iTRAQ 4plex (K N-term)	K1:iTRAQ 4plex (K N-term):1000.00;K1:iTRAQ 4plex (K N-term):1000.00
74	193	A0A1D3HLN7	R.R(+144.10)GVVLGM(+15.99)DDDGIGGK(+144.10).K	Y	Y	69.41	23.64	1791.9392	0.0	598.3204	40.15	29	F29:11625	SC-GWM-C2.raw	3	2.622E6	2.724E6	2.761E6	2.49E6	1.00	1.04	1.05	0.95	2.622E6	2.724E6	2.761E6	2.49E6	1.00	1.04	1.05	0.95	0	0.13	0.12	0.14	635	649	iTRAQ 4plex (K N-term); Oxidation (M)	R1:iTRAQ 4plex (K N-term):1000.00;M7:Oxidation (M):1000.00;K15:iTRAQ 4plex (K N-term):1000.00
74	193	A0A1D3HLN7	K.Y(+144.10)VGQLTFIR.V	Y	Y	69.26	23.94	1239.7097	-1.0	620.8615	68.65	35	F35:21763	SC-GWM-C8.raw	5	2.468E7	2.487E7	2.722E7	2.505E7	1.00	1.01	1.10	1.02	2.468E7	2.487E7	2.722E7	2.505E7	1.00	1.01	1.10	1.02	0	0.11	0.09	0.08	328	336	iTRAQ 4plex (K N-term)	Y1:iTRAQ 4plex (K N-term):1000.00
74	193	A0A1D3HLN7	K.S(+144.10)GDTVLN(+.98)SVK(+144.10).G	Y	Y	67.37	22.50	1307.7177	-0.9	654.8655	33.82	35	F35:9196	SC-GWM-C8.raw	6	2.269E6	2.403E6	2.422E6	2.218E6	1.00	1.06	1.07	0.98	2.269E6	2.403E6	2.422E6	2.218E6	1.00	1.06	1.07	0.98	0	0.19	0.18	0.19	344	353	iTRAQ 4plex (K N-term); Deamidation (NQ)	S1:iTRAQ 4plex (K N-term):1000.00;N7:Deamidation (NQ):1000.00;K10:iTRAQ 4plex (K N-term):1000.00
74	193	A0A1D3HLN7	K.S(+144.10)GDTVLNSVK(+144.10).G	Y	Y	67.20	22.58	1306.7336	-1.3	654.3732	38.02	30	F30:10718	SC-GWM-C3.raw	8	2.81E7	2.932E7	3.022E7	2.93E7	1.00	1.04	1.08	1.04	2.81E7	2.932E7	3.022E7	2.93E7	1.00	1.04	1.08	1.04	0	0.17	0.18	0.15	344	353	iTRAQ 4plex (K N-term)	S1:iTRAQ 4plex (K N-term):1000.00;K10:iTRAQ 4plex (K N-term):1000.00
74	193	A0A1D3HLN7	R.L(+144.10)VQM(+15.99)TAADRTEIEEVR.A	Y	Y	66.40	22.26	2020.0381	-1.0	674.3526	48.56	29	F29:14632	SC-GWM-C2.raw	3	3.277E6	2.634E6	3.351E6	2.628E6	1.00	0.80	1.02	0.80	3.277E6	2.634E6	3.351E6	2.628E6	1.00	0.80	1.02	0.80	0	0.13	0.23	0.21	362	377	iTRAQ 4plex (K N-term); Oxidation (M)	L1:iTRAQ 4plex (K N-term):1000.00;M4:Oxidation (M):1000.00
74	193	A0A1D3HLN7	R.L(+144.10)VQMTAADR.T	Y	Y	65.69	22.73	1147.6141	-0.7	574.8140	39.42	35	F35:11096	SC-GWM-C8.raw	2	2.304E7	2.812E7	2.77E7	2.797E7	1.00	1.22	1.20	1.21	2.304E7	2.812E7	2.77E7	2.797E7	1.00	1.22	1.20	1.21	0	0.20	0.21	0.22	362	370	iTRAQ 4plex (K N-term)	L1:iTRAQ 4plex (K N-term):1000.00
74	193	A0A1D3HLN7	R.A(+144.10)GDIAAAIGLK(+144.10).D	Y	Y	65.38	19.65	1286.7802	0.5	644.3976	67.58	29	F29:21394	SC-GWM-C2.raw	4	3.069E7	3.345E7	3.378E7	3.143E7	1.00	1.09	1.10	1.02	3.069E7	3.345E7	3.378E7	3.143E7	1.00	1.09	1.10	1.02	0	0.12	0.14	0.09	378	388	iTRAQ 4plex (K N-term)	A1:iTRAQ 4plex (K N-term):1000.00;K11:iTRAQ 4plex (K N-term):1000.00
74	193	A0A1D3HLN7	R.T(+144.10)DEESGQTIISGMGELHLEIIVDR.M	Y	Y	64.81	22.49	2785.3926	-2.7	929.4689	119.25	34	F34:40250	SC-GWM-C7.raw	4	2.566E5	2.676E5	2.537E5	2.48E5	1.00	1.04	0.99	0.97	2.566E5	2.676E5	2.537E5	2.48E5	1.00	1.04	0.99	0.97	0	0.27	0.22	0.32	448	471	iTRAQ 4plex (K N-term)	T1:iTRAQ 4plex (K N-term):1000.00
74	193	A0A1D3HLN7	I.P(+144.10)PVQGVNPNTEEADSR.Q	Y	Y	64.21	22.32	1852.9037	2.4	618.6433	34.13	34	F34:9335	SC-GWM-C7.raw	1	6.48E4	6.88E4	7.657E4	6.764E4	1.00	1.06	1.18	1.04	6.48E4	6.88E4	7.657E4	6.764E4	1.00	1.06	1.18	1.04	-	-	-	-	293	308	iTRAQ 4plex (K N-term)	P1:iTRAQ 4plex (K N-term):1000.00
74	193	A0A1D3HLN7	R.D(+144.10)TLPNGIVAGYPVVDVR.I	Y	Y	63.25	22.69	1928.0488	1.1	965.0328	76.89	36	F36:24635	SC-GWM-C9.raw	3	2.374E6	2.544E6	2.63E6	2.728E6	1.00	1.07	1.11	1.15	2.374E6	2.544E6	2.63E6	2.728E6	1.00	1.07	1.11	1.15	0	0.13	0.13	0.08	555	571	iTRAQ 4plex (K N-term)	D1:iTRAQ 4plex (K N-term):1000.00
74	193	A0A1D3HLN7	R.M(+144.10)EFPEPVIHIAVEPK(+144.10).T	Y	Y	63.24	22.33	2023.1056	2.8	675.3777	78.45	27	F27:25431	SC-GWM-C11.raw	15	2.777E7	3.073E7	3E7	3.062E7	1.00	1.11	1.08	1.10	2.777E7	3.073E7	3E7	3.062E7	1.00	1.11	1.08	1.10	0	0.12	0.16	0.11	408	422	iTRAQ 4plex (K N-term)	M1:iTRAQ 4plex (K N-term):1000.00;K15:iTRAQ 4plex (K N-term):1000.00
74	193	A0A1D3HLN7	R.L(+144.10)VFGSYHDVDSSQ(+.98)LAFELAASQAFK(+144.10).E	Y	Y	59.92	22.06	3018.5217	5.4	1007.1866	114.59	32	F32:38224	SC-GWM-C5.raw	3	6.484E5	5.635E5	5.303E5	5.697E5	1.00	0.87	0.82	0.88	6.484E5	5.635E5	5.303E5	5.697E5	1.00	0.87	0.82	0.88	0	0.82	0.90	0.84	574	598	iTRAQ 4plex (K N-term); Deamidation (NQ)	L1:iTRAQ 4plex (K N-term):1000.00;Q13:Deamidation (NQ):35.30;K25:iTRAQ 4plex (K N-term):1000.00
74	193	A0A1D3HLN7	F.T(+144.10)YGDIPAELVETAEEWR.Q	Y	Y	59.66	22.14	2122.0339	0.2	1062.0244	107.98	25	F25:35513	SC-GWM-C1.raw	2	1.287E5	1.693E5	1.546E5	1.741E5	1.00	1.32	1.20	1.35	1.287E5	1.693E5	1.546E5	1.741E5	1.00	1.32	1.20	1.35	0	0.04	0.07	0.09	203	219	iTRAQ 4plex (K N-term)	T1:iTRAQ 4plex (K N-term):1000.00
74	193	A0A1D3HLN7	F.P(+144.10)EPVIHIAVEPK(+144.10).T	Y	Y	57.80	21.43	1615.9541	3.7	539.6606	50.66	31	F31:15149	SC-GWM-C4.raw	1	2.57E5	2.876E5	3.078E5	2.579E5	1.00	1.12	1.20	1.00	2.57E5	2.876E5	3.078E5	2.579E5	1.00	1.12	1.20	1.00	0	0.01	0.06	0.04	411	422	iTRAQ 4plex (K N-term)	P1:iTRAQ 4plex (K N-term):1000.00;K12:iTRAQ 4plex (K N-term):1000.00
74	193	A0A1D3HLN7	K.G(+144.10)IRDTLPN(+.98)GIVAGYPVVDVR.I	Y	Y	57.40	21.48	2255.2395	1.6	752.7549	73.73	26	F26:23795	SC-GWM-C10.raw	2	1.548E5	1.651E5	1.704E5	1.626E5	1.00	1.07	1.10	1.05	1.548E5	1.651E5	1.704E5	1.626E5	1.00	1.07	1.10	1.05	0	0.04	0.01	0.08	552	571	iTRAQ 4plex (K N-term); Deamidation (NQ)	G1:iTRAQ 4plex (K N-term):1000.00;N8:Deamidation (NQ):1000.00
74	193	A0A1D3HLN7	R.M(+144.10)(+15.99)LDAVVELLPAPTDIPPVQ(+.98)GVNPNTEEADSR.Q	Y	Y	57.08	21.69	3447.7200	6.1	862.9426	95.78	27	F27:31651	SC-GWM-C11.raw	2	6E4	6.806E4	5.535E4	5.766E4	1.00	1.13	0.92	0.96	6E4	6.806E4	5.535E4	5.766E4	1.00	1.13	0.92	0.96	0	0.11	0.08	0.02	278	308	iTRAQ 4plex (K N-term); Oxidation (M); Deamidation (NQ)	M1:iTRAQ 4plex (K N-term):1000.00;M1:Oxidation (M):1000.00;Q19:Deamidation (NQ):38.16
74	193	A0A1D3HLN7	R.V(+144.10)LDGAVMVY.C	Y	Y	56.43	22.21	1109.5913	0.7	555.8033	80.22	34	F34:26041	SC-GWM-C7.raw	2	1.894E6	1.844E6	1.952E6	1.678E6	1.00	0.97	1.03	0.89	1.894E6	1.844E6	1.952E6	1.678E6	1.00	0.97	1.03	0.89	0	0.04	0.10	0.08	105	113	iTRAQ 4plex (K N-term)	V1:iTRAQ 4plex (K N-term):1000.00
74	193	A0A1D3HLN7	R.M(+144.10)EFPEPVIH.I	Y	Y	56.36	21.82	1241.6237	-0.6	621.8187	67.02	31	F31:20973	SC-GWM-C4.raw	1	2.165E5	2.496E5	2.512E5	2.539E5	1.00	1.15	1.16	1.17	2.165E5	2.496E5	2.512E5	2.539E5	1.00	1.15	1.16	1.17	-	-	-	-	408	416	iTRAQ 4plex (K N-term)	M1:iTRAQ 4plex (K N-term):1000.00
74	193	A0A1D3HLN7	R.K(+144.10)(+144.10)TPISLYR.N	Y	Y	56.27	23.74	1264.7747	-0.7	633.3942	37.76	31	F31:10632	SC-GWM-C4.raw	12	5.153E7	5.812E7	5.954E7	5.607E7	1.00	1.13	1.16	1.09	5.153E7	5.812E7	5.954E7	5.607E7	1.00	1.13	1.16	1.09	0	0.22	0.13	0.19	4	11	iTRAQ 4plex (K N-term)	K1:iTRAQ 4plex (K N-term):1000.00;K1:iTRAQ 4plex (K N-term):1000.00
74	193	A0A1D3HLN7	N.M(+144.10)IEAAAEASEELMDK(+144.10).Y	Y	Y	55.82	21.92	1924.9365	0.8	642.6533	89.21	27	F27:29322	SC-GWM-C11.raw	1	3.41E5	4.57E5	4.292E5	4.011E5	1.00	1.34	1.26	1.18	3.41E5	4.57E5	4.292E5	4.011E5	1.00	1.34	1.26	1.18	0	0.08	0.20	0.01	222	236	iTRAQ 4plex (K N-term)	M1:iTRAQ 4plex (K N-term):1000.00;K15:iTRAQ 4plex (K N-term):1000.00
74	193	A0A1D3HLN7	R.V(+144.10)YSGVVK(+144.10).S	Y	Y	54.42	22.62	1038.6317	0.9	520.3236	33.65	33	F33:8999	SC-GWM-C6.raw	1	1.384E6	1.641E6	1.821E6	1.716E6	1.00	1.19	1.32	1.24	1.384E6	1.641E6	1.821E6	1.716E6	1.00	1.19	1.32	1.24	-	-	-	-	337	343	iTRAQ 4plex (K N-term)	V1:iTRAQ 4plex (K N-term):1000.00;K7:iTRAQ 4plex (K N-term):1000.00
74	193	A0A1D3HLN7	R.Q(+144.10)GAN(+.98)FFR.V	Y	Y	54.02	21.48	983.4946	1.1	492.7551	43.97	30	F30:12781	SC-GWM-C3.raw	1	1.057E6	1.193E6	1.243E6	1.088E6	1.00	1.13	1.18	1.03	1.057E6	1.193E6	1.243E6	1.088E6	1.00	1.13	1.18	1.03	0	0.06	0.08	0.09	147	153	iTRAQ 4plex (K N-term); Deamidation (NQ)	Q1:iTRAQ 4plex (K N-term):1000.00;N4:Deamidation (NQ):1000.00
74	193	A0A1D3HLN7	R.M(+144.10)LDAVVELLPAPTDI.P	Y	Y	53.96	21.39	1739.9501	-0.6	870.9818	117.56	30	F30:39177	SC-GWM-C3.raw	1	1.575E5	1.921E5	2.079E5	1.612E5	1.00	1.22	1.32	1.02	1.575E5	1.921E5	2.079E5	1.612E5	1.00	1.22	1.32	1.02	0	0.08	0.04	0.18	278	292	iTRAQ 4plex (K N-term)	M1:iTRAQ 4plex (K N-term):1000.00
74	193	A0A1D3HLN7	R.E(+144.10)FGVEAN(+.98)IGAPQVAYR.E	Y	Y	53.56	21.28	1864.9441	-0.6	622.6549	67.76	29	F29:21463	SC-GWM-C2.raw	0	1.962E5	2.211E5	2.268E5	2.267E5	1.00	1.13	1.16	1.16	1.962E5	2.211E5	2.268E5	2.267E5	1.00	1.13	1.16	1.16	-	-	-	-	475	490	iTRAQ 4plex (K N-term); Deamidation (NQ)	E1:iTRAQ 4plex (K N-term):1000.00;N7:Deamidation (NQ):43.82
74	193	A0A1D3HLN7	R.M(+144.10)LDAVVELLPAPTDIPPVQGVN(+.98)PNTEEADSR.Q	Y	Y	53.54	21.44	3431.7251	5.6	1144.9220	106.44	31	F31:35211	SC-GWM-C4.raw	1	1.64E4	1.334E4	1.629E4	1.989E4	1.00	0.81	0.99	1.21	1.64E4	1.334E4	1.629E4	1.989E4	1.00	0.81	0.99	1.21	-	-	-	-	278	308	iTRAQ 4plex (K N-term); Deamidation (NQ)	M1:iTRAQ 4plex (K N-term):1000.00;N22:Deamidation (NQ):0.00
74	193	A0A1D3HLN7	R.T(+144.10)EIEEVR.A	Y	Y	53.19	21.10	1018.5416	0.3	510.2783	28.34	30	F30:7361	SC-GWM-C3.raw	2	1.003E6	1.167E6	1.106E6	1.04E6	1.00	1.16	1.10	1.04	1.003E6	1.167E6	1.106E6	1.04E6	1.00	1.16	1.10	1.04	0	0.15	0.04	0.16	371	377	iTRAQ 4plex (K N-term)	T1:iTRAQ 4plex (K N-term):1000.00
74	193	A0A1D3HLN7	F.E(+144.10)LAASQAFK(+144.10).E	Y	Y	52.62	21.39	1251.7067	1.0	626.8612	41.65	29	F29:12168	SC-GWM-C2.raw	2	6.118E5	6.958E5	6.62E5	6.324E5	1.00	1.14	1.08	1.03	6.118E5	6.958E5	6.62E5	6.324E5	1.00	1.14	1.08	1.03	0	0.06	0.04	0.00	590	598	iTRAQ 4plex (K N-term)	E1:iTRAQ 4plex (K N-term):1000.00;K9:iTRAQ 4plex (K N-term):1000.00
74	193	A0A1D3HLN7	K.T(+144.10)K(+144.10)ADQEK(+144.10).M	Y	Y	52.49	21.21	1250.7196	-0.8	626.3666	15.52	31	F31:3554	SC-GWM-C4.raw	2	1.479E5	1.402E5	1.656E5	1.525E5	1.00	0.95	1.12	1.03	1.479E5	1.402E5	1.656E5	1.525E5	1.00	0.95	1.12	1.03	0	0.00	0.02	0.13	423	429	iTRAQ 4plex (K N-term)	T1:iTRAQ 4plex (K N-term):1000.00;K2:iTRAQ 4plex (K N-term):1000.00;K7:iTRAQ 4plex (K N-term):1000.00
74	193	A0A1D3HLN7	M.T(+144.10)AADRTEIEEVR.A	Y	Y	52.49	21.12	1532.7916	1.5	511.9386	29.80	30	F30:7855	SC-GWM-C3.raw	3	1.315E5	1.17E5	1.246E5	1.119E5	1.00	0.89	0.95	0.85	1.315E5	1.17E5	1.246E5	1.119E5	1.00	0.89	0.95	0.85	0	0.14	0.16	0.18	366	377	iTRAQ 4plex (K N-term)	T1:iTRAQ 4plex (K N-term):1000.00
74	193	A0A1D3HLN7	R.L(+144.10)VQM(+15.99)TAADR.T	Y	Y	52.07	21.24	1163.6090	-0.7	582.8114	26.98	35	F35:6820	SC-GWM-C8.raw	2	2.322E5	2.424E5	2.588E5	1.992E5	1.00	1.04	1.11	0.86	2.322E5	2.424E5	2.588E5	1.992E5	1.00	1.04	1.11	0.86	0	0.13	0.17	0.08	362	370	iTRAQ 4plex (K N-term); Oxidation (M)	L1:iTRAQ 4plex (K N-term):1000.00;M4:Oxidation (M):1000.00
74	193	A0A1D3HLN7	R.L(+144.10)VFGSYHDVDSSQLAFELAASQ(+.98)AFK(+144.10).E	Y	Y	51.85	21.10	3018.5217	6.1	755.6423	99.38	33	F33:32519	SC-GWM-C6.raw	1	1.141E5	1.525E5	1.567E5	1.677E5	1.00	1.34	1.37	1.47	1.141E5	1.525E5	1.567E5	1.677E5	1.00	1.34	1.37	1.47	0	0.04	0.03	0.11	574	598	iTRAQ 4plex (K N-term); Deamidation (NQ)	L1:iTRAQ 4plex (K N-term):1000.00;Q22:Deamidation (NQ):0.00;K25:iTRAQ 4plex (K N-term):1000.00
74	193	A0A1D3HLN7	K.S(+144.10)IIWNEADK(+144.10).G	Y	Y	51.10	31.38	1362.7386	-0.9	682.3760	52.40	28	F28:16160	SC-GWM-C12.raw	5	2.492E7	3.061E7	2.813E7	2.772E7	1.00	1.23	1.13	1.11	2.492E7	3.061E7	2.813E7	2.772E7	1.00	1.23	1.13	1.11	0	0.08	0.08	0.06	190	198	iTRAQ 4plex (K N-term)	S1:iTRAQ 4plex (K N-term):1000.00;K9:iTRAQ 4plex (K N-term):1000.00
74	193	A0A1D3HLN7	R.Q(+144.10)NM(+15.99)IEAAAEASEELM(+15.99)DK(+144.10).Y	Y	Y	50.53	21.11	2199.0278	0.4	734.0168	65.38	32	F32:20536	SC-GWM-C5.raw	2	5.66E5	4.733E5	4.833E5	4.263E5	1.00	0.84	0.85	0.75	5.66E5	4.733E5	4.833E5	4.263E5	1.00	0.84	0.85	0.75	0	0.38	0.38	0.36	220	236	iTRAQ 4plex (K N-term); Oxidation (M)	Q1:iTRAQ 4plex (K N-term):1000.00;M3:Oxidation (M):1000.00;M15:Oxidation (M):1000.00;K17:iTRAQ 4plex (K N-term):1000.00
74	193	A0A1D3HLN7	R.M(+144.10)LDAVVELLPAPTD.I	Y	Y	49.96	20.99	1626.8660	-0.8	814.4396	111.22	30	F30:36940	SC-GWM-C3.raw	3	1.525E5	1.459E5	1.223E5	1.583E5	1.00	0.96	0.80	1.04	1.525E5	1.459E5	1.223E5	1.583E5	1.00	0.96	0.80	1.04	0	0.14	0.26	0.14	278	291	iTRAQ 4plex (K N-term)	M1:iTRAQ 4plex (K N-term):1000.00
74	193	A0A1D3HLN7	R.E(+144.10)FIPSVDK(+144.10).G	Y	Y	49.66	23.16	1221.6848	0.4	408.2357	50.99	28	F28:15619	SC-GWM-C12.raw	5	5.334E7	5.912E7	5.933E7	5.641E7	1.00	1.11	1.11	1.06	5.334E7	5.912E7	5.933E7	5.641E7	1.00	1.11	1.11	1.06	0	0.13	0.16	0.13	544	551	iTRAQ 4plex (K N-term)	E1:iTRAQ 4plex (K N-term):1000.00;K8:iTRAQ 4plex (K N-term):1000.00
74	193	A0A1D3HLN7	K.F(+144.10)SALAFK(+144.10).M	Y	Y	49.15	58.10	1070.6367	2.5	536.3270	61.76	33	F33:19055	SC-GWM-C6.raw	4	6.256E7	7.095E7	7.22E7	6.977E7	1.00	1.13	1.15	1.12	6.256E7	7.095E7	7.22E7	6.977E7	1.00	1.13	1.15	1.12	0	0.11	0.15	0.14	316	322	iTRAQ 4plex (K N-term)	F1:iTRAQ 4plex (K N-term):1000.00;K7:iTRAQ 4plex (K N-term):1000.00
74	193	A0A1D3HLN7	R.A(+144.10)GDIAAAIGLK(+144.10)DVTTGETLC(+57.02)AESAPIILER.M	Y	Y	48.96	21.01	3342.7947	-1.6	836.7046	98.32	25	F25:32136	SC-GWM-C1.raw	0	3.659E4	3.832E4	5.303E4	3.739E4	1.00	1.05	1.45	1.02	3.659E4	3.832E4	5.303E4	3.739E4	1.00	1.05	1.45	1.02	-	-	-	-	378	407	iTRAQ 4plex (K N-term); Carbamidomethylation	A1:iTRAQ 4plex (K N-term):1000.00;K11:iTRAQ 4plex (K N-term):1000.00;C20:Carbamidomethylation:1000.00
74	193	A0A1D3HLN7	R.M(+144.10)LDAVVELLPA.P	Y	Y	48.92	20.95	1313.7386	-0.9	657.8760	112.65	30	F30:37411	SC-GWM-C3.raw	1	2.181E4	2.593E4	2.753E4	2.436E4	1.00	1.19	1.26	1.12	2.181E4	2.593E4	2.753E4	2.436E4	1.00	1.19	1.26	1.12	-	-	-	-	278	288	iTRAQ 4plex (K N-term)	M1:iTRAQ 4plex (K N-term):1000.00
74	193	A0A1D3HLN7	R.M(+144.10)LDAVVELLPAPTDIPPVQGVNPN(+.98)TEEADSR.Q	Y	Y	48.62	20.65	3431.7251	4.7	858.9426	108.68	28	F28:36990	SC-GWM-C12.raw	1	3.051E4	3.537E4	3.027E4	3.068E4	1.00	1.16	0.99	1.01	3.051E4	3.537E4	3.027E4	3.068E4	1.00	1.16	0.99	1.01	-	-	-	-	278	308	iTRAQ 4plex (K N-term); Deamidation (NQ)	M1:iTRAQ 4plex (K N-term):1000.00;N24:Deamidation (NQ):11.10
74	193	A0A1D3HLN7	R.T(+144.10)DEESGQ(+.98)TIISGMGELHLEIIVDR.M	Y	Y	48.40	21.04	2786.3765	3.2	929.8024	119.58	36	F36:40155	SC-GWM-C9.raw	2	2.225E5	2.088E5	1.969E5	2.122E5	1.00	0.94	0.88	0.95	2.225E5	2.088E5	1.969E5	2.122E5	1.00	0.94	0.88	0.95	0	0.19	0.26	0.13	448	471	iTRAQ 4plex (K N-term); Deamidation (NQ)	T1:iTRAQ 4plex (K N-term):1000.00;Q7:Deamidation (NQ):1000.00
74	193	A0A1D3HLN7	R.A(+144.10)EVPLAEMFGY.S	Y	Y	47.87	21.09	1369.6709	-0.9	685.8421	107.37	36	F36:35629	SC-GWM-C9.raw	2	5.404E5	6.385E5	5.879E5	5.993E5	1.00	1.18	1.09	1.11	5.404E5	6.385E5	5.879E5	5.993E5	1.00	1.18	1.09	1.11	0	0.16	0.12	0.15	653	663	iTRAQ 4plex (K N-term)	A1:iTRAQ 4plex (K N-term):1000.00
74	193	A0A1D3HLN7	R.A(+144.10)TYSM(+15.99)EFK(+144.10).K	Y	Y	47.73	21.47	1279.6362	-0.6	640.8250	37.06	27	F27:10529	SC-GWM-C11.raw	2	3.11E6	2.863E6	3.519E6	2.798E6	1.00	0.92	1.13	0.90	3.11E6	2.863E6	3.519E6	2.798E6	1.00	0.92	1.13	0.90	0	0.14	0.08	0.10	675	682	iTRAQ 4plex (K N-term); Oxidation (M)	A1:iTRAQ 4plex (K N-term):1000.00;M5:Oxidation (M):1000.00;K8:iTRAQ 4plex (K N-term):1000.00
74	193	A0A1D3HLN7	R.Q(+144.10)GANFFR.V	Y	Y	46.18	21.48	982.5106	1.3	492.2632	40.19	36	F36:11368	SC-GWM-C9.raw	2	7.853E6	8.964E6	9.36E6	8.312E6	1.00	1.14	1.19	1.06	7.853E6	8.964E6	9.36E6	8.312E6	1.00	1.14	1.19	1.06	0	0.15	0.34	0.14	147	153	iTRAQ 4plex (K N-term)	Q1:iTRAQ 4plex (K N-term):1000.00
74	193	A0A1D3HLN7	K.L(+144.10)GEVHDGAATTDYMEQ(+.98)EQER.G	Y	Y	45.89	20.28	2423.0669	6.8	808.7017	48.84	36	F36:14413	SC-GWM-C9.raw	0	6.426E4	6.069E4	6.297E4	6.459E4	1.00	0.94	0.98	1.01	6.426E4	6.069E4	6.297E4	6.459E4	1.00	0.94	0.98	1.01	-	-	-	-	40	59	iTRAQ 4plex (K N-term); Deamidation (NQ)	L1:iTRAQ 4plex (K N-term):1000.00;Q16:Deamidation (NQ):22.85
74	193	A0A1D3HLN7	E.P(+144.10)VIHIAVEPK(+144.10).T	Y	Y	45.35	20.72	1389.8588	-0.6	464.2933	44.82	35	F35:13112	SC-GWM-C8.raw	1	1.702E5	1.11E5	1.151E5	8.883E4	1.00	0.65	0.68	0.52	1.702E5	1.11E5	1.151E5	8.883E4	1.00	0.65	0.68	0.52	-	-	-	-	413	422	iTRAQ 4plex (K N-term)	P1:iTRAQ 4plex (K N-term):1000.00;K10:iTRAQ 4plex (K N-term):1000.00
74	193	A0A1D3HLN7	R.T(+144.10)LAGEIQ(+.98)PM(+15.99)LC(+57.02)GSAFK(+144.10).N	Y	Y	44.40	21.23	2027.0311	1.3	676.6852	69.36	28	F28:22458	SC-GWM-C12.raw	1	1.297E5	8.325E4	9.309E4	7.887E4	1.00	0.64	0.72	0.61	1.297E5	8.325E4	9.309E4	7.887E4	1.00	0.64	0.72	0.61	-	-	-	-	256	271	iTRAQ 4plex (K N-term); Deamidation (NQ); Oxidation (M); Carbamidomethylation	T1:iTRAQ 4plex (K N-term):1000.00;Q7:Deamidation (NQ):1000.00;M9:Oxidation (M):1000.00;C11:Carbamidomethylation:1000.00;K16:iTRAQ 4plex (K N-term):1000.00
74	193	A0A1D3HLN7	R.T(+144.10)LAGEIQPM.L	Y	Y	43.90	22.33	1102.5814	0.1	552.2980	64.22	25	F25:19863	SC-GWM-C1.raw	1	2.696E6	3.426E6	3.18E6	2.644E6	1.00	1.27	1.18	0.98	2.696E6	3.426E6	3.18E6	2.644E6	1.00	1.27	1.18	0.98	0	0.09	0.21	0.16	256	264	iTRAQ 4plex (K N-term)	T1:iTRAQ 4plex (K N-term):1000.00
74	193	A0A1D3HLN7	K.M(+144.10)(+15.99)LN(+.98)DK(+144.10)YVGQLTFIR.V	Y	Y	43.71	20.20	2002.0801	2.1	668.3687	70.54	28	F28:22915	SC-GWM-C12.raw	1	1.178E5	1.238E5	1.2E5	1.117E5	1.00	1.05	1.02	0.95	1.178E5	1.238E5	1.2E5	1.117E5	1.00	1.05	1.02	0.95	-	-	-	-	323	336	iTRAQ 4plex (K N-term); Oxidation (M); Deamidation (NQ)	M1:iTRAQ 4plex (K N-term):1000.00;M1:Oxidation (M):1000.00;N3:Deamidation (NQ):71.27;K5:iTRAQ 4plex (K N-term):1000.00
74	193	A0A1D3HLN7	H.I(+144.10)AAAVTEAR.K	Y	Y	43.63	20.53	1044.6049	-0.3	523.3096	35.24	31	F31:9707	SC-GWM-C4.raw	1	1.53E5	1.633E5	1.583E5	1.354E5	1.00	1.07	1.03	0.88	1.53E5	1.633E5	1.583E5	1.354E5	1.00	1.07	1.03	0.88	-	-	-	-	691	699	iTRAQ 4plex (K N-term)	I1:iTRAQ 4plex (K N-term):1000.00
74	193	A0A1D3HLN7	R.L(+144.10)AK(+144.10)EDPSFR.V	Y	Y	43.40	20.45	1349.7546	-1.0	675.8839	33.63	29	F29:9297	SC-GWM-C2.raw	1	2.072E5	2.405E5	2.572E5	1.76E5	1.00	1.16	1.24	0.85	2.072E5	2.405E5	2.572E5	1.76E5	1.00	1.16	1.24	0.85	0	0.11	0.06	0.05	437	445	iTRAQ 4plex (K N-term)	L1:iTRAQ 4plex (K N-term):1000.00;K3:iTRAQ 4plex (K N-term):1000.00
74	193	A0A1D3HLN7	K.G(+144.10)Q(+.98)YGHVVIEM(+15.99)EPMEPGGEGYEFIDEIK(+144.10).G	Y	Y	42.44	20.38	3357.5664	6.1	1120.2029	84.44	27	F27:27591	SC-GWM-C11.raw	2	1.415E5	1.278E5	1.386E5	1.44E5	1.00	0.90	0.98	1.02	1.415E5	1.278E5	1.386E5	1.44E5	1.00	0.90	0.98	1.02	0	0.22	0.14	0.14	511	537	iTRAQ 4plex (K N-term); Deamidation (NQ); Oxidation (M)	G1:iTRAQ 4plex (K N-term):1000.00;Q2:Deamidation (NQ):1000.00;M10:Oxidation (M):19.05;K27:iTRAQ 4plex (K N-term):1000.00
74	193	A0A1D3HLN7	M.L(+144.10)C(+57.02)GSAFK(+144.10).N	Y	Y	41.75	20.73	1069.5834	0.4	535.7992	37.51	36	F36:10410	SC-GWM-C9.raw	1	3.009E6	2.918E6	3.55E6	2.604E6	1.00	0.97	1.18	0.87	3.009E6	2.918E6	3.55E6	2.604E6	1.00	0.97	1.18	0.87	0	0.06	0.13	0.08	265	271	iTRAQ 4plex (K N-term); Carbamidomethylation	L1:iTRAQ 4plex (K N-term):1000.00;C2:Carbamidomethylation:1000.00;K7:iTRAQ 4plex (K N-term):1000.00
74	193	A0A1D3HLN7	R.L(+144.10)VFGSYHDVDSSQ(+.98)LAFELAASQ(+.98)AFK(+144.10).E	Y	Y	41.72	20.37	3019.5059	5.1	1007.5143	108.69	32	F32:36200	SC-GWM-C5.raw	0	2.116E5	9.703E4	7.928E4	8.942E4	1.00	0.46	0.37	0.42	2.116E5	9.703E4	7.928E4	8.942E4	1.00	0.46	0.37	0.42	0	0.68	0.74	0.73	574	598	iTRAQ 4plex (K N-term); Deamidation (NQ)	L1:iTRAQ 4plex (K N-term):1000.00;Q13:Deamidation (NQ):1000.00;Q22:Deamidation (NQ):1000.00;K25:iTRAQ 4plex (K N-term):1000.00
74	193	A0A1D3HLN7	K.S(+144.10)IIWN(+.98)EADK(+144.10).G	Y	Y	41.71	20.30	1363.7227	-1.5	682.8676	55.62	26	F26:17131	SC-GWM-C10.raw	3	6.525E5	8.012E5	7.727E5	7.377E5	1.00	1.23	1.18	1.13	6.525E5	8.012E5	7.727E5	7.377E5	1.00	1.23	1.18	1.13	0	0.09	0.16	0.06	190	198	iTRAQ 4plex (K N-term); Deamidation (NQ)	S1:iTRAQ 4plex (K N-term):1000.00;N5:Deamidation (NQ):1000.00;K9:iTRAQ 4plex (K N-term):1000.00
74	193	A0A1D3HLN7	K.M(+144.10)LNDK(+144.10)YVGQ(+.98)LTFIR.V	Y	Y	41.65	20.36	1986.0852	5.9	663.0396	74.20	34	F34:23876	SC-GWM-C7.raw	1	1.125E5	1.463E5	1.406E5	1.223E5	1.00	1.30	1.25	1.09	1.125E5	1.463E5	1.406E5	1.223E5	1.00	1.30	1.25	1.09	-	-	-	-	323	336	iTRAQ 4plex (K N-term); Deamidation (NQ)	M1:iTRAQ 4plex (K N-term):1000.00;K5:iTRAQ 4plex (K N-term):1000.00;Q9:Deamidation (NQ):31.99
74	193	A0A1D3HLN7	N.G(+144.10)IVAGYPVVDVR.I	Y	Y	40.82	20.46	1387.7944	-0.3	694.9043	63.63	26	F26:20051	SC-GWM-C10.raw	1	4.662E5	3.448E5	3.455E5	3.064E5	1.00	0.74	0.74	0.66	4.662E5	3.448E5	3.455E5	3.064E5	1.00	0.74	0.74	0.66	0	0.19	0.24	0.27	560	571	iTRAQ 4plex (K N-term)	G1:iTRAQ 4plex (K N-term):1000.00
74	193	A0A1D3HLN7	K.M(+144.10)GIALNR.L	Y	Y	40.77	25.44	917.5239	0.6	459.7695	40.43	29	F29:11722	SC-GWM-C2.raw	3	1.916E7	2.288E7	2.164E7	2.317E7	1.00	1.19	1.13	1.21	1.916E7	2.288E7	2.164E7	2.317E7	1.00	1.19	1.13	1.21	0	0.19	0.15	0.23	430	436	iTRAQ 4plex (K N-term)	M1:iTRAQ 4plex (K N-term):1000.00
74	193	A0A1D3HLN7	R.V(+144.10)LDGAVM(+15.99)VY.C	Y	Y	40.47	19.97	1125.5862	-2.6	563.7989	71.00	32	F32:22655	SC-GWM-C5.raw	1	2.812E5	2.755E5	3.134E5	2.529E5	1.00	0.98	1.11	0.90	2.812E5	2.755E5	3.134E5	2.529E5	1.00	0.98	1.11	0.90	0	0.07	0.04	0.07	105	113	iTRAQ 4plex (K N-term); Oxidation (M)	V1:iTRAQ 4plex (K N-term):1000.00;M7:Oxidation (M):1000.00
74	193	A0A1D3HLN7	R.F(+144.10)N(+.98)IIDTPGHVDFTVEVER.S	Y	Y	39.52	19.95	2232.1184	6.3	559.0404	90.93	26	F26:30136	SC-GWM-C10.raw	0	5.37E4	4.402E4	4.846E4	4.212E4	1.00	0.82	0.90	0.78	5.37E4	4.402E4	4.846E4	4.212E4	1.00	0.82	0.90	0.78	-	-	-	-	84	101	iTRAQ 4plex (K N-term); Deamidation (NQ)	F1:iTRAQ 4plex (K N-term):1000.00;N2:Deamidation (NQ):1000.00
74	193	A0A1D3HLN7	K.G(+144.10)TTFTYGDIPAELVETAE.E	Y	Y	39.11	20.16	2056.9963	2.5	1029.5081	99.12	25	F25:32433	SC-GWM-C1.raw	1	2.543E4	2.532E4	2.38E4	2.1E4	1.00	1.00	0.94	0.83	2.543E4	2.532E4	2.38E4	2.1E4	1.00	1.00	0.94	0.83	-	-	-	-	199	216	iTRAQ 4plex (K N-term)	G1:iTRAQ 4plex (K N-term):1000.00
74	193	A0A1D3HLN7	K.G(+144.10)Q(+.98)YGHVVIEM(+15.99)EPM(+15.99)EPGGEGYEFIDEIK(+144.10).G	Y	Y	39.05	20.13	3373.5613	5.8	844.4025	79.44	30	F30:25595	SC-GWM-C3.raw	1	6.105E4	6.912E4	7.586E4	7.381E4	1.00	1.13	1.24	1.21	6.105E4	6.912E4	7.586E4	7.381E4	1.00	1.13	1.24	1.21	-	-	-	-	511	537	iTRAQ 4plex (K N-term); Deamidation (NQ); Oxidation (M)	G1:iTRAQ 4plex (K N-term):1000.00;Q2:Deamidation (NQ):1000.00;M10:Oxidation (M):1000.00;M13:Oxidation (M):1000.00;K27:iTRAQ 4plex (K N-term):1000.00
74	193	A0A1D3HLN7	K.T(+144.10)PISLYR.N	Y	Y	37.67	19.35	992.5776	2.9	497.2975	47.22	28	F28:14310	SC-GWM-C12.raw	2	4.242E5	4.542E5	4.687E5	4.254E5	1.00	1.07	1.10	1.00	4.242E5	4.542E5	4.687E5	4.254E5	1.00	1.07	1.10	1.00	0	0.22	0.16	0.30	5	11	iTRAQ 4plex (K N-term)	T1:iTRAQ 4plex (K N-term):1000.00
74	193	A0A1D3HLN7	R.Q(+144.10)ASDEEK(+144.10).F	Y	Y	37.50	19.64	1093.5494	0.8	547.7824	15.23	25	F25:3494	SC-GWM-C1.raw	1	9.097E3	1.25E4	1.139E4	9.638E3	1.00	1.37	1.25	1.06	9.097E3	1.25E4	1.139E4	9.638E3	1.00	1.37	1.25	1.06	-	-	-	-	309	315	iTRAQ 4plex (K N-term)	Q1:iTRAQ 4plex (K N-term):1000.00;K7:iTRAQ 4plex (K N-term):1000.00
74	193	A0A1D3HLN7	K.G(+144.10)Q(+.98)YGHVVIEMEPM(+15.99)EPGGEGYEFIDEIK(+144.10).G	Y	Y	37.21	19.85	3357.5664	1.4	840.4000	85.11	28	F28:28295	SC-GWM-C12.raw	1	5.276E4	5.115E4	5.298E4	5.279E4	1.00	0.97	1.00	1.00	5.276E4	5.115E4	5.298E4	5.279E4	1.00	0.97	1.00	1.00	-	-	-	-	511	537	iTRAQ 4plex (K N-term); Deamidation (NQ); Oxidation (M)	G1:iTRAQ 4plex (K N-term):1000.00;Q2:Deamidation (NQ):1000.00;M13:Oxidation (M):9.42;K27:iTRAQ 4plex (K N-term):1000.00
74	193	A0A1D3HLN7	K.M(+144.10)(+15.99)GIALNR.L	Y	Y	36.81	19.87	933.5188	1.3	467.7673	27.28	29	F29:7073	SC-GWM-C2.raw	2	4.248E5	4.052E5	4.304E5	3.624E5	1.00	0.95	1.01	0.85	4.248E5	4.052E5	4.304E5	3.624E5	1.00	0.95	1.01	0.85	0	0.13	0.17	0.08	430	436	iTRAQ 4plex (K N-term); Oxidation (M)	M1:iTRAQ 4plex (K N-term):1000.00;M1:Oxidation (M):1000.00
74	193	A0A1D3HLN7	E.P(+144.10)MEPGGEGYEFIDEIK(+144.10).G	Y	Y	36.27	19.63	2098.0171	-1.5	700.3453	79.37	26	F26:25858	SC-GWM-C10.raw	1	7.157E4	6.464E4	7.298E4	6.177E4	1.00	0.90	1.02	0.86	7.157E4	6.464E4	7.298E4	6.177E4	1.00	0.90	1.02	0.86	-	-	-	-	522	537	iTRAQ 4plex (K N-term)	P1:iTRAQ 4plex (K N-term):1000.00;K16:iTRAQ 4plex (K N-term):1000.00
74	193	A0A1D3HLN7	R.G(+144.10)ITITSAAVTSY.W	Y	Y	35.45	19.50	1326.7153	-4.9	664.3617	70.80	36	F36:22418	SC-GWM-C9.raw	2	2.59E5	2.917E5	2.252E5	2.421E5	1.00	1.13	0.87	0.93	2.59E5	2.917E5	2.252E5	2.421E5	1.00	1.13	0.87	0.93	0	0.09	0.01	0.17	60	71	iTRAQ 4plex (K N-term)	G1:iTRAQ 4plex (K N-term):1000.00
74	193	A0A1D3HLN7	R.A(+144.10)EVPLAEMFGYSTD.L	Y	Y	35.32	19.80	1672.7776	-4.0	837.3927	102.92	25	F25:33774	SC-GWM-C1.raw	1	4.818E4	5.413E4	7.809E4	5.732E4	1.00	1.12	1.62	1.19	4.818E4	5.413E4	7.809E4	5.732E4	1.00	1.12	1.62	1.19	-	-	-	-	653	666	iTRAQ 4plex (K N-term)	A1:iTRAQ 4plex (K N-term):1000.00
74	193	A0A1D3HLN7	R.Q(+144.10)ASPALLEPIMAVEVETPEEYMGDVM(+15.99)GDLN(+.98)R.R	Y	Y	33.90	19.79	3564.6794	4.0	892.1807	109.56	35	F35:36775	SC-GWM-C8.raw	1	6.529E4	6.268E4	5.531E4	5.888E4	1.00	0.96	0.85	0.90	6.529E4	6.268E4	5.531E4	5.888E4	1.00	0.96	0.85	0.90	-	-	-	-	603	633	iTRAQ 4plex (K N-term); Oxidation (M); Deamidation (NQ)	Q1:iTRAQ 4plex (K N-term):1000.00;M26:Oxidation (M):5.55;N30:Deamidation (NQ):1000.00
74	193	A0A1D3HLN7	K.L(+144.10)GEVHDGAATTDYMEQEQERG.I	Y	Y	33.69	19.50	2479.1042	-0.5	620.7830	33.47	32	F32:9152	SC-GWM-C5.raw	2	5.862E5	5.499E5	6.068E5	5.368E5	1.00	0.94	1.04	0.92	5.862E5	5.499E5	6.068E5	5.368E5	1.00	0.94	1.04	0.92	0	0.11	0.10	0.08	40	60	iTRAQ 4plex (K N-term)	L1:iTRAQ 4plex (K N-term):1000.00
74	193	A0A1D3HLN7	K.Y(+144.10)VGQLTF.I	Y	Y	33.35	19.64	970.5245	-0.3	486.2694	77.76	27	F27:25170	SC-GWM-C11.raw	2	1.506E6	2.301E6	1.913E6	1.807E6	1.00	1.53	1.27	1.20	1.506E6	2.301E6	1.913E6	1.807E6	1.00	1.53	1.27	1.20	0	0.05	0.07	0.05	328	334	iTRAQ 4plex (K N-term)	Y1:iTRAQ 4plex (K N-term):1000.00
74	193	A0A1D3HLN7	N.I(+144.10)GAPQVAYR.E	Y	Y	33.33	19.56	1117.6366	0.7	559.8260	42.95	27	F27:12581	SC-GWM-C11.raw	1	1.442E5	1.594E5	1.637E5	1.569E5	1.00	1.11	1.14	1.09	1.442E5	1.594E5	1.637E5	1.569E5	1.00	1.11	1.14	1.09	-	-	-	-	482	490	iTRAQ 4plex (K N-term)	I1:iTRAQ 4plex (K N-term):1000.00
74	193	A0A1D3HLN7	R.T(+144.10)LAGEIQPML.C	Y	Y	33.26	19.19	1215.6655	1.4	608.8409	83.03	32	F32:26995	SC-GWM-C5.raw	1	7.132E4	9.638E4	8.483E4	8.727E4	1.00	1.35	1.19	1.22	7.132E4	9.638E4	8.483E4	8.727E4	1.00	1.35	1.19	1.22	-	-	-	-	256	265	iTRAQ 4plex (K N-term)	T1:iTRAQ 4plex (K N-term):1000.00
74	193	A0A1D3HLN7	R.Q(+144.10)NMIEAAAEASEELMD.K	Y	Y	32.92	19.23	1894.8411	2.4	948.4301	108.97	25	F25:35862	SC-GWM-C1.raw	2	5.959E4	6.71E4	5.978E4	5.926E4	1.00	1.13	1.00	0.99	5.959E4	6.71E4	5.978E4	5.926E4	1.00	1.13	1.00	0.99	0	0.25	0.33	0.24	220	235	iTRAQ 4plex (K N-term)	Q1:iTRAQ 4plex (K N-term):1000.00
74	193	A0A1D3HLN7	R.E(+144.10)FIPSVD.K	Y	Y	32.71	16.53	949.4878	1.5	475.7519	65.31	28	F28:20937	SC-GWM-C12.raw	1	1.315E5	1.461E5	1.511E5	1.471E5	1.00	1.11	1.15	1.12	1.315E5	1.461E5	1.511E5	1.471E5	1.00	1.11	1.15	1.12	-	-	-	-	544	550	iTRAQ 4plex (K N-term)	E1:iTRAQ 4plex (K N-term):1000.00
74	193	A0A1D3HLN7	R.V(+144.10)LDGAVMVYC(+57.02)AVGGVQ(+.98)PQSETVWR.Q	Y	Y	32.68	18.88	2765.3638	4.2	922.7991	97.56	35	F35:32298	SC-GWM-C8.raw	1	7.185E4	7.234E4	1.112E5	8.371E4	1.00	1.01	1.55	1.17	7.185E4	7.234E4	1.112E5	8.371E4	1.00	1.01	1.55	1.17	-	-	-	-	105	128	iTRAQ 4plex (K N-term); Carbamidomethylation; Deamidation (NQ)	V1:iTRAQ 4plex (K N-term):1000.00;C10:Carbamidomethylation:1000.00;Q16:Deamidation (NQ):14.04
74	193	A0A1D3HLN7	R.T(+144.10)LAGEIQPM(+15.99).L	Y	Y	31.98	19.86	1118.5763	0.3	560.2956	50.01	25	F25:14758	SC-GWM-C1.raw	2	1.041E6	1.12E6	1.177E6	1.109E6	1.00	1.08	1.13	1.07	1.041E6	1.12E6	1.177E6	1.109E6	1.00	1.08	1.13	1.07	0	0.01	0.01	0.05	256	264	iTRAQ 4plex (K N-term); Oxidation (M)	T1:iTRAQ 4plex (K N-term):1000.00;M9:Oxidation (M):1000.00
74	193	A0A1D3HLN7	R.D(+144.10)TLPN(+.98)GIVAGYPVVD.V	Y	Y	31.86	19.24	1673.8634	1.8	837.9405	83.22	31	F31:26936	SC-GWM-C4.raw	1	5.941E4	6.593E4	6.52E4	5.693E4	1.00	1.11	1.10	0.96	5.941E4	6.593E4	6.52E4	5.693E4	1.00	1.11	1.10	0.96	-	-	-	-	555	569	iTRAQ 4plex (K N-term); Deamidation (NQ)	D1:iTRAQ 4plex (K N-term):1000.00;N5:Deamidation (NQ):1000.00
74	193	A0A1D3HLN7	P.V(+144.10)IHIAVEPK(+144.10).T	Y	Y	31.26	19.39	1292.8059	0.7	431.9429	43.15	26	F26:12589	SC-GWM-C10.raw	1	1.839E5	1.757E5	2.148E5	1.577E5	1.00	0.96	1.17	0.86	1.839E5	1.757E5	2.148E5	1.577E5	1.00	0.96	1.17	0.86	-	-	-	-	414	422	iTRAQ 4plex (K N-term)	V1:iTRAQ 4plex (K N-term):1000.00;K9:iTRAQ 4plex (K N-term):1000.00
74	193	A0A1D3HLN7	K.G(+144.10)Q(+.98)YGHVVIEMEPMEPGGEGYEFIDEIK(+144.10).G	Y	Y	30.26	19.23	3341.5715	2.5	836.4023	96.02	29	F29:31877	SC-GWM-C2.raw	1	5.539E4	6.571E4	6.632E4	6.065E4	1.00	1.19	1.20	1.10	5.539E4	6.571E4	6.632E4	6.065E4	1.00	1.19	1.20	1.10	-	-	-	-	511	537	iTRAQ 4plex (K N-term); Deamidation (NQ)	G1:iTRAQ 4plex (K N-term):1000.00;Q2:Deamidation (NQ):1000.00;K27:iTRAQ 4plex (K N-term):1000.00
74	193	A0A1D3HLN7	H.V(+144.10)VIEM(+15.99)EPM(+15.99)EPGGEGYEFIDEIK(+144.10).G	Y	Y	29.81	19.16	2830.3535	-3.0	944.4556	84.11	29	F29:27519	SC-GWM-C2.raw	0	4.824E4	5.512E4	4.234E4	4.825E4	1.00	1.14	0.88	1.00	4.824E4	5.512E4	4.234E4	4.825E4	1.00	1.14	0.88	1.00	-	-	-	-	516	537	iTRAQ 4plex (K N-term); Oxidation (M)	V1:iTRAQ 4plex (K N-term):1000.00;M5:Oxidation (M):1000.00;M8:Oxidation (M):1000.00;K22:iTRAQ 4plex (K N-term):1000.00
74	193	A0A1D3HLN7	R.Q(+144.10)(+.98)ASPALLEPIMAVEVETPEEYMGDVM(+15.99)GDLNR.R	Y	Y	28.29	19.03	3564.6794	7.0	1189.2421	109.67	35	F35:36819	SC-GWM-C8.raw	1	2.126E4	1.855E4	1.909E4	1.941E4	1.00	0.87	0.90	0.91	2.126E4	1.855E4	1.909E4	1.941E4	1.00	0.87	0.90	0.91	-	-	-	-	603	633	iTRAQ 4plex (K N-term); Deamidation (NQ); Oxidation (M)	Q1:iTRAQ 4plex (K N-term):1000.00;Q1:Deamidation (NQ):0.00;M26:Oxidation (M):22.37
74	193	A0A1D3HLN7	K.G(+144.10)QYGHVVIEMEPMEPGGEGYEFIDEIK(+144.10)G.G	Y	Y	27.74	19.00	3397.6089	-0.4	850.4092	84.89	28	F28:28210	SC-GWM-C12.raw	2	1.256E5	1.19E5	1.376E5	1.374E5	1.00	0.95	1.10	1.09	1.256E5	1.19E5	1.376E5	1.374E5	1.00	0.95	1.10	1.09	0	0.09	0.06	0.12	511	538	iTRAQ 4plex (K N-term)	G1:iTRAQ 4plex (K N-term):1000.00;K27:iTRAQ 4plex (K N-term):1000.00
74	193	A0A1D3HLN7	I.G(+144.10)APQ(+.98)VAYR.E	Y	Y	24.62	18.73	1005.5365	-2.6	503.7742	26.35	33	F33:6532	SC-GWM-C6.raw	1	1.849E4	1.566E4	1.751E4	1.413E4	1.00	0.85	0.95	0.76	1.849E4	1.566E4	1.751E4	1.413E4	1.00	0.85	0.95	0.76	-	-	-	-	483	490	iTRAQ 4plex (K N-term); Deamidation (NQ)	G1:iTRAQ 4plex (K N-term):1000.00;Q4:Deamidation (NQ):1000.00
74	193	A0A1D3HLN7	R.A(+144.10)N(+.98)PVPIVIPVGAEDSFTGVVDLLK(+144.10).M	Y	Y	22.40	18.49	2738.5349	3.7	685.6436	119.45	32	F32:39978	SC-GWM-C5.raw	2	6.743E4	7.947E4	7.517E4	6.951E4	1.00	1.18	1.11	1.03	6.743E4	7.947E4	7.517E4	6.951E4	1.00	1.18	1.11	1.03	0	0.05	0.05	0.08	164	187	iTRAQ 4plex (K N-term); Deamidation (NQ)	A1:iTRAQ 4plex (K N-term):1000.00;N2:Deamidation (NQ):1000.00;K24:iTRAQ 4plex (K N-term):1000.00
74	193	A0A1D3HLN7	R.T(+144.10)LAGEIQ(+.98)PMLC(+57.02)GSAFK(+144.10)NK(+144.10).G	Y	Y	21.52	18.59	2397.2761	-6.1	800.0944	70.64	29	F29:22546	SC-GWM-C2.raw	1	1.179E5	1.185E5	1.21E5	1.203E5	1.00	1.01	1.03	1.02	1.179E5	1.185E5	1.21E5	1.203E5	1.00	1.01	1.03	1.02	-	-	-	-	256	273	iTRAQ 4plex (K N-term); Deamidation (NQ); Carbamidomethylation	T1:iTRAQ 4plex (K N-term):1000.00;Q7:Deamidation (NQ):17.73;C11:Carbamidomethylation:1000.00;K16:iTRAQ 4plex (K N-term):1000.00;K18:iTRAQ 4plex (K N-term):1000.00
74	193	A0A1D3HLN7	K.G(+144.10)QYGHVVIEM(+15.99)EPMEPGGEGYEFIDEIK(+144.10)G.G	Y	Y	21.49	18.49	3413.6038	-2.5	854.4061	75.71	28	F28:24849	SC-GWM-C12.raw	0	5.794E4	4.668E4	4.742E4	4.672E4	1.00	0.81	0.82	0.81	5.794E4	4.668E4	4.742E4	4.672E4	1.00	0.81	0.82	0.81	-	-	-	-	511	538	iTRAQ 4plex (K N-term); Oxidation (M)	G1:iTRAQ 4plex (K N-term):1000.00;M10:Oxidation (M):12.33;K27:iTRAQ 4plex (K N-term):1000.00
74	193	A0A1D3HLN7	R.A(+144.10)NPVPIV.I	Y	Y	21.18	18.72	852.5190	-1.6	427.2661	72.57	29	F29:23235	SC-GWM-C2.raw	0	2.038E4	7.863E3	1.142E4	7.582E3	1.00	0.39	0.56	0.37	2.038E4	7.863E3	1.142E4	7.582E3	1.00	0.39	0.56	0.37	-	-	-	-	164	170	iTRAQ 4plex (K N-term)	A1:iTRAQ 4plex (K N-term):1000.00
74	193	A0A1D3HLN7	L.N(+144.10)SVK(+144.10)GTR.E	Y	Y	20.97	18.49	1048.6233	3.4	350.5496	36.26	34	F34:10092	SC-GWM-C7.raw	1	9.787E4	7.326E4	7.697E4	6.959E4	1.00	0.75	0.79	0.71	9.787E4	7.326E4	7.697E4	6.959E4	1.00	0.75	0.79	0.71	-	-	-	-	350	356	iTRAQ 4plex (K N-term)	N1:iTRAQ 4plex (K N-term):1000.00;K4:iTRAQ 4plex (K N-term):1000.00
74	193	A0A1D3HLN7	R.Q(+144.10)ASPALLEPIM(+15.99)AVEVETPEEYM(+15.99)GDVMGDLN(+.98)R.R	Y	Y	20.91	18.24	3580.6743	2.8	896.1783	98.43	30	F30:32490	SC-GWM-C3.raw	0	2.088E4	2.336E4	2.703E4	2.684E4	1.00	1.12	1.29	1.29	2.088E4	2.336E4	2.703E4	2.684E4	1.00	1.12	1.29	1.29	-	-	-	-	603	633	iTRAQ 4plex (K N-term); Oxidation (M); Deamidation (NQ)	Q1:iTRAQ 4plex (K N-term):1000.00;M11:Oxidation (M):0.00;M22:Oxidation (M):0.00;N30:Deamidation (NQ):1000.00
74	193	A0A1D3HLN7	K.G(+144.10)TTFTYGDIPAELVETA.E	Y	Y	20.40	18.00	1927.9536	0.1	964.9841	97.75	29	F29:32492	SC-GWM-C2.raw	1	3.349E4	3.317E4	3.882E4	3.346E4	1.00	0.99	1.16	1.00	3.349E4	3.317E4	3.882E4	3.346E4	1.00	0.99	1.16	1.00	-	-	-	-	199	215	iTRAQ 4plex (K N-term)	G1:iTRAQ 4plex (K N-term):1000.00
74	192	D6H523	R.Q(+144.10)ASPALLEPIMAVEVETPEEYMGDVMGDLNR.R	Y	Y	149.07	30.43	3547.7007	0.4	887.9328	117.08	35	F35:39524	SC-GWM-C8.raw	2	4.756E5	5.11E5	4.965E5	5.835E5	1.00	1.07	1.04	1.23	4.756E5	5.11E5	4.965E5	5.835E5	1.00	1.07	1.04	1.23	0	0.12	0.07	0.06	603	633	iTRAQ 4plex (K N-term)	Q1:iTRAQ 4plex (K N-term):1000.00
74	192	D6H523	R.M(+144.10)LDAVVELLPAPTDIPPVQGVNPNTEEADSR.Q	Y	Y	136.34	29.37	3430.7412	0.4	1144.5881	106.80	30	F30:35379	SC-GWM-C3.raw	5	1.673E6	1.828E6	1.663E6	1.817E6	1.00	1.09	0.99	1.09	1.673E6	1.828E6	1.663E6	1.817E6	1.00	1.09	0.99	1.09	0	0.22	0.23	0.19	278	308	iTRAQ 4plex (K N-term)	M1:iTRAQ 4plex (K N-term):1000.00
74	192	D6H523	K.S(+144.10)IIWNEADK(+144.10)GTTFTYGDIPAELVETAEEWR.Q	Y	Y	127.10	28.72	3728.8452	1.0	1243.9569	116.39	35	F35:39276	SC-GWM-C8.raw	2	6.96E5	5.543E5	6.293E5	5.685E5	1.00	0.80	0.90	0.82	6.96E5	5.543E5	6.293E5	5.685E5	1.00	0.80	0.90	0.82	0	0.19	0.09	0.11	190	219	iTRAQ 4plex (K N-term)	S1:iTRAQ 4plex (K N-term):1000.00;K9:iTRAQ 4plex (K N-term):1000.00
74	192	D6H523	R.G(+144.10)ITITSAAVTSYWSGMAK(+144.10).Q	Y	Y	114.15	27.06	2131.1228	0.5	1066.5692	85.83	35	F35:28019	SC-GWM-C8.raw	30	1.058E7	1.005E7	9.749E6	9.476E6	1.00	0.95	0.92	0.90	1.058E7	1.005E7	9.749E6	9.476E6	1.00	0.95	0.92	0.90	0	0.29	0.29	0.29	60	77	iTRAQ 4plex (K N-term)	G1:iTRAQ 4plex (K N-term):1000.00;K18:iTRAQ 4plex (K N-term):1000.00
74	192	D6H523	K.L(+144.10)GEVHDGAATTDYM(+15.99)EQEQER.G	Y	Y	112.15	26.67	2438.0776	1.7	813.7012	39.69	31	F31:11265	SC-GWM-C4.raw	5	7.438E5	6.846E5	7.906E5	7.153E5	1.00	0.92	1.06	0.96	7.438E5	6.846E5	7.906E5	7.153E5	1.00	0.92	1.06	0.96	0	0.24	0.18	0.23	40	59	iTRAQ 4plex (K N-term); Oxidation (M)	L1:iTRAQ 4plex (K N-term):1000.00;M14:Oxidation (M):1000.00
74	192	D6H523	K.G(+144.10)TTFTYGDIPAELVETAEEWR.Q	Y	Y	110.60	27.67	2528.2192	0.1	843.7471	116.72	31	F31:38851	SC-GWM-C4.raw	5	2.165E6	2.143E6	2.185E6	2.149E6	1.00	0.99	1.01	0.99	2.165E6	2.143E6	2.185E6	2.149E6	1.00	0.99	1.01	0.99	0	0.28	0.15	0.21	199	219	iTRAQ 4plex (K N-term)	G1:iTRAQ 4plex (K N-term):1000.00
74	192	D6H523	K.L(+144.10)GEVHDGAATTDYMEQEQER.G	Y	Y	107.28	26.26	2422.0828	0.2	808.3683	48.16	35	F35:14337	SC-GWM-C8.raw	6	1.978E6	2.226E6	2.113E6	2.029E6	1.00	1.13	1.07	1.03	1.978E6	2.226E6	2.113E6	2.029E6	1.00	1.13	1.07	1.03	0	0.15	0.24	0.18	40	59	iTRAQ 4plex (K N-term)	L1:iTRAQ 4plex (K N-term):1000.00
74	192	D6H523	R.A(+144.10)NPVPIVIPVGAEDSFTGVVDLLK(+144.10).M	Y	Y	105.12	26.74	2737.5508	-0.7	913.5236	110.71	33	F33:36312	SC-GWM-C6.raw	31	2.229E7	2.46E7	2.39E7	2.263E7	1.00	1.10	1.07	1.02	2.229E7	2.46E7	2.39E7	2.263E7	1.00	1.10	1.07	1.02	-	-	-	1.08	164	187	iTRAQ 4plex (K N-term)	A1:iTRAQ 4plex (K N-term):1000.00;K24:iTRAQ 4plex (K N-term):1000.00
74	192	D6H523	R.Q(+144.10)ASPALLEPIMAVEVETPEEYM(+15.99)GDVMGDLNR.R	Y	Y	102.56	26.34	3563.6956	-1.0	1188.9047	105.49	32	F32:35054	SC-GWM-C5.raw	5	1.77E5	1.673E5	1.74E5	1.645E5	1.00	0.94	0.98	0.93	1.77E5	1.673E5	1.74E5	1.645E5	1.00	0.94	0.98	0.93	0	0.17	0.19	0.19	603	633	iTRAQ 4plex (K N-term); Oxidation (M)	Q1:iTRAQ 4plex (K N-term):1000.00;M22:Oxidation (M):33.81
74	192	D6H523	K.G(+144.10)QYGHVVIEM(+15.99)EPM(+15.99)EPGGEGYEFIDEIK(+144.10).G	Y	Y	101.81	25.79	3372.5774	-1.2	1125.1984	79.49	29	F29:25782	SC-GWM-C2.raw	2	1.039E6	1.147E6	1.125E6	1.176E6	1.00	1.10	1.08	1.13	1.039E6	1.147E6	1.125E6	1.176E6	1.00	1.10	1.08	1.13	0	0.26	0.10	0.28	511	537	iTRAQ 4plex (K N-term); Oxidation (M)	G1:iTRAQ 4plex (K N-term):1000.00;M10:Oxidation (M):1000.00;M13:Oxidation (M):1000.00;K27:iTRAQ 4plex (K N-term):1000.00
74	192	D6H523	K.Y(+144.10)LGGEDLAEEEIVGALR.Q	Y	Y	98.32	25.76	1977.0176	-0.1	989.5160	93.33	30	F30:30691	SC-GWM-C3.raw	24	2.025E7	2.214E7	2.229E7	2.218E7	1.00	1.09	1.10	1.10	2.025E7	2.214E7	2.229E7	2.218E7	1.00	1.09	1.10	1.10	0	0.23	0.25	0.25	237	253	iTRAQ 4plex (K N-term)	Y1:iTRAQ 4plex (K N-term):1000.00
74	192	D6H523	R.D(+144.10)TLPN(+.98)GIVAGYPVVDVR.I	Y	Y	97.92	27.88	1929.0328	0.4	965.5241	76.78	31	F31:24565	SC-GWM-C4.raw	7	9.651E6	1.052E7	1.067E7	9.977E6	1.00	1.09	1.11	1.03	9.651E6	1.052E7	1.067E7	9.977E6	1.00	1.09	1.11	1.03	0	0.16	0.16	0.15	555	571	iTRAQ 4plex (K N-term); Deamidation (NQ)	D1:iTRAQ 4plex (K N-term):1000.00;N5:Deamidation (NQ):1000.00
74	192	D6H523	R.L(+144.10)VFGSYHDVDSSQLAFELAASQAFK(+144.10).E	Y	Y	96.64	25.58	3017.5378	-2.2	755.3901	101.46	32	F32:33613	SC-GWM-C5.raw	58	5.78E6	6.962E6	6.446E6	7.459E6	1.00	1.20	1.12	1.29	5.78E6	6.962E6	6.446E6	7.459E6	1.00	1.20	1.12	1.29	0	0.43	0.46	0.46	574	598	iTRAQ 4plex (K N-term)	L1:iTRAQ 4plex (K N-term):1000.00;K25:iTRAQ 4plex (K N-term):1000.00
74	192	D6H523	R.V(+144.10)LDGAVMVYC(+57.02)AVGGVQPQSETVWR.Q	Y	Y	94.02	25.08	2764.3799	-0.4	922.4669	97.19	34	F34:32214	SC-GWM-C7.raw	3	1.349E6	1.162E6	1.649E6	1.251E6	1.00	0.86	1.22	0.93	1.349E6	1.162E6	1.649E6	1.251E6	1.00	0.86	1.22	0.93	0	0.21	0.40	0.32	105	128	iTRAQ 4plex (K N-term); Carbamidomethylation	V1:iTRAQ 4plex (K N-term):1000.00;C10:Carbamidomethylation:1000.00
74	192	D6H523	K.Y(+144.10)SEAPAHIAAAVTEAR.K	Y	Y	93.79	25.41	1799.9287	0.6	600.9839	56.01	35	F35:17215	SC-GWM-C8.raw	8	1.266E7	1.473E7	1.413E7	1.425E7	1.00	1.16	1.12	1.13	1.266E7	1.473E7	1.413E7	1.425E7	1.00	1.16	1.12	1.13	0	0.12	0.11	0.16	684	699	iTRAQ 4plex (K N-term)	Y1:iTRAQ 4plex (K N-term):1000.00
74	192	D6H523	R.V(+144.10)LDGAVM(+15.99)VYC(+57.02)AVGGVQPQSETVWR.Q	Y	Y	93.15	25.51	2780.3748	-0.8	927.7981	89.44	33	F33:28916	SC-GWM-C6.raw	2	2.595E5	2.217E5	2.364E5	2.027E5	1.00	0.85	0.91	0.78	2.595E5	2.217E5	2.364E5	2.027E5	1.00	0.85	0.91	0.78	0	0.08	0.01	0.00	105	128	iTRAQ 4plex (K N-term); Oxidation (M); Carbamidomethylation	V1:iTRAQ 4plex (K N-term):1000.00;M7:Oxidation (M):1000.00;C10:Carbamidomethylation:1000.00
74	192	D6H523	K.D(+144.10)VTTGETLC(+57.02)AESAPIILER.M	Y	Y	93.00	25.20	2218.1272	-0.6	740.3826	72.24	30	F30:22956	SC-GWM-C3.raw	12	5.466E6	5.266E6	6.291E6	5.264E6	1.00	0.96	1.15	0.96	5.466E6	5.266E6	6.291E6	5.264E6	1.00	0.96	1.15	0.96	0	0.25	0.22	0.22	389	407	iTRAQ 4plex (K N-term); Carbamidomethylation	D1:iTRAQ 4plex (K N-term):1000.00;C9:Carbamidomethylation:1000.00
74	192	D6H523	K.G(+144.10)QYGHVVIEM(+15.99)EPMEPGGEGYEFIDEIK(+144.10).G	Y	Y	92.07	24.82	3356.5823	1.2	1119.8694	84.48	29	F29:27660	SC-GWM-C2.raw	7	1.237E6	1.34E6	1.352E6	1.332E6	1.00	1.08	1.09	1.08	1.237E6	1.34E6	1.352E6	1.332E6	1.00	1.08	1.09	1.08	0	0.20	0.13	0.21	511	537	iTRAQ 4plex (K N-term); Oxidation (M)	G1:iTRAQ 4plex (K N-term):1000.00;M10:Oxidation (M):49.37;K27:iTRAQ 4plex (K N-term):1000.00
74	192	D6H523	R.Q(+144.10)ASPALLEPIM(+15.99)AVEVETPEEYMGDVMGDLNR.R	Y	Y	91.15	24.87	3563.6956	-0.3	891.9309	114.12	35	F35:38453	SC-GWM-C8.raw	2	1.743E5	1.784E5	1.662E5	1.833E5	1.00	1.02	0.95	1.05	1.743E5	1.784E5	1.662E5	1.833E5	1.00	1.02	0.95	1.05	0	0.23	0.10	0.19	603	633	iTRAQ 4plex (K N-term); Oxidation (M)	Q1:iTRAQ 4plex (K N-term):1000.00;M11:Oxidation (M):30.57
74	192	D6H523	K.M(+144.10)LN(+.98)DK(+144.10)YVGQLTFIR.V	Y	Y	90.09	24.69	1986.0852	0.0	663.0356	77.08	31	F31:24674	SC-GWM-C4.raw	2	6.371E5	4.999E5	5.905E5	5.047E5	1.00	0.78	0.93	0.79	6.371E5	4.999E5	5.905E5	5.047E5	1.00	0.78	0.93	0.79	0	0.03	0.06	0.04	323	336	iTRAQ 4plex (K N-term); Deamidation (NQ)	M1:iTRAQ 4plex (K N-term):1000.00;N3:Deamidation (NQ):156.12;K5:iTRAQ 4plex (K N-term):1000.00
74	192	D6H523	R.E(+144.10)FGVEANIGAPQVAYR.E	Y	Y	88.92	24.95	1863.9601	0.3	932.9876	65.68	33	F33:20547	SC-GWM-C6.raw	26	1.212E7	1.301E7	1.335E7	1.309E7	1.00	1.07	1.10	1.08	1.212E7	1.301E7	1.335E7	1.309E7	1.00	1.07	1.10	1.08	0	0.25	0.23	0.28	475	490	iTRAQ 4plex (K N-term)	E1:iTRAQ 4plex (K N-term):1000.00
74	192	D6H523	R.Q(+144.10)N(+.98)MIEAAAEASEELMDK(+144.10).Y	Y	Y	88.25	24.57	2168.0220	1.1	723.6821	103.68	35	F35:34593	SC-GWM-C8.raw	3	5.439E5	5.961E5	5.807E5	5.669E5	1.00	1.10	1.07	1.04	5.439E5	5.961E5	5.807E5	5.669E5	1.00	1.10	1.07	1.04	0	0.09	0.08	0.08	220	236	iTRAQ 4plex (K N-term); Deamidation (NQ)	Q1:iTRAQ 4plex (K N-term):1000.00;N2:Deamidation (NQ):1000.00;K17:iTRAQ 4plex (K N-term):1000.00
74	192	D6H523	K.G(+144.10)QYGHVVIEMEPM(+15.99)EPGGEGYEFIDEIK(+144.10).G	Y	Y	87.01	24.78	3356.5823	0.2	1119.8683	88.59	29	F29:29206	SC-GWM-C2.raw	4	5.877E5	6.232E5	6.404E5	6.418E5	1.00	1.06	1.09	1.09	5.877E5	6.232E5	6.404E5	6.418E5	1.00	1.06	1.09	1.09	0	0.10	0.16	0.09	511	537	iTRAQ 4plex (K N-term); Oxidation (M)	G1:iTRAQ 4plex (K N-term):1000.00;M13:Oxidation (M):47.09;K27:iTRAQ 4plex (K N-term):1000.00
74	192	D6H523	R.M(+144.10)(+15.99)EFPEPVIHIAVEPK(+144.10).T	Y	Y	84.71	24.42	2039.1005	2.5	1020.5601	65.96	33	F33:20657	SC-GWM-C6.raw	8	4.506E6	4.594E6	4.988E6	4.115E6	1.00	1.02	1.11	0.91	4.506E6	4.594E6	4.988E6	4.115E6	1.00	1.02	1.11	0.91	0	0.21	0.17	0.31	408	422	iTRAQ 4plex (K N-term); Oxidation (M)	M1:iTRAQ 4plex (K N-term):1000.00;M1:Oxidation (M):1000.00;K15:iTRAQ 4plex (K N-term):1000.00
74	192	D6H523	R.T(+144.10)LAGEIQPMLC(+57.02)GSAFK(+144.10).N	Y	Y	84.53	26.00	2010.0521	-0.7	671.0242	82.40	29	F29:26867	SC-GWM-C2.raw	6	6.45E6	4.612E6	6.424E6	4.405E6	1.00	0.72	1.00	0.68	6.45E6	4.612E6	6.424E6	4.405E6	1.00	0.72	1.00	0.68	0	0.25	0.15	0.22	256	271	iTRAQ 4plex (K N-term); Carbamidomethylation	T1:iTRAQ 4plex (K N-term):1000.00;C11:Carbamidomethylation:1000.00;K16:iTRAQ 4plex (K N-term):1000.00
74	192	D6H523	R.M(+144.10)(+15.99)LDAVVELLPAPTDIPPVQGVNPNTEEADSR.Q	Y	Y	84.12	24.12	3446.7361	0.3	1149.9197	96.12	30	F30:31706	SC-GWM-C3.raw	6	4.904E5	5.481E5	5.763E5	5.887E5	1.00	1.12	1.18	1.20	4.904E5	5.481E5	5.763E5	5.887E5	1.00	1.12	1.18	1.20	0	0.22	0.17	0.22	278	308	iTRAQ 4plex (K N-term); Oxidation (M)	M1:iTRAQ 4plex (K N-term):1000.00;M1:Oxidation (M):1000.00
74	192	D6H523	R.Q(+144.10)NMIEAAAEASEELMDK(+144.10).Y	Y	Y	83.32	24.38	2167.0381	0.3	1084.5266	99.93	25	F25:32733	SC-GWM-C1.raw	15	1.328E7	1.662E7	1.509E7	1.685E7	1.00	1.25	1.14	1.27	1.328E7	1.662E7	1.509E7	1.685E7	1.00	1.25	1.14	1.27	0	0.20	0.22	0.22	220	236	iTRAQ 4plex (K N-term)	Q1:iTRAQ 4plex (K N-term):1000.00;K17:iTRAQ 4plex (K N-term):1000.00
74	192	D6H523	R.Q(+144.10)NM(+15.99)IEAAAEASEELMDK(+144.10).Y	Y	Y	83.13	24.37	2183.0330	0.3	1092.5240	79.68	34	F34:25848	SC-GWM-C7.raw	5	2.371E6	2.672E6	2.721E6	2.532E6	1.00	1.13	1.15	1.07	2.371E6	2.672E6	2.721E6	2.532E6	1.00	1.13	1.15	1.07	0	0.12	0.14	0.15	220	236	iTRAQ 4plex (K N-term); Oxidation (M)	Q1:iTRAQ 4plex (K N-term):1000.00;M3:Oxidation (M):220.17;K17:iTRAQ 4plex (K N-term):1000.00
74	192	D6H523	N.P(+144.10)VPIVIPVGAEDSFTGVVDLLK(+144.10).M	Y	Y	82.89	24.35	2552.4709	0.2	851.8311	111.62	33	F33:36630	SC-GWM-C6.raw	5	4.9E5	5.7E5	5.619E5	5.314E5	1.00	1.16	1.15	1.08	4.9E5	5.7E5	5.619E5	5.314E5	1.00	1.16	1.15	1.08	0	0.14	0.10	0.20	166	187	iTRAQ 4plex (K N-term)	P1:iTRAQ 4plex (K N-term):1000.00;K22:iTRAQ 4plex (K N-term):1000.00
74	192	D6H523	R.T(+144.10)LAGEIQPM(+15.99)LC(+57.02)GSAFK(+144.10).N	Y	Y	82.27	24.41	2026.0471	-0.6	1014.0302	68.96	29	F29:21904	SC-GWM-C2.raw	8	9.898E6	7.266E6	9.578E6	7.053E6	1.00	0.73	0.97	0.71	9.898E6	7.266E6	9.578E6	7.053E6	1.00	0.73	0.97	0.71	0	0.29	0.08	0.23	256	271	iTRAQ 4plex (K N-term); Oxidation (M); Carbamidomethylation	T1:iTRAQ 4plex (K N-term):1000.00;M9:Oxidation (M):1000.00;C11:Carbamidomethylation:1000.00;K16:iTRAQ 4plex (K N-term):1000.00
74	192	D6H523	K.G(+144.10)QYGHVVIEMEPMEPGGEGYEFIDEIK(+144.10).G	Y	Y	81.84	23.87	3340.5874	2.1	836.1559	96.21	30	F30:31739	SC-GWM-C3.raw	4	2.701E5	2.883E5	2.976E5	2.692E5	1.00	1.07	1.10	1.00	2.701E5	2.883E5	2.976E5	2.692E5	1.00	1.07	1.10	1.00	0	0.05	0.08	0.10	511	537	iTRAQ 4plex (K N-term)	G1:iTRAQ 4plex (K N-term):1000.00;K27:iTRAQ 4plex (K N-term):1000.00
74	192	D6H523	R.Q(+144.10)ASPALLEPIMAVEVETPEEYMGDVM(+15.99)GDLNR.R	Y	Y	81.09	23.81	3563.6956	0.1	891.9313	109.80	32	F32:36583	SC-GWM-C5.raw	2	1.107E5	1.088E5	1.114E5	1.098E5	1.00	0.98	1.01	0.99	1.107E5	1.088E5	1.114E5	1.098E5	1.00	0.98	1.01	0.99	0	0.06	0.05	0.14	603	633	iTRAQ 4plex (K N-term); Oxidation (M)	Q1:iTRAQ 4plex (K N-term):1000.00;M26:Oxidation (M):28.70
74	192	D6H523	R.A(+144.10)EVPLAEMFGYSTDLR.S	Y	Y	80.05	26.13	1941.9628	-0.1	648.3281	95.95	25	F25:31272	SC-GWM-C1.raw	14	1.769E7	1.891E7	1.837E7	1.839E7	1.00	1.07	1.04	1.04	1.769E7	1.891E7	1.837E7	1.839E7	1.00	1.07	1.04	1.04	0	0.16	0.16	0.20	653	668	iTRAQ 4plex (K N-term)	A1:iTRAQ 4plex (K N-term):1000.00
74	192	D6H523	K.G(+144.10)IRDTLPNGIVAGYPVVDVR.I	Y	Y	79.12	23.94	2254.2554	1.5	752.4269	75.03	31	F31:23948	SC-GWM-C4.raw	1	5.932E4	5.435E4	5.639E4	5.591E4	1.00	0.92	0.95	0.94	5.932E4	5.435E4	5.639E4	5.591E4	1.00	0.92	0.95	0.94	-	-	-	-	552	571	iTRAQ 4plex (K N-term)	G1:iTRAQ 4plex (K N-term):1000.00
74	192	D6H523	R.I(+144.10)LFYTGLTHK(+144.10).L	Y	Y	77.72	31.67	1479.8693	0.6	494.2973	63.96	35	F35:20086	SC-GWM-C8.raw	17	5.007E7	5.629E7	5.428E7	5.565E7	1.00	1.12	1.08	1.11	5.007E7	5.629E7	5.428E7	5.565E7	1.00	1.12	1.08	1.11	0	0.25	0.19	0.21	30	39	iTRAQ 4plex (K N-term)	I1:iTRAQ 4plex (K N-term):1000.00;K10:iTRAQ 4plex (K N-term):1000.00
74	192	D6H523	R.L(+144.10)VQMTAADRTEIEEVR.A	Y	Y	77.41	24.09	2004.0431	1.0	669.0223	59.71	30	F30:18401	SC-GWM-C3.raw	15	3.989E6	4.007E6	3.969E6	3.903E6	1.00	1.00	1.00	0.98	3.989E6	4.007E6	3.969E6	3.903E6	1.00	1.00	1.00	0.98	0	0.13	0.13	0.15	362	377	iTRAQ 4plex (K N-term)	L1:iTRAQ 4plex (K N-term):1000.00
74	192	D6H523	R.N(+144.10)IGISAHIDAGK(+144.10).T	Y	Y	77.15	23.81	1482.8398	-2.4	742.4254	40.65	33	F33:11592	SC-GWM-C6.raw	93	1.583E7	1.831E7	1.845E7	1.902E7	1.00	1.16	1.17	1.20	1.583E7	1.831E7	1.845E7	1.902E7	1.00	1.16	1.17	1.20	0	0.16	0.17	0.21	12	23	iTRAQ 4plex (K N-term)	N1:iTRAQ 4plex (K N-term):1000.00;K12:iTRAQ 4plex (K N-term):1000.00
74	192	D6H523	R.G(+144.10)VVLGMDDDGIGGK(+144.10).K	Y	Y	76.97	28.78	1619.8433	-0.7	810.9283	59.28	25	F25:18075	SC-GWM-C1.raw	4	1.602E7	2.086E7	1.887E7	1.884E7	1.00	1.30	1.18	1.18	1.602E7	2.086E7	1.887E7	1.884E7	1.00	1.30	1.18	1.18	0	0.17	0.10	0.12	636	649	iTRAQ 4plex (K N-term)	G1:iTRAQ 4plex (K N-term):1000.00;K14:iTRAQ 4plex (K N-term):1000.00
74	192	D6H523	R.G(+144.10)VVLGMDDDGIGGK(+144.10)K(+144.10).V	Y	Y	76.63	24.39	1892.0403	-1.1	631.6867	50.46	29	F29:15272	SC-GWM-C2.raw	4	1.314E6	1.131E6	1.305E6	1.301E6	1.00	0.86	0.99	0.99	1.314E6	1.131E6	1.305E6	1.301E6	1.00	0.86	0.99	0.99	0	0.18	0.17	0.08	636	650	iTRAQ 4plex (K N-term)	G1:iTRAQ 4plex (K N-term):1000.00;K14:iTRAQ 4plex (K N-term):1000.00;K15:iTRAQ 4plex (K N-term):1000.00
74	192	D6H523	R.A(+144.10)EVPLAEM(+15.99)FGYSTDLR.S	Y	Y	76.58	23.72	1957.9576	-0.9	979.9852	76.22	33	F33:24171	SC-GWM-C6.raw	7	2.75E6	2.723E6	2.952E6	2.597E6	1.00	0.99	1.07	0.94	2.75E6	2.723E6	2.952E6	2.597E6	1.00	0.99	1.07	0.94	0	0.12	0.13	0.19	653	668	iTRAQ 4plex (K N-term); Oxidation (M)	A1:iTRAQ 4plex (K N-term):1000.00;M8:Oxidation (M):1000.00
74	192	D6H523	R.G(+144.10)ITITSAAVTSYWSGM(+15.99)AK(+144.10).Q	Y	Y	75.96	23.24	2147.1177	0.7	1074.5669	77.32	34	F34:24991	SC-GWM-C7.raw	7	1.373E6	1.216E6	1.205E6	1.131E6	1.00	0.89	0.88	0.82	1.373E6	1.216E6	1.205E6	1.131E6	1.00	0.89	0.88	0.82	0	0.29	0.14	0.21	60	77	iTRAQ 4plex (K N-term); Oxidation (M)	G1:iTRAQ 4plex (K N-term):1000.00;M16:Oxidation (M):1000.00;K18:iTRAQ 4plex (K N-term):1000.00
74	192	D6H523	R.R(+144.10)GVVLGMDDDGIGGK(+144.10).K	Y	Y	75.94	23.59	1775.9443	-1.2	592.9880	50.92	29	F29:15434	SC-GWM-C2.raw	3	1.617E6	1.659E6	1.721E6	1.587E6	1.00	1.03	1.06	0.98	1.617E6	1.659E6	1.721E6	1.587E6	1.00	1.03	1.06	0.98	0	0.15	0.10	0.18	635	649	iTRAQ 4plex (K N-term)	R1:iTRAQ 4plex (K N-term):1000.00;K15:iTRAQ 4plex (K N-term):1000.00
74	192	D6H523	R.Q(+144.10)NMIEAAAEASEELM(+15.99)DK(+144.10).Y	Y	Y	75.65	23.81	2183.0330	-0.6	728.6845	85.10	25	F25:27367	SC-GWM-C1.raw	10	2.367E6	2.604E6	2.769E6	2.539E6	1.00	1.10	1.17	1.07	2.367E6	2.604E6	2.769E6	2.539E6	1.00	1.10	1.17	1.07	0	0.18	0.13	0.19	220	236	iTRAQ 4plex (K N-term); Oxidation (M)	Q1:iTRAQ 4plex (K N-term):1000.00;M15:Oxidation (M):143.73;K17:iTRAQ 4plex (K N-term):1000.00
74	192	D6H523	R.G(+144.10)VVLGM(+15.99)DDDGIGGK(+144.10)K(+144.10).V	Y	Y	72.77	23.37	1908.0352	0.7	637.0195	40.67	29	F29:11810	SC-GWM-C2.raw	2	1.366E6	1.199E6	1.404E6	1.355E6	1.00	0.88	1.03	0.99	1.366E6	1.199E6	1.404E6	1.355E6	1.00	0.88	1.03	0.99	0	0.16	0.11	0.14	636	650	iTRAQ 4plex (K N-term); Oxidation (M)	G1:iTRAQ 4plex (K N-term):1000.00;M6:Oxidation (M):1000.00;K14:iTRAQ 4plex (K N-term):1000.00;K15:iTRAQ 4plex (K N-term):1000.00
74	192	D6H523	K.M(+144.10)LNDK(+144.10)YVGQLTFIR.V	Y	Y	72.57	23.40	1985.1012	-0.7	662.7072	73.68	34	F34:23680	SC-GWM-C7.raw	1	2.521E5	4.219E5	4.432E5	3.285E5	1.00	1.67	1.76	1.30	2.521E5	4.219E5	4.432E5	3.285E5	1.00	1.67	1.76	1.30	-	-	-	-	323	336	iTRAQ 4plex (K N-term)	M1:iTRAQ 4plex (K N-term):1000.00;K5:iTRAQ 4plex (K N-term):1000.00
74	192	D6H523	R.F(+144.10)NIIDTPGHVDFTVEVER.S	Y	Y	72.27	22.86	2231.1343	-2.2	744.7170	89.35	27	F27:29376	SC-GWM-C11.raw	71	2.294E7	2.49E7	2.465E7	2.37E7	1.00	1.09	1.07	1.03	2.294E7	2.49E7	2.465E7	2.37E7	1.00	1.09	1.07	1.03	0	0.16	0.17	0.18	84	101	iTRAQ 4plex (K N-term)	F1:iTRAQ 4plex (K N-term):1000.00
74	192	D6H523	C.A(+144.10)VGGVQPQSETVWR.Q	Y	Y	71.52	23.19	1656.8705	-1.1	829.4416	50.63	32	F32:15197	SC-GWM-C5.raw	1	1.59E5	1.167E5	1.563E5	9.763E4	1.00	0.73	0.98	0.61	1.59E5	1.167E5	1.563E5	9.763E4	1.00	0.73	0.98	0.61	-	-	-	-	115	128	iTRAQ 4plex (K N-term)	A1:iTRAQ 4plex (K N-term):1000.00
74	192	D6H523	R.G(+144.10)VVLGM(+15.99)DDDGIGGK(+144.10).K	Y	Y	71.00	23.22	1635.8381	-0.8	818.9257	48.97	25	F25:14386	SC-GWM-C1.raw	9	3.255E6	3.557E6	3.706E6	3.082E6	1.00	1.09	1.14	0.95	3.255E6	3.557E6	3.706E6	3.082E6	1.00	1.09	1.14	0.95	0	0.31	0.18	0.22	636	649	iTRAQ 4plex (K N-term); Oxidation (M)	G1:iTRAQ 4plex (K N-term):1000.00;M6:Oxidation (M):1000.00;K14:iTRAQ 4plex (K N-term):1000.00
74	192	D6H523	R.A(+144.10)TYSMEFK(+144.10).K	Y	Y	70.32	27.49	1263.6412	-0.7	632.8275	49.68	30	F30:14747	SC-GWM-C3.raw	8	4.075E7	4.555E7	4.684E7	4.532E7	1.00	1.12	1.15	1.11	4.075E7	4.555E7	4.684E7	4.532E7	1.00	1.12	1.15	1.11	0	0.13	0.16	0.19	675	682	iTRAQ 4plex (K N-term)	A1:iTRAQ 4plex (K N-term):1000.00;K8:iTRAQ 4plex (K N-term):1000.00
74	192	D6H523	Y.C(+57.02)(+144.10)AVGGVQPQSETVWR.Q	Y	Y	69.69	23.44	1816.9012	-1.1	909.4569	52.27	32	F32:15777	SC-GWM-C5.raw	2	1.915E6	1.512E6	1.976E6	1.388E6	1.00	0.79	1.03	0.72	1.915E6	1.512E6	1.976E6	1.388E6	1.00	0.79	1.03	0.72	0	0.25	0.04	0.32	114	128	Carbamidomethylation; iTRAQ 4plex (K N-term)	C1:Carbamidomethylation:1000.00;C1:iTRAQ 4plex (K N-term):1000.00
74	192	D6H523	K.K(+144.10)(+144.10)YSEAPAHIAAAVTEAR.K	Y	Y	69.51	22.99	2072.1257	2.0	1037.0723	51.94	36	F36:15564	SC-GWM-C9.raw	9	9.08E6	1.024E7	1.019E7	9.875E6	1.00	1.13	1.12	1.09	9.08E6	1.024E7	1.019E7	9.875E6	1.00	1.13	1.12	1.09	0	0.17	0.16	0.17	683	699	iTRAQ 4plex (K N-term)	K1:iTRAQ 4plex (K N-term):1000.00;K1:iTRAQ 4plex (K N-term):1000.00
74	192	D6H523	R.R(+144.10)GVVLGM(+15.99)DDDGIGGK(+144.10).K	Y	Y	69.41	23.64	1791.9392	0.0	598.3204	40.15	29	F29:11625	SC-GWM-C2.raw	3	2.622E6	2.724E6	2.761E6	2.49E6	1.00	1.04	1.05	0.95	2.622E6	2.724E6	2.761E6	2.49E6	1.00	1.04	1.05	0.95	0	0.13	0.12	0.14	635	649	iTRAQ 4plex (K N-term); Oxidation (M)	R1:iTRAQ 4plex (K N-term):1000.00;M7:Oxidation (M):1000.00;K15:iTRAQ 4plex (K N-term):1000.00
74	192	D6H523	K.Y(+144.10)VGQLTFIR.V	Y	Y	69.26	23.94	1239.7097	-1.0	620.8615	68.65	35	F35:21763	SC-GWM-C8.raw	5	2.468E7	2.487E7	2.722E7	2.505E7	1.00	1.01	1.10	1.02	2.468E7	2.487E7	2.722E7	2.505E7	1.00	1.01	1.10	1.02	0	0.11	0.09	0.08	328	336	iTRAQ 4plex (K N-term)	Y1:iTRAQ 4plex (K N-term):1000.00
74	192	D6H523	K.S(+144.10)GDTVLN(+.98)SVK(+144.10).G	Y	Y	67.37	22.50	1307.7177	-0.9	654.8655	33.82	35	F35:9196	SC-GWM-C8.raw	6	2.269E6	2.403E6	2.422E6	2.218E6	1.00	1.06	1.07	0.98	2.269E6	2.403E6	2.422E6	2.218E6	1.00	1.06	1.07	0.98	0	0.19	0.18	0.19	344	353	iTRAQ 4plex (K N-term); Deamidation (NQ)	S1:iTRAQ 4plex (K N-term):1000.00;N7:Deamidation (NQ):1000.00;K10:iTRAQ 4plex (K N-term):1000.00
74	192	D6H523	K.S(+144.10)GDTVLNSVK(+144.10).G	Y	Y	67.20	22.58	1306.7336	-1.3	654.3732	38.02	30	F30:10718	SC-GWM-C3.raw	8	2.81E7	2.932E7	3.022E7	2.93E7	1.00	1.04	1.08	1.04	2.81E7	2.932E7	3.022E7	2.93E7	1.00	1.04	1.08	1.04	0	0.17	0.18	0.15	344	353	iTRAQ 4plex (K N-term)	S1:iTRAQ 4plex (K N-term):1000.00;K10:iTRAQ 4plex (K N-term):1000.00
74	192	D6H523	R.L(+144.10)VQM(+15.99)TAADRTEIEEVR.A	Y	Y	66.40	22.26	2020.0381	-1.0	674.3526	48.56	29	F29:14632	SC-GWM-C2.raw	3	3.277E6	2.634E6	3.351E6	2.628E6	1.00	0.80	1.02	0.80	3.277E6	2.634E6	3.351E6	2.628E6	1.00	0.80	1.02	0.80	0	0.13	0.23	0.21	362	377	iTRAQ 4plex (K N-term); Oxidation (M)	L1:iTRAQ 4plex (K N-term):1000.00;M4:Oxidation (M):1000.00
74	192	D6H523	R.L(+144.10)VQMTAADR.T	Y	Y	65.69	22.73	1147.6141	-0.7	574.8140	39.42	35	F35:11096	SC-GWM-C8.raw	2	2.304E7	2.812E7	2.77E7	2.797E7	1.00	1.22	1.20	1.21	2.304E7	2.812E7	2.77E7	2.797E7	1.00	1.22	1.20	1.21	0	0.20	0.21	0.22	362	370	iTRAQ 4plex (K N-term)	L1:iTRAQ 4plex (K N-term):1000.00
74	192	D6H523	R.A(+144.10)GDIAAAIGLK(+144.10).D	Y	Y	65.38	19.65	1286.7802	0.5	644.3976	67.58	29	F29:21394	SC-GWM-C2.raw	4	3.069E7	3.345E7	3.378E7	3.143E7	1.00	1.09	1.10	1.02	3.069E7	3.345E7	3.378E7	3.143E7	1.00	1.09	1.10	1.02	0	0.12	0.14	0.09	378	388	iTRAQ 4plex (K N-term)	A1:iTRAQ 4plex (K N-term):1000.00;K11:iTRAQ 4plex (K N-term):1000.00
74	192	D6H523	R.T(+144.10)DEESGQTIISGMGELHLEIIVDR.M	Y	Y	64.81	22.49	2785.3926	-2.7	929.4689	119.25	34	F34:40250	SC-GWM-C7.raw	4	2.566E5	2.676E5	2.537E5	2.48E5	1.00	1.04	0.99	0.97	2.566E5	2.676E5	2.537E5	2.48E5	1.00	1.04	0.99	0.97	0	0.27	0.22	0.32	448	471	iTRAQ 4plex (K N-term)	T1:iTRAQ 4plex (K N-term):1000.00
74	192	D6H523	I.P(+144.10)PVQGVNPNTEEADSR.Q	Y	Y	64.21	22.32	1852.9037	2.4	618.6433	34.13	34	F34:9335	SC-GWM-C7.raw	1	6.48E4	6.88E4	7.657E4	6.764E4	1.00	1.06	1.18	1.04	6.48E4	6.88E4	7.657E4	6.764E4	1.00	1.06	1.18	1.04	-	-	-	-	293	308	iTRAQ 4plex (K N-term)	P1:iTRAQ 4plex (K N-term):1000.00
74	192	D6H523	R.D(+144.10)TLPNGIVAGYPVVDVR.I	Y	Y	63.25	22.69	1928.0488	1.1	965.0328	76.89	36	F36:24635	SC-GWM-C9.raw	3	2.374E6	2.544E6	2.63E6	2.728E6	1.00	1.07	1.11	1.15	2.374E6	2.544E6	2.63E6	2.728E6	1.00	1.07	1.11	1.15	0	0.13	0.13	0.08	555	571	iTRAQ 4plex (K N-term)	D1:iTRAQ 4plex (K N-term):1000.00
74	192	D6H523	R.M(+144.10)EFPEPVIHIAVEPK(+144.10).T	Y	Y	63.24	22.33	2023.1056	2.8	675.3777	78.45	27	F27:25431	SC-GWM-C11.raw	15	2.777E7	3.073E7	3E7	3.062E7	1.00	1.11	1.08	1.10	2.777E7	3.073E7	3E7	3.062E7	1.00	1.11	1.08	1.10	0	0.12	0.16	0.11	408	422	iTRAQ 4plex (K N-term)	M1:iTRAQ 4plex (K N-term):1000.00;K15:iTRAQ 4plex (K N-term):1000.00
74	192	D6H523	R.L(+144.10)VFGSYHDVDSSQ(+.98)LAFELAASQAFK(+144.10).E	Y	Y	59.92	22.06	3018.5217	5.4	1007.1866	114.59	32	F32:38224	SC-GWM-C5.raw	3	6.484E5	5.635E5	5.303E5	5.697E5	1.00	0.87	0.82	0.88	6.484E5	5.635E5	5.303E5	5.697E5	1.00	0.87	0.82	0.88	0	0.82	0.90	0.84	574	598	iTRAQ 4plex (K N-term); Deamidation (NQ)	L1:iTRAQ 4plex (K N-term):1000.00;Q13:Deamidation (NQ):35.30;K25:iTRAQ 4plex (K N-term):1000.00
74	192	D6H523	F.T(+144.10)YGDIPAELVETAEEWR.Q	Y	Y	59.66	22.14	2122.0339	0.2	1062.0244	107.98	25	F25:35513	SC-GWM-C1.raw	2	1.287E5	1.693E5	1.546E5	1.741E5	1.00	1.32	1.20	1.35	1.287E5	1.693E5	1.546E5	1.741E5	1.00	1.32	1.20	1.35	0	0.04	0.07	0.09	203	219	iTRAQ 4plex (K N-term)	T1:iTRAQ 4plex (K N-term):1000.00
74	192	D6H523	F.P(+144.10)EPVIHIAVEPK(+144.10).T	Y	Y	57.80	21.43	1615.9541	3.7	539.6606	50.66	31	F31:15149	SC-GWM-C4.raw	1	2.57E5	2.876E5	3.078E5	2.579E5	1.00	1.12	1.20	1.00	2.57E5	2.876E5	3.078E5	2.579E5	1.00	1.12	1.20	1.00	0	0.01	0.06	0.04	411	422	iTRAQ 4plex (K N-term)	P1:iTRAQ 4plex (K N-term):1000.00;K12:iTRAQ 4plex (K N-term):1000.00
74	192	D6H523	K.G(+144.10)IRDTLPN(+.98)GIVAGYPVVDVR.I	Y	Y	57.40	21.48	2255.2395	1.6	752.7549	73.73	26	F26:23795	SC-GWM-C10.raw	2	1.548E5	1.651E5	1.704E5	1.626E5	1.00	1.07	1.10	1.05	1.548E5	1.651E5	1.704E5	1.626E5	1.00	1.07	1.10	1.05	0	0.04	0.01	0.08	552	571	iTRAQ 4plex (K N-term); Deamidation (NQ)	G1:iTRAQ 4plex (K N-term):1000.00;N8:Deamidation (NQ):1000.00
74	192	D6H523	R.M(+144.10)(+15.99)LDAVVELLPAPTDIPPVQ(+.98)GVNPNTEEADSR.Q	Y	Y	57.08	21.69	3447.7200	6.1	862.9426	95.78	27	F27:31651	SC-GWM-C11.raw	2	6E4	6.806E4	5.535E4	5.766E4	1.00	1.13	0.92	0.96	6E4	6.806E4	5.535E4	5.766E4	1.00	1.13	0.92	0.96	0	0.11	0.08	0.02	278	308	iTRAQ 4plex (K N-term); Oxidation (M); Deamidation (NQ)	M1:iTRAQ 4plex (K N-term):1000.00;M1:Oxidation (M):1000.00;Q19:Deamidation (NQ):38.16
74	192	D6H523	R.V(+144.10)LDGAVMVY.C	Y	Y	56.43	22.21	1109.5913	0.7	555.8033	80.22	34	F34:26041	SC-GWM-C7.raw	2	1.894E6	1.844E6	1.952E6	1.678E6	1.00	0.97	1.03	0.89	1.894E6	1.844E6	1.952E6	1.678E6	1.00	0.97	1.03	0.89	0	0.04	0.10	0.08	105	113	iTRAQ 4plex (K N-term)	V1:iTRAQ 4plex (K N-term):1000.00
74	192	D6H523	R.M(+144.10)EFPEPVIH.I	Y	Y	56.36	21.82	1241.6237	-0.6	621.8187	67.02	31	F31:20973	SC-GWM-C4.raw	1	2.165E5	2.496E5	2.512E5	2.539E5	1.00	1.15	1.16	1.17	2.165E5	2.496E5	2.512E5	2.539E5	1.00	1.15	1.16	1.17	-	-	-	-	408	416	iTRAQ 4plex (K N-term)	M1:iTRAQ 4plex (K N-term):1000.00
74	192	D6H523	R.K(+144.10)(+144.10)TPISLYR.N	Y	Y	56.27	23.74	1264.7747	-0.7	633.3942	37.76	31	F31:10632	SC-GWM-C4.raw	12	5.153E7	5.812E7	5.954E7	5.607E7	1.00	1.13	1.16	1.09	5.153E7	5.812E7	5.954E7	5.607E7	1.00	1.13	1.16	1.09	0	0.22	0.13	0.19	4	11	iTRAQ 4plex (K N-term)	K1:iTRAQ 4plex (K N-term):1000.00;K1:iTRAQ 4plex (K N-term):1000.00
74	192	D6H523	N.M(+144.10)IEAAAEASEELMDK(+144.10).Y	Y	Y	55.82	21.92	1924.9365	0.8	642.6533	89.21	27	F27:29322	SC-GWM-C11.raw	1	3.41E5	4.57E5	4.292E5	4.011E5	1.00	1.34	1.26	1.18	3.41E5	4.57E5	4.292E5	4.011E5	1.00	1.34	1.26	1.18	0	0.08	0.20	0.01	222	236	iTRAQ 4plex (K N-term)	M1:iTRAQ 4plex (K N-term):1000.00;K15:iTRAQ 4plex (K N-term):1000.00
74	192	D6H523	R.V(+144.10)YSGVVK(+144.10).S	Y	Y	54.42	22.62	1038.6317	0.9	520.3236	33.65	33	F33:8999	SC-GWM-C6.raw	1	1.384E6	1.641E6	1.821E6	1.716E6	1.00	1.19	1.32	1.24	1.384E6	1.641E6	1.821E6	1.716E6	1.00	1.19	1.32	1.24	-	-	-	-	337	343	iTRAQ 4plex (K N-term)	V1:iTRAQ 4plex (K N-term):1000.00;K7:iTRAQ 4plex (K N-term):1000.00
74	192	D6H523	R.Q(+144.10)GAN(+.98)FFR.V	Y	Y	54.02	21.48	983.4946	1.1	492.7551	43.97	30	F30:12781	SC-GWM-C3.raw	1	1.057E6	1.193E6	1.243E6	1.088E6	1.00	1.13	1.18	1.03	1.057E6	1.193E6	1.243E6	1.088E6	1.00	1.13	1.18	1.03	0	0.06	0.08	0.09	147	153	iTRAQ 4plex (K N-term); Deamidation (NQ)	Q1:iTRAQ 4plex (K N-term):1000.00;N4:Deamidation (NQ):1000.00
74	192	D6H523	R.M(+144.10)LDAVVELLPAPTDI.P	Y	Y	53.96	21.39	1739.9501	-0.6	870.9818	117.56	30	F30:39177	SC-GWM-C3.raw	1	1.575E5	1.921E5	2.079E5	1.612E5	1.00	1.22	1.32	1.02	1.575E5	1.921E5	2.079E5	1.612E5	1.00	1.22	1.32	1.02	0	0.08	0.04	0.18	278	292	iTRAQ 4plex (K N-term)	M1:iTRAQ 4plex (K N-term):1000.00
74	192	D6H523	R.E(+144.10)FGVEAN(+.98)IGAPQVAYR.E	Y	Y	53.56	21.28	1864.9441	-0.6	622.6549	67.76	29	F29:21463	SC-GWM-C2.raw	0	1.962E5	2.211E5	2.268E5	2.267E5	1.00	1.13	1.16	1.16	1.962E5	2.211E5	2.268E5	2.267E5	1.00	1.13	1.16	1.16	-	-	-	-	475	490	iTRAQ 4plex (K N-term); Deamidation (NQ)	E1:iTRAQ 4plex (K N-term):1000.00;N7:Deamidation (NQ):43.82
74	192	D6H523	R.M(+144.10)LDAVVELLPAPTDIPPVQGVN(+.98)PNTEEADSR.Q	Y	Y	53.54	21.44	3431.7251	5.6	1144.9220	106.44	31	F31:35211	SC-GWM-C4.raw	1	1.64E4	1.334E4	1.629E4	1.989E4	1.00	0.81	0.99	1.21	1.64E4	1.334E4	1.629E4	1.989E4	1.00	0.81	0.99	1.21	-	-	-	-	278	308	iTRAQ 4plex (K N-term); Deamidation (NQ)	M1:iTRAQ 4plex (K N-term):1000.00;N22:Deamidation (NQ):0.00
74	192	D6H523	R.T(+144.10)EIEEVR.A	Y	Y	53.19	21.10	1018.5416	0.3	510.2783	28.34	30	F30:7361	SC-GWM-C3.raw	2	1.003E6	1.167E6	1.106E6	1.04E6	1.00	1.16	1.10	1.04	1.003E6	1.167E6	1.106E6	1.04E6	1.00	1.16	1.10	1.04	0	0.15	0.04	0.16	371	377	iTRAQ 4plex (K N-term)	T1:iTRAQ 4plex (K N-term):1000.00
74	192	D6H523	F.E(+144.10)LAASQAFK(+144.10).E	Y	Y	52.62	21.39	1251.7067	1.0	626.8612	41.65	29	F29:12168	SC-GWM-C2.raw	2	6.118E5	6.958E5	6.62E5	6.324E5	1.00	1.14	1.08	1.03	6.118E5	6.958E5	6.62E5	6.324E5	1.00	1.14	1.08	1.03	0	0.06	0.04	0.00	590	598	iTRAQ 4plex (K N-term)	E1:iTRAQ 4plex (K N-term):1000.00;K9:iTRAQ 4plex (K N-term):1000.00
74	192	D6H523	K.T(+144.10)K(+144.10)ADQEK(+144.10).M	Y	Y	52.49	21.21	1250.7196	-0.8	626.3666	15.52	31	F31:3554	SC-GWM-C4.raw	2	1.479E5	1.402E5	1.656E5	1.525E5	1.00	0.95	1.12	1.03	1.479E5	1.402E5	1.656E5	1.525E5	1.00	0.95	1.12	1.03	0	0.00	0.02	0.13	423	429	iTRAQ 4plex (K N-term)	T1:iTRAQ 4plex (K N-term):1000.00;K2:iTRAQ 4plex (K N-term):1000.00;K7:iTRAQ 4plex (K N-term):1000.00
74	192	D6H523	M.T(+144.10)AADRTEIEEVR.A	Y	Y	52.49	21.12	1532.7916	1.5	511.9386	29.80	30	F30:7855	SC-GWM-C3.raw	3	1.315E5	1.17E5	1.246E5	1.119E5	1.00	0.89	0.95	0.85	1.315E5	1.17E5	1.246E5	1.119E5	1.00	0.89	0.95	0.85	0	0.14	0.16	0.18	366	377	iTRAQ 4plex (K N-term)	T1:iTRAQ 4plex (K N-term):1000.00
74	192	D6H523	R.L(+144.10)VQM(+15.99)TAADR.T	Y	Y	52.07	21.24	1163.6090	-0.7	582.8114	26.98	35	F35:6820	SC-GWM-C8.raw	2	2.322E5	2.424E5	2.588E5	1.992E5	1.00	1.04	1.11	0.86	2.322E5	2.424E5	2.588E5	1.992E5	1.00	1.04	1.11	0.86	0	0.13	0.17	0.08	362	370	iTRAQ 4plex (K N-term); Oxidation (M)	L1:iTRAQ 4plex (K N-term):1000.00;M4:Oxidation (M):1000.00
74	192	D6H523	R.L(+144.10)VFGSYHDVDSSQLAFELAASQ(+.98)AFK(+144.10).E	Y	Y	51.85	21.10	3018.5217	6.1	755.6423	99.38	33	F33:32519	SC-GWM-C6.raw	1	1.141E5	1.525E5	1.567E5	1.677E5	1.00	1.34	1.37	1.47	1.141E5	1.525E5	1.567E5	1.677E5	1.00	1.34	1.37	1.47	0	0.04	0.03	0.11	574	598	iTRAQ 4plex (K N-term); Deamidation (NQ)	L1:iTRAQ 4plex (K N-term):1000.00;Q22:Deamidation (NQ):0.00;K25:iTRAQ 4plex (K N-term):1000.00
74	192	D6H523	K.S(+144.10)IIWNEADK(+144.10).G	Y	Y	51.10	31.38	1362.7386	-0.9	682.3760	52.40	28	F28:16160	SC-GWM-C12.raw	5	2.492E7	3.061E7	2.813E7	2.772E7	1.00	1.23	1.13	1.11	2.492E7	3.061E7	2.813E7	2.772E7	1.00	1.23	1.13	1.11	0	0.08	0.08	0.06	190	198	iTRAQ 4plex (K N-term)	S1:iTRAQ 4plex (K N-term):1000.00;K9:iTRAQ 4plex (K N-term):1000.00
74	192	D6H523	R.Q(+144.10)NM(+15.99)IEAAAEASEELM(+15.99)DK(+144.10).Y	Y	Y	50.53	21.11	2199.0278	0.4	734.0168	65.38	32	F32:20536	SC-GWM-C5.raw	2	5.66E5	4.733E5	4.833E5	4.263E5	1.00	0.84	0.85	0.75	5.66E5	4.733E5	4.833E5	4.263E5	1.00	0.84	0.85	0.75	0	0.38	0.38	0.36	220	236	iTRAQ 4plex (K N-term); Oxidation (M)	Q1:iTRAQ 4plex (K N-term):1000.00;M3:Oxidation (M):1000.00;M15:Oxidation (M):1000.00;K17:iTRAQ 4plex (K N-term):1000.00
74	192	D6H523	R.M(+144.10)LDAVVELLPAPTD.I	Y	Y	49.96	20.99	1626.8660	-0.8	814.4396	111.22	30	F30:36940	SC-GWM-C3.raw	3	1.525E5	1.459E5	1.223E5	1.583E5	1.00	0.96	0.80	1.04	1.525E5	1.459E5	1.223E5	1.583E5	1.00	0.96	0.80	1.04	0	0.14	0.26	0.14	278	291	iTRAQ 4plex (K N-term)	M1:iTRAQ 4plex (K N-term):1000.00
74	192	D6H523	R.E(+144.10)FIPSVDK(+144.10).G	Y	Y	49.66	23.16	1221.6848	0.4	408.2357	50.99	28	F28:15619	SC-GWM-C12.raw	5	5.334E7	5.912E7	5.933E7	5.641E7	1.00	1.11	1.11	1.06	5.334E7	5.912E7	5.933E7	5.641E7	1.00	1.11	1.11	1.06	0	0.13	0.16	0.13	544	551	iTRAQ 4plex (K N-term)	E1:iTRAQ 4plex (K N-term):1000.00;K8:iTRAQ 4plex (K N-term):1000.00
74	192	D6H523	K.F(+144.10)SALAFK(+144.10).M	Y	Y	49.15	58.10	1070.6367	2.5	536.3270	61.76	33	F33:19055	SC-GWM-C6.raw	4	6.256E7	7.095E7	7.22E7	6.977E7	1.00	1.13	1.15	1.12	6.256E7	7.095E7	7.22E7	6.977E7	1.00	1.13	1.15	1.12	0	0.11	0.15	0.14	316	322	iTRAQ 4plex (K N-term)	F1:iTRAQ 4plex (K N-term):1000.00;K7:iTRAQ 4plex (K N-term):1000.00
74	192	D6H523	R.A(+144.10)GDIAAAIGLK(+144.10)DVTTGETLC(+57.02)AESAPIILER.M	Y	Y	48.96	21.01	3342.7947	-1.6	836.7046	98.32	25	F25:32136	SC-GWM-C1.raw	0	3.659E4	3.832E4	5.303E4	3.739E4	1.00	1.05	1.45	1.02	3.659E4	3.832E4	5.303E4	3.739E4	1.00	1.05	1.45	1.02	-	-	-	-	378	407	iTRAQ 4plex (K N-term); Carbamidomethylation	A1:iTRAQ 4plex (K N-term):1000.00;K11:iTRAQ 4plex (K N-term):1000.00;C20:Carbamidomethylation:1000.00
74	192	D6H523	R.M(+144.10)LDAVVELLPA.P	Y	Y	48.92	20.95	1313.7386	-0.9	657.8760	112.65	30	F30:37411	SC-GWM-C3.raw	1	2.181E4	2.593E4	2.753E4	2.436E4	1.00	1.19	1.26	1.12	2.181E4	2.593E4	2.753E4	2.436E4	1.00	1.19	1.26	1.12	-	-	-	-	278	288	iTRAQ 4plex (K N-term)	M1:iTRAQ 4plex (K N-term):1000.00
74	192	D6H523	R.M(+144.10)LDAVVELLPAPTDIPPVQGVNPN(+.98)TEEADSR.Q	Y	Y	48.62	20.65	3431.7251	4.7	858.9426	108.68	28	F28:36990	SC-GWM-C12.raw	1	3.051E4	3.537E4	3.027E4	3.068E4	1.00	1.16	0.99	1.01	3.051E4	3.537E4	3.027E4	3.068E4	1.00	1.16	0.99	1.01	-	-	-	-	278	308	iTRAQ 4plex (K N-term); Deamidation (NQ)	M1:iTRAQ 4plex (K N-term):1000.00;N24:Deamidation (NQ):11.10
74	192	D6H523	R.T(+144.10)DEESGQ(+.98)TIISGMGELHLEIIVDR.M	Y	Y	48.40	21.04	2786.3765	3.2	929.8024	119.58	36	F36:40155	SC-GWM-C9.raw	2	2.225E5	2.088E5	1.969E5	2.122E5	1.00	0.94	0.88	0.95	2.225E5	2.088E5	1.969E5	2.122E5	1.00	0.94	0.88	0.95	0	0.19	0.26	0.13	448	471	iTRAQ 4plex (K N-term); Deamidation (NQ)	T1:iTRAQ 4plex (K N-term):1000.00;Q7:Deamidation (NQ):1000.00
74	192	D6H523	R.A(+144.10)EVPLAEMFGY.S	Y	Y	47.87	21.09	1369.6709	-0.9	685.8421	107.37	36	F36:35629	SC-GWM-C9.raw	2	5.404E5	6.385E5	5.879E5	5.993E5	1.00	1.18	1.09	1.11	5.404E5	6.385E5	5.879E5	5.993E5	1.00	1.18	1.09	1.11	0	0.16	0.12	0.15	653	663	iTRAQ 4plex (K N-term)	A1:iTRAQ 4plex (K N-term):1000.00
74	192	D6H523	R.A(+144.10)TYSM(+15.99)EFK(+144.10).K	Y	Y	47.73	21.47	1279.6362	-0.6	640.8250	37.06	27	F27:10529	SC-GWM-C11.raw	2	3.11E6	2.863E6	3.519E6	2.798E6	1.00	0.92	1.13	0.90	3.11E6	2.863E6	3.519E6	2.798E6	1.00	0.92	1.13	0.90	0	0.14	0.08	0.10	675	682	iTRAQ 4plex (K N-term); Oxidation (M)	A1:iTRAQ 4plex (K N-term):1000.00;M5:Oxidation (M):1000.00;K8:iTRAQ 4plex (K N-term):1000.00
74	192	D6H523	R.Q(+144.10)GANFFR.V	Y	Y	46.18	21.48	982.5106	1.3	492.2632	40.19	36	F36:11368	SC-GWM-C9.raw	2	7.853E6	8.964E6	9.36E6	8.312E6	1.00	1.14	1.19	1.06	7.853E6	8.964E6	9.36E6	8.312E6	1.00	1.14	1.19	1.06	0	0.15	0.34	0.14	147	153	iTRAQ 4plex (K N-term)	Q1:iTRAQ 4plex (K N-term):1000.00
74	192	D6H523	K.L(+144.10)GEVHDGAATTDYMEQ(+.98)EQER.G	Y	Y	45.89	20.28	2423.0669	6.8	808.7017	48.84	36	F36:14413	SC-GWM-C9.raw	0	6.426E4	6.069E4	6.297E4	6.459E4	1.00	0.94	0.98	1.01	6.426E4	6.069E4	6.297E4	6.459E4	1.00	0.94	0.98	1.01	-	-	-	-	40	59	iTRAQ 4plex (K N-term); Deamidation (NQ)	L1:iTRAQ 4plex (K N-term):1000.00;Q16:Deamidation (NQ):22.85
74	192	D6H523	E.P(+144.10)VIHIAVEPK(+144.10).T	Y	Y	45.35	20.72	1389.8588	-0.6	464.2933	44.82	35	F35:13112	SC-GWM-C8.raw	1	1.702E5	1.11E5	1.151E5	8.883E4	1.00	0.65	0.68	0.52	1.702E5	1.11E5	1.151E5	8.883E4	1.00	0.65	0.68	0.52	-	-	-	-	413	422	iTRAQ 4plex (K N-term)	P1:iTRAQ 4plex (K N-term):1000.00;K10:iTRAQ 4plex (K N-term):1000.00
74	192	D6H523	R.T(+144.10)LAGEIQ(+.98)PM(+15.99)LC(+57.02)GSAFK(+144.10).N	Y	Y	44.40	21.23	2027.0311	1.3	676.6852	69.36	28	F28:22458	SC-GWM-C12.raw	1	1.297E5	8.325E4	9.309E4	7.887E4	1.00	0.64	0.72	0.61	1.297E5	8.325E4	9.309E4	7.887E4	1.00	0.64	0.72	0.61	-	-	-	-	256	271	iTRAQ 4plex (K N-term); Deamidation (NQ); Oxidation (M); Carbamidomethylation	T1:iTRAQ 4plex (K N-term):1000.00;Q7:Deamidation (NQ):1000.00;M9:Oxidation (M):1000.00;C11:Carbamidomethylation:1000.00;K16:iTRAQ 4plex (K N-term):1000.00
74	192	D6H523	R.T(+144.10)LAGEIQPM.L	Y	Y	43.90	22.33	1102.5814	0.1	552.2980	64.22	25	F25:19863	SC-GWM-C1.raw	1	2.696E6	3.426E6	3.18E6	2.644E6	1.00	1.27	1.18	0.98	2.696E6	3.426E6	3.18E6	2.644E6	1.00	1.27	1.18	0.98	0	0.09	0.21	0.16	256	264	iTRAQ 4plex (K N-term)	T1:iTRAQ 4plex (K N-term):1000.00
74	192	D6H523	K.M(+144.10)(+15.99)LN(+.98)DK(+144.10)YVGQLTFIR.V	Y	Y	43.71	20.20	2002.0801	2.1	668.3687	70.54	28	F28:22915	SC-GWM-C12.raw	1	1.178E5	1.238E5	1.2E5	1.117E5	1.00	1.05	1.02	0.95	1.178E5	1.238E5	1.2E5	1.117E5	1.00	1.05	1.02	0.95	-	-	-	-	323	336	iTRAQ 4plex (K N-term); Oxidation (M); Deamidation (NQ)	M1:iTRAQ 4plex (K N-term):1000.00;M1:Oxidation (M):1000.00;N3:Deamidation (NQ):71.27;K5:iTRAQ 4plex (K N-term):1000.00
74	192	D6H523	H.I(+144.10)AAAVTEAR.K	Y	Y	43.63	20.53	1044.6049	-0.3	523.3096	35.24	31	F31:9707	SC-GWM-C4.raw	1	1.53E5	1.633E5	1.583E5	1.354E5	1.00	1.07	1.03	0.88	1.53E5	1.633E5	1.583E5	1.354E5	1.00	1.07	1.03	0.88	-	-	-	-	691	699	iTRAQ 4plex (K N-term)	I1:iTRAQ 4plex (K N-term):1000.00
74	192	D6H523	R.L(+144.10)AK(+144.10)EDPSFR.V	Y	Y	43.40	20.45	1349.7546	-1.0	675.8839	33.63	29	F29:9297	SC-GWM-C2.raw	1	2.072E5	2.405E5	2.572E5	1.76E5	1.00	1.16	1.24	0.85	2.072E5	2.405E5	2.572E5	1.76E5	1.00	1.16	1.24	0.85	0	0.11	0.06	0.05	437	445	iTRAQ 4plex (K N-term)	L1:iTRAQ 4plex (K N-term):1000.00;K3:iTRAQ 4plex (K N-term):1000.00
74	192	D6H523	K.G(+144.10)Q(+.98)YGHVVIEM(+15.99)EPMEPGGEGYEFIDEIK(+144.10).G	Y	Y	42.44	20.38	3357.5664	6.1	1120.2029	84.44	27	F27:27591	SC-GWM-C11.raw	2	1.415E5	1.278E5	1.386E5	1.44E5	1.00	0.90	0.98	1.02	1.415E5	1.278E5	1.386E5	1.44E5	1.00	0.90	0.98	1.02	0	0.22	0.14	0.14	511	537	iTRAQ 4plex (K N-term); Deamidation (NQ); Oxidation (M)	G1:iTRAQ 4plex (K N-term):1000.00;Q2:Deamidation (NQ):1000.00;M10:Oxidation (M):19.05;K27:iTRAQ 4plex (K N-term):1000.00
74	192	D6H523	M.L(+144.10)C(+57.02)GSAFK(+144.10).N	Y	Y	41.75	20.73	1069.5834	0.4	535.7992	37.51	36	F36:10410	SC-GWM-C9.raw	1	3.009E6	2.918E6	3.55E6	2.604E6	1.00	0.97	1.18	0.87	3.009E6	2.918E6	3.55E6	2.604E6	1.00	0.97	1.18	0.87	0	0.06	0.13	0.08	265	271	iTRAQ 4plex (K N-term); Carbamidomethylation	L1:iTRAQ 4plex (K N-term):1000.00;C2:Carbamidomethylation:1000.00;K7:iTRAQ 4plex (K N-term):1000.00
74	192	D6H523	R.L(+144.10)VFGSYHDVDSSQ(+.98)LAFELAASQ(+.98)AFK(+144.10).E	Y	Y	41.72	20.37	3019.5059	5.1	1007.5143	108.69	32	F32:36200	SC-GWM-C5.raw	0	2.116E5	9.703E4	7.928E4	8.942E4	1.00	0.46	0.37	0.42	2.116E5	9.703E4	7.928E4	8.942E4	1.00	0.46	0.37	0.42	0	0.68	0.74	0.73	574	598	iTRAQ 4plex (K N-term); Deamidation (NQ)	L1:iTRAQ 4plex (K N-term):1000.00;Q13:Deamidation (NQ):1000.00;Q22:Deamidation (NQ):1000.00;K25:iTRAQ 4plex (K N-term):1000.00
74	192	D6H523	K.S(+144.10)IIWN(+.98)EADK(+144.10).G	Y	Y	41.71	20.30	1363.7227	-1.5	682.8676	55.62	26	F26:17131	SC-GWM-C10.raw	3	6.525E5	8.012E5	7.727E5	7.377E5	1.00	1.23	1.18	1.13	6.525E5	8.012E5	7.727E5	7.377E5	1.00	1.23	1.18	1.13	0	0.09	0.16	0.06	190	198	iTRAQ 4plex (K N-term); Deamidation (NQ)	S1:iTRAQ 4plex (K N-term):1000.00;N5:Deamidation (NQ):1000.00;K9:iTRAQ 4plex (K N-term):1000.00
74	192	D6H523	K.M(+144.10)LNDK(+144.10)YVGQ(+.98)LTFIR.V	Y	Y	41.65	20.36	1986.0852	5.9	663.0396	74.20	34	F34:23876	SC-GWM-C7.raw	1	1.125E5	1.463E5	1.406E5	1.223E5	1.00	1.30	1.25	1.09	1.125E5	1.463E5	1.406E5	1.223E5	1.00	1.30	1.25	1.09	-	-	-	-	323	336	iTRAQ 4plex (K N-term); Deamidation (NQ)	M1:iTRAQ 4plex (K N-term):1000.00;K5:iTRAQ 4plex (K N-term):1000.00;Q9:Deamidation (NQ):31.99
74	192	D6H523	N.G(+144.10)IVAGYPVVDVR.I	Y	Y	40.82	20.46	1387.7944	-0.3	694.9043	63.63	26	F26:20051	SC-GWM-C10.raw	1	4.662E5	3.448E5	3.455E5	3.064E5	1.00	0.74	0.74	0.66	4.662E5	3.448E5	3.455E5	3.064E5	1.00	0.74	0.74	0.66	0	0.19	0.24	0.27	560	571	iTRAQ 4plex (K N-term)	G1:iTRAQ 4plex (K N-term):1000.00
74	192	D6H523	K.M(+144.10)GIALNR.L	Y	Y	40.77	25.44	917.5239	0.6	459.7695	40.43	29	F29:11722	SC-GWM-C2.raw	3	1.916E7	2.288E7	2.164E7	2.317E7	1.00	1.19	1.13	1.21	1.916E7	2.288E7	2.164E7	2.317E7	1.00	1.19	1.13	1.21	0	0.19	0.15	0.23	430	436	iTRAQ 4plex (K N-term)	M1:iTRAQ 4plex (K N-term):1000.00
74	192	D6H523	R.V(+144.10)LDGAVM(+15.99)VY.C	Y	Y	40.47	19.97	1125.5862	-2.6	563.7989	71.00	32	F32:22655	SC-GWM-C5.raw	1	2.812E5	2.755E5	3.134E5	2.529E5	1.00	0.98	1.11	0.90	2.812E5	2.755E5	3.134E5	2.529E5	1.00	0.98	1.11	0.90	0	0.07	0.04	0.07	105	113	iTRAQ 4plex (K N-term); Oxidation (M)	V1:iTRAQ 4plex (K N-term):1000.00;M7:Oxidation (M):1000.00
74	192	D6H523	R.F(+144.10)N(+.98)IIDTPGHVDFTVEVER.S	Y	Y	39.52	19.95	2232.1184	6.3	559.0404	90.93	26	F26:30136	SC-GWM-C10.raw	0	5.37E4	4.402E4	4.846E4	4.212E4	1.00	0.82	0.90	0.78	5.37E4	4.402E4	4.846E4	4.212E4	1.00	0.82	0.90	0.78	-	-	-	-	84	101	iTRAQ 4plex (K N-term); Deamidation (NQ)	F1:iTRAQ 4plex (K N-term):1000.00;N2:Deamidation (NQ):1000.00
74	192	D6H523	K.G(+144.10)TTFTYGDIPAELVETAE.E	Y	Y	39.11	20.16	2056.9963	2.5	1029.5081	99.12	25	F25:32433	SC-GWM-C1.raw	1	2.543E4	2.532E4	2.38E4	2.1E4	1.00	1.00	0.94	0.83	2.543E4	2.532E4	2.38E4	2.1E4	1.00	1.00	0.94	0.83	-	-	-	-	199	216	iTRAQ 4plex (K N-term)	G1:iTRAQ 4plex (K N-term):1000.00
74	192	D6H523	K.G(+144.10)Q(+.98)YGHVVIEM(+15.99)EPM(+15.99)EPGGEGYEFIDEIK(+144.10).G	Y	Y	39.05	20.13	3373.5613	5.8	844.4025	79.44	30	F30:25595	SC-GWM-C3.raw	1	6.105E4	6.912E4	7.586E4	7.381E4	1.00	1.13	1.24	1.21	6.105E4	6.912E4	7.586E4	7.381E4	1.00	1.13	1.24	1.21	-	-	-	-	511	537	iTRAQ 4plex (K N-term); Deamidation (NQ); Oxidation (M)	G1:iTRAQ 4plex (K N-term):1000.00;Q2:Deamidation (NQ):1000.00;M10:Oxidation (M):1000.00;M13:Oxidation (M):1000.00;K27:iTRAQ 4plex (K N-term):1000.00
74	192	D6H523	K.T(+144.10)PISLYR.N	Y	Y	37.67	19.35	992.5776	2.9	497.2975	47.22	28	F28:14310	SC-GWM-C12.raw	2	4.242E5	4.542E5	4.687E5	4.254E5	1.00	1.07	1.10	1.00	4.242E5	4.542E5	4.687E5	4.254E5	1.00	1.07	1.10	1.00	0	0.22	0.16	0.30	5	11	iTRAQ 4plex (K N-term)	T1:iTRAQ 4plex (K N-term):1000.00
74	192	D6H523	R.Q(+144.10)ASDEEK(+144.10).F	Y	Y	37.50	19.64	1093.5494	0.8	547.7824	15.23	25	F25:3494	SC-GWM-C1.raw	1	9.097E3	1.25E4	1.139E4	9.638E3	1.00	1.37	1.25	1.06	9.097E3	1.25E4	1.139E4	9.638E3	1.00	1.37	1.25	1.06	-	-	-	-	309	315	iTRAQ 4plex (K N-term)	Q1:iTRAQ 4plex (K N-term):1000.00;K7:iTRAQ 4plex (K N-term):1000.00
74	192	D6H523	K.G(+144.10)Q(+.98)YGHVVIEMEPM(+15.99)EPGGEGYEFIDEIK(+144.10).G	Y	Y	37.21	19.85	3357.5664	1.4	840.4000	85.11	28	F28:28295	SC-GWM-C12.raw	1	5.276E4	5.115E4	5.298E4	5.279E4	1.00	0.97	1.00	1.00	5.276E4	5.115E4	5.298E4	5.279E4	1.00	0.97	1.00	1.00	-	-	-	-	511	537	iTRAQ 4plex (K N-term); Deamidation (NQ); Oxidation (M)	G1:iTRAQ 4plex (K N-term):1000.00;Q2:Deamidation (NQ):1000.00;M13:Oxidation (M):9.42;K27:iTRAQ 4plex (K N-term):1000.00
74	192	D6H523	K.M(+144.10)(+15.99)GIALNR.L	Y	Y	36.81	19.87	933.5188	1.3	467.7673	27.28	29	F29:7073	SC-GWM-C2.raw	2	4.248E5	4.052E5	4.304E5	3.624E5	1.00	0.95	1.01	0.85	4.248E5	4.052E5	4.304E5	3.624E5	1.00	0.95	1.01	0.85	0	0.13	0.17	0.08	430	436	iTRAQ 4plex (K N-term); Oxidation (M)	M1:iTRAQ 4plex (K N-term):1000.00;M1:Oxidation (M):1000.00
74	192	D6H523	E.P(+144.10)MEPGGEGYEFIDEIK(+144.10).G	Y	Y	36.27	19.63	2098.0171	-1.5	700.3453	79.37	26	F26:25858	SC-GWM-C10.raw	1	7.157E4	6.464E4	7.298E4	6.177E4	1.00	0.90	1.02	0.86	7.157E4	6.464E4	7.298E4	6.177E4	1.00	0.90	1.02	0.86	-	-	-	-	522	537	iTRAQ 4plex (K N-term)	P1:iTRAQ 4plex (K N-term):1000.00;K16:iTRAQ 4plex (K N-term):1000.00
74	192	D6H523	R.G(+144.10)ITITSAAVTSY.W	Y	Y	35.45	19.50	1326.7153	-4.9	664.3617	70.80	36	F36:22418	SC-GWM-C9.raw	2	2.59E5	2.917E5	2.252E5	2.421E5	1.00	1.13	0.87	0.93	2.59E5	2.917E5	2.252E5	2.421E5	1.00	1.13	0.87	0.93	0	0.09	0.01	0.17	60	71	iTRAQ 4plex (K N-term)	G1:iTRAQ 4plex (K N-term):1000.00
74	192	D6H523	R.A(+144.10)EVPLAEMFGYSTD.L	Y	Y	35.32	19.80	1672.7776	-4.0	837.3927	102.92	25	F25:33774	SC-GWM-C1.raw	1	4.818E4	5.413E4	7.809E4	5.732E4	1.00	1.12	1.62	1.19	4.818E4	5.413E4	7.809E4	5.732E4	1.00	1.12	1.62	1.19	-	-	-	-	653	666	iTRAQ 4plex (K N-term)	A1:iTRAQ 4plex (K N-term):1000.00
74	192	D6H523	R.Q(+144.10)ASPALLEPIMAVEVETPEEYMGDVM(+15.99)GDLN(+.98)R.R	Y	Y	33.90	19.79	3564.6794	4.0	892.1807	109.56	35	F35:36775	SC-GWM-C8.raw	1	6.529E4	6.268E4	5.531E4	5.888E4	1.00	0.96	0.85	0.90	6.529E4	6.268E4	5.531E4	5.888E4	1.00	0.96	0.85	0.90	-	-	-	-	603	633	iTRAQ 4plex (K N-term); Oxidation (M); Deamidation (NQ)	Q1:iTRAQ 4plex (K N-term):1000.00;M26:Oxidation (M):5.55;N30:Deamidation (NQ):1000.00
74	192	D6H523	K.L(+144.10)GEVHDGAATTDYMEQEQERG.I	Y	Y	33.69	19.50	2479.1042	-0.5	620.7830	33.47	32	F32:9152	SC-GWM-C5.raw	2	5.862E5	5.499E5	6.068E5	5.368E5	1.00	0.94	1.04	0.92	5.862E5	5.499E5	6.068E5	5.368E5	1.00	0.94	1.04	0.92	0	0.11	0.10	0.08	40	60	iTRAQ 4plex (K N-term)	L1:iTRAQ 4plex (K N-term):1000.00
74	192	D6H523	K.Y(+144.10)VGQLTF.I	Y	Y	33.35	19.64	970.5245	-0.3	486.2694	77.76	27	F27:25170	SC-GWM-C11.raw	2	1.506E6	2.301E6	1.913E6	1.807E6	1.00	1.53	1.27	1.20	1.506E6	2.301E6	1.913E6	1.807E6	1.00	1.53	1.27	1.20	0	0.05	0.07	0.05	328	334	iTRAQ 4plex (K N-term)	Y1:iTRAQ 4plex (K N-term):1000.00
74	192	D6H523	N.I(+144.10)GAPQVAYR.E	Y	Y	33.33	19.56	1117.6366	0.7	559.8260	42.95	27	F27:12581	SC-GWM-C11.raw	1	1.442E5	1.594E5	1.637E5	1.569E5	1.00	1.11	1.14	1.09	1.442E5	1.594E5	1.637E5	1.569E5	1.00	1.11	1.14	1.09	-	-	-	-	482	490	iTRAQ 4plex (K N-term)	I1:iTRAQ 4plex (K N-term):1000.00
74	192	D6H523	R.T(+144.10)LAGEIQPML.C	Y	Y	33.26	19.19	1215.6655	1.4	608.8409	83.03	32	F32:26995	SC-GWM-C5.raw	1	7.132E4	9.638E4	8.483E4	8.727E4	1.00	1.35	1.19	1.22	7.132E4	9.638E4	8.483E4	8.727E4	1.00	1.35	1.19	1.22	-	-	-	-	256	265	iTRAQ 4plex (K N-term)	T1:iTRAQ 4plex (K N-term):1000.00
74	192	D6H523	R.Q(+144.10)NMIEAAAEASEELMD.K	Y	Y	32.92	19.23	1894.8411	2.4	948.4301	108.97	25	F25:35862	SC-GWM-C1.raw	2	5.959E4	6.71E4	5.978E4	5.926E4	1.00	1.13	1.00	0.99	5.959E4	6.71E4	5.978E4	5.926E4	1.00	1.13	1.00	0.99	0	0.25	0.33	0.24	220	235	iTRAQ 4plex (K N-term)	Q1:iTRAQ 4plex (K N-term):1000.00
74	192	D6H523	R.E(+144.10)FIPSVD.K	Y	Y	32.71	16.53	949.4878	1.5	475.7519	65.31	28	F28:20937	SC-GWM-C12.raw	1	1.315E5	1.461E5	1.511E5	1.471E5	1.00	1.11	1.15	1.12	1.315E5	1.461E5	1.511E5	1.471E5	1.00	1.11	1.15	1.12	-	-	-	-	544	550	iTRAQ 4plex (K N-term)	E1:iTRAQ 4plex (K N-term):1000.00
74	192	D6H523	R.V(+144.10)LDGAVMVYC(+57.02)AVGGVQ(+.98)PQSETVWR.Q	Y	Y	32.68	18.88	2765.3638	4.2	922.7991	97.56	35	F35:32298	SC-GWM-C8.raw	1	7.185E4	7.234E4	1.112E5	8.371E4	1.00	1.01	1.55	1.17	7.185E4	7.234E4	1.112E5	8.371E4	1.00	1.01	1.55	1.17	-	-	-	-	105	128	iTRAQ 4plex (K N-term); Carbamidomethylation; Deamidation (NQ)	V1:iTRAQ 4plex (K N-term):1000.00;C10:Carbamidomethylation:1000.00;Q16:Deamidation (NQ):14.04
74	192	D6H523	R.T(+144.10)LAGEIQPM(+15.99).L	Y	Y	31.98	19.86	1118.5763	0.3	560.2956	50.01	25	F25:14758	SC-GWM-C1.raw	2	1.041E6	1.12E6	1.177E6	1.109E6	1.00	1.08	1.13	1.07	1.041E6	1.12E6	1.177E6	1.109E6	1.00	1.08	1.13	1.07	0	0.01	0.01	0.05	256	264	iTRAQ 4plex (K N-term); Oxidation (M)	T1:iTRAQ 4plex (K N-term):1000.00;M9:Oxidation (M):1000.00
74	192	D6H523	R.D(+144.10)TLPN(+.98)GIVAGYPVVD.V	Y	Y	31.86	19.24	1673.8634	1.8	837.9405	83.22	31	F31:26936	SC-GWM-C4.raw	1	5.941E4	6.593E4	6.52E4	5.693E4	1.00	1.11	1.10	0.96	5.941E4	6.593E4	6.52E4	5.693E4	1.00	1.11	1.10	0.96	-	-	-	-	555	569	iTRAQ 4plex (K N-term); Deamidation (NQ)	D1:iTRAQ 4plex (K N-term):1000.00;N5:Deamidation (NQ):1000.00
74	192	D6H523	P.V(+144.10)IHIAVEPK(+144.10).T	Y	Y	31.26	19.39	1292.8059	0.7	431.9429	43.15	26	F26:12589	SC-GWM-C10.raw	1	1.839E5	1.757E5	2.148E5	1.577E5	1.00	0.96	1.17	0.86	1.839E5	1.757E5	2.148E5	1.577E5	1.00	0.96	1.17	0.86	-	-	-	-	414	422	iTRAQ 4plex (K N-term)	V1:iTRAQ 4plex (K N-term):1000.00;K9:iTRAQ 4plex (K N-term):1000.00
74	192	D6H523	K.G(+144.10)Q(+.98)YGHVVIEMEPMEPGGEGYEFIDEIK(+144.10).G	Y	Y	30.26	19.23	3341.5715	2.5	836.4023	96.02	29	F29:31877	SC-GWM-C2.raw	1	5.539E4	6.571E4	6.632E4	6.065E4	1.00	1.19	1.20	1.10	5.539E4	6.571E4	6.632E4	6.065E4	1.00	1.19	1.20	1.10	-	-	-	-	511	537	iTRAQ 4plex (K N-term); Deamidation (NQ)	G1:iTRAQ 4plex (K N-term):1000.00;Q2:Deamidation (NQ):1000.00;K27:iTRAQ 4plex (K N-term):1000.00
74	192	D6H523	H.V(+144.10)VIEM(+15.99)EPM(+15.99)EPGGEGYEFIDEIK(+144.10).G	Y	Y	29.81	19.16	2830.3535	-3.0	944.4556	84.11	29	F29:27519	SC-GWM-C2.raw	0	4.824E4	5.512E4	4.234E4	4.825E4	1.00	1.14	0.88	1.00	4.824E4	5.512E4	4.234E4	4.825E4	1.00	1.14	0.88	1.00	-	-	-	-	516	537	iTRAQ 4plex (K N-term); Oxidation (M)	V1:iTRAQ 4plex (K N-term):1000.00;M5:Oxidation (M):1000.00;M8:Oxidation (M):1000.00;K22:iTRAQ 4plex (K N-term):1000.00
74	192	D6H523	R.Q(+144.10)(+.98)ASPALLEPIMAVEVETPEEYMGDVM(+15.99)GDLNR.R	Y	Y	28.29	19.03	3564.6794	7.0	1189.2421	109.67	35	F35:36819	SC-GWM-C8.raw	1	2.126E4	1.855E4	1.909E4	1.941E4	1.00	0.87	0.90	0.91	2.126E4	1.855E4	1.909E4	1.941E4	1.00	0.87	0.90	0.91	-	-	-	-	603	633	iTRAQ 4plex (K N-term); Deamidation (NQ); Oxidation (M)	Q1:iTRAQ 4plex (K N-term):1000.00;Q1:Deamidation (NQ):0.00;M26:Oxidation (M):22.37
74	192	D6H523	K.G(+144.10)QYGHVVIEMEPMEPGGEGYEFIDEIK(+144.10)G.G	Y	Y	27.74	19.00	3397.6089	-0.4	850.4092	84.89	28	F28:28210	SC-GWM-C12.raw	2	1.256E5	1.19E5	1.376E5	1.374E5	1.00	0.95	1.10	1.09	1.256E5	1.19E5	1.376E5	1.374E5	1.00	0.95	1.10	1.09	0	0.09	0.06	0.12	511	538	iTRAQ 4plex (K N-term)	G1:iTRAQ 4plex (K N-term):1000.00;K27:iTRAQ 4plex (K N-term):1000.00
74	192	D6H523	I.G(+144.10)APQ(+.98)VAYR.E	Y	Y	24.62	18.73	1005.5365	-2.6	503.7742	26.35	33	F33:6532	SC-GWM-C6.raw	1	1.849E4	1.566E4	1.751E4	1.413E4	1.00	0.85	0.95	0.76	1.849E4	1.566E4	1.751E4	1.413E4	1.00	0.85	0.95	0.76	-	-	-	-	483	490	iTRAQ 4plex (K N-term); Deamidation (NQ)	G1:iTRAQ 4plex (K N-term):1000.00;Q4:Deamidation (NQ):1000.00
74	192	D6H523	R.A(+144.10)N(+.98)PVPIVIPVGAEDSFTGVVDLLK(+144.10).M	Y	Y	22.40	18.49	2738.5349	3.7	685.6436	119.45	32	F32:39978	SC-GWM-C5.raw	2	6.743E4	7.947E4	7.517E4	6.951E4	1.00	1.18	1.11	1.03	6.743E4	7.947E4	7.517E4	6.951E4	1.00	1.18	1.11	1.03	0	0.05	0.05	0.08	164	187	iTRAQ 4plex (K N-term); Deamidation (NQ)	A1:iTRAQ 4plex (K N-term):1000.00;N2:Deamidation (NQ):1000.00;K24:iTRAQ 4plex (K N-term):1000.00
74	192	D6H523	R.T(+144.10)LAGEIQ(+.98)PMLC(+57.02)GSAFK(+144.10)NK(+144.10).G	Y	Y	21.52	18.59	2397.2761	-6.1	800.0944	70.64	29	F29:22546	SC-GWM-C2.raw	1	1.179E5	1.185E5	1.21E5	1.203E5	1.00	1.01	1.03	1.02	1.179E5	1.185E5	1.21E5	1.203E5	1.00	1.01	1.03	1.02	-	-	-	-	256	273	iTRAQ 4plex (K N-term); Deamidation (NQ); Carbamidomethylation	T1:iTRAQ 4plex (K N-term):1000.00;Q7:Deamidation (NQ):17.73;C11:Carbamidomethylation:1000.00;K16:iTRAQ 4plex (K N-term):1000.00;K18:iTRAQ 4plex (K N-term):1000.00
74	192	D6H523	K.G(+144.10)QYGHVVIEM(+15.99)EPMEPGGEGYEFIDEIK(+144.10)G.G	Y	Y	21.49	18.49	3413.6038	-2.5	854.4061	75.71	28	F28:24849	SC-GWM-C12.raw	0	5.794E4	4.668E4	4.742E4	4.672E4	1.00	0.81	0.82	0.81	5.794E4	4.668E4	4.742E4	4.672E4	1.00	0.81	0.82	0.81	-	-	-	-	511	538	iTRAQ 4plex (K N-term); Oxidation (M)	G1:iTRAQ 4plex (K N-term):1000.00;M10:Oxidation (M):12.33;K27:iTRAQ 4plex (K N-term):1000.00
74	192	D6H523	R.A(+144.10)NPVPIV.I	Y	Y	21.18	18.72	852.5190	-1.6	427.2661	72.57	29	F29:23235	SC-GWM-C2.raw	0	2.038E4	7.863E3	1.142E4	7.582E3	1.00	0.39	0.56	0.37	2.038E4	7.863E3	1.142E4	7.582E3	1.00	0.39	0.56	0.37	-	-	-	-	164	170	iTRAQ 4plex (K N-term)	A1:iTRAQ 4plex (K N-term):1000.00
74	192	D6H523	L.N(+144.10)SVK(+144.10)GTR.E	Y	Y	20.97	18.49	1048.6233	3.4	350.5496	36.26	34	F34:10092	SC-GWM-C7.raw	1	9.787E4	7.326E4	7.697E4	6.959E4	1.00	0.75	0.79	0.71	9.787E4	7.326E4	7.697E4	6.959E4	1.00	0.75	0.79	0.71	-	-	-	-	350	356	iTRAQ 4plex (K N-term)	N1:iTRAQ 4plex (K N-term):1000.00;K4:iTRAQ 4plex (K N-term):1000.00
74	192	D6H523	R.Q(+144.10)ASPALLEPIM(+15.99)AVEVETPEEYM(+15.99)GDVMGDLN(+.98)R.R	Y	Y	20.91	18.24	3580.6743	2.8	896.1783	98.43	30	F30:32490	SC-GWM-C3.raw	0	2.088E4	2.336E4	2.703E4	2.684E4	1.00	1.12	1.29	1.29	2.088E4	2.336E4	2.703E4	2.684E4	1.00	1.12	1.29	1.29	-	-	-	-	603	633	iTRAQ 4plex (K N-term); Oxidation (M); Deamidation (NQ)	Q1:iTRAQ 4plex (K N-term):1000.00;M11:Oxidation (M):0.00;M22:Oxidation (M):0.00;N30:Deamidation (NQ):1000.00
74	192	D6H523	K.G(+144.10)TTFTYGDIPAELVETA.E	Y	Y	20.40	18.00	1927.9536	0.1	964.9841	97.75	29	F29:32492	SC-GWM-C2.raw	1	3.349E4	3.317E4	3.882E4	3.346E4	1.00	0.99	1.16	1.00	3.349E4	3.317E4	3.882E4	3.346E4	1.00	0.99	1.16	1.00	-	-	-	-	199	215	iTRAQ 4plex (K N-term)	G1:iTRAQ 4plex (K N-term):1000.00
74	194	A0A1D3EDG8	R.Q(+144.10)ASPALLEPIMAVEVETPEEYMGDVMGDLNR.R	Y	Y	149.07	30.43	3547.7007	0.4	887.9328	117.08	35	F35:39524	SC-GWM-C8.raw	2	4.756E5	5.11E5	4.965E5	5.835E5	1.00	1.07	1.04	1.23	4.756E5	5.11E5	4.965E5	5.835E5	1.00	1.07	1.04	1.23	0	0.12	0.07	0.06	603	633	iTRAQ 4plex (K N-term)	Q1:iTRAQ 4plex (K N-term):1000.00
74	194	A0A1D3EDG8	R.M(+144.10)LDAVVELLPAPTDIPPVQGVNPNTEEADSR.Q	Y	Y	136.34	29.37	3430.7412	0.4	1144.5881	106.80	30	F30:35379	SC-GWM-C3.raw	5	1.673E6	1.828E6	1.663E6	1.817E6	1.00	1.09	0.99	1.09	1.673E6	1.828E6	1.663E6	1.817E6	1.00	1.09	0.99	1.09	0	0.22	0.23	0.19	278	308	iTRAQ 4plex (K N-term)	M1:iTRAQ 4plex (K N-term):1000.00
74	194	A0A1D3EDG8	K.S(+144.10)IIWNEADK(+144.10)GTTFTYGDIPAELVETAEEWR.Q	Y	Y	127.10	28.72	3728.8452	1.0	1243.9569	116.39	35	F35:39276	SC-GWM-C8.raw	2	6.96E5	5.543E5	6.293E5	5.685E5	1.00	0.80	0.90	0.82	6.96E5	5.543E5	6.293E5	5.685E5	1.00	0.80	0.90	0.82	0	0.19	0.09	0.11	190	219	iTRAQ 4plex (K N-term)	S1:iTRAQ 4plex (K N-term):1000.00;K9:iTRAQ 4plex (K N-term):1000.00
74	194	A0A1D3EDG8	R.G(+144.10)ITITSAAVTSYWSGMAK(+144.10).Q	Y	Y	114.15	27.06	2131.1228	0.5	1066.5692	85.83	35	F35:28019	SC-GWM-C8.raw	30	1.058E7	1.005E7	9.749E6	9.476E6	1.00	0.95	0.92	0.90	1.058E7	1.005E7	9.749E6	9.476E6	1.00	0.95	0.92	0.90	0	0.29	0.29	0.29	60	77	iTRAQ 4plex (K N-term)	G1:iTRAQ 4plex (K N-term):1000.00;K18:iTRAQ 4plex (K N-term):1000.00
74	194	A0A1D3EDG8	K.L(+144.10)GEVHDGAATTDYM(+15.99)EQEQER.G	Y	Y	112.15	26.67	2438.0776	1.7	813.7012	39.69	31	F31:11265	SC-GWM-C4.raw	5	7.438E5	6.846E5	7.906E5	7.153E5	1.00	0.92	1.06	0.96	7.438E5	6.846E5	7.906E5	7.153E5	1.00	0.92	1.06	0.96	0	0.24	0.18	0.23	40	59	iTRAQ 4plex (K N-term); Oxidation (M)	L1:iTRAQ 4plex (K N-term):1000.00;M14:Oxidation (M):1000.00
74	194	A0A1D3EDG8	K.G(+144.10)TTFTYGDIPAELVETAEEWR.Q	Y	Y	110.60	27.67	2528.2192	0.1	843.7471	116.72	31	F31:38851	SC-GWM-C4.raw	5	2.165E6	2.143E6	2.185E6	2.149E6	1.00	0.99	1.01	0.99	2.165E6	2.143E6	2.185E6	2.149E6	1.00	0.99	1.01	0.99	0	0.28	0.15	0.21	199	219	iTRAQ 4plex (K N-term)	G1:iTRAQ 4plex (K N-term):1000.00
74	194	A0A1D3EDG8	K.L(+144.10)GEVHDGAATTDYMEQEQER.G	Y	Y	107.28	26.26	2422.0828	0.2	808.3683	48.16	35	F35:14337	SC-GWM-C8.raw	6	1.978E6	2.226E6	2.113E6	2.029E6	1.00	1.13	1.07	1.03	1.978E6	2.226E6	2.113E6	2.029E6	1.00	1.13	1.07	1.03	0	0.15	0.24	0.18	40	59	iTRAQ 4plex (K N-term)	L1:iTRAQ 4plex (K N-term):1000.00
74	194	A0A1D3EDG8	R.A(+144.10)NPVPIVIPVGAEDSFTGVVDLLK(+144.10).M	Y	Y	105.12	26.74	2737.5508	-0.7	913.5236	110.71	33	F33:36312	SC-GWM-C6.raw	31	2.229E7	2.46E7	2.39E7	2.263E7	1.00	1.10	1.07	1.02	2.229E7	2.46E7	2.39E7	2.263E7	1.00	1.10	1.07	1.02	-	-	-	1.08	164	187	iTRAQ 4plex (K N-term)	A1:iTRAQ 4plex (K N-term):1000.00;K24:iTRAQ 4plex (K N-term):1000.00
74	194	A0A1D3EDG8	R.Q(+144.10)ASPALLEPIMAVEVETPEEYM(+15.99)GDVMGDLNR.R	Y	Y	102.56	26.34	3563.6956	-1.0	1188.9047	105.49	32	F32:35054	SC-GWM-C5.raw	5	1.77E5	1.673E5	1.74E5	1.645E5	1.00	0.94	0.98	0.93	1.77E5	1.673E5	1.74E5	1.645E5	1.00	0.94	0.98	0.93	0	0.17	0.19	0.19	603	633	iTRAQ 4plex (K N-term); Oxidation (M)	Q1:iTRAQ 4plex (K N-term):1000.00;M22:Oxidation (M):33.81
74	194	A0A1D3EDG8	K.G(+144.10)QYGHVVIEM(+15.99)EPM(+15.99)EPGGEGYEFIDEIK(+144.10).G	Y	Y	101.81	25.79	3372.5774	-1.2	1125.1984	79.49	29	F29:25782	SC-GWM-C2.raw	2	1.039E6	1.147E6	1.125E6	1.176E6	1.00	1.10	1.08	1.13	1.039E6	1.147E6	1.125E6	1.176E6	1.00	1.10	1.08	1.13	0	0.26	0.10	0.28	511	537	iTRAQ 4plex (K N-term); Oxidation (M)	G1:iTRAQ 4plex (K N-term):1000.00;M10:Oxidation (M):1000.00;M13:Oxidation (M):1000.00;K27:iTRAQ 4plex (K N-term):1000.00
74	194	A0A1D3EDG8	K.Y(+144.10)LGGEDLAEEEIVGALR.Q	Y	Y	98.32	25.76	1977.0176	-0.1	989.5160	93.33	30	F30:30691	SC-GWM-C3.raw	24	2.025E7	2.214E7	2.229E7	2.218E7	1.00	1.09	1.10	1.10	2.025E7	2.214E7	2.229E7	2.218E7	1.00	1.09	1.10	1.10	0	0.23	0.25	0.25	237	253	iTRAQ 4plex (K N-term)	Y1:iTRAQ 4plex (K N-term):1000.00
74	194	A0A1D3EDG8	R.D(+144.10)TLPN(+.98)GIVAGYPVVDVR.I	Y	Y	97.92	27.88	1929.0328	0.4	965.5241	76.78	31	F31:24565	SC-GWM-C4.raw	7	9.651E6	1.052E7	1.067E7	9.977E6	1.00	1.09	1.11	1.03	9.651E6	1.052E7	1.067E7	9.977E6	1.00	1.09	1.11	1.03	0	0.16	0.16	0.15	555	571	iTRAQ 4plex (K N-term); Deamidation (NQ)	D1:iTRAQ 4plex (K N-term):1000.00;N5:Deamidation (NQ):1000.00
74	194	A0A1D3EDG8	R.L(+144.10)VFGSYHDVDSSQLAFELAASQAFK(+144.10).E	Y	Y	96.64	25.58	3017.5378	-2.2	755.3901	101.46	32	F32:33613	SC-GWM-C5.raw	58	5.78E6	6.962E6	6.446E6	7.459E6	1.00	1.20	1.12	1.29	5.78E6	6.962E6	6.446E6	7.459E6	1.00	1.20	1.12	1.29	0	0.43	0.46	0.46	574	598	iTRAQ 4plex (K N-term)	L1:iTRAQ 4plex (K N-term):1000.00;K25:iTRAQ 4plex (K N-term):1000.00
74	194	A0A1D3EDG8	R.V(+144.10)LDGAVMVYC(+57.02)AVGGVQPQSETVWR.Q	Y	Y	94.02	25.08	2764.3799	-0.4	922.4669	97.19	34	F34:32214	SC-GWM-C7.raw	3	1.349E6	1.162E6	1.649E6	1.251E6	1.00	0.86	1.22	0.93	1.349E6	1.162E6	1.649E6	1.251E6	1.00	0.86	1.22	0.93	0	0.21	0.40	0.32	105	128	iTRAQ 4plex (K N-term); Carbamidomethylation	V1:iTRAQ 4plex (K N-term):1000.00;C10:Carbamidomethylation:1000.00
74	194	A0A1D3EDG8	K.Y(+144.10)SEAPAHIAAAVTEAR.K	Y	Y	93.79	25.41	1799.9287	0.6	600.9839	56.01	35	F35:17215	SC-GWM-C8.raw	8	1.266E7	1.473E7	1.413E7	1.425E7	1.00	1.16	1.12	1.13	1.266E7	1.473E7	1.413E7	1.425E7	1.00	1.16	1.12	1.13	0	0.12	0.11	0.16	684	699	iTRAQ 4plex (K N-term)	Y1:iTRAQ 4plex (K N-term):1000.00
74	194	A0A1D3EDG8	R.V(+144.10)LDGAVM(+15.99)VYC(+57.02)AVGGVQPQSETVWR.Q	Y	Y	93.15	25.51	2780.3748	-0.8	927.7981	89.44	33	F33:28916	SC-GWM-C6.raw	2	2.595E5	2.217E5	2.364E5	2.027E5	1.00	0.85	0.91	0.78	2.595E5	2.217E5	2.364E5	2.027E5	1.00	0.85	0.91	0.78	0	0.08	0.01	0.00	105	128	iTRAQ 4plex (K N-term); Oxidation (M); Carbamidomethylation	V1:iTRAQ 4plex (K N-term):1000.00;M7:Oxidation (M):1000.00;C10:Carbamidomethylation:1000.00
74	194	A0A1D3EDG8	K.D(+144.10)VTTGETLC(+57.02)AESAPIILER.M	Y	Y	93.00	25.20	2218.1272	-0.6	740.3826	72.24	30	F30:22956	SC-GWM-C3.raw	12	5.466E6	5.266E6	6.291E6	5.264E6	1.00	0.96	1.15	0.96	5.466E6	5.266E6	6.291E6	5.264E6	1.00	0.96	1.15	0.96	0	0.25	0.22	0.22	389	407	iTRAQ 4plex (K N-term); Carbamidomethylation	D1:iTRAQ 4plex (K N-term):1000.00;C9:Carbamidomethylation:1000.00
74	194	A0A1D3EDG8	K.G(+144.10)QYGHVVIEM(+15.99)EPMEPGGEGYEFIDEIK(+144.10).G	Y	Y	92.07	24.82	3356.5823	1.2	1119.8694	84.48	29	F29:27660	SC-GWM-C2.raw	7	1.237E6	1.34E6	1.352E6	1.332E6	1.00	1.08	1.09	1.08	1.237E6	1.34E6	1.352E6	1.332E6	1.00	1.08	1.09	1.08	0	0.20	0.13	0.21	511	537	iTRAQ 4plex (K N-term); Oxidation (M)	G1:iTRAQ 4plex (K N-term):1000.00;M10:Oxidation (M):49.37;K27:iTRAQ 4plex (K N-term):1000.00
74	194	A0A1D3EDG8	R.Q(+144.10)ASPALLEPIM(+15.99)AVEVETPEEYMGDVMGDLNR.R	Y	Y	91.15	24.87	3563.6956	-0.3	891.9309	114.12	35	F35:38453	SC-GWM-C8.raw	2	1.743E5	1.784E5	1.662E5	1.833E5	1.00	1.02	0.95	1.05	1.743E5	1.784E5	1.662E5	1.833E5	1.00	1.02	0.95	1.05	0	0.23	0.10	0.19	603	633	iTRAQ 4plex (K N-term); Oxidation (M)	Q1:iTRAQ 4plex (K N-term):1000.00;M11:Oxidation (M):30.57
74	194	A0A1D3EDG8	K.M(+144.10)LN(+.98)DK(+144.10)YVGQLTFIR.V	Y	Y	90.09	24.69	1986.0852	0.0	663.0356	77.08	31	F31:24674	SC-GWM-C4.raw	2	6.371E5	4.999E5	5.905E5	5.047E5	1.00	0.78	0.93	0.79	6.371E5	4.999E5	5.905E5	5.047E5	1.00	0.78	0.93	0.79	0	0.03	0.06	0.04	323	336	iTRAQ 4plex (K N-term); Deamidation (NQ)	M1:iTRAQ 4plex (K N-term):1000.00;N3:Deamidation (NQ):156.12;K5:iTRAQ 4plex (K N-term):1000.00
74	194	A0A1D3EDG8	R.E(+144.10)FGVEANIGAPQVAYR.E	Y	Y	88.92	24.95	1863.9601	0.3	932.9876	65.68	33	F33:20547	SC-GWM-C6.raw	26	1.212E7	1.301E7	1.335E7	1.309E7	1.00	1.07	1.10	1.08	1.212E7	1.301E7	1.335E7	1.309E7	1.00	1.07	1.10	1.08	0	0.25	0.23	0.28	475	490	iTRAQ 4plex (K N-term)	E1:iTRAQ 4plex (K N-term):1000.00
74	194	A0A1D3EDG8	R.Q(+144.10)N(+.98)MIEAAAEASEELMDK(+144.10).Y	Y	Y	88.25	24.57	2168.0220	1.1	723.6821	103.68	35	F35:34593	SC-GWM-C8.raw	3	5.439E5	5.961E5	5.807E5	5.669E5	1.00	1.10	1.07	1.04	5.439E5	5.961E5	5.807E5	5.669E5	1.00	1.10	1.07	1.04	0	0.09	0.08	0.08	220	236	iTRAQ 4plex (K N-term); Deamidation (NQ)	Q1:iTRAQ 4plex (K N-term):1000.00;N2:Deamidation (NQ):1000.00;K17:iTRAQ 4plex (K N-term):1000.00
74	194	A0A1D3EDG8	K.G(+144.10)QYGHVVIEMEPM(+15.99)EPGGEGYEFIDEIK(+144.10).G	Y	Y	87.01	24.78	3356.5823	0.2	1119.8683	88.59	29	F29:29206	SC-GWM-C2.raw	4	5.877E5	6.232E5	6.404E5	6.418E5	1.00	1.06	1.09	1.09	5.877E5	6.232E5	6.404E5	6.418E5	1.00	1.06	1.09	1.09	0	0.10	0.16	0.09	511	537	iTRAQ 4plex (K N-term); Oxidation (M)	G1:iTRAQ 4plex (K N-term):1000.00;M13:Oxidation (M):47.09;K27:iTRAQ 4plex (K N-term):1000.00
74	194	A0A1D3EDG8	R.M(+144.10)(+15.99)EFPEPVIHIAVEPK(+144.10).T	Y	Y	84.71	24.42	2039.1005	2.5	1020.5601	65.96	33	F33:20657	SC-GWM-C6.raw	8	4.506E6	4.594E6	4.988E6	4.115E6	1.00	1.02	1.11	0.91	4.506E6	4.594E6	4.988E6	4.115E6	1.00	1.02	1.11	0.91	0	0.21	0.17	0.31	408	422	iTRAQ 4plex (K N-term); Oxidation (M)	M1:iTRAQ 4plex (K N-term):1000.00;M1:Oxidation (M):1000.00;K15:iTRAQ 4plex (K N-term):1000.00
74	194	A0A1D3EDG8	R.T(+144.10)LAGEIQPMLC(+57.02)GSAFK(+144.10).N	Y	Y	84.53	26.00	2010.0521	-0.7	671.0242	82.40	29	F29:26867	SC-GWM-C2.raw	6	6.45E6	4.612E6	6.424E6	4.405E6	1.00	0.72	1.00	0.68	6.45E6	4.612E6	6.424E6	4.405E6	1.00	0.72	1.00	0.68	0	0.25	0.15	0.22	256	271	iTRAQ 4plex (K N-term); Carbamidomethylation	T1:iTRAQ 4plex (K N-term):1000.00;C11:Carbamidomethylation:1000.00;K16:iTRAQ 4plex (K N-term):1000.00
74	194	A0A1D3EDG8	R.M(+144.10)(+15.99)LDAVVELLPAPTDIPPVQGVNPNTEEADSR.Q	Y	Y	84.12	24.12	3446.7361	0.3	1149.9197	96.12	30	F30:31706	SC-GWM-C3.raw	6	4.904E5	5.481E5	5.763E5	5.887E5	1.00	1.12	1.18	1.20	4.904E5	5.481E5	5.763E5	5.887E5	1.00	1.12	1.18	1.20	0	0.22	0.17	0.22	278	308	iTRAQ 4plex (K N-term); Oxidation (M)	M1:iTRAQ 4plex (K N-term):1000.00;M1:Oxidation (M):1000.00
[truncated: 98,407 more rows]
