# Supplementary material for: Comparative Proteomics of Extended-Spectrum Cephalosporin-Resistant Neisseria gonorrhoeae Isolates Demonstrates Altered Protein Synthesis, Metabolism, Substance Transport, and Membrane Permeability
Source: Front Microbiol. 2020 Feb 19;11:169. doi: 10.3389/fmicb.2020.00169 (PMC7042406; doi:10.3389/fmicb.2020.00169)
Supplement: DATA SHEET S1 — The information of the quantifiable peptides and proteins. [file Data_Sheet_1.ZIP › Supplementary Material 1/REP3/Proteins-Repeat3.csv]

Protein Group	Protein ID	Accession	Significance	-10lgP	Intensity iTRAQ4-114	Intensity iTRAQ4-115	Intensity iTRAQ4-116	Intensity iTRAQ4-117	Ratio iTRAQ4-114	Ratio iTRAQ4-115	Ratio iTRAQ4-116	Ratio iTRAQ4-117	Intensity 49226(iTRAQ4-114)	Intensity 40(iTRAQ4-115)	Intensity 41(iTRAQ4-116)	Intensity 48(iTRAQ4-117)	Ratio 49226(iTRAQ4-114)	Ratio 40(iTRAQ4-115)	Ratio 41(iTRAQ4-116)	Ratio 48(iTRAQ4-117)	Coverage (%)	#Peptides	#Unique	PTM	Avg. Mass	Description
67	207	Q5F939	2.20	582.42	1.033E9	9.771E8	1.037E9	9.649E8	1.00	0.95	1.00	0.93	1.033E9	9.771E8	1.037E9	9.649E8	1.00	0.95	1.00	0.93	82	126	126	Carbamidomethylation; iTRAQ 4plex (K N-term); Oxidation (M); Deamidation (NQ)	99593	Pyruvate dehydrogenase E1 component OS=Neisseria gonorrhoeae (strain ATCC 700825 / FA 1090) GN=aceE PE=4 SV=1
67	208	A0A0M3GXC2	2.20	582.42	1.033E9	9.771E8	1.037E9	9.649E8	1.00	0.95	1.00	0.93	1.033E9	9.771E8	1.037E9	9.649E8	1.00	0.95	1.00	0.93	82	126	126	Carbamidomethylation; iTRAQ 4plex (K N-term); Oxidation (M); Deamidation (NQ)	99593	Pyruvate dehydrogenase E1 component OS=Neisseria gonorrhoeae MIA_2011_03-10 GN=aceE PE=4 SV=1
67	251	B4RMJ9	2.20	582.42	1.033E9	9.771E8	1.037E9	9.649E8	1.00	0.95	1.00	0.93	1.033E9	9.771E8	1.037E9	9.649E8	1.00	0.95	1.00	0.93	82	126	126	Carbamidomethylation; iTRAQ 4plex (K N-term); Oxidation (M); Deamidation (NQ)	99593	Pyruvate dehydrogenase E1 component OS=Neisseria gonorrhoeae (strain NCCP11945) GN=NGK_1359 PE=4 SV=1
67	209	A0A1D3IEW3	2.20	582.42	1.033E9	9.771E8	1.037E9	9.649E8	1.00	0.95	1.00	0.93	1.033E9	9.771E8	1.037E9	9.649E8	1.00	0.95	1.00	0.93	82	126	126	Carbamidomethylation; iTRAQ 4plex (K N-term); Oxidation (M); Deamidation (NQ)	99593	Pyruvate dehydrogenase E1 component OS=Neisseria gonorrhoeae GN=aceE PE=4 SV=1
174	103	A0A1D3GBB2	20.86	524.81	6.799E5	3.388E6	3.2E6	3.333E6	1.00	4.98	4.71	4.90	6.799E5	3.388E6	3.2E6	3.333E6	1.00	4.98	4.71	4.90	2	121	2	iTRAQ 4plex (K N-term); Oxidation (M); Deamidation (NQ)	155695	DNA-directed RNA polymerase subunit beta OS=Neisseria gonorrhoeae GN=rpoB PE=3 SV=1
74	193	A0A1D3HLN7	1.51	521.23	7.356E8	8.113E8	8.165E8	7.882E8	1.00	1.10	1.11	1.07	7.356E8	8.113E8	8.165E8	7.882E8	1.00	1.10	1.11	1.07	85	87	87	Carbamidomethylation; iTRAQ 4plex (K N-term); Oxidation (M); Deamidation (NQ)	77221	Elongation factor G OS=Neisseria gonorrhoeae GN=fusA PE=3 SV=1
74	192	D6H523	1.51	521.23	7.356E8	8.113E8	8.165E8	7.882E8	1.00	1.10	1.11	1.07	7.356E8	8.113E8	8.165E8	7.882E8	1.00	1.10	1.11	1.07	85	87	87	Carbamidomethylation; iTRAQ 4plex (K N-term); Oxidation (M); Deamidation (NQ)	77173	Elongation factor G OS=Neisseria gonorrhoeae DGI2 GN=fusA PE=3 SV=1
74	194	A0A1D3EDG8	1.51	521.23	7.356E8	8.113E8	8.165E8	7.882E8	1.00	1.10	1.11	1.07	7.356E8	8.113E8	8.165E8	7.882E8	1.00	1.10	1.11	1.07	85	87	87	Carbamidomethylation; iTRAQ 4plex (K N-term); Oxidation (M); Deamidation (NQ)	77173	Elongation factor G OS=Neisseria gonorrhoeae GN=fusA PE=3 SV=1
74	195	Q5F5S3	1.51	521.23	7.356E8	8.113E8	8.165E8	7.882E8	1.00	1.10	1.11	1.07	7.356E8	8.113E8	8.165E8	7.882E8	1.00	1.10	1.11	1.07	85	87	87	Carbamidomethylation; iTRAQ 4plex (K N-term); Oxidation (M); Deamidation (NQ)	77173	Elongation factor G OS=Neisseria gonorrhoeae (strain ATCC 700825 / FA 1090) GN=fusA PE=3 SV=1
74	196	B4RQX2	1.51	521.23	7.356E8	8.113E8	8.165E8	7.882E8	1.00	1.10	1.11	1.07	7.356E8	8.113E8	8.165E8	7.882E8	1.00	1.10	1.11	1.07	85	87	87	Carbamidomethylation; iTRAQ 4plex (K N-term); Oxidation (M); Deamidation (NQ)	77173	Elongation factor G OS=Neisseria gonorrhoeae (strain NCCP11945) GN=fusA PE=3 SV=1
74	197	A0A0M3GW54	1.51	521.23	7.356E8	8.113E8	8.165E8	7.882E8	1.00	1.10	1.11	1.07	7.356E8	8.113E8	8.165E8	7.882E8	1.00	1.10	1.11	1.07	85	87	87	Carbamidomethylation; iTRAQ 4plex (K N-term); Oxidation (M); Deamidation (NQ)	77173	Elongation factor G OS=Neisseria gonorrhoeae MIA_2011_03-10 GN=fusA PE=3 SV=1
6	79	P29842	0.20	521.18	3.01E5	3.303E5	3.288E5	3.172E5	1.00	1.10	1.09	1.05	3.01E5	3.303E5	3.288E5	3.172E5	1.00	1.10	1.09	1.05	5	121	1	iTRAQ 4plex (K N-term); Deamidation (NQ)	57241	60 kDa chaperonin OS=Neisseria gonorrhoeae GN=groL PE=1 SV=3
178	104	A0A0M3GU60	18.81	519.12	7.966E5	2.117E5	1.65E5	1.787E5	1.00	0.27	0.21	0.22	7.966E5	2.117E5	1.65E5	1.787E5	1.00	0.27	0.21	0.22	2	120	1	iTRAQ 4plex (K N-term); Oxidation (M); Deamidation (NQ)	155718	DNA-directed RNA polymerase subunit beta OS=Neisseria gonorrhoeae MIA_2011_03-10 GN=rpoB PE=3 SV=1
178	105	D6H515	18.81	519.12	7.966E5	2.117E5	1.65E5	1.787E5	1.00	0.27	0.21	0.22	7.966E5	2.117E5	1.65E5	1.787E5	1.00	0.27	0.21	0.22	2	120	1	iTRAQ 4plex (K N-term); Oxidation (M); Deamidation (NQ)	155718	DNA-directed RNA polymerase subunit beta OS=Neisseria gonorrhoeae DGI2 GN=rpoB PE=3 SV=1
178	106	Q5F5R5	18.81	519.12	7.966E5	2.117E5	1.65E5	1.787E5	1.00	0.27	0.21	0.22	7.966E5	2.117E5	1.65E5	1.787E5	1.00	0.27	0.21	0.22	2	120	1	iTRAQ 4plex (K N-term); Oxidation (M); Deamidation (NQ)	155748	DNA-directed RNA polymerase subunit beta OS=Neisseria gonorrhoeae (strain ATCC 700825 / FA 1090) GN=rpoB PE=3 SV=1
178	107	B4RQW2	18.81	519.12	7.966E5	2.117E5	1.65E5	1.787E5	1.00	0.27	0.21	0.22	7.966E5	2.117E5	1.65E5	1.787E5	1.00	0.27	0.21	0.22	2	120	1	iTRAQ 4plex (K N-term); Oxidation (M); Deamidation (NQ)	155718	DNA-directed RNA polymerase subunit beta OS=Neisseria gonorrhoeae (strain NCCP11945) GN=rpoB PE=3 SV=1
178	108	A0A1D3EM82	18.81	519.12	7.966E5	2.117E5	1.65E5	1.787E5	1.00	0.27	0.21	0.22	7.966E5	2.117E5	1.65E5	1.787E5	1.00	0.27	0.21	0.22	2	120	1	iTRAQ 4plex (K N-term); Oxidation (M); Deamidation (NQ)	155718	DNA-directed RNA polymerase subunit beta OS=Neisseria gonorrhoeae GN=rpoB PE=3 SV=1
158	583	B4RQW3	1.55	512.46	5.132E5	2.049E6	1.897E6	2.004E6	1.00	3.99	3.70	3.90	5.132E5	2.049E6	1.897E6	2.004E6	1.00	3.99	3.70	3.90	1	136	1	iTRAQ 4plex (K N-term)	153795	DNA-directed RNA polymerase subunit beta' OS=Neisseria gonorrhoeae (strain NCCP11945) GN=rpoC PE=3 SV=1
158	585	A0A1D3GAW3	1.55	512.46	5.132E5	2.049E6	1.897E6	2.004E6	1.00	3.99	3.70	3.90	5.132E5	2.049E6	1.897E6	2.004E6	1.00	3.99	3.70	3.90	1	136	1	iTRAQ 4plex (K N-term)	153795	DNA-directed RNA polymerase subunit beta' OS=Neisseria gonorrhoeae GN=rpoC PE=3 SV=1
158	588	A0A0M3GW47	1.55	512.46	5.132E5	2.049E6	1.897E6	2.004E6	1.00	3.99	3.70	3.90	5.132E5	2.049E6	1.897E6	2.004E6	1.00	3.99	3.70	3.90	1	136	1	iTRAQ 4plex (K N-term)	153795	DNA-directed RNA polymerase subunit beta' OS=Neisseria gonorrhoeae MIA_2011_03-10 GN=rpoC PE=3 SV=1
158	589	D6H516	1.55	512.46	5.132E5	2.049E6	1.897E6	2.004E6	1.00	3.99	3.70	3.90	5.132E5	2.049E6	1.897E6	2.004E6	1.00	3.99	3.70	3.90	1	136	1	iTRAQ 4plex (K N-term)	153795	DNA-directed RNA polymerase subunit beta' OS=Neisseria gonorrhoeae DGI2 GN=rpoC PE=3 SV=1
162	587	A0A1D3EMJ0	1.21	510.46	1.795E6	5.912E5	5.639E5	6.122E5	1.00	0.33	0.31	0.34	1.795E6	5.912E5	5.639E5	6.122E5	1.00	0.33	0.31	0.34	1	136	1	iTRAQ 4plex (K N-term)	153825	DNA-directed RNA polymerase subunit beta' OS=Neisseria gonorrhoeae GN=rpoC PE=3 SV=1
201	829	A0A1D3IQL0	4.94	504.29	6.954E6	1.798E6	1.309E6	8.914E5	1.00	0.26	0.19	0.13	6.954E6	1.798E6	1.309E6	8.914E5	1.00	0.26	0.19	0.13	1	108	1	iTRAQ 4plex (K N-term)	129686	Bifunctional protein PutA OS=Neisseria gonorrhoeae GN=putA PE=3 SV=1
201	823	A0A1D3HCA1	4.94	504.29	6.954E6	1.798E6	1.309E6	8.914E5	1.00	0.26	0.19	0.13	6.954E6	1.798E6	1.309E6	8.914E5	1.00	0.26	0.19	0.13	1	108	1	iTRAQ 4plex (K N-term)	129658	Bifunctional protein PutA OS=Neisseria gonorrhoeae GN=putA PE=3 SV=1
70	2649	Q9Z4M4	1.80	503.71	1.942E4	2.132E4	3.248E4	2.579E4	1.00	1.10	1.67	1.33	1.942E4	2.132E4	3.248E4	2.579E4	1.00	1.10	1.67	1.33	8	71	1	iTRAQ 4plex (K N-term); Deamidation (NQ)	37222	Outer membrane protein I OS=Neisseria gonorrhoeae GN=por PE=3 SV=1
205	878	A0A1D3F0V4	1.56	503.52	3.358E4	8.019E4	8.406E4	1.06E5	1.00	2.39	2.50	3.16	3.358E4	8.019E4	8.406E4	1.06E5	1.00	2.39	2.50	3.16	1	108	1	iTRAQ 4plex (K N-term)	129778	Bifunctional protein PutA OS=Neisseria gonorrhoeae GN=putA PE=3 SV=1
53	325	V5U7G7	9.39	500.90	7.4E4	8.002E4	1.331E5	7.389E4	1.00	1.08	1.80	1.00	7.4E4	8.002E4	1.331E5	7.389E4	1.00	1.08	1.80	1.00	5	67	1	iTRAQ 4plex (K N-term); Deamidation (NQ)	37255	Porin IB OS=Neisseria gonorrhoeae PE=3 SV=1
34	625	O52701	18.56	499.89	4.335E4	4.342E4	9.816E4	3.79E4	1.00	1.00	2.26	0.87	4.335E4	4.342E4	9.816E4	3.79E4	1.00	1.00	2.26	0.87	5	69	2	iTRAQ 4plex (K N-term); Deamidation (NQ)	37286	Outer membrane porin OS=Neisseria gonorrhoeae GN=por PE=3 SV=1
320	836	Q5F797	24.20	498.44	1.157E6	1.698E5	1.313E5	1.154E5	1.00	0.15	0.11	0.10	1.157E6	1.698E5	1.313E5	1.154E5	1.00	0.15	0.11	0.10	2	62	3	iTRAQ 4plex (K N-term)	101018	Translation initiation factor IF-2 OS=Neisseria gonorrhoeae (strain ATCC 700825 / FA 1090) GN=infB PE=3 SV=1
314	1034	A0A1D3FQV3	4.07	498.20	2.869E5	1.194E6	1.259E6	1.158E6	1.00	4.16	4.39	4.04	2.869E5	1.194E6	1.259E6	1.158E6	1.00	4.16	4.39	4.04	1	61	2	iTRAQ 4plex (K N-term)	100903	Translation initiation factor IF-2 OS=Neisseria gonorrhoeae GN=infB PE=3 SV=1
61	400	B2CNP9	2.32	496.17	6.035E4	1.02E5	7.393E4	1.128E5	1.00	1.69	1.22	1.87	6.035E4	1.02E5	7.393E4	1.128E5	1.00	1.69	1.22	1.87	8	66	1	iTRAQ 4plex (K N-term); Deamidation (NQ)	35655	Por (Fragment) OS=Neisseria gonorrhoeae GN=por PE=3 SV=1
69	137	Q5XKW6	2.31	493.67	8.976E5	1.526E6	1.035E6	1.564E6	1.00	1.70	1.15	1.74	8.976E5	1.526E6	1.035E6	1.564E6	1.00	1.70	1.15	1.74	8	66	1	iTRAQ 4plex (K N-term)	35576	PorB (Fragment) OS=Neisseria gonorrhoeae GN=porB PE=3 SV=1
1	68	A0A0M3GYJ4	1.05	493.03	2.402E9	2.22E9	2.248E9	2.21E9	1.00	0.92	0.94	0.92	2.402E9	2.22E9	2.248E9	2.21E9	1.00	0.92	0.94	0.92	93	121	121	Carbamidomethylation; iTRAQ 4plex (K N-term); Oxidation (M); Deamidation (NQ)	42938	Elongation factor Tu OS=Neisseria gonorrhoeae MIA_2011_03-10 GN=tuf PE=3 SV=1
1	69	D6H4V9	1.05	493.03	2.402E9	2.22E9	2.248E9	2.21E9	1.00	0.92	0.94	0.92	2.402E9	2.22E9	2.248E9	2.21E9	1.00	0.92	0.94	0.92	93	121	121	Carbamidomethylation; iTRAQ 4plex (K N-term); Oxidation (M); Deamidation (NQ)	42938	Elongation factor Tu OS=Neisseria gonorrhoeae DGI2 GN=tuf PE=3 SV=1
1	70	Q5F5Q8	1.05	493.03	2.402E9	2.22E9	2.248E9	2.21E9	1.00	0.92	0.94	0.92	2.402E9	2.22E9	2.248E9	2.21E9	1.00	0.92	0.94	0.92	93	121	121	Carbamidomethylation; iTRAQ 4plex (K N-term); Oxidation (M); Deamidation (NQ)	42938	Elongation factor Tu OS=Neisseria gonorrhoeae (strain ATCC 700825 / FA 1090) GN=tuf1 PE=3 SV=1
1	71	B4RQV7	1.05	493.03	2.402E9	2.22E9	2.248E9	2.21E9	1.00	0.92	0.94	0.92	2.402E9	2.22E9	2.248E9	2.21E9	1.00	0.92	0.94	0.92	93	121	121	Carbamidomethylation; iTRAQ 4plex (K N-term); Oxidation (M); Deamidation (NQ)	42938	Elongation factor Tu OS=Neisseria gonorrhoeae (strain NCCP11945) GN=tuf PE=3 SV=1
1	72	A0A1D3HF12	1.05	493.03	2.402E9	2.22E9	2.248E9	2.21E9	1.00	0.92	0.94	0.92	2.402E9	2.22E9	2.248E9	2.21E9	1.00	0.92	0.94	0.92	93	121	121	Carbamidomethylation; iTRAQ 4plex (K N-term); Oxidation (M); Deamidation (NQ)	42938	Elongation factor Tu OS=Neisseria gonorrhoeae GN=tufA_2 PE=3 SV=1
153	133	D6H8G0	1.32	491.32	5.334E8	4.927E8	5.161E8	5.063E8	1.00	0.92	0.97	0.95	5.334E8	4.927E8	5.161E8	5.063E8	1.00	0.92	0.97	0.95	83	101	101	Carbamidomethylation; iTRAQ 4plex (K N-term); Oxidation (M); Deamidation (NQ)	85071	5-methyltetrahydropteroyltriglutamate--homocysteine methyltransferase OS=Neisseria gonorrhoeae DGI2 GN=metE PE=3 SV=1
153	135	A0A1D3I2R3	1.32	491.32	5.334E8	4.927E8	5.161E8	5.063E8	1.00	0.92	0.97	0.95	5.334E8	4.927E8	5.161E8	5.063E8	1.00	0.92	0.97	0.95	83	101	101	Carbamidomethylation; iTRAQ 4plex (K N-term); Oxidation (M); Deamidation (NQ)	85071	5-methyltetrahydropteroyltriglutamate--homocysteine methyltransferase OS=Neisseria gonorrhoeae GN=metE PE=3 SV=1
153	136	A0A1D3EB45	1.32	491.32	5.334E8	4.927E8	5.161E8	5.063E8	1.00	0.92	0.97	0.95	5.334E8	4.927E8	5.161E8	5.063E8	1.00	0.92	0.97	0.95	83	101	101	Carbamidomethylation; iTRAQ 4plex (K N-term); Oxidation (M); Deamidation (NQ)	85083	5-methyltetrahydropteroyltriglutamate--homocysteine methyltransferase OS=Neisseria gonorrhoeae GN=metE PE=3 SV=1
73	2302	Q9R3B2	1.86	490.14	2.582E5	5.652E5	6.049E5	5.588E5	1.00	2.19	2.34	2.16	2.582E5	5.652E5	6.049E5	5.588E5	1.00	2.19	2.34	2.16	8	62	1	iTRAQ 4plex (K N-term); Deamidation (NQ)	34291	Porin (Fragment) OS=Neisseria gonorrhoeae GN=porB PE=3 SV=1
132	673	A0A1D3FXJ6	1.54	484.97	3.899E8	3.965E8	3.876E8	3.758E8	1.00	1.02	0.99	0.96	3.899E8	3.965E8	3.876E8	3.758E8	1.00	1.02	0.99	0.96	72	62	62	Carbamidomethylation; iTRAQ 4plex (K N-term); Oxidation (M); Deamidation (NQ)	61505	30S ribosomal protein S1 OS=Neisseria gonorrhoeae GN=rpsA PE=3 SV=1
132	755	Q5F905	1.54	484.97	3.899E8	3.965E8	3.876E8	3.758E8	1.00	1.02	0.99	0.96	3.899E8	3.965E8	3.876E8	3.758E8	1.00	1.02	0.99	0.96	73	62	62	Carbamidomethylation; iTRAQ 4plex (K N-term); Oxidation (M); Deamidation (NQ)	61191	30S ribosomal protein S1 OS=Neisseria gonorrhoeae (strain ATCC 700825 / FA 1090) GN=rpsA PE=3 SV=1
132	756	A0A1D3H037	1.54	484.97	3.899E8	3.965E8	3.876E8	3.758E8	1.00	1.02	0.99	0.96	3.899E8	3.965E8	3.876E8	3.758E8	1.00	1.02	0.99	0.96	73	62	62	Carbamidomethylation; iTRAQ 4plex (K N-term); Oxidation (M); Deamidation (NQ)	61191	30S ribosomal protein S1 OS=Neisseria gonorrhoeae GN=rpsA PE=3 SV=1
132	757	A0A0M3GYC3	1.54	484.97	3.899E8	3.965E8	3.876E8	3.758E8	1.00	1.02	0.99	0.96	3.899E8	3.965E8	3.876E8	3.758E8	1.00	1.02	0.99	0.96	73	62	62	Carbamidomethylation; iTRAQ 4plex (K N-term); Oxidation (M); Deamidation (NQ)	61191	30S ribosomal protein S1 OS=Neisseria gonorrhoeae MIA_2011_03-10 GN=M736_11965 PE=3 SV=1
132	773	D6H7D4	1.54	484.97	3.899E8	3.965E8	3.876E8	3.758E8	1.00	1.02	0.99	0.96	3.899E8	3.965E8	3.876E8	3.758E8	1.00	1.02	0.99	0.96	72	62	62	Carbamidomethylation; iTRAQ 4plex (K N-term); Oxidation (M); Deamidation (NQ)	62345	30S ribosomal protein S1 OS=Neisseria gonorrhoeae DGI2 GN=NGMG_00942 PE=3 SV=1
132	1075	B4RMF3	1.54	484.97	3.899E8	3.965E8	3.876E8	3.758E8	1.00	1.02	0.99	0.96	3.899E8	3.965E8	3.876E8	3.758E8	1.00	1.02	0.99	0.96	70	62	62	Carbamidomethylation; iTRAQ 4plex (K N-term); Oxidation (M); Deamidation (NQ)	63908	30S ribosomal protein S1 OS=Neisseria gonorrhoeae (strain NCCP11945) GN=NGK_1313 PE=3 SV=1
104	425	Q52MT7	2.29	484.63	2.228E6	3.714E5	2.899E5	2.911E5	1.00	0.17	0.13	0.13	2.228E6	3.714E5	2.899E5	2.911E5	1.00	0.17	0.13	0.13	8	60	1	iTRAQ 4plex (K N-term); Deamidation (NQ)	34757	Outer membrane protein PI (Fragment) OS=Neisseria gonorrhoeae PE=3 SV=1
91	80	Q5F6W5	3.36	482.25	5.211E8	6.48E8	6.701E8	6.338E8	1.00	1.24	1.29	1.22	5.211E8	6.48E8	6.701E8	6.338E8	1.00	1.24	1.29	1.22	90	93	92	Carbamidomethylation; iTRAQ 4plex (K N-term); Oxidation (M); Deamidation (NQ)	68863	Chaperone protein DnaK OS=Neisseria gonorrhoeae (strain ATCC 700825 / FA 1090) GN=dnaK PE=3 SV=1
91	81	A0A1D3IGC4	3.36	482.25	5.211E8	6.48E8	6.701E8	6.338E8	1.00	1.24	1.29	1.22	5.211E8	6.48E8	6.701E8	6.338E8	1.00	1.24	1.29	1.22	90	93	92	Carbamidomethylation; iTRAQ 4plex (K N-term); Oxidation (M); Deamidation (NQ)	68863	Chaperone protein DnaK OS=Neisseria gonorrhoeae GN=dnaK PE=2 SV=1
91	82	A0A0M3H128	3.36	482.25	5.211E8	6.48E8	6.701E8	6.338E8	1.00	1.24	1.29	1.22	5.211E8	6.48E8	6.701E8	6.338E8	1.00	1.24	1.29	1.22	90	93	92	Carbamidomethylation; iTRAQ 4plex (K N-term); Oxidation (M); Deamidation (NQ)	68863	Chaperone protein DnaK OS=Neisseria gonorrhoeae MIA_2011_03-10 GN=dnaK PE=2 SV=1
91	83	D6H6E4	3.36	482.25	5.211E8	6.48E8	6.701E8	6.338E8	1.00	1.24	1.29	1.22	5.211E8	6.48E8	6.701E8	6.338E8	1.00	1.24	1.29	1.22	90	93	92	Carbamidomethylation; iTRAQ 4plex (K N-term); Oxidation (M); Deamidation (NQ)	68863	Chaperone protein DnaK OS=Neisseria gonorrhoeae DGI2 GN=dnaK PE=2 SV=1
71	341	Q9RQN9	2.97	477.14	4.757E5	4.863E5	6.409E5	5.094E5	1.00	1.02	1.35	1.07	4.757E5	4.863E5	6.409E5	5.094E5	1.00	1.02	1.35	1.07	6	70	1	iTRAQ 4plex (K N-term); Deamidation (NQ)	37357	Outer membrane protein I OS=Neisseria gonorrhoeae GN=por PE=3 SV=1
188	1042	A0A1D3J054	2.91	472.23	3.524E5	1.346E5	1.094E5	1.257E5	1.00	0.38	0.31	0.36	3.524E5	1.346E5	1.094E5	1.257E5	1.00	0.38	0.31	0.36	4	72	1	iTRAQ 4plex (K N-term); Oxidation (M)	87283	Phosphoenolpyruvate synthase OS=Neisseria gonorrhoeae GN=ppsA PE=3 SV=1
187	1066	B4RJM0	2.88	471.65	2.408E6	4.405E5	2.771E5	2.769E5	1.00	0.18	0.12	0.11	2.408E6	4.405E5	2.771E5	2.769E5	1.00	0.18	0.12	0.11	3	72	1	iTRAQ 4plex (K N-term)	87222	Phosphoenolpyruvate synthase OS=Neisseria gonorrhoeae (strain NCCP11945) GN=NGK_0330 PE=3 SV=1
187	1069	D6HAK1	2.88	471.65	2.408E6	4.405E5	2.771E5	2.769E5	1.00	0.18	0.12	0.11	2.408E6	4.405E5	2.771E5	2.769E5	1.00	0.18	0.12	0.11	3	72	1	iTRAQ 4plex (K N-term)	87222	Phosphoenolpyruvate synthase OS=Neisseria gonorrhoeae DGI2 GN=NGMG_00284 PE=3 SV=1
187	1070	A0A0M3GTX3	2.88	471.65	2.408E6	4.405E5	2.771E5	2.769E5	1.00	0.18	0.12	0.11	2.408E6	4.405E5	2.771E5	2.769E5	1.00	0.18	0.12	0.11	3	72	1	iTRAQ 4plex (K N-term)	87222	Phosphoenolpyruvate synthase OS=Neisseria gonorrhoeae MIA_2011_03-10 GN=M736_08620 PE=3 SV=1
187	1072	A0A1D3FZ65	2.88	471.65	2.408E6	4.405E5	2.771E5	2.769E5	1.00	0.18	0.12	0.11	2.408E6	4.405E5	2.771E5	2.769E5	1.00	0.18	0.12	0.11	3	72	1	iTRAQ 4plex (K N-term)	87222	Phosphoenolpyruvate synthase OS=Neisseria gonorrhoeae GN=ppsA PE=3 SV=1
176	139	Q5F824	5.03	471.04	4.359E6	2.934E7	3.255E7	3.335E7	1.00	6.73	7.47	7.65	4.359E6	2.934E7	3.255E7	3.335E7	1.00	6.73	7.47	7.65	3	53	2	iTRAQ 4plex (K N-term)	42405	Acetate kinase OS=Neisseria gonorrhoeae (strain ATCC 700825 / FA 1090) GN=ackA PE=3 SV=2
176	140	A0A0M3GZ57	5.03	471.04	4.359E6	2.934E7	3.255E7	3.335E7	1.00	6.73	7.47	7.65	4.359E6	2.934E7	3.255E7	3.335E7	1.00	6.73	7.47	7.65	3	53	2	iTRAQ 4plex (K N-term)	42405	Acetate kinase OS=Neisseria gonorrhoeae MIA_2011_03-10 GN=ackA PE=3 SV=1
176	141	A0A1D3J0W5	5.03	471.04	4.359E6	2.934E7	3.255E7	3.335E7	1.00	6.73	7.47	7.65	4.359E6	2.934E7	3.255E7	3.335E7	1.00	6.73	7.47	7.65	3	53	2	iTRAQ 4plex (K N-term)	42405	Acetate kinase OS=Neisseria gonorrhoeae GN=ackA_1 PE=3 SV=1
176	147	B4RL07	5.03	471.04	4.359E6	2.934E7	3.255E7	3.335E7	1.00	6.73	7.47	7.65	4.359E6	2.934E7	3.255E7	3.335E7	1.00	6.73	7.47	7.65	3	53	2	iTRAQ 4plex (K N-term)	43597	Acetate kinase OS=Neisseria gonorrhoeae (strain NCCP11945) GN=ackA PE=3 SV=1
176	148	A0A222QYF4	5.03	471.04	4.359E6	2.934E7	3.255E7	3.335E7	1.00	6.73	7.47	7.65	4.359E6	2.934E7	3.255E7	3.335E7	1.00	6.73	7.47	7.65	3	53	2	iTRAQ 4plex (K N-term)	43597	Acetate kinase OS=Neisseria gonorrhoeae GN=ackA PE=3 SV=1
176	149	D6H8K8	5.03	471.04	4.359E6	2.934E7	3.255E7	3.335E7	1.00	6.73	7.47	7.65	4.359E6	2.934E7	3.255E7	3.335E7	1.00	6.73	7.47	7.65	3	53	2	iTRAQ 4plex (K N-term)	43597	Acetate kinase OS=Neisseria gonorrhoeae DGI2 GN=ackA PE=3 SV=1
299	252	A0A1D3EKP0	3.60	468.25	1.518E8	1.146E8	1.147E8	1.232E8	1.00	0.75	0.76	0.81	1.518E8	1.146E8	1.147E8	1.232E8	1.00	0.75	0.76	0.81	76	64	64	Carbamidomethylation; iTRAQ 4plex (K N-term); Oxidation (M); Deamidation (NQ)	101069	Phosphoenolpyruvate carboxylase OS=Neisseria gonorrhoeae GN=ppc PE=3 SV=1
180	138	A0A1D3F5Q5	9.23	467.74	8.812E5	9.595E4	5.086E4	3.13E4	1.00	0.11	0.06	0.04	8.812E5	9.595E4	5.086E4	3.13E4	1.00	0.11	0.06	0.04	2	52	1	iTRAQ 4plex (K N-term)	42424	Acetate kinase OS=Neisseria gonorrhoeae GN=ackA_2 PE=3 SV=1
217	759	Q5F874	6.72	465.58	5.514E7	4.869E7	5.254E7	5.788E7	1.00	0.88	0.95	1.05	5.514E7	4.869E7	5.254E7	5.788E7	1.00	0.88	0.95	1.05	15	88	12	iTRAQ 4plex (K N-term); Oxidation (M); Deamidation (NQ)	105118	2-oxoglutarate dehydrogenase OS=Neisseria gonorrhoeae (strain ATCC 700825 / FA 1090) GN=sucA PE=4 SV=1
209	212	Q5F7W9	16.51	463.22	5.343E6	1.916E7	2.021E7	2.109E7	1.00	3.59	3.78	3.95	5.343E6	1.916E7	2.021E7	2.109E7	1.00	3.59	3.78	3.95	9	89	12	iTRAQ 4plex (K N-term); Oxidation (M); Deamidation (NQ)	95098	Chaperone protein ClpB OS=Neisseria gonorrhoeae (strain ATCC 700825 / FA 1090) GN=clpB PE=3 SV=1
149	1286	P35819	1.77	458.39	2.744E5	6.684E4	5.299E4	5.462E4	1.00	0.24	0.19	0.20	2.744E5	6.684E4	5.299E4	5.462E4	1.00	0.24	0.19	0.20	3	71	1	Carbamidomethylation; iTRAQ 4plex (K N-term)	77597	Type IV pilus biogenesis and competence protein PilQ OS=Neisseria gonorrhoeae GN=pilQ PE=3 SV=2
275	322	A0A1D3HF49	9.49	456.67	1.711E8	1.295E8	1.493E8	1.613E8	1.00	0.76	0.87	0.94	1.711E8	1.295E8	1.493E8	1.613E8	1.00	0.76	0.87	0.94	81	73	73	iTRAQ 4plex (K N-term); Oxidation (M); Deamidation (NQ)	87940	Outer membrane protein assembly factor BamA OS=Neisseria gonorrhoeae GN=omp PE=3 SV=1
275	324	B4RR15	9.49	456.67	1.711E8	1.295E8	1.493E8	1.613E8	1.00	0.76	0.87	0.94	1.711E8	1.295E8	1.493E8	1.613E8	1.00	0.76	0.87	0.94	81	73	73	iTRAQ 4plex (K N-term); Oxidation (M); Deamidation (NQ)	87940	Outer membrane protein assembly factor BamA OS=Neisseria gonorrhoeae (strain NCCP11945) GN=bamA PE=3 SV=1
275	327	D6H569	9.49	456.67	1.711E8	1.295E8	1.493E8	1.613E8	1.00	0.76	0.87	0.94	1.711E8	1.295E8	1.493E8	1.613E8	1.00	0.76	0.87	0.94	81	73	73	iTRAQ 4plex (K N-term); Oxidation (M); Deamidation (NQ)	87940	Outer membrane protein assembly factor BamA OS=Neisseria gonorrhoeae DGI2 GN=bamA PE=3 SV=1
322	310	A0A1D3I105	6.01	456.60	3.861E5	4.118E6	4.379E6	5.901E6	1.00	10.67	11.34	15.28	3.861E5	4.118E6	4.379E6	5.901E6	1.00	10.67	11.34	15.28	2	60	2	iTRAQ 4plex (K N-term)	79871	Isocitrate dehydrogenase OS=Neisseria gonorrhoeae GN=icd2 PE=4 SV=1
322	311	B4RKM5	6.01	456.60	3.861E5	4.118E6	4.379E6	5.901E6	1.00	10.67	11.34	15.28	3.861E5	4.118E6	4.379E6	5.901E6	1.00	10.67	11.34	15.28	2	60	2	iTRAQ 4plex (K N-term)	79871	Putative isocitrate dehydrogenase OS=Neisseria gonorrhoeae (strain NCCP11945) GN=NGK_0685 PE=4 SV=1
322	312	D6H8X0	6.01	456.60	3.861E5	4.118E6	4.379E6	5.901E6	1.00	10.67	11.34	15.28	3.861E5	4.118E6	4.379E6	5.901E6	1.00	10.67	11.34	15.28	2	60	2	iTRAQ 4plex (K N-term)	79871	Isocitrate dehydrogenase OS=Neisseria gonorrhoeae DGI2 GN=NGMG_01503 PE=4 SV=1
88	2243	B2CNP7	0.27	456.55	4.027E4	5.329E4	5.328E4	5.31E4	1.00	1.32	1.32	1.32	4.027E4	5.329E4	5.328E4	5.31E4	1.00	1.32	1.32	1.32	6	62	1	iTRAQ 4plex (K N-term); Deamidation (NQ)	35751	Por (Fragment) OS=Neisseria gonorrhoeae GN=por PE=3 SV=1
328	313	A0A1D3FPD6	2.50	455.56	4.86E6	5.646E5	3.96E5	3.811E5	1.00	0.12	0.08	0.08	4.86E6	5.646E5	3.96E5	3.811E5	1.00	0.12	0.08	0.08	2	59	1	iTRAQ 4plex (K N-term)	79901	Isocitrate dehydrogenase OS=Neisseria gonorrhoeae GN=icd PE=4 SV=1
229	230	D6H8T2	1.00	455.40	1.47E5	1.4E5	1.095E5	1.183E5	1.00	0.95	0.74	0.80	1.47E5	1.4E5	1.095E5	1.183E5	1.00	0.95	0.74	0.80	3	84	1	iTRAQ 4plex (K N-term)	94779	Chaperone protein ClpB OS=Neisseria gonorrhoeae DGI2 GN=clpB PE=3 SV=1
326	507	A0A1D3GRV1	0.66	455.11	1.59E6	2.811E6	2.894E6	3.141E6	1.00	1.77	1.82	1.98	1.59E6	2.811E6	2.894E6	3.141E6	1.00	1.77	1.82	1.98	1	69	1	iTRAQ 4plex (K N-term)	117419	Carbamoyl-phosphate synthase large chain OS=Neisseria gonorrhoeae GN=carB PE=3 SV=1
308	277	A0A0M3GU26	2.67	454.79	1.211E8	1.188E8	1.294E8	1.288E8	1.00	0.98	1.07	1.06	1.211E8	1.188E8	1.294E8	1.288E8	1.00	0.98	1.07	1.06	85	55	55	Carbamidomethylation; iTRAQ 4plex (K N-term); Oxidation (M); Deamidation (NQ)	71575	Transketolase OS=Neisseria gonorrhoeae MIA_2011_03-10 GN=M736_09410 PE=3 SV=1
308	269	Q5F7Y3	2.67	454.79	1.211E8	1.188E8	1.294E8	1.288E8	1.00	0.98	1.07	1.06	1.211E8	1.188E8	1.294E8	1.288E8	1.00	0.98	1.07	1.06	85	55	55	Carbamidomethylation; iTRAQ 4plex (K N-term); Oxidation (M); Deamidation (NQ)	71575	Transketolase OS=Neisseria gonorrhoeae (strain ATCC 700825 / FA 1090) GN=NGO_1028 PE=3 SV=1
308	278	A0A1D3I9P0	2.67	454.79	1.211E8	1.188E8	1.294E8	1.288E8	1.00	0.98	1.07	1.06	1.211E8	1.188E8	1.294E8	1.288E8	1.00	0.98	1.07	1.06	85	55	55	Carbamidomethylation; iTRAQ 4plex (K N-term); Oxidation (M); Deamidation (NQ)	71575	Transketolase OS=Neisseria gonorrhoeae GN=tktA PE=3 SV=1
308	279	B4RKU9	2.67	454.79	1.211E8	1.188E8	1.294E8	1.288E8	1.00	0.98	1.07	1.06	1.211E8	1.188E8	1.294E8	1.288E8	1.00	0.98	1.07	1.06	85	55	55	Carbamidomethylation; iTRAQ 4plex (K N-term); Oxidation (M); Deamidation (NQ)	71575	Transketolase OS=Neisseria gonorrhoeae (strain NCCP11945) GN=NGK_0759 PE=1 SV=1
308	270	D6H8R4	2.67	454.79	1.211E8	1.188E8	1.294E8	1.288E8	1.00	0.98	1.07	1.06	1.211E8	1.188E8	1.294E8	1.288E8	1.00	0.98	1.07	1.06	85	55	55	Carbamidomethylation; iTRAQ 4plex (K N-term); Oxidation (M); Deamidation (NQ)	71575	Transketolase OS=Neisseria gonorrhoeae DGI2 GN=NGMG_01447 PE=3 SV=1
336	531	A0A1D3IZB3	5.14	452.99	3.447E6	6.76E5	6.156E5	5.814E5	1.00	0.20	0.18	0.17	3.447E6	6.76E5	6.156E5	5.814E5	1.00	0.20	0.18	0.17	1	67	1	iTRAQ 4plex (K N-term); Oxidation (M)	117415	Carbamoyl-phosphate synthase large chain OS=Neisseria gonorrhoeae GN=carB PE=3 SV=1
336	534	D6HAA3	5.14	452.99	3.447E6	6.76E5	6.156E5	5.814E5	1.00	0.20	0.18	0.17	3.447E6	6.76E5	6.156E5	5.814E5	1.00	0.20	0.18	0.17	1	67	1	iTRAQ 4plex (K N-term); Oxidation (M)	117415	Carbamoyl-phosphate synthase large chain OS=Neisseria gonorrhoeae DGI2 GN=carB PE=3 SV=1
340	367	B4RR06	1.49	448.41	1.167E8	1.304E8	1.336E8	1.356E8	1.00	1.12	1.15	1.16	1.167E8	1.304E8	1.336E8	1.356E8	1.00	1.12	1.15	1.16	76	74	74	Carbamidomethylation; iTRAQ 4plex (K N-term); Oxidation (M); Deamidation (NQ)	106333	Valine--tRNA ligase OS=Neisseria gonorrhoeae (strain NCCP11945) GN=valS PE=3 SV=1
340	369	Q5F5W0	1.49	448.41	1.167E8	1.304E8	1.336E8	1.356E8	1.00	1.12	1.15	1.16	1.167E8	1.304E8	1.336E8	1.356E8	1.00	1.12	1.15	1.16	76	74	74	Carbamidomethylation; iTRAQ 4plex (K N-term); Oxidation (M); Deamidation (NQ)	106333	Valine--tRNA ligase OS=Neisseria gonorrhoeae (strain ATCC 700825 / FA 1090) GN=valS PE=3 SV=1
340	370	A0A1D3HID8	1.49	448.41	1.167E8	1.304E8	1.336E8	1.356E8	1.00	1.12	1.15	1.16	1.167E8	1.304E8	1.336E8	1.356E8	1.00	1.12	1.15	1.16	76	74	74	Carbamidomethylation; iTRAQ 4plex (K N-term); Oxidation (M); Deamidation (NQ)	106333	Valine--tRNA ligase OS=Neisseria gonorrhoeae GN=valS PE=3 SV=1
266	1215	A0A1D3HQN3	200.00	447.37	4.615E6	2.425E7	7.168E6	4.152E7	1.00	5.26	1.55	9.00	4.615E6	2.425E7	7.168E6	4.152E7	1.00	5.26	1.55	9.00	8	84	7	Carbamidomethylation; iTRAQ 4plex (K N-term); Deamidation (NQ)	115604	PilC2 OS=Neisseria gonorrhoeae GN=WHOW_00052C PE=4 SV=1
267	1293	A0A1D3EAR4	0.82	446.55	5.908E4	5.339E4	5.624E4	6.255E4	1.00	0.90	0.95	1.06	5.908E4	5.339E4	5.624E4	6.255E4	1.00	0.90	0.95	1.06	2	77	1	iTRAQ 4plex (K N-term); Oxidation (M)	105066	2-oxoglutarate dehydrogenase E1 OS=Neisseria gonorrhoeae GN=sucA PE=4 SV=1
195	155	A0A222R549	7.02	445.52	1.718E7	4.571E7	4.893E7	4.488E7	1.00	2.66	2.85	2.61	1.718E7	4.571E7	4.893E7	4.488E7	1.00	2.66	2.85	2.61	6	58	4	iTRAQ 4plex (K N-term); Deamidation (NQ)	48410	Trigger factor OS=Neisseria gonorrhoeae GN=tig PE=3 SV=1
195	156	D6H7G1	7.02	445.52	1.718E7	4.571E7	4.893E7	4.488E7	1.00	2.66	2.85	2.61	1.718E7	4.571E7	4.893E7	4.488E7	1.00	2.66	2.85	2.61	6	58	4	iTRAQ 4plex (K N-term); Deamidation (NQ)	48410	Trigger factor OS=Neisseria gonorrhoeae DGI2 GN=tig PE=3 SV=1
195	157	B4RMG6	7.02	445.52	1.718E7	4.571E7	4.893E7	4.488E7	1.00	2.66	2.85	2.61	1.718E7	4.571E7	4.893E7	4.488E7	1.00	2.66	2.85	2.61	6	58	4	iTRAQ 4plex (K N-term); Deamidation (NQ)	48410	Trigger factor OS=Neisseria gonorrhoeae (strain NCCP11945) GN=tig PE=3 SV=1
195	158	A0A0M3GY49	7.02	445.52	1.718E7	4.571E7	4.893E7	4.488E7	1.00	2.66	2.85	2.61	1.718E7	4.571E7	4.893E7	4.488E7	1.00	2.66	2.85	2.61	6	58	4	iTRAQ 4plex (K N-term); Deamidation (NQ)	48410	Trigger factor OS=Neisseria gonorrhoeae MIA_2011_03-10 GN=tig PE=3 SV=1
306	268	D6HAI7	3.53	444.92	1.557E8	1.351E8	1.394E8	1.503E8	1.00	0.87	0.90	0.97	1.557E8	1.351E8	1.394E8	1.503E8	1.00	0.87	0.90	0.97	86	58	57	Carbamidomethylation; iTRAQ 4plex (K N-term); Oxidation (M); Deamidation (NQ)	57091	Phosphate acyltransferase OS=Neisseria gonorrhoeae DGI2 GN=NGMG_00270 PE=4 SV=1
200	154	Q5F915	25.70	442.78	2.36E7	2.627E6	1.559E6	1.763E6	1.00	0.11	0.07	0.07	2.36E7	2.627E6	1.559E6	1.763E6	1.00	0.11	0.07	0.07	3	56	2	iTRAQ 4plex (K N-term); Deamidation (NQ)	48368	Trigger factor OS=Neisseria gonorrhoeae (strain ATCC 700825 / FA 1090) GN=tig PE=3 SV=1
101	2320	B2CNM6	21.20	442.03	8.071E6	1.448E6	1.183E6	1.141E6	1.00	0.18	0.15	0.14	8.071E6	1.448E6	1.183E6	1.141E6	1.00	0.18	0.15	0.14	8	60	2	iTRAQ 4plex (K N-term); Deamidation (NQ)	35960	Por (Fragment) OS=Neisseria gonorrhoeae GN=por PE=3 SV=1
98	363	V5W6J2	2.00	441.87	5.216E5	2.621E5	2.015E5	1.855E5	1.00	0.50	0.39	0.36	5.216E5	2.621E5	2.015E5	1.855E5	1.00	0.50	0.39	0.36	5	62	1	iTRAQ 4plex (K N-term); Deamidation (NQ)	37478	Porin IB protein OS=Neisseria gonorrhoeae PE=3 SV=1
82	2653	B2CNP3	2.01	440.64	3.114E6	2.179E6	2.053E6	2.142E6	1.00	0.70	0.66	0.69	3.114E6	2.179E6	2.053E6	2.142E6	1.00	0.70	0.66	0.69	8	58	2	iTRAQ 4plex (K N-term); Deamidation (NQ)	35893	Por (Fragment) OS=Neisseria gonorrhoeae GN=por PE=3 SV=1
285	287	B4RJR4	3.51	432.37	1.285E8	1.529E8	1.584E8	1.692E8	1.00	1.19	1.23	1.32	1.285E8	1.529E8	1.584E8	1.692E8	1.00	1.19	1.23	1.32	88	51	51	Carbamidomethylation; iTRAQ 4plex (K N-term); Oxidation (M); Deamidation (NQ)	45995	Malate oxidoreductase OS=Neisseria gonorrhoeae (strain NCCP11945) GN=NGK_0374 PE=4 SV=1
285	288	A0A1D3F5A0	3.51	432.37	1.285E8	1.529E8	1.584E8	1.692E8	1.00	1.19	1.23	1.32	1.285E8	1.529E8	1.584E8	1.692E8	1.00	1.19	1.23	1.32	88	51	51	Carbamidomethylation; iTRAQ 4plex (K N-term); Oxidation (M); Deamidation (NQ)	46009	Malic enzyme OS=Neisseria gonorrhoeae GN=maeB PE=4 SV=1
285	289	A0A1D3FBC0	3.51	432.37	1.285E8	1.529E8	1.584E8	1.692E8	1.00	1.19	1.23	1.32	1.285E8	1.529E8	1.584E8	1.692E8	1.00	1.19	1.23	1.32	88	51	51	Carbamidomethylation; iTRAQ 4plex (K N-term); Oxidation (M); Deamidation (NQ)	45995	Malic enzyme OS=Neisseria gonorrhoeae GN=maeB PE=4 SV=1
285	249	D6HAG0	3.51	432.37	1.285E8	1.529E8	1.584E8	1.692E8	1.00	1.19	1.23	1.32	1.285E8	1.529E8	1.584E8	1.692E8	1.00	1.19	1.23	1.32	88	51	51	Carbamidomethylation; iTRAQ 4plex (K N-term); Oxidation (M); Deamidation (NQ)	45995	Malate oxidoreductase OS=Neisseria gonorrhoeae DGI2 GN=NGMG_00243 PE=4 SV=1
285	250	A0A0M3GVR0	3.51	432.37	1.285E8	1.529E8	1.584E8	1.692E8	1.00	1.19	1.23	1.32	1.285E8	1.529E8	1.584E8	1.692E8	1.00	1.19	1.23	1.32	88	51	51	Carbamidomethylation; iTRAQ 4plex (K N-term); Oxidation (M); Deamidation (NQ)	45995	NADH-ubiquinone oxidoreductase OS=Neisseria gonorrhoeae MIA_2011_03-10 GN=M736_05570 PE=4 SV=1
100	2670	Q9Z4L9	1.67	430.99	3.113E5	6.102E5	6.48E5	6.26E5	1.00	1.96	2.08	2.01	3.113E5	6.102E5	6.48E5	6.26E5	1.00	1.96	2.08	2.01	5	58	1	iTRAQ 4plex (K N-term); Deamidation (NQ)	37593	Outer membrane protein I OS=Neisseria gonorrhoeae GN=por PE=3 SV=1
170	4702	A0A1S7D6Z5	6.57	429.52	4.831E4	5.664E4	4.245E4	1.099E5	1.00	1.17	0.88	2.27	4.831E4	5.664E4	4.245E4	1.099E5	1.00	1.17	0.88	2.27	8	45	1	iTRAQ 4plex (K N-term)	23901	Outer membrane protein I (Fragment) OS=Neisseria gonorrhoeae GN=porB PE=4 SV=1
170	4703	A0A1S7D6W8	6.57	429.52	4.831E4	5.664E4	4.245E4	1.099E5	1.00	1.17	0.88	2.27	4.831E4	5.664E4	4.245E4	1.099E5	1.00	1.17	0.88	2.27	8	45	1	iTRAQ 4plex (K N-term)	23901	Outer membrane protein I (Fragment) OS=Neisseria gonorrhoeae GN=porB PE=4 SV=1
259	316	B4RJ17	12.49	429.52	2.974E8	2.538E8	2.48E8	3.231E8	1.00	0.85	0.83	1.09	2.974E8	2.538E8	2.48E8	3.231E8	1.00	0.85	0.83	1.09	82	73	72	Carbamidomethylation; iTRAQ 4plex (K N-term); Oxidation (M); Deamidation (NQ)	92732	Aconitate hydratase B OS=Neisseria gonorrhoeae (strain NCCP11945) GN=NGK_0278 PE=3 SV=1
259	317	D6HBG2	12.49	429.52	2.974E8	2.538E8	2.48E8	3.231E8	1.00	0.85	0.83	1.09	2.974E8	2.538E8	2.48E8	3.231E8	1.00	0.85	0.83	1.09	82	73	72	Carbamidomethylation; iTRAQ 4plex (K N-term); Oxidation (M); Deamidation (NQ)	92732	Aconitate hydratase B OS=Neisseria gonorrhoeae DGI2 GN=NGMG_02127 PE=3 SV=1
259	285	A0A1D3GS74	12.49	429.52	2.974E8	2.538E8	2.48E8	3.231E8	1.00	0.85	0.83	1.09	2.974E8	2.538E8	2.48E8	3.231E8	1.00	0.85	0.83	1.09	82	73	72	Carbamidomethylation; iTRAQ 4plex (K N-term); Oxidation (M); Deamidation (NQ)	92762	Aconitate hydratase B OS=Neisseria gonorrhoeae GN=acnB PE=3 SV=1
259	319	A0A1D3FFS9	12.49	429.52	2.974E8	2.538E8	2.48E8	3.231E8	1.00	0.85	0.83	1.09	2.974E8	2.538E8	2.48E8	3.231E8	1.00	0.85	0.83	1.09	82	73	72	Carbamidomethylation; iTRAQ 4plex (K N-term); Oxidation (M); Deamidation (NQ)	92732	Aconitate hydratase B OS=Neisseria gonorrhoeae GN=acnB PE=3 SV=1
259	320	Q5F7E7	12.49	429.52	2.974E8	2.538E8	2.48E8	3.231E8	1.00	0.85	0.83	1.09	2.974E8	2.538E8	2.48E8	3.231E8	1.00	0.85	0.83	1.09	82	73	72	Carbamidomethylation; iTRAQ 4plex (K N-term); Oxidation (M); Deamidation (NQ)	92732	Aconitate hydratase B OS=Neisseria gonorrhoeae (strain ATCC 700825 / FA 1090) GN=NGO_1231 PE=3 SV=1
291	1461	A0A1D3GBB1	4.91	427.75	3.3E6	7.808E5	6.346E5	7.034E5	1.00	0.24	0.19	0.21	3.3E6	7.808E5	6.346E5	7.034E5	1.00	0.24	0.19	0.21	3	72	2	iTRAQ 4plex (K N-term); Deamidation (NQ)	115989	PilC2 OS=Neisseria gonorrhoeae GN=WHOM_00054C PE=4 SV=1
220	769	A0A0M3H108	1.76	427.33	4.169E8	3.634E8	3.566E8	3.733E8	1.00	0.87	0.86	0.90	4.169E8	3.634E8	3.566E8	3.733E8	1.00	0.87	0.86	0.90	76	61	60	Carbamidomethylation; iTRAQ 4plex (K N-term); Oxidation (M); Acetylation (Protein N-term); Deamidation (NQ)	55241	ATP synthase subunit alpha OS=Neisseria gonorrhoeae MIA_2011_03-10 GN=atpA PE=3 SV=1
220	770	A0A1D3F070	1.76	427.33	4.169E8	3.634E8	3.566E8	3.733E8	1.00	0.87	0.86	0.90	4.169E8	3.634E8	3.566E8	3.733E8	1.00	0.87	0.86	0.90	76	61	60	Carbamidomethylation; iTRAQ 4plex (K N-term); Oxidation (M); Acetylation (Protein N-term); Deamidation (NQ)	55241	ATP synthase subunit alpha OS=Neisseria gonorrhoeae GN=atpA PE=3 SV=1
220	771	D6H9P4	1.76	427.33	4.169E8	3.634E8	3.566E8	3.733E8	1.00	0.87	0.86	0.90	4.169E8	3.634E8	3.566E8	3.733E8	1.00	0.87	0.86	0.90	76	61	60	Carbamidomethylation; iTRAQ 4plex (K N-term); Oxidation (M); Acetylation (Protein N-term); Deamidation (NQ)	55241	ATP synthase subunit alpha OS=Neisseria gonorrhoeae DGI2 GN=atpA PE=3 SV=1
220	772	Q5F4Z2	1.76	427.33	4.169E8	3.634E8	3.566E8	3.733E8	1.00	0.87	0.86	0.90	4.169E8	3.634E8	3.566E8	3.733E8	1.00	0.87	0.86	0.90	76	61	60	Carbamidomethylation; iTRAQ 4plex (K N-term); Oxidation (M); Acetylation (Protein N-term); Deamidation (NQ)	55241	ATP synthase subunit alpha OS=Neisseria gonorrhoeae (strain ATCC 700825 / FA 1090) GN=atpA PE=3 SV=1
293	5	B4RPS6	2.13	426.50	1.259E8	1.512E8	1.409E8	1.449E8	1.00	1.20	1.12	1.15	1.259E8	1.512E8	1.409E8	1.449E8	1.00	1.20	1.12	1.15	86	37	34	iTRAQ 4plex (K N-term); Oxidation (M); Acetylation (Protein N-term); Deamidation (NQ)	37940	PilT OS=Neisseria gonorrhoeae (strain NCCP11945) GN=NGK_2349 PE=4 SV=1
293	6	Q53432	2.13	426.50	1.259E8	1.512E8	1.409E8	1.449E8	1.00	1.20	1.12	1.15	1.259E8	1.512E8	1.409E8	1.449E8	1.00	1.20	1.12	1.15	86	37	34	iTRAQ 4plex (K N-term); Oxidation (M); Acetylation (Protein N-term); Deamidation (NQ)	37940	PilT OS=Neisseria gonorrhoeae GN=pilT PE=4 SV=1
293	7	A0A0M3GZ32	2.13	426.50	1.259E8	1.512E8	1.409E8	1.449E8	1.00	1.20	1.12	1.15	1.259E8	1.512E8	1.409E8	1.449E8	1.00	1.20	1.12	1.15	86	37	34	iTRAQ 4plex (K N-term); Oxidation (M); Acetylation (Protein N-term); Deamidation (NQ)	37940	Twitching motility protein PilT OS=Neisseria gonorrhoeae MIA_2011_03-10 GN=M736_10620 PE=4 SV=1
87	123	B2CNP2	2.46	425.12	2.835E4	5.963E4	4.155E4	6.482E4	1.00	2.10	1.47	2.29	2.835E4	5.963E4	4.155E4	6.482E4	1.00	2.10	1.47	2.29	5	72	1	iTRAQ 4plex (K N-term); Deamidation (NQ)	35805	Por (Fragment) OS=Neisseria gonorrhoeae GN=por PE=3 SV=1
439	1115	D6H708	2.94	423.70	7.118E7	7.472E7	7.495E7	8.191E7	1.00	1.05	1.05	1.15	7.118E7	7.472E7	7.495E7	8.191E7	1.00	1.05	1.05	1.15	69	55	55	Carbamidomethylation; iTRAQ 4plex (K N-term); Oxidation (M); Deamidation (NQ)	85111	Ribonucleoside-diphosphate reductase OS=Neisseria gonorrhoeae DGI2 GN=NGMG_00952 PE=3 SV=1
439	1117	A0A0M3GZU0	2.94	423.70	7.118E7	7.472E7	7.495E7	8.191E7	1.00	1.05	1.05	1.15	7.118E7	7.472E7	7.495E7	8.191E7	1.00	1.05	1.05	1.15	69	55	55	Carbamidomethylation; iTRAQ 4plex (K N-term); Oxidation (M); Deamidation (NQ)	85139	Ribonucleoside-diphosphate reductase OS=Neisseria gonorrhoeae MIA_2011_03-10 GN=M736_12020 PE=3 SV=1
439	1118	A0A1D3EP58	2.94	423.70	7.118E7	7.472E7	7.495E7	8.191E7	1.00	1.05	1.05	1.15	7.118E7	7.472E7	7.495E7	8.191E7	1.00	1.05	1.05	1.15	69	55	55	Carbamidomethylation; iTRAQ 4plex (K N-term); Oxidation (M); Deamidation (NQ)	85139	Ribonucleoside-diphosphate reductase OS=Neisseria gonorrhoeae GN=nrdA PE=3 SV=1
439	1119	A0A1D3FL27	2.94	423.70	7.118E7	7.472E7	7.495E7	8.191E7	1.00	1.05	1.05	1.15	7.118E7	7.472E7	7.495E7	8.191E7	1.00	1.05	1.05	1.15	69	55	55	Carbamidomethylation; iTRAQ 4plex (K N-term); Oxidation (M); Deamidation (NQ)	85111	Ribonucleoside-diphosphate reductase OS=Neisseria gonorrhoeae GN=nrdA PE=3 SV=1
439	1078	Q5F8Z6	2.94	423.70	7.118E7	7.472E7	7.495E7	8.191E7	1.00	1.05	1.05	1.15	7.118E7	7.472E7	7.495E7	8.191E7	1.00	1.05	1.05	1.15	69	55	55	Carbamidomethylation; iTRAQ 4plex (K N-term); Oxidation (M); Deamidation (NQ)	85169	Ribonucleoside-diphosphate reductase OS=Neisseria gonorrhoeae (strain ATCC 700825 / FA 1090) GN=NGO_0614 PE=3 SV=1
439	1120	A0A1D3FJN7	2.94	423.70	7.118E7	7.472E7	7.495E7	8.191E7	1.00	1.05	1.05	1.15	7.118E7	7.472E7	7.495E7	8.191E7	1.00	1.05	1.05	1.15	69	55	55	Carbamidomethylation; iTRAQ 4plex (K N-term); Oxidation (M); Deamidation (NQ)	85139	Ribonucleoside-diphosphate reductase OS=Neisseria gonorrhoeae GN=nrdA PE=3 SV=1
439	1106	B4RME2	2.94	423.70	7.118E7	7.472E7	7.495E7	8.191E7	1.00	1.05	1.05	1.15	7.118E7	7.472E7	7.495E7	8.191E7	1.00	1.05	1.05	1.15	69	55	55	Carbamidomethylation; iTRAQ 4plex (K N-term); Oxidation (M); Deamidation (NQ)	85700	Ribonucleoside-diphosphate reductase OS=Neisseria gonorrhoeae (strain NCCP11945) GN=NGK_1302 PE=3 SV=1
507	1535	D6HBJ2	0.44	423.17	3.565E7	3.387E7	3.389E7	3.445E7	1.00	0.95	0.95	0.97	3.565E7	3.387E7	3.389E7	3.445E7	1.00	0.95	0.95	0.97	58	62	61	Carbamidomethylation; iTRAQ 4plex (K N-term); Oxidation (M); Deamidation (NQ)	143357	Phosphoribosylformylglycinamidine synthase OS=Neisseria gonorrhoeae DGI2 GN=purL PE=3 SV=1
507	1536	A0A1D3FU63	0.44	423.17	3.565E7	3.387E7	3.389E7	3.445E7	1.00	0.95	0.95	0.97	3.565E7	3.387E7	3.389E7	3.445E7	1.00	0.95	0.95	0.97	58	62	61	Carbamidomethylation; iTRAQ 4plex (K N-term); Oxidation (M); Deamidation (NQ)	143357	Phosphoribosylformylglycinamidine synthase OS=Neisseria gonorrhoeae GN=purL PE=3 SV=1
486	766	A0A1D3EBS5	1.18	421.61	5.406E5	8.772E5	8.014E5	8.749E5	1.00	1.62	1.48	1.62	5.406E5	8.772E5	8.014E5	8.749E5	1.00	1.62	1.48	1.62	3	52	1	iTRAQ 4plex (K N-term); Oxidation (M)	88181	DNA gyrase subunit B OS=Neisseria gonorrhoeae GN=gyrB PE=3 SV=1
486	1268	A0A0M3GTT4	1.18	421.61	5.406E5	8.772E5	8.014E5	8.749E5	1.00	1.62	1.48	1.62	5.406E5	8.772E5	8.014E5	8.749E5	1.00	1.62	1.48	1.62	2	52	1	iTRAQ 4plex (K N-term); Oxidation (M)	96453	DNA gyrase subunit B OS=Neisseria gonorrhoeae MIA_2011_03-10 GN=gyrB PE=3 SV=1
522	1254	A0A1D3G189	2.68	421.21	5.041E7	3.941E7	4.079E7	3.957E7	1.00	0.78	0.81	0.78	5.041E7	3.941E7	4.079E7	3.957E7	1.00	0.78	0.81	0.78	63	49	49	Carbamidomethylation; iTRAQ 4plex (K N-term); Oxidation (M); Deamidation (NQ)	104066	Glycine dehydrogenase (decarboxylating) OS=Neisseria gonorrhoeae GN=gcvP PE=3 SV=1
522	1255	A0A1D3GDT8	2.68	421.21	5.041E7	3.941E7	4.079E7	3.957E7	1.00	0.78	0.81	0.78	5.041E7	3.941E7	4.079E7	3.957E7	1.00	0.78	0.81	0.78	63	49	49	Carbamidomethylation; iTRAQ 4plex (K N-term); Oxidation (M); Deamidation (NQ)	104024	Glycine dehydrogenase (decarboxylating) OS=Neisseria gonorrhoeae GN=gcvP PE=3 SV=1
424	1252	A0A1D3FIX8	1.10	419.68	7.813E5	5.19E5	5.144E5	4.736E5	1.00	0.66	0.66	0.61	7.813E5	5.19E5	5.144E5	4.736E5	1.00	0.66	0.66	0.61	3	39	2	iTRAQ 4plex (K N-term)	62894	Proline--tRNA ligase OS=Neisseria gonorrhoeae GN=proS PE=3 SV=1
424	1374	D6H7I5	1.10	419.68	7.813E5	5.19E5	5.144E5	4.736E5	1.00	0.66	0.66	0.61	7.813E5	5.19E5	5.144E5	4.736E5	1.00	0.66	0.66	0.61	3	39	2	iTRAQ 4plex (K N-term)	66094	Proline--tRNA ligase OS=Neisseria gonorrhoeae DGI2 GN=proS PE=3 SV=1
424	1375	B4RMJ8	1.10	419.68	7.813E5	5.19E5	5.144E5	4.736E5	1.00	0.66	0.66	0.61	7.813E5	5.19E5	5.144E5	4.736E5	1.00	0.66	0.66	0.61	3	39	2	iTRAQ 4plex (K N-term)	66094	Proline--tRNA ligase OS=Neisseria gonorrhoeae (strain NCCP11945) GN=proS PE=3 SV=1
152	2297	B2CNI7	0.32	418.96	8.051E4	1.066E5	1.132E5	1.07E5	1.00	1.32	1.41	1.33	8.051E4	1.066E5	1.132E5	1.07E5	1.00	1.32	1.41	1.33	5	51	1	iTRAQ 4plex (K N-term)	35963	Por (Fragment) OS=Neisseria gonorrhoeae GN=por PE=3 SV=1
351	1138	A0A1D3FN56	4.60	418.78	1.1E8	8.942E7	8.967E7	1.019E8	1.00	0.81	0.82	0.93	1.1E8	8.942E7	8.967E7	1.019E8	1.00	0.81	0.82	0.93	74	42	42	Carbamidomethylation; iTRAQ 4plex (K N-term); Oxidation (M); Deamidation (NQ)	52005	Glutamine synthetase OS=Neisseria gonorrhoeae GN=glnA PE=3 SV=1
351	1139	Q5F6F9	4.60	418.78	1.1E8	8.942E7	8.967E7	1.019E8	1.00	0.81	0.82	0.93	1.1E8	8.942E7	8.967E7	1.019E8	1.00	0.81	0.82	0.93	74	42	42	Carbamidomethylation; iTRAQ 4plex (K N-term); Oxidation (M); Deamidation (NQ)	52005	Glutamine synthetase OS=Neisseria gonorrhoeae (strain ATCC 700825 / FA 1090) GN=NGO_1600 PE=3 SV=1
351	1705	A0A0M3GZB1	4.60	418.78	1.1E8	8.942E7	8.967E7	1.019E8	1.00	0.81	0.82	0.93	1.1E8	8.942E7	8.967E7	1.019E8	1.00	0.81	0.82	0.93	64	42	42	Carbamidomethylation; iTRAQ 4plex (K N-term); Oxidation (M); Deamidation (NQ)	59868	Glutamine synthetase OS=Neisseria gonorrhoeae MIA_2011_03-10 GN=glnA PE=3 SV=1
351	1706	B4RJ57	4.60	418.78	1.1E8	8.942E7	8.967E7	1.019E8	1.00	0.81	0.82	0.93	1.1E8	8.942E7	8.967E7	1.019E8	1.00	0.81	0.82	0.93	64	42	42	Carbamidomethylation; iTRAQ 4plex (K N-term); Oxidation (M); Deamidation (NQ)	59868	Glutamine synthetase OS=Neisseria gonorrhoeae (strain NCCP11945) GN=NGK_1904 PE=3 SV=1
432	708	D6H724	2.38	418.52	5.545E7	6.769E7	6.821E7	6.975E7	1.00	1.22	1.23	1.26	5.545E7	6.769E7	6.821E7	6.975E7	1.00	1.22	1.23	1.26	67	55	54	iTRAQ 4plex (K N-term); Oxidation (M); Deamidation (NQ)	101403	DNA gyrase subunit A OS=Neisseria gonorrhoeae DGI2 GN=gyrA PE=3 SV=1
432	709	A0A1D3HZZ4	2.38	418.52	5.545E7	6.769E7	6.821E7	6.975E7	1.00	1.22	1.23	1.26	5.545E7	6.769E7	6.821E7	6.975E7	1.00	1.22	1.23	1.26	67	55	54	iTRAQ 4plex (K N-term); Oxidation (M); Deamidation (NQ)	101403	DNA gyrase subunit A OS=Neisseria gonorrhoeae GN=gyrA PE=3 SV=1
432	737	Q5F8Y0	2.38	418.52	5.545E7	6.769E7	6.821E7	6.975E7	1.00	1.22	1.23	1.26	5.545E7	6.769E7	6.821E7	6.975E7	1.00	1.22	1.23	1.26	67	55	54	iTRAQ 4plex (K N-term); Oxidation (M); Deamidation (NQ)	101385	DNA gyrase subunit A OS=Neisseria gonorrhoeae (strain ATCC 700825 / FA 1090) GN=gyrA PE=3 SV=1
214	2223	Q84HZ4	0.87	417.94	2.947E8	2.878E8	2.917E8	2.971E8	1.00	0.98	0.99	1.01	2.947E8	2.878E8	2.917E8	2.971E8	1.00	0.98	0.99	1.01	91	47	47	Carbamidomethylation; iTRAQ 4plex (K N-term); Oxidation (M); Deamidation (NQ)	35301	Glyceraldehyde-3-phosphate dehydrogenase (Fragment) OS=Neisseria gonorrhoeae GN=gpdhC PE=3 SV=1
214	2237	A0A0M3GV11	0.87	417.94	2.947E8	2.878E8	2.917E8	2.971E8	1.00	0.98	0.99	1.01	2.947E8	2.878E8	2.917E8	2.971E8	1.00	0.98	0.99	1.01	90	47	47	Carbamidomethylation; iTRAQ 4plex (K N-term); Oxidation (M); Deamidation (NQ)	35761	Glyceraldehyde-3-phosphate dehydrogenase OS=Neisseria gonorrhoeae MIA_2011_03-10 GN=M736_07850 PE=3 SV=1
214	2238	A0A1D3EZD1	0.87	417.94	2.947E8	2.878E8	2.917E8	2.971E8	1.00	0.98	0.99	1.01	2.947E8	2.878E8	2.917E8	2.971E8	1.00	0.98	0.99	1.01	90	47	47	Carbamidomethylation; iTRAQ 4plex (K N-term); Oxidation (M); Deamidation (NQ)	35761	Glyceraldehyde-3-phosphate dehydrogenase OS=Neisseria gonorrhoeae GN=gap_2 PE=3 SV=1
214	2239	Q5F5J3	0.87	417.94	2.947E8	2.878E8	2.917E8	2.971E8	1.00	0.98	0.99	1.01	2.947E8	2.878E8	2.917E8	2.971E8	1.00	0.98	0.99	1.01	90	47	47	Carbamidomethylation; iTRAQ 4plex (K N-term); Oxidation (M); Deamidation (NQ)	35761	Glyceraldehyde-3-phosphate dehydrogenase OS=Neisseria gonorrhoeae (strain ATCC 700825 / FA 1090) GN=NGO_1931 PE=3 SV=1
214	2240	D6HAS7	0.87	417.94	2.947E8	2.878E8	2.917E8	2.971E8	1.00	0.98	0.99	1.01	2.947E8	2.878E8	2.917E8	2.971E8	1.00	0.98	0.99	1.01	90	47	47	Carbamidomethylation; iTRAQ 4plex (K N-term); Oxidation (M); Deamidation (NQ)	35761	Glyceraldehyde-3-phosphate dehydrogenase OS=Neisseria gonorrhoeae DGI2 GN=NGMG_00774 PE=3 SV=1
214	2233	B4RPP8	0.87	417.94	2.947E8	2.878E8	2.917E8	2.971E8	1.00	0.98	0.99	1.01	2.947E8	2.878E8	2.917E8	2.971E8	1.00	0.98	0.99	1.01	84	47	47	Carbamidomethylation; iTRAQ 4plex (K N-term); Oxidation (M); Deamidation (NQ)	38375	Glyceraldehyde-3-phosphate dehydrogenase OS=Neisseria gonorrhoeae (strain NCCP11945) GN=NGK_2321 PE=1 SV=1
412	1213	A0A0M3GVU7	0.88	417.50	1.401E6	2.074E6	2.048E6	2.071E6	1.00	1.48	1.46	1.48	1.401E6	2.074E6	2.048E6	2.071E6	1.00	1.48	1.46	1.48	3	39	2	iTRAQ 4plex (K N-term)	64183	Proline--tRNA ligase OS=Neisseria gonorrhoeae MIA_2011_03-10 GN=proS PE=3 SV=1
412	1253	A0A1D3FSG0	0.88	417.50	1.401E6	2.074E6	2.048E6	2.071E6	1.00	1.48	1.46	1.48	1.401E6	2.074E6	2.048E6	2.071E6	1.00	1.48	1.46	1.48	3	39	2	iTRAQ 4plex (K N-term)	62952	Proline--tRNA ligase OS=Neisseria gonorrhoeae GN=proS PE=3 SV=1
136	2331	C7ETV6	3.60	417.21	3.219E4	6.604E4	3.626E4	6.647E4	1.00	2.05	1.13	2.06	3.219E4	6.604E4	3.626E4	6.647E4	1.00	2.05	1.13	2.06	6	54	1	iTRAQ 4plex (K N-term)	37280	Porin IB protein (Fragment) OS=Neisseria gonorrhoeae PE=3 SV=1
31	407	C7ETW7	62.61	416.99	2.545E5	3.661E5	8.707E5	3.353E5	1.00	1.44	3.42	1.32	2.545E5	3.661E5	8.707E5	3.353E5	1.00	1.44	3.42	1.32	6	65	1	iTRAQ 4plex (K N-term); Deamidation (NQ)	37609	Porin IB protein (Fragment) OS=Neisseria gonorrhoeae PE=3 SV=1
202	2690	A0A1D3HSA1	15.44	416.93	2.961E5	5.992E5	8.846E5	6.304E5	1.00	2.02	2.99	2.13	2.961E5	5.992E5	8.846E5	6.304E5	1.00	2.02	2.99	2.13	10	64	2	Carbamidomethylation; iTRAQ 4plex (K N-term); Deamidation (NQ)	37919	Zinc-binding alcohol dehydrogenas OS=Neisseria gonorrhoeae GN=gutB PE=3 SV=1
202	2719	B4RIX9	15.44	416.93	2.961E5	5.992E5	8.846E5	6.304E5	1.00	2.02	2.99	2.13	2.961E5	5.992E5	8.846E5	6.304E5	1.00	2.02	2.99	2.13	10	64	2	Carbamidomethylation; iTRAQ 4plex (K N-term); Deamidation (NQ)	37919	Putative zinc-binding alcohol dehydrogenase OS=Neisseria gonorrhoeae (strain NCCP11945) GN=NGK_0240 PE=3 SV=1
172	424	A0A1D3EQ74	4.93	416.84	1.602E6	2.745E7	2.695E7	2.837E7	1.00	17.13	16.82	17.71	1.602E6	2.745E7	2.695E7	2.837E7	1.00	17.13	16.82	17.71	3	59	3	iTRAQ 4plex (K N-term)	45564	Periplasmic protein (Possibly peptidoglycan-binding) OS=Neisseria gonorrhoeae GN=WHOY_00697 PE=4 SV=1
172	486	A0A1D3J909	4.93	416.84	1.602E6	2.745E7	2.695E7	2.837E7	1.00	17.13	16.82	17.71	1.602E6	2.745E7	2.695E7	2.837E7	1.00	17.13	16.82	17.71	3	59	3	iTRAQ 4plex (K N-term)	45506	Periplasmic protein (Possibly peptidoglycan-binding) OS=Neisseria gonorrhoeae GN=WHOO_00247 PE=4 SV=1
172	488	A0A0M3GZK3	4.93	416.84	1.602E6	2.745E7	2.695E7	2.837E7	1.00	17.13	16.82	17.71	1.602E6	2.745E7	2.695E7	2.837E7	1.00	17.13	16.82	17.71	3	59	3	iTRAQ 4plex (K N-term)	45506	Peptidoglycan-binding protein LysM OS=Neisseria gonorrhoeae MIA_2011_03-10 GN=M736_00765 PE=4 SV=1
172	723	B4RPX1	4.93	416.84	1.602E6	2.745E7	2.695E7	2.837E7	1.00	17.13	16.82	17.71	1.602E6	2.745E7	2.695E7	2.837E7	1.00	17.13	16.82	17.71	3	59	3	iTRAQ 4plex (K N-term)	49106	Uncharacterized protein OS=Neisseria gonorrhoeae (strain NCCP11945) GN=NGK_2394 PE=4 SV=1
172	852	A0A222R0P1	4.93	416.84	1.602E6	2.745E7	2.695E7	2.837E7	1.00	17.13	16.82	17.71	1.602E6	2.745E7	2.695E7	2.837E7	1.00	17.13	16.82	17.71	3	59	3	iTRAQ 4plex (K N-term)	50099	Peptidoglycan-binding protein LysM OS=Neisseria gonorrhoeae GN=BZG33_11725 PE=4 SV=1
172	937	D6H4Z2	4.93	416.84	1.602E6	2.745E7	2.695E7	2.837E7	1.00	17.13	16.82	17.71	1.602E6	2.745E7	2.695E7	2.837E7	1.00	17.13	16.82	17.71	3	59	3	iTRAQ 4plex (K N-term)	50041	Uncharacterized protein OS=Neisseria gonorrhoeae DGI2 GN=NGMG_01886 PE=4 SV=1
169	150	A0A1D3E8C2	4.89	416.77	4.379E8	6.123E8	6.02E8	6.159E8	1.00	1.40	1.37	1.41	4.379E8	6.123E8	6.02E8	6.159E8	1.00	1.40	1.37	1.41	87	58	57	Carbamidomethylation; iTRAQ 4plex (K N-term); Oxidation (M); Deamidation (NQ)	32806	Cysteine synthase OS=Neisseria gonorrhoeae GN=cysK PE=3 SV=1
169	151	A0A0M3GYA1	4.89	416.77	4.379E8	6.123E8	6.02E8	6.159E8	1.00	1.40	1.37	1.41	4.379E8	6.123E8	6.02E8	6.159E8	1.00	1.40	1.37	1.41	87	58	57	Carbamidomethylation; iTRAQ 4plex (K N-term); Oxidation (M); Deamidation (NQ)	32806	Cysteine synthase OS=Neisseria gonorrhoeae MIA_2011_03-10 GN=M736_04550 PE=3 SV=1
169	152	D6HB88	4.89	416.77	4.379E8	6.123E8	6.02E8	6.159E8	1.00	1.40	1.37	1.41	4.379E8	6.123E8	6.02E8	6.159E8	1.00	1.40	1.37	1.41	87	58	57	Carbamidomethylation; iTRAQ 4plex (K N-term); Oxidation (M); Deamidation (NQ)	32806	Cysteine synthase OS=Neisseria gonorrhoeae DGI2 GN=NGMG_00133 PE=3 SV=1
155	2298	B2CNK4	4.44	416.51	4.938E4	4.572E4	9.845E4	4.835E4	1.00	0.93	1.99	0.98	4.938E4	4.572E4	9.845E4	4.835E4	1.00	0.93	1.99	0.98	7	54	1	iTRAQ 4plex (K N-term)	35880	Por (Fragment) OS=Neisseria gonorrhoeae GN=por PE=3 SV=1
173	485	A0A1D3HDY1	2.38	415.54	5.911E6	8.028E5	6.233E5	5.533E5	1.00	0.14	0.11	0.09	5.911E6	8.028E5	6.233E5	5.533E5	1.00	0.14	0.11	0.09	3	57	1	iTRAQ 4plex (K N-term)	45448	Periplasmic protein (Possibly peptidoglycan-binding) OS=Neisseria gonorrhoeae GN=WHOL_00861 PE=4 SV=1
173	487	Q5F5P4	2.38	415.54	5.911E6	8.028E5	6.233E5	5.533E5	1.00	0.14	0.11	0.09	5.911E6	8.028E5	6.233E5	5.533E5	1.00	0.14	0.11	0.09	3	57	1	iTRAQ 4plex (K N-term)	45448	Peptidoglycan-binding protein LysM OS=Neisseria gonorrhoeae (strain ATCC 700825 / FA 1090) GN=NGO_1873 PE=4 SV=2
489	164	B4RR61	2.81	414.49	4.694E7	5.795E7	5.633E7	5.955E7	1.00	1.23	1.20	1.27	4.694E7	5.795E7	5.633E7	5.955E7	1.00	1.23	1.20	1.27	84	37	37	Carbamidomethylation; iTRAQ 4plex (K N-term); Oxidation (M); Deamidation (NQ)	43042	3-oxoacyl-[acyl-carrier-protein] synthase 2 OS=Neisseria gonorrhoeae (strain NCCP11945) GN=NGK_2519 PE=3 SV=1
489	165	Q5F603	2.81	414.49	4.694E7	5.795E7	5.633E7	5.955E7	1.00	1.23	1.20	1.27	4.694E7	5.795E7	5.633E7	5.955E7	1.00	1.23	1.20	1.27	84	37	37	Carbamidomethylation; iTRAQ 4plex (K N-term); Oxidation (M); Deamidation (NQ)	43042	3-oxoacyl-[acyl-carrier-protein] synthase 2 OS=Neisseria gonorrhoeae (strain ATCC 700825 / FA 1090) GN=NGO_1763 PE=3 SV=1
489	166	A0A1D3EUF7	2.81	414.49	4.694E7	5.795E7	5.633E7	5.955E7	1.00	1.23	1.20	1.27	4.694E7	5.795E7	5.633E7	5.955E7	1.00	1.23	1.20	1.27	84	37	37	Carbamidomethylation; iTRAQ 4plex (K N-term); Oxidation (M); Deamidation (NQ)	43042	3-oxoacyl-[acyl-carrier-protein] synthase 2 OS=Neisseria gonorrhoeae GN=fabF_1 PE=3 SV=1
489	99	A0A0M3GVR9	2.81	414.49	4.694E7	5.795E7	5.633E7	5.955E7	1.00	1.23	1.20	1.27	4.694E7	5.795E7	5.633E7	5.955E7	1.00	1.23	1.20	1.27	81	37	37	Carbamidomethylation; iTRAQ 4plex (K N-term); Oxidation (M); Deamidation (NQ)	44322	3-oxoacyl-[acyl-carrier-protein] synthase 2 OS=Neisseria gonorrhoeae MIA_2011_03-10 GN=M736_08905 PE=3 SV=1
489	282	D6H5B5	2.81	414.49	4.694E7	5.795E7	5.633E7	5.955E7	1.00	1.23	1.20	1.27	4.694E7	5.795E7	5.633E7	5.955E7	1.00	1.23	1.20	1.27	78	37	37	Carbamidomethylation; iTRAQ 4plex (K N-term); Oxidation (M); Deamidation (NQ)	46544	3-oxoacyl-[acyl-carrier-protein] synthase 2 OS=Neisseria gonorrhoeae DGI2 GN=NGMG_02009 PE=3 SV=1
343	2076	D6H6M5	1.47	414.28	9.81E7	1.162E8	1.104E8	1.145E8	1.00	1.18	1.13	1.17	9.81E7	1.162E8	1.104E8	1.145E8	1.00	1.18	1.13	1.17	54	52	52	Carbamidomethylation; iTRAQ 4plex (K N-term); Oxidation (M); Deamidation (NQ)	113983	Efflux pump membrane transporter OS=Neisseria gonorrhoeae DGI2 GN=NGMG_01798 PE=3 SV=1
343	2077	A0A0M3GV37	1.47	414.28	9.81E7	1.162E8	1.104E8	1.145E8	1.00	1.18	1.13	1.17	9.81E7	1.162E8	1.104E8	1.145E8	1.00	1.18	1.13	1.17	54	52	52	Carbamidomethylation; iTRAQ 4plex (K N-term); Oxidation (M); Deamidation (NQ)	113995	Efflux pump membrane transporter OS=Neisseria gonorrhoeae MIA_2011_03-10 GN=M736_07595 PE=3 SV=1
343	2078	A0A1D3FCB9	1.47	414.28	9.81E7	1.162E8	1.104E8	1.145E8	1.00	1.18	1.13	1.17	9.81E7	1.162E8	1.104E8	1.145E8	1.00	1.18	1.13	1.17	54	52	52	Carbamidomethylation; iTRAQ 4plex (K N-term); Oxidation (M); Deamidation (NQ)	113983	Efflux pump membrane transporter OS=Neisseria gonorrhoeae GN=mexB PE=3 SV=1
343	2079	B4RN87	1.47	414.28	9.81E7	1.162E8	1.104E8	1.145E8	1.00	1.18	1.13	1.17	9.81E7	1.162E8	1.104E8	1.145E8	1.00	1.18	1.13	1.17	54	52	52	Carbamidomethylation; iTRAQ 4plex (K N-term); Oxidation (M); Deamidation (NQ)	113983	Efflux pump membrane transporter OS=Neisseria gonorrhoeae (strain NCCP11945) GN=NGK_1597 PE=3 SV=1
343	2081	A0A1D3EV10	1.47	414.28	9.81E7	1.162E8	1.104E8	1.145E8	1.00	1.18	1.13	1.17	9.81E7	1.162E8	1.104E8	1.145E8	1.00	1.18	1.13	1.17	54	52	52	Carbamidomethylation; iTRAQ 4plex (K N-term); Oxidation (M); Deamidation (NQ)	113995	Efflux pump membrane transporter OS=Neisseria gonorrhoeae GN=mexB PE=3 SV=1
191	2261	A0A0M3GY07	15.54	414.04	2.989E6	9.205E6	1.008E7	9.481E6	1.00	3.08	3.37	3.17	2.989E6	9.205E6	1.008E7	9.481E6	1.00	3.08	3.37	3.17	10	56	10	Carbamidomethylation; iTRAQ 4plex (K N-term); Oxidation (M); Deamidation (NQ)	30359	Elongation factor Ts OS=Neisseria gonorrhoeae MIA_2011_03-10 GN=tsf PE=3 SV=1
191	2262	A0A1D3ETP5	15.54	414.04	2.989E6	9.205E6	1.008E7	9.481E6	1.00	3.08	3.37	3.17	2.989E6	9.205E6	1.008E7	9.481E6	1.00	3.08	3.37	3.17	10	56	10	Carbamidomethylation; iTRAQ 4plex (K N-term); Oxidation (M); Deamidation (NQ)	30359	Elongation factor Ts OS=Neisseria gonorrhoeae GN=tsf PE=3 SV=1
191	2263	Q5F5F4	15.54	414.04	2.989E6	9.205E6	1.008E7	9.481E6	1.00	3.08	3.37	3.17	2.989E6	9.205E6	1.008E7	9.481E6	1.00	3.08	3.37	3.17	10	56	10	Carbamidomethylation; iTRAQ 4plex (K N-term); Oxidation (M); Deamidation (NQ)	30359	Elongation factor Ts OS=Neisseria gonorrhoeae (strain ATCC 700825 / FA 1090) GN=tsf PE=3 SV=1
191	2645	D6HA08	15.54	414.04	2.989E6	9.205E6	1.008E7	9.481E6	1.00	3.08	3.37	3.17	2.989E6	9.205E6	1.008E7	9.481E6	1.00	3.08	3.37	3.17	9	56	10	Carbamidomethylation; iTRAQ 4plex (K N-term); Oxidation (M); Deamidation (NQ)	32279	Elongation factor Ts OS=Neisseria gonorrhoeae DGI2 GN=tsf PE=3 SV=1
226	2357	A0A1D3EF34	7.87	413.88	1.429E7	1.258E7	1.347E7	1.526E7	1.00	0.88	0.94	1.07	1.429E7	1.258E7	1.347E7	1.526E7	1.00	0.88	0.94	1.07	7	46	2	iTRAQ 4plex (K N-term); Oxidation (M); Deamidation (NQ)	41685	Dihydrolipoyllysine-residue succinyltransferase component of 2-oxoglutarate dehydrogenase complex OS=Neisseria gonorrhoeae GN=sucB PE=3 SV=1
226	2358	A0A0M3H027	7.87	413.88	1.429E7	1.258E7	1.347E7	1.526E7	1.00	0.88	0.94	1.07	1.429E7	1.258E7	1.347E7	1.526E7	1.00	0.88	0.94	1.07	7	46	2	iTRAQ 4plex (K N-term); Oxidation (M); Deamidation (NQ)	41685	Dihydrolipoyllysine-residue succinyltransferase component of 2-oxoglutarate dehydrogenase complex OS=Neisseria gonorrhoeae MIA_2011_03-10 GN=M736_09705 PE=3 SV=1
226	2359	Q5F875	7.87	413.88	1.429E7	1.258E7	1.347E7	1.526E7	1.00	0.88	0.94	1.07	1.429E7	1.258E7	1.347E7	1.526E7	1.00	0.88	0.94	1.07	7	46	2	iTRAQ 4plex (K N-term); Oxidation (M); Deamidation (NQ)	41685	Dihydrolipoyllysine-residue succinyltransferase component of 2-oxoglutarate dehydrogenase complex OS=Neisseria gonorrhoeae (strain ATCC 700825 / FA 1090) GN=NGO_0916 PE=3 SV=1
226	2360	B4RL73	7.87	413.88	1.429E7	1.258E7	1.347E7	1.526E7	1.00	0.88	0.94	1.07	1.429E7	1.258E7	1.347E7	1.526E7	1.00	0.88	0.94	1.07	7	46	2	iTRAQ 4plex (K N-term); Oxidation (M); Deamidation (NQ)	41685	Dihydrolipoyllysine-residue succinyltransferase component of 2-oxoglutarate dehydrogenase complex OS=Neisseria gonorrhoeae (strain NCCP11945) GN=NGK_0883 PE=3 SV=1
276	73	B4RJP0	2.66	413.55	2.537E8	2.152E8	2.342E8	2.33E8	1.00	0.85	0.92	0.92	2.537E8	2.152E8	2.342E8	2.33E8	1.00	0.85	0.92	0.92	87	44	44	iTRAQ 4plex (K N-term); Oxidation (M); Deamidation (NQ)	35840	Major ferric iron-binding protein OS=Neisseria gonorrhoeae (strain NCCP11945) GN=NGK_0350 PE=4 SV=1
276	74	D6HAI4	2.66	413.55	2.537E8	2.152E8	2.342E8	2.33E8	1.00	0.85	0.92	0.92	2.537E8	2.152E8	2.342E8	2.33E8	1.00	0.85	0.92	0.92	87	44	44	iTRAQ 4plex (K N-term); Oxidation (M); Deamidation (NQ)	35840	Major ferric iron-binding protein OS=Neisseria gonorrhoeae DGI2 GN=NGMG_00267 PE=4 SV=1
276	75	Q5FA17	2.66	413.55	2.537E8	2.152E8	2.342E8	2.33E8	1.00	0.85	0.92	0.92	2.537E8	2.152E8	2.342E8	2.33E8	1.00	0.85	0.92	0.92	87	44	44	iTRAQ 4plex (K N-term); Oxidation (M); Deamidation (NQ)	35840	Iron ABC transporter substrate-binding protein OS=Neisseria gonorrhoeae (strain ATCC 700825 / FA 1090) GN=NGO_0217 PE=4 SV=1
276	76	A0A0M3GZB2	2.66	413.55	2.537E8	2.152E8	2.342E8	2.33E8	1.00	0.85	0.92	0.92	2.537E8	2.152E8	2.342E8	2.33E8	1.00	0.85	0.92	0.92	87	44	44	iTRAQ 4plex (K N-term); Oxidation (M); Deamidation (NQ)	35840	Iron ABC transporter substrate-binding protein OS=Neisseria gonorrhoeae MIA_2011_03-10 GN=M736_02860 PE=4 SV=1
276	77	Q50964	2.66	413.55	2.537E8	2.152E8	2.342E8	2.33E8	1.00	0.85	0.92	0.92	2.537E8	2.152E8	2.342E8	2.33E8	1.00	0.85	0.92	0.92	87	44	44	iTRAQ 4plex (K N-term); Oxidation (M); Deamidation (NQ)	35840	FbpA protein OS=Neisseria gonorrhoeae GN=FbpA PE=1 SV=1
323	911	B4RLJ8	2.91	413.25	1.349E8	1.622E8	1.611E8	1.48E8	1.00	1.20	1.19	1.10	1.349E8	1.622E8	1.611E8	1.48E8	1.00	1.20	1.19	1.10	76	44	44	Carbamidomethylation; iTRAQ 4plex (K N-term); Oxidation (M); Deamidation (NQ)	67182	Putative GTP-binding protein OS=Neisseria gonorrhoeae (strain NCCP11945) GN=NGK_1008 PE=4 SV=1
323	912	A0A1D3J1U5	2.91	413.25	1.349E8	1.622E8	1.611E8	1.48E8	1.00	1.20	1.19	1.10	1.349E8	1.622E8	1.611E8	1.48E8	1.00	1.20	1.19	1.10	76	44	44	Carbamidomethylation; iTRAQ 4plex (K N-term); Oxidation (M); Deamidation (NQ)	67182	GTP-binding protein OS=Neisseria gonorrhoeae GN=typA PE=4 SV=1
323	913	Q5F8H0	2.91	413.25	1.349E8	1.622E8	1.611E8	1.48E8	1.00	1.20	1.19	1.10	1.349E8	1.622E8	1.611E8	1.48E8	1.00	1.20	1.19	1.10	76	44	44	Carbamidomethylation; iTRAQ 4plex (K N-term); Oxidation (M); Deamidation (NQ)	67182	GTP-binding protein OS=Neisseria gonorrhoeae (strain ATCC 700825 / FA 1090) GN=NGO_0803 PE=4 SV=1
127	3203	A0A0M3H019	4.57	412.76	2.609E9	2.528E9	2.635E9	2.879E9	1.00	0.97	1.01	1.10	2.609E9	2.528E9	2.635E9	2.879E9	1.00	0.97	1.01	1.10	84	60	60	Carbamidomethylation; iTRAQ 4plex (K N-term); Oxidation (M); Deamidation (NQ)	26880	Glutathione amide-dependent peroxidase OS=Neisseria gonorrhoeae MIA_2011_03-10 GN=M736_09655 PE=4 SV=1
127	3204	B4RL63	4.57	412.76	2.609E9	2.528E9	2.635E9	2.879E9	1.00	0.97	1.01	1.10	2.609E9	2.528E9	2.635E9	2.879E9	1.00	0.97	1.01	1.10	84	60	60	Carbamidomethylation; iTRAQ 4plex (K N-term); Oxidation (M); Deamidation (NQ)	26880	Peroxiredoxin 2 family protein/glutaredoxin OS=Neisseria gonorrhoeae (strain NCCP11945) GN=NGK_0873 PE=4 SV=1
127	3205	A0A1D3ETN3	4.57	412.76	2.609E9	2.528E9	2.635E9	2.879E9	1.00	0.97	1.01	1.10	2.609E9	2.528E9	2.635E9	2.879E9	1.00	0.97	1.01	1.10	84	60	60	Carbamidomethylation; iTRAQ 4plex (K N-term); Oxidation (M); Deamidation (NQ)	26880	Peroxiredoxin family protein/glutaredoxin OS=Neisseria gonorrhoeae GN=WHOF_00022 PE=4 SV=1
127	3206	Q5F865	4.57	412.76	2.609E9	2.528E9	2.635E9	2.879E9	1.00	0.97	1.01	1.10	2.609E9	2.528E9	2.635E9	2.879E9	1.00	0.97	1.01	1.10	84	60	60	Carbamidomethylation; iTRAQ 4plex (K N-term); Oxidation (M); Deamidation (NQ)	26880	Glutathione peroxidase OS=Neisseria gonorrhoeae (strain ATCC 700825 / FA 1090) GN=NGO_0926 PE=4 SV=1
127	3207	D6H8F8	4.57	412.76	2.609E9	2.528E9	2.635E9	2.879E9	1.00	0.97	1.01	1.10	2.609E9	2.528E9	2.635E9	2.879E9	1.00	0.97	1.01	1.10	84	60	60	Carbamidomethylation; iTRAQ 4plex (K N-term); Oxidation (M); Deamidation (NQ)	26880	Peroxiredoxin 2 family protein/glutaredoxin OS=Neisseria gonorrhoeae DGI2 GN=NGMG_01341 PE=4 SV=1
233	35	Q5F731	18.86	410.25	6.614E8	3.231E8	3.229E8	4.556E8	1.00	0.49	0.49	0.69	6.614E8	3.231E8	3.229E8	4.556E8	1.00	0.49	0.49	0.69	89	58	58	Carbamidomethylation; iTRAQ 4plex (K N-term); Oxidation (M); Deamidation (NQ)	48473	Glutamate dehydrogenase OS=Neisseria gonorrhoeae (strain ATCC 700825 / FA 1090) GN=NGO_1358 PE=3 SV=1
233	37	A0A0M3GWL4	18.86	410.25	6.614E8	3.231E8	3.229E8	4.556E8	1.00	0.49	0.49	0.69	6.614E8	3.231E8	3.229E8	4.556E8	1.00	0.49	0.49	0.69	89	58	58	Carbamidomethylation; iTRAQ 4plex (K N-term); Oxidation (M); Deamidation (NQ)	48473	Glutamate dehydrogenase OS=Neisseria gonorrhoeae MIA_2011_03-10 GN=M736_07570 PE=3 SV=1
233	38	B4RN81	18.86	410.25	6.614E8	3.231E8	3.229E8	4.556E8	1.00	0.49	0.49	0.69	6.614E8	3.231E8	3.229E8	4.556E8	1.00	0.49	0.49	0.69	89	58	58	Carbamidomethylation; iTRAQ 4plex (K N-term); Oxidation (M); Deamidation (NQ)	48473	Glutamate dehydrogenase OS=Neisseria gonorrhoeae (strain NCCP11945) GN=NGK_1591 PE=3 SV=1
233	39	A0A1D3GXC0	18.86	410.25	6.614E8	3.231E8	3.229E8	4.556E8	1.00	0.49	0.49	0.69	6.614E8	3.231E8	3.229E8	4.556E8	1.00	0.49	0.49	0.69	89	58	58	Carbamidomethylation; iTRAQ 4plex (K N-term); Oxidation (M); Deamidation (NQ)	48473	Glutamate dehydrogenase OS=Neisseria gonorrhoeae GN=gdhA_1 PE=3 SV=1
233	34	D6H6N1	18.86	410.25	6.614E8	3.231E8	3.229E8	4.556E8	1.00	0.49	0.49	0.69	6.614E8	3.231E8	3.229E8	4.556E8	1.00	0.49	0.49	0.69	89	58	58	Carbamidomethylation; iTRAQ 4plex (K N-term); Oxidation (M); Deamidation (NQ)	48503	Glutamate dehydrogenase OS=Neisseria gonorrhoeae DGI2 GN=NGMG_01804 PE=3 SV=1
233	40	A0A1D3J5T5	18.86	410.25	6.614E8	3.231E8	3.229E8	4.556E8	1.00	0.49	0.49	0.69	6.614E8	3.231E8	3.229E8	4.556E8	1.00	0.49	0.49	0.69	89	58	58	Carbamidomethylation; iTRAQ 4plex (K N-term); Oxidation (M); Deamidation (NQ)	48503	Glutamate dehydrogenase OS=Neisseria gonorrhoeae GN=gdhA_2 PE=3 SV=1
212	91	B4RJG0	2.41	409.46	3.253E8	2.735E8	2.666E8	2.822E8	1.00	0.84	0.82	0.87	3.253E8	2.735E8	2.666E8	2.822E8	1.00	0.84	0.82	0.87	87	45	45	Carbamidomethylation; iTRAQ 4plex (K N-term); Oxidation (M); Deamidation (NQ)	50424	ATP synthase subunit beta OS=Neisseria gonorrhoeae (strain NCCP11945) GN=atpD PE=3 SV=1
212	92	Q5F4Z0	2.41	409.46	3.253E8	2.735E8	2.666E8	2.822E8	1.00	0.84	0.82	0.87	3.253E8	2.735E8	2.666E8	2.822E8	1.00	0.84	0.82	0.87	87	45	45	Carbamidomethylation; iTRAQ 4plex (K N-term); Oxidation (M); Deamidation (NQ)	50424	ATP synthase subunit beta OS=Neisseria gonorrhoeae (strain ATCC 700825 / FA 1090) GN=atpD PE=3 SV=1
212	93	A0A0M3GZA2	2.41	409.46	3.253E8	2.735E8	2.666E8	2.822E8	1.00	0.84	0.82	0.87	3.253E8	2.735E8	2.666E8	2.822E8	1.00	0.84	0.82	0.87	87	45	45	Carbamidomethylation; iTRAQ 4plex (K N-term); Oxidation (M); Deamidation (NQ)	50424	ATP synthase subunit beta OS=Neisseria gonorrhoeae MIA_2011_03-10 GN=atpD PE=3 SV=1
212	94	D6H9P2	2.41	409.46	3.253E8	2.735E8	2.666E8	2.822E8	1.00	0.84	0.82	0.87	3.253E8	2.735E8	2.666E8	2.822E8	1.00	0.84	0.82	0.87	87	45	45	Carbamidomethylation; iTRAQ 4plex (K N-term); Oxidation (M); Deamidation (NQ)	50424	ATP synthase subunit beta OS=Neisseria gonorrhoeae DGI2 GN=atpD PE=3 SV=1
212	95	A0A1D3HJ94	2.41	409.46	3.253E8	2.735E8	2.666E8	2.822E8	1.00	0.84	0.82	0.87	3.253E8	2.735E8	2.666E8	2.822E8	1.00	0.84	0.82	0.87	87	45	45	Carbamidomethylation; iTRAQ 4plex (K N-term); Oxidation (M); Deamidation (NQ)	50424	ATP synthase subunit beta OS=Neisseria gonorrhoeae GN=atpD PE=3 SV=1
277	291	A0A1D3H2X0	2.51	408.49	1.104E6	1.194E7	1.207E7	1.269E7	1.00	10.82	10.94	11.49	1.104E6	1.194E7	1.207E7	1.269E7	1.00	10.82	10.94	11.49	3	43	1	iTRAQ 4plex (K N-term)	52439	Inosine-5'-monophosphate dehydrogenase OS=Neisseria gonorrhoeae GN=guaB PE=3 SV=1
277	293	Q5F8H4	2.51	408.49	1.104E6	1.194E7	1.207E7	1.269E7	1.00	10.82	10.94	11.49	1.104E6	1.194E7	1.207E7	1.269E7	1.00	10.82	10.94	11.49	3	43	1	iTRAQ 4plex (K N-term)	52439	Inosine-5'-monophosphate dehydrogenase OS=Neisseria gonorrhoeae (strain ATCC 700825 / FA 1090) GN=guaB PE=3 SV=1
356	299	P37094	1.16	408.07	1.03E8	1.067E8	1.022E8	1.06E8	1.00	1.04	0.99	1.03	1.03E8	1.067E8	1.022E8	1.06E8	1.00	1.04	0.99	1.03	77	43	41	Carbamidomethylation; iTRAQ 4plex (K N-term); Oxidation (M); Deamidation (NQ)	61764	Type IV pilus assembly protein PilF OS=Neisseria gonorrhoeae GN=pilF PE=3 SV=1
356	331	A0A0M3GXN8	1.16	408.07	1.03E8	1.067E8	1.022E8	1.06E8	1.00	1.04	0.99	1.03	1.03E8	1.067E8	1.022E8	1.06E8	1.00	1.04	0.99	1.03	77	43	41	Carbamidomethylation; iTRAQ 4plex (K N-term); Oxidation (M); Deamidation (NQ)	61863	Pilus biosynthesis protein PilF OS=Neisseria gonorrhoeae MIA_2011_03-10 GN=M736_03080 PE=4 SV=1
356	333	D6H5L7	1.16	408.07	1.03E8	1.067E8	1.022E8	1.06E8	1.00	1.04	0.99	1.03	1.03E8	1.067E8	1.022E8	1.06E8	1.00	1.04	0.99	1.03	77	43	41	Carbamidomethylation; iTRAQ 4plex (K N-term); Oxidation (M); Deamidation (NQ)	61891	Type IV pilus assembly protein pilF OS=Neisseria gonorrhoeae DGI2 GN=NGMG_02190 PE=4 SV=1
356	335	A0A1D3ITS4	1.16	408.07	1.03E8	1.067E8	1.022E8	1.06E8	1.00	1.04	0.99	1.03	1.03E8	1.067E8	1.022E8	1.06E8	1.00	1.04	0.99	1.03	77	43	41	Carbamidomethylation; iTRAQ 4plex (K N-term); Oxidation (M); Deamidation (NQ)	61863	PilF OS=Neisseria gonorrhoeae GN=epsE PE=4 SV=1
356	336	B4RNN6	1.16	408.07	1.03E8	1.067E8	1.022E8	1.06E8	1.00	1.04	0.99	1.03	1.03E8	1.067E8	1.022E8	1.06E8	1.00	1.04	0.99	1.03	77	43	41	Carbamidomethylation; iTRAQ 4plex (K N-term); Oxidation (M); Deamidation (NQ)	61863	PilF OS=Neisseria gonorrhoeae (strain NCCP11945) GN=NGK_2060 PE=4 SV=1
307	747	A0A222R5H1	0.28	407.36	9.243E5	9.104E5	9.059E5	9.613E5	1.00	0.99	0.98	1.04	9.243E5	9.104E5	9.059E5	9.613E5	1.00	0.99	0.98	1.04	2	55	1	iTRAQ 4plex (K N-term)	95827	Alanine--tRNA ligase OS=Neisseria gonorrhoeae GN=alaS PE=3 SV=1
307	748	B4RIZ0	0.28	407.36	9.243E5	9.104E5	9.059E5	9.613E5	1.00	0.99	0.98	1.04	9.243E5	9.104E5	9.059E5	9.613E5	1.00	0.99	0.98	1.04	2	55	1	iTRAQ 4plex (K N-term)	95827	Alanine--tRNA ligase OS=Neisseria gonorrhoeae (strain NCCP11945) GN=alaS PE=3 SV=1
307	760	A0A1D3FV08	0.28	407.36	9.243E5	9.104E5	9.059E5	9.613E5	1.00	0.99	0.98	1.04	9.243E5	9.104E5	9.059E5	9.613E5	1.00	0.99	0.98	1.04	2	55	1	iTRAQ 4plex (K N-term)	97221	Alanine--tRNA ligase OS=Neisseria gonorrhoeae GN=alaS PE=3 SV=1
280	396	A0A1D3G716	1.76	406.91	1.313E6	2.799E5	2.746E5	2.583E5	1.00	0.21	0.21	0.20	1.313E6	2.799E5	2.746E5	2.583E5	1.00	0.21	0.21	0.20	3	43	1	iTRAQ 4plex (K N-term)	52367	Inosine-5'-monophosphate dehydrogenase OS=Neisseria gonorrhoeae GN=guaB PE=3 SV=1
280	292	A0A1D3E7M5	1.76	406.91	1.313E6	2.799E5	2.746E5	2.583E5	1.00	0.21	0.21	0.20	1.313E6	2.799E5	2.746E5	2.583E5	1.00	0.21	0.21	0.20	3	43	1	iTRAQ 4plex (K N-term)	52381	Inosine-5'-monophosphate dehydrogenase OS=Neisseria gonorrhoeae GN=guaB PE=3 SV=1
349	1287	A0A1D3HQK0	0.48	406.55	1.57E5	1.722E5	1.853E5	1.894E5	1.00	1.10	1.18	1.21	1.57E5	1.722E5	1.853E5	1.894E5	1.00	1.10	1.18	1.21	1	54	1	iTRAQ 4plex (K N-term)	115749	PilC2 OS=Neisseria gonorrhoeae GN=WHOV_00053C PE=4 SV=1
194	2874	A0A1D3ETI2	32.88	406.13	5.206E6	9.275E5	6.082E5	5.807E5	1.00	0.18	0.12	0.11	5.206E6	9.275E5	6.082E5	5.807E5	1.00	0.18	0.12	0.11	10	51	5	Carbamidomethylation; iTRAQ 4plex (K N-term); Oxidation (M)	30389	Elongation factor Ts OS=Neisseria gonorrhoeae GN=tsf PE=3 SV=1
204	2691	D6HAL3	2.35	406.10	5.176E5	7.469E4	5.596E4	5.258E4	1.00	0.14	0.11	0.10	5.176E5	7.469E4	5.596E4	5.258E4	1.00	0.14	0.11	0.10	10	63	1	Carbamidomethylation; iTRAQ 4plex (K N-term)	37933	Uncharacterized protein OS=Neisseria gonorrhoeae DGI2 GN=NGMG_00296 PE=3 SV=1
204	2693	A0A1D3GUS5	2.35	406.10	5.176E5	7.469E4	5.596E4	5.258E4	1.00	0.14	0.11	0.10	5.176E5	7.469E4	5.596E4	5.258E4	1.00	0.14	0.11	0.10	10	63	1	Carbamidomethylation; iTRAQ 4plex (K N-term)	37933	Zinc-binding alcohol dehydrogenas OS=Neisseria gonorrhoeae GN=gutB PE=3 SV=1
204	2695	Q5FA46	2.35	406.10	5.176E5	7.469E4	5.596E4	5.258E4	1.00	0.14	0.11	0.10	5.176E5	7.469E4	5.596E4	5.258E4	1.00	0.14	0.11	0.10	10	63	1	Carbamidomethylation; iTRAQ 4plex (K N-term)	37933	Butanediol dehydrogenase OS=Neisseria gonorrhoeae (strain ATCC 700825 / FA 1090) GN=NGO_0186 PE=3 SV=1
204	2696	A0A0M3GX83	2.35	406.10	5.176E5	7.469E4	5.596E4	5.258E4	1.00	0.14	0.11	0.10	5.176E5	7.469E4	5.596E4	5.258E4	1.00	0.14	0.11	0.10	10	63	1	Carbamidomethylation; iTRAQ 4plex (K N-term)	37933	2 3-butanediol dehydrogenase OS=Neisseria gonorrhoeae MIA_2011_03-10 GN=M736_03660 PE=3 SV=1
99	3311	O51943	2.33	405.76	3.01E4	2.697E4	4.038E4	2.636E4	1.00	0.90	1.34	0.88	3.01E4	2.697E4	4.038E4	2.636E4	1.00	0.90	1.34	0.88	5	50	1	iTRAQ 4plex (K N-term); Deamidation (NQ)	37508	Hybrid outer membrane protein IA/IB OS=Neisseria gonorrhoeae GN=por PE=3 SV=1
344	1280	A0A1D3GSP5	15.43	403.87	1.664E6	3.08E6	4.507E6	3.039E6	1.00	1.85	2.71	1.83	1.664E6	3.08E6	4.507E6	3.039E6	1.00	1.85	2.71	1.83	5	57	2	iTRAQ 4plex (K N-term); Deamidation (NQ)	110972	PilC2 OS=Neisseria gonorrhoeae GN=WHOL_00054C PE=4 SV=1
564	1335	Q5F533	0.74	403.26	3.913E7	3.604E7	3.599E7	3.603E7	1.00	0.92	0.92	0.92	3.913E7	3.604E7	3.599E7	3.603E7	1.00	0.92	0.92	0.92	70	52	52	Carbamidomethylation; iTRAQ 4plex (K N-term); Oxidation (M); Deamidation (NQ)	102135	DNA polymerase I OS=Neisseria gonorrhoeae (strain ATCC 700825 / FA 1090) GN=polA PE=3 SV=1
564	1336	A0A0M3GVC2	0.74	403.26	3.913E7	3.604E7	3.599E7	3.603E7	1.00	0.92	0.92	0.92	3.913E7	3.604E7	3.599E7	3.603E7	1.00	0.92	0.92	0.92	70	52	52	Carbamidomethylation; iTRAQ 4plex (K N-term); Oxidation (M); Deamidation (NQ)	102135	DNA polymerase I OS=Neisseria gonorrhoeae MIA_2011_03-10 GN=polA PE=3 SV=1
564	1337	D6H9Q5	0.74	403.26	3.913E7	3.604E7	3.599E7	3.603E7	1.00	0.92	0.92	0.92	3.913E7	3.604E7	3.599E7	3.603E7	1.00	0.92	0.92	0.92	70	52	52	Carbamidomethylation; iTRAQ 4plex (K N-term); Oxidation (M); Deamidation (NQ)	102135	DNA polymerase I OS=Neisseria gonorrhoeae DGI2 GN=polA PE=3 SV=1
564	1338	A0A1D3FB02	0.74	403.26	3.913E7	3.604E7	3.599E7	3.603E7	1.00	0.92	0.92	0.92	3.913E7	3.604E7	3.599E7	3.603E7	1.00	0.92	0.92	0.92	70	52	52	Carbamidomethylation; iTRAQ 4plex (K N-term); Oxidation (M); Deamidation (NQ)	102135	DNA polymerase I OS=Neisseria gonorrhoeae GN=polA PE=3 SV=1
564	1339	A0A1D3EPI9	0.74	403.26	3.913E7	3.604E7	3.599E7	3.603E7	1.00	0.92	0.92	0.92	3.913E7	3.604E7	3.599E7	3.603E7	1.00	0.92	0.92	0.92	70	52	52	Carbamidomethylation; iTRAQ 4plex (K N-term); Oxidation (M); Deamidation (NQ)	102135	DNA polymerase I OS=Neisseria gonorrhoeae GN=polA PE=3 SV=1
239	2374	D6H8E8	3.51	402.91	2.885E6	2.563E6	2.726E6	3.287E6	1.00	0.89	0.94	1.14	2.885E6	2.563E6	2.726E6	3.287E6	1.00	0.89	0.94	1.14	7	45	1	iTRAQ 4plex (K N-term); Oxidation (M); Deamidation (NQ)	41675	Dihydrolipoyllysine-residue succinyltransferase component of 2-oxoglutarate dehydrogenase complex OS=Neisseria gonorrhoeae DGI2 GN=NGMG_01331 PE=3 SV=1
366	1312	A0A1D3HD96	1.24	402.75	6.489E5	3.795E5	4.076E5	3.676E5	1.00	0.58	0.63	0.57	6.489E5	3.795E5	4.076E5	3.676E5	1.00	0.58	0.63	0.57	2	50	1	iTRAQ 4plex (K N-term); Deamidation (NQ)	110594	Pilus-associated protein OS=Neisseria gonorrhoeae GN=WHOL_01772 PE=4 SV=1
418	1688	D6H587	2.82	402.38	6.889E7	6.952E7	6.642E7	6.36E7	1.00	1.01	0.96	0.92	6.889E7	6.952E7	6.642E7	6.36E7	1.00	1.01	0.96	0.92	61	53	53	Carbamidomethylation; iTRAQ 4plex (K N-term); Oxidation (M); Deamidation (NQ)	101910	Ribonuclease E OS=Neisseria gonorrhoeae DGI2 GN=rne PE=3 SV=1
418	1684	Q5F5Y3	2.82	402.38	6.889E7	6.952E7	6.642E7	6.36E7	1.00	1.01	0.96	0.92	6.889E7	6.952E7	6.642E7	6.36E7	1.00	1.01	0.96	0.92	61	53	53	Carbamidomethylation; iTRAQ 4plex (K N-term); Oxidation (M); Deamidation (NQ)	101666	Ribonuclease E OS=Neisseria gonorrhoeae (strain ATCC 700825 / FA 1090) GN=rne PE=3 SV=1
418	1685	A0A1D3ER53	2.82	402.38	6.889E7	6.952E7	6.642E7	6.36E7	1.00	1.01	0.96	0.92	6.889E7	6.952E7	6.642E7	6.36E7	1.00	1.01	0.96	0.92	61	53	53	Carbamidomethylation; iTRAQ 4plex (K N-term); Oxidation (M); Deamidation (NQ)	101666	Ribonuclease E OS=Neisseria gonorrhoeae GN=rne PE=3 SV=1
418	1686	A0A1D3FC68	2.82	402.38	6.889E7	6.952E7	6.642E7	6.36E7	1.00	1.01	0.96	0.92	6.889E7	6.952E7	6.642E7	6.36E7	1.00	1.01	0.96	0.92	61	53	53	Carbamidomethylation; iTRAQ 4plex (K N-term); Oxidation (M); Deamidation (NQ)	101694	Ribonuclease E OS=Neisseria gonorrhoeae GN=rne PE=3 SV=1
418	1687	B4RR31	2.82	402.38	6.889E7	6.952E7	6.642E7	6.36E7	1.00	1.01	0.96	0.92	6.889E7	6.952E7	6.642E7	6.36E7	1.00	1.01	0.96	0.92	61	53	53	Carbamidomethylation; iTRAQ 4plex (K N-term); Oxidation (M); Deamidation (NQ)	101694	Ribonuclease E OS=Neisseria gonorrhoeae (strain NCCP11945) GN=rne PE=3 SV=1
418	1721	A0A0M3GY37	2.82	402.38	6.889E7	6.952E7	6.642E7	6.36E7	1.00	1.01	0.96	0.92	6.889E7	6.952E7	6.642E7	6.36E7	1.00	1.01	0.96	0.92	61	53	53	Carbamidomethylation; iTRAQ 4plex (K N-term); Oxidation (M); Deamidation (NQ)	102569	Ribonuclease E OS=Neisseria gonorrhoeae MIA_2011_03-10 GN=rne PE=3 SV=1
305	899	A0A1D3GZ50	0.42	400.68	4.125E6	3.931E6	3.822E6	4.178E6	1.00	0.95	0.93	1.01	4.125E6	3.931E6	3.822E6	4.178E6	1.00	0.95	0.93	1.01	1	55	1	iTRAQ 4plex (K N-term); Deamidation (NQ)	97198	Alanine--tRNA ligase OS=Neisseria gonorrhoeae GN=alaS PE=3 SV=1
618	792	A0A1D3GAZ6	2.02	399.75	4.074E5	2.317E6	2.306E6	2.305E6	1.00	5.69	5.66	5.66	4.074E5	2.317E6	2.306E6	2.305E6	1.00	5.69	5.66	5.66	1	48	1	iTRAQ 4plex (K N-term)	97543	Aminopeptidase N OS=Neisseria gonorrhoeae GN=pepN PE=4 SV=1
410	239	A0A0M3GY56	2.78	399.43	1.234E8	1.48E8	1.471E8	1.356E8	1.00	1.20	1.19	1.10	1.234E8	1.48E8	1.471E8	1.356E8	1.00	1.20	1.19	1.10	77	40	40	Carbamidomethylation; iTRAQ 4plex (K N-term); Oxidation (M); Deamidation (NQ)	66253	Phosphogluconate dehydratase OS=Neisseria gonorrhoeae MIA_2011_03-10 GN=M736_02375 PE=3 SV=1
410	240	B4RM16	2.78	399.43	1.234E8	1.48E8	1.471E8	1.356E8	1.00	1.20	1.19	1.10	1.234E8	1.48E8	1.471E8	1.356E8	1.00	1.20	1.19	1.10	77	40	40	Carbamidomethylation; iTRAQ 4plex (K N-term); Oxidation (M); Deamidation (NQ)	66239	Phosphogluconate dehydratase OS=Neisseria gonorrhoeae (strain NCCP11945) GN=NGK_1176 PE=3 SV=1
410	241	A0A1D3FYW9	2.78	399.43	1.234E8	1.48E8	1.471E8	1.356E8	1.00	1.20	1.19	1.10	1.234E8	1.48E8	1.471E8	1.356E8	1.00	1.20	1.19	1.10	77	40	40	Carbamidomethylation; iTRAQ 4plex (K N-term); Oxidation (M); Deamidation (NQ)	66253	Phosphogluconate dehydratase OS=Neisseria gonorrhoeae GN=ilvD_2 PE=3 SV=1
410	242	D6H7N1	2.78	399.43	1.234E8	1.48E8	1.471E8	1.356E8	1.00	1.20	1.19	1.10	1.234E8	1.48E8	1.471E8	1.356E8	1.00	1.20	1.19	1.10	77	40	40	Carbamidomethylation; iTRAQ 4plex (K N-term); Oxidation (M); Deamidation (NQ)	66239	Phosphogluconate dehydratase OS=Neisseria gonorrhoeae DGI2 GN=NGMG_01064 PE=3 SV=1
410	243	A0A1D3ETP6	2.78	399.43	1.234E8	1.48E8	1.471E8	1.356E8	1.00	1.20	1.19	1.10	1.234E8	1.48E8	1.471E8	1.356E8	1.00	1.20	1.19	1.10	77	40	40	Carbamidomethylation; iTRAQ 4plex (K N-term); Oxidation (M); Deamidation (NQ)	66239	Phosphogluconate dehydratase OS=Neisseria gonorrhoeae GN=ilvD_2 PE=3 SV=1
410	244	Q5F8Q3	2.78	399.43	1.234E8	1.48E8	1.471E8	1.356E8	1.00	1.20	1.19	1.10	1.234E8	1.48E8	1.471E8	1.356E8	1.00	1.20	1.19	1.10	77	40	40	Carbamidomethylation; iTRAQ 4plex (K N-term); Oxidation (M); Deamidation (NQ)	66239	Phosphogluconate dehydratase OS=Neisseria gonorrhoeae (strain ATCC 700825 / FA 1090) GN=NGO_0714 PE=3 SV=1
311	1054	A0A0M3H0F8	4.13	399.14	1.967E8	1.654E8	1.805E8	1.866E8	1.00	0.84	0.92	0.95	1.967E8	1.654E8	1.805E8	1.866E8	1.00	0.84	0.92	0.95	76	33	33	Carbamidomethylation; iTRAQ 4plex (K N-term); Oxidation (M); Deamidation (NQ)	41308	Succinate--CoA ligase [ADP-forming] subunit beta OS=Neisseria gonorrhoeae MIA_2011_03-10 GN=sucC PE=3 SV=1
311	1055	A0A1D3EBH3	4.13	399.14	1.967E8	1.654E8	1.805E8	1.866E8	1.00	0.84	0.92	0.95	1.967E8	1.654E8	1.805E8	1.866E8	1.00	0.84	0.92	0.95	76	33	33	Carbamidomethylation; iTRAQ 4plex (K N-term); Oxidation (M); Deamidation (NQ)	41308	Succinate--CoA ligase [ADP-forming] subunit beta OS=Neisseria gonorrhoeae GN=sucC PE=3 SV=1
311	871	D6H8E4	4.13	399.14	1.967E8	1.654E8	1.805E8	1.866E8	1.00	0.84	0.92	0.95	1.967E8	1.654E8	1.805E8	1.866E8	1.00	0.84	0.92	0.95	76	33	33	Carbamidomethylation; iTRAQ 4plex (K N-term); Oxidation (M); Deamidation (NQ)	41294	Succinate--CoA ligase [ADP-forming] subunit beta OS=Neisseria gonorrhoeae DGI2 GN=sucC PE=3 SV=1
311	1056	Q5F878	4.13	399.14	1.967E8	1.654E8	1.805E8	1.866E8	1.00	0.84	0.92	0.95	1.967E8	1.654E8	1.805E8	1.866E8	1.00	0.84	0.92	0.95	76	33	33	Carbamidomethylation; iTRAQ 4plex (K N-term); Oxidation (M); Deamidation (NQ)	41308	Succinate--CoA ligase [ADP-forming] subunit beta OS=Neisseria gonorrhoeae (strain ATCC 700825 / FA 1090) GN=sucC PE=3 SV=1
376	457	A0A1D3FH58	8.89	398.50	6.083E5	1.568E6	1.577E6	1.552E6	1.00	2.58	2.59	2.55	6.083E5	1.568E6	1.577E6	1.552E6	1.00	2.58	2.59	2.55	2	63	2	iTRAQ 4plex (K N-term); Deamidation (NQ)	98297	Leucine--tRNA ligase OS=Neisseria gonorrhoeae GN=leuS PE=3 SV=1
325	1347	A0A1D3IT94	6.68	398.23	1.114E6	7.47E6	8.048E6	8.887E6	1.00	6.70	7.22	7.97	1.114E6	7.47E6	8.048E6	8.887E6	1.00	6.70	7.22	7.97	1	52	1	iTRAQ 4plex (K N-term); Deamidation (NQ)	75920	PrlC protein OS=Neisseria gonorrhoeae GN=prlC PE=3 SV=1
325	1443	B4RR48	6.68	398.23	1.114E6	7.47E6	8.048E6	8.887E6	1.00	6.70	7.22	7.97	1.114E6	7.47E6	8.048E6	8.887E6	1.00	6.70	7.22	7.97	1	52	1	iTRAQ 4plex (K N-term); Deamidation (NQ)	77380	PrlC OS=Neisseria gonorrhoeae (strain NCCP11945) GN=NGK_2506 PE=3 SV=1
325	1418	A0A1D3J8B6	6.68	398.23	1.114E6	7.47E6	8.048E6	8.887E6	1.00	6.70	7.22	7.97	1.114E6	7.47E6	8.048E6	8.887E6	1.00	6.70	7.22	7.97	1	52	1	iTRAQ 4plex (K N-term); Deamidation (NQ)	75877	PrlC protein OS=Neisseria gonorrhoeae GN=prlC PE=3 SV=1
354	1098	B4RKY2	1.75	398.04	6.381E7	7.581E7	7.633E7	7.623E7	1.00	1.19	1.20	1.19	6.381E7	7.581E7	7.633E7	7.623E7	1.00	1.19	1.20	1.19	62	48	48	Carbamidomethylation; iTRAQ 4plex (K N-term); Oxidation (M); Deamidation (NQ)	103237	Protein translocase subunit SecA OS=Neisseria gonorrhoeae (strain NCCP11945) GN=secA PE=3 SV=1
354	1099	A0A1D3ECI2	1.75	398.04	6.381E7	7.581E7	7.633E7	7.623E7	1.00	1.19	1.20	1.19	6.381E7	7.581E7	7.633E7	7.623E7	1.00	1.19	1.20	1.19	62	48	48	Carbamidomethylation; iTRAQ 4plex (K N-term); Oxidation (M); Deamidation (NQ)	103237	Protein translocase subunit SecA OS=Neisseria gonorrhoeae GN=secA_1 PE=3 SV=1
354	1100	D6H8N3	1.75	398.04	6.381E7	7.581E7	7.633E7	7.623E7	1.00	1.19	1.20	1.19	6.381E7	7.581E7	7.633E7	7.623E7	1.00	1.19	1.20	1.19	62	48	48	Carbamidomethylation; iTRAQ 4plex (K N-term); Oxidation (M); Deamidation (NQ)	103237	Protein translocase subunit SecA OS=Neisseria gonorrhoeae DGI2 GN=secA PE=3 SV=1
354	1101	A0A0M3GZ72	1.75	398.04	6.381E7	7.581E7	7.633E7	7.623E7	1.00	1.19	1.20	1.19	6.381E7	7.581E7	7.633E7	7.623E7	1.00	1.19	1.20	1.19	62	48	48	Carbamidomethylation; iTRAQ 4plex (K N-term); Oxidation (M); Deamidation (NQ)	103237	Protein translocase subunit SecA OS=Neisseria gonorrhoeae MIA_2011_03-10 GN=secA PE=3 SV=1
384	459	D6H9L5	1.49	397.83	8.309E5	2.34E5	2.027E5	1.996E5	1.00	0.28	0.24	0.24	8.309E5	2.34E5	2.027E5	1.996E5	1.00	0.28	0.24	0.24	1	63	1	iTRAQ 4plex (K N-term)	98281	Leucine--tRNA ligase OS=Neisseria gonorrhoeae DGI2 GN=leuS PE=3 SV=1
335	1346	A0A1D3EJU1	3.20	397.39	3.999E6	4.208E5	2.28E5	2.537E5	1.00	0.11	0.06	0.06	3.999E6	4.208E5	2.28E5	2.537E5	1.00	0.11	0.06	0.06	1	52	1	iTRAQ 4plex (K N-term)	75877	PrlC protein OS=Neisseria gonorrhoeae GN=prlC PE=3 SV=1
363	626	Q5F873	14.21	397.21	1.193E8	6.422E7	6.3E7	8.401E7	1.00	0.54	0.53	0.70	1.193E8	6.422E7	6.3E7	8.401E7	1.00	0.54	0.53	0.70	78	41	41	Carbamidomethylation; iTRAQ 4plex (K N-term); Oxidation (M); Deamidation (NQ)	48121	Citrate synthase OS=Neisseria gonorrhoeae (strain ATCC 700825 / FA 1090) GN=gltA PE=3 SV=1
363	627	A0A0M3H0F1	14.21	397.21	1.193E8	6.422E7	6.3E7	8.401E7	1.00	0.54	0.53	0.70	1.193E8	6.422E7	6.3E7	8.401E7	1.00	0.54	0.53	0.70	78	41	41	Carbamidomethylation; iTRAQ 4plex (K N-term); Oxidation (M); Deamidation (NQ)	48121	Citrate synthase OS=Neisseria gonorrhoeae MIA_2011_03-10 GN=gltA PE=3 SV=1
363	628	D6H8F0	14.21	397.21	1.193E8	6.422E7	6.3E7	8.401E7	1.00	0.54	0.53	0.70	1.193E8	6.422E7	6.3E7	8.401E7	1.00	0.54	0.53	0.70	78	41	41	Carbamidomethylation; iTRAQ 4plex (K N-term); Oxidation (M); Deamidation (NQ)	48121	Citrate synthase OS=Neisseria gonorrhoeae DGI2 GN=NGMG_01333 PE=3 SV=1
363	629	A0A1D3I821	14.21	397.21	1.193E8	6.422E7	6.3E7	8.401E7	1.00	0.54	0.53	0.70	1.193E8	6.422E7	6.3E7	8.401E7	1.00	0.54	0.53	0.70	78	41	41	Carbamidomethylation; iTRAQ 4plex (K N-term); Oxidation (M); Deamidation (NQ)	48121	Citrate synthase OS=Neisseria gonorrhoeae GN=gltA PE=3 SV=1
363	630	B4RL71	14.21	397.21	1.193E8	6.422E7	6.3E7	8.401E7	1.00	0.54	0.53	0.70	1.193E8	6.422E7	6.3E7	8.401E7	1.00	0.54	0.53	0.70	78	41	41	Carbamidomethylation; iTRAQ 4plex (K N-term); Oxidation (M); Deamidation (NQ)	48121	Citrate synthase OS=Neisseria gonorrhoeae (strain NCCP11945) GN=NGK_0881 PE=3 SV=1
404	3512	D6H555	3.65	396.17	1.875E8	1.685E8	1.856E8	1.879E8	1.00	0.90	0.99	1.00	1.875E8	1.685E8	1.856E8	1.879E8	1.00	0.90	0.99	1.00	75	27	27	Carbamidomethylation; iTRAQ 4plex (K N-term); Oxidation (M); Deamidation (NQ)	29597	Site-determining protein OS=Neisseria gonorrhoeae DGI2 GN=NGMG_01949 PE=3 SV=1
404	3513	Q9AG19	3.65	396.17	1.875E8	1.685E8	1.856E8	1.879E8	1.00	0.90	0.99	1.00	1.875E8	1.685E8	1.856E8	1.879E8	1.00	0.90	0.99	1.00	75	27	27	Carbamidomethylation; iTRAQ 4plex (K N-term); Oxidation (M); Deamidation (NQ)	29597	Site-determining protein OS=Neisseria gonorrhoeae GN=minD PE=1 SV=1
404	3515	A0A0M3GWK0	3.65	396.17	1.875E8	1.685E8	1.856E8	1.879E8	1.00	0.90	0.99	1.00	1.875E8	1.685E8	1.856E8	1.879E8	1.00	0.90	0.99	1.00	75	27	27	Carbamidomethylation; iTRAQ 4plex (K N-term); Oxidation (M); Deamidation (NQ)	29597	Site-determining protein OS=Neisseria gonorrhoeae MIA_2011_03-10 GN=M736_04060 PE=3 SV=1
404	3516	B4RQZ8	3.65	396.17	1.875E8	1.685E8	1.856E8	1.879E8	1.00	0.90	0.99	1.00	1.875E8	1.685E8	1.856E8	1.879E8	1.00	0.90	0.99	1.00	75	27	27	Carbamidomethylation; iTRAQ 4plex (K N-term); Oxidation (M); Deamidation (NQ)	29597	Site-determining protein OS=Neisseria gonorrhoeae (strain NCCP11945) GN=NGK_2456 PE=3 SV=1
404	3514	A0A1D3IT22	3.65	396.17	1.875E8	1.685E8	1.856E8	1.879E8	1.00	0.90	0.99	1.00	1.875E8	1.685E8	1.856E8	1.879E8	1.00	0.90	0.99	1.00	75	27	27	Carbamidomethylation; iTRAQ 4plex (K N-term); Oxidation (M); Deamidation (NQ)	29596	Site-determining protein OS=Neisseria gonorrhoeae GN=minD_2 PE=3 SV=1
255	5968	D6H513	22.83	395.26	5.896E7	5.232E6	5.568E7	3.549E6	1.00	0.09	0.94	0.06	5.896E7	5.232E6	5.568E7	3.549E6	1.00	0.09	0.94	0.06	5	27	1	iTRAQ 4plex (K N-term)	17622	50S ribosomal protein L10 OS=Neisseria gonorrhoeae DGI2 GN=rplJ PE=3 SV=1
255	5969	Q5F5R3	22.83	395.26	5.896E7	5.232E6	5.568E7	3.549E6	1.00	0.09	0.94	0.06	5.896E7	5.232E6	5.568E7	3.549E6	1.00	0.09	0.94	0.06	5	27	1	iTRAQ 4plex (K N-term)	17622	50S ribosomal protein L10 OS=Neisseria gonorrhoeae (strain ATCC 700825 / FA 1090) GN=rplJ PE=3 SV=1
255	5970	A0A1D3GAA2	22.83	395.26	5.896E7	5.232E6	5.568E7	3.549E6	1.00	0.09	0.94	0.06	5.896E7	5.232E6	5.568E7	3.549E6	1.00	0.09	0.94	0.06	5	27	1	iTRAQ 4plex (K N-term)	17622	50S ribosomal protein L10 OS=Neisseria gonorrhoeae GN=rplJ PE=3 SV=1
435	1871	A0A1D3JAM4	0.59	395.20	7.629E4	4.749E4	4.161E4	4.498E4	1.00	0.62	0.55	0.59	7.629E4	4.749E4	4.161E4	4.498E4	1.00	0.62	0.55	0.59	3	48	1	iTRAQ 4plex (K N-term)	113773	Pilus-associated protein OS=Neisseria gonorrhoeae GN=WHOF_02224C PE=4 SV=1
254	5962	A0A1D3FXA9	22.77	395.00	1.408E6	4.835E7	4.32E6	4.695E7	1.00	34.35	3.07	33.36	1.408E6	4.835E7	4.32E6	4.695E7	1.00	34.35	3.07	33.36	5	27	1	iTRAQ 4plex (K N-term)	17652	50S ribosomal protein L10 OS=Neisseria gonorrhoeae GN=rplJ PE=3 SV=1
572	1136	P22118	0.36	394.98	6.635E4	7.193E4	6.544E4	6.848E4	1.00	1.08	0.99	1.03	6.635E4	7.193E4	6.544E4	6.848E4	1.00	1.08	0.99	1.03	4	46	1	Carbamidomethylation; iTRAQ 4plex (K N-term); Oxidation (M)	88164	DNA gyrase subunit B OS=Neisseria gonorrhoeae GN=gyrB PE=3 SV=2
455	1137	A0A0M3GYR8	16.84	393.09	4.382E6	1.02E6	9.621E5	8.714E5	1.00	0.23	0.22	0.20	4.382E6	1.02E6	9.621E5	8.714E5	1.00	0.23	0.22	0.20	2	51	3	iTRAQ 4plex (K N-term)	104155	Isoleucine--tRNA ligase OS=Neisseria gonorrhoeae MIA_2011_03-10 GN=ileS PE=3 SV=1
237	61	A0A222R3A8	1.51	392.42	1.672E8	1.573E8	1.545E8	1.628E8	1.00	0.94	0.92	0.97	1.672E8	1.573E8	1.545E8	1.628E8	1.00	0.94	0.92	0.97	81	49	49	Carbamidomethylation; iTRAQ 4plex (K N-term); Oxidation (M); Deamidation (NQ)	50832	Dihydrolipoyl dehydrogenase OS=Neisseria gonorrhoeae GN=BZG33_04500 PE=4 SV=1
237	62	Q5F866	1.51	392.42	1.672E8	1.573E8	1.545E8	1.628E8	1.00	0.94	0.92	0.97	1.672E8	1.573E8	1.545E8	1.628E8	1.00	0.94	0.92	0.97	81	49	49	Carbamidomethylation; iTRAQ 4plex (K N-term); Oxidation (M); Deamidation (NQ)	50832	Dihydrolipoamide dehydrogenase OS=Neisseria gonorrhoeae (strain ATCC 700825 / FA 1090) GN=NGO_0925 PE=4 SV=1
237	41	A0A1D3F9T1	1.51	392.42	1.672E8	1.573E8	1.545E8	1.628E8	1.00	0.94	0.92	0.97	1.672E8	1.573E8	1.545E8	1.628E8	1.00	0.94	0.92	0.97	78	49	49	Carbamidomethylation; iTRAQ 4plex (K N-term); Oxidation (M); Deamidation (NQ)	53261	Dihydrolipoamide dehydrogenase OS=Neisseria gonorrhoeae GN=pdhD PE=4 SV=1
237	42	B4RL64	1.51	392.42	1.672E8	1.573E8	1.545E8	1.628E8	1.00	0.94	0.92	0.97	1.672E8	1.573E8	1.545E8	1.628E8	1.00	0.94	0.92	0.97	78	49	49	Carbamidomethylation; iTRAQ 4plex (K N-term); Oxidation (M); Deamidation (NQ)	53261	Dihydrolipoamide dehydrogenase OS=Neisseria gonorrhoeae (strain NCCP11945) GN=NGK_0874 PE=4 SV=1
237	43	D6H8F7	1.51	392.42	1.672E8	1.573E8	1.545E8	1.628E8	1.00	0.94	0.92	0.97	1.672E8	1.573E8	1.545E8	1.628E8	1.00	0.94	0.92	0.97	78	49	49	Carbamidomethylation; iTRAQ 4plex (K N-term); Oxidation (M); Deamidation (NQ)	53261	Dihydrolipoamide dehydrogenase OS=Neisseria gonorrhoeae DGI2 GN=NGMG_01340 PE=4 SV=1
704	824	A0A1D3FV09	1.15	392.15	2.585E7	2.574E7	2.629E7	2.523E7	1.00	1.00	1.02	0.98	2.585E7	2.574E7	2.629E7	2.523E7	1.00	1.00	1.02	0.98	57	51	51	Carbamidomethylation; iTRAQ 4plex (K N-term); Oxidation (M); Deamidation (NQ)	126998	DNA-directed DNA polymerase OS=Neisseria gonorrhoeae GN=dnaE PE=4 SV=1
704	825	B4RPZ9	1.15	392.15	2.585E7	2.574E7	2.629E7	2.523E7	1.00	1.00	1.02	0.98	2.585E7	2.574E7	2.629E7	2.523E7	1.00	1.00	1.02	0.98	57	51	51	Carbamidomethylation; iTRAQ 4plex (K N-term); Oxidation (M); Deamidation (NQ)	126998	DNA-directed DNA polymerase OS=Neisseria gonorrhoeae (strain NCCP11945) GN=NGK_0113 PE=4 SV=1
704	826	D6HAU7	1.15	392.15	2.585E7	2.574E7	2.629E7	2.523E7	1.00	1.00	1.02	0.98	2.585E7	2.574E7	2.629E7	2.523E7	1.00	1.00	1.02	0.98	57	51	51	Carbamidomethylation; iTRAQ 4plex (K N-term); Oxidation (M); Deamidation (NQ)	126998	DNA-directed DNA polymerase OS=Neisseria gonorrhoeae DGI2 GN=NGMG_00416 PE=4 SV=1
374	516	A0A1D3H2L6	4.62	391.69	7.869E7	9.696E7	9.18E7	8.505E7	1.00	1.23	1.17	1.08	7.869E7	9.696E7	9.18E7	8.505E7	1.00	1.23	1.17	1.08	76	65	65	Carbamidomethylation; iTRAQ 4plex (K N-term); Oxidation (M); Deamidation (NQ)	90783	Lon protease OS=Neisseria gonorrhoeae GN=lon PE=2 SV=1
374	517	Q5F8J8	4.62	391.69	7.869E7	9.696E7	9.18E7	8.505E7	1.00	1.23	1.17	1.08	7.869E7	9.696E7	9.18E7	8.505E7	1.00	1.23	1.17	1.08	76	65	65	Carbamidomethylation; iTRAQ 4plex (K N-term); Oxidation (M); Deamidation (NQ)	90783	Lon protease OS=Neisseria gonorrhoeae (strain ATCC 700825 / FA 1090) GN=lon PE=2 SV=1
442	1184	B4RPY6	1.86	391.67	1.604E5	3.206E5	3.852E5	2.722E5	1.00	2.00	2.40	1.70	1.604E5	3.206E5	3.852E5	2.722E5	1.00	2.00	2.40	1.70	1	52	1	Carbamidomethylation; iTRAQ 4plex (K N-term)	104155	Isoleucine--tRNA ligase OS=Neisseria gonorrhoeae (strain NCCP11945) GN=ileS PE=3 SV=1
442	1238	A0A1D3G7L1	1.86	391.67	1.604E5	3.206E5	3.852E5	2.722E5	1.00	2.00	2.40	1.70	1.604E5	3.206E5	3.852E5	2.722E5	1.00	2.00	2.40	1.70	1	52	1	Carbamidomethylation; iTRAQ 4plex (K N-term)	104142	Isoleucine--tRNA ligase OS=Neisseria gonorrhoeae GN=ileS PE=3 SV=1
370	401	A0A1D3EMD9	3.41	391.33	1.114E6	3.483E5	3.172E5	3.644E5	1.00	0.31	0.28	0.33	1.114E6	3.483E5	3.172E5	3.644E5	1.00	0.31	0.28	0.33	5	42	1	Carbamidomethylation; iTRAQ 4plex (K N-term); Deamidation (NQ)	57626	GMP synthase [glutamine-hydrolyzing] OS=Neisseria gonorrhoeae GN=guaA PE=3 SV=1
370	402	D6HAX2	3.41	391.33	1.114E6	3.483E5	3.172E5	3.644E5	1.00	0.31	0.28	0.33	1.114E6	3.483E5	3.172E5	3.644E5	1.00	0.31	0.28	0.33	5	42	1	Carbamidomethylation; iTRAQ 4plex (K N-term); Deamidation (NQ)	57626	GMP synthase [glutamine-hydrolyzing] OS=Neisseria gonorrhoeae DGI2 GN=guaA PE=3 SV=1
370	403	Q5F4X9	3.41	391.33	1.114E6	3.483E5	3.172E5	3.644E5	1.00	0.31	0.28	0.33	1.114E6	3.483E5	3.172E5	3.644E5	1.00	0.31	0.28	0.33	5	42	1	Carbamidomethylation; iTRAQ 4plex (K N-term); Deamidation (NQ)	57626	GMP synthase [glutamine-hydrolyzing] OS=Neisseria gonorrhoeae (strain ATCC 700825 / FA 1090) GN=guaA PE=3 SV=1
619	1161	A0A1D3G1A6	1.05	390.65	5.929E5	2.274E5	2.108E5	2.182E5	1.00	0.38	0.36	0.37	5.929E5	2.274E5	2.108E5	2.182E5	1.00	0.38	0.36	0.37	2	51	1	iTRAQ 4plex (K N-term)	105477	UvrABC system protein A OS=Neisseria gonorrhoeae GN=uvrA PE=3 SV=1
619	1162	Q5F7H1	1.05	390.65	5.929E5	2.274E5	2.108E5	2.182E5	1.00	0.38	0.36	0.37	5.929E5	2.274E5	2.108E5	2.182E5	1.00	0.38	0.36	0.37	2	51	1	iTRAQ 4plex (K N-term)	105477	UvrABC system protein A OS=Neisseria gonorrhoeae (strain ATCC 700825 / FA 1090) GN=uvrA PE=3 SV=1
619	1160	A0A1D3HU05	1.05	390.65	5.929E5	2.274E5	2.108E5	2.182E5	1.00	0.38	0.36	0.37	5.929E5	2.274E5	2.108E5	2.182E5	1.00	0.38	0.36	0.37	2	51	1	iTRAQ 4plex (K N-term)	105535	UvrABC system protein A OS=Neisseria gonorrhoeae GN=uvrA PE=3 SV=1
619	1446	B4RJJ9	1.05	390.65	5.929E5	2.274E5	2.108E5	2.182E5	1.00	0.38	0.36	0.37	5.929E5	2.274E5	2.108E5	2.182E5	1.00	0.38	0.36	0.37	2	51	1	iTRAQ 4plex (K N-term)	111477	UvrABC system protein A OS=Neisseria gonorrhoeae (strain NCCP11945) GN=uvrA PE=3 SV=1
391	1884	A0A1D3J8L7	1.36	390.42	2.359E6	4.898E6	3.668E6	4.75E6	1.00	2.08	1.56	2.01	2.359E6	4.898E6	3.668E6	4.75E6	1.00	2.08	1.56	2.01	2	47	1	iTRAQ 4plex (K N-term)	112561	PilC protein OS=Neisseria gonorrhoeae GN=WHOO_02095C PE=4 SV=1
620	1256	A0A0M3GZR5	0.43	390.19	1.274E5	1.942E5	2.011E5	1.948E5	1.00	1.52	1.58	1.53	1.274E5	1.942E5	2.011E5	1.948E5	1.00	1.52	1.58	1.53	3	51	1	Carbamidomethylation; iTRAQ 4plex (K N-term)	108762	UvrABC system protein A OS=Neisseria gonorrhoeae MIA_2011_03-10 GN=uvrA PE=3 SV=1
620	1257	D6HBD1	0.43	390.19	1.274E5	1.942E5	2.011E5	1.948E5	1.00	1.52	1.58	1.53	1.274E5	1.942E5	2.011E5	1.948E5	1.00	1.52	1.58	1.53	3	51	1	Carbamidomethylation; iTRAQ 4plex (K N-term)	108762	UvrABC system protein A OS=Neisseria gonorrhoeae DGI2 GN=uvrA PE=3 SV=1
224	963	A0A1D3HY52	2.40	389.41	1.938E5	1.454E6	1.4E6	1.384E6	1.00	7.50	7.22	7.14	1.938E5	1.454E6	1.4E6	1.384E6	1.00	7.50	7.22	7.14	1	54	1	iTRAQ 4plex (K N-term)	76304	Polyribonucleotide nucleotidyltransferase OS=Neisseria gonorrhoeae GN=pnp PE=3 SV=1
224	978	A0A222R4I3	2.40	389.41	1.938E5	1.454E6	1.4E6	1.384E6	1.00	7.50	7.22	7.14	1.938E5	1.454E6	1.4E6	1.384E6	1.00	7.50	7.22	7.14	1	54	1	iTRAQ 4plex (K N-term)	76436	Polyribonucleotide nucleotidyltransferase OS=Neisseria gonorrhoeae GN=pnp PE=3 SV=1
222	961	A0A1D3E765	2.38	389.19	3.206E6	4.345E5	3.348E5	3.18E5	1.00	0.14	0.10	0.10	3.206E6	4.345E5	3.348E5	3.18E5	1.00	0.14	0.10	0.10	1	54	1	iTRAQ 4plex (K N-term)	76323	Polyribonucleotide nucleotidyltransferase OS=Neisseria gonorrhoeae GN=pnp PE=3 SV=1
222	962	B4RK29	2.38	389.19	3.206E6	4.345E5	3.348E5	3.18E5	1.00	0.14	0.10	0.10	3.206E6	4.345E5	3.348E5	3.18E5	1.00	0.14	0.10	0.10	1	54	1	iTRAQ 4plex (K N-term)	76323	Polyribonucleotide nucleotidyltransferase OS=Neisseria gonorrhoeae (strain NCCP11945) GN=pnp PE=3 SV=1
222	975	Q5F9Q7	2.38	389.19	3.206E6	4.345E5	3.348E5	3.18E5	1.00	0.14	0.10	0.10	3.206E6	4.345E5	3.348E5	3.18E5	1.00	0.14	0.10	0.10	1	54	1	iTRAQ 4plex (K N-term)	76455	Polyribonucleotide nucleotidyltransferase OS=Neisseria gonorrhoeae (strain ATCC 700825 / FA 1090) GN=pnp PE=3 SV=1
222	976	A0A0M3GYA5	2.38	389.19	3.206E6	4.345E5	3.348E5	3.18E5	1.00	0.14	0.10	0.10	3.206E6	4.345E5	3.348E5	3.18E5	1.00	0.14	0.10	0.10	1	54	1	iTRAQ 4plex (K N-term)	76455	Polyribonucleotide nucleotidyltransferase OS=Neisseria gonorrhoeae MIA_2011_03-10 GN=pnp PE=3 SV=1
222	977	D6HB93	2.38	389.19	3.206E6	4.345E5	3.348E5	3.18E5	1.00	0.14	0.10	0.10	3.206E6	4.345E5	3.348E5	3.18E5	1.00	0.14	0.10	0.10	1	54	1	iTRAQ 4plex (K N-term)	76455	Polyribonucleotide nucleotidyltransferase OS=Neisseria gonorrhoeae DGI2 GN=pnp PE=3 SV=1
563	462	A0A1D3FGI8	1.33	389.09	1.543E6	5.148E5	4.632E5	4.271E5	1.00	0.33	0.30	0.28	1.543E6	5.148E5	4.632E5	4.271E5	1.00	0.33	0.30	0.28	3	29	1	iTRAQ 4plex (K N-term)	51246	Glutamyl-tRNA(Gln) amidotransferase subunit A OS=Neisseria gonorrhoeae GN=gatA PE=3 SV=1
373	32	A0A1D3IF07	4.48	388.88	1.897E8	1.358E8	1.339E8	1.446E8	1.00	0.72	0.71	0.76	1.897E8	1.358E8	1.339E8	1.446E8	1.00	0.72	0.71	0.76	91	39	39	Carbamidomethylation; iTRAQ 4plex (K N-term); Oxidation (M); Deamidation (NQ)	41287	Putrescine-binding periplasmic protein OS=Neisseria gonorrhoeae GN=potD-1 PE=3 SV=1
274	9	A0A1D3J5U9	2.03	388.54	1.637E8	1.346E8	1.357E8	1.384E8	1.00	0.82	0.83	0.85	1.637E8	1.346E8	1.357E8	1.384E8	1.00	0.82	0.83	0.85	87	44	44	Carbamidomethylation; iTRAQ 4plex (K N-term); Oxidation (M); Deamidation (NQ)	36417	Ketol-acid reductoisomerase (NADP(+)) OS=Neisseria gonorrhoeae GN=ilvC PE=3 SV=1
274	10	Q5F7E5	2.03	388.54	1.637E8	1.346E8	1.357E8	1.384E8	1.00	0.82	0.83	0.85	1.637E8	1.346E8	1.357E8	1.384E8	1.00	0.82	0.83	0.85	87	44	44	Carbamidomethylation; iTRAQ 4plex (K N-term); Oxidation (M); Deamidation (NQ)	36417	Ketol-acid reductoisomerase (NADP(+)) OS=Neisseria gonorrhoeae (strain ATCC 700825 / FA 1090) GN=ilvC PE=3 SV=1
274	11	D6HBG4	2.03	388.54	1.637E8	1.346E8	1.357E8	1.384E8	1.00	0.82	0.83	0.85	1.637E8	1.346E8	1.357E8	1.384E8	1.00	0.82	0.83	0.85	87	44	44	Carbamidomethylation; iTRAQ 4plex (K N-term); Oxidation (M); Deamidation (NQ)	36417	Ketol-acid reductoisomerase (NADP(+)) OS=Neisseria gonorrhoeae DGI2 GN=ilvC PE=3 SV=1
274	12	A0A0M3H1K1	2.03	388.54	1.637E8	1.346E8	1.357E8	1.384E8	1.00	0.82	0.83	0.85	1.637E8	1.346E8	1.357E8	1.384E8	1.00	0.82	0.83	0.85	87	44	44	Carbamidomethylation; iTRAQ 4plex (K N-term); Oxidation (M); Deamidation (NQ)	36417	Ketol-acid reductoisomerase (NADP(+)) OS=Neisseria gonorrhoeae MIA_2011_03-10 GN=ilvC PE=3 SV=1
274	60	B4RJ15	2.03	388.54	1.637E8	1.346E8	1.357E8	1.384E8	1.00	0.82	0.83	0.85	1.637E8	1.346E8	1.357E8	1.384E8	1.00	0.82	0.83	0.85	80	44	44	Carbamidomethylation; iTRAQ 4plex (K N-term); Oxidation (M); Deamidation (NQ)	40105	Ketol-acid reductoisomerase (NADP(+)) OS=Neisseria gonorrhoeae (strain NCCP11945) GN=ilvC PE=3 SV=1
562	461	A0A1D3FDI0	4.48	388.21	7.961E5	1.264E6	2.429E6	2.425E6	1.00	1.59	3.05	3.05	7.961E5	1.264E6	2.429E6	2.425E6	1.00	1.59	3.05	3.05	3	29	1	iTRAQ 4plex (K N-term)	51230	Glutamyl-tRNA(Gln) amidotransferase subunit A OS=Neisseria gonorrhoeae GN=gatA PE=3 SV=1
550	2290	A0A0M3GV06	2.25	386.94	5.482E7	6.722E7	6.262E7	6.565E7	1.00	1.23	1.14	1.20	5.482E7	6.722E7	6.262E7	6.565E7	1.00	1.23	1.14	1.20	82	24	24	iTRAQ 4plex (K N-term); Oxidation (M); Deamidation (NQ)	32592	Electron transfer flavoprotein subunit beta OS=Neisseria gonorrhoeae MIA_2011_03-10 GN=M736_07825 PE=4 SV=1
550	2291	Q5F5I8	2.25	386.94	5.482E7	6.722E7	6.262E7	6.565E7	1.00	1.23	1.14	1.20	5.482E7	6.722E7	6.262E7	6.565E7	1.00	1.23	1.14	1.20	82	24	24	iTRAQ 4plex (K N-term); Oxidation (M); Deamidation (NQ)	32592	Electron transfer flavoprotein subunit beta OS=Neisseria gonorrhoeae (strain ATCC 700825 / FA 1090) GN=NGO_1936 PE=4 SV=1
550	2292	D6HAS1	2.25	386.94	5.482E7	6.722E7	6.262E7	6.565E7	1.00	1.23	1.14	1.20	5.482E7	6.722E7	6.262E7	6.565E7	1.00	1.23	1.14	1.20	82	24	24	iTRAQ 4plex (K N-term); Oxidation (M); Deamidation (NQ)	32592	Electron transfer flavoprotein subunit alpha OS=Neisseria gonorrhoeae DGI2 GN=NGMG_00768 PE=4 SV=1
550	2293	B4RPP2	2.25	386.94	5.482E7	6.722E7	6.262E7	6.565E7	1.00	1.23	1.14	1.20	5.482E7	6.722E7	6.262E7	6.565E7	1.00	1.23	1.14	1.20	82	24	24	iTRAQ 4plex (K N-term); Oxidation (M); Deamidation (NQ)	32592	EtfA OS=Neisseria gonorrhoeae (strain NCCP11945) GN=NGK_2315 PE=4 SV=1
550	2294	A0A1D3EJR6	2.25	386.94	5.482E7	6.722E7	6.262E7	6.565E7	1.00	1.23	1.14	1.20	5.482E7	6.722E7	6.262E7	6.565E7	1.00	1.23	1.14	1.20	82	24	24	iTRAQ 4plex (K N-term); Oxidation (M); Deamidation (NQ)	32592	EtfA protein OS=Neisseria gonorrhoeae GN=etfA PE=4 SV=1
263	186	D6H6M6	2.71	386.29	1.758E8	2.312E8	2.237E8	2.189E8	1.00	1.32	1.27	1.25	1.758E8	2.312E8	2.237E8	2.189E8	1.00	1.32	1.27	1.25	79	46	46	iTRAQ 4plex (K N-term); Oxidation (M); Deamidation (NQ)	50388	Tetrahydromethanopterin S-methyltransferase subunit E OS=Neisseria gonorrhoeae DGI2 GN=NGMG_01799 PE=3 SV=1
263	187	A0A1D3IFN3	2.71	386.29	1.758E8	2.312E8	2.237E8	2.189E8	1.00	1.32	1.27	1.25	1.758E8	2.312E8	2.237E8	2.189E8	1.00	1.32	1.27	1.25	79	46	46	iTRAQ 4plex (K N-term); Oxidation (M); Deamidation (NQ)	50388	Outer membrane efflux protein OS=Neisseria gonorrhoeae GN=mtrE PE=3 SV=1
482	1724	A0A1D3IWW4	1.72	385.43	1.567E6	3.999E5	3.401E5	3.124E5	1.00	0.26	0.22	0.20	1.567E6	3.999E5	3.401E5	3.124E5	1.00	0.26	0.22	0.20	1	42	1	Carbamidomethylation; iTRAQ 4plex (K N-term)	109285	PilC protein OS=Neisseria gonorrhoeae GN=WHOV_02141 PE=4 SV=1
279	837	B4RMD8	3.44	384.45	2.522E8	2.46E8	2.756E8	2.601E8	1.00	0.98	1.09	1.03	2.522E8	2.46E8	2.756E8	2.601E8	1.00	0.98	1.09	1.03	74	40	40	Carbamidomethylation; iTRAQ 4plex (K N-term); Oxidation (M); Deamidation (NQ)	46112	Enolase OS=Neisseria gonorrhoeae (strain NCCP11945) GN=eno PE=3 SV=1
279	838	A0A0M3GXQ5	3.44	384.45	2.522E8	2.46E8	2.756E8	2.601E8	1.00	0.98	1.09	1.03	2.522E8	2.46E8	2.756E8	2.601E8	1.00	0.98	1.09	1.03	74	40	40	Carbamidomethylation; iTRAQ 4plex (K N-term); Oxidation (M); Deamidation (NQ)	46112	Enolase OS=Neisseria gonorrhoeae MIA_2011_03-10 GN=eno PE=3 SV=1
279	839	D6H712	3.44	384.45	2.522E8	2.46E8	2.756E8	2.601E8	1.00	0.98	1.09	1.03	2.522E8	2.46E8	2.756E8	2.601E8	1.00	0.98	1.09	1.03	74	40	40	Carbamidomethylation; iTRAQ 4plex (K N-term); Oxidation (M); Deamidation (NQ)	46112	Enolase OS=Neisseria gonorrhoeae DGI2 GN=eno PE=3 SV=1
279	840	Q5F8Z2	3.44	384.45	2.522E8	2.46E8	2.756E8	2.601E8	1.00	0.98	1.09	1.03	2.522E8	2.46E8	2.756E8	2.601E8	1.00	0.98	1.09	1.03	74	40	40	Carbamidomethylation; iTRAQ 4plex (K N-term); Oxidation (M); Deamidation (NQ)	46112	Enolase OS=Neisseria gonorrhoeae (strain ATCC 700825 / FA 1090) GN=eno PE=3 SV=1
279	841	A0A1D3HBS2	3.44	384.45	2.522E8	2.46E8	2.756E8	2.601E8	1.00	0.98	1.09	1.03	2.522E8	2.46E8	2.756E8	2.601E8	1.00	0.98	1.09	1.03	74	40	40	Carbamidomethylation; iTRAQ 4plex (K N-term); Oxidation (M); Deamidation (NQ)	46112	Enolase OS=Neisseria gonorrhoeae GN=eno PE=3 SV=1
182	5938	B3VR21	1.89	384.34	8.146E4	1.461E5	9.462E4	1.345E5	1.00	1.79	1.16	1.65	8.146E4	1.461E5	9.462E4	1.345E5	1.00	1.79	1.16	1.65	10	44	1	iTRAQ 4plex (K N-term); Deamidation (NQ)	19681	Major outer membrane protein (Fragment) OS=Neisseria gonorrhoeae GN=porB PE=4 SV=1
165	4976	A0A1S7D6Z3	18.51	384.00	1.197E5	1.59E6	2.043E5	1.338E6	1.00	13.28	1.71	11.18	1.197E5	1.59E6	2.043E5	1.338E6	1.00	13.28	1.71	11.18	7	46	1	iTRAQ 4plex (K N-term); Deamidation (NQ)	24060	Outer membrane protein I (Fragment) OS=Neisseria gonorrhoeae GN=porB PE=4 SV=1
23	13	B2CNQ2	13.03	383.82	4.416E6	1.294E7	7.259E6	1.388E7	1.00	2.93	1.64	3.14	4.416E6	1.294E7	7.259E6	1.388E7	1.00	2.93	1.64	3.14	8	68	1	iTRAQ 4plex (K N-term); Deamidation (NQ)	35903	Por (Fragment) OS=Neisseria gonorrhoeae GN=por PE=3 SV=1
469	964	A0A171IPS0	8.66	383.63	2.018E7	4.957E7	5.134E7	5.475E7	1.00	2.46	2.54	2.71	2.018E7	4.957E7	5.134E7	5.475E7	1.00	2.46	2.54	2.71	68	61	61	Carbamidomethylation; iTRAQ 4plex (K N-term); Oxidation (M); Deamidation (NQ)	112287	TraC OS=Neisseria gonorrhoeae TCDC-NG08107 GN=NGTW08_p0005 PE=4 SV=1
469	965	A0A1D3FXS5	8.66	383.63	2.018E7	4.957E7	5.134E7	5.475E7	1.00	2.46	2.54	2.71	2.018E7	4.957E7	5.134E7	5.475E7	1.00	2.46	2.54	2.71	68	61	61	Carbamidomethylation; iTRAQ 4plex (K N-term); Oxidation (M); Deamidation (NQ)	112287	TraC OS=Neisseria gonorrhoeae GN=traC PE=4 SV=1
469	966	A0A0M3GZE8	8.66	383.63	2.018E7	4.957E7	5.134E7	5.475E7	1.00	2.46	2.54	2.71	2.018E7	4.957E7	5.134E7	5.475E7	1.00	2.46	2.54	2.71	68	61	61	Carbamidomethylation; iTRAQ 4plex (K N-term); Oxidation (M); Deamidation (NQ)	112287	Uncharacterized protein OS=Neisseria gonorrhoeae MIA_2011_03-10 GN=M736_02510 PE=4 SV=1
312	3280	B4RJE8	4.23	383.31	2.401E8	2.203E8	2.017E8	2.28E8	1.00	0.92	0.84	0.95	2.401E8	2.203E8	2.017E8	2.28E8	1.00	0.92	0.84	0.95	85	41	41	iTRAQ 4plex (K N-term); Oxidation (M); Deamidation (NQ)	31338	Lipoprotein OS=Neisseria gonorrhoeae (strain NCCP11945) GN=NGK_2614 PE=3 SV=1
312	3281	D6HA40	4.23	383.31	2.401E8	2.203E8	2.017E8	2.28E8	1.00	0.92	0.84	0.95	2.401E8	2.203E8	2.017E8	2.28E8	1.00	0.92	0.84	0.95	85	41	41	iTRAQ 4plex (K N-term); Oxidation (M); Deamidation (NQ)	31338	Lipoprotein OS=Neisseria gonorrhoeae DGI2 GN=NGMG_00549 PE=3 SV=1
312	3282	Q5F501	4.23	383.31	2.401E8	2.203E8	2.017E8	2.28E8	1.00	0.92	0.84	0.95	2.401E8	2.203E8	2.017E8	2.28E8	1.00	0.92	0.84	0.95	85	41	41	iTRAQ 4plex (K N-term); Oxidation (M); Deamidation (NQ)	31338	Lipoprotein OS=Neisseria gonorrhoeae (strain ATCC 700825 / FA 1090) GN=NGO_2139 PE=3 SV=1
312	3283	A0A0M3GZB0	4.23	383.31	2.401E8	2.203E8	2.017E8	2.28E8	1.00	0.92	0.84	0.95	2.401E8	2.203E8	2.017E8	2.28E8	1.00	0.92	0.84	0.95	85	41	41	iTRAQ 4plex (K N-term); Oxidation (M); Deamidation (NQ)	31338	Lipoprotein OS=Neisseria gonorrhoeae MIA_2011_03-10 GN=M736_10755 PE=3 SV=1
312	3284	Q9K360	4.23	383.31	2.401E8	2.203E8	2.017E8	2.28E8	1.00	0.92	0.84	0.95	2.401E8	2.203E8	2.017E8	2.28E8	1.00	0.92	0.84	0.95	85	41	41	iTRAQ 4plex (K N-term); Oxidation (M); Deamidation (NQ)	31338	Lipoprotein OS=Neisseria gonorrhoeae GN=gna1946 PE=3 SV=1
197	2627	E3UN50	1.39	382.77	2.189E5	7.131E4	5.823E4	5.737E4	1.00	0.33	0.27	0.26	2.189E5	7.131E4	5.823E4	5.737E4	1.00	0.33	0.27	0.26	6	38	1	iTRAQ 4plex (K N-term)	29369	Porin IA (Fragment) OS=Neisseria gonorrhoeae GN=porB1a PE=4 SV=1
211	4226	Q5F6I1	7.86	382.54	5.259E7	6.84E7	5.652E7	6.856E7	1.00	1.30	1.07	1.30	5.259E7	6.84E7	5.652E7	6.856E7	1.00	1.30	1.07	1.30	5	40	2	iTRAQ 4plex (K N-term); Oxidation (M)	25540	Membrane protein OS=Neisseria gonorrhoeae (strain ATCC 700825 / FA 1090) GN=NGO_1577 PE=3 SV=1
211	4195	A0A0M3GVS2	7.86	382.54	5.259E7	6.84E7	5.652E7	6.856E7	1.00	1.30	1.07	1.30	5.259E7	6.84E7	5.652E7	6.856E7	1.00	1.30	1.07	1.30	5	40	2	iTRAQ 4plex (K N-term); Oxidation (M)	25540	Membrane protein OS=Neisseria gonorrhoeae MIA_2011_03-10 GN=M736_06430 PE=3 SV=1
211	4227	B4RQH9	7.86	382.54	5.259E7	6.84E7	5.652E7	6.856E7	1.00	1.30	1.07	1.30	5.259E7	6.84E7	5.652E7	6.856E7	1.00	1.30	1.07	1.30	5	40	2	iTRAQ 4plex (K N-term); Oxidation (M)	25540	Omp3 OS=Neisseria gonorrhoeae (strain NCCP11945) GN=NGK_1876 PE=3 SV=1
211	4196	P07050	7.86	382.54	5.259E7	6.84E7	5.652E7	6.856E7	1.00	1.30	1.07	1.30	5.259E7	6.84E7	5.652E7	6.856E7	1.00	1.30	1.07	1.30	5	40	2	iTRAQ 4plex (K N-term); Oxidation (M)	25540	Outer membrane protein P.III OS=Neisseria gonorrhoeae PE=3 SV=1
211	4228	F8S842	7.86	382.54	5.259E7	6.84E7	5.652E7	6.856E7	1.00	1.30	1.07	1.30	5.259E7	6.84E7	5.652E7	6.856E7	1.00	1.30	1.07	1.30	5	40	2	iTRAQ 4plex (K N-term); Oxidation (M)	25540	Reduction modification protein III OS=Neisseria gonorrhoeae GN=rmp PE=3 SV=1
211	4197	D6H5Z3	7.86	382.54	5.259E7	6.84E7	5.652E7	6.856E7	1.00	1.30	1.07	1.30	5.259E7	6.84E7	5.652E7	6.856E7	1.00	1.30	1.07	1.30	5	40	2	iTRAQ 4plex (K N-term); Oxidation (M)	25540	Outer membrane protein PIII OS=Neisseria gonorrhoeae DGI2 GN=NGMG_01566 PE=3 SV=1
319	952	Q5FAC8	3.66	381.95	1.834E8	2.213E8	2.103E8	2.346E8	1.00	1.21	1.15	1.28	1.834E8	2.213E8	2.103E8	2.346E8	1.00	1.21	1.15	1.28	76	42	42	Carbamidomethylation; iTRAQ 4plex (K N-term); Oxidation (M); Deamidation (NQ)	41311	Pilus assembly protein PilM OS=Neisseria gonorrhoeae (strain ATCC 700825 / FA 1090) GN=NGO_0098 PE=4 SV=1
319	953	A0A1D3EQ58	3.66	381.95	1.834E8	2.213E8	2.103E8	2.346E8	1.00	1.21	1.15	1.28	1.834E8	2.213E8	2.103E8	2.346E8	1.00	1.21	1.15	1.28	76	42	42	Carbamidomethylation; iTRAQ 4plex (K N-term); Oxidation (M); Deamidation (NQ)	41311	PilM OS=Neisseria gonorrhoeae GN=WHOF_00105C PE=4 SV=1
319	955	A0A0M3GXI8	3.66	381.95	1.834E8	2.213E8	2.103E8	2.346E8	1.00	1.21	1.15	1.28	1.834E8	2.213E8	2.103E8	2.346E8	1.00	1.21	1.15	1.28	76	42	42	Carbamidomethylation; iTRAQ 4plex (K N-term); Oxidation (M); Deamidation (NQ)	41311	PilM protein OS=Neisseria gonorrhoeae MIA_2011_03-10 GN=M736_05995 PE=4 SV=1
319	956	D6HA72	3.66	381.95	1.834E8	2.213E8	2.103E8	2.346E8	1.00	1.21	1.15	1.28	1.834E8	2.213E8	2.103E8	2.346E8	1.00	1.21	1.15	1.28	76	42	42	Carbamidomethylation; iTRAQ 4plex (K N-term); Oxidation (M); Deamidation (NQ)	41311	Type 4 fimbrial biogenesis protein PilM OS=Neisseria gonorrhoeae DGI2 GN=NGMG_00387 PE=4 SV=1
319	954	B4RQ27	3.66	381.95	1.834E8	2.213E8	2.103E8	2.346E8	1.00	1.21	1.15	1.28	1.834E8	2.213E8	2.103E8	2.346E8	1.00	1.21	1.15	1.28	76	42	42	Carbamidomethylation; iTRAQ 4plex (K N-term); Oxidation (M); Deamidation (NQ)	41311	PilM OS=Neisseria gonorrhoeae (strain NCCP11945) GN=NGK_0141 PE=4 SV=1
633	1182	A0A1D3EHA3	5.73	381.27	2.812E5	2.513E4	8.732E3	1.169E4	1.00	0.09	0.03	0.04	2.812E5	2.513E4	8.732E3	1.169E4	1.00	0.09	0.03	0.04	2	41	1	iTRAQ 4plex (K N-term)	81363	NADH-quinone oxidoreductase OS=Neisseria gonorrhoeae GN=nqo3 PE=3 SV=1
315	125	A0A1D3F8Z1	5.90	381.14	1.585E8	1.48E8	1.524E8	1.732E8	1.00	0.93	0.96	1.09	1.585E8	1.48E8	1.524E8	1.732E8	1.00	0.93	0.96	1.09	84	35	35	Carbamidomethylation; iTRAQ 4plex (K N-term); Oxidation (M); Deamidation (NQ)	41138	Phosphoglycerate kinase OS=Neisseria gonorrhoeae GN=pgk PE=3 SV=1
353	3031	A0A1D3HW00	2.21	380.42	9.876E7	9.098E7	9.784E7	9.303E7	1.00	0.92	0.99	0.94	9.876E7	9.098E7	9.784E7	9.303E7	1.00	0.92	0.99	0.94	87	27	27	Carbamidomethylation; iTRAQ 4plex (K N-term); Oxidation (M); Deamidation (NQ)	33654	Thioredoxin reductase OS=Neisseria gonorrhoeae GN=trxB PE=3 SV=1
353	3032	B4RMI1	2.21	380.42	9.876E7	9.098E7	9.784E7	9.303E7	1.00	0.92	0.99	0.94	9.876E7	9.098E7	9.784E7	9.303E7	1.00	0.92	0.99	0.94	87	27	27	Carbamidomethylation; iTRAQ 4plex (K N-term); Oxidation (M); Deamidation (NQ)	33654	Thioredoxin reductase OS=Neisseria gonorrhoeae (strain NCCP11945) GN=NGK_1341 PE=3 SV=1
353	3033	D6H7E8	2.21	380.42	9.876E7	9.098E7	9.784E7	9.303E7	1.00	0.92	0.99	0.94	9.876E7	9.098E7	9.784E7	9.303E7	1.00	0.92	0.99	0.94	87	27	27	Carbamidomethylation; iTRAQ 4plex (K N-term); Oxidation (M); Deamidation (NQ)	33654	Thioredoxin reductase OS=Neisseria gonorrhoeae DGI2 GN=NGMG_00918 PE=3 SV=1
353	3034	Q5F926	2.21	380.42	9.876E7	9.098E7	9.784E7	9.303E7	1.00	0.92	0.99	0.94	9.876E7	9.098E7	9.784E7	9.303E7	1.00	0.92	0.99	0.94	87	27	27	Carbamidomethylation; iTRAQ 4plex (K N-term); Oxidation (M); Deamidation (NQ)	33654	Thioredoxin reductase OS=Neisseria gonorrhoeae (strain ATCC 700825 / FA 1090) GN=NGO_0580 PE=3 SV=1
353	3035	A0A0M3GV67	2.21	380.42	9.876E7	9.098E7	9.784E7	9.303E7	1.00	0.92	0.99	0.94	9.876E7	9.098E7	9.784E7	9.303E7	1.00	0.92	0.99	0.94	87	27	27	Carbamidomethylation; iTRAQ 4plex (K N-term); Oxidation (M); Deamidation (NQ)	33654	Thioredoxin reductase OS=Neisseria gonorrhoeae MIA_2011_03-10 GN=M736_06290 PE=3 SV=1
290	26	B4RQC0	2.82	380.05	1.058E7	1.212E7	1.148E7	1.261E7	1.00	1.15	1.09	1.19	1.058E7	1.212E7	1.148E7	1.261E7	1.00	1.15	1.09	1.19	6	41	2	iTRAQ 4plex (K N-term); Deamidation (NQ)	41485	Cell division protein FtsZ OS=Neisseria gonorrhoeae (strain NCCP11945) GN=ftsZ PE=3 SV=1
290	31	A0A1D3IIH2	2.82	380.05	1.058E7	1.212E7	1.148E7	1.261E7	1.00	1.15	1.09	1.19	1.058E7	1.212E7	1.148E7	1.261E7	1.00	1.15	1.09	1.19	6	41	2	iTRAQ 4plex (K N-term); Deamidation (NQ)	41485	Cell division protein FtsZ OS=Neisseria gonorrhoeae GN=ftsZ PE=3 SV=1
318	411	D6H5B0	2.43	379.45	1.853E8	2.062E8	2.259E8	2.2E8	1.00	1.11	1.22	1.19	1.853E8	2.062E8	2.259E8	2.2E8	1.00	1.11	1.22	1.19	81	53	53	Carbamidomethylation; iTRAQ 4plex (K N-term); Oxidation (M); Deamidation (NQ)	57285	Catalase OS=Neisseria gonorrhoeae DGI2 GN=NGMG_02004 PE=3 SV=1
318	412	A0A1D3EZB0	2.43	379.45	1.853E8	2.062E8	2.259E8	2.2E8	1.00	1.11	1.22	1.19	1.853E8	2.062E8	2.259E8	2.2E8	1.00	1.11	1.22	1.19	81	53	53	Carbamidomethylation; iTRAQ 4plex (K N-term); Oxidation (M); Deamidation (NQ)	57285	Catalase OS=Neisseria gonorrhoeae GN=katA PE=3 SV=1
318	413	A0A0M3GVR8	2.43	379.45	1.853E8	2.062E8	2.259E8	2.2E8	1.00	1.11	1.22	1.19	1.853E8	2.062E8	2.259E8	2.2E8	1.00	1.11	1.22	1.19	81	53	53	Carbamidomethylation; iTRAQ 4plex (K N-term); Oxidation (M); Deamidation (NQ)	57285	Catalase OS=Neisseria gonorrhoeae MIA_2011_03-10 GN=M736_08830 PE=3 SV=1
318	415	B4RR54	2.43	379.45	1.853E8	2.062E8	2.259E8	2.2E8	1.00	1.11	1.22	1.19	1.853E8	2.062E8	2.259E8	2.2E8	1.00	1.11	1.22	1.19	81	53	53	Carbamidomethylation; iTRAQ 4plex (K N-term); Oxidation (M); Deamidation (NQ)	57285	Catalase OS=Neisseria gonorrhoeae (strain NCCP11945) GN=NGK_2512 PE=3 SV=1
535	3026	A0A1D3HEN0	9.47	379.27	1.4E8	7.719E7	7.747E7	8.739E7	1.00	0.55	0.55	0.62	1.4E8	7.719E7	7.747E7	8.739E7	1.00	0.55	0.55	0.62	86	34	34	Carbamidomethylation; iTRAQ 4plex (K N-term); Oxidation (M); Deamidation (NQ)	36129	Branched-chain amino acid aminotransferase OS=Neisseria gonorrhoeae GN=ilvE PE=4 SV=1
535	3027	A0A0M3GXK6	9.47	379.27	1.4E8	7.719E7	7.747E7	8.739E7	1.00	0.55	0.55	0.62	1.4E8	7.719E7	7.747E7	8.739E7	1.00	0.55	0.55	0.62	86	34	34	Carbamidomethylation; iTRAQ 4plex (K N-term); Oxidation (M); Deamidation (NQ)	36129	Branched-chain amino acid aminotransferase OS=Neisseria gonorrhoeae MIA_2011_03-10 GN=M736_03125 PE=4 SV=1
535	3028	B4RNM8	9.47	379.27	1.4E8	7.719E7	7.747E7	8.739E7	1.00	0.55	0.55	0.62	1.4E8	7.719E7	7.747E7	8.739E7	1.00	0.55	0.55	0.62	86	34	34	Carbamidomethylation; iTRAQ 4plex (K N-term); Oxidation (M); Deamidation (NQ)	36129	Branched-chain amino acid aminotransferase OS=Neisseria gonorrhoeae (strain NCCP11945) GN=NGK_2052 PE=4 SV=1
535	3029	Q5F697	9.47	379.27	1.4E8	7.719E7	7.747E7	8.739E7	1.00	0.55	0.55	0.62	1.4E8	7.719E7	7.747E7	8.739E7	1.00	0.55	0.55	0.62	86	34	34	Carbamidomethylation; iTRAQ 4plex (K N-term); Oxidation (M); Deamidation (NQ)	36129	Branched-chain amino acid aminotransferase OS=Neisseria gonorrhoeae (strain ATCC 700825 / FA 1090) GN=NGO_1665 PE=4 SV=1
535	2866	A0A1D3FF29	9.47	379.27	1.4E8	7.719E7	7.747E7	8.739E7	1.00	0.55	0.55	0.62	1.4E8	7.719E7	7.747E7	8.739E7	1.00	0.55	0.55	0.62	86	34	34	Carbamidomethylation; iTRAQ 4plex (K N-term); Oxidation (M); Deamidation (NQ)	36110	Branched-chain amino acid aminotransferase OS=Neisseria gonorrhoeae GN=ilvE PE=4 SV=1
535	3030	D6H5M5	9.47	379.27	1.4E8	7.719E7	7.747E7	8.739E7	1.00	0.55	0.55	0.62	1.4E8	7.719E7	7.747E7	8.739E7	1.00	0.55	0.55	0.62	86	34	34	Carbamidomethylation; iTRAQ 4plex (K N-term); Oxidation (M); Deamidation (NQ)	36129	Branched-chain amino acid aminotransferase OS=Neisseria gonorrhoeae DGI2 GN=NGMG_02198 PE=4 SV=1
235	4225	A0A1D3F8K5	0.20	379.27	8.057E4	8.657E4	8.213E4	8.304E4	1.00	1.07	1.02	1.03	8.057E4	8.657E4	8.213E4	8.304E4	1.00	1.07	1.02	1.03	5	39	1	iTRAQ 4plex (K N-term)	25554	OmpA family protein OS=Neisseria gonorrhoeae GN=rmpM PE=3 SV=1
788	1589	Q5F9I6	1.85	379.02	2.48E7	2.353E7	2.263E7	2.211E7	1.00	0.95	0.91	0.89	2.48E7	2.353E7	2.263E7	2.211E7	1.00	0.95	0.91	0.89	63	44	44	Carbamidomethylation; iTRAQ 4plex (K N-term); Oxidation (M); Deamidation (NQ)	84274	Clp protease ClpX OS=Neisseria gonorrhoeae (strain ATCC 700825 / FA 1090) GN=clpA PE=3 SV=1
788	1819	A0A1D3E984	1.85	379.02	2.48E7	2.353E7	2.263E7	2.211E7	1.00	0.95	0.91	0.89	2.48E7	2.353E7	2.263E7	2.211E7	1.00	0.95	0.91	0.89	63	44	44	Carbamidomethylation; iTRAQ 4plex (K N-term); Oxidation (M); Deamidation (NQ)	84345	ATP-dependent protease ATP-binding protein OS=Neisseria gonorrhoeae GN=clpA PE=3 SV=1
788	1590	A0A1D3HU18	1.85	379.02	2.48E7	2.353E7	2.263E7	2.211E7	1.00	0.95	0.91	0.89	2.48E7	2.353E7	2.263E7	2.211E7	1.00	0.95	0.91	0.89	63	44	44	Carbamidomethylation; iTRAQ 4plex (K N-term); Oxidation (M); Deamidation (NQ)	84274	ATP-dependent protease ATP-binding protein OS=Neisseria gonorrhoeae GN=clpA PE=3 SV=1
788	1591	B4RKB4	1.85	379.02	2.48E7	2.353E7	2.263E7	2.211E7	1.00	0.95	0.91	0.89	2.48E7	2.353E7	2.263E7	2.211E7	1.00	0.95	0.91	0.89	63	44	44	Carbamidomethylation; iTRAQ 4plex (K N-term); Oxidation (M); Deamidation (NQ)	84274	ClpA OS=Neisseria gonorrhoeae (strain NCCP11945) GN=NGK_0574 PE=3 SV=1
788	1854	A0A1D3E539	1.85	379.02	2.48E7	2.353E7	2.263E7	2.211E7	1.00	0.95	0.91	0.89	2.48E7	2.353E7	2.263E7	2.211E7	1.00	0.95	0.91	0.89	63	44	44	Carbamidomethylation; iTRAQ 4plex (K N-term); Oxidation (M); Deamidation (NQ)	84301	ATP-dependent protease ATP-binding protein OS=Neisseria gonorrhoeae GN=clpA PE=3 SV=1
379	45	A0A239S9X8	15.16	378.87	1.016E6	3.805E6	1.038E6	5.301E6	1.00	3.75	1.02	5.22	1.016E6	3.805E6	1.038E6	5.301E6	1.00	3.75	1.02	5.22	3	41	1	iTRAQ 4plex (K N-term)	43922	Type I restriction endonuclease subunit R OS=Neisseria gonorrhoeae GN=BZG33_07180 PE=4 SV=1
394	46	A0A0M3GVR5	21.64	378.84	3.202E5	3.925E4	2.493E5	2.368E4	1.00	0.12	0.78	0.07	3.202E5	3.925E4	2.493E5	2.368E4	1.00	0.12	0.78	0.07	3	41	1	iTRAQ 4plex (K N-term)	43894	Type I restriction enzyme R protein OS=Neisseria gonorrhoeae MIA_2011_03-10 GN=M736_08975 PE=4 SV=1
394	47	D6H755	21.64	378.84	3.202E5	3.925E4	2.493E5	2.368E4	1.00	0.12	0.78	0.07	3.202E5	3.925E4	2.493E5	2.368E4	1.00	0.12	0.78	0.07	3	41	1	iTRAQ 4plex (K N-term)	43894	Uncharacterized protein OS=Neisseria gonorrhoeae DGI2 GN=NGMG_00828 PE=4 SV=1
394	48	A0A1D3EHN7	21.64	378.84	3.202E5	3.925E4	2.493E5	2.368E4	1.00	0.12	0.78	0.07	3.202E5	3.925E4	2.493E5	2.368E4	1.00	0.12	0.78	0.07	3	41	1	iTRAQ 4plex (K N-term)	43894	Uncharacterized conserved protein OS=Neisseria gonorrhoeae GN=WHOK_00589 PE=4 SV=1
394	67	B4RMT3	21.64	378.84	3.202E5	3.925E4	2.493E5	2.368E4	1.00	0.12	0.78	0.07	3.202E5	3.925E4	2.493E5	2.368E4	1.00	0.12	0.78	0.07	2	41	1	iTRAQ 4plex (K N-term)	45644	Uncharacterized protein OS=Neisseria gonorrhoeae (strain NCCP11945) GN=NGK_1443 PE=4 SV=1
452	216	A0A1D3HLQ0	3.33	378.36	1.741E6	1.247E6	1.197E6	1.498E6	1.00	0.72	0.69	0.86	1.741E6	1.247E6	1.197E6	1.498E6	1.00	0.72	0.69	0.86	4	38	1	iTRAQ 4plex (K N-term); Oxidation (M)	54158	Probable malate:quinone oxidoreductase OS=Neisseria gonorrhoeae GN=mqo PE=3 SV=1
452	217	A0A0M3GY02	3.33	378.36	1.741E6	1.247E6	1.197E6	1.498E6	1.00	0.72	0.69	0.86	1.741E6	1.247E6	1.197E6	1.498E6	1.00	0.72	0.69	0.86	4	38	1	iTRAQ 4plex (K N-term); Oxidation (M)	54158	Probable malate:quinone oxidoreductase OS=Neisseria gonorrhoeae MIA_2011_03-10 GN=mqo PE=3 SV=1
452	218	Q5F5E9	3.33	378.36	1.741E6	1.247E6	1.197E6	1.498E6	1.00	0.72	0.69	0.86	1.741E6	1.247E6	1.197E6	1.498E6	1.00	0.72	0.69	0.86	4	38	1	iTRAQ 4plex (K N-term); Oxidation (M)	54158	Probable malate:quinone oxidoreductase OS=Neisseria gonorrhoeae (strain ATCC 700825 / FA 1090) GN=mqo PE=3 SV=1
452	219	B4RQQ5	3.33	378.36	1.741E6	1.247E6	1.197E6	1.498E6	1.00	0.72	0.69	0.86	1.741E6	1.247E6	1.197E6	1.498E6	1.00	0.72	0.69	0.86	4	38	1	iTRAQ 4plex (K N-term); Oxidation (M)	54158	Probable malate:quinone oxidoreductase OS=Neisseria gonorrhoeae (strain NCCP11945) GN=mqo PE=3 SV=1
230	480	D6H6M4	2.64	377.89	5.357E7	6.006E7	5.657E7	6.153E7	1.00	1.12	1.06	1.15	5.357E7	6.006E7	5.657E7	6.153E7	1.00	1.12	1.06	1.15	31	40	12	iTRAQ 4plex (K N-term); Oxidation (M); Deamidation (NQ)	42744	Antibiotic resistance efflux pump component OS=Neisseria gonorrhoeae DGI2 GN=NGMG_01797 PE=3 SV=1
230	481	A0A0M3GWL9	2.64	377.89	5.357E7	6.006E7	5.657E7	6.153E7	1.00	1.12	1.06	1.15	5.357E7	6.006E7	5.657E7	6.153E7	1.00	1.12	1.06	1.15	31	40	12	iTRAQ 4plex (K N-term); Oxidation (M); Deamidation (NQ)	42744	Membrane protein OS=Neisseria gonorrhoeae MIA_2011_03-10 GN=M736_07600 PE=3 SV=1
230	483	A0A1D3FCV6	2.64	377.89	5.357E7	6.006E7	5.657E7	6.153E7	1.00	1.12	1.06	1.15	5.357E7	6.006E7	5.657E7	6.153E7	1.00	1.12	1.06	1.15	31	40	12	iTRAQ 4plex (K N-term); Oxidation (M); Deamidation (NQ)	42744	Antibiotic resistance efflux pump component OS=Neisseria gonorrhoeae GN=mexA PE=3 SV=1
230	504	B4RN88	2.64	377.89	5.357E7	6.006E7	5.657E7	6.153E7	1.00	1.12	1.06	1.15	5.357E7	6.006E7	5.657E7	6.153E7	1.00	1.12	1.06	1.15	31	40	12	iTRAQ 4plex (K N-term); Oxidation (M); Deamidation (NQ)	42843	Antibiotic resistance efflux pump component OS=Neisseria gonorrhoeae (strain NCCP11945) GN=NGK_1598 PE=3 SV=1
230	505	A0A1D3F0P5	2.64	377.89	5.357E7	6.006E7	5.657E7	6.153E7	1.00	1.12	1.06	1.15	5.357E7	6.006E7	5.657E7	6.153E7	1.00	1.12	1.06	1.15	31	40	12	iTRAQ 4plex (K N-term); Oxidation (M); Deamidation (NQ)	42843	Antibiotic resistance efflux pump component OS=Neisseria gonorrhoeae GN=mexA PE=3 SV=1
406	126	Q5F5G5	0.82	377.65	9.005E7	8.83E7	9.035E7	9.101E7	1.00	0.98	1.00	1.01	9.005E7	8.83E7	9.035E7	9.101E7	1.00	0.98	1.00	1.01	84	39	39	Carbamidomethylation; iTRAQ 4plex (K N-term); Oxidation (M); Deamidation (NQ)	49688	Argininosuccinate synthase OS=Neisseria gonorrhoeae (strain ATCC 700825 / FA 1090) GN=argG PE=3 SV=1
406	127	A0A1D3FIH1	0.82	377.65	9.005E7	8.83E7	9.035E7	9.101E7	1.00	0.98	1.00	1.01	9.005E7	8.83E7	9.035E7	9.101E7	1.00	0.98	1.00	1.01	84	39	39	Carbamidomethylation; iTRAQ 4plex (K N-term); Oxidation (M); Deamidation (NQ)	49688	Argininosuccinate synthase OS=Neisseria gonorrhoeae GN=argG PE=3 SV=1
406	128	B4RQS8	0.82	377.65	9.005E7	8.83E7	9.035E7	9.101E7	1.00	0.98	1.00	1.01	9.005E7	8.83E7	9.035E7	9.101E7	1.00	0.98	1.00	1.01	84	39	39	Carbamidomethylation; iTRAQ 4plex (K N-term); Oxidation (M); Deamidation (NQ)	49688	Argininosuccinate synthase OS=Neisseria gonorrhoeae (strain NCCP11945) GN=argG PE=3 SV=1
406	321	A0A0M3GZN3	0.82	377.65	9.005E7	8.83E7	9.035E7	9.101E7	1.00	0.98	1.00	1.01	9.005E7	8.83E7	9.035E7	9.101E7	1.00	0.98	1.00	1.01	82	39	39	Carbamidomethylation; iTRAQ 4plex (K N-term); Oxidation (M); Deamidation (NQ)	51115	Argininosuccinate synthase OS=Neisseria gonorrhoeae MIA_2011_03-10 GN=argG PE=3 SV=1
669	1259	D6H9C3	0.91	377.63	4.122E7	3.969E7	3.799E7	3.884E7	1.00	0.96	0.92	0.94	4.122E7	3.969E7	3.799E7	3.884E7	1.00	0.96	0.92	0.94	61	36	36	Carbamidomethylation; iTRAQ 4plex (K N-term); Oxidation (M); Deamidation (NQ)	85989	Phenylalanine--tRNA ligase beta subunit OS=Neisseria gonorrhoeae DGI2 GN=pheT PE=3 SV=1
669	1260	A0A0M3GWW0	0.91	377.63	4.122E7	3.969E7	3.799E7	3.884E7	1.00	0.96	0.92	0.94	4.122E7	3.969E7	3.799E7	3.884E7	1.00	0.96	0.92	0.94	61	36	36	Carbamidomethylation; iTRAQ 4plex (K N-term); Oxidation (M); Deamidation (NQ)	85989	Phenylalanine--tRNA ligase beta subunit OS=Neisseria gonorrhoeae MIA_2011_03-10 GN=pheT PE=3 SV=1
669	1261	A0A1D3E4Q7	0.91	377.63	4.122E7	3.969E7	3.799E7	3.884E7	1.00	0.96	0.92	0.94	4.122E7	3.969E7	3.799E7	3.884E7	1.00	0.96	0.92	0.94	61	36	36	Carbamidomethylation; iTRAQ 4plex (K N-term); Oxidation (M); Deamidation (NQ)	85989	Phenylalanine--tRNA ligase beta subunit OS=Neisseria gonorrhoeae GN=pheT PE=3 SV=1
669	1262	Q5F9T6	0.91	377.63	4.122E7	3.969E7	3.799E7	3.884E7	1.00	0.96	0.92	0.94	4.122E7	3.969E7	3.799E7	3.884E7	1.00	0.96	0.92	0.94	61	36	36	Carbamidomethylation; iTRAQ 4plex (K N-term); Oxidation (M); Deamidation (NQ)	85989	Phenylalanine--tRNA ligase beta subunit OS=Neisseria gonorrhoeae (strain ATCC 700825 / FA 1090) GN=pheT PE=3 SV=1
669	1263	B4RJZ3	0.91	377.63	4.122E7	3.969E7	3.799E7	3.884E7	1.00	0.96	0.92	0.94	4.122E7	3.969E7	3.799E7	3.884E7	1.00	0.96	0.92	0.94	61	36	36	Carbamidomethylation; iTRAQ 4plex (K N-term); Oxidation (M); Deamidation (NQ)	85989	Phenylalanine--tRNA ligase beta subunit OS=Neisseria gonorrhoeae (strain NCCP11945) GN=pheT PE=3 SV=1
506	904	A0A0M3GZ48	2.16	377.45	6.812E5	1.654E6	1.657E6	1.71E6	1.00	2.43	2.43	2.51	6.812E5	1.654E6	1.657E6	1.71E6	1.00	2.43	2.43	2.51	2	39	2	iTRAQ 4plex (K N-term)	62619	Arginine--tRNA ligase OS=Neisseria gonorrhoeae MIA_2011_03-10 GN=argS PE=3 SV=1
506	905	B4RL22	2.16	377.45	6.812E5	1.654E6	1.657E6	1.71E6	1.00	2.43	2.43	2.51	6.812E5	1.654E6	1.657E6	1.71E6	1.00	2.43	2.43	2.51	2	39	2	iTRAQ 4plex (K N-term)	62619	Arginine--tRNA ligase OS=Neisseria gonorrhoeae (strain NCCP11945) GN=argS PE=3 SV=1
506	863	A0A1D3F609	2.16	377.45	6.812E5	1.654E6	1.657E6	1.71E6	1.00	2.43	2.43	2.51	6.812E5	1.654E6	1.657E6	1.71E6	1.00	2.43	2.43	2.51	2	39	2	iTRAQ 4plex (K N-term)	62663	Arginine--tRNA ligase OS=Neisseria gonorrhoeae GN=argS PE=3 SV=1
506	906	A0A1D3H0G3	2.16	377.45	6.812E5	1.654E6	1.657E6	1.71E6	1.00	2.43	2.43	2.51	6.812E5	1.654E6	1.657E6	1.71E6	1.00	2.43	2.43	2.51	2	39	2	iTRAQ 4plex (K N-term)	62619	Arginine--tRNA ligase OS=Neisseria gonorrhoeae GN=argS PE=3 SV=1
213	7148	A0A1D3EQW6	2.43	377.02	3.672E8	3.688E8	3.655E8	3.409E8	1.00	1.00	1.00	0.93	3.672E8	3.688E8	3.655E8	3.409E8	1.00	1.00	1.00	0.93	92	21	21	iTRAQ 4plex (K N-term); Oxidation (M); Deamidation (NQ)	12564	50S ribosomal protein L7/L12 OS=Neisseria gonorrhoeae GN=rplL PE=3 SV=1
213	7149	Q5F5R4	2.43	377.02	3.672E8	3.688E8	3.655E8	3.409E8	1.00	1.00	1.00	0.93	3.672E8	3.688E8	3.655E8	3.409E8	1.00	1.00	1.00	0.93	92	21	21	iTRAQ 4plex (K N-term); Oxidation (M); Deamidation (NQ)	12564	50S ribosomal protein L7/L12 OS=Neisseria gonorrhoeae (strain ATCC 700825 / FA 1090) GN=rplL PE=3 SV=1
213	7150	D6H514	2.43	377.02	3.672E8	3.688E8	3.655E8	3.409E8	1.00	1.00	1.00	0.93	3.672E8	3.688E8	3.655E8	3.409E8	1.00	1.00	1.00	0.93	92	21	21	iTRAQ 4plex (K N-term); Oxidation (M); Deamidation (NQ)	12564	50S ribosomal protein L7/L12 OS=Neisseria gonorrhoeae DGI2 GN=rplL PE=3 SV=1
213	7142	B4RQW1	2.43	377.02	3.672E8	3.688E8	3.655E8	3.409E8	1.00	1.00	1.00	0.93	3.672E8	3.688E8	3.655E8	3.409E8	1.00	1.00	1.00	0.93	92	21	21	iTRAQ 4plex (K N-term); Oxidation (M); Deamidation (NQ)	12564	50S ribosomal protein L7/L12 OS=Neisseria gonorrhoeae (strain NCCP11945) GN=rplL PE=3 SV=1
491	1991	A0A1D3G204	8.36	376.30	2.184E5	1.745E5	5.533E5	1.818E5	1.00	0.80	2.53	0.83	2.184E5	1.745E5	5.533E5	1.818E5	1.00	0.80	2.53	0.83	1	40	1	iTRAQ 4plex (K N-term)	112528	PilC protein OS=Neisseria gonorrhoeae GN=WHOW_02024 PE=4 SV=1
705	1614	A0A1D3J174	24.76	374.93	1.239E6	6.028E6	6.559E6	6.209E6	1.00	4.87	5.29	5.01	1.239E6	6.028E6	6.559E6	6.209E6	1.00	4.87	5.29	5.01	4	36	3	iTRAQ 4plex (K N-term); Deamidation (NQ)	65490	Putative metallopeptidase OS=Neisseria gonorrhoeae GN=WHOF_00608 PE=4 SV=1
705	1609	A0A1D3FR41	24.76	374.93	1.239E6	6.028E6	6.559E6	6.209E6	1.00	4.87	5.29	5.01	1.239E6	6.028E6	6.559E6	6.209E6	1.00	4.87	5.29	5.01	4	36	3	iTRAQ 4plex (K N-term); Deamidation (NQ)	65269	Putative metallopeptidase OS=Neisseria gonorrhoeae GN=WHON_01167C PE=4 SV=1
705	1581	D6H7J1	24.76	374.93	1.239E6	6.028E6	6.559E6	6.209E6	1.00	4.87	5.29	5.01	1.239E6	6.028E6	6.559E6	6.209E6	1.00	4.87	5.29	5.01	4	36	3	iTRAQ 4plex (K N-term); Deamidation (NQ)	66010	Uncharacterized protein OS=Neisseria gonorrhoeae DGI2 GN=NGMG_00908 PE=4 SV=1
705	1644	A0A1D3FFI6	24.76	374.93	1.239E6	6.028E6	6.559E6	6.209E6	1.00	4.87	5.29	5.01	1.239E6	6.028E6	6.559E6	6.209E6	1.00	4.87	5.29	5.01	4	36	3	iTRAQ 4plex (K N-term); Deamidation (NQ)	65929	Putative metallopeptidase OS=Neisseria gonorrhoeae GN=WHOL_00837 PE=4 SV=1
705	1582	A0A1D3I192	24.76	374.93	1.239E6	6.028E6	6.559E6	6.209E6	1.00	4.87	5.29	5.01	1.239E6	6.028E6	6.559E6	6.209E6	1.00	4.87	5.29	5.01	4	36	3	iTRAQ 4plex (K N-term); Deamidation (NQ)	66010	Putative metallopeptidase OS=Neisseria gonorrhoeae GN=WHOO_01096C PE=4 SV=1
705	1652	A0A1D3H8D8	24.76	374.93	1.239E6	6.028E6	6.559E6	6.209E6	1.00	4.87	5.29	5.01	1.239E6	6.028E6	6.559E6	6.209E6	1.00	4.87	5.29	5.01	4	36	3	iTRAQ 4plex (K N-term); Deamidation (NQ)	65952	Putative metallopeptidase OS=Neisseria gonorrhoeae GN=WHOG_01165C PE=4 SV=1
705	1653	B4RMJ2	24.76	374.93	1.239E6	6.028E6	6.559E6	6.209E6	1.00	4.87	5.29	5.01	1.239E6	6.028E6	6.559E6	6.209E6	1.00	4.87	5.29	5.01	4	36	3	iTRAQ 4plex (K N-term); Deamidation (NQ)	65952	Uncharacterized protein OS=Neisseria gonorrhoeae (strain NCCP11945) GN=NGK_1352 PE=4 SV=1
512	1005	A0A1D3GVA3	6.76	374.90	5.278E7	5.36E7	5.324E7	6.333E7	1.00	1.02	1.01	1.20	5.278E7	5.36E7	5.324E7	6.333E7	1.00	1.02	1.01	1.20	73	36	36	Carbamidomethylation; iTRAQ 4plex (K N-term); Oxidation (M); Deamidation (NQ)	55975	Amidophosphoribosyltransferase OS=Neisseria gonorrhoeae GN=purF PE=3 SV=1
512	1062	Q5F9X3	6.76	374.90	5.278E7	5.36E7	5.324E7	6.333E7	1.00	1.02	1.01	1.20	5.278E7	5.36E7	5.324E7	6.333E7	1.00	1.02	1.01	1.20	73	36	36	Carbamidomethylation; iTRAQ 4plex (K N-term); Oxidation (M); Deamidation (NQ)	55990	Amidophosphoribosyltransferase OS=Neisseria gonorrhoeae (strain ATCC 700825 / FA 1090) GN=purF PE=3 SV=1
512	1063	A0A1D3G1L1	6.76	374.90	5.278E7	5.36E7	5.324E7	6.333E7	1.00	1.02	1.01	1.20	5.278E7	5.36E7	5.324E7	6.333E7	1.00	1.02	1.01	1.20	73	36	36	Carbamidomethylation; iTRAQ 4plex (K N-term); Oxidation (M); Deamidation (NQ)	55990	Amidophosphoribosyltransferase OS=Neisseria gonorrhoeae GN=purF PE=3 SV=1
298	25	A0A1D3IQD4	0.45	374.89	1.547E5	1.423E5	1.387E5	1.302E5	1.00	0.92	0.90	0.84	1.547E5	1.423E5	1.387E5	1.302E5	1.00	0.92	0.90	0.84	3	40	1	iTRAQ 4plex (K N-term)	41511	Cell division protein FtsZ OS=Neisseria gonorrhoeae GN=ftsZ PE=3 SV=1
298	28	D6H641	0.45	374.89	1.547E5	1.423E5	1.387E5	1.302E5	1.00	0.92	0.90	0.84	1.547E5	1.423E5	1.387E5	1.302E5	1.00	0.92	0.90	0.84	3	40	1	iTRAQ 4plex (K N-term)	41511	Cell division protein FtsZ OS=Neisseria gonorrhoeae DGI2 GN=ftsZ PE=3 SV=1
298	30	Q5F6M3	0.45	374.89	1.547E5	1.423E5	1.387E5	1.302E5	1.00	0.92	0.90	0.84	1.547E5	1.423E5	1.387E5	1.302E5	1.00	0.92	0.90	0.84	3	40	1	iTRAQ 4plex (K N-term)	41511	Cell division protein FtsZ OS=Neisseria gonorrhoeae (strain ATCC 700825 / FA 1090) GN=ftsZ PE=3 SV=1
519	1061	Q5F835	2.02	374.55	1.583E5	1.496E5	1.728E5	1.188E5	1.00	0.95	1.09	0.75	1.583E5	1.496E5	1.728E5	1.188E5	1.00	0.95	1.09	0.75	2	38	1	iTRAQ 4plex (K N-term)	62620	Arginine--tRNA ligase OS=Neisseria gonorrhoeae (strain ATCC 700825 / FA 1090) GN=argS PE=3 SV=1
702	697	D6HAR7	2.18	374.16	3.257E7	3.508E7	3.325E7	3.573E7	1.00	1.08	1.02	1.10	3.257E7	3.508E7	3.325E7	3.573E7	1.00	1.08	1.02	1.10	73	23	23	Carbamidomethylation; iTRAQ 4plex (K N-term); Oxidation (M); Deamidation (NQ)	45206	Phosphoribosylamine--glycine ligase OS=Neisseria gonorrhoeae DGI2 GN=purD PE=3 SV=1
702	698	A0A1D3HH55	2.18	374.16	3.257E7	3.508E7	3.325E7	3.573E7	1.00	1.08	1.02	1.10	3.257E7	3.508E7	3.325E7	3.573E7	1.00	1.08	1.02	1.10	73	23	23	Carbamidomethylation; iTRAQ 4plex (K N-term); Oxidation (M); Deamidation (NQ)	45206	Phosphoribosylamine--glycine ligase OS=Neisseria gonorrhoeae GN=purD PE=3 SV=1
702	699	A0A1D3IRS7	2.18	374.16	3.257E7	3.508E7	3.325E7	3.573E7	1.00	1.08	1.02	1.10	3.257E7	3.508E7	3.325E7	3.573E7	1.00	1.08	1.02	1.10	73	23	23	Carbamidomethylation; iTRAQ 4plex (K N-term); Oxidation (M); Deamidation (NQ)	45234	Phosphoribosylamine--glycine ligase OS=Neisseria gonorrhoeae GN=purD PE=3 SV=1
702	700	B4RPN9	2.18	374.16	3.257E7	3.508E7	3.325E7	3.573E7	1.00	1.08	1.02	1.10	3.257E7	3.508E7	3.325E7	3.573E7	1.00	1.08	1.02	1.10	73	23	23	Carbamidomethylation; iTRAQ 4plex (K N-term); Oxidation (M); Deamidation (NQ)	45206	Phosphoribosylamine--glycine ligase OS=Neisseria gonorrhoeae (strain NCCP11945) GN=purD PE=1 SV=1
702	701	A0A0M3GUZ4	2.18	374.16	3.257E7	3.508E7	3.325E7	3.573E7	1.00	1.08	1.02	1.10	3.257E7	3.508E7	3.325E7	3.573E7	1.00	1.08	1.02	1.10	73	23	23	Carbamidomethylation; iTRAQ 4plex (K N-term); Oxidation (M); Deamidation (NQ)	45206	Phosphoribosylamine--glycine ligase OS=Neisseria gonorrhoeae MIA_2011_03-10 GN=purD PE=3 SV=1
309	2224	A0A1D3HPF5	2.33	374.06	1.72E8	1.928E8	2.034E8	2.08E8	1.00	1.12	1.18	1.21	1.72E8	1.928E8	2.034E8	2.08E8	1.00	1.12	1.18	1.21	88	35	35	Carbamidomethylation; iTRAQ 4plex (K N-term); Oxidation (M); Deamidation (NQ)	38313	Fructose-1 OS=Neisseria gonorrhoeae GN=fda PE=3 SV=1
309	2225	Q5FAI4	2.33	374.06	1.72E8	1.928E8	2.034E8	2.08E8	1.00	1.12	1.18	1.21	1.72E8	1.928E8	2.034E8	2.08E8	1.00	1.12	1.18	1.21	88	35	35	Carbamidomethylation; iTRAQ 4plex (K N-term); Oxidation (M); Deamidation (NQ)	38313	Fructose-1 6-bisphosphate aldolase OS=Neisseria gonorrhoeae (strain ATCC 700825 / FA 1090) GN=NGO_0034 PE=1 SV=1
309	2226	A0A0M3GYD1	2.33	374.06	1.72E8	1.928E8	2.034E8	2.08E8	1.00	1.12	1.18	1.21	1.72E8	1.928E8	2.034E8	2.08E8	1.00	1.12	1.18	1.21	88	35	35	Carbamidomethylation; iTRAQ 4plex (K N-term); Oxidation (M); Deamidation (NQ)	38313	Fructose-bisphosphate aldolase OS=Neisseria gonorrhoeae MIA_2011_03-10 GN=M736_01975 PE=3 SV=1
309	2256	D6HAB8	2.33	374.06	1.72E8	1.928E8	2.034E8	2.08E8	1.00	1.12	1.18	1.21	1.72E8	1.928E8	2.034E8	2.08E8	1.00	1.12	1.18	1.21	83	35	35	Carbamidomethylation; iTRAQ 4plex (K N-term); Oxidation (M); Deamidation (NQ)	41388	Fructose-bisphosphate aldolase OS=Neisseria gonorrhoeae DGI2 GN=NGMG_00470 PE=3 SV=1
309	2257	B4RNW4	2.33	374.06	1.72E8	1.928E8	2.034E8	2.08E8	1.00	1.12	1.18	1.21	1.72E8	1.928E8	2.034E8	2.08E8	1.00	1.12	1.18	1.21	83	35	35	Carbamidomethylation; iTRAQ 4plex (K N-term); Oxidation (M); Deamidation (NQ)	41388	Fructose-bisphosphate aldolase OS=Neisseria gonorrhoeae (strain NCCP11945) GN=NGK_0042 PE=3 SV=1
479	435	A0A1D3EZC0	3.44	374.02	4.004E7	4.399E7	4.491E7	4.882E7	1.00	1.10	1.12	1.22	4.004E7	4.399E7	4.491E7	4.882E7	1.00	1.10	1.12	1.22	86	49	49	Carbamidomethylation; iTRAQ 4plex (K N-term); Oxidation (M); Deamidation (NQ)	66430	Glutamine--fructose-6-phosphate aminotransferase [isomerizing] OS=Neisseria gonorrhoeae GN=glmS PE=3 SV=1
479	436	B4RPL9	3.44	374.02	4.004E7	4.399E7	4.491E7	4.882E7	1.00	1.10	1.12	1.22	4.004E7	4.399E7	4.491E7	4.882E7	1.00	1.10	1.12	1.22	86	49	49	Carbamidomethylation; iTRAQ 4plex (K N-term); Oxidation (M); Deamidation (NQ)	66430	Glutamine--fructose-6-phosphate aminotransferase [isomerizing] OS=Neisseria gonorrhoeae (strain NCCP11945) GN=glmS PE=3 SV=1
659	426	Q5FA91	1.48	372.42	3.253E7	2.938E7	2.845E7	2.996E7	1.00	0.90	0.87	0.92	3.253E7	2.938E7	2.845E7	2.996E7	1.00	0.90	0.87	0.92	79	31	31	iTRAQ 4plex (K N-term); Oxidation (M); Deamidation (NQ)	52568	Periplasmic serine endoprotease DegP-like OS=Neisseria gonorrhoeae (strain ATCC 700825 / FA 1090) GN=NGO_0138 PE=3 SV=1
659	427	A0A1D3HPH9	1.48	372.42	3.253E7	2.938E7	2.845E7	2.996E7	1.00	0.90	0.87	0.92	3.253E7	2.938E7	2.845E7	2.996E7	1.00	0.90	0.87	0.92	79	31	31	iTRAQ 4plex (K N-term); Oxidation (M); Deamidation (NQ)	52568	Periplasmic serine endoprotease DegP-like OS=Neisseria gonorrhoeae GN=mucD PE=3 SV=1
659	428	B4RQ70	1.48	372.42	3.253E7	2.938E7	2.845E7	2.996E7	1.00	0.90	0.87	0.92	3.253E7	2.938E7	2.845E7	2.996E7	1.00	0.90	0.87	0.92	79	31	31	iTRAQ 4plex (K N-term); Oxidation (M); Deamidation (NQ)	52568	Periplasmic serine endoprotease DegP-like OS=Neisseria gonorrhoeae (strain NCCP11945) GN=NGK_0184 PE=3 SV=1
659	429	D6H9I2	1.48	372.42	3.253E7	2.938E7	2.845E7	2.996E7	1.00	0.90	0.87	0.92	3.253E7	2.938E7	2.845E7	2.996E7	1.00	0.90	0.87	0.92	79	31	31	iTRAQ 4plex (K N-term); Oxidation (M); Deamidation (NQ)	52568	Periplasmic serine endoprotease DegP-like OS=Neisseria gonorrhoeae DGI2 GN=NGMG_00344 PE=3 SV=1
659	430	A0A0M3H052	1.48	372.42	3.253E7	2.938E7	2.845E7	2.996E7	1.00	0.90	0.87	0.92	3.253E7	2.938E7	2.845E7	2.996E7	1.00	0.90	0.87	0.92	79	31	31	iTRAQ 4plex (K N-term); Oxidation (M); Deamidation (NQ)	52568	Periplasmic serine endoprotease DegP-like OS=Neisseria gonorrhoeae MIA_2011_03-10 GN=M736_10060 PE=3 SV=1
644	668	A0A1D3FVB2	4.32	372.22	5.323E7	5.139E7	5.375E7	5.82E7	1.00	0.97	1.01	1.09	5.323E7	5.139E7	5.375E7	5.82E7	1.00	0.97	1.01	1.09	83	33	33	Carbamidomethylation; iTRAQ 4plex (K N-term); Oxidation (M); Deamidation (NQ)	44065	Aminotransferase OS=Neisseria gonorrhoeae GN=aspC PE=3 SV=1
644	669	Q5F6U3	4.32	372.22	5.323E7	5.139E7	5.375E7	5.82E7	1.00	0.97	1.01	1.09	5.323E7	5.139E7	5.375E7	5.82E7	1.00	0.97	1.01	1.09	83	33	33	Carbamidomethylation; iTRAQ 4plex (K N-term); Oxidation (M); Deamidation (NQ)	44065	Aminotransferase OS=Neisseria gonorrhoeae (strain ATCC 700825 / FA 1090) GN=NGO_1452 PE=3 SV=1
644	670	A0A1D3FHR2	4.32	372.22	5.323E7	5.139E7	5.375E7	5.82E7	1.00	0.97	1.01	1.09	5.323E7	5.139E7	5.375E7	5.82E7	1.00	0.97	1.01	1.09	83	33	33	Carbamidomethylation; iTRAQ 4plex (K N-term); Oxidation (M); Deamidation (NQ)	44051	Aminotransferase OS=Neisseria gonorrhoeae GN=aspC PE=3 SV=1
644	795	B4RP53	4.32	372.22	5.323E7	5.139E7	5.375E7	5.82E7	1.00	0.97	1.01	1.09	5.323E7	5.139E7	5.375E7	5.82E7	1.00	0.97	1.01	1.09	78	33	33	Carbamidomethylation; iTRAQ 4plex (K N-term); Oxidation (M); Deamidation (NQ)	47141	Aminotransferase OS=Neisseria gonorrhoeae (strain NCCP11945) GN=NGK_1713 PE=3 SV=1
751	4487	A0A1D3H3C5	4.57	372.04	1.677E7	2.304E7	2.337E7	2.417E7	1.00	1.37	1.39	1.44	1.677E7	2.304E7	2.337E7	2.417E7	1.00	1.37	1.39	1.44	58	21	21	Carbamidomethylation; iTRAQ 4plex (K N-term); Oxidation (M); Deamidation (NQ)	43098	Fructose-1 6-bisphosphatase class 1 OS=Neisseria gonorrhoeae GN=fbp PE=3 SV=1
751	4484	A0A1D3H3W5	4.57	372.04	1.677E7	2.304E7	2.337E7	2.417E7	1.00	1.37	1.39	1.44	1.677E7	2.304E7	2.337E7	2.417E7	1.00	1.37	1.39	1.44	58	21	21	Carbamidomethylation; iTRAQ 4plex (K N-term); Oxidation (M); Deamidation (NQ)	43071	Fructose-1 6-bisphosphatase class 1 OS=Neisseria gonorrhoeae GN=fbp PE=3 SV=1
751	4483	A0A0M3GU80	4.57	372.04	1.677E7	2.304E7	2.337E7	2.417E7	1.00	1.37	1.39	1.44	1.677E7	2.304E7	2.337E7	2.417E7	1.00	1.37	1.39	1.44	58	21	21	Carbamidomethylation; iTRAQ 4plex (K N-term); Oxidation (M); Deamidation (NQ)	43039	Fructose-1 6-bisphosphatase class 1 OS=Neisseria gonorrhoeae MIA_2011_03-10 GN=fbp PE=3 SV=1
751	4485	A0A1D3E718	4.57	372.04	1.677E7	2.304E7	2.337E7	2.417E7	1.00	1.37	1.39	1.44	1.677E7	2.304E7	2.337E7	2.417E7	1.00	1.37	1.39	1.44	58	21	21	Carbamidomethylation; iTRAQ 4plex (K N-term); Oxidation (M); Deamidation (NQ)	43011	Fructose-1 6-bisphosphatase class 1 OS=Neisseria gonorrhoeae GN=fbp PE=3 SV=1
751	4486	A0A1D3I650	4.57	372.04	1.677E7	2.304E7	2.337E7	2.417E7	1.00	1.37	1.39	1.44	1.677E7	2.304E7	2.337E7	2.417E7	1.00	1.37	1.39	1.44	58	21	21	Carbamidomethylation; iTRAQ 4plex (K N-term); Oxidation (M); Deamidation (NQ)	43039	Fructose-1 6-bisphosphatase class 1 OS=Neisseria gonorrhoeae GN=fbp PE=3 SV=1
751	4878	B4RLD4	4.57	372.04	1.677E7	2.304E7	2.337E7	2.417E7	1.00	1.37	1.39	1.44	1.677E7	2.304E7	2.337E7	2.417E7	1.00	1.37	1.39	1.44	70	21	21	Carbamidomethylation; iTRAQ 4plex (K N-term); Oxidation (M); Deamidation (NQ)	35474	Fructose-1 6-bisphosphatase class 1 OS=Neisseria gonorrhoeae (strain NCCP11945) GN=fbp PE=3 SV=2
751	4879	Q5F8C3	4.57	372.04	1.677E7	2.304E7	2.337E7	2.417E7	1.00	1.37	1.39	1.44	1.677E7	2.304E7	2.337E7	2.417E7	1.00	1.37	1.39	1.44	70	21	21	Carbamidomethylation; iTRAQ 4plex (K N-term); Oxidation (M); Deamidation (NQ)	35474	Fructose-1 6-bisphosphatase class 1 OS=Neisseria gonorrhoeae (strain ATCC 700825 / FA 1090) GN=fbp PE=3 SV=1
751	4880	A0A222R1R1	4.57	372.04	1.677E7	2.304E7	2.337E7	2.417E7	1.00	1.37	1.39	1.44	1.677E7	2.304E7	2.337E7	2.417E7	1.00	1.37	1.39	1.44	70	21	21	Carbamidomethylation; iTRAQ 4plex (K N-term); Oxidation (M); Deamidation (NQ)	35474	Fructose-1 6-bisphosphatase class 1 OS=Neisseria gonorrhoeae GN=fbp PE=3 SV=1
751	4759	D6H897	4.57	372.04	1.677E7	2.304E7	2.337E7	2.417E7	1.00	1.37	1.39	1.44	1.677E7	2.304E7	2.337E7	2.417E7	1.00	1.37	1.39	1.44	67	21	21	Carbamidomethylation; iTRAQ 4plex (K N-term); Oxidation (M); Deamidation (NQ)	37397	Fructose-1 6-bisphosphatase class 1 OS=Neisseria gonorrhoeae DGI2 GN=fbp PE=3 SV=1
585	267	Q5F6I5	3.43	371.31	9.306E6	9.102E5	6.159E5	5.349E5	1.00	0.10	0.07	0.06	9.306E6	9.102E5	6.159E5	5.349E5	1.00	0.10	0.07	0.06	2	34	1	iTRAQ 4plex (K N-term)	62035	ABC transporter ATP-binding protein OS=Neisseria gonorrhoeae (strain ATCC 700825 / FA 1090) GN=NGO_1573 PE=4 SV=1
585	227	A0A1D3G8G4	3.43	371.31	9.306E6	9.102E5	6.159E5	5.349E5	1.00	0.10	0.07	0.06	9.306E6	9.102E5	6.159E5	5.349E5	1.00	0.10	0.07	0.06	2	34	1	iTRAQ 4plex (K N-term)	62036	ABC transporter ATP-binding protein OS=Neisseria gonorrhoeae GN=WHOG_01623 PE=4 SV=1
243	950	B4RMK0	7.11	371.16	6.951E6	1.435E7	1.483E7	1.549E7	1.00	2.06	2.13	2.23	6.951E6	1.435E7	1.483E7	1.549E7	1.00	2.06	2.13	2.23	12	48	4	iTRAQ 4plex (K N-term); Deamidation (NQ)	53840	Acetyltransferase component of pyruvate dehydrogenase complex OS=Neisseria gonorrhoeae (strain NCCP11945) GN=NGK_1360 PE=3 SV=1
243	951	A0A1D3G0E6	7.11	371.16	6.951E6	1.435E7	1.483E7	1.549E7	1.00	2.06	2.13	2.23	6.951E6	1.435E7	1.483E7	1.549E7	1.00	2.06	2.13	2.23	12	48	4	iTRAQ 4plex (K N-term); Deamidation (NQ)	53840	Acetyltransferase component of pyruvate dehydrogenase complex OS=Neisseria gonorrhoeae GN=aceF PE=3 SV=1
243	1051	A0A1D3I9Z9	7.11	371.16	6.951E6	1.435E7	1.483E7	1.549E7	1.00	2.06	2.13	2.23	6.951E6	1.435E7	1.483E7	1.549E7	1.00	2.06	2.13	2.23	12	48	4	iTRAQ 4plex (K N-term); Deamidation (NQ)	53900	Acetyltransferase component of pyruvate dehydrogenase complex OS=Neisseria gonorrhoeae GN=aceF PE=3 SV=1
243	1052	A0A0M3GVU9	7.11	371.16	6.951E6	1.435E7	1.483E7	1.549E7	1.00	2.06	2.13	2.23	6.951E6	1.435E7	1.483E7	1.549E7	1.00	2.06	2.13	2.23	12	48	4	iTRAQ 4plex (K N-term); Deamidation (NQ)	53901	Acetyltransferase component of pyruvate dehydrogenase complex OS=Neisseria gonorrhoeae MIA_2011_03-10 GN=M736_06385 PE=3 SV=1
532	351	B4RPS5	200.00	369.17	9.054E7	3.011E7	9.293E7	2.746E7	1.00	0.33	1.03	0.30	9.054E7	3.011E7	9.293E7	2.746E7	1.00	0.33	1.03	0.30	85	30	30	Carbamidomethylation; iTRAQ 4plex (K N-term); Oxidation (M); Deamidation (NQ)	45668	PilT-like protein OS=Neisseria gonorrhoeae (strain NCCP11945) GN=NGK_2348 PE=4 SV=1
532	440	A0A1D3IL57	200.00	369.17	9.054E7	3.011E7	9.293E7	2.746E7	1.00	0.33	1.03	0.30	9.054E7	3.011E7	9.293E7	2.746E7	1.00	0.33	1.03	0.30	85	30	30	Carbamidomethylation; iTRAQ 4plex (K N-term); Oxidation (M); Deamidation (NQ)	45611	Twitching motility-like protein OS=Neisseria gonorrhoeae GN=pilT_2 PE=4 SV=1
532	352	D6HB51	200.00	369.17	9.054E7	3.011E7	9.293E7	2.746E7	1.00	0.33	1.03	0.30	9.054E7	3.011E7	9.293E7	2.746E7	1.00	0.33	1.03	0.30	85	30	30	Carbamidomethylation; iTRAQ 4plex (K N-term); Oxidation (M); Deamidation (NQ)	45668	Uncharacterized protein OS=Neisseria gonorrhoeae DGI2 GN=NGMG_00801 PE=4 SV=1
532	353	A0A1D3EXC8	200.00	369.17	9.054E7	3.011E7	9.293E7	2.746E7	1.00	0.33	1.03	0.30	9.054E7	3.011E7	9.293E7	2.746E7	1.00	0.33	1.03	0.30	85	30	30	Carbamidomethylation; iTRAQ 4plex (K N-term); Oxidation (M); Deamidation (NQ)	45668	Twitching motility-like protein OS=Neisseria gonorrhoeae GN=pilT_2 PE=4 SV=1
583	375	A0A1D3HF59	3.03	367.63	7.798E7	9.241E7	9.914E7	9.804E7	1.00	1.19	1.27	1.26	7.798E7	9.241E7	9.914E7	9.804E7	1.00	1.19	1.27	1.26	86	31	31	iTRAQ 4plex (K N-term); Oxidation (M); Deamidation (NQ)	35777	Peptidylprolyl isomerase OS=Neisseria gonorrhoeae GN=prsA PE=4 SV=1
583	399	D6H5G5	3.03	367.63	7.798E7	9.241E7	9.914E7	9.804E7	1.00	1.19	1.27	1.26	7.798E7	9.241E7	9.914E7	9.804E7	1.00	1.19	1.27	1.26	86	31	31	iTRAQ 4plex (K N-term); Oxidation (M); Deamidation (NQ)	35909	Peptidylprolyl isomerase OS=Neisseria gonorrhoeae DGI2 GN=NGMG_02059 PE=4 SV=1
747	1518	A0A1D3EMN2	0.69	367.01	2.095E5	1.089E5	1.06E5	1.03E5	1.00	0.52	0.51	0.49	2.095E5	1.089E5	1.06E5	1.03E5	1.00	0.52	0.51	0.49	2	34	1	iTRAQ 4plex (K N-term); Deamidation (NQ)	66024	Putative metallopeptidase OS=Neisseria gonorrhoeae GN=WHOW_00557 PE=4 SV=1
747	1519	A0A0M3GVU3	0.69	367.01	2.095E5	1.089E5	1.06E5	1.03E5	1.00	0.52	0.51	0.49	2.095E5	1.089E5	1.06E5	1.03E5	1.00	0.52	0.51	0.49	2	34	1	iTRAQ 4plex (K N-term); Deamidation (NQ)	65996	Uncharacterized protein OS=Neisseria gonorrhoeae MIA_2011_03-10 GN=M736_06345 PE=4 SV=1
549	512	Q83UQ9	1.87	366.98	4.865E5	7.396E5	6.718E5	7.798E5	1.00	1.52	1.38	1.60	4.865E5	7.396E5	6.718E5	7.798E5	1.00	1.52	1.38	1.60	4	38	1	iTRAQ 4plex (K N-term); Deamidation (NQ)	52739	6-phosphogluconate dehydrogenase decarboxylating OS=Neisseria gonorrhoeae GN=gnd PE=3 SV=1
549	524	D6HB41	1.87	366.98	4.865E5	7.396E5	6.718E5	7.798E5	1.00	1.52	1.38	1.60	4.865E5	7.396E5	6.718E5	7.798E5	1.00	1.52	1.38	1.60	4	38	1	iTRAQ 4plex (K N-term); Deamidation (NQ)	52711	6-phosphogluconate dehydrogenase decarboxylating OS=Neisseria gonorrhoeae DGI2 GN=NGMG_00791 PE=3 SV=1
549	683	Q84I06	1.87	366.98	4.865E5	7.396E5	6.718E5	7.798E5	1.00	1.52	1.38	1.60	4.865E5	7.396E5	6.718E5	7.798E5	1.00	1.52	1.38	1.60	4	38	1	iTRAQ 4plex (K N-term); Deamidation (NQ)	52725	6-phosphogluconate dehydrogenase decarboxylating OS=Neisseria gonorrhoeae GN=gnd PE=3 SV=1
549	525	Q5F5L0	1.87	366.98	4.865E5	7.396E5	6.718E5	7.798E5	1.00	1.52	1.38	1.60	4.865E5	7.396E5	6.718E5	7.798E5	1.00	1.52	1.38	1.60	4	38	1	iTRAQ 4plex (K N-term); Deamidation (NQ)	52711	6-phosphogluconate dehydrogenase decarboxylating OS=Neisseria gonorrhoeae (strain ATCC 700825 / FA 1090) GN=NGO_1914 PE=3 SV=1
549	526	A0A0M3GTK1	1.87	366.98	4.865E5	7.396E5	6.718E5	7.798E5	1.00	1.52	1.38	1.60	4.865E5	7.396E5	6.718E5	7.798E5	1.00	1.52	1.38	1.60	4	38	1	iTRAQ 4plex (K N-term); Deamidation (NQ)	52711	6-phosphogluconate dehydrogenase decarboxylating OS=Neisseria gonorrhoeae MIA_2011_03-10 GN=M736_09365 PE=3 SV=1
549	527	Q83UJ4	1.87	366.98	4.865E5	7.396E5	6.718E5	7.798E5	1.00	1.52	1.38	1.60	4.865E5	7.396E5	6.718E5	7.798E5	1.00	1.52	1.38	1.60	4	38	1	iTRAQ 4plex (K N-term); Deamidation (NQ)	52711	6-phosphogluconate dehydrogenase decarboxylating OS=Neisseria gonorrhoeae GN=gnd PE=3 SV=1
549	528	B4RPR6	1.87	366.98	4.865E5	7.396E5	6.718E5	7.798E5	1.00	1.52	1.38	1.60	4.865E5	7.396E5	6.718E5	7.798E5	1.00	1.52	1.38	1.60	4	38	1	iTRAQ 4plex (K N-term); Deamidation (NQ)	52711	6-phosphogluconate dehydrogenase decarboxylating OS=Neisseria gonorrhoeae (strain NCCP11945) GN=NGK_2339 PE=3 SV=1
597	314	B4RQH4	3.52	366.84	1.209E6	2.002E6	1.985E6	2.119E6	1.00	1.66	1.64	1.75	1.209E6	2.002E6	1.985E6	2.119E6	1.00	1.66	1.64	1.75	3	33	2	iTRAQ 4plex (K N-term); Deamidation (NQ)	62186	Putative ABC transporter ATP-binding protein OS=Neisseria gonorrhoeae (strain NCCP11945) GN=NGK_1871 PE=4 SV=1
597	315	A0A1D3IHP0	3.52	366.84	1.209E6	2.002E6	1.985E6	2.119E6	1.00	1.66	1.64	1.75	1.209E6	2.002E6	1.985E6	2.119E6	1.00	1.66	1.64	1.75	3	33	2	iTRAQ 4plex (K N-term); Deamidation (NQ)	62186	ABC transporter ATP-binding protein OS=Neisseria gonorrhoeae GN=yjjK PE=4 SV=1
321	406	A0A1D3FNU3	1.55	366.11	1.732E8	2.022E8	2.045E8	2.036E8	1.00	1.17	1.18	1.18	1.732E8	2.022E8	2.045E8	2.036E8	1.00	1.17	1.18	1.18	76	46	46	Carbamidomethylation; iTRAQ 4plex (K N-term); Oxidation (M); Deamidation (NQ)	67914	Aspartate--tRNA(Asp/Asn) ligase OS=Neisseria gonorrhoeae GN=aspS PE=3 SV=1
393	388	B4RL75	4.06	365.96	8.843E7	6.808E7	7.071E7	7.665E7	1.00	0.77	0.80	0.87	8.843E7	6.808E7	7.071E7	7.665E7	1.00	0.77	0.80	0.87	75	36	36	Carbamidomethylation; iTRAQ 4plex (K N-term); Oxidation (M); Deamidation (NQ)	50107	Dihydrolipoyl dehydrogenase OS=Neisseria gonorrhoeae (strain NCCP11945) GN=NGK_0885 PE=3 SV=1
393	389	Q5F876	4.06	365.96	8.843E7	6.808E7	7.071E7	7.665E7	1.00	0.77	0.80	0.87	8.843E7	6.808E7	7.071E7	7.665E7	1.00	0.77	0.80	0.87	75	36	36	Carbamidomethylation; iTRAQ 4plex (K N-term); Oxidation (M); Deamidation (NQ)	50079	Dihydrolipoyl dehydrogenase OS=Neisseria gonorrhoeae (strain ATCC 700825 / FA 1090) GN=NGO_0915 PE=3 SV=1
393	390	A0A1D3FJK1	4.06	365.96	8.843E7	6.808E7	7.071E7	7.665E7	1.00	0.77	0.80	0.87	8.843E7	6.808E7	7.071E7	7.665E7	1.00	0.77	0.80	0.87	75	36	36	Carbamidomethylation; iTRAQ 4plex (K N-term); Oxidation (M); Deamidation (NQ)	50107	Dihydrolipoyl dehydrogenase OS=Neisseria gonorrhoeae GN=lpd PE=3 SV=1
393	391	D6H8E6	4.06	365.96	8.843E7	6.808E7	7.071E7	7.665E7	1.00	0.77	0.80	0.87	8.843E7	6.808E7	7.071E7	7.665E7	1.00	0.77	0.80	0.87	75	36	36	Carbamidomethylation; iTRAQ 4plex (K N-term); Oxidation (M); Deamidation (NQ)	50079	Dihydrolipoyl dehydrogenase OS=Neisseria gonorrhoeae DGI2 GN=NGMG_01329 PE=3 SV=1
393	393	A0A1D3J2G0	4.06	365.96	8.843E7	6.808E7	7.071E7	7.665E7	1.00	0.77	0.80	0.87	8.843E7	6.808E7	7.071E7	7.665E7	1.00	0.77	0.80	0.87	75	36	36	Carbamidomethylation; iTRAQ 4plex (K N-term); Oxidation (M); Deamidation (NQ)	50079	Dihydrolipoyl dehydrogenase OS=Neisseria gonorrhoeae GN=lpd PE=3 SV=1
216	6466	Q0Q504	22.46	365.95	0	8.028E5	2.138E7	4.943E5	-	256.00	256.00	256.00	0	8.028E5	2.138E7	4.943E5	-	256.00	256.00	256.00	7	36	1	iTRAQ 4plex (K N-term)	19647	Porin PIB (Fragment) OS=Neisseria gonorrhoeae GN=porB PE=4 SV=1
595	97	Q5F8J4	2.68	365.81	3.894E7	3.517E7	3.695E7	3.394E7	1.00	0.90	0.95	0.87	3.894E7	3.517E7	3.695E7	3.394E7	1.00	0.90	0.95	0.87	77	30	30	Carbamidomethylation; iTRAQ 4plex (K N-term); Oxidation (M); Deamidation (NQ)	46560	Homoserine dehydrogenase OS=Neisseria gonorrhoeae (strain ATCC 700825 / FA 1090) GN=NGO_0779 PE=3 SV=1
595	98	A0A1D3ERK5	2.68	365.81	3.894E7	3.517E7	3.695E7	3.394E7	1.00	0.90	0.95	0.87	3.894E7	3.517E7	3.695E7	3.394E7	1.00	0.90	0.95	0.87	77	30	30	Carbamidomethylation; iTRAQ 4plex (K N-term); Oxidation (M); Deamidation (NQ)	46560	Homoserine dehydrogenase OS=Neisseria gonorrhoeae GN=hom PE=3 SV=1
595	64	A0A1D3E996	2.68	365.81	3.894E7	3.517E7	3.695E7	3.394E7	1.00	0.90	0.95	0.87	3.894E7	3.517E7	3.695E7	3.394E7	1.00	0.90	0.95	0.87	77	30	30	Carbamidomethylation; iTRAQ 4plex (K N-term); Oxidation (M); Deamidation (NQ)	46574	Homoserine dehydrogenase OS=Neisseria gonorrhoeae GN=hom PE=3 SV=1
508	980	B4RM14	0.85	364.98	3.207E6	3.138E6	3.408E6	3.175E6	1.00	0.98	1.06	0.99	3.207E6	3.138E6	3.408E6	3.175E6	1.00	0.98	1.06	0.99	5	36	1	iTRAQ 4plex (K N-term); Deamidation (NQ)	53919	Glucose-6-phosphate 1-dehydrogenase OS=Neisseria gonorrhoeae (strain NCCP11945) GN=zwf PE=3 SV=1
508	981	A0A0M3GZM0	0.85	364.98	3.207E6	3.138E6	3.408E6	3.175E6	1.00	0.98	1.06	0.99	3.207E6	3.138E6	3.408E6	3.175E6	1.00	0.98	1.06	0.99	5	36	1	iTRAQ 4plex (K N-term); Deamidation (NQ)	53919	Glucose-6-phosphate 1-dehydrogenase OS=Neisseria gonorrhoeae MIA_2011_03-10 GN=zwf PE=3 SV=1
508	983	A0A1D3J2D4	0.85	364.98	3.207E6	3.138E6	3.408E6	3.175E6	1.00	0.98	1.06	0.99	3.207E6	3.138E6	3.408E6	3.175E6	1.00	0.98	1.06	0.99	5	36	1	iTRAQ 4plex (K N-term); Deamidation (NQ)	53919	Glucose-6-phosphate 1-dehydrogenase OS=Neisseria gonorrhoeae GN=zwf PE=3 SV=1
573	855	D6H9Y3	11.01	364.87	1.021E8	4.998E7	5.072E7	5.178E7	1.00	0.49	0.50	0.51	1.021E8	4.998E7	5.072E7	5.178E7	1.00	0.49	0.50	0.51	75	33	33	Carbamidomethylation; iTRAQ 4plex (K N-term); Oxidation (M); Deamidation (NQ)	39837	Aspartate-semialdehyde dehydrogenase OS=Neisseria gonorrhoeae DGI2 GN=asd PE=3 SV=1
573	857	Q5F5D2	11.01	364.87	1.021E8	4.998E7	5.072E7	5.178E7	1.00	0.49	0.50	0.51	1.021E8	4.998E7	5.072E7	5.178E7	1.00	0.49	0.50	0.51	75	33	33	Carbamidomethylation; iTRAQ 4plex (K N-term); Oxidation (M); Deamidation (NQ)	39837	Aspartate-semialdehyde dehydrogenase OS=Neisseria gonorrhoeae (strain ATCC 700825 / FA 1090) GN=asd PE=1 SV=1
573	858	A0A0M3GVV4	11.01	364.87	1.021E8	4.998E7	5.072E7	5.178E7	1.00	0.49	0.50	0.51	1.021E8	4.998E7	5.072E7	5.178E7	1.00	0.49	0.50	0.51	75	33	33	Carbamidomethylation; iTRAQ 4plex (K N-term); Oxidation (M); Deamidation (NQ)	39837	Aspartate-semialdehyde dehydrogenase OS=Neisseria gonorrhoeae MIA_2011_03-10 GN=asd PE=3 SV=1
573	860	A0A1D3HC29	11.01	364.87	1.021E8	4.998E7	5.072E7	5.178E7	1.00	0.49	0.50	0.51	1.021E8	4.998E7	5.072E7	5.178E7	1.00	0.49	0.50	0.51	75	33	33	Carbamidomethylation; iTRAQ 4plex (K N-term); Oxidation (M); Deamidation (NQ)	39837	Aspartate-semialdehyde dehydrogenase OS=Neisseria gonorrhoeae GN=asd PE=3 SV=1
573	856	A0A1D3IQC3	11.01	364.87	1.021E8	4.998E7	5.072E7	5.178E7	1.00	0.49	0.50	0.51	1.021E8	4.998E7	5.072E7	5.178E7	1.00	0.49	0.50	0.51	75	33	33	Carbamidomethylation; iTRAQ 4plex (K N-term); Oxidation (M); Deamidation (NQ)	39867	Aspartate-semialdehyde dehydrogenase OS=Neisseria gonorrhoeae GN=asd PE=3 SV=1
573	859	B4RQN7	11.01	364.87	1.021E8	4.998E7	5.072E7	5.178E7	1.00	0.49	0.50	0.51	1.021E8	4.998E7	5.072E7	5.178E7	1.00	0.49	0.50	0.51	75	33	33	Carbamidomethylation; iTRAQ 4plex (K N-term); Oxidation (M); Deamidation (NQ)	39867	Aspartate-semialdehyde dehydrogenase OS=Neisseria gonorrhoeae (strain NCCP11945) GN=asd PE=3 SV=1
565	511	Q83UQ8	1.07	364.86	1.659E5	6.081E4	6.569E4	6.373E4	1.00	0.37	0.40	0.38	1.659E5	6.081E4	6.569E4	6.373E4	1.00	0.37	0.40	0.38	4	38	1	iTRAQ 4plex (K N-term)	52797	6-phosphogluconate dehydrogenase decarboxylating OS=Neisseria gonorrhoeae GN=gnd PE=3 SV=1
565	529	Q84I05	1.07	364.86	1.659E5	6.081E4	6.569E4	6.373E4	1.00	0.37	0.40	0.38	1.659E5	6.081E4	6.569E4	6.373E4	1.00	0.37	0.40	0.38	4	38	1	iTRAQ 4plex (K N-term)	52769	6-phosphogluconate dehydrogenase decarboxylating OS=Neisseria gonorrhoeae GN=gnd PE=3 SV=1
331	2910	Q5F6V3	30.22	363.60	3.09E8	9.022E7	7.724E7	1.043E8	1.00	0.29	0.25	0.34	3.09E8	9.022E7	7.724E7	1.043E8	1.00	0.29	0.25	0.34	75	37	37	Carbamidomethylation; iTRAQ 4plex (K N-term); Oxidation (M); Deamidation (NQ)	36349	Ethanol-active dehydrogenase/acetaldehyde-active reductase OS=Neisseria gonorrhoeae (strain ATCC 700825 / FA 1090) GN=adhP PE=3 SV=2
331	2947	A0A1D3H9B0	30.22	363.60	3.09E8	9.022E7	7.724E7	1.043E8	1.00	0.29	0.25	0.34	3.09E8	9.022E7	7.724E7	1.043E8	1.00	0.29	0.25	0.34	74	37	37	Carbamidomethylation; iTRAQ 4plex (K N-term); Oxidation (M); Deamidation (NQ)	36608	Alcohol dehydrogenase OS=Neisseria gonorrhoeae GN=adhA PE=3 SV=1
331	2948	A0A1D3J5E1	30.22	363.60	3.09E8	9.022E7	7.724E7	1.043E8	1.00	0.29	0.25	0.34	3.09E8	9.022E7	7.724E7	1.043E8	1.00	0.29	0.25	0.34	74	37	37	Carbamidomethylation; iTRAQ 4plex (K N-term); Oxidation (M); Deamidation (NQ)	36550	Alcohol dehydrogenase OS=Neisseria gonorrhoeae GN=adhA PE=3 SV=1
350	382	A0A0M3H050	2.98	363.51	1.09E8	1.36E8	1.358E8	1.478E8	1.00	1.25	1.25	1.36	1.09E8	1.36E8	1.358E8	1.478E8	1.00	1.25	1.25	1.36	72	43	42	Carbamidomethylation; iTRAQ 4plex (K N-term); Oxidation (M); Deamidation (NQ)	59170	Formate--tetrahydrofolate ligase OS=Neisseria gonorrhoeae MIA_2011_03-10 GN=fhs PE=3 SV=1
350	383	B4RP08	2.98	363.51	1.09E8	1.36E8	1.358E8	1.478E8	1.00	1.25	1.25	1.36	1.09E8	1.36E8	1.358E8	1.478E8	1.00	1.25	1.25	1.36	72	43	42	Carbamidomethylation; iTRAQ 4plex (K N-term); Oxidation (M); Deamidation (NQ)	59170	Formate--tetrahydrofolate ligase OS=Neisseria gonorrhoeae (strain NCCP11945) GN=fhs PE=3 SV=1
350	384	A0A1D3HQS5	2.98	363.51	1.09E8	1.36E8	1.358E8	1.478E8	1.00	1.25	1.25	1.36	1.09E8	1.36E8	1.358E8	1.478E8	1.00	1.25	1.25	1.36	72	43	42	Carbamidomethylation; iTRAQ 4plex (K N-term); Oxidation (M); Deamidation (NQ)	59170	Formate--tetrahydrofolate ligase OS=Neisseria gonorrhoeae GN=fhs PE=3 SV=1
350	452	A0A1D3GSF9	2.98	363.51	1.09E8	1.36E8	1.358E8	1.478E8	1.00	1.25	1.25	1.36	1.09E8	1.36E8	1.358E8	1.478E8	1.00	1.25	1.25	1.36	72	43	42	Carbamidomethylation; iTRAQ 4plex (K N-term); Oxidation (M); Deamidation (NQ)	59140	Formate--tetrahydrofolate ligase OS=Neisseria gonorrhoeae GN=fhs PE=3 SV=1
350	453	Q5FAG1	2.98	363.51	1.09E8	1.36E8	1.358E8	1.478E8	1.00	1.25	1.25	1.36	1.09E8	1.36E8	1.358E8	1.478E8	1.00	1.25	1.25	1.36	72	43	42	Carbamidomethylation; iTRAQ 4plex (K N-term); Oxidation (M); Deamidation (NQ)	59140	Formate--tetrahydrofolate ligase OS=Neisseria gonorrhoeae (strain ATCC 700825 / FA 1090) GN=fhs PE=3 SV=1
350	385	D6HAW4	2.98	363.51	1.09E8	1.36E8	1.358E8	1.478E8	1.00	1.25	1.25	1.36	1.09E8	1.36E8	1.358E8	1.478E8	1.00	1.25	1.25	1.36	72	43	42	Carbamidomethylation; iTRAQ 4plex (K N-term); Oxidation (M); Deamidation (NQ)	59170	Formate--tetrahydrofolate ligase OS=Neisseria gonorrhoeae DGI2 GN=fhs PE=3 SV=1
524	982	A0A1D3FYE5	0.55	363.16	1.178E5	1.047E5	1.206E5	1.111E5	1.00	0.89	1.02	0.94	1.178E5	1.047E5	1.206E5	1.111E5	1.00	0.89	1.02	0.94	5	36	1	iTRAQ 4plex (K N-term)	53920	Glucose-6-phosphate 1-dehydrogenase OS=Neisseria gonorrhoeae GN=zwf PE=3 SV=1
332	260	A0A0M3GY95	4.36	363.10	1.294E8	1.586E8	1.652E8	1.797E8	1.00	1.23	1.28	1.39	1.294E8	1.586E8	1.652E8	1.797E8	1.00	1.23	1.28	1.39	80	33	33	Carbamidomethylation; iTRAQ 4plex (K N-term); Oxidation (M); Deamidation (NQ)	42215	Twitching motility protein PilT OS=Neisseria gonorrhoeae MIA_2011_03-10 GN=M736_04515 PE=4 SV=1
332	261	D6HB79	4.36	363.10	1.294E8	1.586E8	1.652E8	1.797E8	1.00	1.23	1.28	1.39	1.294E8	1.586E8	1.652E8	1.797E8	1.00	1.23	1.28	1.39	80	33	33	Carbamidomethylation; iTRAQ 4plex (K N-term); Oxidation (M); Deamidation (NQ)	42215	Twitching motility protein OS=Neisseria gonorrhoeae DGI2 GN=NGMG_00125 PE=4 SV=1
332	262	A0A1D3GVJ1	4.36	363.10	1.294E8	1.586E8	1.652E8	1.797E8	1.00	1.23	1.28	1.39	1.294E8	1.586E8	1.652E8	1.797E8	1.00	1.23	1.28	1.39	80	33	33	Carbamidomethylation; iTRAQ 4plex (K N-term); Oxidation (M); Deamidation (NQ)	42215	Twitching motility protein OS=Neisseria gonorrhoeae GN=pilT_1 PE=4 SV=1
332	263	Q5F9P7	4.36	363.10	1.294E8	1.586E8	1.652E8	1.797E8	1.00	1.23	1.28	1.39	1.294E8	1.586E8	1.652E8	1.797E8	1.00	1.23	1.28	1.39	80	33	33	Carbamidomethylation; iTRAQ 4plex (K N-term); Oxidation (M); Deamidation (NQ)	42215	Twitching motility protein PilT OS=Neisseria gonorrhoeae (strain ATCC 700825 / FA 1090) GN=NGO_0346 PE=4 SV=2
332	264	B4RK43	4.36	363.10	1.294E8	1.586E8	1.652E8	1.797E8	1.00	1.23	1.28	1.39	1.294E8	1.586E8	1.652E8	1.797E8	1.00	1.23	1.28	1.39	80	33	33	Carbamidomethylation; iTRAQ 4plex (K N-term); Oxidation (M); Deamidation (NQ)	42215	Twitching motility protein OS=Neisseria gonorrhoeae (strain NCCP11945) GN=NGK_0503 PE=4 SV=1
382	1076	A0A1D3EXJ6	1.41	360.91	7.047E4	2.555E4	2.104E4	1.977E4	1.00	0.36	0.30	0.28	7.047E4	2.555E4	2.104E4	1.977E4	1.00	0.36	0.30	0.28	1	40	1	iTRAQ 4plex (K N-term)	74569	Glycine--tRNA ligase beta subunit OS=Neisseria gonorrhoeae GN=glyS PE=3 SV=1
517	922	A0A1D3HXV4	6.94	360.72	5.203E7	4.904E7	5.068E7	5.853E7	1.00	0.94	0.97	1.12	5.203E7	4.904E7	5.068E7	5.853E7	1.00	0.94	0.97	1.12	77	28	28	Carbamidomethylation; iTRAQ 4plex (K N-term); Oxidation (M); Deamidation (NQ)	44578	Cysteine desulfurase IscS OS=Neisseria gonorrhoeae GN=iscS PE=3 SV=1
517	923	B4RMB8	6.94	360.72	5.203E7	4.904E7	5.068E7	5.853E7	1.00	0.94	0.97	1.12	5.203E7	4.904E7	5.068E7	5.853E7	1.00	0.94	0.97	1.12	77	28	28	Carbamidomethylation; iTRAQ 4plex (K N-term); Oxidation (M); Deamidation (NQ)	44578	Cysteine desulfurase IscS OS=Neisseria gonorrhoeae (strain NCCP11945) GN=iscS PE=3 SV=1
517	924	A0A0M3GU96	6.94	360.72	5.203E7	4.904E7	5.068E7	5.853E7	1.00	0.94	0.97	1.12	5.203E7	4.904E7	5.068E7	5.853E7	1.00	0.94	0.97	1.12	77	28	28	Carbamidomethylation; iTRAQ 4plex (K N-term); Oxidation (M); Deamidation (NQ)	44578	Cysteine desulfurase IscS OS=Neisseria gonorrhoeae MIA_2011_03-10 GN=iscS PE=3 SV=1
517	925	Q5F8X4	6.94	360.72	5.203E7	4.904E7	5.068E7	5.853E7	1.00	0.94	0.97	1.12	5.203E7	4.904E7	5.068E7	5.853E7	1.00	0.94	0.97	1.12	77	28	28	Carbamidomethylation; iTRAQ 4plex (K N-term); Oxidation (M); Deamidation (NQ)	44578	Cysteine desulfurase IscS OS=Neisseria gonorrhoeae (strain ATCC 700825 / FA 1090) GN=iscS PE=3 SV=1
520	1468	A0A1D3E7J6	1.65	360.55	5.449E7	4.995E7	4.827E7	4.721E7	1.00	0.92	0.89	0.87	5.449E7	4.995E7	4.827E7	4.721E7	1.00	0.92	0.89	0.87	58	47	47	Carbamidomethylation; iTRAQ 4plex (K N-term); Oxidation (M); Deamidation (NQ)	72117	ATP-dependent zinc metalloprotease FtsH OS=Neisseria gonorrhoeae GN=ftsH PE=3 SV=1
520	1469	B4RK81	1.65	360.55	5.449E7	4.995E7	4.827E7	4.721E7	1.00	0.92	0.89	0.87	5.449E7	4.995E7	4.827E7	4.721E7	1.00	0.92	0.89	0.87	58	47	47	Carbamidomethylation; iTRAQ 4plex (K N-term); Oxidation (M); Deamidation (NQ)	72117	ATP-dependent zinc metalloprotease FtsH OS=Neisseria gonorrhoeae (strain NCCP11945) GN=ftsH PE=3 SV=1
849	1108	A0A1D3GRD6	1.27	360.48	1.872E7	2.014E7	1.947E7	2.037E7	1.00	1.08	1.04	1.09	1.872E7	2.014E7	1.947E7	2.037E7	1.00	1.08	1.04	1.09	59	29	29	Carbamidomethylation; iTRAQ 4plex (K N-term); Oxidation (M)	58058	Chromosomal replication initiator protein DnaA OS=Neisseria gonorrhoeae GN=dnaA PE=3 SV=1
849	1109	A0A0M3GW16	1.27	360.48	1.872E7	2.014E7	1.947E7	2.037E7	1.00	1.08	1.04	1.09	1.872E7	2.014E7	1.947E7	2.037E7	1.00	1.08	1.04	1.09	59	29	29	Carbamidomethylation; iTRAQ 4plex (K N-term); Oxidation (M)	58058	Chromosomal replication initiator protein DnaA OS=Neisseria gonorrhoeae MIA_2011_03-10 GN=dnaA PE=3 SV=1
849	1110	D6H9M1	1.27	360.48	1.872E7	2.014E7	1.947E7	2.037E7	1.00	1.08	1.04	1.09	1.872E7	2.014E7	1.947E7	2.037E7	1.00	1.08	1.04	1.09	59	29	29	Carbamidomethylation; iTRAQ 4plex (K N-term); Oxidation (M)	58058	Chromosomal replication initiator protein DnaA OS=Neisseria gonorrhoeae DGI2 GN=dnaA PE=3 SV=1
849	1111	Q5FAJ2	1.27	360.48	1.872E7	2.014E7	1.947E7	2.037E7	1.00	1.08	1.04	1.09	1.872E7	2.014E7	1.947E7	2.037E7	1.00	1.08	1.04	1.09	59	29	29	Carbamidomethylation; iTRAQ 4plex (K N-term); Oxidation (M)	58058	Chromosomal replication initiator protein DnaA OS=Neisseria gonorrhoeae (strain ATCC 700825 / FA 1090) GN=dnaA PE=3 SV=1
849	1147	A0A1D3HNR2	1.27	360.48	1.872E7	2.014E7	1.947E7	2.037E7	1.00	1.08	1.04	1.09	1.872E7	2.014E7	1.947E7	2.037E7	1.00	1.08	1.04	1.09	59	29	29	Carbamidomethylation; iTRAQ 4plex (K N-term); Oxidation (M)	58084	Chromosomal replication initiator protein DnaA OS=Neisseria gonorrhoeae GN=dnaA PE=3 SV=1
594	1472	B4RPV5	4.39	360.15	4.298E7	4.993E7	4.952E7	4.402E7	1.00	1.16	1.15	1.02	4.298E7	4.993E7	4.952E7	4.402E7	1.00	1.16	1.15	1.02	66	23	23	iTRAQ 4plex (K N-term); Oxidation (M); Deamidation (NQ)	52508	Pyruvate kinase OS=Neisseria gonorrhoeae (strain NCCP11945) GN=NGK_2378 PE=3 SV=1
594	1473	Q5F5N5	4.39	360.15	4.298E7	4.993E7	4.952E7	4.402E7	1.00	1.16	1.15	1.02	4.298E7	4.993E7	4.952E7	4.402E7	1.00	1.16	1.15	1.02	66	23	23	iTRAQ 4plex (K N-term); Oxidation (M); Deamidation (NQ)	52508	Pyruvate kinase OS=Neisseria gonorrhoeae (strain ATCC 700825 / FA 1090) GN=NGO_1881 PE=3 SV=1
594	1474	A0A1D3FCV4	4.39	360.15	4.298E7	4.993E7	4.952E7	4.402E7	1.00	1.16	1.15	1.02	4.298E7	4.993E7	4.952E7	4.402E7	1.00	1.16	1.15	1.02	66	23	23	iTRAQ 4plex (K N-term); Oxidation (M); Deamidation (NQ)	52508	Pyruvate kinase OS=Neisseria gonorrhoeae GN=pykA PE=3 SV=1
594	1475	D6H4Y1	4.39	360.15	4.298E7	4.993E7	4.952E7	4.402E7	1.00	1.16	1.15	1.02	4.298E7	4.993E7	4.952E7	4.402E7	1.00	1.16	1.15	1.02	66	23	23	iTRAQ 4plex (K N-term); Oxidation (M); Deamidation (NQ)	52508	Pyruvate kinase OS=Neisseria gonorrhoeae DGI2 GN=NGMG_01875 PE=3 SV=1
426	173	B4RJ22	2.37	360.01	1.253E8	1.092E8	1.184E8	1.18E8	1.00	0.87	0.95	0.94	1.253E8	1.092E8	1.184E8	1.18E8	1.00	0.87	0.95	0.94	82	33	33	Carbamidomethylation; iTRAQ 4plex (K N-term); Oxidation (M); Deamidation (NQ)	50029	Probable cytosol aminopeptidase OS=Neisseria gonorrhoeae (strain NCCP11945) GN=pepA PE=3 SV=1
426	174	A0A0M3GXD6	2.37	360.01	1.253E8	1.092E8	1.184E8	1.18E8	1.00	0.87	0.95	0.94	1.253E8	1.092E8	1.184E8	1.18E8	1.00	0.87	0.95	0.94	82	33	33	Carbamidomethylation; iTRAQ 4plex (K N-term); Oxidation (M); Deamidation (NQ)	50029	Probable cytosol aminopeptidase OS=Neisseria gonorrhoeae MIA_2011_03-10 GN=pepA PE=3 SV=1
426	175	Q5F7F1	2.37	360.01	1.253E8	1.092E8	1.184E8	1.18E8	1.00	0.87	0.95	0.94	1.253E8	1.092E8	1.184E8	1.18E8	1.00	0.87	0.95	0.94	82	33	33	Carbamidomethylation; iTRAQ 4plex (K N-term); Oxidation (M); Deamidation (NQ)	50029	Probable cytosol aminopeptidase OS=Neisseria gonorrhoeae (strain ATCC 700825 / FA 1090) GN=pepA PE=3 SV=1
426	176	D6HBF7	2.37	360.01	1.253E8	1.092E8	1.184E8	1.18E8	1.00	0.87	0.95	0.94	1.253E8	1.092E8	1.184E8	1.18E8	1.00	0.87	0.95	0.94	82	33	33	Carbamidomethylation; iTRAQ 4plex (K N-term); Oxidation (M); Deamidation (NQ)	50029	Probable cytosol aminopeptidase OS=Neisseria gonorrhoeae DGI2 GN=pepA PE=3 SV=1
426	177	A0A1D3FVX5	2.37	360.01	1.253E8	1.092E8	1.184E8	1.18E8	1.00	0.87	0.95	0.94	1.253E8	1.092E8	1.184E8	1.18E8	1.00	0.87	0.95	0.94	82	33	33	Carbamidomethylation; iTRAQ 4plex (K N-term); Oxidation (M); Deamidation (NQ)	50029	Probable cytosol aminopeptidase OS=Neisseria gonorrhoeae GN=pepA PE=3 SV=1
555	1096	A0A1D3IFC3	4.29	359.81	8.815E7	5.72E7	5.904E7	6.446E7	1.00	0.65	0.67	0.73	8.815E7	5.72E7	5.904E7	6.446E7	1.00	0.65	0.67	0.73	72	35	35	Carbamidomethylation; iTRAQ 4plex (K N-term); Oxidation (M); Deamidation (NQ)	64904	Aminopeptidase OS=Neisseria gonorrhoeae GN=WHOL_01540 PE=4 SV=1
555	1190	B4RP60	4.29	359.81	8.815E7	5.72E7	5.904E7	6.446E7	1.00	0.65	0.67	0.73	8.815E7	5.72E7	5.904E7	6.446E7	1.00	0.65	0.67	0.73	68	35	35	Carbamidomethylation; iTRAQ 4plex (K N-term); Oxidation (M); Deamidation (NQ)	68791	Putative aminopeptidase OS=Neisseria gonorrhoeae (strain NCCP11945) GN=NGK_1720 PE=4 SV=1
555	1220	A0A1D3IED8	4.29	359.81	8.815E7	5.72E7	5.904E7	6.446E7	1.00	0.65	0.67	0.73	8.815E7	5.72E7	5.904E7	6.446E7	1.00	0.65	0.67	0.73	72	35	35	Carbamidomethylation; iTRAQ 4plex (K N-term); Oxidation (M); Deamidation (NQ)	64903	Aminopeptidase OS=Neisseria gonorrhoeae GN=WHOG_01491 PE=4 SV=1
555	1419	D6H6B6	4.29	359.81	8.815E7	5.72E7	5.904E7	6.446E7	1.00	0.65	0.67	0.73	8.815E7	5.72E7	5.904E7	6.446E7	1.00	0.65	0.67	0.73	65	35	35	Carbamidomethylation; iTRAQ 4plex (K N-term); Oxidation (M); Deamidation (NQ)	71735	Aminopeptidase OS=Neisseria gonorrhoeae DGI2 GN=NGMG_01689 PE=4 SV=1
470	879	D6H8D8	0.44	359.67	5.534E6	3.585E6	3.539E6	3.685E6	1.00	0.65	0.64	0.67	5.534E6	3.585E6	3.539E6	3.685E6	1.00	0.65	0.64	0.67	4	40	1	iTRAQ 4plex (K N-term)	53921	Iron-sulfur protein OS=Neisseria gonorrhoeae DGI2 GN=NGMG_01321 PE=4 SV=1
470	783	A0A0M3GX47	0.44	359.67	5.534E6	3.585E6	3.539E6	3.685E6	1.00	0.65	0.64	0.67	5.534E6	3.585E6	3.539E6	3.685E6	1.00	0.65	0.64	0.67	4	40	1	iTRAQ 4plex (K N-term)	53921	(Fe-S)-binding protein OS=Neisseria gonorrhoeae MIA_2011_03-10 GN=M736_06615 PE=4 SV=1
470	784	A0A1D3G9I5	0.44	359.67	5.534E6	3.585E6	3.539E6	3.685E6	1.00	0.65	0.64	0.67	5.534E6	3.585E6	3.539E6	3.685E6	1.00	0.65	0.64	0.67	4	40	1	iTRAQ 4plex (K N-term)	53921	(Fe-S)-binding protein OS=Neisseria gonorrhoeae GN=lutB PE=4 SV=1
470	785	Q5F883	0.44	359.67	5.534E6	3.585E6	3.539E6	3.685E6	1.00	0.65	0.64	0.67	5.534E6	3.585E6	3.539E6	3.685E6	1.00	0.65	0.64	0.67	4	40	1	iTRAQ 4plex (K N-term)	53921	(Fe-S)-binding protein OS=Neisseria gonorrhoeae (strain ATCC 700825 / FA 1090) GN=NGO_0906 PE=4 SV=1
792	2363	D6H709	4.00	359.46	2.597E7	2.234E7	2.166E7	2.436E7	1.00	0.86	0.83	0.94	2.597E7	2.234E7	2.166E7	2.436E7	1.00	0.86	0.83	0.94	69	25	25	Carbamidomethylation; iTRAQ 4plex (K N-term); Oxidation (M); Deamidation (NQ)	44054	Ribonucleotide-diphosphate reductase beta subunit OS=Neisseria gonorrhoeae DGI2 GN=NGMG_00953 PE=4 SV=1
792	2364	Q5F8Z5	4.00	359.46	2.597E7	2.234E7	2.166E7	2.436E7	1.00	0.86	0.83	0.94	2.597E7	2.234E7	2.166E7	2.436E7	1.00	0.86	0.83	0.94	69	25	25	Carbamidomethylation; iTRAQ 4plex (K N-term); Oxidation (M); Deamidation (NQ)	44054	Ribonucleotide-diphosphate reductase subunit beta OS=Neisseria gonorrhoeae (strain ATCC 700825 / FA 1090) GN=NGO_0615 PE=4 SV=1
792	2365	A0A1D3H069	4.00	359.46	2.597E7	2.234E7	2.166E7	2.436E7	1.00	0.86	0.83	0.94	2.597E7	2.234E7	2.166E7	2.436E7	1.00	0.86	0.83	0.94	69	25	25	Carbamidomethylation; iTRAQ 4plex (K N-term); Oxidation (M); Deamidation (NQ)	44054	Ribonucleotide-diphosphate reductase subunit beta OS=Neisseria gonorrhoeae GN=nrdB PE=4 SV=1
792	2730	A0A1D3ICV8	4.00	359.46	2.597E7	2.234E7	2.166E7	2.436E7	1.00	0.86	0.83	0.94	2.597E7	2.234E7	2.166E7	2.436E7	1.00	0.86	0.83	0.94	69	25	25	Carbamidomethylation; iTRAQ 4plex (K N-term); Oxidation (M); Deamidation (NQ)	44044	Ribonucleotide-diphosphate reductase subunit beta OS=Neisseria gonorrhoeae GN=nrdB PE=4 SV=1
576	2036	O33373	0.52	359.00	4.475E5	5.371E5	4.698E5	5.118E5	1.00	1.20	1.05	1.14	4.475E5	5.371E5	4.698E5	5.118E5	1.00	1.20	1.05	1.14	1	38	1	iTRAQ 4plex (K N-term)	112937	PilC protein OS=Neisseria gonorrhoeae GN=pilC PE=4 SV=1
834	728	Q9WW00	0.91	358.43	1.379E7	1.422E7	1.447E7	1.471E7	1.00	1.03	1.05	1.07	1.379E7	1.422E7	1.447E7	1.471E7	1.00	1.03	1.05	1.07	71	26	26	Carbamidomethylation; iTRAQ 4plex (K N-term); Oxidation (M); Deamidation (NQ)	54748	Anthranilate synthase component 1 OS=Neisseria gonorrhoeae GN=trpE PE=3 SV=1
834	729	Q5F8B4	0.91	358.43	1.379E7	1.422E7	1.447E7	1.471E7	1.00	1.03	1.05	1.07	1.379E7	1.422E7	1.447E7	1.471E7	1.00	1.03	1.05	1.07	71	26	26	Carbamidomethylation; iTRAQ 4plex (K N-term); Oxidation (M); Deamidation (NQ)	54748	Anthranilate synthase component 1 OS=Neisseria gonorrhoeae (strain ATCC 700825 / FA 1090) GN=trpE PE=3 SV=1
834	735	A0A1D3EP78	0.91	358.43	1.379E7	1.422E7	1.447E7	1.471E7	1.00	1.03	1.05	1.07	1.379E7	1.422E7	1.447E7	1.471E7	1.00	1.03	1.05	1.07	71	26	26	Carbamidomethylation; iTRAQ 4plex (K N-term); Oxidation (M); Deamidation (NQ)	54748	Anthranilate synthase component 1 OS=Neisseria gonorrhoeae GN=trpE PE=3 SV=1
834	934	B4RLC3	0.91	358.43	1.379E7	1.422E7	1.447E7	1.471E7	1.00	1.03	1.05	1.07	1.379E7	1.422E7	1.447E7	1.471E7	1.00	1.03	1.05	1.07	69	26	26	Carbamidomethylation; iTRAQ 4plex (K N-term); Oxidation (M); Deamidation (NQ)	56241	Anthranilate synthase component 1 OS=Neisseria gonorrhoeae (strain NCCP11945) GN=trpE PE=3 SV=1
834	1021	A0A0M3GUU4	0.91	358.43	1.379E7	1.422E7	1.447E7	1.471E7	1.00	1.03	1.05	1.07	1.379E7	1.422E7	1.447E7	1.471E7	1.00	1.03	1.05	1.07	68	26	26	Carbamidomethylation; iTRAQ 4plex (K N-term); Oxidation (M); Deamidation (NQ)	56972	Anthranilate synthase component 1 OS=Neisseria gonorrhoeae MIA_2011_03-10 GN=trpE PE=3 SV=1
834	1022	D6H8A9	0.91	358.43	1.379E7	1.422E7	1.447E7	1.471E7	1.00	1.03	1.05	1.07	1.379E7	1.422E7	1.447E7	1.471E7	1.00	1.03	1.05	1.07	68	26	26	Carbamidomethylation; iTRAQ 4plex (K N-term); Oxidation (M); Deamidation (NQ)	56971	Anthranilate synthase component 1 OS=Neisseria gonorrhoeae DGI2 GN=trpE PE=3 SV=1
352	3011	D6H5M1	2.22	358.05	1.177E8	1.43E8	1.426E8	1.473E8	1.00	1.22	1.21	1.25	1.177E8	1.43E8	1.426E8	1.473E8	1.00	1.22	1.21	1.25	57	33	33	Carbamidomethylation; iTRAQ 4plex (K N-term); Oxidation (M); Deamidation (NQ)	45332	Pilus assembly protein pilG OS=Neisseria gonorrhoeae DGI2 GN=NGMG_02194 PE=3 SV=1
352	3012	B4RNN2	2.22	358.05	1.177E8	1.43E8	1.426E8	1.473E8	1.00	1.22	1.21	1.25	1.177E8	1.43E8	1.426E8	1.473E8	1.00	1.22	1.21	1.25	57	33	33	Carbamidomethylation; iTRAQ 4plex (K N-term); Oxidation (M); Deamidation (NQ)	45332	PilG OS=Neisseria gonorrhoeae (strain NCCP11945) GN=NGK_2056 PE=3 SV=1
352	3013	Q5F693	2.22	358.05	1.177E8	1.43E8	1.426E8	1.473E8	1.00	1.22	1.21	1.25	1.177E8	1.43E8	1.426E8	1.473E8	1.00	1.22	1.21	1.25	57	33	33	Carbamidomethylation; iTRAQ 4plex (K N-term); Oxidation (M); Deamidation (NQ)	45332	Type II secretion system protein F OS=Neisseria gonorrhoeae (strain ATCC 700825 / FA 1090) GN=NGO_1669 PE=3 SV=1
352	3014	A0A0M3GX46	2.22	358.05	1.177E8	1.43E8	1.426E8	1.473E8	1.00	1.22	1.21	1.25	1.177E8	1.43E8	1.426E8	1.473E8	1.00	1.22	1.21	1.25	57	33	33	Carbamidomethylation; iTRAQ 4plex (K N-term); Oxidation (M); Deamidation (NQ)	45332	Type II secretion system protein F OS=Neisseria gonorrhoeae MIA_2011_03-10 GN=M736_03100 PE=3 SV=1
352	3015	Q57076	2.22	358.05	1.177E8	1.43E8	1.426E8	1.473E8	1.00	1.22	1.21	1.25	1.177E8	1.43E8	1.426E8	1.473E8	1.00	1.22	1.21	1.25	57	33	33	Carbamidomethylation; iTRAQ 4plex (K N-term); Oxidation (M); Deamidation (NQ)	45332	PilG OS=Neisseria gonorrhoeae GN=pilG PE=3 SV=1
799	1550	A0A1D3F9W3	12.90	357.58	1.891E7	1.805E7	2.261E7	2.365E7	1.00	0.95	1.20	1.25	1.891E7	1.805E7	2.261E7	2.365E7	1.00	0.95	1.20	1.25	60	37	37	Carbamidomethylation; iTRAQ 4plex (K N-term); Oxidation (M); Deamidation (NQ)	87532	LPS-assembly protein LptD OS=Neisseria gonorrhoeae GN=lptD PE=3 SV=1
799	1549	A0A0M3GWB5	12.90	357.58	1.891E7	1.805E7	2.261E7	2.365E7	1.00	0.95	1.20	1.25	1.891E7	1.805E7	2.261E7	2.365E7	1.00	0.95	1.20	1.25	60	37	37	Carbamidomethylation; iTRAQ 4plex (K N-term); Oxidation (M); Deamidation (NQ)	87541	LPS-assembly protein LptD OS=Neisseria gonorrhoeae MIA_2011_03-10 GN=lptD PE=3 SV=1
799	1551	A0A1D3IU65	12.90	357.58	1.891E7	1.805E7	2.261E7	2.365E7	1.00	0.95	1.20	1.25	1.891E7	1.805E7	2.261E7	2.365E7	1.00	0.95	1.20	1.25	60	37	37	Carbamidomethylation; iTRAQ 4plex (K N-term); Oxidation (M); Deamidation (NQ)	87541	LPS-assembly protein LptD OS=Neisseria gonorrhoeae GN=lptD PE=3 SV=1
732	1818	D6H5D4	1.98	357.43	3.143E6	3.247E6	3.007E6	3.497E6	1.00	1.03	0.96	1.11	3.143E6	3.247E6	3.007E6	3.497E6	1.00	1.03	0.96	1.11	2	33	1	iTRAQ 4plex (K N-term); Deamidation (NQ)	81406	NADH-quinone oxidoreductase OS=Neisseria gonorrhoeae DGI2 GN=NGMG_02028 PE=3 SV=1
161	3216	Q5XKX4	1.63	356.75	6.273E4	4.924E4	5.681E4	6.591E4	1.00	0.79	0.91	1.05	6.273E4	4.924E4	5.681E4	6.591E4	1.00	0.79	0.91	1.05	4	57	1	iTRAQ 4plex (K N-term)	37556	PorB OS=Neisseria gonorrhoeae GN=porB PE=3 SV=1
478	936	A0A1D3I7R3	0.80	356.72	2.236E5	2.299E5	2.401E5	2.037E5	1.00	1.03	1.07	0.91	2.236E5	2.299E5	2.401E5	2.037E5	1.00	1.03	1.07	0.91	2	40	1	iTRAQ 4plex (K N-term)	53893	(Fe-S)-binding protein OS=Neisseria gonorrhoeae GN=lutB PE=4 SV=1
478	1030	B4RL86	0.80	356.72	2.236E5	2.299E5	2.401E5	2.037E5	1.00	1.03	1.07	0.91	2.236E5	2.299E5	2.401E5	2.037E5	1.00	1.03	1.07	0.91	2	40	1	iTRAQ 4plex (K N-term)	53893	Iron-sulphur protein OS=Neisseria gonorrhoeae (strain NCCP11945) GN=NGK_0896 PE=4 SV=1
612	652	A0A1D3G1G7	0.63	356.34	5.181E7	4.809E7	4.828E7	4.845E7	1.00	0.93	0.93	0.94	5.181E7	4.809E7	4.828E7	4.845E7	1.00	0.93	0.93	0.94	74	32	31	iTRAQ 4plex (K N-term); Oxidation (M); Deamidation (NQ)	49535	Signal recognition particle protein OS=Neisseria gonorrhoeae GN=ffh PE=3 SV=1
612	649	D6H5H9	0.63	356.34	5.181E7	4.809E7	4.828E7	4.845E7	1.00	0.93	0.93	0.94	5.181E7	4.809E7	4.828E7	4.845E7	1.00	0.93	0.93	0.94	74	32	31	iTRAQ 4plex (K N-term); Oxidation (M); Deamidation (NQ)	49519	Signal recognition particle protein OS=Neisseria gonorrhoeae DGI2 GN=ffh PE=3 SV=1
612	560	Q5F666	0.63	356.34	5.181E7	4.809E7	4.828E7	4.845E7	1.00	0.93	0.93	0.94	5.181E7	4.809E7	4.828E7	4.845E7	1.00	0.93	0.93	0.94	74	32	31	iTRAQ 4plex (K N-term); Oxidation (M); Deamidation (NQ)	49501	Signal recognition particle protein OS=Neisseria gonorrhoeae (strain ATCC 700825 / FA 1090) GN=ffh PE=3 SV=1
612	651	B4RPC9	0.63	356.34	5.181E7	4.809E7	4.828E7	4.845E7	1.00	0.93	0.93	0.94	5.181E7	4.809E7	4.828E7	4.845E7	1.00	0.93	0.93	0.94	74	32	31	iTRAQ 4plex (K N-term); Oxidation (M); Deamidation (NQ)	49519	Signal recognition particle protein OS=Neisseria gonorrhoeae (strain NCCP11945) GN=ffh PE=3 SV=1
612	561	A0A1D3GEZ6	0.63	356.34	5.181E7	4.809E7	4.828E7	4.845E7	1.00	0.93	0.93	0.94	5.181E7	4.809E7	4.828E7	4.845E7	1.00	0.93	0.93	0.94	74	32	31	iTRAQ 4plex (K N-term); Oxidation (M); Deamidation (NQ)	49501	Signal recognition particle protein OS=Neisseria gonorrhoeae GN=ffh PE=3 SV=1
612	653	Q8RNK2	0.63	356.34	5.181E7	4.809E7	4.828E7	4.845E7	1.00	0.93	0.93	0.94	5.181E7	4.809E7	4.828E7	4.845E7	1.00	0.93	0.93	0.94	74	32	31	iTRAQ 4plex (K N-term); Oxidation (M); Deamidation (NQ)	49519	Signal recognition particle protein OS=Neisseria gonorrhoeae GN=ffh PE=3 SV=1
287	1546	Q5F940	1.54	355.98	1.158E7	3.018E6	2.744E6	2.696E6	1.00	0.26	0.24	0.23	1.158E7	3.018E6	2.744E6	2.696E6	1.00	0.26	0.24	0.23	3	45	1	iTRAQ 4plex (K N-term)	54693	Acetyltransferase component of pyruvate dehydrogenase complex OS=Neisseria gonorrhoeae (strain ATCC 700825 / FA 1090) GN=NGO_0564 PE=3 SV=1
698	368	Q5FA28	5.99	355.40	8.586E5	1.039E5	7.806E4	8.125E4	1.00	0.12	0.09	0.09	8.586E5	1.039E5	7.806E4	8.125E4	1.00	0.12	0.09	0.09	9	26	2	Carbamidomethylation; iTRAQ 4plex (K N-term)	41182	Putrescine-binding periplasmic protein OS=Neisseria gonorrhoeae (strain ATCC 700825 / FA 1090) GN=NGO_0206 PE=3 SV=1
698	371	A0A1D3HU19	5.99	355.40	8.586E5	1.039E5	7.806E4	8.125E4	1.00	0.12	0.09	0.09	8.586E5	1.039E5	7.806E4	8.125E4	1.00	0.12	0.09	0.09	9	26	2	Carbamidomethylation; iTRAQ 4plex (K N-term)	41182	Putrescine-binding periplasmic protein OS=Neisseria gonorrhoeae GN=potF_2 PE=3 SV=1
698	395	A0A1D3FDV3	5.99	355.40	8.586E5	1.039E5	7.806E4	8.125E4	1.00	0.12	0.09	0.09	8.586E5	1.039E5	7.806E4	8.125E4	1.00	0.12	0.09	0.09	9	26	2	Carbamidomethylation; iTRAQ 4plex (K N-term)	41253	Putrescine-binding periplasmic protein OS=Neisseria gonorrhoeae GN=potF_2 PE=3 SV=1
698	414	B4RJM8	5.99	355.40	8.586E5	1.039E5	7.806E4	8.125E4	1.00	0.12	0.09	0.09	8.586E5	1.039E5	7.806E4	8.125E4	1.00	0.12	0.09	0.09	9	26	2	Carbamidomethylation; iTRAQ 4plex (K N-term)	43576	Putrescine-binding periplasmic protein OS=Neisseria gonorrhoeae (strain NCCP11945) GN=NGK_0338 PE=3 SV=1
698	416	D6HAJ5	5.99	355.40	8.586E5	1.039E5	7.806E4	8.125E4	1.00	0.12	0.09	0.09	8.586E5	1.039E5	7.806E4	8.125E4	1.00	0.12	0.09	0.09	9	26	2	Carbamidomethylation; iTRAQ 4plex (K N-term)	43576	Putrescine-binding periplasmic protein OS=Neisseria gonorrhoeae DGI2 GN=NGMG_00278 PE=3 SV=1
698	417	A0A0M3GUX0	5.99	355.40	8.586E5	1.039E5	7.806E4	8.125E4	1.00	0.12	0.09	0.09	8.586E5	1.039E5	7.806E4	8.125E4	1.00	0.12	0.09	0.09	9	26	2	Carbamidomethylation; iTRAQ 4plex (K N-term)	43576	Putrescine-binding periplasmic protein OS=Neisseria gonorrhoeae MIA_2011_03-10 GN=M736_00405 PE=3 SV=1
579	576	A0A0M3GVD5	2.45	355.22	4.564E7	5.713E7	5.917E7	5.468E7	1.00	1.25	1.30	1.20	4.564E7	5.713E7	5.917E7	5.468E7	1.00	1.25	1.30	1.20	74	34	33	Carbamidomethylation; iTRAQ 4plex (K N-term); Oxidation (M); Deamidation (NQ)	60807	Heme ABC transporter ATP-binding protein OS=Neisseria gonorrhoeae MIA_2011_03-10 GN=M736_07235 PE=4 SV=1
579	577	A0A1D3J3P2	2.45	355.22	4.564E7	5.713E7	5.917E7	5.468E7	1.00	1.25	1.30	1.20	4.564E7	5.713E7	5.917E7	5.468E7	1.00	1.25	1.30	1.20	74	34	33	Carbamidomethylation; iTRAQ 4plex (K N-term); Oxidation (M); Deamidation (NQ)	60807	Putative ABC-transporter OS=Neisseria gonorrhoeae GN=yheS_1 PE=4 SV=1
579	578	Q5F8K8	2.45	355.22	4.564E7	5.713E7	5.917E7	5.468E7	1.00	1.25	1.30	1.20	4.564E7	5.713E7	5.917E7	5.468E7	1.00	1.25	1.30	1.20	74	34	33	Carbamidomethylation; iTRAQ 4plex (K N-term); Oxidation (M); Deamidation (NQ)	60807	ABC transporter ATP-binding protein OS=Neisseria gonorrhoeae (strain ATCC 700825 / FA 1090) GN=NGO_0764 PE=4 SV=1
579	706	A0A1D3H5F3	2.45	355.22	4.564E7	5.713E7	5.917E7	5.468E7	1.00	1.25	1.30	1.20	4.564E7	5.713E7	5.917E7	5.468E7	1.00	1.25	1.30	1.20	74	34	33	Carbamidomethylation; iTRAQ 4plex (K N-term); Oxidation (M); Deamidation (NQ)	60835	Putative ABC-transporter OS=Neisseria gonorrhoeae GN=yheS_2 PE=4 SV=1
823	659	Q5F6Y6	7.95	354.77	2.287E7	1.328E7	1.294E7	1.335E7	1.00	0.58	0.57	0.58	2.287E7	1.328E7	1.294E7	1.335E7	1.00	0.58	0.57	0.58	77	24	24	Carbamidomethylation; iTRAQ 4plex (K N-term); Oxidation (M); Deamidation (NQ)	39637	Aminomethyltransferase OS=Neisseria gonorrhoeae (strain ATCC 700825 / FA 1090) GN=gcvT PE=3 SV=1
823	660	A0A0M3GTN4	7.95	354.77	2.287E7	1.328E7	1.294E7	1.335E7	1.00	0.58	0.57	0.58	2.287E7	1.328E7	1.294E7	1.335E7	1.00	0.58	0.57	0.58	77	24	24	Carbamidomethylation; iTRAQ 4plex (K N-term); Oxidation (M); Deamidation (NQ)	39637	Aminomethyltransferase OS=Neisseria gonorrhoeae MIA_2011_03-10 GN=gcvT PE=3 SV=1
823	661	D6H6H0	7.95	354.77	2.287E7	1.328E7	1.294E7	1.335E7	1.00	0.58	0.57	0.58	2.287E7	1.328E7	1.294E7	1.335E7	1.00	0.58	0.57	0.58	77	24	24	Carbamidomethylation; iTRAQ 4plex (K N-term); Oxidation (M); Deamidation (NQ)	39637	Aminomethyltransferase OS=Neisseria gonorrhoeae DGI2 GN=gcvT PE=3 SV=1
823	662	A0A1D3IDL5	7.95	354.77	2.287E7	1.328E7	1.294E7	1.335E7	1.00	0.58	0.57	0.58	2.287E7	1.328E7	1.294E7	1.335E7	1.00	0.58	0.57	0.58	77	24	24	Carbamidomethylation; iTRAQ 4plex (K N-term); Oxidation (M); Deamidation (NQ)	39637	Aminomethyltransferase OS=Neisseria gonorrhoeae GN=gcvT PE=3 SV=1
567	730	A0A0M3GX98	6.77	354.75	6.382E5	1.712E6	1.652E6	1.66E6	1.00	2.68	2.59	2.60	6.382E5	1.712E6	1.652E6	1.66E6	1.00	2.68	2.59	2.60	6	37	2	iTRAQ 4plex (K N-term); Oxidation (M); Deamidation (NQ)	52705	Peptidase S41 OS=Neisseria gonorrhoeae MIA_2011_03-10 GN=M736_06340 PE=3 SV=1
567	732	A0A1D3GXM4	6.77	354.75	6.382E5	1.712E6	1.652E6	1.66E6	1.00	2.68	2.59	2.60	6.382E5	1.712E6	1.652E6	1.66E6	1.00	2.68	2.59	2.60	6	37	2	iTRAQ 4plex (K N-term); Oxidation (M); Deamidation (NQ)	52705	Carboxy-terminal processing protease OS=Neisseria gonorrhoeae GN=ctpB PE=3 SV=1
567	733	B4RMJ1	6.77	354.75	6.382E5	1.712E6	1.652E6	1.66E6	1.00	2.68	2.59	2.60	6.382E5	1.712E6	1.652E6	1.66E6	1.00	2.68	2.59	2.60	6	37	2	iTRAQ 4plex (K N-term); Oxidation (M); Deamidation (NQ)	52705	Putative carboxy-terminal processing protease OS=Neisseria gonorrhoeae (strain NCCP11945) GN=NGK_1351 PE=3 SV=1
677	394	A0A1D3FGF8	6.22	354.63	1.543E5	4.066E5	4.067E5	3.926E5	1.00	2.63	2.64	2.54	1.543E5	4.066E5	4.067E5	3.926E5	1.00	2.63	2.64	2.54	9	26	2	Carbamidomethylation; iTRAQ 4plex (K N-term); Deamidation (NQ)	41227	Putrescine-binding periplasmic protein OS=Neisseria gonorrhoeae GN=potF_2 PE=3 SV=1
472	215	A0A1D3IHA5	1.32	353.83	6.673E4	7.51E4	6.303E4	8.186E4	1.00	1.13	0.94	1.23	6.673E4	7.51E4	6.303E4	8.186E4	1.00	1.13	0.94	1.23	4	38	1	iTRAQ 4plex (K N-term); Oxidation (M); Deamidation (NQ)	54124	Probable malate:quinone oxidoreductase OS=Neisseria gonorrhoeae GN=mqo PE=3 SV=1
584	731	A0A1D3J186	1.39	353.64	7.715E5	2.267E5	2.053E5	2.126E5	1.00	0.29	0.27	0.28	7.715E5	2.267E5	2.053E5	2.126E5	1.00	0.29	0.27	0.28	5	36	1	iTRAQ 4plex (K N-term)	52735	Carboxy-terminal processing protease OS=Neisseria gonorrhoeae GN=ctpB PE=3 SV=1
584	734	Q5F932	1.39	353.64	7.715E5	2.267E5	2.053E5	2.126E5	1.00	0.29	0.27	0.28	7.715E5	2.267E5	2.053E5	2.126E5	1.00	0.29	0.27	0.28	5	36	1	iTRAQ 4plex (K N-term)	52735	Peptidase S41 OS=Neisseria gonorrhoeae (strain ATCC 700825 / FA 1090) GN=NGO_0572 PE=3 SV=1
584	736	A0A1D3EMH1	1.39	353.64	7.715E5	2.267E5	2.053E5	2.126E5	1.00	0.29	0.27	0.28	7.715E5	2.267E5	2.053E5	2.126E5	1.00	0.29	0.27	0.28	5	36	1	iTRAQ 4plex (K N-term)	52735	Carboxy-terminal processing protease OS=Neisseria gonorrhoeae GN=ctpB PE=3 SV=1
459	762	A0A1D3E8L1	1.08	353.62	7.73E7	7.861E7	7.679E7	7.561E7	1.00	1.02	0.99	0.98	7.73E7	7.861E7	7.679E7	7.561E7	1.00	1.02	0.99	0.98	68	41	41	Carbamidomethylation; iTRAQ 4plex (K N-term); Oxidation (M); Deamidation (NQ)	72744	Threonine--tRNA ligase OS=Neisseria gonorrhoeae GN=thrS PE=3 SV=1
190	5309	B3VR80	13.87	353.24	1.928E5	2.299E5	1.258E6	2.633E5	1.00	1.19	6.52	1.37	1.928E5	2.299E5	1.258E6	2.633E5	1.00	1.19	6.52	1.37	5	37	1	iTRAQ 4plex (K N-term)	19192	Major outer membrane protein (Fragment) OS=Neisseria gonorrhoeae GN=porB PE=4 SV=1
462	3043	A0A1D3EBY9	0.76	353.06	7.515E7	7.742E7	7.714E7	7.527E7	1.00	1.03	1.03	1.00	7.515E7	7.742E7	7.714E7	7.527E7	1.00	1.03	1.03	1.00	83	29	29	Carbamidomethylation; iTRAQ 4plex (K N-term); Oxidation (M); Deamidation (NQ)	35570	Ribose-phosphate pyrophosphokinase OS=Neisseria gonorrhoeae GN=prs PE=3 SV=1
462	3044	Q5F9F5	0.76	353.06	7.515E7	7.742E7	7.714E7	7.527E7	1.00	1.03	1.03	1.00	7.515E7	7.742E7	7.714E7	7.527E7	1.00	1.03	1.03	1.00	83	29	29	Carbamidomethylation; iTRAQ 4plex (K N-term); Oxidation (M); Deamidation (NQ)	35570	Ribose-phosphate pyrophosphokinase OS=Neisseria gonorrhoeae (strain ATCC 700825 / FA 1090) GN=prs PE=3 SV=1
462	3045	A0A0M3GXN6	0.76	353.06	7.515E7	7.742E7	7.714E7	7.527E7	1.00	1.03	1.03	1.00	7.515E7	7.742E7	7.714E7	7.527E7	1.00	1.03	1.03	1.00	83	29	29	Carbamidomethylation; iTRAQ 4plex (K N-term); Oxidation (M); Deamidation (NQ)	35471	Ribose-phosphate pyrophosphokinase OS=Neisseria gonorrhoeae MIA_2011_03-10 GN=prs PE=3 SV=1
829	464	A0A1D3E993	2.52	352.81	2.136E7	2.316E7	2.354E7	2.512E7	1.00	1.08	1.10	1.18	2.136E7	2.316E7	2.354E7	2.512E7	1.00	1.08	1.10	1.18	78	25	25	Carbamidomethylation; iTRAQ 4plex (K N-term); Oxidation (M); Deamidation (NQ)	43459	Tryptophan synthase beta chain OS=Neisseria gonorrhoeae GN=trpB PE=3 SV=1
829	465	Q5F9W3	2.52	352.81	2.136E7	2.316E7	2.354E7	2.512E7	1.00	1.08	1.10	1.18	2.136E7	2.316E7	2.354E7	2.512E7	1.00	1.08	1.10	1.18	78	25	25	Carbamidomethylation; iTRAQ 4plex (K N-term); Oxidation (M); Deamidation (NQ)	43459	Tryptophan synthase beta chain OS=Neisseria gonorrhoeae (strain ATCC 700825 / FA 1090) GN=trpB PE=3 SV=1
829	466	D6H9E9	2.52	352.81	2.136E7	2.316E7	2.354E7	2.512E7	1.00	1.08	1.10	1.18	2.136E7	2.316E7	2.354E7	2.512E7	1.00	1.08	1.10	1.18	78	25	25	Carbamidomethylation; iTRAQ 4plex (K N-term); Oxidation (M); Deamidation (NQ)	43459	Tryptophan synthase beta chain OS=Neisseria gonorrhoeae DGI2 GN=trpB PE=3 SV=1
829	468	A0A0M3GWZ5	2.52	352.81	2.136E7	2.316E7	2.354E7	2.512E7	1.00	1.08	1.10	1.18	2.136E7	2.316E7	2.354E7	2.512E7	1.00	1.08	1.10	1.18	78	25	25	Carbamidomethylation; iTRAQ 4plex (K N-term); Oxidation (M); Deamidation (NQ)	43459	Tryptophan synthase beta chain OS=Neisseria gonorrhoeae MIA_2011_03-10 GN=trpB PE=3 SV=1
829	463	B4RJV8	2.52	352.81	2.136E7	2.316E7	2.354E7	2.512E7	1.00	1.08	1.10	1.18	2.136E7	2.316E7	2.354E7	2.512E7	1.00	1.08	1.10	1.18	78	25	25	Carbamidomethylation; iTRAQ 4plex (K N-term); Oxidation (M); Deamidation (NQ)	43471	Tryptophan synthase beta chain OS=Neisseria gonorrhoeae (strain NCCP11945) GN=trpB PE=3 SV=1
829	467	A0A1D3E5N9	2.52	352.81	2.136E7	2.316E7	2.354E7	2.512E7	1.00	1.08	1.10	1.18	2.136E7	2.316E7	2.354E7	2.512E7	1.00	1.08	1.10	1.18	78	25	25	Carbamidomethylation; iTRAQ 4plex (K N-term); Oxidation (M); Deamidation (NQ)	43471	Tryptophan synthase beta chain OS=Neisseria gonorrhoeae GN=trpB PE=3 SV=1
781	1281	Q5F5K6	1.56	352.34	2.93E7	3.371E7	3.401E7	3.452E7	1.00	1.15	1.16	1.18	2.93E7	3.371E7	3.401E7	3.452E7	1.00	1.15	1.16	1.18	68	24	24	Carbamidomethylation; iTRAQ 4plex (K N-term); Oxidation (M); Deamidation (NQ)	43820	UDP-N-acetylglucosamine 1-carboxyvinyltransferase OS=Neisseria gonorrhoeae (strain ATCC 700825 / FA 1090) GN=murA PE=3 SV=1
781	1282	D6HAY7	1.56	352.34	2.93E7	3.371E7	3.401E7	3.452E7	1.00	1.15	1.16	1.18	2.93E7	3.371E7	3.401E7	3.452E7	1.00	1.15	1.16	1.18	68	24	24	Carbamidomethylation; iTRAQ 4plex (K N-term); Oxidation (M); Deamidation (NQ)	43820	UDP-N-acetylglucosamine 1-carboxyvinyltransferase OS=Neisseria gonorrhoeae DGI2 GN=murA PE=3 SV=1
781	1283	A0A1D3EIZ7	1.56	352.34	2.93E7	3.371E7	3.401E7	3.452E7	1.00	1.15	1.16	1.18	2.93E7	3.371E7	3.401E7	3.452E7	1.00	1.15	1.16	1.18	68	24	24	Carbamidomethylation; iTRAQ 4plex (K N-term); Oxidation (M); Deamidation (NQ)	43820	UDP-N-acetylglucosamine 1-carboxyvinyltransferase OS=Neisseria gonorrhoeae GN=murA PE=3 SV=1
781	1284	A0A0M3GVH9	1.56	352.34	2.93E7	3.371E7	3.401E7	3.452E7	1.00	1.15	1.16	1.18	2.93E7	3.371E7	3.401E7	3.452E7	1.00	1.15	1.16	1.18	68	24	24	Carbamidomethylation; iTRAQ 4plex (K N-term); Oxidation (M); Deamidation (NQ)	43820	UDP-N-acetylglucosamine 1-carboxyvinyltransferase OS=Neisseria gonorrhoeae MIA_2011_03-10 GN=murA PE=3 SV=1
781	1285	B4RPR2	1.56	352.34	2.93E7	3.371E7	3.401E7	3.452E7	1.00	1.15	1.16	1.18	2.93E7	3.371E7	3.401E7	3.452E7	1.00	1.15	1.16	1.18	68	24	24	Carbamidomethylation; iTRAQ 4plex (K N-term); Oxidation (M); Deamidation (NQ)	43820	UDP-N-acetylglucosamine 1-carboxyvinyltransferase OS=Neisseria gonorrhoeae (strain NCCP11945) GN=murA PE=3 SV=1
392	675	A0A1D3G3P2	0.94	351.99	1.318E5	2.899E5	3.358E5	2.851E5	1.00	2.20	2.55	2.16	1.318E5	2.899E5	3.358E5	2.851E5	1.00	2.20	2.55	2.16	1	36	1	iTRAQ 4plex (K N-term)	55722	Transcription termination/antitermination protein NusA OS=Neisseria gonorrhoeae GN=nusA PE=3 SV=1
392	722	B4RMZ2	0.94	351.99	1.318E5	2.899E5	3.358E5	2.851E5	1.00	2.20	2.55	2.16	1.318E5	2.899E5	3.358E5	2.851E5	1.00	2.20	2.55	2.16	1	36	1	iTRAQ 4plex (K N-term)	56128	Transcription termination/antitermination protein NusA OS=Neisseria gonorrhoeae (strain NCCP11945) GN=nusA PE=3 SV=1
420	645	D6H8W8	2.50	351.84	5.422E5	4.896E6	5.258E6	4.523E6	1.00	9.03	9.70	8.34	5.422E5	4.896E6	5.258E6	4.523E6	1.00	9.03	9.70	8.34	4	37	1	iTRAQ 4plex (K N-term)	43405	Alpha-2 3-sialyltransferase OS=Neisseria gonorrhoeae DGI2 GN=NGMG_01501 PE=4 SV=1
420	647	Q5F7T9	2.50	351.84	5.422E5	4.896E6	5.258E6	4.523E6	1.00	9.03	9.70	8.34	5.422E5	4.896E6	5.258E6	4.523E6	1.00	9.03	9.70	8.34	4	37	1	iTRAQ 4plex (K N-term)	43405	CMP-N-acetylneuraminate-beta-galactosamide-alpha-2 3-sialyltransferase OS=Neisseria gonorrhoeae (strain ATCC 700825 / FA 1090) GN=NGO_1081 PE=4 SV=1
420	648	Q3B9W3	2.50	351.84	5.422E5	4.896E6	5.258E6	4.523E6	1.00	9.03	9.70	8.34	5.422E5	4.896E6	5.258E6	4.523E6	1.00	9.03	9.70	8.34	4	37	1	iTRAQ 4plex (K N-term)	43405	Lst OS=Neisseria gonorrhoeae GN=lst PE=4 SV=1
417	676	Q5F798	3.39	351.48	2.212E6	6.926E5	6.336E5	5.822E5	1.00	0.31	0.29	0.26	2.212E6	6.926E5	6.336E5	5.822E5	1.00	0.31	0.29	0.26	3	36	1	iTRAQ 4plex (K N-term); Oxidation (M)	55794	Transcription termination/antitermination protein NusA OS=Neisseria gonorrhoeae (strain ATCC 700825 / FA 1090) GN=nusA PE=3 SV=2
417	678	A0A1D3G7A0	3.39	351.48	2.212E6	6.926E5	6.336E5	5.822E5	1.00	0.31	0.29	0.26	2.212E6	6.926E5	6.336E5	5.822E5	1.00	0.31	0.29	0.26	3	36	1	iTRAQ 4plex (K N-term); Oxidation (M)	55794	Transcription termination/antitermination protein NusA OS=Neisseria gonorrhoeae GN=nusA PE=3 SV=1
481	1376	Q5F7G6	1.96	351.46	5.694E7	6.729E7	7.018E7	6.782E7	1.00	1.18	1.23	1.19	5.694E7	6.729E7	7.018E7	6.782E7	1.00	1.18	1.23	1.19	60	41	41	Carbamidomethylation; iTRAQ 4plex (K N-term); Oxidation (M); Deamidation (NQ)	59841	CTP synthase OS=Neisseria gonorrhoeae (strain ATCC 700825 / FA 1090) GN=pyrG PE=3 SV=1
481	1377	A0A0M3GVD0	1.96	351.46	5.694E7	6.729E7	7.018E7	6.782E7	1.00	1.18	1.23	1.19	5.694E7	6.729E7	7.018E7	6.782E7	1.00	1.18	1.23	1.19	60	41	41	Carbamidomethylation; iTRAQ 4plex (K N-term); Oxidation (M); Deamidation (NQ)	59841	CTP synthase OS=Neisseria gonorrhoeae MIA_2011_03-10 GN=pyrG PE=3 SV=1
481	1378	A0A1D3GTM9	1.96	351.46	5.694E7	6.729E7	7.018E7	6.782E7	1.00	1.18	1.23	1.19	5.694E7	6.729E7	7.018E7	6.782E7	1.00	1.18	1.23	1.19	60	41	41	Carbamidomethylation; iTRAQ 4plex (K N-term); Oxidation (M); Deamidation (NQ)	59841	CTP synthase OS=Neisseria gonorrhoeae GN=pyrG PE=3 SV=1
481	1379	B4RJ40	1.96	351.46	5.694E7	6.729E7	7.018E7	6.782E7	1.00	1.18	1.23	1.19	5.694E7	6.729E7	7.018E7	6.782E7	1.00	1.18	1.23	1.19	60	41	41	Carbamidomethylation; iTRAQ 4plex (K N-term); Oxidation (M); Deamidation (NQ)	59841	CTP synthase OS=Neisseria gonorrhoeae (strain NCCP11945) GN=pyrG PE=3 SV=1
481	1380	D6HBD6	1.96	351.46	5.694E7	6.729E7	7.018E7	6.782E7	1.00	1.18	1.23	1.19	5.694E7	6.729E7	7.018E7	6.782E7	1.00	1.18	1.23	1.19	60	41	41	Carbamidomethylation; iTRAQ 4plex (K N-term); Oxidation (M); Deamidation (NQ)	59841	CTP synthase OS=Neisseria gonorrhoeae DGI2 GN=pyrG PE=3 SV=1
797	1658	A0A1D3ICT6	2.33	350.92	1.699E7	1.93E7	1.829E7	1.974E7	1.00	1.14	1.08	1.16	1.699E7	1.93E7	1.829E7	1.974E7	1.00	1.14	1.08	1.16	62	40	40	Carbamidomethylation; iTRAQ 4plex (K N-term); Oxidation (M); Deamidation (NQ)	80159	Guanosine-3 OS=Neisseria gonorrhoeae GN=spoT PE=3 SV=1
797	1659	D6H6T2	2.33	350.92	1.699E7	1.93E7	1.829E7	1.974E7	1.00	1.14	1.08	1.16	1.699E7	1.93E7	1.829E7	1.974E7	1.00	1.14	1.08	1.16	62	40	40	Carbamidomethylation; iTRAQ 4plex (K N-term); Oxidation (M); Deamidation (NQ)	80159	Guanosine-3' 5'-bis(Diphosphate) 3'-pyrophosphohydrolase OS=Neisseria gonorrhoeae DGI2 GN=NGMG_01855 PE=3 SV=1
797	1660	A0A1D3G035	2.33	350.92	1.699E7	1.93E7	1.829E7	1.974E7	1.00	1.14	1.08	1.16	1.699E7	1.93E7	1.829E7	1.974E7	1.00	1.14	1.08	1.16	62	40	40	Carbamidomethylation; iTRAQ 4plex (K N-term); Oxidation (M); Deamidation (NQ)	80147	Guanosine-3' 5'-bis(Diphosphate) 3'-pyrophosphohydrolase OS=Neisseria gonorrhoeae GN=spoT PE=3 SV=1
797	1662	B4RN19	2.33	350.92	1.699E7	1.93E7	1.829E7	1.974E7	1.00	1.14	1.08	1.16	1.699E7	1.93E7	1.829E7	1.974E7	1.00	1.14	1.08	1.16	62	40	40	Carbamidomethylation; iTRAQ 4plex (K N-term); Oxidation (M); Deamidation (NQ)	80159	Guanosine-3' 5'-bis(Diphosphate) 3'-pyrophophohydrolase OS=Neisseria gonorrhoeae (strain NCCP11945) GN=NGK_1529 PE=3 SV=1
797	1664	A0A0M3H040	2.33	350.92	1.699E7	1.93E7	1.829E7	1.974E7	1.00	1.14	1.08	1.16	1.699E7	1.93E7	1.829E7	1.974E7	1.00	1.14	1.08	1.16	62	40	40	Carbamidomethylation; iTRAQ 4plex (K N-term); Oxidation (M); Deamidation (NQ)	80159	Guanosine-3' 5'-bis(Diphosphate) 3'-pyrophosphohydrolase OS=Neisseria gonorrhoeae MIA_2011_03-10 GN=M736_09465 PE=3 SV=1
168	3313	Q51066	1.83	350.89	9.771E5	2.135E5	1.939E5	1.785E5	1.00	0.22	0.20	0.18	9.771E5	2.135E5	1.939E5	1.785E5	1.00	0.22	0.20	0.18	3	29	1	iTRAQ 4plex (K N-term); Deamidation (NQ)	35675	Outer membrane protein IA OS=Neisseria gonorrhoeae GN=por PE=3 SV=1
493	1222	B4RL68	7.77	350.73	5.425E7	4.303E7	4.341E7	5.212E7	1.00	0.79	0.80	0.96	5.425E7	4.303E7	4.341E7	5.212E7	1.00	0.79	0.80	0.96	68	35	35	Carbamidomethylation; iTRAQ 4plex (K N-term); Oxidation (M); Deamidation (NQ)	64449	Succinate dehydrogenase flavoprotein subunit OS=Neisseria gonorrhoeae (strain NCCP11945) GN=NGK_0878 PE=3 SV=1
493	1223	A0A0M3H023	7.77	350.73	5.425E7	4.303E7	4.341E7	5.212E7	1.00	0.79	0.80	0.96	5.425E7	4.303E7	4.341E7	5.212E7	1.00	0.79	0.80	0.96	68	35	35	Carbamidomethylation; iTRAQ 4plex (K N-term); Oxidation (M); Deamidation (NQ)	64449	Succinate dehydrogenase flavoprotein subunit OS=Neisseria gonorrhoeae MIA_2011_03-10 GN=sdhA PE=3 SV=1
493	1224	Q5F870	7.77	350.73	5.425E7	4.303E7	4.341E7	5.212E7	1.00	0.79	0.80	0.96	5.425E7	4.303E7	4.341E7	5.212E7	1.00	0.79	0.80	0.96	68	35	35	Carbamidomethylation; iTRAQ 4plex (K N-term); Oxidation (M); Deamidation (NQ)	64449	Succinate dehydrogenase flavoprotein subunit OS=Neisseria gonorrhoeae (strain ATCC 700825 / FA 1090) GN=NGO_0921 PE=3 SV=1
493	1225	D6H8F3	7.77	350.73	5.425E7	4.303E7	4.341E7	5.212E7	1.00	0.79	0.80	0.96	5.425E7	4.303E7	4.341E7	5.212E7	1.00	0.79	0.80	0.96	68	35	35	Carbamidomethylation; iTRAQ 4plex (K N-term); Oxidation (M); Deamidation (NQ)	64449	Succinate dehydrogenase flavoprotein subunit OS=Neisseria gonorrhoeae DGI2 GN=NGMG_01336 PE=3 SV=1
493	1226	A0A1D3J163	7.77	350.73	5.425E7	4.303E7	4.341E7	5.212E7	1.00	0.79	0.80	0.96	5.425E7	4.303E7	4.341E7	5.212E7	1.00	0.79	0.80	0.96	68	35	35	Carbamidomethylation; iTRAQ 4plex (K N-term); Oxidation (M); Deamidation (NQ)	64449	Succinate dehydrogenase flavoprotein subunit OS=Neisseria gonorrhoeae GN=sdhA PE=3 SV=1
421	644	A0A0M3GVV6	1.83	350.38	2.617E6	5.833E5	5.121E5	4.773E5	1.00	0.22	0.20	0.18	2.617E6	5.833E5	5.121E5	4.773E5	1.00	0.22	0.20	0.18	4	37	1	iTRAQ 4plex (K N-term)	43447	CMP-N-acetylneuraminate-beta-galactosamide-alpha-2 3-sialyltransferase OS=Neisseria gonorrhoeae MIA_2011_03-10 GN=M736_06220 PE=4 SV=1
421	646	Q3B9V4	1.83	350.38	2.617E6	5.833E5	5.121E5	4.773E5	1.00	0.22	0.20	0.18	2.617E6	5.833E5	5.121E5	4.773E5	1.00	0.22	0.20	0.18	4	37	1	iTRAQ 4plex (K N-term)	43447	Lst OS=Neisseria gonorrhoeae GN=lst PE=4 SV=1
606	1491	A0A1D3FAP7	0.70	350.04	4.116E7	4.387E7	4.387E7	4.49E7	1.00	1.07	1.07	1.09	4.116E7	4.387E7	4.387E7	4.49E7	1.00	1.07	1.07	1.09	66	28	28	Carbamidomethylation; iTRAQ 4plex (K N-term); Oxidation (M); Deamidation (NQ)	51340	Argininosuccinate lyase OS=Neisseria gonorrhoeae GN=argH PE=3 SV=1
606	1492	Q5FA15	0.70	350.04	4.116E7	4.387E7	4.387E7	4.49E7	1.00	1.07	1.07	1.09	4.116E7	4.387E7	4.387E7	4.49E7	1.00	1.07	1.07	1.09	66	28	28	Carbamidomethylation; iTRAQ 4plex (K N-term); Oxidation (M); Deamidation (NQ)	51310	Argininosuccinate lyase OS=Neisseria gonorrhoeae (strain ATCC 700825 / FA 1090) GN=argH PE=3 SV=1
606	1648	D6HAI1	0.70	350.04	4.116E7	4.387E7	4.387E7	4.49E7	1.00	1.07	1.07	1.09	4.116E7	4.387E7	4.387E7	4.49E7	1.00	1.07	1.07	1.09	66	28	28	Carbamidomethylation; iTRAQ 4plex (K N-term); Oxidation (M); Deamidation (NQ)	51310	Argininosuccinate lyase OS=Neisseria gonorrhoeae DGI2 GN=argH PE=3 SV=1
606	1470	A0A1D3FG42	0.70	350.04	4.116E7	4.387E7	4.387E7	4.49E7	1.00	1.07	1.07	1.09	4.116E7	4.387E7	4.387E7	4.49E7	1.00	1.07	1.07	1.09	66	28	28	Carbamidomethylation; iTRAQ 4plex (K N-term); Oxidation (M); Deamidation (NQ)	51292	Argininosuccinate lyase OS=Neisseria gonorrhoeae GN=argH PE=3 SV=1
606	1649	A0A1D3HUA0	0.70	350.04	4.116E7	4.387E7	4.387E7	4.49E7	1.00	1.07	1.07	1.09	4.116E7	4.387E7	4.387E7	4.49E7	1.00	1.07	1.07	1.09	66	28	28	Carbamidomethylation; iTRAQ 4plex (K N-term); Oxidation (M); Deamidation (NQ)	51310	Argininosuccinate lyase OS=Neisseria gonorrhoeae GN=argH PE=3 SV=1
606	1650	A0A0M3GXP0	0.70	350.04	4.116E7	4.387E7	4.387E7	4.49E7	1.00	1.07	1.07	1.09	4.116E7	4.387E7	4.387E7	4.49E7	1.00	1.07	1.07	1.09	66	28	28	Carbamidomethylation; iTRAQ 4plex (K N-term); Oxidation (M); Deamidation (NQ)	51310	Argininosuccinate lyase OS=Neisseria gonorrhoeae MIA_2011_03-10 GN=argH PE=3 SV=1
196	3445	Q9RF88	1.10	349.74	3.616E6	1.377E6	1.236E6	1.24E6	1.00	0.38	0.34	0.34	3.616E6	1.377E6	1.236E6	1.24E6	1.00	0.38	0.34	0.34	8	32	1	iTRAQ 4plex (K N-term)	33204	Porin (Fragment) OS=Neisseria gonorrhoeae GN=porB PE=3 SV=1
775	1698	A0A1D3H732	1.85	349.65	1.703E6	1.375E6	1.317E6	1.281E6	1.00	0.81	0.77	0.75	1.703E6	1.375E6	1.317E6	1.281E6	1.00	0.81	0.77	0.75	6	47	5	iTRAQ 4plex (K N-term)	141798	Putative oxidoreductase OS=Neisseria gonorrhoeae GN=WHOF_01022 PE=4 SV=1
775	1681	A0A1D3H4C5	1.85	349.65	1.703E6	1.375E6	1.317E6	1.281E6	1.00	0.81	0.77	0.75	1.703E6	1.375E6	1.317E6	1.281E6	1.00	0.81	0.77	0.75	6	47	5	iTRAQ 4plex (K N-term)	141826	Putative oxidoreductase OS=Neisseria gonorrhoeae GN=WHOL_01178 PE=4 SV=1
775	1747	B4RLA2	1.85	349.65	1.703E6	1.375E6	1.317E6	1.281E6	1.00	0.81	0.77	0.75	1.703E6	1.375E6	1.317E6	1.281E6	1.00	0.81	0.77	0.75	6	47	5	iTRAQ 4plex (K N-term)	144986	Putative oxidoreductase OS=Neisseria gonorrhoeae (strain NCCP11945) GN=NGK_0912 PE=4 SV=1
727	1018	Q83TV3	2.50	349.29	2.319E7	1.803E7	1.861E7	1.872E7	1.00	0.78	0.80	0.81	2.319E7	1.803E7	1.861E7	1.872E7	1.00	0.78	0.80	0.81	75	24	24	Carbamidomethylation; iTRAQ 4plex (K N-term); Oxidation (M); Deamidation (NQ)	41294	Phosphoserine aminotransferase OS=Neisseria gonorrhoeae GN=serC PE=3 SV=1
727	1019	Q5F7A0	2.50	349.29	2.319E7	1.803E7	1.861E7	1.872E7	1.00	0.78	0.80	0.81	2.319E7	1.803E7	1.861E7	1.872E7	1.00	0.78	0.80	0.81	75	24	24	Carbamidomethylation; iTRAQ 4plex (K N-term); Oxidation (M); Deamidation (NQ)	41294	Phosphoserine aminotransferase OS=Neisseria gonorrhoeae (strain ATCC 700825 / FA 1090) GN=serC PE=3 SV=1
727	1144	Q83U43	2.50	349.29	2.319E7	1.803E7	1.861E7	1.872E7	1.00	0.78	0.80	0.81	2.319E7	1.803E7	1.861E7	1.872E7	1.00	0.78	0.80	0.81	75	24	24	Carbamidomethylation; iTRAQ 4plex (K N-term); Oxidation (M); Deamidation (NQ)	41308	Phosphoserine aminotransferase OS=Neisseria gonorrhoeae GN=serC PE=3 SV=1
673	1114	B4RJ06	3.27	349.04	5.763E7	4.354E7	4.256E7	4.499E7	1.00	0.76	0.74	0.78	5.763E7	4.354E7	4.256E7	4.499E7	1.00	0.76	0.74	0.78	78	28	28	Carbamidomethylation; iTRAQ 4plex (K N-term); Oxidation (M); Deamidation (NQ)	46381	Histidinol dehydrogenase OS=Neisseria gonorrhoeae (strain NCCP11945) GN=hisD PE=3 SV=1
673	1116	A0A0M3GZR4	3.27	349.04	5.763E7	4.354E7	4.256E7	4.499E7	1.00	0.76	0.74	0.78	5.763E7	4.354E7	4.256E7	4.499E7	1.00	0.76	0.74	0.78	78	28	28	Carbamidomethylation; iTRAQ 4plex (K N-term); Oxidation (M); Deamidation (NQ)	46381	Histidinol dehydrogenase OS=Neisseria gonorrhoeae MIA_2011_03-10 GN=hisD PE=3 SV=1
673	1121	Q5F7D8	3.27	349.04	5.763E7	4.354E7	4.256E7	4.499E7	1.00	0.76	0.74	0.78	5.763E7	4.354E7	4.256E7	4.499E7	1.00	0.76	0.74	0.78	78	28	28	Carbamidomethylation; iTRAQ 4plex (K N-term); Oxidation (M); Deamidation (NQ)	46381	Histidinol dehydrogenase OS=Neisseria gonorrhoeae (strain ATCC 700825 / FA 1090) GN=hisD PE=3 SV=1
673	1123	D6HBH1	3.27	349.04	5.763E7	4.354E7	4.256E7	4.499E7	1.00	0.76	0.74	0.78	5.763E7	4.354E7	4.256E7	4.499E7	1.00	0.76	0.74	0.78	78	28	28	Carbamidomethylation; iTRAQ 4plex (K N-term); Oxidation (M); Deamidation (NQ)	46381	Histidinol dehydrogenase OS=Neisseria gonorrhoeae DGI2 GN=hisD PE=3 SV=1
673	1124	A0A1D3FFM3	3.27	349.04	5.763E7	4.354E7	4.256E7	4.499E7	1.00	0.76	0.74	0.78	5.763E7	4.354E7	4.256E7	4.499E7	1.00	0.76	0.74	0.78	78	28	28	Carbamidomethylation; iTRAQ 4plex (K N-term); Oxidation (M); Deamidation (NQ)	46381	Histidinol dehydrogenase OS=Neisseria gonorrhoeae GN=hisD PE=3 SV=1
552	1242	A0A1D3FCP1	2.80	348.72	3.584E7	3.7E7	3.731E7	3.416E7	1.00	1.03	1.04	0.95	3.584E7	3.7E7	3.731E7	3.416E7	1.00	1.03	1.04	0.95	64	34	34	Carbamidomethylation; iTRAQ 4plex (K N-term); Oxidation (M); Deamidation (NQ)	62879	Acetolactate synthase OS=Neisseria gonorrhoeae GN=ilvI PE=3 SV=1
552	1493	A0A1D3FBW1	2.80	348.72	3.584E7	3.7E7	3.731E7	3.416E7	1.00	1.03	1.04	0.95	3.584E7	3.7E7	3.731E7	3.416E7	1.00	1.03	1.04	0.95	64	34	34	Carbamidomethylation; iTRAQ 4plex (K N-term); Oxidation (M); Deamidation (NQ)	62884	Acetolactate synthase OS=Neisseria gonorrhoeae GN=ilvI PE=3 SV=1
552	1494	A0A1D3F9X5	2.80	348.72	3.584E7	3.7E7	3.731E7	3.416E7	1.00	1.03	1.04	0.95	3.584E7	3.7E7	3.731E7	3.416E7	1.00	1.03	1.04	0.95	64	34	34	Carbamidomethylation; iTRAQ 4plex (K N-term); Oxidation (M); Deamidation (NQ)	62856	Acetolactate synthase OS=Neisseria gonorrhoeae GN=ilvI PE=3 SV=1
552	1496	A0A0M3H1G8	2.80	348.72	3.584E7	3.7E7	3.731E7	3.416E7	1.00	1.03	1.04	0.95	3.584E7	3.7E7	3.731E7	3.416E7	1.00	1.03	1.04	0.95	64	34	34	Carbamidomethylation; iTRAQ 4plex (K N-term); Oxidation (M); Deamidation (NQ)	62856	Acetolactate synthase OS=Neisseria gonorrhoeae MIA_2011_03-10 GN=M736_10160 PE=3 SV=1
552	1497	Q5F7E2	2.80	348.72	3.584E7	3.7E7	3.731E7	3.416E7	1.00	1.03	1.04	0.95	3.584E7	3.7E7	3.731E7	3.416E7	1.00	1.03	1.04	0.95	64	34	34	Carbamidomethylation; iTRAQ 4plex (K N-term); Oxidation (M); Deamidation (NQ)	62856	Acetolactate synthase OS=Neisseria gonorrhoeae (strain ATCC 700825 / FA 1090) GN=NGO_1236 PE=3 SV=1
552	1498	D6HBG7	2.80	348.72	3.584E7	3.7E7	3.731E7	3.416E7	1.00	1.03	1.04	0.95	3.584E7	3.7E7	3.731E7	3.416E7	1.00	1.03	1.04	0.95	64	34	34	Carbamidomethylation; iTRAQ 4plex (K N-term); Oxidation (M); Deamidation (NQ)	62856	Acetolactate synthase OS=Neisseria gonorrhoeae DGI2 GN=NGMG_02132 PE=3 SV=1
552	1495	B4RJ12	2.80	348.72	3.584E7	3.7E7	3.731E7	3.416E7	1.00	1.03	1.04	0.95	3.584E7	3.7E7	3.731E7	3.416E7	1.00	1.03	1.04	0.95	64	34	34	Carbamidomethylation; iTRAQ 4plex (K N-term); Oxidation (M); Deamidation (NQ)	62870	Acetolactate synthase OS=Neisseria gonorrhoeae (strain NCCP11945) GN=NGK_0273 PE=3 SV=1
552	1499	A0A1D3HSX6	2.80	348.72	3.584E7	3.7E7	3.731E7	3.416E7	1.00	1.03	1.04	0.95	3.584E7	3.7E7	3.731E7	3.416E7	1.00	1.03	1.04	0.95	64	34	34	Carbamidomethylation; iTRAQ 4plex (K N-term); Oxidation (M); Deamidation (NQ)	62870	Acetolactate synthase OS=Neisseria gonorrhoeae GN=ilvI PE=3 SV=1
529	870	A0A1D3H6P0	9.21	348.65	8.086E5	2.893E6	2.804E6	3.373E6	1.00	3.58	3.47	4.17	8.086E5	2.893E6	2.804E6	3.373E6	1.00	3.58	3.47	4.17	3	39	1	iTRAQ 4plex (K N-term); Oxidation (M); Deamidation (NQ)	63404	Quinone-dependent D-lactate dehydrogenase OS=Neisseria gonorrhoeae GN=dld PE=3 SV=1
813	221	B4RNN8	1.09	347.58	2.72E7	3.058E7	2.971E7	3.043E7	1.00	1.12	1.09	1.12	2.72E7	3.058E7	2.971E7	3.043E7	1.00	1.12	1.09	1.12	85	21	21	Carbamidomethylation; iTRAQ 4plex (K N-term); Oxidation (M); Deamidation (NQ)	35414	IspB OS=Neisseria gonorrhoeae (strain NCCP11945) GN=NGK_2062 PE=3 SV=1
813	222	A0A1D3FIL3	1.09	347.58	2.72E7	3.058E7	2.971E7	3.043E7	1.00	1.12	1.09	1.12	2.72E7	3.058E7	2.971E7	3.043E7	1.00	1.12	1.09	1.12	85	21	21	Carbamidomethylation; iTRAQ 4plex (K N-term); Oxidation (M); Deamidation (NQ)	35414	IspB protein OS=Neisseria gonorrhoeae GN=ispB PE=3 SV=1
813	223	Q5F687	1.09	347.58	2.72E7	3.058E7	2.971E7	3.043E7	1.00	1.12	1.09	1.12	2.72E7	3.058E7	2.971E7	3.043E7	1.00	1.12	1.09	1.12	85	21	21	Carbamidomethylation; iTRAQ 4plex (K N-term); Oxidation (M); Deamidation (NQ)	35414	Octaprenyl diphosphate synthase OS=Neisseria gonorrhoeae (strain ATCC 700825 / FA 1090) GN=NGO_1675 PE=3 SV=1
813	224	D6H5L5	1.09	347.58	2.72E7	3.058E7	2.971E7	3.043E7	1.00	1.12	1.09	1.12	2.72E7	3.058E7	2.971E7	3.043E7	1.00	1.12	1.09	1.12	85	21	21	Carbamidomethylation; iTRAQ 4plex (K N-term); Oxidation (M); Deamidation (NQ)	35414	Octaprenyl-diphosphate synthase OS=Neisseria gonorrhoeae DGI2 GN=NGMG_02188 PE=3 SV=1
38	2624	W8EC30	4.40	347.22	2.172E5	5.659E4	6.341E4	4.509E4	1.00	0.26	0.29	0.21	2.172E5	5.659E4	6.341E4	4.509E4	1.00	0.26	0.29	0.21	6	54	1	iTRAQ 4plex (K N-term); Deamidation (NQ)	36140	Porin (Fragment) OS=Neisseria gonorrhoeae GN=porB PE=3 SV=1
600	1640	A0A1D3FQR6	0.55	346.83	2.945E5	2.502E5	2.645E5	2.353E5	1.00	0.85	0.90	0.80	2.945E5	2.502E5	2.645E5	2.353E5	1.00	0.85	0.90	0.80	2	38	1	iTRAQ 4plex (K N-term)	65775	Glutamine--tRNA ligase OS=Neisseria gonorrhoeae GN=glnS PE=3 SV=1
600	1641	A0A0M3GVX4	0.55	346.83	2.945E5	2.502E5	2.645E5	2.353E5	1.00	0.85	0.90	0.80	2.945E5	2.502E5	2.645E5	2.353E5	1.00	0.85	0.90	0.80	2	38	1	iTRAQ 4plex (K N-term)	65775	Glutamine--tRNA ligase OS=Neisseria gonorrhoeae MIA_2011_03-10 GN=glnS PE=3 SV=1
607	1545	Q5F7G0	0.13	346.62	3.053E4	2.718E4	2.815E4	2.733E4	1.00	0.89	0.92	0.90	3.053E4	2.718E4	2.815E4	2.733E4	1.00	0.89	0.92	0.90	2	38	1	iTRAQ 4plex (K N-term)	64572	Glutamine--tRNA ligase OS=Neisseria gonorrhoeae (strain ATCC 700825 / FA 1090) GN=glnS PE=3 SV=2
607	1637	B4RJ33	0.13	346.62	3.053E4	2.718E4	2.815E4	2.733E4	1.00	0.89	0.92	0.90	3.053E4	2.718E4	2.815E4	2.733E4	1.00	0.89	0.92	0.90	2	38	1	iTRAQ 4plex (K N-term)	65758	Glutamine--tRNA ligase OS=Neisseria gonorrhoeae (strain NCCP11945) GN=glnS PE=3 SV=1
607	1638	A0A1D3GT04	0.13	346.62	3.053E4	2.718E4	2.815E4	2.733E4	1.00	0.89	0.92	0.90	3.053E4	2.718E4	2.815E4	2.733E4	1.00	0.89	0.92	0.90	2	38	1	iTRAQ 4plex (K N-term)	65758	Glutamine--tRNA ligase OS=Neisseria gonorrhoeae GN=glnS PE=3 SV=1
607	1639	A0A1D3FKL4	0.13	346.62	3.053E4	2.718E4	2.815E4	2.733E4	1.00	0.89	0.92	0.90	3.053E4	2.718E4	2.815E4	2.733E4	1.00	0.89	0.92	0.90	2	38	1	iTRAQ 4plex (K N-term)	65774	Glutamine--tRNA ligase OS=Neisseria gonorrhoeae GN=glnS PE=3 SV=1
395	788	A0A0M3GZE1	2.36	346.00	2.114E7	2.953E6	2.458E6	2.344E6	1.00	0.14	0.12	0.11	2.114E7	2.953E6	2.458E6	2.344E6	1.00	0.14	0.12	0.11	4	30	1	iTRAQ 4plex (K N-term)	37459	Transaldolase OS=Neisseria gonorrhoeae MIA_2011_03-10 GN=tal PE=3 SV=1
395	789	A0A1D3J8W0	2.36	346.00	2.114E7	2.953E6	2.458E6	2.344E6	1.00	0.14	0.12	0.11	2.114E7	2.953E6	2.458E6	2.344E6	1.00	0.14	0.12	0.11	4	30	1	iTRAQ 4plex (K N-term)	37459	Transaldolase OS=Neisseria gonorrhoeae GN=tal PE=3 SV=1
395	790	B4RJ66	2.36	346.00	2.114E7	2.953E6	2.458E6	2.344E6	1.00	0.14	0.12	0.11	2.114E7	2.953E6	2.458E6	2.344E6	1.00	0.14	0.12	0.11	4	30	1	iTRAQ 4plex (K N-term)	37459	Transaldolase OS=Neisseria gonorrhoeae (strain NCCP11945) GN=tal PE=3 SV=1
395	791	D6H5W0	2.36	346.00	2.114E7	2.953E6	2.458E6	2.344E6	1.00	0.14	0.12	0.11	2.114E7	2.953E6	2.458E6	2.344E6	1.00	0.14	0.12	0.11	4	30	1	iTRAQ 4plex (K N-term)	37459	Transaldolase OS=Neisseria gonorrhoeae DGI2 GN=tal PE=3 SV=1
525	232	A0A1D3FEC5	2.38	345.87	1.286E8	1.17E8	1.233E8	1.142E8	1.00	0.91	0.96	0.89	1.286E8	1.17E8	1.233E8	1.142E8	1.00	0.91	0.96	0.89	83	27	27	Carbamidomethylation; iTRAQ 4plex (K N-term); Oxidation (M); Deamidation (NQ)	36600	D-lactate dehydrogenase OS=Neisseria gonorrhoeae GN=ldhA PE=3 SV=1
525	233	A0A1D3EXY3	2.38	345.87	1.286E8	1.17E8	1.233E8	1.142E8	1.00	0.91	0.96	0.89	1.286E8	1.17E8	1.233E8	1.142E8	1.00	0.91	0.96	0.89	83	27	27	Carbamidomethylation; iTRAQ 4plex (K N-term); Oxidation (M); Deamidation (NQ)	36634	D-lactate dehydrogenase OS=Neisseria gonorrhoeae GN=ldhA PE=3 SV=1
525	234	A0A0M3GVG5	2.38	345.87	1.286E8	1.17E8	1.233E8	1.142E8	1.00	0.91	0.96	0.89	1.286E8	1.17E8	1.233E8	1.142E8	1.00	0.91	0.96	0.89	83	27	27	Carbamidomethylation; iTRAQ 4plex (K N-term); Oxidation (M); Deamidation (NQ)	36634	D-lactate dehydrogenase OS=Neisseria gonorrhoeae MIA_2011_03-10 GN=M736_06935 PE=3 SV=1
525	235	Q5F751	2.38	345.87	1.286E8	1.17E8	1.233E8	1.142E8	1.00	0.91	0.96	0.89	1.286E8	1.17E8	1.233E8	1.142E8	1.00	0.91	0.96	0.89	83	27	27	Carbamidomethylation; iTRAQ 4plex (K N-term); Oxidation (M); Deamidation (NQ)	36634	Lactate dehydrogenase OS=Neisseria gonorrhoeae (strain ATCC 700825 / FA 1090) GN=NGO_1336 PE=3 SV=1
525	247	B4RN51	2.38	345.87	1.286E8	1.17E8	1.233E8	1.142E8	1.00	0.91	0.96	0.89	1.286E8	1.17E8	1.233E8	1.142E8	1.00	0.91	0.96	0.89	80	27	27	Carbamidomethylation; iTRAQ 4plex (K N-term); Oxidation (M); Deamidation (NQ)	38269	D-lactate dehydrogenase OS=Neisseria gonorrhoeae (strain NCCP11945) GN=NGK_1561 PE=3 SV=1
525	294	D6H6Q4	2.38	345.87	1.286E8	1.17E8	1.233E8	1.142E8	1.00	0.91	0.96	0.89	1.286E8	1.17E8	1.233E8	1.142E8	1.00	0.91	0.96	0.89	82	27	27	Carbamidomethylation; iTRAQ 4plex (K N-term); Oxidation (M); Deamidation (NQ)	37106	D-lactate dehydrogenase OS=Neisseria gonorrhoeae DGI2 GN=NGMG_01827 PE=3 SV=1
398	831	Q5F6E9	2.49	345.56	5.01E4	5.722E5	6.613E5	7.142E5	1.00	11.42	13.20	14.26	5.01E4	5.722E5	6.613E5	7.142E5	1.00	11.42	13.20	14.26	3	30	1	iTRAQ 4plex (K N-term)	37502	Transaldolase OS=Neisseria gonorrhoeae (strain ATCC 700825 / FA 1090) GN=tal PE=1 SV=1
398	832	A0A1D3FXY0	2.49	345.56	5.01E4	5.722E5	6.613E5	7.142E5	1.00	11.42	13.20	14.26	5.01E4	5.722E5	6.613E5	7.142E5	1.00	11.42	13.20	14.26	3	30	1	iTRAQ 4plex (K N-term)	37502	Transaldolase OS=Neisseria gonorrhoeae GN=tal PE=3 SV=1
624	3544	D6H826	3.22	345.19	3.622E7	3.483E7	3.42E7	3.776E7	1.00	0.96	0.94	1.04	3.622E7	3.483E7	3.42E7	3.776E7	1.00	0.96	0.94	1.04	72	22	22	Carbamidomethylation; iTRAQ 4plex (K N-term); Oxidation (M); Deamidation (NQ)	34477	Membrane protein OS=Neisseria gonorrhoeae DGI2 GN=NGMG_01209 PE=4 SV=1
624	3545	A0A0M3GVX7	3.22	345.19	3.622E7	3.483E7	3.42E7	3.776E7	1.00	0.96	0.94	1.04	3.622E7	3.483E7	3.42E7	3.776E7	1.00	0.96	0.94	1.04	72	22	22	Carbamidomethylation; iTRAQ 4plex (K N-term); Oxidation (M); Deamidation (NQ)	34477	Stomatin 2 OS=Neisseria gonorrhoeae MIA_2011_03-10 GN=M736_00595 PE=4 SV=1
624	3546	Q5F8I5	3.22	345.19	3.622E7	3.483E7	3.42E7	3.776E7	1.00	0.96	0.94	1.04	3.622E7	3.483E7	3.42E7	3.776E7	1.00	0.96	0.94	1.04	72	22	22	Carbamidomethylation; iTRAQ 4plex (K N-term); Oxidation (M); Deamidation (NQ)	34477	Stomatin 2 OS=Neisseria gonorrhoeae (strain ATCC 700825 / FA 1090) GN=NGO_0788 PE=4 SV=1
624	3547	Q9K2T7	3.22	345.19	3.622E7	3.483E7	3.42E7	3.776E7	1.00	0.96	0.94	1.04	3.622E7	3.483E7	3.42E7	3.776E7	1.00	0.96	0.94	1.04	72	22	22	Carbamidomethylation; iTRAQ 4plex (K N-term); Oxidation (M); Deamidation (NQ)	34477	GNA1220 OS=Neisseria gonorrhoeae GN=gna1220 PE=4 SV=1
624	3548	B4RLL4	3.22	345.19	3.622E7	3.483E7	3.42E7	3.776E7	1.00	0.96	0.94	1.04	3.622E7	3.483E7	3.42E7	3.776E7	1.00	0.96	0.94	1.04	72	22	22	Carbamidomethylation; iTRAQ 4plex (K N-term); Oxidation (M); Deamidation (NQ)	34477	Membrane protein GNA1220 OS=Neisseria gonorrhoeae (strain NCCP11945) GN=NGK_1024 PE=4 SV=1
365	5531	D6HBA4	2.81	345.08	1.503E8	1.781E8	1.802E8	1.946E8	1.00	1.18	1.20	1.29	1.503E8	1.781E8	1.802E8	1.946E8	1.00	1.18	1.20	1.29	93	26	26	iTRAQ 4plex (K N-term); Oxidation (M); Deamidation (NQ)	18880	Peptidyl-prolyl cis-trans isomerase OS=Neisseria gonorrhoeae DGI2 GN=NGMG_00095 PE=3 SV=1
365	5532	A0A0M3GWW2	2.81	345.08	1.503E8	1.781E8	1.802E8	1.946E8	1.00	1.18	1.20	1.29	1.503E8	1.781E8	1.802E8	1.946E8	1.00	1.18	1.20	1.29	93	26	26	iTRAQ 4plex (K N-term); Oxidation (M); Deamidation (NQ)	18880	Peptidyl-prolyl cis-trans isomerase OS=Neisseria gonorrhoeae MIA_2011_03-10 GN=M736_03590 PE=3 SV=1
365	5533	A0A1D3E799	2.81	345.08	1.503E8	1.781E8	1.802E8	1.946E8	1.00	1.18	1.20	1.29	1.503E8	1.781E8	1.802E8	1.946E8	1.00	1.18	1.20	1.29	93	26	26	iTRAQ 4plex (K N-term); Oxidation (M); Deamidation (NQ)	18880	Peptidyl-prolyl cis-trans isomerase OS=Neisseria gonorrhoeae GN=ppiB PE=3 SV=1
365	5534	B4RK74	2.81	345.08	1.503E8	1.781E8	1.802E8	1.946E8	1.00	1.18	1.20	1.29	1.503E8	1.781E8	1.802E8	1.946E8	1.00	1.18	1.20	1.29	93	26	26	iTRAQ 4plex (K N-term); Oxidation (M); Deamidation (NQ)	18880	Peptidyl-prolyl cis-trans isomerase OS=Neisseria gonorrhoeae (strain NCCP11945) GN=NGK_0534 PE=3 SV=1
365	5535	Q5F9L7	2.81	345.08	1.503E8	1.781E8	1.802E8	1.946E8	1.00	1.18	1.20	1.29	1.503E8	1.781E8	1.802E8	1.946E8	1.00	1.18	1.20	1.29	93	26	26	iTRAQ 4plex (K N-term); Oxidation (M); Deamidation (NQ)	18880	Peptidyl-prolyl cis-trans isomerase OS=Neisseria gonorrhoeae (strain ATCC 700825 / FA 1090) GN=NGO_0376 PE=3 SV=1
817	1451	A0A1D3GU23	1.84	344.96	2.029E7	1.963E7	1.995E7	2.089E7	1.00	0.97	0.98	1.03	2.029E7	1.963E7	1.995E7	2.089E7	1.00	0.97	0.98	1.03	58	36	36	Carbamidomethylation; iTRAQ 4plex (K N-term); Oxidation (M); Deamidation (NQ)	84497	DNA topoisomerase 4 subunit A OS=Neisseria gonorrhoeae GN=parC PE=3 SV=1
817	1588	D6HBE0	1.84	344.96	2.029E7	1.963E7	1.995E7	2.089E7	1.00	0.97	0.98	1.03	2.029E7	1.963E7	1.995E7	2.089E7	1.00	0.97	0.98	1.03	58	36	36	Carbamidomethylation; iTRAQ 4plex (K N-term); Oxidation (M); Deamidation (NQ)	84443	DNA topoisomerase 4 subunit A OS=Neisseria gonorrhoeae DGI2 GN=parC PE=3 SV=1
817	1452	A0A1D3GT08	1.84	344.96	2.029E7	1.963E7	1.995E7	2.089E7	1.00	0.97	0.98	1.03	2.029E7	1.963E7	1.995E7	2.089E7	1.00	0.97	0.98	1.03	58	36	36	Carbamidomethylation; iTRAQ 4plex (K N-term); Oxidation (M); Deamidation (NQ)	84471	DNA topoisomerase 4 subunit A OS=Neisseria gonorrhoeae GN=parC PE=3 SV=1
817	1522	A0A0M3GVK3	1.84	344.96	2.029E7	1.963E7	1.995E7	2.089E7	1.00	0.97	0.98	1.03	2.029E7	1.963E7	1.995E7	2.089E7	1.00	0.97	0.98	1.03	58	36	36	Carbamidomethylation; iTRAQ 4plex (K N-term); Oxidation (M); Deamidation (NQ)	84457	DNA topoisomerase 4 subunit A OS=Neisseria gonorrhoeae MIA_2011_03-10 GN=parC PE=3 SV=1
631	4881	B4RJH9	5.91	344.78	3.877E7	5.699E7	6.18E7	6.671E7	1.00	1.47	1.59	1.72	3.877E7	5.699E7	6.18E7	6.671E7	1.00	1.47	1.59	1.72	74	24	24	Carbamidomethylation; iTRAQ 4plex (K N-term); Oxidation (M); Deamidation (NQ)	31972	Malonyl CoA-acyl carrier protein transacylase OS=Neisseria gonorrhoeae (strain NCCP11945) GN=NGK_2645 PE=3 SV=1
631	4914	A0A1D3EGU3	5.91	344.78	3.877E7	5.699E7	6.18E7	6.671E7	1.00	1.47	1.59	1.72	3.877E7	5.699E7	6.18E7	6.671E7	1.00	1.47	1.59	1.72	74	24	24	Carbamidomethylation; iTRAQ 4plex (K N-term); Oxidation (M); Deamidation (NQ)	31942	Malonyl CoA-acyl carrier protein transacylase OS=Neisseria gonorrhoeae GN=fabD PE=3 SV=1
631	4882	A0A1D3EGM5	5.91	344.78	3.877E7	5.699E7	6.18E7	6.671E7	1.00	1.47	1.59	1.72	3.877E7	5.699E7	6.18E7	6.671E7	1.00	1.47	1.59	1.72	74	24	24	Carbamidomethylation; iTRAQ 4plex (K N-term); Oxidation (M); Deamidation (NQ)	31972	Malonyl CoA-acyl carrier protein transacylase OS=Neisseria gonorrhoeae GN=fabD PE=3 SV=1
631	4915	A0A0M3GW22	5.91	344.78	3.877E7	5.699E7	6.18E7	6.671E7	1.00	1.47	1.59	1.72	3.877E7	5.699E7	6.18E7	6.671E7	1.00	1.47	1.59	1.72	74	24	24	Carbamidomethylation; iTRAQ 4plex (K N-term); Oxidation (M); Deamidation (NQ)	31942	Malonyl CoA-acyl carrier protein transacylase OS=Neisseria gonorrhoeae MIA_2011_03-10 GN=M736_08400 PE=3 SV=1
449	1874	O33372	7.13	344.47	1.605E5	2.209E5	4.059E5	2.547E5	1.00	1.38	2.53	1.59	1.605E5	2.209E5	4.059E5	2.547E5	1.00	1.38	2.53	1.59	3	41	2	Carbamidomethylation; iTRAQ 4plex (K N-term); Deamidation (NQ)	113517	PilC protein OS=Neisseria gonorrhoeae GN=pilC PE=4 SV=1
921	1431	A0A1D3G2C3	1.55	342.04	1.6E7	1.772E7	1.777E7	1.684E7	1.00	1.11	1.11	1.05	1.6E7	1.772E7	1.777E7	1.684E7	1.00	1.11	1.11	1.05	63	27	27	iTRAQ 4plex (K N-term); Oxidation (M); Deamidation (NQ)	60453	Paraquat-inducible protein B OS=Neisseria gonorrhoeae GN=pqiB PE=4 SV=1
921	1435	D6H6S0	1.55	342.04	1.6E7	1.772E7	1.777E7	1.684E7	1.00	1.11	1.11	1.05	1.6E7	1.772E7	1.777E7	1.684E7	1.00	1.11	1.11	1.05	63	27	27	iTRAQ 4plex (K N-term); Oxidation (M); Deamidation (NQ)	60453	PqiB protein OS=Neisseria gonorrhoeae DGI2 GN=NGMG_01843 PE=4 SV=1
590	255	D6H6C0	1.44	341.46	3.861E7	4.48E7	4.553E7	4.374E7	1.00	1.16	1.18	1.13	3.861E7	4.48E7	4.553E7	4.374E7	1.00	1.16	1.18	1.13	75	32	32	Carbamidomethylation; iTRAQ 4plex (K N-term); Oxidation (M); Deamidation (NQ)	57380	Lysine--tRNA ligase OS=Neisseria gonorrhoeae DGI2 GN=lysS PE=3 SV=1
590	256	A0A1D3GEH2	1.44	341.46	3.861E7	4.48E7	4.553E7	4.374E7	1.00	1.16	1.18	1.13	3.861E7	4.48E7	4.553E7	4.374E7	1.00	1.16	1.18	1.13	75	32	32	Carbamidomethylation; iTRAQ 4plex (K N-term); Oxidation (M); Deamidation (NQ)	57380	Lysine--tRNA ligase OS=Neisseria gonorrhoeae GN=lysS PE=3 SV=1
590	257	Q5F6U2	1.44	341.46	3.861E7	4.48E7	4.553E7	4.374E7	1.00	1.16	1.18	1.13	3.861E7	4.48E7	4.553E7	4.374E7	1.00	1.16	1.18	1.13	75	32	32	Carbamidomethylation; iTRAQ 4plex (K N-term); Oxidation (M); Deamidation (NQ)	57380	Lysine--tRNA ligase OS=Neisseria gonorrhoeae (strain ATCC 700825 / FA 1090) GN=lysS PE=3 SV=1
590	258	A0A0M3GUN6	1.44	341.46	3.861E7	4.48E7	4.553E7	4.374E7	1.00	1.16	1.18	1.13	3.861E7	4.48E7	4.553E7	4.374E7	1.00	1.16	1.18	1.13	75	32	32	Carbamidomethylation; iTRAQ 4plex (K N-term); Oxidation (M); Deamidation (NQ)	57380	Lysine--tRNA ligase OS=Neisseria gonorrhoeae MIA_2011_03-10 GN=lysS PE=3 SV=1
492	1574	B4RM09	1.69	341.38	5.919E7	6.918E7	7.08E7	6.844E7	1.00	1.17	1.20	1.16	5.919E7	6.918E7	7.08E7	6.844E7	1.00	1.17	1.20	1.16	65	34	34	Carbamidomethylation; iTRAQ 4plex (K N-term); Oxidation (M); Deamidation (NQ)	62145	Glucose-6-phosphate isomerase OS=Neisseria gonorrhoeae (strain NCCP11945) GN=pgi PE=3 SV=1
492	1781	D6H7N7	1.69	341.38	5.919E7	6.918E7	7.08E7	6.844E7	1.00	1.17	1.20	1.16	5.919E7	6.918E7	7.08E7	6.844E7	1.00	1.17	1.20	1.16	65	34	34	Carbamidomethylation; iTRAQ 4plex (K N-term); Oxidation (M); Deamidation (NQ)	62117	Glucose-6-phosphate isomerase OS=Neisseria gonorrhoeae DGI2 GN=pgi PE=3 SV=1
492	1782	A0A1D3FYJ5	1.69	341.38	5.919E7	6.918E7	7.08E7	6.844E7	1.00	1.17	1.20	1.16	5.919E7	6.918E7	7.08E7	6.844E7	1.00	1.17	1.20	1.16	65	34	34	Carbamidomethylation; iTRAQ 4plex (K N-term); Oxidation (M); Deamidation (NQ)	62117	Glucose-6-phosphate isomerase OS=Neisseria gonorrhoeae GN=pgi1 PE=3 SV=1
492	1575	A0A0M3GY48	1.69	341.38	5.919E7	6.918E7	7.08E7	6.844E7	1.00	1.17	1.20	1.16	5.919E7	6.918E7	7.08E7	6.844E7	1.00	1.17	1.20	1.16	65	34	34	Carbamidomethylation; iTRAQ 4plex (K N-term); Oxidation (M); Deamidation (NQ)	62145	Glucose-6-phosphate isomerase OS=Neisseria gonorrhoeae MIA_2011_03-10 GN=pgi PE=3 SV=1
492	1783	Q5F8P8	1.69	341.38	5.919E7	6.918E7	7.08E7	6.844E7	1.00	1.17	1.20	1.16	5.919E7	6.918E7	7.08E7	6.844E7	1.00	1.17	1.20	1.16	65	34	34	Carbamidomethylation; iTRAQ 4plex (K N-term); Oxidation (M); Deamidation (NQ)	62117	Glucose-6-phosphate isomerase 1 OS=Neisseria gonorrhoeae (strain ATCC 700825 / FA 1090) GN=pgi1 PE=3 SV=1
492	1578	A0A1D3I717	1.69	341.38	5.919E7	6.918E7	7.08E7	6.844E7	1.00	1.17	1.20	1.16	5.919E7	6.918E7	7.08E7	6.844E7	1.00	1.17	1.20	1.16	65	34	34	Carbamidomethylation; iTRAQ 4plex (K N-term); Oxidation (M); Deamidation (NQ)	62145	Glucose-6-phosphate isomerase OS=Neisseria gonorrhoeae GN=pgi1 PE=3 SV=1
806	1607	Q5F6Q4	8.01	341.17	1.313E7	2.344E7	2.494E7	2.678E7	1.00	1.79	1.90	2.04	1.313E7	2.344E7	2.494E7	2.678E7	1.00	1.79	1.90	2.04	53	46	46	Carbamidomethylation; iTRAQ 4plex (K N-term); Oxidation (M); Deamidation (NQ)	101945	Ligand-gated channel OS=Neisseria gonorrhoeae (strain ATCC 700825 / FA 1090) GN=NGO_1495 PE=3 SV=1
806	1608	Q9KK96	8.01	341.17	1.313E7	2.344E7	2.494E7	2.678E7	1.00	1.79	1.90	2.04	1.313E7	2.344E7	2.494E7	2.678E7	1.00	1.79	1.90	2.04	53	46	46	Carbamidomethylation; iTRAQ 4plex (K N-term); Oxidation (M); Deamidation (NQ)	101945	Transferrin-binding protein A OS=Neisseria gonorrhoeae GN=tbpA PE=3 SV=1
577	805	A0A1D3IEB2	0.65	340.91	6.113E7	5.914E7	5.795E7	5.938E7	1.00	0.97	0.95	0.97	6.113E7	5.914E7	5.795E7	5.938E7	1.00	0.97	0.95	0.97	75	27	27	Carbamidomethylation; iTRAQ 4plex (K N-term); Oxidation (M); Deamidation (NQ)	44055	Cell division protein FtsA OS=Neisseria gonorrhoeae GN=ftsA PE=3 SV=1
577	806	Q5F6M2	0.65	340.91	6.113E7	5.914E7	5.795E7	5.938E7	1.00	0.97	0.95	0.97	6.113E7	5.914E7	5.795E7	5.938E7	1.00	0.97	0.95	0.97	75	27	27	Carbamidomethylation; iTRAQ 4plex (K N-term); Oxidation (M); Deamidation (NQ)	44055	Cell division protein FtsA OS=Neisseria gonorrhoeae (strain ATCC 700825 / FA 1090) GN=ftsA PE=3 SV=1
577	807	B4RQC1	0.65	340.91	6.113E7	5.914E7	5.795E7	5.938E7	1.00	0.97	0.95	0.97	6.113E7	5.914E7	5.795E7	5.938E7	1.00	0.97	0.95	0.97	75	27	27	Carbamidomethylation; iTRAQ 4plex (K N-term); Oxidation (M); Deamidation (NQ)	44055	Cell division protein FtsA OS=Neisseria gonorrhoeae (strain NCCP11945) GN=ftsA PE=3 SV=1
577	808	D6H640	0.65	340.91	6.113E7	5.914E7	5.795E7	5.938E7	1.00	0.97	0.95	0.97	6.113E7	5.914E7	5.795E7	5.938E7	1.00	0.97	0.95	0.97	75	27	27	Carbamidomethylation; iTRAQ 4plex (K N-term); Oxidation (M); Deamidation (NQ)	44055	Cell division protein FtsA OS=Neisseria gonorrhoeae DGI2 GN=ftsA PE=3 SV=1
577	809	A0A0M3GZG4	0.65	340.91	6.113E7	5.914E7	5.795E7	5.938E7	1.00	0.97	0.95	0.97	6.113E7	5.914E7	5.795E7	5.938E7	1.00	0.97	0.95	0.97	75	27	27	Carbamidomethylation; iTRAQ 4plex (K N-term); Oxidation (M); Deamidation (NQ)	44055	Cell division protein FtsA OS=Neisseria gonorrhoeae MIA_2011_03-10 GN=ftsA PE=3 SV=1
830	1948	A0A1D3FJB5	2.11	340.88	3.178E7	3.288E7	3.132E7	3.066E7	1.00	1.03	0.99	0.96	3.178E7	3.288E7	3.132E7	3.066E7	1.00	1.03	0.99	0.96	54	27	27	Carbamidomethylation; iTRAQ 4plex (K N-term); Deamidation (NQ)	60522	Membrane protein insertase YidC OS=Neisseria gonorrhoeae GN=yidC PE=3 SV=1
830	1949	B4RJJ2	2.11	340.88	3.178E7	3.288E7	3.132E7	3.066E7	1.00	1.03	0.99	0.96	3.178E7	3.288E7	3.132E7	3.066E7	1.00	1.03	0.99	0.96	54	27	27	Carbamidomethylation; iTRAQ 4plex (K N-term); Deamidation (NQ)	60522	Membrane protein insertase YidC OS=Neisseria gonorrhoeae (strain NCCP11945) GN=yidC PE=3 SV=1
621	799	B4RM87	1.74	340.49	5.734E7	6.566E7	6.8E7	6.408E7	1.00	1.15	1.19	1.12	5.734E7	6.566E7	6.8E7	6.408E7	1.00	1.15	1.19	1.12	73	30	30	Carbamidomethylation; iTRAQ 4plex (K N-term); Oxidation (M); Deamidation (NQ)	51713	Aspartyl/glutamyl-tRNA(Asn/Gln) amidotransferase subunit B OS=Neisseria gonorrhoeae (strain NCCP11945) GN=gatB PE=3 SV=1
621	800	A0A1D3H720	1.74	340.49	5.734E7	6.566E7	6.8E7	6.408E7	1.00	1.15	1.19	1.12	5.734E7	6.566E7	6.8E7	6.408E7	1.00	1.15	1.19	1.12	73	30	30	Carbamidomethylation; iTRAQ 4plex (K N-term); Oxidation (M); Deamidation (NQ)	51713	Aspartyl/glutamyl-tRNA(Asn/Gln) amidotransferase subunit B OS=Neisseria gonorrhoeae GN=gatB PE=3 SV=1
621	801	Q5F8V0	1.74	340.49	5.734E7	6.566E7	6.8E7	6.408E7	1.00	1.15	1.19	1.12	5.734E7	6.566E7	6.8E7	6.408E7	1.00	1.15	1.19	1.12	73	30	30	Carbamidomethylation; iTRAQ 4plex (K N-term); Oxidation (M); Deamidation (NQ)	51713	Aspartyl/glutamyl-tRNA(Asn/Gln) amidotransferase subunit B OS=Neisseria gonorrhoeae (strain ATCC 700825 / FA 1090) GN=gatB PE=3 SV=1
837	880	A0A0M3GZY2	1.88	340.37	3.061E7	2.648E7	2.607E7	2.504E7	1.00	0.86	0.85	0.82	3.061E7	2.648E7	2.607E7	2.504E7	1.00	0.86	0.85	0.82	71	28	28	Carbamidomethylation; iTRAQ 4plex (K N-term); Oxidation (M); Deamidation (NQ)	47182	Tyrosine--tRNA ligase OS=Neisseria gonorrhoeae MIA_2011_03-10 GN=tyrS PE=3 SV=1
837	881	Q5FAF7	1.88	340.37	3.061E7	2.648E7	2.607E7	2.504E7	1.00	0.86	0.85	0.82	3.061E7	2.648E7	2.607E7	2.504E7	1.00	0.86	0.85	0.82	71	28	28	Carbamidomethylation; iTRAQ 4plex (K N-term); Oxidation (M); Deamidation (NQ)	47182	Tyrosine--tRNA ligase OS=Neisseria gonorrhoeae (strain ATCC 700825 / FA 1090) GN=tyrS PE=3 SV=1
837	882	A0A1D3G6N6	1.88	340.37	3.061E7	2.648E7	2.607E7	2.504E7	1.00	0.86	0.85	0.82	3.061E7	2.648E7	2.607E7	2.504E7	1.00	0.86	0.85	0.82	71	28	28	Carbamidomethylation; iTRAQ 4plex (K N-term); Oxidation (M); Deamidation (NQ)	47182	Tyrosine--tRNA ligase OS=Neisseria gonorrhoeae GN=tyrS PE=3 SV=1
837	883	D6HAW0	1.88	340.37	3.061E7	2.648E7	2.607E7	2.504E7	1.00	0.86	0.85	0.82	3.061E7	2.648E7	2.607E7	2.504E7	1.00	0.86	0.85	0.82	71	28	28	Carbamidomethylation; iTRAQ 4plex (K N-term); Oxidation (M); Deamidation (NQ)	47182	Tyrosine--tRNA ligase OS=Neisseria gonorrhoeae DGI2 GN=tyrS PE=3 SV=1
837	884	B4RP13	1.88	340.37	3.061E7	2.648E7	2.607E7	2.504E7	1.00	0.86	0.85	0.82	3.061E7	2.648E7	2.607E7	2.504E7	1.00	0.86	0.85	0.82	71	28	28	Carbamidomethylation; iTRAQ 4plex (K N-term); Oxidation (M); Deamidation (NQ)	47182	Tyrosine--tRNA ligase OS=Neisseria gonorrhoeae (strain NCCP11945) GN=tyrS PE=3 SV=1
556	868	A0A1D3FUL3	0.98	339.97	3.628E5	1.481E5	1.611E5	1.364E5	1.00	0.41	0.44	0.38	3.628E5	1.481E5	1.611E5	1.364E5	1.00	0.41	0.44	0.38	3	39	1	iTRAQ 4plex (K N-term)	63390	Quinone-dependent D-lactate dehydrogenase OS=Neisseria gonorrhoeae GN=dld PE=3 SV=1
556	869	Q5F898	0.98	339.97	3.628E5	1.481E5	1.611E5	1.364E5	1.00	0.41	0.44	0.38	3.628E5	1.481E5	1.611E5	1.364E5	1.00	0.41	0.44	0.38	3	39	1	iTRAQ 4plex (K N-term)	63390	Quinone-dependent D-lactate dehydrogenase OS=Neisseria gonorrhoeae (strain ATCC 700825 / FA 1090) GN=dld PE=3 SV=1
527	7689	Q5F839	12.25	339.93	3.475E7	3.349E7	3.117E7	4.048E7	1.00	0.96	0.90	1.16	3.475E7	3.349E7	3.117E7	4.048E7	1.00	0.96	0.90	1.16	90	14	14	iTRAQ 4plex (K N-term); Oxidation (M); Deamidation (NQ)	16422	Universal stress protein OS=Neisseria gonorrhoeae (strain ATCC 700825 / FA 1090) GN=NGO_0959 PE=3 SV=1
527	7690	A0A1D3I843	12.25	339.93	3.475E7	3.349E7	3.117E7	4.048E7	1.00	0.96	0.90	1.16	3.475E7	3.349E7	3.117E7	4.048E7	1.00	0.96	0.90	1.16	90	14	14	iTRAQ 4plex (K N-term); Oxidation (M); Deamidation (NQ)	16422	Universal stress protein OS=Neisseria gonorrhoeae GN=WHOF_01091C PE=3 SV=1
527	7691	B4RL27	12.25	339.93	3.475E7	3.349E7	3.117E7	4.048E7	1.00	0.96	0.90	1.16	3.475E7	3.349E7	3.117E7	4.048E7	1.00	0.96	0.90	1.16	90	14	14	iTRAQ 4plex (K N-term); Oxidation (M); Deamidation (NQ)	16422	Universal stress protein OS=Neisseria gonorrhoeae (strain NCCP11945) GN=NGK_0837 PE=3 SV=1
527	7692	D6H8I9	12.25	339.93	3.475E7	3.349E7	3.117E7	4.048E7	1.00	0.96	0.90	1.16	3.475E7	3.349E7	3.117E7	4.048E7	1.00	0.96	0.90	1.16	90	14	14	iTRAQ 4plex (K N-term); Oxidation (M); Deamidation (NQ)	16422	Universal stress protein OS=Neisseria gonorrhoeae DGI2 GN=NGMG_01372 PE=3 SV=1
527	7693	A0A0M3H0H7	12.25	339.93	3.475E7	3.349E7	3.117E7	4.048E7	1.00	0.96	0.90	1.16	3.475E7	3.349E7	3.117E7	4.048E7	1.00	0.96	0.90	1.16	90	14	14	iTRAQ 4plex (K N-term); Oxidation (M); Deamidation (NQ)	16422	Universal stress protein OS=Neisseria gonorrhoeae MIA_2011_03-10 GN=M736_01420 PE=3 SV=1
289	6514	Q5G2I0	7.83	338.85	2.03E4	6.901E4	2.552E4	7.53E4	1.00	3.40	1.26	3.71	2.03E4	6.901E4	2.552E4	7.53E4	1.00	3.40	1.26	3.71	9	34	1	iTRAQ 4plex (K N-term); Deamidation (NQ)	19956	Porin (Fragment) OS=Neisseria gonorrhoeae GN=porB PE=4 SV=1
538	508	B4RPQ3	1.70	338.61	5.747E7	6.664E7	7.021E7	6.998E7	1.00	1.16	1.22	1.22	5.747E7	6.664E7	7.021E7	6.998E7	1.00	1.16	1.22	1.22	77	38	38	Carbamidomethylation; iTRAQ 4plex (K N-term); Oxidation (M); Deamidation (NQ)	52330	Glutamate--tRNA ligase OS=Neisseria gonorrhoeae (strain NCCP11945) GN=gltX PE=3 SV=1
538	509	A0A1D3F4V3	1.70	338.61	5.747E7	6.664E7	7.021E7	6.998E7	1.00	1.16	1.22	1.22	5.747E7	6.664E7	7.021E7	6.998E7	1.00	1.16	1.22	1.22	77	38	38	Carbamidomethylation; iTRAQ 4plex (K N-term); Oxidation (M); Deamidation (NQ)	52330	Glutamate--tRNA ligase OS=Neisseria gonorrhoeae GN=gltX PE=3 SV=1
649	631	A0A0M3H011	6.20	338.52	9.518E5	2.015E6	1.993E6	1.887E6	1.00	2.12	2.09	1.98	9.518E5	2.015E6	1.993E6	1.887E6	1.00	2.12	2.09	1.98	5	31	2	iTRAQ 4plex (K N-term); Deamidation (NQ)	49624	tRNA-2-methylthio-N(6)-dimethylallyladenosine synthase OS=Neisseria gonorrhoeae MIA_2011_03-10 GN=miaB PE=3 SV=1
649	632	D6HAB4	6.20	338.52	9.518E5	2.015E6	1.993E6	1.887E6	1.00	2.12	2.09	1.98	9.518E5	2.015E6	1.993E6	1.887E6	1.00	2.12	2.09	1.98	5	31	2	iTRAQ 4plex (K N-term); Deamidation (NQ)	49624	tRNA-2-methylthio-N(6)-dimethylallyladenosine synthase OS=Neisseria gonorrhoeae DGI2 GN=miaB PE=3 SV=1
649	634	A0A1D3HP15	6.20	338.52	9.518E5	2.015E6	1.993E6	1.887E6	1.00	2.12	2.09	1.98	9.518E5	2.015E6	1.993E6	1.887E6	1.00	2.12	2.09	1.98	5	31	2	iTRAQ 4plex (K N-term); Deamidation (NQ)	49624	tRNA-2-methylthio-N(6)-dimethylallyladenosine synthase OS=Neisseria gonorrhoeae GN=miaB PE=3 SV=1
649	635	B4RNW8	6.20	338.52	9.518E5	2.015E6	1.993E6	1.887E6	1.00	2.12	2.09	1.98	9.518E5	2.015E6	1.993E6	1.887E6	1.00	2.12	2.09	1.98	5	31	2	iTRAQ 4plex (K N-term); Deamidation (NQ)	49624	tRNA-2-methylthio-N(6)-dimethylallyladenosine synthase OS=Neisseria gonorrhoeae (strain NCCP11945) GN=miaB PE=3 SV=1
649	636	Q5FAI1	6.20	338.52	9.518E5	2.015E6	1.993E6	1.887E6	1.00	2.12	2.09	1.98	9.518E5	2.015E6	1.993E6	1.887E6	1.00	2.12	2.09	1.98	5	31	2	iTRAQ 4plex (K N-term); Deamidation (NQ)	49652	tRNA-2-methylthio-N(6)-dimethylallyladenosine synthase OS=Neisseria gonorrhoeae (strain ATCC 700825 / FA 1090) GN=miaB PE=3 SV=1
510	3935	B4RNI2	1.10	338.05	1.146E6	1.036E6	1.044E6	1.087E6	1.00	0.90	0.91	0.95	1.146E6	1.036E6	1.044E6	1.087E6	1.00	0.90	0.91	0.95	11	23	2	iTRAQ 4plex (K N-term); Oxidation (M); Deamidation (NQ)	28859	Histidine-binding protein OS=Neisseria gonorrhoeae (strain NCCP11945) GN=NGK_2006 PE=3 SV=1
510	3936	D6H5R5	1.10	338.05	1.146E6	1.036E6	1.044E6	1.087E6	1.00	0.90	0.91	0.95	1.146E6	1.036E6	1.044E6	1.087E6	1.00	0.90	0.91	0.95	11	23	2	iTRAQ 4plex (K N-term); Oxidation (M); Deamidation (NQ)	28859	Histidine-binding protein OS=Neisseria gonorrhoeae DGI2 GN=NGMG_02265 PE=3 SV=1
510	3937	Q5F7L8	1.10	338.05	1.146E6	1.036E6	1.044E6	1.087E6	1.00	0.90	0.91	0.95	1.146E6	1.036E6	1.044E6	1.087E6	1.00	0.90	0.91	0.95	11	23	2	iTRAQ 4plex (K N-term); Oxidation (M); Deamidation (NQ)	28859	ABC transporter substrate-binding protein OS=Neisseria gonorrhoeae (strain ATCC 700825 / FA 1090) GN=NGO_1152 PE=3 SV=1
510	3938	A0A0M3GY55	1.10	338.05	1.146E6	1.036E6	1.044E6	1.087E6	1.00	0.90	0.91	0.95	1.146E6	1.036E6	1.044E6	1.087E6	1.00	0.90	0.91	0.95	11	23	2	iTRAQ 4plex (K N-term); Oxidation (M); Deamidation (NQ)	28859	ABC transporter substrate-binding protein OS=Neisseria gonorrhoeae MIA_2011_03-10 GN=M736_04865 PE=3 SV=1
510	3939	A0A1D3J7F9	1.10	338.05	1.146E6	1.036E6	1.044E6	1.087E6	1.00	0.90	0.91	0.95	1.146E6	1.036E6	1.044E6	1.087E6	1.00	0.90	0.91	0.95	11	23	2	iTRAQ 4plex (K N-term); Oxidation (M); Deamidation (NQ)	28859	ABC transporter periplasmic histidine-binding protein OS=Neisseria gonorrhoeae GN=artI PE=3 SV=1
582	441	A0A1D3GQN8	1.25	337.86	6.973E7	7.611E7	7.939E7	7.957E7	1.00	1.09	1.14	1.14	6.973E7	7.611E7	7.939E7	7.957E7	1.00	1.09	1.14	1.14	84	31	31	Carbamidomethylation; iTRAQ 4plex (K N-term); Oxidation (M); Deamidation (NQ)	40864	Beta sliding clamp OS=Neisseria gonorrhoeae GN=dnaN PE=3 SV=1
582	442	A0A0M3GUM9	1.25	337.86	6.973E7	7.611E7	7.939E7	7.957E7	1.00	1.09	1.14	1.14	6.973E7	7.611E7	7.939E7	7.957E7	1.00	1.09	1.14	1.14	84	31	31	Carbamidomethylation; iTRAQ 4plex (K N-term); Oxidation (M); Deamidation (NQ)	40864	Beta sliding clamp OS=Neisseria gonorrhoeae MIA_2011_03-10 GN=M736_08485 PE=3 SV=1
582	443	D6H9M0	1.25	337.86	6.973E7	7.611E7	7.939E7	7.957E7	1.00	1.09	1.14	1.14	6.973E7	7.611E7	7.939E7	7.957E7	1.00	1.09	1.14	1.14	84	31	31	Carbamidomethylation; iTRAQ 4plex (K N-term); Oxidation (M); Deamidation (NQ)	40864	Beta sliding clamp OS=Neisseria gonorrhoeae DGI2 GN=NGMG_00503 PE=3 SV=1
914	1352	B4RKF4	1.86	336.96	2.159E7	1.845E7	1.818E7	1.738E7	1.00	0.85	0.84	0.80	2.159E7	1.845E7	1.818E7	1.738E7	1.00	0.85	0.84	0.80	66	25	25	Carbamidomethylation; iTRAQ 4plex (K N-term); Deamidation (NQ)	55091	L-threonine dehydratase OS=Neisseria gonorrhoeae (strain NCCP11945) GN=ilvA PE=3 SV=1
914	1353	A0A0M3GW60	1.86	336.96	2.159E7	1.845E7	1.818E7	1.738E7	1.00	0.85	0.84	0.80	2.159E7	1.845E7	1.818E7	1.738E7	1.00	0.85	0.84	0.80	66	25	25	Carbamidomethylation; iTRAQ 4plex (K N-term); Deamidation (NQ)	55091	L-threonine dehydratase OS=Neisseria gonorrhoeae MIA_2011_03-10 GN=ilvA PE=3 SV=1
914	1273	A0A1D3HTH5	1.86	336.96	2.159E7	1.845E7	1.818E7	1.738E7	1.00	0.85	0.84	0.80	2.159E7	1.845E7	1.818E7	1.738E7	1.00	0.85	0.84	0.80	66	25	25	Carbamidomethylation; iTRAQ 4plex (K N-term); Deamidation (NQ)	55059	L-threonine dehydratase OS=Neisseria gonorrhoeae GN=ilvA PE=3 SV=1
914	1274	A0A1D3H2H7	1.86	336.96	2.159E7	1.845E7	1.818E7	1.738E7	1.00	0.85	0.84	0.80	2.159E7	1.845E7	1.818E7	1.738E7	1.00	0.85	0.84	0.80	66	25	25	Carbamidomethylation; iTRAQ 4plex (K N-term); Deamidation (NQ)	55033	L-threonine dehydratase OS=Neisseria gonorrhoeae GN=ilvA PE=3 SV=1
914	1275	Q5F9F2	1.86	336.96	2.159E7	1.845E7	1.818E7	1.738E7	1.00	0.85	0.84	0.80	2.159E7	1.845E7	1.818E7	1.738E7	1.00	0.85	0.84	0.80	66	25	25	Carbamidomethylation; iTRAQ 4plex (K N-term); Deamidation (NQ)	55033	L-threonine dehydratase OS=Neisseria gonorrhoeae (strain ATCC 700825 / FA 1090) GN=ilvA PE=3 SV=1
914	1354	D6H962	1.86	336.96	2.159E7	1.845E7	1.818E7	1.738E7	1.00	0.85	0.84	0.80	2.159E7	1.845E7	1.818E7	1.738E7	1.00	0.85	0.84	0.80	66	25	25	Carbamidomethylation; iTRAQ 4plex (K N-term); Deamidation (NQ)	55091	L-threonine dehydratase OS=Neisseria gonorrhoeae DGI2 GN=ilvA PE=3 SV=1
914	1386	A0A1D3EKA5	1.86	336.96	2.159E7	1.845E7	1.818E7	1.738E7	1.00	0.85	0.84	0.80	2.159E7	1.845E7	1.818E7	1.738E7	1.00	0.85	0.84	0.80	66	25	25	Carbamidomethylation; iTRAQ 4plex (K N-term); Deamidation (NQ)	55023	L-threonine dehydratase OS=Neisseria gonorrhoeae GN=ilvA PE=3 SV=1
914	1355	A0A1D3E818	1.86	336.96	2.159E7	1.845E7	1.818E7	1.738E7	1.00	0.85	0.84	0.80	2.159E7	1.845E7	1.818E7	1.738E7	1.00	0.85	0.84	0.80	66	25	25	Carbamidomethylation; iTRAQ 4plex (K N-term); Deamidation (NQ)	55091	L-threonine dehydratase OS=Neisseria gonorrhoeae GN=ilvA PE=3 SV=1
678	595	Q5F758	0.10	336.75	3.152E7	3.177E7	3.176E7	3.164E7	1.00	1.01	1.01	1.00	3.152E7	3.177E7	3.176E7	3.164E7	1.00	1.01	1.01	1.00	80	28	28	Carbamidomethylation; iTRAQ 4plex (K N-term); Oxidation (M); Deamidation (NQ)	44506	Aminotransferase OS=Neisseria gonorrhoeae (strain ATCC 700825 / FA 1090) GN=NGO_1329 PE=3 SV=1
678	596	A0A1D3ETY2	0.10	336.75	3.152E7	3.177E7	3.176E7	3.164E7	1.00	1.01	1.01	1.00	3.152E7	3.177E7	3.176E7	3.164E7	1.00	1.01	1.01	1.00	80	28	28	Carbamidomethylation; iTRAQ 4plex (K N-term); Oxidation (M); Deamidation (NQ)	44506	Aminotransferase OS=Neisseria gonorrhoeae GN=tyrB PE=3 SV=1
678	597	A0A0M3GUU8	0.10	336.75	3.152E7	3.177E7	3.176E7	3.164E7	1.00	1.01	1.01	1.00	3.152E7	3.177E7	3.176E7	3.164E7	1.00	1.01	1.01	1.00	80	28	28	Carbamidomethylation; iTRAQ 4plex (K N-term); Oxidation (M); Deamidation (NQ)	44506	Aminotransferase OS=Neisseria gonorrhoeae MIA_2011_03-10 GN=M736_06900 PE=3 SV=1
678	598	D6H6R1	0.10	336.75	3.152E7	3.177E7	3.176E7	3.164E7	1.00	1.01	1.01	1.00	3.152E7	3.177E7	3.176E7	3.164E7	1.00	1.01	1.01	1.00	80	28	28	Carbamidomethylation; iTRAQ 4plex (K N-term); Oxidation (M); Deamidation (NQ)	44506	Aminotransferase OS=Neisseria gonorrhoeae DGI2 GN=NGMG_01834 PE=3 SV=1
129	2648	C7ETW8	71.84	336.67	1.197E5	4.382E5	1.514E5	4.496E5	1.00	3.66	1.26	3.76	1.197E5	4.382E5	1.514E5	4.496E5	1.00	3.66	1.26	3.76	6	50	1	iTRAQ 4plex (K N-term); Deamidation (NQ)	37340	Porin IB protein (Fragment) OS=Neisseria gonorrhoeae PE=3 SV=1
968	9616	B4RLD3	17.45	336.43	3.934E7	5.384E7	5.462E7	7.242E7	1.00	1.37	1.39	1.84	3.934E7	5.384E7	5.462E7	7.242E7	1.00	1.37	1.39	1.84	39	12	12	iTRAQ 4plex (K N-term); Deamidation (NQ)	14789	Uncharacterized protein OS=Neisseria gonorrhoeae (strain NCCP11945) GN=NGK_0943 PE=4 SV=1
968	9617	D6H898	17.45	336.43	3.934E7	5.384E7	5.462E7	7.242E7	1.00	1.37	1.39	1.84	3.934E7	5.384E7	5.462E7	7.242E7	1.00	1.37	1.39	1.84	39	12	12	iTRAQ 4plex (K N-term); Deamidation (NQ)	14789	Uncharacterized protein OS=Neisseria gonorrhoeae DGI2 GN=NGMG_01281 PE=4 SV=1
968	9855	A0A1D3H3B6	17.45	336.43	3.934E7	5.384E7	5.462E7	7.242E7	1.00	1.37	1.39	1.84	3.934E7	5.384E7	5.462E7	7.242E7	1.00	1.37	1.39	1.84	69	12	12	iTRAQ 4plex (K N-term); Deamidation (NQ)	8222	Uncharacterized protein conserved in bacteria OS=Neisseria gonorrhoeae GN=WHOF_00058 PE=4 SV=1
968	9856	A0A0M3GUV3	17.45	336.43	3.934E7	5.384E7	5.462E7	7.242E7	1.00	1.37	1.39	1.84	3.934E7	5.384E7	5.462E7	7.242E7	1.00	1.37	1.39	1.84	69	12	12	iTRAQ 4plex (K N-term); Deamidation (NQ)	8222	Uncharacterized protein OS=Neisseria gonorrhoeae MIA_2011_03-10 GN=M736_08115 PE=4 SV=1
968	9857	Q5F8C2	17.45	336.43	3.934E7	5.384E7	5.462E7	7.242E7	1.00	1.37	1.39	1.84	3.934E7	5.384E7	5.462E7	7.242E7	1.00	1.37	1.39	1.84	69	12	12	iTRAQ 4plex (K N-term); Deamidation (NQ)	8222	Uncharacterized protein OS=Neisseria gonorrhoeae (strain ATCC 700825 / FA 1090) GN=NGO_0863 PE=4 SV=1
114	2379	A0A068AVD2	1.06	336.41	1.443E5	6.257E4	6.668E4	5.379E4	1.00	0.43	0.46	0.37	1.443E5	6.257E4	6.668E4	5.379E4	1.00	0.43	0.46	0.37	5	46	1	iTRAQ 4plex (K N-term); Deamidation (NQ)	35716	Porin (Fragment) OS=Neisseria gonorrhoeae GN=porB PE=3 SV=1
265	970	A0A1D3F4B5	2.02	335.99	6.825E5	9.09E5	8.611E5	8.769E5	1.00	1.33	1.26	1.28	6.825E5	9.09E5	8.611E5	8.769E5	1.00	1.33	1.26	1.28	7	37	1	iTRAQ 4plex (K N-term); Deamidation (NQ)	61825	Dihydrolipoyl dehydrogenase OS=Neisseria gonorrhoeae GN=lpdA PE=3 SV=1
265	971	B4RMK2	2.02	335.99	6.825E5	9.09E5	8.611E5	8.769E5	1.00	1.33	1.26	1.28	6.825E5	9.09E5	8.611E5	8.769E5	1.00	1.33	1.26	1.28	7	37	1	iTRAQ 4plex (K N-term); Deamidation (NQ)	61825	Dihydrolipoyl dehydrogenase OS=Neisseria gonorrhoeae (strain NCCP11945) GN=NGK_1362 PE=3 SV=1
728	2264	Q5FA40	14.38	335.74	4.821E7	3.758E7	4.791E7	3.585E7	1.00	0.78	0.99	0.74	4.821E7	3.758E7	4.791E7	3.585E7	1.00	0.78	0.99	0.74	84	25	25	Carbamidomethylation; iTRAQ 4plex (K N-term); Oxidation (M); Deamidation (NQ)	42160	Spermidine/putrescine import ATP-binding protein PotA OS=Neisseria gonorrhoeae (strain ATCC 700825 / FA 1090) GN=potA PE=3 SV=2
728	2265	A0A1D3FZN9	14.38	335.74	4.821E7	3.758E7	4.791E7	3.585E7	1.00	0.78	0.99	0.74	4.821E7	3.758E7	4.791E7	3.585E7	1.00	0.78	0.99	0.74	84	25	25	Carbamidomethylation; iTRAQ 4plex (K N-term); Oxidation (M); Deamidation (NQ)	42160	Spermidine/putrescine import ATP-binding protein PotA OS=Neisseria gonorrhoeae GN=potA_2 PE=3 SV=1
664	580	B4RJL8	8.26	335.21	5.381E7	5.333E7	5.862E7	4.799E7	1.00	0.99	1.09	0.89	5.381E7	5.333E7	5.862E7	4.799E7	1.00	0.99	1.09	0.89	73	33	33	Carbamidomethylation; iTRAQ 4plex (K N-term); Oxidation (M); Deamidation (NQ)	47319	Transcription termination factor Rho OS=Neisseria gonorrhoeae (strain NCCP11945) GN=rho PE=3 SV=1
664	581	Q5FA35	8.26	335.21	5.381E7	5.333E7	5.862E7	4.799E7	1.00	0.99	1.09	0.89	5.381E7	5.333E7	5.862E7	4.799E7	1.00	0.99	1.09	0.89	73	33	33	Carbamidomethylation; iTRAQ 4plex (K N-term); Oxidation (M); Deamidation (NQ)	47319	Transcription termination factor Rho OS=Neisseria gonorrhoeae (strain ATCC 700825 / FA 1090) GN=rho PE=3 SV=1
664	582	A0A1D3FZI3	8.26	335.21	5.381E7	5.333E7	5.862E7	4.799E7	1.00	0.99	1.09	0.89	5.381E7	5.333E7	5.862E7	4.799E7	1.00	0.99	1.09	0.89	73	33	33	Carbamidomethylation; iTRAQ 4plex (K N-term); Oxidation (M); Deamidation (NQ)	47319	Transcription termination factor Rho OS=Neisseria gonorrhoeae GN=rho PE=3 SV=1
664	615	A0A0M3GUG9	8.26	335.21	5.381E7	5.333E7	5.862E7	4.799E7	1.00	0.99	1.09	0.89	5.381E7	5.333E7	5.862E7	4.799E7	1.00	0.99	1.09	0.89	72	33	33	Carbamidomethylation; iTRAQ 4plex (K N-term); Oxidation (M); Deamidation (NQ)	47564	Transcription termination factor Rho OS=Neisseria gonorrhoeae MIA_2011_03-10 GN=rho PE=3 SV=1
664	616	D6HAK2	8.26	335.21	5.381E7	5.333E7	5.862E7	4.799E7	1.00	0.99	1.09	0.89	5.381E7	5.333E7	5.862E7	4.799E7	1.00	0.99	1.09	0.89	72	33	33	Carbamidomethylation; iTRAQ 4plex (K N-term); Oxidation (M); Deamidation (NQ)	47564	Transcription termination factor Rho OS=Neisseria gonorrhoeae DGI2 GN=rho PE=3 SV=1
284	4815	B4RQZ3	1.92	335.15	2.608E8	2.826E8	2.757E8	2.649E8	1.00	1.08	1.06	1.02	2.608E8	2.826E8	2.757E8	2.649E8	1.00	1.08	1.06	1.02	77	25	25	Carbamidomethylation; iTRAQ 4plex (K N-term); Deamidation (NQ)	22119	30S ribosomal protein S4 OS=Neisseria gonorrhoeae (strain NCCP11945) GN=rpsD PE=3 SV=1
284	4600	D6H551	1.92	335.15	2.608E8	2.826E8	2.757E8	2.649E8	1.00	1.08	1.06	1.02	2.608E8	2.826E8	2.757E8	2.649E8	1.00	1.08	1.06	1.02	73	25	25	Carbamidomethylation; iTRAQ 4plex (K N-term); Deamidation (NQ)	23250	30S ribosomal protein S4 OS=Neisseria gonorrhoeae DGI2 GN=rpsD PE=3 SV=1
284	4601	A0A0M3GYL7	1.92	335.15	2.608E8	2.826E8	2.757E8	2.649E8	1.00	1.08	1.06	1.02	2.608E8	2.826E8	2.757E8	2.649E8	1.00	1.08	1.06	1.02	73	25	25	Carbamidomethylation; iTRAQ 4plex (K N-term); Deamidation (NQ)	23250	30S ribosomal protein S4 OS=Neisseria gonorrhoeae MIA_2011_03-10 GN=rpsD PE=3 SV=1
284	4602	A0A1D3EJN0	1.92	335.15	2.608E8	2.826E8	2.757E8	2.649E8	1.00	1.08	1.06	1.02	2.608E8	2.826E8	2.757E8	2.649E8	1.00	1.08	1.06	1.02	73	25	25	Carbamidomethylation; iTRAQ 4plex (K N-term); Deamidation (NQ)	23250	30S ribosomal protein S4 OS=Neisseria gonorrhoeae GN=rpsD PE=3 SV=1
284	4603	Q5F5V1	1.92	335.15	2.608E8	2.826E8	2.757E8	2.649E8	1.00	1.08	1.06	1.02	2.608E8	2.826E8	2.757E8	2.649E8	1.00	1.08	1.06	1.02	73	25	25	Carbamidomethylation; iTRAQ 4plex (K N-term); Deamidation (NQ)	23250	30S ribosomal protein S4 OS=Neisseria gonorrhoeae (strain ATCC 700825 / FA 1090) GN=rpsD PE=3 SV=1
740	1006	A0A1D3G196	1.58	335.11	2.346E5	4.126E5	4.524E5	4.457E5	1.00	1.76	1.93	1.90	2.346E5	4.126E5	4.524E5	4.457E5	1.00	1.76	1.93	1.90	7	30	2	iTRAQ 4plex (K N-term)	48743	Na(+)-translocating NADH-quinone reductase subunit A OS=Neisseria gonorrhoeae GN=nqrA PE=3 SV=1
740	1038	A0A0M3GYZ1	1.58	335.11	2.346E5	4.126E5	4.524E5	4.457E5	1.00	1.76	1.93	1.90	2.346E5	4.126E5	4.524E5	4.457E5	1.00	1.76	1.93	1.90	7	30	2	iTRAQ 4plex (K N-term)	48742	Na(+)-translocating NADH-quinone reductase subunit A OS=Neisseria gonorrhoeae MIA_2011_03-10 GN=nqrA PE=3 SV=1
740	1039	A0A1D3FV78	1.58	335.11	2.346E5	4.126E5	4.524E5	4.457E5	1.00	1.76	1.93	1.90	2.346E5	4.126E5	4.524E5	4.457E5	1.00	1.76	1.93	1.90	7	30	2	iTRAQ 4plex (K N-term)	48742	Na(+)-translocating NADH-quinone reductase subunit A OS=Neisseria gonorrhoeae GN=nqrA PE=3 SV=1
740	1040	Q5F6Y0	1.58	335.11	2.346E5	4.126E5	4.524E5	4.457E5	1.00	1.76	1.93	1.90	2.346E5	4.126E5	4.524E5	4.457E5	1.00	1.76	1.93	1.90	7	30	2	iTRAQ 4plex (K N-term)	48742	Na(+)-translocating NADH-quinone reductase subunit A OS=Neisseria gonorrhoeae (strain ATCC 700825 / FA 1090) GN=nqrA PE=3 SV=1
740	1041	D6H6G4	1.58	335.11	2.346E5	4.126E5	4.524E5	4.457E5	1.00	1.76	1.93	1.90	2.346E5	4.126E5	4.524E5	4.457E5	1.00	1.76	1.93	1.90	7	30	2	iTRAQ 4plex (K N-term)	48742	Na(+)-translocating NADH-quinone reductase subunit A OS=Neisseria gonorrhoeae DGI2 GN=nqrA PE=3 SV=1
855	872	B4RPH9	1.60	335.07	2.671E7	2.539E7	2.636E7	2.682E7	1.00	0.95	0.99	1.00	2.671E7	2.539E7	2.636E7	2.682E7	1.00	0.95	0.99	1.00	79	28	28	Carbamidomethylation; iTRAQ 4plex (K N-term); Oxidation (M); Deamidation (NQ)	47417	NADH-quinone oxidoreductase subunit F OS=Neisseria gonorrhoeae (strain NCCP11945) GN=NGK_2148 PE=3 SV=1
855	873	A0A0M3GX08	1.60	335.07	2.671E7	2.539E7	2.636E7	2.682E7	1.00	0.95	0.99	1.00	2.671E7	2.539E7	2.636E7	2.682E7	1.00	0.95	0.99	1.00	79	28	28	Carbamidomethylation; iTRAQ 4plex (K N-term); Oxidation (M); Deamidation (NQ)	47417	NADH-quinone oxidoreductase subunit F OS=Neisseria gonorrhoeae MIA_2011_03-10 GN=M736_06845 PE=3 SV=1
855	874	D6H5D2	1.60	335.07	2.671E7	2.539E7	2.636E7	2.682E7	1.00	0.95	0.99	1.00	2.671E7	2.539E7	2.636E7	2.682E7	1.00	0.95	0.99	1.00	79	28	28	Carbamidomethylation; iTRAQ 4plex (K N-term); Oxidation (M); Deamidation (NQ)	47417	NADH-quinone oxidoreductase subunit F OS=Neisseria gonorrhoeae DGI2 GN=NGMG_02026 PE=3 SV=1
855	875	Q5F620	1.60	335.07	2.671E7	2.539E7	2.636E7	2.682E7	1.00	0.95	0.99	1.00	2.671E7	2.539E7	2.636E7	2.682E7	1.00	0.95	0.99	1.00	79	28	28	Carbamidomethylation; iTRAQ 4plex (K N-term); Oxidation (M); Deamidation (NQ)	47417	NADH-quinone oxidoreductase subunit F OS=Neisseria gonorrhoeae (strain ATCC 700825 / FA 1090) GN=NGO_1746 PE=3 SV=1
855	876	A0A1D3F9C8	1.60	335.07	2.671E7	2.539E7	2.636E7	2.682E7	1.00	0.95	0.99	1.00	2.671E7	2.539E7	2.636E7	2.682E7	1.00	0.95	0.99	1.00	79	28	28	Carbamidomethylation; iTRAQ 4plex (K N-term); Oxidation (M); Deamidation (NQ)	47417	NADH-quinone oxidoreductase subunit F OS=Neisseria gonorrhoeae GN=nqo1 PE=3 SV=1
754	2267	A0A0M3GY33	18.62	334.84	7.788E6	2.784E7	2.794E7	3.013E7	1.00	3.57	3.59	3.87	7.788E6	2.784E7	2.794E7	3.013E7	1.00	3.57	3.59	3.87	87	28	28	Carbamidomethylation; iTRAQ 4plex (K N-term); Oxidation (M); Deamidation (NQ)	33569	Peptide transporter OS=Neisseria gonorrhoeae MIA_2011_03-10 GN=M736_02680 PE=3 SV=1
754	2268	D5K9J0	18.62	334.84	7.788E6	2.784E7	2.794E7	3.013E7	1.00	3.57	3.59	3.87	7.788E6	2.784E7	2.794E7	3.013E7	1.00	3.57	3.59	3.87	87	28	28	Carbamidomethylation; iTRAQ 4plex (K N-term); Oxidation (M); Deamidation (NQ)	33569	ParB OS=Neisseria gonorrhoeae PE=3 SV=1
828	1918	A0A1D3G5N4	0.20	334.68	1.048E5	1.058E5	1.09E5	1.102E5	1.00	1.01	1.04	1.05	1.048E5	1.058E5	1.09E5	1.102E5	1.00	1.01	1.04	1.05	1	43	1	iTRAQ 4plex (K N-term)	141796	Putative oxidoreductase OS=Neisseria gonorrhoeae GN=WHOP_01012 PE=4 SV=1
688	609	A0A1D3EIE8	1.08	334.56	5.131E5	1.893E5	1.883E5	1.752E5	1.00	0.37	0.37	0.34	5.131E5	1.893E5	1.883E5	1.752E5	1.00	0.37	0.37	0.34	5	30	1	iTRAQ 4plex (K N-term)	49594	tRNA-2-methylthio-N(6)-dimethylallyladenosine synthase OS=Neisseria gonorrhoeae GN=miaB PE=3 SV=1
821	1809	A0A1D3EC64	2.22	334.55	2.188E7	2.273E7	2.369E7	2.445E7	1.00	1.04	1.08	1.12	2.188E7	2.273E7	2.369E7	2.445E7	1.00	1.04	1.08	1.12	51	41	41	Carbamidomethylation; iTRAQ 4plex (K N-term); Oxidation (M); Deamidation (NQ)	110828	Putative cell-division protein OS=Neisseria gonorrhoeae GN=ftsK_1 PE=3 SV=1
821	1810	D6H887	2.22	334.55	2.188E7	2.273E7	2.369E7	2.445E7	1.00	1.04	1.08	1.12	2.188E7	2.273E7	2.369E7	2.445E7	1.00	1.04	1.08	1.12	51	41	41	Carbamidomethylation; iTRAQ 4plex (K N-term); Oxidation (M); Deamidation (NQ)	110800	DNA translocase ftsK 2 OS=Neisseria gonorrhoeae DGI2 GN=NGMG_01270 PE=3 SV=1
821	1821	Q5F8D2	2.22	334.55	2.188E7	2.273E7	2.369E7	2.445E7	1.00	1.04	1.08	1.12	2.188E7	2.273E7	2.369E7	2.445E7	1.00	1.04	1.08	1.12	51	41	41	Carbamidomethylation; iTRAQ 4plex (K N-term); Oxidation (M); Deamidation (NQ)	110840	Cell division protein FtsK OS=Neisseria gonorrhoeae (strain ATCC 700825 / FA 1090) GN=NGO_0851 PE=3 SV=1
821	1822	A0A1D3ED04	2.22	334.55	2.188E7	2.273E7	2.369E7	2.445E7	1.00	1.04	1.08	1.12	2.188E7	2.273E7	2.369E7	2.445E7	1.00	1.04	1.08	1.12	51	41	41	Carbamidomethylation; iTRAQ 4plex (K N-term); Oxidation (M); Deamidation (NQ)	110812	Putative cell-division protein OS=Neisseria gonorrhoeae GN=ftsK_1 PE=3 SV=1
821	1823	B4RLE5	2.22	334.55	2.188E7	2.273E7	2.369E7	2.445E7	1.00	1.04	1.08	1.12	2.188E7	2.273E7	2.369E7	2.445E7	1.00	1.04	1.08	1.12	51	41	41	Carbamidomethylation; iTRAQ 4plex (K N-term); Oxidation (M); Deamidation (NQ)	110812	Putative cell-division protein OS=Neisseria gonorrhoeae (strain NCCP11945) GN=NGK_0955 PE=3 SV=1
821	1824	A0A1D3E787	2.22	334.55	2.188E7	2.273E7	2.369E7	2.445E7	1.00	1.04	1.08	1.12	2.188E7	2.273E7	2.369E7	2.445E7	1.00	1.04	1.08	1.12	51	41	41	Carbamidomethylation; iTRAQ 4plex (K N-term); Oxidation (M); Deamidation (NQ)	110840	Putative cell-division protein OS=Neisseria gonorrhoeae GN=ftsK_1 PE=3 SV=1
821	1825	A0A0M3GW84	2.22	334.55	2.188E7	2.273E7	2.369E7	2.445E7	1.00	1.04	1.08	1.12	2.188E7	2.273E7	2.369E7	2.445E7	1.00	1.04	1.08	1.12	51	41	41	Carbamidomethylation; iTRAQ 4plex (K N-term); Oxidation (M); Deamidation (NQ)	110840	Cell division protein FtsK OS=Neisseria gonorrhoeae MIA_2011_03-10 GN=M736_08060 PE=3 SV=1
626	3400	A0A1D3EXT2	0.71	334.39	6.426E7	6.628E7	6.848E7	6.669E7	1.00	1.03	1.07	1.04	6.426E7	6.628E7	6.848E7	6.669E7	1.00	1.03	1.07	1.04	67	25	25	Carbamidomethylation; iTRAQ 4plex (K N-term); Deamidation (NQ)	41952	S-adenosylmethionine synthase OS=Neisseria gonorrhoeae GN=metK PE=3 SV=1
626	3401	A0A0M3GXH4	0.71	334.39	6.426E7	6.628E7	6.848E7	6.669E7	1.00	1.03	1.07	1.04	6.426E7	6.628E7	6.848E7	6.669E7	1.00	1.03	1.07	1.04	67	25	25	Carbamidomethylation; iTRAQ 4plex (K N-term); Deamidation (NQ)	41935	S-adenosylmethionine synthase OS=Neisseria gonorrhoeae MIA_2011_03-10 GN=metK PE=3 SV=1
626	3402	D6HA62	0.71	334.39	6.426E7	6.628E7	6.848E7	6.669E7	1.00	1.03	1.07	1.04	6.426E7	6.628E7	6.848E7	6.669E7	1.00	1.03	1.07	1.04	67	25	25	Carbamidomethylation; iTRAQ 4plex (K N-term); Deamidation (NQ)	41952	S-adenosylmethionine synthase OS=Neisseria gonorrhoeae DGI2 GN=metK PE=3 SV=1
626	3403	A0A1D3ENX3	0.71	334.39	6.426E7	6.628E7	6.848E7	6.669E7	1.00	1.03	1.07	1.04	6.426E7	6.628E7	6.848E7	6.669E7	1.00	1.03	1.07	1.04	67	25	25	Carbamidomethylation; iTRAQ 4plex (K N-term); Deamidation (NQ)	41935	S-adenosylmethionine synthase OS=Neisseria gonorrhoeae GN=metK PE=3 SV=1
626	3404	B4RQ36	0.71	334.39	6.426E7	6.628E7	6.848E7	6.669E7	1.00	1.03	1.07	1.04	6.426E7	6.628E7	6.848E7	6.669E7	1.00	1.03	1.07	1.04	67	25	25	Carbamidomethylation; iTRAQ 4plex (K N-term); Deamidation (NQ)	41952	S-adenosylmethionine synthase OS=Neisseria gonorrhoeae (strain NCCP11945) GN=metK PE=3 SV=1
762	610	A0A1D3FVC1	3.41	334.09	3.861E7	3.568E7	3.421E7	3.218E7	1.00	0.92	0.89	0.83	3.861E7	3.568E7	3.421E7	3.218E7	1.00	0.92	0.89	0.83	68	32	32	iTRAQ 4plex (K N-term); Oxidation (M); Deamidation (NQ)	57091	Secreted protein OS=Neisseria gonorrhoeae GN=WHOF_00597 PE=4 SV=1
762	611	Q5F943	3.41	334.09	3.861E7	3.568E7	3.421E7	3.218E7	1.00	0.92	0.89	0.83	3.861E7	3.568E7	3.421E7	3.218E7	1.00	0.92	0.89	0.83	68	32	32	iTRAQ 4plex (K N-term); Oxidation (M); Deamidation (NQ)	57091	Uncharacterized protein OS=Neisseria gonorrhoeae (strain ATCC 700825 / FA 1090) GN=NGO_0561 PE=4 SV=1
762	574	B4RMK3	3.41	334.09	3.861E7	3.568E7	3.421E7	3.218E7	1.00	0.92	0.89	0.83	3.861E7	3.568E7	3.421E7	3.218E7	1.00	0.92	0.89	0.83	67	32	32	iTRAQ 4plex (K N-term); Oxidation (M); Deamidation (NQ)	57598	Uncharacterized protein OS=Neisseria gonorrhoeae (strain NCCP11945) GN=NGK_1363 PE=4 SV=1
762	575	D6H7I0	3.41	334.09	3.861E7	3.568E7	3.421E7	3.218E7	1.00	0.92	0.89	0.83	3.861E7	3.568E7	3.421E7	3.218E7	1.00	0.92	0.89	0.83	67	32	32	iTRAQ 4plex (K N-term); Oxidation (M); Deamidation (NQ)	57598	Uncharacterized protein OS=Neisseria gonorrhoeae DGI2 GN=NGMG_00897 PE=4 SV=1
738	1292	A0A1D3E4Z2	0.75	333.83	2.586E7	2.348E7	2.39E7	2.33E7	1.00	0.91	0.92	0.90	2.586E7	2.348E7	2.39E7	2.33E7	1.00	0.91	0.92	0.90	64	35	35	iTRAQ 4plex (K N-term); Oxidation (M); Deamidation (NQ)	67848	Bacteriophage N4 receptor OS=Neisseria gonorrhoeae GN=WHOK_00031 PE=4 SV=1
738	1321	A0A1D3GXL0	0.75	333.83	2.586E7	2.348E7	2.39E7	2.33E7	1.00	0.91	0.92	0.90	2.586E7	2.348E7	2.39E7	2.33E7	1.00	0.91	0.92	0.90	64	35	35	iTRAQ 4plex (K N-term); Oxidation (M); Deamidation (NQ)	67862	Bacteriophage N4 receptor OS=Neisseria gonorrhoeae GN=WHOF_00466 PE=4 SV=1
738	1342	A0A1D3EJQ3	0.75	333.83	2.586E7	2.348E7	2.39E7	2.33E7	1.00	0.91	0.92	0.90	2.586E7	2.348E7	2.39E7	2.33E7	1.00	0.91	0.92	0.90	64	35	35	iTRAQ 4plex (K N-term); Oxidation (M); Deamidation (NQ)	67834	Bacteriophage N4 receptor outer membrane subunit OS=Neisseria gonorrhoeae GN=WHOW_00502 PE=4 SV=1
738	1314	A0A222R5H3	0.75	333.83	2.586E7	2.348E7	2.39E7	2.33E7	1.00	0.91	0.92	0.90	2.586E7	2.348E7	2.39E7	2.33E7	1.00	0.91	0.92	0.90	64	35	35	iTRAQ 4plex (K N-term); Oxidation (M); Deamidation (NQ)	68106	Uncharacterized protein OS=Neisseria gonorrhoeae GN=BZG33_03170 PE=4 SV=1
738	1315	B4RKE8	0.75	333.83	2.586E7	2.348E7	2.39E7	2.33E7	1.00	0.91	0.92	0.90	2.586E7	2.348E7	2.39E7	2.33E7	1.00	0.91	0.92	0.90	64	35	35	iTRAQ 4plex (K N-term); Oxidation (M); Deamidation (NQ)	68106	Putative periplasmic protein OS=Neisseria gonorrhoeae (strain NCCP11945) GN=NGK_0608 PE=4 SV=1
738	1316	D6H968	0.75	333.83	2.586E7	2.348E7	2.39E7	2.33E7	1.00	0.91	0.92	0.90	2.586E7	2.348E7	2.39E7	2.33E7	1.00	0.91	0.92	0.90	64	35	35	iTRAQ 4plex (K N-term); Oxidation (M); Deamidation (NQ)	68106	Uncharacterized protein OS=Neisseria gonorrhoeae DGI2 GN=NGMG_00028 PE=4 SV=1
1019	2071	A0A0M3GZN8	1.46	333.73	1.184E7	1.141E7	1.056E7	1.085E7	1.00	0.96	0.89	0.92	1.184E7	1.141E7	1.056E7	1.085E7	1.00	0.96	0.89	0.92	40	39	39	iTRAQ 4plex (K N-term); Oxidation (M); Deamidation (NQ)	147254	Uncharacterized protein OS=Neisseria gonorrhoeae MIA_2011_03-10 GN=M736_02265 PE=4 SV=1
1019	2068	D6HA31	1.46	333.73	1.184E7	1.141E7	1.056E7	1.085E7	1.00	0.96	0.89	0.92	1.184E7	1.141E7	1.056E7	1.085E7	1.00	0.96	0.89	0.92	40	39	39	iTRAQ 4plex (K N-term); Oxidation (M); Deamidation (NQ)	147355	Periplasmic protein OS=Neisseria gonorrhoeae DGI2 GN=NGMG_00750 PE=4 SV=1
1019	2074	B4RQT8	1.46	333.73	1.184E7	1.141E7	1.056E7	1.085E7	1.00	0.96	0.89	0.92	1.184E7	1.141E7	1.056E7	1.085E7	1.00	0.96	0.89	0.92	40	39	39	iTRAQ 4plex (K N-term); Oxidation (M); Deamidation (NQ)	147374	Periplasmic protein OS=Neisseria gonorrhoeae (strain NCCP11945) GN=NGK_2294 PE=4 SV=1
1019	2069	A0A1D3F8H7	1.46	333.73	1.184E7	1.141E7	1.056E7	1.085E7	1.00	0.96	0.89	0.92	1.184E7	1.141E7	1.056E7	1.085E7	1.00	0.96	0.89	0.92	40	39	39	iTRAQ 4plex (K N-term); Oxidation (M); Deamidation (NQ)	147432	Periplasmic protein OS=Neisseria gonorrhoeae GN=WHOM_00914 PE=4 SV=1
1019	2070	A0A1D3EL54	1.46	333.73	1.184E7	1.141E7	1.056E7	1.085E7	1.00	0.96	0.89	0.92	1.184E7	1.141E7	1.056E7	1.085E7	1.00	0.96	0.89	0.92	40	39	39	iTRAQ 4plex (K N-term); Oxidation (M); Deamidation (NQ)	147385	Periplasmic protein OS=Neisseria gonorrhoeae GN=WHOV_00363 PE=4 SV=1
1019	2072	A0A1D3EMK3	1.46	333.73	1.184E7	1.141E7	1.056E7	1.085E7	1.00	0.96	0.89	0.92	1.184E7	1.141E7	1.056E7	1.085E7	1.00	0.96	0.89	0.92	40	39	39	iTRAQ 4plex (K N-term); Oxidation (M); Deamidation (NQ)	147355	Periplasmic protein OS=Neisseria gonorrhoeae GN=WHOO_00587 PE=4 SV=1
1019	2073	A0A1D3IRM0	1.46	333.73	1.184E7	1.141E7	1.056E7	1.085E7	1.00	0.96	0.89	0.92	1.184E7	1.141E7	1.056E7	1.085E7	1.00	0.96	0.89	0.92	40	39	39	iTRAQ 4plex (K N-term); Oxidation (M); Deamidation (NQ)	147413	Periplasmic protein OS=Neisseria gonorrhoeae GN=WHOK_00955 PE=4 SV=1
1019	2075	A0A1D3ED71	1.46	333.73	1.184E7	1.141E7	1.056E7	1.085E7	1.00	0.96	0.89	0.92	1.184E7	1.141E7	1.056E7	1.085E7	1.00	0.96	0.89	0.92	40	39	39	iTRAQ 4plex (K N-term); Oxidation (M); Deamidation (NQ)	147388	Periplasmic protein OS=Neisseria gonorrhoeae GN=WHOW_00288 PE=4 SV=1
144	720	P05430	6.54	333.59	2.04E6	7.349E5	7.43E5	5.872E5	1.00	0.36	0.36	0.29	2.04E6	7.349E5	7.43E5	5.872E5	1.00	0.36	0.36	0.29	7	43	3	iTRAQ 4plex (K N-term); Deamidation (NQ)	35684	Major outer membrane protein P.IA OS=Neisseria gonorrhoeae GN=porA PE=3 SV=1
661	179	A0A0M3GYG2	1.65	333.55	8.306E7	6.837E7	7.015E7	7.002E7	1.00	0.82	0.84	0.84	8.306E7	6.837E7	7.015E7	7.002E7	1.00	0.82	0.84	0.84	74	26	26	Carbamidomethylation; iTRAQ 4plex (K N-term); Oxidation (M); Deamidation (NQ)	43398	Aspartokinase OS=Neisseria gonorrhoeae MIA_2011_03-10 GN=M736_01405 PE=3 SV=1
661	180	D6H8I6	1.65	333.55	8.306E7	6.837E7	7.015E7	7.002E7	1.00	0.82	0.84	0.84	8.306E7	6.837E7	7.015E7	7.002E7	1.00	0.82	0.84	0.84	74	26	26	Carbamidomethylation; iTRAQ 4plex (K N-term); Oxidation (M); Deamidation (NQ)	43398	Aspartokinase OS=Neisseria gonorrhoeae DGI2 GN=NGMG_01369 PE=3 SV=1
661	181	Q5F842	1.65	333.55	8.306E7	6.837E7	7.015E7	7.002E7	1.00	0.82	0.84	0.84	8.306E7	6.837E7	7.015E7	7.002E7	1.00	0.82	0.84	0.84	74	26	26	Carbamidomethylation; iTRAQ 4plex (K N-term); Oxidation (M); Deamidation (NQ)	43398	Aspartokinase OS=Neisseria gonorrhoeae (strain ATCC 700825 / FA 1090) GN=NGO_0956 PE=3 SV=1
661	183	A0A1D3I4T0	1.65	333.55	8.306E7	6.837E7	7.015E7	7.002E7	1.00	0.82	0.84	0.84	8.306E7	6.837E7	7.015E7	7.002E7	1.00	0.82	0.84	0.84	74	26	26	Carbamidomethylation; iTRAQ 4plex (K N-term); Oxidation (M); Deamidation (NQ)	43398	Aspartokinase OS=Neisseria gonorrhoeae GN=lysC PE=3 SV=1
661	184	B4RL30	1.65	333.55	8.306E7	6.837E7	7.015E7	7.002E7	1.00	0.82	0.84	0.84	8.306E7	6.837E7	7.015E7	7.002E7	1.00	0.82	0.84	0.84	74	26	26	Carbamidomethylation; iTRAQ 4plex (K N-term); Oxidation (M); Deamidation (NQ)	43398	Aspartokinase OS=Neisseria gonorrhoeae (strain NCCP11945) GN=NGK_0840 PE=3 SV=1
461	3236	A0A1D3EHN5	3.47	333.32	1.136E8	1.572E8	1.486E8	1.568E8	1.00	1.38	1.31	1.38	1.136E8	1.572E8	1.486E8	1.568E8	1.00	1.38	1.31	1.38	69	24	24	iTRAQ 4plex (K N-term); Oxidation (M); Deamidation (NQ)	28732	ABC transporter periplasmic binding protein OS=Neisseria gonorrhoeae GN=WHOF_00329 PE=3 SV=1
461	3239	A0A222QWU9	3.47	333.32	1.136E8	1.572E8	1.486E8	1.568E8	1.00	1.38	1.31	1.38	1.136E8	1.572E8	1.486E8	1.568E8	1.00	1.38	1.31	1.38	69	24	24	iTRAQ 4plex (K N-term); Oxidation (M); Deamidation (NQ)	28863	Amino acid ABC transporter substrate-binding protein OS=Neisseria gonorrhoeae GN=BZG33_02790 PE=3 SV=1
461	3240	B4RK70	3.47	333.32	1.136E8	1.572E8	1.486E8	1.568E8	1.00	1.38	1.31	1.38	1.136E8	1.572E8	1.486E8	1.568E8	1.00	1.38	1.31	1.38	69	24	24	iTRAQ 4plex (K N-term); Oxidation (M); Deamidation (NQ)	28863	Amino acid ABC transporter periplasmic amino acid-binding protein OS=Neisseria gonorrhoeae (strain NCCP11945) GN=NGK_0530 PE=3 SV=1
731	885	B4RPI1	1.54	333.07	3.423E7	3.295E7	3.524E7	3.472E7	1.00	0.96	1.03	1.01	3.423E7	3.295E7	3.524E7	3.472E7	1.00	0.96	1.03	1.01	74	33	33	Carbamidomethylation; iTRAQ 4plex (K N-term); Oxidation (M); Deamidation (NQ)	47594	NADH-quinone oxidoreductase subunit D OS=Neisseria gonorrhoeae (strain NCCP11945) GN=nuoD PE=3 SV=1
731	886	A0A0M3GX32	1.54	333.07	3.423E7	3.295E7	3.524E7	3.472E7	1.00	0.96	1.03	1.01	3.423E7	3.295E7	3.524E7	3.472E7	1.00	0.96	1.03	1.01	74	33	33	Carbamidomethylation; iTRAQ 4plex (K N-term); Oxidation (M); Deamidation (NQ)	47594	NADH-quinone oxidoreductase subunit D OS=Neisseria gonorrhoeae MIA_2011_03-10 GN=nuoD PE=3 SV=1
731	887	Q5F618	1.54	333.07	3.423E7	3.295E7	3.524E7	3.472E7	1.00	0.96	1.03	1.01	3.423E7	3.295E7	3.524E7	3.472E7	1.00	0.96	1.03	1.01	74	33	33	Carbamidomethylation; iTRAQ 4plex (K N-term); Oxidation (M); Deamidation (NQ)	47594	NADH-quinone oxidoreductase subunit D OS=Neisseria gonorrhoeae (strain ATCC 700825 / FA 1090) GN=nuoD PE=3 SV=1
731	888	D6H5D0	1.54	333.07	3.423E7	3.295E7	3.524E7	3.472E7	1.00	0.96	1.03	1.01	3.423E7	3.295E7	3.524E7	3.472E7	1.00	0.96	1.03	1.01	74	33	33	Carbamidomethylation; iTRAQ 4plex (K N-term); Oxidation (M); Deamidation (NQ)	47594	NADH-quinone oxidoreductase subunit D OS=Neisseria gonorrhoeae DGI2 GN=nuoD PE=3 SV=1
731	889	A0A1D3FGG5	1.54	333.07	3.423E7	3.295E7	3.524E7	3.472E7	1.00	0.96	1.03	1.01	3.423E7	3.295E7	3.524E7	3.472E7	1.00	0.96	1.03	1.01	74	33	33	Carbamidomethylation; iTRAQ 4plex (K N-term); Oxidation (M); Deamidation (NQ)	47594	NADH-quinone oxidoreductase subunit D OS=Neisseria gonorrhoeae GN=nuoD PE=3 SV=1
694	916	A0A1D3FWF6	0.89	332.35	5.9E5	8.633E5	8.611E5	8.9E5	1.00	1.46	1.46	1.51	5.9E5	8.633E5	8.611E5	8.9E5	1.00	1.46	1.46	1.51	6	31	1	iTRAQ 4plex (K N-term); Deamidation (NQ)	56761	Peptidyl-prolyl cis-trans isomerase OS=Neisseria gonorrhoeae GN=ppiD PE=4 SV=1
694	917	D6H7U0	0.89	332.35	5.9E5	8.633E5	8.611E5	8.9E5	1.00	1.46	1.46	1.51	5.9E5	8.633E5	8.611E5	8.9E5	1.00	1.46	1.46	1.51	6	31	1	iTRAQ 4plex (K N-term); Deamidation (NQ)	56742	Uncharacterized protein OS=Neisseria gonorrhoeae DGI2 GN=NGMG_01123 PE=4 SV=1
694	918	A0A1D3H8T1	0.89	332.35	5.9E5	8.633E5	8.611E5	8.9E5	1.00	1.46	1.46	1.51	5.9E5	8.633E5	8.611E5	8.9E5	1.00	1.46	1.46	1.51	6	31	1	iTRAQ 4plex (K N-term); Deamidation (NQ)	56742	Peptidyl-prolyl cis-trans isomerase OS=Neisseria gonorrhoeae GN=ppiD PE=4 SV=1
694	919	A0A0M3GWR9	0.89	332.35	5.9E5	8.633E5	8.611E5	8.9E5	1.00	1.46	1.46	1.51	5.9E5	8.633E5	8.611E5	8.9E5	1.00	1.46	1.46	1.51	6	31	1	iTRAQ 4plex (K N-term); Deamidation (NQ)	56742	Peptidylprolyl isomerase OS=Neisseria gonorrhoeae MIA_2011_03-10 GN=M736_07245 PE=4 SV=1
694	921	B4RLV2	0.89	332.35	5.9E5	8.633E5	8.611E5	8.9E5	1.00	1.46	1.46	1.51	5.9E5	8.633E5	8.611E5	8.9E5	1.00	1.46	1.46	1.51	6	31	1	iTRAQ 4plex (K N-term); Deamidation (NQ)	56742	Putative peptidyl-prolyl cis-trans isomerase OS=Neisseria gonorrhoeae (strain NCCP11945) GN=NGK_1112 PE=4 SV=1
630	2889	P21152	1.59	331.38	3.619E7	3.785E7	3.923E7	3.998E7	1.00	1.05	1.08	1.10	3.619E7	3.785E7	3.923E7	3.998E7	1.00	1.05	1.08	1.10	63	17	17	Carbamidomethylation; iTRAQ 4plex (K N-term); Oxidation (M); Deamidation (NQ)	37643	Protein RecA OS=Neisseria gonorrhoeae GN=recA PE=3 SV=2
630	2890	B4RLX8	1.59	331.38	3.619E7	3.785E7	3.923E7	3.998E7	1.00	1.05	1.08	1.10	3.619E7	3.785E7	3.923E7	3.998E7	1.00	1.05	1.08	1.10	63	17	17	Carbamidomethylation; iTRAQ 4plex (K N-term); Oxidation (M); Deamidation (NQ)	37643	Protein RecA OS=Neisseria gonorrhoeae (strain NCCP11945) GN=recA PE=3 SV=1
630	2891	A0A1D3GAZ9	1.59	331.38	3.619E7	3.785E7	3.923E7	3.998E7	1.00	1.05	1.08	1.10	3.619E7	3.785E7	3.923E7	3.998E7	1.00	1.05	1.08	1.10	63	17	17	Carbamidomethylation; iTRAQ 4plex (K N-term); Oxidation (M); Deamidation (NQ)	37643	Protein RecA OS=Neisseria gonorrhoeae GN=recA PE=3 SV=1
630	2892	D6H7R6	1.59	331.38	3.619E7	3.785E7	3.923E7	3.998E7	1.00	1.05	1.08	1.10	3.619E7	3.785E7	3.923E7	3.998E7	1.00	1.05	1.08	1.10	63	17	17	Carbamidomethylation; iTRAQ 4plex (K N-term); Oxidation (M); Deamidation (NQ)	37643	Protein RecA OS=Neisseria gonorrhoeae DGI2 GN=recA PE=3 SV=1
630	2893	Q5F8M9	1.59	331.38	3.619E7	3.785E7	3.923E7	3.998E7	1.00	1.05	1.08	1.10	3.619E7	3.785E7	3.923E7	3.998E7	1.00	1.05	1.08	1.10	63	17	17	Carbamidomethylation; iTRAQ 4plex (K N-term); Oxidation (M); Deamidation (NQ)	37643	Protein RecA OS=Neisseria gonorrhoeae (strain ATCC 700825 / FA 1090) GN=recA PE=3 SV=1
630	2933	A0A0M3H182	1.59	331.38	3.619E7	3.785E7	3.923E7	3.998E7	1.00	1.05	1.08	1.10	3.619E7	3.785E7	3.923E7	3.998E7	1.00	1.05	1.08	1.10	58	17	17	Carbamidomethylation; iTRAQ 4plex (K N-term); Oxidation (M); Deamidation (NQ)	40650	Protein RecA OS=Neisseria gonorrhoeae MIA_2011_03-10 GN=recA PE=3 SV=1
996	1203	A0A0M3H0T4	1.95	330.55	1.551E7	1.51E7	1.542E7	1.445E7	1.00	0.97	0.99	0.93	1.551E7	1.51E7	1.542E7	1.445E7	1.00	0.97	0.99	0.93	65	22	22	Carbamidomethylation; iTRAQ 4plex (K N-term); Oxidation (M); Deamidation (NQ)	47774	UDP-N-acetylmuramoyl-tripeptide--D-alanyl-D-alanine ligase OS=Neisseria gonorrhoeae MIA_2011_03-10 GN=murF PE=3 SV=1
996	1204	A0A1D3IH93	1.95	330.55	1.551E7	1.51E7	1.542E7	1.445E7	1.00	0.97	0.99	0.93	1.551E7	1.51E7	1.542E7	1.445E7	1.00	0.97	0.99	0.93	65	22	22	Carbamidomethylation; iTRAQ 4plex (K N-term); Oxidation (M); Deamidation (NQ)	47774	UDP-N-acetylmuramoyl-tripeptide--D-alanyl-D-alanine ligase OS=Neisseria gonorrhoeae GN=murF PE=3 SV=1
996	1205	Q5F6L2	1.95	330.55	1.551E7	1.51E7	1.542E7	1.445E7	1.00	0.97	0.99	0.93	1.551E7	1.51E7	1.542E7	1.445E7	1.00	0.97	0.99	0.93	65	22	22	Carbamidomethylation; iTRAQ 4plex (K N-term); Oxidation (M); Deamidation (NQ)	47774	UDP-N-acetylmuramoyl-tripeptide--D-alanyl-D-alanine ligase OS=Neisseria gonorrhoeae (strain ATCC 700825 / FA 1090) GN=murF PE=3 SV=1
996	1302	D6H630	1.95	330.55	1.551E7	1.51E7	1.542E7	1.445E7	1.00	0.97	0.99	0.93	1.551E7	1.51E7	1.542E7	1.445E7	1.00	0.97	0.99	0.93	64	22	22	Carbamidomethylation; iTRAQ 4plex (K N-term); Oxidation (M); Deamidation (NQ)	48931	UDP-N-acetylmuramoyl-tripeptide--D-alanyl-D-alanine ligase OS=Neisseria gonorrhoeae DGI2 GN=murF PE=3 SV=1
769	845	Q5FAH9	0.70	330.48	2.194E6	4.311E6	4.318E6	3.923E6	1.00	1.97	1.97	1.79	2.194E6	4.311E6	4.318E6	3.923E6	1.00	1.97	1.97	1.79	3	24	1	iTRAQ 4plex (K N-term)	45010	Glutamate-1-semialdehyde 2 1-aminomutase OS=Neisseria gonorrhoeae (strain ATCC 700825 / FA 1090) GN=hemL PE=3 SV=1
769	848	A0A1D3GE77	0.70	330.48	2.194E6	4.311E6	4.318E6	3.923E6	1.00	1.97	1.97	1.79	2.194E6	4.311E6	4.318E6	3.923E6	1.00	1.97	1.97	1.79	3	24	1	iTRAQ 4plex (K N-term)	45010	Glutamate-1-semialdehyde 2 1-aminomutase OS=Neisseria gonorrhoeae GN=hemL PE=3 SV=1
724	920	Q5F8K6	0.60	330.34	4.015E5	2.293E5	2.159E5	2.238E5	1.00	0.57	0.54	0.56	4.015E5	2.293E5	2.159E5	2.238E5	1.00	0.57	0.54	0.56	6	31	1	iTRAQ 4plex (K N-term)	56714	Peptidylprolyl isomerase OS=Neisseria gonorrhoeae (strain ATCC 700825 / FA 1090) GN=NGO_0766 PE=4 SV=1
787	847	A0A1D3GSR1	2.01	330.28	2.04E6	4.169E5	3.401E5	3.226E5	1.00	0.20	0.17	0.16	2.04E6	4.169E5	3.401E5	3.226E5	1.00	0.20	0.17	0.16	3	24	1	iTRAQ 4plex (K N-term)	44996	Glutamate-1-semialdehyde 2 1-aminomutase OS=Neisseria gonorrhoeae GN=hemL PE=3 SV=1
787	849	D6HAB2	2.01	330.28	2.04E6	4.169E5	3.401E5	3.226E5	1.00	0.20	0.17	0.16	2.04E6	4.169E5	3.401E5	3.226E5	1.00	0.20	0.17	0.16	3	24	1	iTRAQ 4plex (K N-term)	44996	Glutamate-1-semialdehyde 2 1-aminomutase OS=Neisseria gonorrhoeae DGI2 GN=hemL PE=3 SV=1
787	850	A0A0M3GXX3	2.01	330.28	2.04E6	4.169E5	3.401E5	3.226E5	1.00	0.20	0.17	0.16	2.04E6	4.169E5	3.401E5	3.226E5	1.00	0.20	0.17	0.16	3	24	1	iTRAQ 4plex (K N-term)	44996	Glutamate-1-semialdehyde 2 1-aminomutase OS=Neisseria gonorrhoeae MIA_2011_03-10 GN=hemL PE=3 SV=1
134	2341	Q9EZ36	9.82	329.81	5.153E5	5.953E5	1.112E6	6.375E5	1.00	1.16	2.16	1.24	5.153E5	5.953E5	1.112E6	6.375E5	1.00	1.16	2.16	1.24	6	51	1	iTRAQ 4plex (K N-term); Deamidation (NQ)	35130	Porin (Fragment) OS=Neisseria gonorrhoeae GN=por PE=3 SV=1
357	199	A0A1D3HIX3	3.12	329.61	3.232E8	2.635E8	2.828E8	2.901E8	1.00	0.82	0.88	0.90	3.232E8	2.635E8	2.828E8	2.901E8	1.00	0.82	0.88	0.90	80	37	37	iTRAQ 4plex (K N-term); Oxidation (M); Deamidation (NQ)	31528	Peptidylprolyl isomerase OS=Neisseria gonorrhoeae GN=cbf2 PE=4 SV=1
357	200	D6H5N5	3.12	329.61	3.232E8	2.635E8	2.828E8	2.901E8	1.00	0.82	0.88	0.90	3.232E8	2.635E8	2.828E8	2.901E8	1.00	0.82	0.88	0.90	80	37	37	iTRAQ 4plex (K N-term); Oxidation (M); Deamidation (NQ)	31528	Peptidylprolyl isomerase OS=Neisseria gonorrhoeae DGI2 GN=NGMG_02208 PE=4 SV=1
357	201	Q5F6A4	3.12	329.61	3.232E8	2.635E8	2.828E8	2.901E8	1.00	0.82	0.88	0.90	3.232E8	2.635E8	2.828E8	2.901E8	1.00	0.82	0.88	0.90	80	37	37	iTRAQ 4plex (K N-term); Oxidation (M); Deamidation (NQ)	31528	Peptidylprolyl isomerase OS=Neisseria gonorrhoeae (strain ATCC 700825 / FA 1090) GN=NGO_1656 PE=4 SV=1
357	202	B4RNL7	3.12	329.61	3.232E8	2.635E8	2.828E8	2.901E8	1.00	0.82	0.88	0.90	3.232E8	2.635E8	2.828E8	2.901E8	1.00	0.82	0.88	0.90	80	37	37	iTRAQ 4plex (K N-term); Oxidation (M); Deamidation (NQ)	31528	Peptidylprolyl isomerase OS=Neisseria gonorrhoeae (strain NCCP11945) GN=NGK_2041 PE=4 SV=1
357	203	A0A0M3GX55	3.12	329.61	3.232E8	2.635E8	2.828E8	2.901E8	1.00	0.82	0.88	0.90	3.232E8	2.635E8	2.828E8	2.901E8	1.00	0.82	0.88	0.90	80	37	37	iTRAQ 4plex (K N-term); Oxidation (M); Deamidation (NQ)	31528	Peptidylprolyl isomerase OS=Neisseria gonorrhoeae MIA_2011_03-10 GN=M736_03175 PE=4 SV=1
716	2350	Q5F7G1	2.16	329.08	2.125E6	4.182E5	3.069E5	3.172E5	1.00	0.20	0.14	0.15	2.125E6	4.182E5	3.069E5	3.172E5	1.00	0.20	0.14	0.15	3	25	1	iTRAQ 4plex (K N-term)	35156	Glutathione synthetase OS=Neisseria gonorrhoeae (strain ATCC 700825 / FA 1090) GN=gshB PE=3 SV=2
880	2084	A0A1D3ES80	2.40	328.98	1.481E5	3.499E5	2.914E5	2.872E5	1.00	2.36	1.97	1.94	1.481E5	3.499E5	2.914E5	2.872E5	1.00	2.36	1.97	1.94	2	36	2	iTRAQ 4plex (K N-term)	152474	ATP dependent DNA helicase OS=Neisseria gonorrhoeae GN=pmbA_1 PE=4 SV=1
709	2349	A0A1D3J445	3.09	328.59	4.525E5	1.649E6	1.691E6	1.851E6	1.00	3.64	3.74	4.09	4.525E5	1.649E6	1.691E6	1.851E6	1.00	3.64	3.74	4.09	3	25	1	iTRAQ 4plex (K N-term); Oxidation (M)	35098	Glutathione synthetase OS=Neisseria gonorrhoeae GN=gshB PE=3 SV=1
709	2339	A0A0M3GVC4	3.09	328.59	4.525E5	1.649E6	1.691E6	1.851E6	1.00	3.64	3.74	4.09	4.525E5	1.649E6	1.691E6	1.851E6	1.00	3.64	3.74	4.09	3	25	1	iTRAQ 4plex (K N-term); Oxidation (M)	35230	Glutathione synthetase OS=Neisseria gonorrhoeae MIA_2011_03-10 GN=gshB PE=3 SV=1
709	2340	D6HBE5	3.09	328.59	4.525E5	1.649E6	1.691E6	1.851E6	1.00	3.64	3.74	4.09	4.525E5	1.649E6	1.691E6	1.851E6	1.00	3.64	3.74	4.09	3	25	1	iTRAQ 4plex (K N-term); Oxidation (M)	35230	Glutathione synthetase OS=Neisseria gonorrhoeae DGI2 GN=gshB PE=3 SV=1
367	2463	A0A1D3FD84	1.23	328.45	9.99E4	1.067E5	1.35E5	1.059E5	1.00	1.07	1.35	1.06	9.99E4	1.067E5	1.35E5	1.059E5	1.00	1.07	1.35	1.06	5	29	1	iTRAQ 4plex (K N-term); Deamidation (NQ)	42954	Antibiotic resistance efflux pump component OS=Neisseria gonorrhoeae GN=mexA PE=3 SV=1
652	802	Q5F8S1	0.98	328.37	4.322E7	4.324E7	4.109E7	4.197E7	1.00	1.00	0.95	0.97	4.322E7	4.324E7	4.109E7	4.197E7	1.00	1.00	0.95	0.97	70	31	31	Carbamidomethylation; iTRAQ 4plex (K N-term); Oxidation (M); Deamidation (NQ)	51478	Threonine synthase OS=Neisseria gonorrhoeae (strain ATCC 700825 / FA 1090) GN=NGO_0689 PE=4 SV=1
652	803	A0A1D3HZB4	0.98	328.37	4.322E7	4.324E7	4.109E7	4.197E7	1.00	1.00	0.95	0.97	4.322E7	4.324E7	4.109E7	4.197E7	1.00	1.00	0.95	0.97	70	31	31	Carbamidomethylation; iTRAQ 4plex (K N-term); Oxidation (M); Deamidation (NQ)	51478	Threonine synthase OS=Neisseria gonorrhoeae GN=thrC PE=4 SV=1
652	938	B4RM57	0.98	328.37	4.322E7	4.324E7	4.109E7	4.197E7	1.00	1.00	0.95	0.97	4.322E7	4.324E7	4.109E7	4.197E7	1.00	1.00	0.95	0.97	67	31	31	Carbamidomethylation; iTRAQ 4plex (K N-term); Oxidation (M); Deamidation (NQ)	53843	Threonine synthase OS=Neisseria gonorrhoeae (strain NCCP11945) GN=NGK_1217 PE=4 SV=1
652	1079	A0A0M3GW43	0.98	328.37	4.322E7	4.324E7	4.109E7	4.197E7	1.00	1.00	0.95	0.97	4.322E7	4.324E7	4.109E7	4.197E7	1.00	1.00	0.95	0.97	67	31	31	Carbamidomethylation; iTRAQ 4plex (K N-term); Oxidation (M); Deamidation (NQ)	53428	Threonine synthase OS=Neisseria gonorrhoeae MIA_2011_03-10 GN=M736_00355 PE=4 SV=1
944	2902	B4RJI1	1.33	328.18	2.679E7	2.724E7	2.877E7	2.833E7	1.00	1.02	1.07	1.06	2.679E7	2.724E7	2.877E7	2.833E7	1.00	1.02	1.07	1.06	72	20	20	Carbamidomethylation; iTRAQ 4plex (K N-term); Oxidation (M); Deamidation (NQ)	34002	3-oxoacyl-[acyl-carrier-protein] synthase 3 OS=Neisseria gonorrhoeae (strain NCCP11945) GN=fabH PE=3 SV=1
944	2903	Q5F4X5	1.33	328.18	2.679E7	2.724E7	2.877E7	2.833E7	1.00	1.02	1.07	1.06	2.679E7	2.724E7	2.877E7	2.833E7	1.00	1.02	1.07	1.06	72	20	20	Carbamidomethylation; iTRAQ 4plex (K N-term); Oxidation (M); Deamidation (NQ)	34002	3-oxoacyl-[acyl-carrier-protein] synthase 3 OS=Neisseria gonorrhoeae (strain ATCC 700825 / FA 1090) GN=fabH PE=3 SV=1
944	2904	A0A1D3HLW9	1.33	328.18	2.679E7	2.724E7	2.877E7	2.833E7	1.00	1.02	1.07	1.06	2.679E7	2.724E7	2.877E7	2.833E7	1.00	1.02	1.07	1.06	72	20	20	Carbamidomethylation; iTRAQ 4plex (K N-term); Oxidation (M); Deamidation (NQ)	34002	3-oxoacyl-[acyl-carrier-protein] synthase 3 OS=Neisseria gonorrhoeae GN=fabH PE=3 SV=1
944	2905	A0A0M3GU27	1.33	328.18	2.679E7	2.724E7	2.877E7	2.833E7	1.00	1.02	1.07	1.06	2.679E7	2.724E7	2.877E7	2.833E7	1.00	1.02	1.07	1.06	72	20	20	Carbamidomethylation; iTRAQ 4plex (K N-term); Oxidation (M); Deamidation (NQ)	34002	3-oxoacyl-[acyl-carrier-protein] synthase 3 OS=Neisseria gonorrhoeae MIA_2011_03-10 GN=fabH PE=3 SV=1
682	1151	B4RLF0	3.93	328.12	5.289E5	2.116E6	2.309E6	2.31E6	1.00	4.00	4.37	4.37	5.289E5	2.116E6	2.309E6	2.31E6	1.00	4.00	4.37	4.37	3	33	1	iTRAQ 4plex (K N-term); Deamidation (NQ)	64200	2-isopropylmalate synthase OS=Neisseria gonorrhoeae (strain NCCP11945) GN=leuA PE=3 SV=1
682	1152	D6H883	3.93	328.12	5.289E5	2.116E6	2.309E6	2.31E6	1.00	4.00	4.37	4.37	5.289E5	2.116E6	2.309E6	2.31E6	1.00	4.00	4.37	4.37	3	33	1	iTRAQ 4plex (K N-term); Deamidation (NQ)	64200	2-isopropylmalate synthase OS=Neisseria gonorrhoeae DGI2 GN=leuA PE=3 SV=1
682	1154	A0A1D3I6H9	3.93	328.12	5.289E5	2.116E6	2.309E6	2.31E6	1.00	4.00	4.37	4.37	5.289E5	2.116E6	2.309E6	2.31E6	1.00	4.00	4.37	4.37	3	33	1	iTRAQ 4plex (K N-term); Deamidation (NQ)	64200	2-isopropylmalate synthase OS=Neisseria gonorrhoeae GN=leuA PE=3 SV=1
707	113	A0A1D3E5G3	1.78	328.09	9.315E5	2.934E5	2.497E5	2.152E5	1.00	0.32	0.27	0.23	9.315E5	2.934E5	2.497E5	2.152E5	1.00	0.32	0.27	0.23	4	30	1	iTRAQ 4plex (K N-term)	41764	ATP phosphoribosyltransferase regulatory subunit OS=Neisseria gonorrhoeae GN=hisZ PE=3 SV=1
1060	4370	Q5F9M2	5.51	327.67	1.13E7	1.261E7	1.325E7	1.464E7	1.00	1.12	1.17	1.30	1.13E7	1.261E7	1.325E7	1.464E7	1.00	1.12	1.17	1.30	59	15	15	Carbamidomethylation; iTRAQ 4plex (K N-term); Oxidation (M); Deamidation (NQ)	32829	Peroxidase OS=Neisseria gonorrhoeae (strain ATCC 700825 / FA 1090) GN=NGO_0371 PE=4 SV=1
1060	4371	A0A0M3GWW7	5.51	327.67	1.13E7	1.261E7	1.325E7	1.464E7	1.00	1.12	1.17	1.30	1.13E7	1.261E7	1.325E7	1.464E7	1.00	1.12	1.17	1.30	59	15	15	Carbamidomethylation; iTRAQ 4plex (K N-term); Oxidation (M); Deamidation (NQ)	32829	Peroxidase OS=Neisseria gonorrhoeae MIA_2011_03-10 GN=M736_03620 PE=4 SV=1
1060	4372	A0A222R5Q0	5.51	327.67	1.13E7	1.261E7	1.325E7	1.464E7	1.00	1.12	1.17	1.30	1.13E7	1.261E7	1.325E7	1.464E7	1.00	1.12	1.17	1.30	59	15	15	Carbamidomethylation; iTRAQ 4plex (K N-term); Oxidation (M); Deamidation (NQ)	32829	Peroxidase OS=Neisseria gonorrhoeae GN=BZG33_02780 PE=4 SV=1
1060	4384	A0A1D3EI81	5.51	327.67	1.13E7	1.261E7	1.325E7	1.464E7	1.00	1.12	1.17	1.30	1.13E7	1.261E7	1.325E7	1.464E7	1.00	1.12	1.17	1.30	49	15	15	Carbamidomethylation; iTRAQ 4plex (K N-term); Oxidation (M); Deamidation (NQ)	39253	Putative peroxidase OS=Neisseria gonorrhoeae GN=yfeX PE=4 SV=1
1060	4391	A0A1D3HU27	5.51	327.67	1.13E7	1.261E7	1.325E7	1.464E7	1.00	1.12	1.17	1.30	1.13E7	1.261E7	1.325E7	1.464E7	1.00	1.12	1.17	1.30	49	15	15	Carbamidomethylation; iTRAQ 4plex (K N-term); Oxidation (M); Deamidation (NQ)	39189	Putative peroxidase OS=Neisseria gonorrhoeae GN=yfeX PE=4 SV=1
1060	4385	A0A1D3J0T0	5.51	327.67	1.13E7	1.261E7	1.325E7	1.464E7	1.00	1.12	1.17	1.30	1.13E7	1.261E7	1.325E7	1.464E7	1.00	1.12	1.17	1.30	49	15	15	Carbamidomethylation; iTRAQ 4plex (K N-term); Oxidation (M); Deamidation (NQ)	39223	Putative peroxidase OS=Neisseria gonorrhoeae GN=yfeX PE=4 SV=1
1060	4407	B4RK69	5.51	327.67	1.13E7	1.261E7	1.325E7	1.464E7	1.00	1.12	1.17	1.30	1.13E7	1.261E7	1.325E7	1.464E7	1.00	1.12	1.17	1.30	48	15	15	Carbamidomethylation; iTRAQ 4plex (K N-term); Oxidation (M); Deamidation (NQ)	40349	Uncharacterized protein OS=Neisseria gonorrhoeae (strain NCCP11945) GN=NGK_0529 PE=4 SV=1
1060	4408	D6HBA9	5.51	327.67	1.13E7	1.261E7	1.325E7	1.464E7	1.00	1.12	1.17	1.30	1.13E7	1.261E7	1.325E7	1.464E7	1.00	1.12	1.17	1.30	48	15	15	Carbamidomethylation; iTRAQ 4plex (K N-term); Oxidation (M); Deamidation (NQ)	40379	Uncharacterized protein OS=Neisseria gonorrhoeae DGI2 GN=NGMG_00100 PE=4 SV=1
561	3940	A0A1D3HJ72	0.54	327.43	1.034E5	9.338E4	9.418E4	1.039E5	1.00	0.90	0.91	1.00	1.034E5	9.338E4	9.418E4	1.039E5	1.00	0.90	0.91	1.00	11	22	1	iTRAQ 4plex (K N-term); Deamidation (NQ)	28873	ABC transporter periplasmic histidine-binding protein OS=Neisseria gonorrhoeae GN=artI PE=3 SV=1
599	1481	A0A1D3FNJ5	1.21	327.41	5.119E7	5.823E7	5.875E7	5.788E7	1.00	1.14	1.15	1.13	5.119E7	5.823E7	5.875E7	5.788E7	1.00	1.14	1.15	1.13	59	21	21	Carbamidomethylation; iTRAQ 4plex (K N-term); Oxidation (M); Deamidation (NQ)	49658	Acetyl-CoA carboxylase OS=Neisseria gonorrhoeae GN=accC PE=4 SV=1
599	1482	B4RNX8	1.21	327.41	5.119E7	5.823E7	5.875E7	5.788E7	1.00	1.14	1.15	1.13	5.119E7	5.823E7	5.875E7	5.788E7	1.00	1.14	1.15	1.13	59	21	21	Carbamidomethylation; iTRAQ 4plex (K N-term); Oxidation (M); Deamidation (NQ)	49658	Acetyl-CoA carboxylase biotin carboxylase OS=Neisseria gonorrhoeae (strain NCCP11945) GN=NGK_0056 PE=4 SV=1
599	1483	A0A1D3GBQ9	1.21	327.41	5.119E7	5.823E7	5.875E7	5.788E7	1.00	1.14	1.15	1.13	5.119E7	5.823E7	5.875E7	5.788E7	1.00	1.14	1.15	1.13	59	21	21	Carbamidomethylation; iTRAQ 4plex (K N-term); Oxidation (M); Deamidation (NQ)	49614	Acetyl-CoA carboxylase OS=Neisseria gonorrhoeae GN=accC PE=4 SV=1
599	1394	A0A1D3GDN3	1.21	327.41	5.119E7	5.823E7	5.875E7	5.788E7	1.00	1.14	1.15	1.13	5.119E7	5.823E7	5.875E7	5.788E7	1.00	1.14	1.15	1.13	59	21	21	Carbamidomethylation; iTRAQ 4plex (K N-term); Oxidation (M); Deamidation (NQ)	49587	Acetyl-CoA carboxylase OS=Neisseria gonorrhoeae GN=accC PE=4 SV=1
599	1484	D6HAA8	1.21	327.41	5.119E7	5.823E7	5.875E7	5.788E7	1.00	1.14	1.15	1.13	5.119E7	5.823E7	5.875E7	5.788E7	1.00	1.14	1.15	1.13	59	21	21	Carbamidomethylation; iTRAQ 4plex (K N-term); Oxidation (M); Deamidation (NQ)	49658	Acetyl-CoA carboxylase OS=Neisseria gonorrhoeae DGI2 GN=NGMG_00460 PE=4 SV=1
599	1485	A0A0M3GYI3	1.21	327.41	5.119E7	5.823E7	5.875E7	5.788E7	1.00	1.14	1.15	1.13	5.119E7	5.823E7	5.875E7	5.788E7	1.00	1.14	1.15	1.13	59	21	21	Carbamidomethylation; iTRAQ 4plex (K N-term); Oxidation (M); Deamidation (NQ)	49658	Acetyl-CoA carboxylase biotin carboxylase subunit OS=Neisseria gonorrhoeae MIA_2011_03-10 GN=M736_11635 PE=4 SV=1
789	2921	A0A1D3F9V2	1.51	327.04	1.062E6	2.762E5	2.555E5	2.514E5	1.00	0.26	0.24	0.24	1.062E6	2.762E5	2.555E5	2.514E5	1.00	0.26	0.24	0.24	4	21	1	iTRAQ 4plex (K N-term)	39243	Histidinol-phosphate aminotransferase OS=Neisseria gonorrhoeae GN=hisC PE=3 SV=1
789	2922	D6HBH2	1.51	327.04	1.062E6	2.762E5	2.555E5	2.514E5	1.00	0.26	0.24	0.24	1.062E6	2.762E5	2.555E5	2.514E5	1.00	0.26	0.24	0.24	4	21	1	iTRAQ 4plex (K N-term)	39243	Histidinol-phosphate aminotransferase OS=Neisseria gonorrhoeae DGI2 GN=hisC PE=3 SV=1
786	2920	A0A1D3GV20	1.12	326.67	1.24E6	1.374E6	1.459E6	1.508E6	1.00	1.11	1.18	1.22	1.24E6	1.374E6	1.459E6	1.508E6	1.00	1.11	1.18	1.22	4	21	1	iTRAQ 4plex (K N-term); Oxidation (M)	39258	Histidinol-phosphate aminotransferase OS=Neisseria gonorrhoeae GN=hisC PE=3 SV=1
786	2923	Q5F7D7	1.12	326.67	1.24E6	1.374E6	1.459E6	1.508E6	1.00	1.11	1.18	1.22	1.24E6	1.374E6	1.459E6	1.508E6	1.00	1.11	1.18	1.22	4	21	1	iTRAQ 4plex (K N-term); Oxidation (M)	39258	Histidinol-phosphate aminotransferase OS=Neisseria gonorrhoeae (strain ATCC 700825 / FA 1090) GN=hisC PE=3 SV=1
786	2924	B4RJ05	1.12	326.67	1.24E6	1.374E6	1.459E6	1.508E6	1.00	1.11	1.18	1.22	1.24E6	1.374E6	1.459E6	1.508E6	1.00	1.11	1.18	1.22	4	21	1	iTRAQ 4plex (K N-term); Oxidation (M)	39258	Histidinol-phosphate aminotransferase OS=Neisseria gonorrhoeae (strain NCCP11945) GN=hisC PE=3 SV=1
786	2925	A0A0M3H1G3	1.12	326.67	1.24E6	1.374E6	1.459E6	1.508E6	1.00	1.11	1.18	1.22	1.24E6	1.374E6	1.459E6	1.508E6	1.00	1.11	1.18	1.22	4	21	1	iTRAQ 4plex (K N-term); Oxidation (M)	39258	Histidinol-phosphate aminotransferase OS=Neisseria gonorrhoeae MIA_2011_03-10 GN=hisC PE=3 SV=1
684	979	A0A0M3GZF8	16.05	326.44	1.445E7	4.355E7	4.495E7	4.493E7	1.00	3.01	3.11	3.11	1.445E7	4.355E7	4.495E7	4.493E7	1.00	3.01	3.11	3.11	70	28	27	iTRAQ 4plex (K N-term); Oxidation (M); Deamidation (NQ)	44700	Toxin OS=Neisseria gonorrhoeae MIA_2011_03-10 GN=M736_02560 PE=4 SV=1
684	1001	A0A171IPS9	16.05	326.44	1.445E7	4.355E7	4.495E7	4.493E7	1.00	3.01	3.11	3.11	1.445E7	4.355E7	4.495E7	4.493E7	1.00	3.01	3.11	3.11	70	28	27	iTRAQ 4plex (K N-term); Oxidation (M); Deamidation (NQ)	44700	Zeta_2 toxin OS=Neisseria gonorrhoeae TCDC-NG08107 GN=NGTW08_p0014 PE=4 SV=1
684	1002	A0A1D3FJJ0	16.05	326.44	1.445E7	4.355E7	4.495E7	4.493E7	1.00	3.01	3.11	3.11	1.445E7	4.355E7	4.495E7	4.493E7	1.00	3.01	3.11	3.11	70	28	27	iTRAQ 4plex (K N-term); Oxidation (M); Deamidation (NQ)	44700	UDP-N-acetylglucosamine kinase OS=Neisseria gonorrhoeae GN=pezT PE=4 SV=1
843	2926	A0A1D3HZA0	3.55	326.40	3.115E7	2.809E7	3.005E7	2.701E7	1.00	0.90	0.96	0.87	3.115E7	2.809E7	3.005E7	2.701E7	1.00	0.90	0.96	0.87	75	24	24	Carbamidomethylation; iTRAQ 4plex (K N-term); Oxidation (M); Deamidation (NQ)	31000	Pantothenate synthetase OS=Neisseria gonorrhoeae GN=panC PE=3 SV=1
843	2927	Q5F9F8	3.55	326.40	3.115E7	2.809E7	3.005E7	2.701E7	1.00	0.90	0.96	0.87	3.115E7	2.809E7	3.005E7	2.701E7	1.00	0.90	0.96	0.87	75	24	24	Carbamidomethylation; iTRAQ 4plex (K N-term); Oxidation (M); Deamidation (NQ)	31000	Pantothenate synthetase OS=Neisseria gonorrhoeae (strain ATCC 700825 / FA 1090) GN=panC PE=3 SV=1
985	4331	A0A1D3EGF1	1.82	326.40	1.416E6	3.013E5	2.685E5	2.607E5	1.00	0.21	0.19	0.18	1.416E6	3.013E5	2.685E5	2.607E5	1.00	0.21	0.19	0.18	6	20	1	iTRAQ 4plex (K N-term)	33996	Glycine--tRNA ligase alpha subunit OS=Neisseria gonorrhoeae GN=glyQ PE=3 SV=1
985	4332	Q5F4Y8	1.82	326.40	1.416E6	3.013E5	2.685E5	2.607E5	1.00	0.21	0.19	0.18	1.416E6	3.013E5	2.685E5	2.607E5	1.00	0.21	0.19	0.18	6	20	1	iTRAQ 4plex (K N-term)	33996	Glycine--tRNA ligase alpha subunit OS=Neisseria gonorrhoeae (strain ATCC 700825 / FA 1090) GN=glyQ PE=3 SV=1
985	4330	A0A1D3EYQ3	1.82	326.40	1.416E6	3.013E5	2.685E5	2.607E5	1.00	0.21	0.19	0.18	1.416E6	3.013E5	2.685E5	2.607E5	1.00	0.21	0.19	0.18	6	20	1	iTRAQ 4plex (K N-term)	33997	Glycine--tRNA ligase alpha subunit OS=Neisseria gonorrhoeae GN=glyQ PE=3 SV=1
985	4333	D6H9P0	1.82	326.40	1.416E6	3.013E5	2.685E5	2.607E5	1.00	0.21	0.19	0.18	1.416E6	3.013E5	2.685E5	2.607E5	1.00	0.21	0.19	0.18	6	20	1	iTRAQ 4plex (K N-term)	33996	Glycine--tRNA ligase alpha subunit OS=Neisseria gonorrhoeae DGI2 GN=glyQ PE=3 SV=1
785	2123	A0A1D3G0Y9	29.26	326.17	8.95E6	1.22E7	9.44E6	1.54E7	1.00	1.36	1.05	1.72	8.95E6	1.22E7	9.44E6	1.54E7	1.00	1.36	1.05	1.72	8	22	3	iTRAQ 4plex (K N-term); Deamidation (NQ)	66716	Protein translocase subunit SecD OS=Neisseria gonorrhoeae GN=secD PE=3 SV=1
785	2124	D6HAL0	29.26	326.17	8.95E6	1.22E7	9.44E6	1.54E7	1.00	1.36	1.05	1.72	8.95E6	1.22E7	9.44E6	1.54E7	1.00	1.36	1.05	1.72	8	22	3	iTRAQ 4plex (K N-term); Deamidation (NQ)	66847	Protein translocase subunit SecD OS=Neisseria gonorrhoeae DGI2 GN=secD PE=3 SV=1
785	2125	B4RJK8	29.26	326.17	8.95E6	1.22E7	9.44E6	1.54E7	1.00	1.36	1.05	1.72	8.95E6	1.22E7	9.44E6	1.54E7	1.00	1.36	1.05	1.72	8	22	3	iTRAQ 4plex (K N-term); Deamidation (NQ)	66847	Protein translocase subunit SecD OS=Neisseria gonorrhoeae (strain NCCP11945) GN=secD PE=3 SV=1
785	2126	A0A222QX84	29.26	326.17	8.95E6	1.22E7	9.44E6	1.54E7	1.00	1.36	1.05	1.72	8.95E6	1.22E7	9.44E6	1.54E7	1.00	1.36	1.05	1.72	8	22	3	iTRAQ 4plex (K N-term); Deamidation (NQ)	66847	Protein translocase subunit SecD OS=Neisseria gonorrhoeae GN=secD PE=3 SV=1
785	2127	A0A0M3H055	29.26	326.17	8.95E6	1.22E7	9.44E6	1.54E7	1.00	1.36	1.05	1.72	8.95E6	1.22E7	9.44E6	1.54E7	1.00	1.36	1.05	1.72	8	22	3	iTRAQ 4plex (K N-term); Deamidation (NQ)	66847	Protein translocase subunit SecD OS=Neisseria gonorrhoeae MIA_2011_03-10 GN=secD PE=3 SV=1
726	1276	A0A1D3EFG3	7.09	325.79	3.753E5	1.24E6	4.5E5	1.207E6	1.00	3.30	1.20	3.22	3.753E5	1.24E6	4.5E5	1.207E6	1.00	3.30	1.20	3.22	1	37	1	iTRAQ 4plex (K N-term)	69962	tRNA uridine 5-carboxymethylaminomethyl modification enzyme MnmG OS=Neisseria gonorrhoeae GN=mnmG PE=3 SV=1
722	1341	B4RR28	12.16	325.74	9.001E5	2.38E5	8.406E5	2.008E5	1.00	0.26	0.93	0.22	9.001E5	2.38E5	8.406E5	2.008E5	1.00	0.26	0.93	0.22	1	37	1	iTRAQ 4plex (K N-term)	72633	tRNA uridine 5-carboxymethylaminomethyl modification enzyme MnmG OS=Neisseria gonorrhoeae (strain NCCP11945) GN=mnmG PE=3 SV=1
700	1153	A0A1D3ECB5	1.71	325.74	4.743E5	2.637E5	2.219E5	2.449E5	1.00	0.56	0.47	0.52	4.743E5	2.637E5	2.219E5	2.449E5	1.00	0.56	0.47	0.52	3	33	1	iTRAQ 4plex (K N-term); Deamidation (NQ)	64228	2-isopropylmalate synthase OS=Neisseria gonorrhoeae GN=leuA PE=3 SV=1
824	702	Q5F5D9	1.77	325.37	2.234E7	2.397E7	2.357E7	2.258E7	1.00	1.07	1.06	1.01	2.234E7	2.397E7	2.357E7	2.258E7	1.00	1.07	1.06	1.01	70	23	23	iTRAQ 4plex (K N-term); Oxidation (M); Deamidation (NQ)	41998	GTPase Obg OS=Neisseria gonorrhoeae (strain ATCC 700825 / FA 1090) GN=obg PE=1 SV=1
824	703	B4RQP4	1.77	325.37	2.234E7	2.397E7	2.357E7	2.258E7	1.00	1.07	1.06	1.01	2.234E7	2.397E7	2.357E7	2.258E7	1.00	1.07	1.06	1.01	70	23	23	iTRAQ 4plex (K N-term); Oxidation (M); Deamidation (NQ)	41998	GTPase Obg OS=Neisseria gonorrhoeae (strain NCCP11945) GN=obg PE=3 SV=1
824	704	A0A0M3GWH2	1.77	325.37	2.234E7	2.397E7	2.357E7	2.258E7	1.00	1.07	1.06	1.01	2.234E7	2.397E7	2.357E7	2.258E7	1.00	1.07	1.06	1.01	70	23	23	iTRAQ 4plex (K N-term); Oxidation (M); Deamidation (NQ)	41998	GTPase Obg OS=Neisseria gonorrhoeae MIA_2011_03-10 GN=obg PE=3 SV=1
824	705	A0A1D3FB03	1.77	325.37	2.234E7	2.397E7	2.357E7	2.258E7	1.00	1.07	1.06	1.01	2.234E7	2.397E7	2.357E7	2.258E7	1.00	1.07	1.06	1.01	70	23	23	iTRAQ 4plex (K N-term); Oxidation (M); Deamidation (NQ)	41998	GTPase Obg OS=Neisseria gonorrhoeae GN=obgE PE=3 SV=1
824	814	D6H9Z0	1.77	325.37	2.234E7	2.397E7	2.357E7	2.258E7	1.00	1.07	1.06	1.01	2.234E7	2.397E7	2.357E7	2.258E7	1.00	1.07	1.06	1.01	70	23	23	iTRAQ 4plex (K N-term); Oxidation (M); Deamidation (NQ)	41997	GTPase Obg OS=Neisseria gonorrhoeae DGI2 GN=obg PE=3 SV=1
719	114	A0A1D3EID4	0.63	325.28	6.534E4	1.144E5	1.202E5	1.052E5	1.00	1.75	1.84	1.61	6.534E4	1.144E5	1.202E5	1.052E5	1.00	1.75	1.84	1.61	3	30	1	iTRAQ 4plex (K N-term)	41790	ATP phosphoribosyltransferase regulatory subunit OS=Neisseria gonorrhoeae GN=hisZ PE=3 SV=1
719	115	Q5F9J6	0.63	325.28	6.534E4	1.144E5	1.202E5	1.052E5	1.00	1.75	1.84	1.61	6.534E4	1.144E5	1.202E5	1.052E5	1.00	1.75	1.84	1.61	3	30	1	iTRAQ 4plex (K N-term)	41790	ATP phosphoribosyltransferase regulatory subunit OS=Neisseria gonorrhoeae (strain ATCC 700825 / FA 1090) GN=hisZ PE=3 SV=1
150	3065	Q5XKX8	1.60	325.23	2.772E5	3.513E5	3.89E5	3.365E5	1.00	1.27	1.40	1.21	2.772E5	3.513E5	3.89E5	3.365E5	1.00	1.27	1.40	1.21	4	51	2	iTRAQ 4plex (K N-term)	35769	PorB (Fragment) OS=Neisseria gonorrhoeae GN=porB PE=3 SV=1
1067	3319	Q5F5X0	0.43	324.89	1.36E7	1.318E7	1.345E7	1.34E7	1.00	0.97	0.99	0.99	1.36E7	1.318E7	1.345E7	1.34E7	1.00	0.97	0.99	0.99	65	21	21	Carbamidomethylation; iTRAQ 4plex (K N-term); Oxidation (M); Deamidation (NQ)	42023	1-deoxy-D-xylulose 5-phosphate reductoisomerase OS=Neisseria gonorrhoeae (strain ATCC 700825 / FA 1090) GN=dxr PE=3 SV=1
1067	3320	A0A0M3GWK9	0.43	324.89	1.36E7	1.318E7	1.345E7	1.34E7	1.00	0.97	0.99	0.99	1.36E7	1.318E7	1.345E7	1.34E7	1.00	0.97	0.99	0.99	65	21	21	Carbamidomethylation; iTRAQ 4plex (K N-term); Oxidation (M); Deamidation (NQ)	42023	1-deoxy-D-xylulose 5-phosphate reductoisomerase OS=Neisseria gonorrhoeae MIA_2011_03-10 GN=dxr PE=3 SV=1
1067	3321	A0A222R7Q4	0.43	324.89	1.36E7	1.318E7	1.345E7	1.34E7	1.00	0.97	0.99	0.99	1.36E7	1.318E7	1.345E7	1.34E7	1.00	0.97	0.99	0.99	65	21	21	Carbamidomethylation; iTRAQ 4plex (K N-term); Oxidation (M); Deamidation (NQ)	42023	1-deoxy-D-xylulose 5-phosphate reductoisomerase OS=Neisseria gonorrhoeae GN=dxr PE=3 SV=1
1067	3325	A0A1D3ETD0	0.43	324.89	1.36E7	1.318E7	1.345E7	1.34E7	1.00	0.97	0.99	0.99	1.36E7	1.318E7	1.345E7	1.34E7	1.00	0.97	0.99	0.99	63	21	21	Carbamidomethylation; iTRAQ 4plex (K N-term); Oxidation (M); Deamidation (NQ)	43867	1-deoxy-D-xylulose 5-phosphate reductoisomerase OS=Neisseria gonorrhoeae GN=dxr PE=3 SV=1
1067	3326	D6H571	0.43	324.89	1.36E7	1.318E7	1.345E7	1.34E7	1.00	0.97	0.99	0.99	1.36E7	1.318E7	1.345E7	1.34E7	1.00	0.97	0.99	0.99	63	21	21	Carbamidomethylation; iTRAQ 4plex (K N-term); Oxidation (M); Deamidation (NQ)	43925	1-deoxy-D-xylulose 5-phosphate reductoisomerase OS=Neisseria gonorrhoeae DGI2 GN=dxr PE=3 SV=1
1067	3327	A0A1D3EDA1	0.43	324.89	1.36E7	1.318E7	1.345E7	1.34E7	1.00	0.97	0.99	0.99	1.36E7	1.318E7	1.345E7	1.34E7	1.00	0.97	0.99	0.99	63	21	21	Carbamidomethylation; iTRAQ 4plex (K N-term); Oxidation (M); Deamidation (NQ)	43925	1-deoxy-D-xylulose 5-phosphate reductoisomerase OS=Neisseria gonorrhoeae GN=dxr PE=3 SV=1
1067	3328	A0A1D3EAM8	0.43	324.89	1.36E7	1.318E7	1.345E7	1.34E7	1.00	0.97	0.99	0.99	1.36E7	1.318E7	1.345E7	1.34E7	1.00	0.97	0.99	0.99	63	21	21	Carbamidomethylation; iTRAQ 4plex (K N-term); Oxidation (M); Deamidation (NQ)	43911	1-deoxy-D-xylulose 5-phosphate reductoisomerase OS=Neisseria gonorrhoeae GN=dxr PE=3 SV=1
1067	3329	B4RR17	0.43	324.89	1.36E7	1.318E7	1.345E7	1.34E7	1.00	0.97	0.99	0.99	1.36E7	1.318E7	1.345E7	1.34E7	1.00	0.97	0.99	0.99	63	21	21	Carbamidomethylation; iTRAQ 4plex (K N-term); Oxidation (M); Deamidation (NQ)	43911	1-deoxy-D-xylulose 5-phosphate reductoisomerase OS=Neisseria gonorrhoeae (strain NCCP11945) GN=dxr PE=3 SV=1
898	1760	B4RKB3	5.81	324.81	2.315E7	1.367E7	1.3E7	1.285E7	1.00	0.59	0.56	0.56	2.315E7	1.367E7	1.3E7	1.285E7	1.00	0.59	0.56	0.56	48	42	41	Carbamidomethylation; iTRAQ 4plex (K N-term); Deamidation (NQ)	118641	Type I restriction enzyme R Protein OS=Neisseria gonorrhoeae (strain NCCP11945) GN=NGK_0573 PE=3 SV=1
898	1761	A0A1D3HZL0	5.81	324.81	2.315E7	1.367E7	1.3E7	1.285E7	1.00	0.59	0.56	0.56	2.315E7	1.367E7	1.3E7	1.285E7	1.00	0.59	0.56	0.56	48	42	41	Carbamidomethylation; iTRAQ 4plex (K N-term); Deamidation (NQ)	118641	Type I restriction enzyme R Protein OS=Neisseria gonorrhoeae GN=hsdR_1 PE=3 SV=1
898	1838	A0A0M3GXD1	5.81	324.81	2.315E7	1.367E7	1.3E7	1.285E7	1.00	0.59	0.56	0.56	2.315E7	1.367E7	1.3E7	1.285E7	1.00	0.59	0.56	0.56	48	42	41	Carbamidomethylation; iTRAQ 4plex (K N-term); Deamidation (NQ)	118513	Type I restriction enzyme R Protein OS=Neisseria gonorrhoeae MIA_2011_03-10 GN=M736_03425 PE=3 SV=1
898	1806	A0A1D3E6T3	5.81	324.81	2.315E7	1.367E7	1.3E7	1.285E7	1.00	0.59	0.56	0.56	2.315E7	1.367E7	1.3E7	1.285E7	1.00	0.59	0.56	0.56	48	42	41	Carbamidomethylation; iTRAQ 4plex (K N-term); Deamidation (NQ)	118614	Type I restriction enzyme R Protein OS=Neisseria gonorrhoeae GN=hsdR_1 PE=3 SV=1
898	1826	A0A1D3E9B0	5.81	324.81	2.315E7	1.367E7	1.3E7	1.285E7	1.00	0.59	0.56	0.56	2.315E7	1.367E7	1.3E7	1.285E7	1.00	0.59	0.56	0.56	48	42	41	Carbamidomethylation; iTRAQ 4plex (K N-term); Deamidation (NQ)	118585	Type I restriction enzyme R Protein OS=Neisseria gonorrhoeae GN=hsdR_1 PE=3 SV=1
610	714	B4RM72	21.84	324.61	2.376E5	2.308E4	1.502E4	8.059E3	1.00	0.10	0.06	0.03	2.376E5	2.308E4	1.502E4	8.059E3	1.00	0.10	0.06	0.03	3	27	1	iTRAQ 4plex (K N-term); Deamidation (NQ)	39041	3-isopropylmalate dehydrogenase OS=Neisseria gonorrhoeae (strain NCCP11945) GN=leuB PE=3 SV=1
610	715	Q5F8T6	21.84	324.61	2.376E5	2.308E4	1.502E4	8.059E3	1.00	0.10	0.06	0.03	2.376E5	2.308E4	1.502E4	8.059E3	1.00	0.10	0.06	0.03	3	27	1	iTRAQ 4plex (K N-term); Deamidation (NQ)	39041	3-isopropylmalate dehydrogenase OS=Neisseria gonorrhoeae (strain ATCC 700825 / FA 1090) GN=leuB PE=3 SV=1
610	719	A0A1D3IC38	21.84	324.61	2.376E5	2.308E4	1.502E4	8.059E3	1.00	0.10	0.06	0.03	2.376E5	2.308E4	1.502E4	8.059E3	1.00	0.10	0.06	0.03	3	27	1	iTRAQ 4plex (K N-term); Deamidation (NQ)	39041	3-isopropylmalate dehydrogenase OS=Neisseria gonorrhoeae GN=leuB PE=3 SV=1
1070	1832	B4RPP9	1.89	324.35	8.733E6	9.05E6	8.735E6	8.492E6	1.00	1.04	1.00	0.97	8.733E6	9.05E6	8.735E6	8.492E6	1.00	1.04	1.00	0.97	50	31	31	Carbamidomethylation; iTRAQ 4plex (K N-term); Deamidation (NQ)	95175	DNA mismatch repair protein MutS OS=Neisseria gonorrhoeae (strain NCCP11945) GN=mutS PE=3 SV=1
1070	1833	A0A0M3GUE5	1.89	324.35	8.733E6	9.05E6	8.735E6	8.492E6	1.00	1.04	1.00	0.97	8.733E6	9.05E6	8.735E6	8.492E6	1.00	1.04	1.00	0.97	50	31	31	Carbamidomethylation; iTRAQ 4plex (K N-term); Deamidation (NQ)	95149	DNA mismatch repair protein MutS OS=Neisseria gonorrhoeae MIA_2011_03-10 GN=mutS PE=3 SV=1
1070	1834	D6HAS8	1.89	324.35	8.733E6	9.05E6	8.735E6	8.492E6	1.00	1.04	1.00	0.97	8.733E6	9.05E6	8.735E6	8.492E6	1.00	1.04	1.00	0.97	50	31	31	Carbamidomethylation; iTRAQ 4plex (K N-term); Deamidation (NQ)	95149	DNA mismatch repair protein MutS OS=Neisseria gonorrhoeae DGI2 GN=mutS PE=3 SV=1
1070	1835	Q5F5J4	1.89	324.35	8.733E6	9.05E6	8.735E6	8.492E6	1.00	1.04	1.00	0.97	8.733E6	9.05E6	8.735E6	8.492E6	1.00	1.04	1.00	0.97	50	31	31	Carbamidomethylation; iTRAQ 4plex (K N-term); Deamidation (NQ)	95149	DNA mismatch repair protein MutS OS=Neisseria gonorrhoeae (strain ATCC 700825 / FA 1090) GN=mutS PE=1 SV=1
1070	1836	A0A1D3EIZ5	1.89	324.35	8.733E6	9.05E6	8.735E6	8.492E6	1.00	1.04	1.00	0.97	8.733E6	9.05E6	8.735E6	8.492E6	1.00	1.04	1.00	0.97	50	31	31	Carbamidomethylation; iTRAQ 4plex (K N-term); Deamidation (NQ)	95149	DNA mismatch repair protein MutS OS=Neisseria gonorrhoeae GN=mutS PE=3 SV=1
811	4675	A0A1D3J9H6	0.90	324.28	1.851E4	3.927E4	4.305E4	4.614E4	1.00	2.12	2.33	2.49	1.851E4	3.927E4	4.305E4	4.614E4	1.00	2.12	2.33	2.49	5	23	1	iTRAQ 4plex (K N-term)	25714	Uridylate kinase OS=Neisseria gonorrhoeae GN=pyrH PE=3 SV=1
811	4676	Q5F5F5	0.90	324.28	1.851E4	3.927E4	4.305E4	4.614E4	1.00	2.12	2.33	2.49	1.851E4	3.927E4	4.305E4	4.614E4	1.00	2.12	2.33	2.49	5	23	1	iTRAQ 4plex (K N-term)	25714	Uridylate kinase OS=Neisseria gonorrhoeae (strain ATCC 700825 / FA 1090) GN=pyrH PE=3 SV=1
811	4677	B4RQR3	0.90	324.28	1.851E4	3.927E4	4.305E4	4.614E4	1.00	2.12	2.33	2.49	1.851E4	3.927E4	4.305E4	4.614E4	1.00	2.12	2.33	2.49	5	23	1	iTRAQ 4plex (K N-term)	25714	Uridylate kinase OS=Neisseria gonorrhoeae (strain NCCP11945) GN=pyrH PE=3 SV=1
811	4678	D6HA09	0.90	324.28	1.851E4	3.927E4	4.305E4	4.614E4	1.00	2.12	2.33	2.49	1.851E4	3.927E4	4.305E4	4.614E4	1.00	2.12	2.33	2.49	5	23	1	iTRAQ 4plex (K N-term)	25714	Uridylate kinase OS=Neisseria gonorrhoeae DGI2 GN=pyrH PE=3 SV=1
533	570	A0A1D3I4X5	4.13	324.22	1.161E8	1.262E8	1.317E8	1.168E8	1.00	1.09	1.13	1.01	1.161E8	1.262E8	1.317E8	1.168E8	1.00	1.09	1.13	1.01	70	29	29	iTRAQ 4plex (K N-term); Oxidation (M); Deamidation (NQ)	41337	Lipoprotein OS=Neisseria gonorrhoeae GN=WHOF_00002 PE=4 SV=1
533	571	Q5F848	4.13	324.22	1.161E8	1.262E8	1.317E8	1.168E8	1.00	1.09	1.13	1.01	1.161E8	1.262E8	1.317E8	1.168E8	1.00	1.09	1.13	1.01	70	29	29	iTRAQ 4plex (K N-term); Oxidation (M); Deamidation (NQ)	41337	Uncharacterized protein OS=Neisseria gonorrhoeae (strain ATCC 700825 / FA 1090) GN=NGO_0948 PE=4 SV=2
533	991	B4RL40	4.13	324.22	1.161E8	1.262E8	1.317E8	1.168E8	1.00	1.09	1.13	1.01	1.161E8	1.262E8	1.317E8	1.168E8	1.00	1.09	1.13	1.01	66	29	29	iTRAQ 4plex (K N-term); Oxidation (M); Deamidation (NQ)	43925	Uncharacterized protein OS=Neisseria gonorrhoeae (strain NCCP11945) GN=NGK_0850 PE=4 SV=1
533	992	A0A0M3H1R1	4.13	324.22	1.161E8	1.262E8	1.317E8	1.168E8	1.00	1.09	1.13	1.01	1.161E8	1.262E8	1.317E8	1.168E8	1.00	1.09	1.13	1.01	66	29	29	iTRAQ 4plex (K N-term); Oxidation (M); Deamidation (NQ)	43925	Uncharacterized protein OS=Neisseria gonorrhoeae MIA_2011_03-10 GN=M736_09550 PE=4 SV=1
533	993	A0A222R3R5	4.13	324.22	1.161E8	1.262E8	1.317E8	1.168E8	1.00	1.09	1.13	1.01	1.161E8	1.262E8	1.317E8	1.168E8	1.00	1.09	1.13	1.01	66	29	29	iTRAQ 4plex (K N-term); Oxidation (M); Deamidation (NQ)	43925	Lipoprotein OS=Neisseria gonorrhoeae GN=BZG33_04385 PE=4 SV=1
533	994	D6H8H8	4.13	324.22	1.161E8	1.262E8	1.317E8	1.168E8	1.00	1.09	1.13	1.01	1.161E8	1.262E8	1.317E8	1.168E8	1.00	1.09	1.13	1.01	66	29	29	iTRAQ 4plex (K N-term); Oxidation (M); Deamidation (NQ)	43925	Uncharacterized protein OS=Neisseria gonorrhoeae DGI2 GN=NGMG_01361 PE=4 SV=1
1091	1202	Q5F5H0	7.53	324.12	1.22E7	9.839E6	1.091E7	1.187E7	1.00	0.81	0.89	0.97	1.22E7	9.839E6	1.091E7	1.187E7	1.00	0.81	0.89	0.97	56	30	30	iTRAQ 4plex (K N-term); Oxidation (M); Deamidation (NQ)	66866	Membrane protein OS=Neisseria gonorrhoeae (strain ATCC 700825 / FA 1090) GN=NGO_1956 PE=4 SV=2
1091	1390	D6HA30	7.53	324.12	1.22E7	9.839E6	1.091E7	1.187E7	1.00	0.81	0.89	0.97	1.22E7	9.839E6	1.091E7	1.187E7	1.00	0.81	0.89	0.97	53	30	30	iTRAQ 4plex (K N-term); Oxidation (M); Deamidation (NQ)	69837	Uncharacterized protein OS=Neisseria gonorrhoeae DGI2 GN=NGMG_00749 PE=4 SV=1
1091	1367	A0A1D3HC42	7.53	324.12	1.22E7	9.839E6	1.091E7	1.187E7	1.00	0.81	0.89	0.97	1.22E7	9.839E6	1.091E7	1.187E7	1.00	0.81	0.89	0.97	53	30	30	iTRAQ 4plex (K N-term); Oxidation (M); Deamidation (NQ)	69911	Outer membrane protein OS=Neisseria gonorrhoeae GN=WHOL_01127 PE=4 SV=1
1091	1391	A0A1D3EML5	7.53	324.12	1.22E7	9.839E6	1.091E7	1.187E7	1.00	0.81	0.89	0.97	1.22E7	9.839E6	1.091E7	1.187E7	1.00	0.81	0.89	0.97	53	30	30	iTRAQ 4plex (K N-term); Oxidation (M); Deamidation (NQ)	69837	Outer membrane protein OS=Neisseria gonorrhoeae GN=WHOG_00407 PE=4 SV=1
1091	1392	A0A1D3F0F8	7.53	324.12	1.22E7	9.839E6	1.091E7	1.187E7	1.00	0.81	0.89	0.97	1.22E7	9.839E6	1.091E7	1.187E7	1.00	0.81	0.89	0.97	53	30	30	iTRAQ 4plex (K N-term); Oxidation (M); Deamidation (NQ)	69837	Outer membrane protein OS=Neisseria gonorrhoeae GN=WHOV_00362 PE=4 SV=1
1091	1368	A0A0M3GY88	7.53	324.12	1.22E7	9.839E6	1.091E7	1.187E7	1.00	0.81	0.89	0.97	1.22E7	9.839E6	1.091E7	1.187E7	1.00	0.81	0.89	0.97	53	30	30	iTRAQ 4plex (K N-term); Oxidation (M); Deamidation (NQ)	69881	Membrane protein OS=Neisseria gonorrhoeae MIA_2011_03-10 GN=M736_02260 PE=4 SV=1
1091	1369	A0A1D3JA99	7.53	324.12	1.22E7	9.839E6	1.091E7	1.187E7	1.00	0.81	0.89	0.97	1.22E7	9.839E6	1.091E7	1.187E7	1.00	0.81	0.89	0.97	53	30	30	iTRAQ 4plex (K N-term); Oxidation (M); Deamidation (NQ)	69865	Outer membrane protein OS=Neisseria gonorrhoeae GN=WHOF_01212 PE=4 SV=1
1091	1370	A0A1D3FDA5	7.53	324.12	1.22E7	9.839E6	1.091E7	1.187E7	1.00	0.81	0.89	0.97	1.22E7	9.839E6	1.091E7	1.187E7	1.00	0.81	0.89	0.97	53	30	30	iTRAQ 4plex (K N-term); Oxidation (M); Deamidation (NQ)	69895	Outer membrane protein OS=Neisseria gonorrhoeae GN=WHON_01106 PE=4 SV=1
1091	1371	B4RQT7	7.53	324.12	1.22E7	9.839E6	1.091E7	1.187E7	1.00	0.81	0.89	0.97	1.22E7	9.839E6	1.091E7	1.187E7	1.00	0.81	0.89	0.97	54	30	30	iTRAQ 4plex (K N-term); Oxidation (M); Deamidation (NQ)	68656	Uncharacterized protein OS=Neisseria gonorrhoeae (strain NCCP11945) GN=NGK_2293 PE=4 SV=1
580	716	D6H6Z7	3.67	324.02	4.624E6	7.236E6	6.774E6	7.687E6	1.00	1.56	1.46	1.66	4.624E6	7.236E6	6.774E6	7.687E6	1.00	1.56	1.46	1.66	3	27	1	iTRAQ 4plex (K N-term); Deamidation (NQ)	39025	3-isopropylmalate dehydrogenase (Fragment) OS=Neisseria gonorrhoeae DGI2 GN=NGMG_01018 PE=3 SV=1
580	717	A0A0M3GYW6	3.67	324.02	4.624E6	7.236E6	6.774E6	7.687E6	1.00	1.56	1.46	1.66	4.624E6	7.236E6	6.774E6	7.687E6	1.00	1.56	1.46	1.66	3	27	1	iTRAQ 4plex (K N-term); Deamidation (NQ)	39025	3-isopropylmalate dehydrogenase OS=Neisseria gonorrhoeae MIA_2011_03-10 GN=leuB PE=3 SV=1
580	718	A0A1D3F6I6	3.67	324.02	4.624E6	7.236E6	6.774E6	7.687E6	1.00	1.56	1.46	1.66	4.624E6	7.236E6	6.774E6	7.687E6	1.00	1.56	1.46	1.66	3	27	1	iTRAQ 4plex (K N-term); Deamidation (NQ)	39025	3-isopropylmalate dehydrogenase OS=Neisseria gonorrhoeae GN=leuB PE=3 SV=1
1160	1572	O68924	0.21	323.57	7.221E5	6.002E5	5.765E5	6.018E5	1.00	0.83	0.80	0.83	7.221E5	6.002E5	5.765E5	6.018E5	1.00	0.83	0.80	0.83	2	26	1	iTRAQ 4plex (K N-term)	63040	RecBCD enzyme subunit RecD OS=Neisseria gonorrhoeae GN=recD PE=3 SV=1
1160	1532	B4RLU6	0.21	323.57	7.221E5	6.002E5	5.765E5	6.018E5	1.00	0.83	0.80	0.83	7.221E5	6.002E5	5.765E5	6.018E5	1.00	0.83	0.80	0.83	2	26	1	iTRAQ 4plex (K N-term)	64200	RecBCD enzyme subunit RecD OS=Neisseria gonorrhoeae (strain NCCP11945) GN=recD PE=3 SV=1
636	1622	A0A1D3F5E7	3.52	323.44	1.507E4	6.273E4	6.359E4	3.615E4	1.00	4.16	4.22	2.40	1.507E4	6.273E4	6.359E4	3.615E4	1.00	4.16	4.22	2.40	2	28	1	iTRAQ 4plex (K N-term)	51199	ATP-dependent RNA helicase OS=Neisseria gonorrhoeae GN=rhlE_1 PE=3 SV=1
636	1626	D6H732	3.52	323.44	1.507E4	6.273E4	6.359E4	3.615E4	1.00	4.16	4.22	2.40	1.507E4	6.273E4	6.359E4	3.615E4	1.00	4.16	4.22	2.40	2	28	1	iTRAQ 4plex (K N-term)	51169	Uncharacterized protein OS=Neisseria gonorrhoeae DGI2 GN=NGMG_00990 PE=3 SV=1
637	1625	A0A0M3GZK9	1.52	323.35	4.205E5	1.19E5	1.149E5	9.807E4	1.00	0.28	0.27	0.23	4.205E5	1.19E5	1.149E5	9.807E4	1.00	0.28	0.27	0.23	2	28	1	iTRAQ 4plex (K N-term)	51227	RNA helicase OS=Neisseria gonorrhoeae MIA_2011_03-10 GN=M736_00845 PE=3 SV=1
637	1628	A0A1D3FN00	1.52	323.35	4.205E5	1.19E5	1.149E5	9.807E4	1.00	0.28	0.27	0.23	4.205E5	1.19E5	1.149E5	9.807E4	1.00	0.28	0.27	0.23	2	28	1	iTRAQ 4plex (K N-term)	51197	ATP-dependent RNA helicase OS=Neisseria gonorrhoeae GN=rhlE_1 PE=3 SV=1
660	6395	Q5FAG4	6.24	323.28	6.694E7	8.918E7	9.097E7	1.051E8	1.00	1.33	1.36	1.57	6.694E7	8.918E7	9.097E7	1.051E8	1.00	1.33	1.36	1.57	79	20	20	Carbamidomethylation; iTRAQ 4plex (K N-term); Oxidation (M); Deamidation (NQ)	16615	Homoprotocatechuate degradative operon repressor OS=Neisseria gonorrhoeae (strain ATCC 700825 / FA 1090) GN=NGO_0058 PE=4 SV=2
660	6396	B4RP04	6.24	323.28	6.694E7	8.918E7	9.097E7	1.051E8	1.00	1.33	1.36	1.57	6.694E7	8.918E7	9.097E7	1.051E8	1.00	1.33	1.36	1.57	79	20	20	Carbamidomethylation; iTRAQ 4plex (K N-term); Oxidation (M); Deamidation (NQ)	16615	Putative marR-family transcriptional regulator OS=Neisseria gonorrhoeae (strain NCCP11945) GN=NGK_0082 PE=4 SV=1
660	6708	D6HA85	6.24	323.28	6.694E7	8.918E7	9.097E7	1.051E8	1.00	1.33	1.36	1.57	6.694E7	8.918E7	9.097E7	1.051E8	1.00	1.33	1.36	1.57	79	20	20	Carbamidomethylation; iTRAQ 4plex (K N-term); Oxidation (M); Deamidation (NQ)	16615	Transcriptional regulator OS=Neisseria gonorrhoeae DGI2 GN=NGMG_00437 PE=4 SV=1
660	6709	A0A1D3HPS0	6.24	323.28	6.694E7	8.918E7	9.097E7	1.051E8	1.00	1.33	1.36	1.57	6.694E7	8.918E7	9.097E7	1.051E8	1.00	1.33	1.36	1.57	79	20	20	Carbamidomethylation; iTRAQ 4plex (K N-term); Oxidation (M); Deamidation (NQ)	16615	Putative marR-family transcriptional regulator OS=Neisseria gonorrhoeae GN=ohrR PE=4 SV=1
660	6397	A0A1D3GS94	6.24	323.28	6.694E7	8.918E7	9.097E7	1.051E8	1.00	1.33	1.36	1.57	6.694E7	8.918E7	9.097E7	1.051E8	1.00	1.33	1.36	1.57	79	20	20	Carbamidomethylation; iTRAQ 4plex (K N-term); Oxidation (M); Deamidation (NQ)	16615	Putative marR-family transcriptional regulator OS=Neisseria gonorrhoeae GN=ohrR PE=4 SV=1
812	4680	A0A1D3ESK9	4.47	322.99	2.408E4	3.322E3	6.216E3	6.494E3	1.00	0.14	0.26	0.27	2.408E4	3.322E3	6.216E3	6.494E3	1.00	0.14	0.26	0.27	5	23	1	iTRAQ 4plex (K N-term)	25744	Uridylate kinase OS=Neisseria gonorrhoeae GN=pyrH PE=3 SV=1
812	4681	A0A0M3GWI1	4.47	322.99	2.408E4	3.322E3	6.216E3	6.494E3	1.00	0.14	0.26	0.27	2.408E4	3.322E3	6.216E3	6.494E3	1.00	0.14	0.26	0.27	5	23	1	iTRAQ 4plex (K N-term)	25744	Uridylate kinase OS=Neisseria gonorrhoeae MIA_2011_03-10 GN=pyrH PE=3 SV=1
752	958	A0A1D3GB95	0.70	322.78	4.499E5	3.959E5	4.02E5	4.08E5	1.00	0.88	0.89	0.91	4.499E5	3.959E5	4.02E5	4.08E5	1.00	0.88	0.89	0.91	7	24	2	iTRAQ 4plex (K N-term); Oxidation (M)	41788	Putative O-succinylhomoserine sulfhydrolase OS=Neisseria gonorrhoeae GN=metZ PE=3 SV=1
752	959	B4RNH8	0.70	322.78	4.499E5	3.959E5	4.02E5	4.08E5	1.00	0.88	0.89	0.91	4.499E5	3.959E5	4.02E5	4.08E5	1.00	0.88	0.89	0.91	7	24	2	iTRAQ 4plex (K N-term); Oxidation (M)	41788	Putative O-succinylhomoserine sulfhydrolase OS=Neisseria gonorrhoeae (strain NCCP11945) GN=NGK_2002 PE=3 SV=1
752	960	D6H5R9	0.70	322.78	4.499E5	3.959E5	4.02E5	4.08E5	1.00	0.88	0.89	0.91	4.499E5	3.959E5	4.02E5	4.08E5	1.00	0.88	0.89	0.91	7	24	2	iTRAQ 4plex (K N-term); Oxidation (M)	41788	O-succinylhomoserine sulfhydrolase OS=Neisseria gonorrhoeae DGI2 GN=NGMG_02269 PE=3 SV=1
943	1793	B4RNA9	1.08	322.71	1.308E7	1.292E7	1.289E7	1.34E7	1.00	0.99	0.99	1.02	1.308E7	1.292E7	1.289E7	1.34E7	1.00	0.99	0.99	1.02	47	28	28	Carbamidomethylation; iTRAQ 4plex (K N-term); Oxidation (M); Deamidation (NQ)	82387	Putative GTP pyrophosphokinase OS=Neisseria gonorrhoeae (strain NCCP11945) GN=NGK_1619 PE=3 SV=1
943	1794	A0A1D3IMS5	1.08	322.71	1.308E7	1.292E7	1.289E7	1.34E7	1.00	0.99	0.99	1.02	1.308E7	1.292E7	1.289E7	1.34E7	1.00	0.99	0.99	1.02	47	28	28	Carbamidomethylation; iTRAQ 4plex (K N-term); Oxidation (M); Deamidation (NQ)	82387	GTP pyrophosphokinase OS=Neisseria gonorrhoeae GN=relA PE=3 SV=1
943	1683	Q5F707	1.08	322.71	1.308E7	1.292E7	1.289E7	1.34E7	1.00	0.99	0.99	1.02	1.308E7	1.292E7	1.289E7	1.34E7	1.00	0.99	0.99	1.02	47	28	28	Carbamidomethylation; iTRAQ 4plex (K N-term); Oxidation (M); Deamidation (NQ)	82397	GTP pyrophosphokinase OS=Neisseria gonorrhoeae (strain ATCC 700825 / FA 1090) GN=NGO_1382 PE=3 SV=1
943	1728	A0A1D3F1N0	1.08	322.71	1.308E7	1.292E7	1.289E7	1.34E7	1.00	0.99	0.99	1.02	1.308E7	1.292E7	1.289E7	1.34E7	1.00	0.99	0.99	1.02	47	28	28	Carbamidomethylation; iTRAQ 4plex (K N-term); Oxidation (M); Deamidation (NQ)	82397	GTP pyrophosphokinase OS=Neisseria gonorrhoeae GN=relA PE=3 SV=1
943	1795	D6H6K3	1.08	322.71	1.308E7	1.292E7	1.289E7	1.34E7	1.00	0.99	0.99	1.02	1.308E7	1.292E7	1.289E7	1.34E7	1.00	0.99	0.99	1.02	47	28	28	Carbamidomethylation; iTRAQ 4plex (K N-term); Oxidation (M); Deamidation (NQ)	82387	GTP pyrophosphokinase OS=Neisseria gonorrhoeae DGI2 GN=NGMG_01776 PE=3 SV=1
943	1744	A0A0M3GWN3	1.08	322.71	1.308E7	1.292E7	1.289E7	1.34E7	1.00	0.99	0.99	1.02	1.308E7	1.292E7	1.289E7	1.34E7	1.00	0.99	0.99	1.02	47	28	28	Carbamidomethylation; iTRAQ 4plex (K N-term); Oxidation (M); Deamidation (NQ)	82387	GTP pyrophosphokinase OS=Neisseria gonorrhoeae MIA_2011_03-10 GN=M736_07690 PE=3 SV=1
723	2572	A0A1D3EM60	2.76	322.59	5.055E7	5.48E7	5.768E7	5.979E7	1.00	1.08	1.14	1.18	5.055E7	5.48E7	5.768E7	5.979E7	1.00	1.08	1.14	1.18	40	28	27	Carbamidomethylation; iTRAQ 4plex (K N-term); Oxidation (M); Deamidation (NQ)	73666	RNA polymerase sigma factor RpoD OS=Neisseria gonorrhoeae GN=rpoD PE=3 SV=1
723	2573	A0A1D3F6H3	2.76	322.59	5.055E7	5.48E7	5.768E7	5.979E7	1.00	1.08	1.14	1.18	5.055E7	5.48E7	5.768E7	5.979E7	1.00	1.08	1.14	1.18	40	28	27	Carbamidomethylation; iTRAQ 4plex (K N-term); Oxidation (M); Deamidation (NQ)	73680	RNA polymerase sigma factor RpoD OS=Neisseria gonorrhoeae GN=rpoD PE=3 SV=1
723	2574	B4RKY0	2.76	322.59	5.055E7	5.48E7	5.768E7	5.979E7	1.00	1.08	1.14	1.18	5.055E7	5.48E7	5.768E7	5.979E7	1.00	1.08	1.14	1.18	40	28	27	Carbamidomethylation; iTRAQ 4plex (K N-term); Oxidation (M); Deamidation (NQ)	73666	RNA polymerase sigma factor RpoD OS=Neisseria gonorrhoeae (strain NCCP11945) GN=rpoD PE=3 SV=1
723	2565	D6H8N5	2.76	322.59	5.055E7	5.48E7	5.768E7	5.979E7	1.00	1.08	1.14	1.18	5.055E7	5.48E7	5.768E7	5.979E7	1.00	1.08	1.14	1.18	40	28	27	Carbamidomethylation; iTRAQ 4plex (K N-term); Oxidation (M); Deamidation (NQ)	73694	RNA polymerase sigma factor RpoD OS=Neisseria gonorrhoeae DGI2 GN=rpoD PE=3 SV=1
723	2575	A0A0M3GYW4	2.76	322.59	5.055E7	5.48E7	5.768E7	5.979E7	1.00	1.08	1.14	1.18	5.055E7	5.48E7	5.768E7	5.979E7	1.00	1.08	1.14	1.18	40	28	27	Carbamidomethylation; iTRAQ 4plex (K N-term); Oxidation (M); Deamidation (NQ)	73680	RNA polymerase sigma factor RpoD OS=Neisseria gonorrhoeae MIA_2011_03-10 GN=rpoD PE=3 SV=1
723	2576	Q5F805	2.76	322.59	5.055E7	5.48E7	5.768E7	5.979E7	1.00	1.08	1.14	1.18	5.055E7	5.48E7	5.768E7	5.979E7	1.00	1.08	1.14	1.18	40	28	27	Carbamidomethylation; iTRAQ 4plex (K N-term); Oxidation (M); Deamidation (NQ)	73680	RNA polymerase sigma factor RpoD OS=Neisseria gonorrhoeae (strain ATCC 700825 / FA 1090) GN=rpoD PE=3 SV=1
723	2838	P52325	2.76	322.59	5.055E7	5.48E7	5.768E7	5.979E7	1.00	1.08	1.14	1.18	5.055E7	5.48E7	5.768E7	5.979E7	1.00	1.08	1.14	1.18	40	28	27	Carbamidomethylation; iTRAQ 4plex (K N-term); Oxidation (M); Deamidation (NQ)	73679	RNA polymerase sigma factor RpoD OS=Neisseria gonorrhoeae GN=rpoD PE=3 SV=1
1159	1557	A0A1D3F0Z2	1.24	322.50	2.316E5	9.533E4	8.244E4	7.58E4	1.00	0.41	0.36	0.33	2.316E5	9.533E4	8.244E4	7.58E4	1.00	0.41	0.36	0.33	2	26	1	iTRAQ 4plex (K N-term); Oxidation (M)	63098	RecBCD enzyme subunit RecD OS=Neisseria gonorrhoeae GN=recD PE=3 SV=1
509	142	A0A1D3EXB5	1.80	321.53	7.055E7	7.433E7	7.645E7	7.902E7	1.00	1.05	1.08	1.12	7.055E7	7.433E7	7.645E7	7.902E7	1.00	1.05	1.08	1.12	84	33	33	Carbamidomethylation; iTRAQ 4plex (K N-term); Oxidation (M); Deamidation (NQ)	47798	Serine--tRNA ligase OS=Neisseria gonorrhoeae GN=serS PE=3 SV=1
509	143	B4RN50	1.80	321.53	7.055E7	7.433E7	7.645E7	7.902E7	1.00	1.05	1.08	1.12	7.055E7	7.433E7	7.645E7	7.902E7	1.00	1.05	1.08	1.12	84	33	33	Carbamidomethylation; iTRAQ 4plex (K N-term); Oxidation (M); Deamidation (NQ)	47798	Serine--tRNA ligase OS=Neisseria gonorrhoeae (strain NCCP11945) GN=serS PE=3 SV=1
509	144	D6H6Q5	1.80	321.53	7.055E7	7.433E7	7.645E7	7.902E7	1.00	1.05	1.08	1.12	7.055E7	7.433E7	7.645E7	7.902E7	1.00	1.05	1.08	1.12	84	33	33	Carbamidomethylation; iTRAQ 4plex (K N-term); Oxidation (M); Deamidation (NQ)	47798	Serine--tRNA ligase OS=Neisseria gonorrhoeae DGI2 GN=serS PE=3 SV=1
665	6928	A0A0M3GVE6	0.89	321.21	1.192E6	1.07E6	1.084E6	1.042E6	1.00	0.90	0.91	0.87	1.192E6	1.07E6	1.084E6	1.042E6	1.00	0.90	0.91	0.87	13	16	2	iTRAQ 4plex (K N-term); Deamidation (NQ)	20095	PilP protein OS=Neisseria gonorrhoeae MIA_2011_03-10 GN=M736_05980 PE=4 SV=1
665	6929	A0A1D3ESE9	0.89	321.21	1.192E6	1.07E6	1.084E6	1.042E6	1.00	0.90	0.91	0.87	1.192E6	1.07E6	1.084E6	1.042E6	1.00	0.90	0.91	0.87	13	16	2	iTRAQ 4plex (K N-term); Deamidation (NQ)	20068	PilP protein OS=Neisseria gonorrhoeae GN=WHOF_00102C PE=4 SV=1
665	6930	A0A1D3GTI8	0.89	321.21	1.192E6	1.07E6	1.084E6	1.042E6	1.00	0.90	0.91	0.87	1.192E6	1.07E6	1.084E6	1.042E6	1.00	0.90	0.91	0.87	13	16	2	iTRAQ 4plex (K N-term); Deamidation (NQ)	20095	PilP protein OS=Neisseria gonorrhoeae GN=WHOG_00102C PE=4 SV=1
665	6931	Q5FAD1	0.89	321.21	1.192E6	1.07E6	1.084E6	1.042E6	1.00	0.90	0.91	0.87	1.192E6	1.07E6	1.084E6	1.042E6	1.00	0.90	0.91	0.87	13	16	2	iTRAQ 4plex (K N-term); Deamidation (NQ)	20095	Pilin assembly protein OS=Neisseria gonorrhoeae (strain ATCC 700825 / FA 1090) GN=NGO_0095 PE=4 SV=1
665	6932	D6HA75	0.89	321.21	1.192E6	1.07E6	1.084E6	1.042E6	1.00	0.90	0.91	0.87	1.192E6	1.07E6	1.084E6	1.042E6	1.00	0.90	0.91	0.87	13	16	2	iTRAQ 4plex (K N-term); Deamidation (NQ)	20095	Pilin assembly protein OS=Neisseria gonorrhoeae DGI2 GN=NGMG_00390 PE=4 SV=1
665	7039	B4RQ24	0.89	321.21	1.192E6	1.07E6	1.084E6	1.042E6	1.00	0.90	0.91	0.87	1.192E6	1.07E6	1.084E6	1.042E6	1.00	0.90	0.91	0.87	15	16	2	iTRAQ 4plex (K N-term); Deamidation (NQ)	17128	PilP OS=Neisseria gonorrhoeae (strain NCCP11945) GN=NGK_0138 PE=4 SV=1
804	665	A0A1D3FI35	1.20	321.17	2.082E7	2.432E7	2.361E7	2.351E7	1.00	1.17	1.13	1.13	2.082E7	2.432E7	2.361E7	2.351E7	1.00	1.17	1.13	1.13	71	25	25	Carbamidomethylation; iTRAQ 4plex (K N-term); Oxidation (M); Deamidation (NQ)	53566	Oxidoreductase OS=Neisseria gonorrhoeae GN=WHOK_00729 PE=4 SV=1
804	666	A0A1D3F0T8	1.20	321.17	2.082E7	2.432E7	2.361E7	2.351E7	1.00	1.17	1.13	1.13	2.082E7	2.432E7	2.361E7	2.351E7	1.00	1.17	1.13	1.13	71	25	25	Carbamidomethylation; iTRAQ 4plex (K N-term); Oxidation (M); Deamidation (NQ)	53513	Oxidoreductase OS=Neisseria gonorrhoeae GN=WHOZ_00711 PE=4 SV=1
804	664	D6H720	1.20	321.17	2.082E7	2.432E7	2.361E7	2.351E7	1.00	1.17	1.13	1.13	2.082E7	2.432E7	2.361E7	2.351E7	1.00	1.17	1.13	1.13	71	25	25	Carbamidomethylation; iTRAQ 4plex (K N-term); Oxidation (M); Deamidation (NQ)	53508	Uncharacterized protein OS=Neisseria gonorrhoeae DGI2 GN=NGMG_00964 PE=4 SV=1
804	667	A0A1D3EP38	1.20	321.17	2.082E7	2.432E7	2.361E7	2.351E7	1.00	1.17	1.13	1.13	2.082E7	2.432E7	2.361E7	2.351E7	1.00	1.17	1.13	1.13	71	25	25	Carbamidomethylation; iTRAQ 4plex (K N-term); Oxidation (M); Deamidation (NQ)	53508	Oxidoreductase OS=Neisseria gonorrhoeae GN=WHOG_01110C PE=4 SV=1
804	984	A0A222R516	1.20	321.17	2.082E7	2.432E7	2.361E7	2.351E7	1.00	1.17	1.13	1.13	2.082E7	2.432E7	2.361E7	2.351E7	1.00	1.17	1.13	1.13	65	25	25	Carbamidomethylation; iTRAQ 4plex (K N-term); Oxidation (M); Deamidation (NQ)	58427	Oxidoreductase OS=Neisseria gonorrhoeae GN=BZG33_06490 PE=4 SV=1
804	985	A0A0M3GXR2	1.20	321.17	2.082E7	2.432E7	2.361E7	2.351E7	1.00	1.17	1.13	1.13	2.082E7	2.432E7	2.361E7	2.351E7	1.00	1.17	1.13	1.13	65	25	25	Carbamidomethylation; iTRAQ 4plex (K N-term); Oxidation (M); Deamidation (NQ)	58427	Oxidoreductase OS=Neisseria gonorrhoeae MIA_2011_03-10 GN=M736_12080 PE=4 SV=1
198	5233	D6H528	2.96	321.04	3.852E8	3.941E8	3.781E8	3.593E8	1.00	1.02	0.98	0.93	3.852E8	3.941E8	3.781E8	3.593E8	1.00	1.02	0.98	0.93	71	30	30	iTRAQ 4plex (K N-term); Oxidation (M); Deamidation (NQ)	23361	50S ribosomal protein L4 OS=Neisseria gonorrhoeae DGI2 GN=rplD PE=3 SV=1
198	5234	A0A1D3EXG9	2.96	321.04	3.852E8	3.941E8	3.781E8	3.593E8	1.00	1.02	0.98	0.93	3.852E8	3.941E8	3.781E8	3.593E8	1.00	1.02	0.98	0.93	71	30	30	iTRAQ 4plex (K N-term); Oxidation (M); Deamidation (NQ)	23303	50S ribosomal protein L4 OS=Neisseria gonorrhoeae GN=rplD PE=3 SV=1
198	5235	A0A0M3GYJ7	2.96	321.04	3.852E8	3.941E8	3.781E8	3.593E8	1.00	1.02	0.98	0.93	3.852E8	3.941E8	3.781E8	3.593E8	1.00	1.02	0.98	0.93	71	30	30	iTRAQ 4plex (K N-term); Oxidation (M); Deamidation (NQ)	23303	50S ribosomal protein L4 OS=Neisseria gonorrhoeae MIA_2011_03-10 GN=rplD PE=3 SV=1
198	5236	B4RQX9	2.96	321.04	3.852E8	3.941E8	3.781E8	3.593E8	1.00	1.02	0.98	0.93	3.852E8	3.941E8	3.781E8	3.593E8	1.00	1.02	0.98	0.93	71	30	30	iTRAQ 4plex (K N-term); Oxidation (M); Deamidation (NQ)	23303	50S ribosomal protein L4 OS=Neisseria gonorrhoeae (strain NCCP11945) GN=rplD PE=3 SV=1
198	5237	Q5F5S8	2.96	321.04	3.852E8	3.941E8	3.781E8	3.593E8	1.00	1.02	0.98	0.93	3.852E8	3.941E8	3.781E8	3.593E8	1.00	1.02	0.98	0.93	71	30	30	iTRAQ 4plex (K N-term); Oxidation (M); Deamidation (NQ)	23303	50S ribosomal protein L4 OS=Neisseria gonorrhoeae (strain ATCC 700825 / FA 1090) GN=rplD PE=3 SV=1
198	5238	A0A1D3IWB8	2.96	321.04	3.852E8	3.941E8	3.781E8	3.593E8	1.00	1.02	0.98	0.93	3.852E8	3.941E8	3.781E8	3.593E8	1.00	1.02	0.98	0.93	71	30	30	iTRAQ 4plex (K N-term); Oxidation (M); Deamidation (NQ)	23361	50S ribosomal protein L4 OS=Neisseria gonorrhoeae GN=rplD PE=3 SV=1
278	969	Q5F942	13.27	320.93	1.929E7	1.995E6	1.113E6	1.013E6	1.00	0.10	0.06	0.05	1.929E7	1.995E6	1.113E6	1.013E6	1.00	0.10	0.06	0.05	2	36	1	iTRAQ 4plex (K N-term); Oxidation (M)	61794	Dihydrolipoyl dehydrogenase OS=Neisseria gonorrhoeae (strain ATCC 700825 / FA 1090) GN=NGO_0562 PE=3 SV=1
907	620	A0A1D3EF25	1.30	320.70	1.186E4	3.415E4	3.17E4	2.691E4	1.00	2.88	2.67	2.27	1.186E4	3.415E4	3.17E4	2.691E4	1.00	2.88	2.67	2.27	1	27	1	iTRAQ 4plex (K N-term)	68777	Para-aminobenzoate synthase component I OS=Neisseria gonorrhoeae GN=pabB PE=4 SV=1
1186	3684	A0A1D3FI43	2.35	320.19	9.295E6	9.449E6	9.955E6	1.02E7	1.00	1.02	1.07	1.10	9.295E6	9.449E6	9.955E6	1.02E7	1.00	1.02	1.07	1.10	81	17	17	Carbamidomethylation; iTRAQ 4plex (K N-term); Oxidation (M)	30172	Dihydropteroate synthase OS=Neisseria gonorrhoeae GN=dhpS PE=3 SV=1
906	603	B4RRC5	1.27	320.12	4.26E4	1.525E4	1.549E4	1.231E4	1.00	0.36	0.36	0.29	4.26E4	1.525E4	1.549E4	1.231E4	1.00	0.36	0.36	0.29	1	27	1	iTRAQ 4plex (K N-term)	68807	Putative para-aminobenzoate synthase component OS=Neisseria gonorrhoeae (strain NCCP11945) GN=NGK_2583 PE=4 SV=1
906	604	A0A1D3EZ18	1.27	320.12	4.26E4	1.525E4	1.549E4	1.231E4	1.00	0.36	0.36	0.29	4.26E4	1.525E4	1.549E4	1.231E4	1.00	0.36	0.36	0.29	1	27	1	iTRAQ 4plex (K N-term)	68807	Para-aminobenzoate synthase component I OS=Neisseria gonorrhoeae GN=pabB PE=4 SV=1
906	605	Q5F525	1.27	320.12	4.26E4	1.525E4	1.549E4	1.231E4	1.00	0.36	0.36	0.29	4.26E4	1.525E4	1.549E4	1.231E4	1.00	0.36	0.36	0.29	1	27	1	iTRAQ 4plex (K N-term)	68807	Aminobenzoate synthetase OS=Neisseria gonorrhoeae (strain ATCC 700825 / FA 1090) GN=NGO_2112 PE=4 SV=2
906	593	A0A0M3GX56	1.27	320.12	4.26E4	1.525E4	1.549E4	1.231E4	1.00	0.36	0.36	0.29	4.26E4	1.525E4	1.549E4	1.231E4	1.00	0.36	0.36	0.29	1	27	1	iTRAQ 4plex (K N-term)	69376	Para-aminobenzoate synthase OS=Neisseria gonorrhoeae MIA_2011_03-10 GN=M736_03860 PE=4 SV=1
906	614	A0A222R1R3	1.27	320.12	4.26E4	1.525E4	1.549E4	1.231E4	1.00	0.36	0.36	0.29	4.26E4	1.525E4	1.549E4	1.231E4	1.00	0.36	0.36	0.29	1	27	1	iTRAQ 4plex (K N-term)	69376	Bifunctional aminodeoxychorismate synthase component I/aminodeoxychorismate lyase OS=Neisseria gonorrhoeae GN=BZG33_12765 PE=4 SV=1
906	638	A0A1D3EXL4	1.27	320.12	4.26E4	1.525E4	1.549E4	1.231E4	1.00	0.36	0.36	0.29	4.26E4	1.525E4	1.549E4	1.231E4	1.00	0.36	0.36	0.29	1	27	1	iTRAQ 4plex (K N-term)	68819	Para-aminobenzoate synthase component I OS=Neisseria gonorrhoeae GN=pabB PE=4 SV=1
991	1885	A0A1D3G2V1	1.29	320.11	1.401E5	4.297E4	4.313E4	3.98E4	1.00	0.31	0.31	0.28	1.401E5	4.297E4	4.313E4	3.98E4	1.00	0.31	0.31	0.28	1	43	1	iTRAQ 4plex (K N-term)	136483	Transcription-repair-coupling factor OS=Neisseria gonorrhoeae GN=mfd PE=3 SV=1
991	1886	B4RMD2	1.29	320.11	1.401E5	4.297E4	4.313E4	3.98E4	1.00	0.31	0.31	0.28	1.401E5	4.297E4	4.313E4	3.98E4	1.00	0.31	0.31	0.28	1	43	1	iTRAQ 4plex (K N-term)	136483	Transcription-repair-coupling factor OS=Neisseria gonorrhoeae (strain NCCP11945) GN=mfd PE=3 SV=1
547	2250	D6H9P3	10.68	320.04	7.141E5	2.854E6	2.748E6	2.961E6	1.00	4.00	3.85	4.15	7.141E5	2.854E6	2.748E6	2.961E6	1.00	4.00	3.85	4.15	12	24	2	iTRAQ 4plex (K N-term); Oxidation (M); Deamidation (NQ)	32435	ATP synthase gamma chain OS=Neisseria gonorrhoeae DGI2 GN=atpG PE=3 SV=1
547	2272	A0A1D3HM79	10.68	320.04	7.141E5	2.854E6	2.748E6	2.961E6	1.00	4.00	3.85	4.15	7.141E5	2.854E6	2.748E6	2.961E6	1.00	4.00	3.85	4.15	12	24	2	iTRAQ 4plex (K N-term); Oxidation (M); Deamidation (NQ)	32504	ATP synthase gamma chain OS=Neisseria gonorrhoeae GN=atpG PE=3 SV=1
547	2275	B4RJF9	10.68	320.04	7.141E5	2.854E6	2.748E6	2.961E6	1.00	4.00	3.85	4.15	7.141E5	2.854E6	2.748E6	2.961E6	1.00	4.00	3.85	4.15	12	24	2	iTRAQ 4plex (K N-term); Oxidation (M); Deamidation (NQ)	32504	ATP synthase gamma chain OS=Neisseria gonorrhoeae (strain NCCP11945) GN=atpG PE=3 SV=1
755	957	A0A1D3FZV8	2.69	319.87	3.43E5	1.373E5	1.112E5	1.254E5	1.00	0.40	0.32	0.37	3.43E5	1.373E5	1.112E5	1.254E5	1.00	0.40	0.32	0.37	7	23	1	iTRAQ 4plex (K N-term); Oxidation (M)	41846	Putative O-succinylhomoserine sulfhydrolase OS=Neisseria gonorrhoeae GN=metZ PE=3 SV=1
780	1553	Q5F6S7	0.23	319.58	4.532E5	5.604E5	5.299E5	5.344E5	1.00	1.24	1.17	1.18	4.532E5	5.604E5	5.299E5	5.344E5	1.00	1.24	1.17	1.18	3	24	1	iTRAQ 4plex (K N-term)	53776	NAD(P) transhydrogenase subunit alpha OS=Neisseria gonorrhoeae (strain ATCC 700825 / FA 1090) GN=pntA PE=3 SV=1
780	1647	A0A1D3FGD0	0.23	319.58	4.532E5	5.604E5	5.299E5	5.344E5	1.00	1.24	1.17	1.18	4.532E5	5.604E5	5.299E5	5.344E5	1.00	1.24	1.17	1.18	3	24	1	iTRAQ 4plex (K N-term)	53677	NAD(P) transhydrogenase subunit alpha OS=Neisseria gonorrhoeae GN=pntA PE=3 SV=1
776	1322	A0A1D3IPN6	0.73	319.49	2.487E7	2.452E7	2.517E7	2.52E7	1.00	0.99	1.01	1.01	2.487E7	2.452E7	2.517E7	2.52E7	1.00	0.99	1.01	1.01	63	23	23	iTRAQ 4plex (K N-term); Oxidation (M); Deamidation (NQ)	44332	Signal recognition particle receptor FtsY OS=Neisseria gonorrhoeae GN=ftsY PE=3 SV=1
776	1592	A0A1D3HA23	0.73	319.49	2.487E7	2.452E7	2.517E7	2.52E7	1.00	0.99	1.01	1.01	2.487E7	2.452E7	2.517E7	2.52E7	1.00	0.99	1.01	1.01	63	23	23	iTRAQ 4plex (K N-term); Oxidation (M); Deamidation (NQ)	44318	Signal recognition particle receptor FtsY OS=Neisseria gonorrhoeae GN=ftsY PE=3 SV=1
776	1323	B4RPK2	0.73	319.49	2.487E7	2.452E7	2.517E7	2.52E7	1.00	0.99	1.01	1.01	2.487E7	2.452E7	2.517E7	2.52E7	1.00	0.99	1.01	1.01	63	23	23	iTRAQ 4plex (K N-term); Oxidation (M); Deamidation (NQ)	44332	Signal recognition particle receptor FtsY OS=Neisseria gonorrhoeae (strain NCCP11945) GN=ftsY PE=3 SV=1
776	1395	A0A0M3H191	0.73	319.49	2.487E7	2.452E7	2.517E7	2.52E7	1.00	0.99	1.01	1.01	2.487E7	2.452E7	2.517E7	2.52E7	1.00	0.99	1.01	1.01	63	23	23	iTRAQ 4plex (K N-term); Oxidation (M); Deamidation (NQ)	44390	Signal recognition particle receptor FtsY OS=Neisseria gonorrhoeae MIA_2011_03-10 GN=ftsY PE=3 SV=1
776	1396	A0A1D3HKH5	0.73	319.49	2.487E7	2.452E7	2.517E7	2.52E7	1.00	0.99	1.01	1.01	2.487E7	2.452E7	2.517E7	2.52E7	1.00	0.99	1.01	1.01	63	23	23	iTRAQ 4plex (K N-term); Oxidation (M); Deamidation (NQ)	44360	Signal recognition particle receptor FtsY OS=Neisseria gonorrhoeae GN=ftsY PE=3 SV=1
776	1397	D6HB06	0.73	319.49	2.487E7	2.452E7	2.517E7	2.52E7	1.00	0.99	1.01	1.01	2.487E7	2.452E7	2.517E7	2.52E7	1.00	0.99	1.01	1.01	63	23	23	iTRAQ 4plex (K N-term); Oxidation (M); Deamidation (NQ)	44390	Signal recognition particle receptor FtsY OS=Neisseria gonorrhoeae DGI2 GN=ftsY PE=3 SV=1
776	1398	A0A1D3F5W0	0.73	319.49	2.487E7	2.452E7	2.517E7	2.52E7	1.00	0.99	1.01	1.01	2.487E7	2.452E7	2.517E7	2.52E7	1.00	0.99	1.01	1.01	63	23	23	iTRAQ 4plex (K N-term); Oxidation (M); Deamidation (NQ)	44390	Signal recognition particle receptor FtsY OS=Neisseria gonorrhoeae GN=ftsY PE=3 SV=1
687	3073	D6HAS2	2.92	319.26	9.493E7	1.195E8	1.143E8	1.196E8	1.00	1.26	1.20	1.26	9.493E7	1.195E8	1.143E8	1.196E8	1.00	1.26	1.20	1.26	77	19	19	Carbamidomethylation; iTRAQ 4plex (K N-term); Oxidation (M); Deamidation (NQ)	26959	Electron transfer flavoprotein subunit beta OS=Neisseria gonorrhoeae DGI2 GN=NGMG_00769 PE=4 SV=1
687	3074	A0A1D3J8R6	2.92	319.26	9.493E7	1.195E8	1.143E8	1.196E8	1.00	1.26	1.20	1.26	9.493E7	1.195E8	1.143E8	1.196E8	1.00	1.26	1.20	1.26	77	19	19	Carbamidomethylation; iTRAQ 4plex (K N-term); Oxidation (M); Deamidation (NQ)	26959	EtfB protein OS=Neisseria gonorrhoeae GN=etfB PE=4 SV=1
687	3233	A0A1D3II34	2.92	319.26	9.493E7	1.195E8	1.143E8	1.196E8	1.00	1.26	1.20	1.26	9.493E7	1.195E8	1.143E8	1.196E8	1.00	1.26	1.20	1.26	77	19	19	Carbamidomethylation; iTRAQ 4plex (K N-term); Oxidation (M); Deamidation (NQ)	26990	EtfB protein OS=Neisseria gonorrhoeae GN=etfB PE=4 SV=1
687	3234	B4RPP3	2.92	319.26	9.493E7	1.195E8	1.143E8	1.196E8	1.00	1.26	1.20	1.26	9.493E7	1.195E8	1.143E8	1.196E8	1.00	1.26	1.20	1.26	77	19	19	Carbamidomethylation; iTRAQ 4plex (K N-term); Oxidation (M); Deamidation (NQ)	26990	EtfB OS=Neisseria gonorrhoeae (strain NCCP11945) GN=NGK_2316 PE=4 SV=1
687	3075	A0A0M3GUE1	2.92	319.26	9.493E7	1.195E8	1.143E8	1.196E8	1.00	1.26	1.20	1.26	9.493E7	1.195E8	1.143E8	1.196E8	1.00	1.26	1.20	1.26	77	19	19	Carbamidomethylation; iTRAQ 4plex (K N-term); Oxidation (M); Deamidation (NQ)	26959	EtfB protein OS=Neisseria gonorrhoeae MIA_2011_03-10 GN=M736_07830 PE=4 SV=1
1005	1962	A0A1D3FK04	6.76	318.89	7.401E6	1.445E7	1.378E7	1.441E7	1.00	1.95	1.86	1.95	7.401E6	1.445E7	1.378E7	1.441E7	1.00	1.95	1.86	1.95	54	26	26	Carbamidomethylation; iTRAQ 4plex (K N-term); Oxidation (M); Deamidation (NQ)	70023	TraG OS=Neisseria gonorrhoeae GN=traG PE=4 SV=1
1005	1963	D5K9J8	6.76	318.89	7.401E6	1.445E7	1.378E7	1.441E7	1.00	1.95	1.86	1.95	7.401E6	1.445E7	1.378E7	1.441E7	1.00	1.95	1.86	1.95	54	26	26	Carbamidomethylation; iTRAQ 4plex (K N-term); Oxidation (M); Deamidation (NQ)	69996	TraG OS=Neisseria gonorrhoeae PE=4 SV=1
1005	1964	A0A0M3GXU4	6.76	318.89	7.401E6	1.445E7	1.378E7	1.441E7	1.00	1.95	1.86	1.95	7.401E6	1.445E7	1.378E7	1.441E7	1.00	1.95	1.86	1.95	54	26	26	Carbamidomethylation; iTRAQ 4plex (K N-term); Oxidation (M); Deamidation (NQ)	69996	Conjugal transfer protein TraG OS=Neisseria gonorrhoeae MIA_2011_03-10 GN=M736_02490 PE=4 SV=1
1005	1965	A0A171IPR7	6.76	318.89	7.401E6	1.445E7	1.378E7	1.441E7	1.00	1.95	1.86	1.95	7.401E6	1.445E7	1.378E7	1.441E7	1.00	1.95	1.86	1.95	54	26	26	Carbamidomethylation; iTRAQ 4plex (K N-term); Oxidation (M); Deamidation (NQ)	69996	TraG OS=Neisseria gonorrhoeae TCDC-NG08107 GN=NGTW08_p0002 PE=4 SV=1
779	1646	A0A1D3GE33	2.32	318.81	1.016E6	1.991E5	1.303E5	1.507E5	1.00	0.20	0.13	0.15	1.016E6	1.991E5	1.303E5	1.507E5	1.00	0.20	0.13	0.15	3	24	1	Carbamidomethylation; iTRAQ 4plex (K N-term)	53617	NAD(P) transhydrogenase subunit alpha OS=Neisseria gonorrhoeae GN=pntA PE=3 SV=1
779	1655	B4RP75	2.32	318.81	1.016E6	1.991E5	1.303E5	1.507E5	1.00	0.20	0.13	0.15	1.016E6	1.991E5	1.303E5	1.507E5	1.00	0.20	0.13	0.15	3	24	1	Carbamidomethylation; iTRAQ 4plex (K N-term)	54661	NAD(P) transhydrogenase subunit alpha OS=Neisseria gonorrhoeae (strain NCCP11945) GN=NGK_1735 PE=3 SV=1
260	4174	A5HM82	1.42	318.72	2.782E5	8.001E4	7.19E4	7.701E4	1.00	0.29	0.26	0.28	2.782E5	8.001E4	7.19E4	7.701E4	1.00	0.29	0.26	0.28	6	22	1	iTRAQ 4plex (K N-term)	29296	Porin (Fragment) OS=Neisseria gonorrhoeae GN=porB1a PE=4 SV=1
742	2456	B4RKD2	2.03	318.50	1.154E6	5.232E5	4.817E5	4.41E5	1.00	0.45	0.42	0.38	1.154E6	5.232E5	4.817E5	4.41E5	1.00	0.45	0.42	0.38	4	33	2	iTRAQ 4plex (K N-term)	53956	GTPase Der OS=Neisseria gonorrhoeae (strain NCCP11945) GN=der PE=3 SV=1
742	2457	A0A0M3GYU3	2.03	318.50	1.154E6	5.232E5	4.817E5	4.41E5	1.00	0.45	0.42	0.38	1.154E6	5.232E5	4.817E5	4.41E5	1.00	0.45	0.42	0.38	4	33	2	iTRAQ 4plex (K N-term)	53956	GTPase Der OS=Neisseria gonorrhoeae MIA_2011_03-10 GN=der PE=3 SV=1
742	2458	A0A222R5J6	2.03	318.50	1.154E6	5.232E5	4.817E5	4.41E5	1.00	0.45	0.42	0.38	1.154E6	5.232E5	4.817E5	4.41E5	1.00	0.45	0.42	0.38	4	33	2	iTRAQ 4plex (K N-term)	53956	GTPase Der OS=Neisseria gonorrhoeae GN=der PE=3 SV=1
742	2468	O87407	2.03	318.50	1.154E6	5.232E5	4.817E5	4.41E5	1.00	0.45	0.42	0.38	1.154E6	5.232E5	4.817E5	4.41E5	1.00	0.45	0.42	0.38	4	33	2	iTRAQ 4plex (K N-term)	54028	GTPase Der OS=Neisseria gonorrhoeae (strain ATCC 700825 / FA 1090) GN=der PE=3 SV=1
801	1009	B4RNR4	2.03	318.20	1.952E7	1.778E7	1.83E7	1.902E7	1.00	0.91	0.94	0.97	1.952E7	1.778E7	1.83E7	1.902E7	1.00	0.91	0.94	0.97	77	24	24	Carbamidomethylation; iTRAQ 4plex (K N-term); Oxidation (M); Deamidation (NQ)	38655	Phospho-2-dehydro-3-deoxyheptonate aldolase OS=Neisseria gonorrhoeae (strain NCCP11945) GN=NGK_2088 PE=3 SV=1
801	1010	D6H5J0	2.03	318.20	1.952E7	1.778E7	1.83E7	1.902E7	1.00	0.91	0.94	0.97	1.952E7	1.778E7	1.83E7	1.902E7	1.00	0.91	0.94	0.97	77	24	24	Carbamidomethylation; iTRAQ 4plex (K N-term); Oxidation (M); Deamidation (NQ)	38655	Phospho-2-dehydro-3-deoxyheptonate aldolase OS=Neisseria gonorrhoeae DGI2 GN=NGMG_02163 PE=3 SV=1
801	1011	A0A1D3HFJ9	2.03	318.20	1.952E7	1.778E7	1.83E7	1.902E7	1.00	0.91	0.94	0.97	1.952E7	1.778E7	1.83E7	1.902E7	1.00	0.91	0.94	0.97	77	24	24	Carbamidomethylation; iTRAQ 4plex (K N-term); Oxidation (M); Deamidation (NQ)	38655	Phospho-2-dehydro-3-deoxyheptonate aldolase OS=Neisseria gonorrhoeae GN=WHOG_01829C PE=3 SV=1
801	1012	Q5F668	2.03	318.20	1.952E7	1.778E7	1.83E7	1.902E7	1.00	0.91	0.94	0.97	1.952E7	1.778E7	1.83E7	1.902E7	1.00	0.91	0.94	0.97	77	24	24	Carbamidomethylation; iTRAQ 4plex (K N-term); Oxidation (M); Deamidation (NQ)	38655	Phospho-2-dehydro-3-deoxyheptonate aldolase OS=Neisseria gonorrhoeae (strain ATCC 700825 / FA 1090) GN=NGO_1695 PE=3 SV=1
774	753	A0A1D3E6W8	1.69	317.74	6.158E7	5.403E7	5.407E7	5.724E7	1.00	0.88	0.88	0.93	6.158E7	5.403E7	5.407E7	5.724E7	1.00	0.88	0.88	0.93	75	24	24	Carbamidomethylation; iTRAQ 4plex (K N-term); Oxidation (M); Deamidation (NQ)	38350	ADP-L-glycero-D-manno-heptose-6-epimerase OS=Neisseria gonorrhoeae GN=hldD PE=3 SV=1
774	815	B4RKA5	1.69	317.74	6.158E7	5.403E7	5.407E7	5.724E7	1.00	0.88	0.88	0.93	6.158E7	5.403E7	5.407E7	5.724E7	1.00	0.88	0.88	0.93	71	24	24	Carbamidomethylation; iTRAQ 4plex (K N-term); Oxidation (M); Deamidation (NQ)	40261	ADP-L-glycero-D-manno-heptose-6-epimerase OS=Neisseria gonorrhoeae (strain NCCP11945) GN=hldD PE=3 SV=1
739	5220	Q5F6P1	4.21	317.65	8.737E5	4.17E5	3.311E5	3.081E5	1.00	0.48	0.38	0.35	8.737E5	4.17E5	3.311E5	3.081E5	1.00	0.48	0.38	0.35	9	15	2	iTRAQ 4plex (K N-term)	26566	Pyridoxine 5'-phosphate synthase OS=Neisseria gonorrhoeae (strain ATCC 700825 / FA 1090) GN=pdxJ PE=3 SV=1
739	5221	A0A1D3IGU9	4.21	317.65	8.737E5	4.17E5	3.311E5	3.081E5	1.00	0.48	0.38	0.35	8.737E5	4.17E5	3.311E5	3.081E5	1.00	0.48	0.38	0.35	9	15	2	iTRAQ 4plex (K N-term)	26573	Pyridoxine 5'-phosphate synthase OS=Neisseria gonorrhoeae GN=pdxJ PE=3 SV=1
739	5222	A0A1D3IF92	4.21	317.65	8.737E5	4.17E5	3.311E5	3.081E5	1.00	0.48	0.38	0.35	8.737E5	4.17E5	3.311E5	3.081E5	1.00	0.48	0.38	0.35	9	15	2	iTRAQ 4plex (K N-term)	26566	Pyridoxine 5'-phosphate synthase OS=Neisseria gonorrhoeae GN=pdxJ PE=3 SV=1
739	5224	B4RQ93	4.21	317.65	8.737E5	4.17E5	3.311E5	3.081E5	1.00	0.48	0.38	0.35	8.737E5	4.17E5	3.311E5	3.081E5	1.00	0.48	0.38	0.35	9	15	2	iTRAQ 4plex (K N-term)	28084	Pyridoxine 5'-phosphate synthase OS=Neisseria gonorrhoeae (strain NCCP11945) GN=pdxJ PE=3 SV=1
863	1131	A0A1D3IB26	4.87	317.40	3.171E7	2.076E7	2.053E7	2.275E7	1.00	0.65	0.65	0.72	3.171E7	2.076E7	2.053E7	2.275E7	1.00	0.65	0.65	0.72	61	21	21	Carbamidomethylation; iTRAQ 4plex (K N-term); Oxidation (M); Deamidation (NQ)	45366	Aminotransferase OS=Neisseria gonorrhoeae GN=WHOF_01212C PE=4 SV=1
863	1320	Q5F7W8	4.87	317.40	3.171E7	2.076E7	2.053E7	2.275E7	1.00	0.65	0.65	0.72	3.171E7	2.076E7	2.053E7	2.275E7	1.00	0.65	0.65	0.72	61	21	21	Carbamidomethylation; iTRAQ 4plex (K N-term); Oxidation (M); Deamidation (NQ)	45426	Aminotransferase OS=Neisseria gonorrhoeae (strain ATCC 700825 / FA 1090) GN=NGO_1047 PE=4 SV=1
863	1132	A0A0M3GZQ7	4.87	317.40	3.171E7	2.076E7	2.053E7	2.275E7	1.00	0.65	0.65	0.72	3.171E7	2.076E7	2.053E7	2.275E7	1.00	0.65	0.65	0.72	61	21	21	Carbamidomethylation; iTRAQ 4plex (K N-term); Oxidation (M); Deamidation (NQ)	45370	Aminotransferase AlaT OS=Neisseria gonorrhoeae MIA_2011_03-10 GN=M736_09810 PE=4 SV=1
863	1133	D6H8T3	4.87	317.40	3.171E7	2.076E7	2.053E7	2.275E7	1.00	0.65	0.65	0.72	3.171E7	2.076E7	2.053E7	2.275E7	1.00	0.65	0.65	0.72	61	21	21	Carbamidomethylation; iTRAQ 4plex (K N-term); Oxidation (M); Deamidation (NQ)	45366	Aspartate aminotransferase OS=Neisseria gonorrhoeae DGI2 GN=NGMG_01466 PE=4 SV=1
863	1134	B4RKS8	4.87	317.40	3.171E7	2.076E7	2.053E7	2.275E7	1.00	0.65	0.65	0.72	3.171E7	2.076E7	2.053E7	2.275E7	1.00	0.65	0.65	0.72	61	21	21	Carbamidomethylation; iTRAQ 4plex (K N-term); Oxidation (M); Deamidation (NQ)	45366	Aspartate aminotransferase OS=Neisseria gonorrhoeae (strain NCCP11945) GN=NGK_0738 PE=4 SV=1
749	2470	A0A1D3EK19	1.36	317.23	4.002E5	1.378E6	1.338E6	1.212E6	1.00	3.44	3.34	3.03	4.002E5	1.378E6	1.338E6	1.212E6	1.00	3.44	3.34	3.03	2	32	1	iTRAQ 4plex (K N-term)	55755	GTPase Der OS=Neisseria gonorrhoeae GN=engA PE=3 SV=1
613	2912	A0A1D3J6L5	1.06	316.91	4.865E7	4.378E7	4.319E7	4.482E7	1.00	0.90	0.89	0.92	4.865E7	4.378E7	4.319E7	4.482E7	1.00	0.90	0.89	0.92	67	24	24	Carbamidomethylation; iTRAQ 4plex (K N-term); Oxidation (M); Deamidation (NQ)	33465	Imidazoleglycerol-phosphate dehydratase OS=Neisseria gonorrhoeae GN=hisB PE=3 SV=1
613	2913	A0A1D3FEY5	1.06	316.91	4.865E7	4.378E7	4.319E7	4.482E7	1.00	0.90	0.89	0.92	4.865E7	4.378E7	4.319E7	4.482E7	1.00	0.90	0.89	0.92	67	24	24	Carbamidomethylation; iTRAQ 4plex (K N-term); Oxidation (M); Deamidation (NQ)	33493	Imidazoleglycerol-phosphate dehydratase OS=Neisseria gonorrhoeae GN=hisB PE=3 SV=1
613	2914	A0A0M3GZS3	1.06	316.91	4.865E7	4.378E7	4.319E7	4.482E7	1.00	0.90	0.89	0.92	4.865E7	4.378E7	4.319E7	4.482E7	1.00	0.90	0.89	0.92	67	24	24	Carbamidomethylation; iTRAQ 4plex (K N-term); Oxidation (M); Deamidation (NQ)	33465	Imidazoleglycerol-phosphate dehydratase OS=Neisseria gonorrhoeae MIA_2011_03-10 GN=hisB PE=3 SV=1
613	2915	B4RJ04	1.06	316.91	4.865E7	4.378E7	4.319E7	4.482E7	1.00	0.90	0.89	0.92	4.865E7	4.378E7	4.319E7	4.482E7	1.00	0.90	0.89	0.92	67	24	24	Carbamidomethylation; iTRAQ 4plex (K N-term); Oxidation (M); Deamidation (NQ)	33493	Imidazoleglycerol-phosphate dehydratase OS=Neisseria gonorrhoeae (strain NCCP11945) GN=hisB PE=3 SV=1
613	2916	D6HBH3	1.06	316.91	4.865E7	4.378E7	4.319E7	4.482E7	1.00	0.90	0.89	0.92	4.865E7	4.378E7	4.319E7	4.482E7	1.00	0.90	0.89	0.92	67	24	24	Carbamidomethylation; iTRAQ 4plex (K N-term); Oxidation (M); Deamidation (NQ)	33493	Imidazoleglycerol-phosphate dehydratase OS=Neisseria gonorrhoeae DGI2 GN=hisB PE=3 SV=1
613	2917	Q5F7D6	1.06	316.91	4.865E7	4.378E7	4.319E7	4.482E7	1.00	0.90	0.89	0.92	4.865E7	4.378E7	4.319E7	4.482E7	1.00	0.90	0.89	0.92	67	24	24	Carbamidomethylation; iTRAQ 4plex (K N-term); Oxidation (M); Deamidation (NQ)	33523	Imidazoleglycerol-phosphate dehydratase OS=Neisseria gonorrhoeae (strain ATCC 700825 / FA 1090) GN=hisB PE=3 SV=2
905	4334	B4RJG2	6.36	316.71	5.254E5	1.852E6	1.83E6	1.888E6	1.00	3.53	3.48	3.59	5.254E5	1.852E6	1.83E6	1.888E6	1.00	3.53	3.48	3.59	7	21	2	iTRAQ 4plex (K N-term); Deamidation (NQ)	34054	Glycine--tRNA ligase alpha subunit OS=Neisseria gonorrhoeae (strain NCCP11945) GN=glyQ PE=3 SV=1
905	4335	A0A0M3GZL2	6.36	316.71	5.254E5	1.852E6	1.83E6	1.888E6	1.00	3.53	3.48	3.59	5.254E5	1.852E6	1.83E6	1.888E6	1.00	3.53	3.48	3.59	7	21	2	iTRAQ 4plex (K N-term); Deamidation (NQ)	34054	Glycine--tRNA ligase alpha subunit OS=Neisseria gonorrhoeae MIA_2011_03-10 GN=glyQ PE=3 SV=1
905	4336	A0A1D3IXG4	6.36	316.71	5.254E5	1.852E6	1.83E6	1.888E6	1.00	3.53	3.48	3.59	5.254E5	1.852E6	1.83E6	1.888E6	1.00	3.53	3.48	3.59	7	21	2	iTRAQ 4plex (K N-term); Deamidation (NQ)	34054	Glycine--tRNA ligase alpha subunit OS=Neisseria gonorrhoeae GN=glyQ PE=3 SV=1
765	2629	A0A1D3HSC9	7.13	316.54	3.206E7	2.024E7	1.936E7	2.008E7	1.00	0.63	0.60	0.63	3.206E7	2.024E7	1.936E7	2.008E7	1.00	0.63	0.60	0.63	78	19	19	Carbamidomethylation; iTRAQ 4plex (K N-term); Oxidation (M); Deamidation (NQ)	37221	Phenylalanine--tRNA ligase alpha subunit OS=Neisseria gonorrhoeae GN=pheS PE=3 SV=1
765	2630	A0A0M3GYF5	7.13	316.54	3.206E7	2.024E7	1.936E7	2.008E7	1.00	0.63	0.60	0.63	3.206E7	2.024E7	1.936E7	2.008E7	1.00	0.63	0.60	0.63	78	19	19	Carbamidomethylation; iTRAQ 4plex (K N-term); Oxidation (M); Deamidation (NQ)	37221	Phenylalanine--tRNA ligase alpha subunit OS=Neisseria gonorrhoeae MIA_2011_03-10 GN=pheS PE=3 SV=1
765	2631	Q5F9U0	7.13	316.54	3.206E7	2.024E7	1.936E7	2.008E7	1.00	0.63	0.60	0.63	3.206E7	2.024E7	1.936E7	2.008E7	1.00	0.63	0.60	0.63	78	19	19	Carbamidomethylation; iTRAQ 4plex (K N-term); Oxidation (M); Deamidation (NQ)	37221	Phenylalanine--tRNA ligase alpha subunit OS=Neisseria gonorrhoeae (strain ATCC 700825 / FA 1090) GN=pheS PE=3 SV=2
765	2665	B4RJY8	7.13	316.54	3.206E7	2.024E7	1.936E7	2.008E7	1.00	0.63	0.60	0.63	3.206E7	2.024E7	1.936E7	2.008E7	1.00	0.63	0.60	0.63	73	19	19	Carbamidomethylation; iTRAQ 4plex (K N-term); Oxidation (M); Deamidation (NQ)	39427	Phenylalanine--tRNA ligase alpha subunit OS=Neisseria gonorrhoeae (strain NCCP11945) GN=pheS PE=3 SV=1
765	2666	D6H9C8	7.13	316.54	3.206E7	2.024E7	1.936E7	2.008E7	1.00	0.63	0.60	0.63	3.206E7	2.024E7	1.936E7	2.008E7	1.00	0.63	0.60	0.63	73	19	19	Carbamidomethylation; iTRAQ 4plex (K N-term); Oxidation (M); Deamidation (NQ)	39427	Phenylalanine--tRNA ligase alpha subunit OS=Neisseria gonorrhoeae DGI2 GN=pheS PE=3 SV=1
345	116	A0A1D3HFH0	1.33	316.37	1.542E8	1.596E8	1.534E8	1.523E8	1.00	1.03	0.99	0.99	1.542E8	1.596E8	1.534E8	1.523E8	1.00	1.03	0.99	0.99	77	26	26	Carbamidomethylation; iTRAQ 4plex (K N-term); Oxidation (M); Deamidation (NQ)	36001	DNA-directed RNA polymerase subunit alpha OS=Neisseria gonorrhoeae GN=rpoA PE=3 SV=1
345	117	D6H552	1.33	316.37	1.542E8	1.596E8	1.534E8	1.523E8	1.00	1.03	0.99	0.99	1.542E8	1.596E8	1.534E8	1.523E8	1.00	1.03	0.99	0.99	77	26	26	Carbamidomethylation; iTRAQ 4plex (K N-term); Oxidation (M); Deamidation (NQ)	36001	DNA-directed RNA polymerase subunit alpha OS=Neisseria gonorrhoeae DGI2 GN=rpoA PE=3 SV=1
345	118	B4RQZ4	1.33	316.37	1.542E8	1.596E8	1.534E8	1.523E8	1.00	1.03	0.99	0.99	1.542E8	1.596E8	1.534E8	1.523E8	1.00	1.03	0.99	0.99	77	26	26	Carbamidomethylation; iTRAQ 4plex (K N-term); Oxidation (M); Deamidation (NQ)	36001	DNA-directed RNA polymerase subunit alpha OS=Neisseria gonorrhoeae (strain NCCP11945) GN=rpoA PE=3 SV=1
345	119	Q5F5V2	1.33	316.37	1.542E8	1.596E8	1.534E8	1.523E8	1.00	1.03	0.99	0.99	1.542E8	1.596E8	1.534E8	1.523E8	1.00	1.03	0.99	0.99	77	26	26	Carbamidomethylation; iTRAQ 4plex (K N-term); Oxidation (M); Deamidation (NQ)	36001	DNA-directed RNA polymerase subunit alpha OS=Neisseria gonorrhoeae (strain ATCC 700825 / FA 1090) GN=rpoA PE=3 SV=1
345	120	A0A0M3GX31	1.33	316.37	1.542E8	1.596E8	1.534E8	1.523E8	1.00	1.03	0.99	0.99	1.542E8	1.596E8	1.534E8	1.523E8	1.00	1.03	0.99	0.99	77	26	26	Carbamidomethylation; iTRAQ 4plex (K N-term); Oxidation (M); Deamidation (NQ)	36001	DNA-directed RNA polymerase subunit alpha OS=Neisseria gonorrhoeae MIA_2011_03-10 GN=rpoA PE=3 SV=1
892	1999	Q5F6R2	5.52	316.28	2.442E7	2.161E7	2.13E7	1.861E7	1.00	0.88	0.87	0.76	2.442E7	2.161E7	2.13E7	1.861E7	1.00	0.88	0.87	0.76	49	25	25	Carbamidomethylation; iTRAQ 4plex (K N-term); Oxidation (M); Deamidation (NQ)	71053	Arginine decarboxylase OS=Neisseria gonorrhoeae (strain ATCC 700825 / FA 1090) GN=NGO_1487 PE=3 SV=1
892	2000	D6H687	5.52	316.28	2.442E7	2.161E7	2.13E7	1.861E7	1.00	0.88	0.87	0.76	2.442E7	2.161E7	2.13E7	1.861E7	1.00	0.88	0.87	0.76	49	25	25	Carbamidomethylation; iTRAQ 4plex (K N-term); Oxidation (M); Deamidation (NQ)	71053	Arginine decarboxylase OS=Neisseria gonorrhoeae DGI2 GN=NGMG_01660 PE=3 SV=1
892	2001	A0A1D3G2V0	5.52	316.28	2.442E7	2.161E7	2.13E7	1.861E7	1.00	0.88	0.87	0.76	2.442E7	2.161E7	2.13E7	1.861E7	1.00	0.88	0.87	0.76	49	25	25	Carbamidomethylation; iTRAQ 4plex (K N-term); Oxidation (M); Deamidation (NQ)	71053	Arginine decarboxylase OS=Neisseria gonorrhoeae GN=speA PE=3 SV=1
892	2002	B4RP99	5.52	316.28	2.442E7	2.161E7	2.13E7	1.861E7	1.00	0.88	0.87	0.76	2.442E7	2.161E7	2.13E7	1.861E7	1.00	0.88	0.87	0.76	49	25	25	Carbamidomethylation; iTRAQ 4plex (K N-term); Oxidation (M); Deamidation (NQ)	71053	Arginine decarboxylase OS=Neisseria gonorrhoeae (strain NCCP11945) GN=NGK_1759 PE=3 SV=1
892	2003	A0A0M3H009	5.52	316.28	2.442E7	2.161E7	2.13E7	1.861E7	1.00	0.88	0.87	0.76	2.442E7	2.161E7	2.13E7	1.861E7	1.00	0.88	0.87	0.76	49	25	25	Carbamidomethylation; iTRAQ 4plex (K N-term); Oxidation (M); Deamidation (NQ)	71053	Arginine decarboxylase OS=Neisseria gonorrhoeae MIA_2011_03-10 GN=M736_00140 PE=3 SV=1
1227	2816	A0A171IPU0	14.03	316.23	4.402E6	1.03E7	9.762E6	1.06E7	1.00	2.34	2.22	2.41	4.402E6	1.03E7	9.762E6	1.06E7	1.00	2.34	2.22	2.41	48	17	17	iTRAQ 4plex (K N-term)	50254	TrbI OS=Neisseria gonorrhoeae TCDC-NG08107 GN=NGTW08_p0025 PE=4 SV=1
1227	2817	D5K9H6	14.03	316.23	4.402E6	1.03E7	9.762E6	1.06E7	1.00	2.34	2.22	2.41	4.402E6	1.03E7	9.762E6	1.06E7	1.00	2.34	2.22	2.41	48	17	17	iTRAQ 4plex (K N-term)	50254	TrbI OS=Neisseria gonorrhoeae PE=4 SV=1
1227	2818	A0A1D3HN31	14.03	316.23	4.402E6	1.03E7	9.762E6	1.06E7	1.00	2.34	2.22	2.41	4.402E6	1.03E7	9.762E6	1.06E7	1.00	2.34	2.22	2.41	48	17	17	iTRAQ 4plex (K N-term)	50284	TrbI OS=Neisseria gonorrhoeae GN=WHOL_01553 PE=4 SV=1
1227	2819	A0A1D3FKF1	14.03	316.23	4.402E6	1.03E7	9.762E6	1.06E7	1.00	2.34	2.22	2.41	4.402E6	1.03E7	9.762E6	1.06E7	1.00	2.34	2.22	2.41	48	17	17	iTRAQ 4plex (K N-term)	50253	TrbI OS=Neisseria gonorrhoeae GN=WHOW_01504 PE=4 SV=1
1227	2820	A0A0M3GZG6	14.03	316.23	4.402E6	1.03E7	9.762E6	1.06E7	1.00	2.34	2.22	2.41	4.402E6	1.03E7	9.762E6	1.06E7	1.00	2.34	2.22	2.41	48	17	17	iTRAQ 4plex (K N-term)	50254	TrbI OS=Neisseria gonorrhoeae MIA_2011_03-10 GN=M736_02610 PE=4 SV=1
820	1414	D6H745	5.12	316.07	2.37E7	2.43E7	2.711E7	2.799E7	1.00	1.03	1.14	1.18	2.37E7	2.43E7	2.711E7	2.799E7	1.00	1.03	1.14	1.18	66	25	25	Carbamidomethylation; iTRAQ 4plex (K N-term); Oxidation (M); Deamidation (NQ)	42654	Acetylornithine aminotransferase OS=Neisseria gonorrhoeae DGI2 GN=argD PE=3 SV=1
820	1416	A0A0M3H1B6	5.12	316.07	2.37E7	2.43E7	2.711E7	2.799E7	1.00	1.03	1.14	1.18	2.37E7	2.43E7	2.711E7	2.799E7	1.00	1.03	1.14	1.18	66	25	25	Carbamidomethylation; iTRAQ 4plex (K N-term); Oxidation (M); Deamidation (NQ)	42654	Acetylornithine aminotransferase OS=Neisseria gonorrhoeae MIA_2011_03-10 GN=argD PE=3 SV=1
820	1417	A0A1D3H6S3	5.12	316.07	2.37E7	2.43E7	2.711E7	2.799E7	1.00	1.03	1.14	1.18	2.37E7	2.43E7	2.711E7	2.799E7	1.00	1.03	1.14	1.18	66	25	25	Carbamidomethylation; iTRAQ 4plex (K N-term); Oxidation (M); Deamidation (NQ)	42654	Acetylornithine aminotransferase OS=Neisseria gonorrhoeae GN=argD PE=3 SV=1
346	3459	A0A1D3FBK4	2.27	315.52	2.018E8	2.205E8	2.152E8	2.047E8	1.00	1.09	1.07	1.01	2.018E8	2.205E8	2.152E8	2.047E8	1.00	1.09	1.07	1.01	61	25	25	iTRAQ 4plex (K N-term); Oxidation (M); Deamidation (NQ)	28932	Peptidyl-prolyl cis-trans isomerase OS=Neisseria gonorrhoeae GN=fkpA PE=3 SV=1
346	3460	Q5F7F3	2.27	315.52	2.018E8	2.205E8	2.152E8	2.047E8	1.00	1.09	1.07	1.01	2.018E8	2.205E8	2.152E8	2.047E8	1.00	1.09	1.07	1.01	61	25	25	iTRAQ 4plex (K N-term); Oxidation (M); Deamidation (NQ)	28922	Peptidyl-prolyl cis-trans isomerase OS=Neisseria gonorrhoeae (strain ATCC 700825 / FA 1090) GN=NGO_1225 PE=3 SV=1
346	3461	D6HBF5	2.27	315.52	2.018E8	2.205E8	2.152E8	2.047E8	1.00	1.09	1.07	1.01	2.018E8	2.205E8	2.152E8	2.047E8	1.00	1.09	1.07	1.01	61	25	25	iTRAQ 4plex (K N-term); Oxidation (M); Deamidation (NQ)	28892	Peptidyl-prolyl cis-trans isomerase OS=Neisseria gonorrhoeae DGI2 GN=NGMG_02120 PE=3 SV=1
346	3462	E0WDF8	2.27	315.52	2.018E8	2.205E8	2.152E8	2.047E8	1.00	1.09	1.07	1.01	2.018E8	2.205E8	2.152E8	2.047E8	1.00	1.09	1.07	1.01	61	25	25	iTRAQ 4plex (K N-term); Oxidation (M); Deamidation (NQ)	28892	Peptidyl-prolyl cis-trans isomerase OS=Neisseria gonorrhoeae GN=mip PE=3 SV=1
766	864	A0A1D3EC62	4.54	315.46	3.126E7	2.683E7	2.688E7	3.053E7	1.00	0.86	0.86	0.98	3.126E7	2.683E7	2.688E7	3.053E7	1.00	0.86	0.86	0.98	76	27	27	Carbamidomethylation; iTRAQ 4plex (K N-term); Oxidation (M); Deamidation (NQ)	44950	Serine hydroxymethyltransferase OS=Neisseria gonorrhoeae GN=glyA PE=3 SV=1
766	865	Q9XB01	4.54	315.46	3.126E7	2.683E7	2.688E7	3.053E7	1.00	0.86	0.86	0.98	3.126E7	2.683E7	2.688E7	3.053E7	1.00	0.86	0.86	0.98	76	27	27	Carbamidomethylation; iTRAQ 4plex (K N-term); Oxidation (M); Deamidation (NQ)	44950	Serine hydroxymethyltransferase OS=Neisseria gonorrhoeae GN=glyA PE=3 SV=2
766	928	A0A1D3FCE1	4.54	315.46	3.126E7	2.683E7	2.688E7	3.053E7	1.00	0.86	0.86	0.98	3.126E7	2.683E7	2.688E7	3.053E7	1.00	0.86	0.86	0.98	76	27	27	Carbamidomethylation; iTRAQ 4plex (K N-term); Oxidation (M); Deamidation (NQ)	45003	Serine hydroxymethyltransferase OS=Neisseria gonorrhoeae GN=glyA PE=3 SV=1
766	929	A0A0M3GW94	4.54	315.46	3.126E7	2.683E7	2.688E7	3.053E7	1.00	0.86	0.86	0.98	3.126E7	2.683E7	2.688E7	3.053E7	1.00	0.86	0.86	0.98	76	27	27	Carbamidomethylation; iTRAQ 4plex (K N-term); Oxidation (M); Deamidation (NQ)	45003	Serine hydroxymethyltransferase OS=Neisseria gonorrhoeae MIA_2011_03-10 GN=glyA PE=3 SV=1
766	930	B4RLC9	4.54	315.46	3.126E7	2.683E7	2.688E7	3.053E7	1.00	0.86	0.86	0.98	3.126E7	2.683E7	2.688E7	3.053E7	1.00	0.86	0.86	0.98	76	27	27	Carbamidomethylation; iTRAQ 4plex (K N-term); Oxidation (M); Deamidation (NQ)	45003	Serine hydroxymethyltransferase OS=Neisseria gonorrhoeae (strain NCCP11945) GN=glyA PE=3 SV=1
766	933	D6H8A2	4.54	315.46	3.126E7	2.683E7	2.688E7	3.053E7	1.00	0.86	0.86	0.98	3.126E7	2.683E7	2.688E7	3.053E7	1.00	0.86	0.86	0.98	76	27	27	Carbamidomethylation; iTRAQ 4plex (K N-term); Oxidation (M); Deamidation (NQ)	45003	Serine hydroxymethyltransferase OS=Neisseria gonorrhoeae DGI2 GN=glyA PE=3 SV=1
361	5079	D6H964	3.26	315.43	3.334E8	3.577E8	3.427E8	3.237E8	1.00	1.07	1.03	0.97	3.334E8	3.577E8	3.427E8	3.237E8	1.00	1.07	1.03	0.97	71	24	24	iTRAQ 4plex (K N-term); Oxidation (M); Deamidation (NQ)	20954	50S ribosomal protein L25 OS=Neisseria gonorrhoeae DGI2 GN=rplY PE=3 SV=1
361	5090	A0A1D3EK63	3.26	315.43	3.334E8	3.577E8	3.427E8	3.237E8	1.00	1.07	1.03	0.97	3.334E8	3.577E8	3.427E8	3.237E8	1.00	1.07	1.03	0.97	71	24	24	iTRAQ 4plex (K N-term); Oxidation (M); Deamidation (NQ)	20938	50S ribosomal protein L25 OS=Neisseria gonorrhoeae GN=rplY PE=3 SV=1
361	5080	B4RKF2	3.26	315.43	3.334E8	3.577E8	3.427E8	3.237E8	1.00	1.07	1.03	0.97	3.334E8	3.577E8	3.427E8	3.237E8	1.00	1.07	1.03	0.97	71	24	24	iTRAQ 4plex (K N-term); Oxidation (M); Deamidation (NQ)	20954	50S ribosomal protein L25 OS=Neisseria gonorrhoeae (strain NCCP11945) GN=rplY PE=3 SV=1
361	5081	A0A1D3H7J1	3.26	315.43	3.334E8	3.577E8	3.427E8	3.237E8	1.00	1.07	1.03	0.97	3.334E8	3.577E8	3.427E8	3.237E8	1.00	1.07	1.03	0.97	71	24	24	iTRAQ 4plex (K N-term); Oxidation (M); Deamidation (NQ)	20954	50S ribosomal protein L25 OS=Neisseria gonorrhoeae GN=rplY PE=3 SV=1
361	5082	Q5F9F4	3.26	315.43	3.334E8	3.577E8	3.427E8	3.237E8	1.00	1.07	1.03	0.97	3.334E8	3.577E8	3.427E8	3.237E8	1.00	1.07	1.03	0.97	71	24	24	iTRAQ 4plex (K N-term); Oxidation (M); Deamidation (NQ)	20954	50S ribosomal protein L25 OS=Neisseria gonorrhoeae (strain ATCC 700825 / FA 1090) GN=rplY PE=3 SV=1
361	5083	A0A0M3GW71	3.26	315.43	3.334E8	3.577E8	3.427E8	3.237E8	1.00	1.07	1.03	0.97	3.334E8	3.577E8	3.427E8	3.237E8	1.00	1.07	1.03	0.97	71	24	24	iTRAQ 4plex (K N-term); Oxidation (M); Deamidation (NQ)	20954	50S ribosomal protein L25 OS=Neisseria gonorrhoeae MIA_2011_03-10 GN=rplY PE=3 SV=1
870	1767	B4RQ28	7.94	314.87	1.239E7	1.44E7	1.376E7	1.169E7	1.00	1.16	1.11	0.94	1.239E7	1.44E7	1.376E7	1.169E7	1.00	1.16	1.11	0.94	55	34	34	iTRAQ 4plex (K N-term); Oxidation (M); Deamidation (NQ)	88479	PonA OS=Neisseria gonorrhoeae (strain NCCP11945) GN=NGK_0142 PE=4 SV=1
870	1768	I4DT90	7.94	314.87	1.239E7	1.44E7	1.376E7	1.169E7	1.00	1.16	1.11	0.94	1.239E7	1.44E7	1.376E7	1.169E7	1.00	1.16	1.11	0.94	55	34	34	iTRAQ 4plex (K N-term); Oxidation (M); Deamidation (NQ)	88479	Penicillin-binding protein 1 OS=Neisseria gonorrhoeae GN=ponA PE=4 SV=1
870	1771	I4DTA7	7.94	314.87	1.239E7	1.44E7	1.376E7	1.169E7	1.00	1.16	1.11	0.94	1.239E7	1.44E7	1.376E7	1.169E7	1.00	1.16	1.11	0.94	55	34	34	iTRAQ 4plex (K N-term); Oxidation (M); Deamidation (NQ)	88525	Penicillin-binding protein 1 OS=Neisseria gonorrhoeae GN=ponA PE=4 SV=1
870	1776	A0A1D3HQM1	7.94	314.87	1.239E7	1.44E7	1.376E7	1.169E7	1.00	1.16	1.11	0.94	1.239E7	1.44E7	1.376E7	1.169E7	1.00	1.16	1.11	0.94	55	34	34	iTRAQ 4plex (K N-term); Oxidation (M); Deamidation (NQ)	88493	Protein PonA OS=Neisseria gonorrhoeae GN=mrcA PE=4 SV=1
638	1730	Q5F9L8	3.45	314.86	4.08E7	5.443E7	5.71E7	5.826E7	1.00	1.33	1.40	1.43	4.08E7	5.443E7	5.71E7	5.826E7	1.00	1.33	1.40	1.43	57	23	23	iTRAQ 4plex (K N-term); Oxidation (M); Deamidation (NQ)	49436	Phosphoglucomutase OS=Neisseria gonorrhoeae (strain ATCC 700825 / FA 1090) GN=NGO_0375 PE=3 SV=1
638	1731	B4RK73	3.45	314.86	4.08E7	5.443E7	5.71E7	5.826E7	1.00	1.33	1.40	1.43	4.08E7	5.443E7	5.71E7	5.826E7	1.00	1.33	1.40	1.43	57	23	23	iTRAQ 4plex (K N-term); Oxidation (M); Deamidation (NQ)	49436	Pgm OS=Neisseria gonorrhoeae (strain NCCP11945) GN=NGK_0533 PE=3 SV=1
638	1732	A0A0M3GYY2	3.45	314.86	4.08E7	5.443E7	5.71E7	5.826E7	1.00	1.33	1.40	1.43	4.08E7	5.443E7	5.71E7	5.826E7	1.00	1.33	1.40	1.43	57	23	23	iTRAQ 4plex (K N-term); Oxidation (M); Deamidation (NQ)	49436	Phosphoglucomutase OS=Neisseria gonorrhoeae MIA_2011_03-10 GN=M736_03595 PE=3 SV=1
638	1734	A0A1D3E9N2	3.45	314.86	4.08E7	5.443E7	5.71E7	5.826E7	1.00	1.33	1.40	1.43	4.08E7	5.443E7	5.71E7	5.826E7	1.00	1.33	1.40	1.43	57	23	23	iTRAQ 4plex (K N-term); Oxidation (M); Deamidation (NQ)	49436	Phosphoglucomutase OS=Neisseria gonorrhoeae GN=algC PE=3 SV=1
973	1745	A0A1D3EDE4	2.26	314.24	2.596E5	4.626E4	3.631E4	3.389E4	1.00	0.18	0.14	0.13	2.596E5	4.626E4	3.631E4	3.389E4	1.00	0.18	0.14	0.13	2	31	1	iTRAQ 4plex (K N-term)	71730	Putative ATP-binding protein OS=Neisseria gonorrhoeae GN=WHOM_00555 PE=4 SV=1
973	1784	Q9XAZ9	2.26	314.24	2.596E5	4.626E4	3.631E4	3.389E4	1.00	0.18	0.14	0.13	2.596E5	4.626E4	3.631E4	3.389E4	1.00	0.18	0.14	0.13	2	31	1	iTRAQ 4plex (K N-term)	71731	Putative ATP-binding protein OS=Neisseria gonorrhoeae GN=abcZ PE=4 SV=1
973	1785	Q5F8B6	2.26	314.24	2.596E5	4.626E4	3.631E4	3.389E4	1.00	0.18	0.14	0.13	2.596E5	4.626E4	3.631E4	3.389E4	1.00	0.18	0.14	0.13	2	31	1	iTRAQ 4plex (K N-term)	71731	ABC transporter ATP-binding protein OS=Neisseria gonorrhoeae (strain ATCC 700825 / FA 1090) GN=NGO_0870 PE=4 SV=1
973	1789	B4RLC5	2.26	314.24	2.596E5	4.626E4	3.631E4	3.389E4	1.00	0.18	0.14	0.13	2.596E5	4.626E4	3.631E4	3.389E4	1.00	0.18	0.14	0.13	2	31	1	iTRAQ 4plex (K N-term)	72445	Putative ATP-binding protein OS=Neisseria gonorrhoeae (strain NCCP11945) GN=NGK_0935 PE=4 SV=1
1004	1888	B4RNW6	0.64	313.46	1.249E7	1.18E7	1.161E7	1.152E7	1.00	0.94	0.93	0.92	1.249E7	1.18E7	1.161E7	1.152E7	1.00	0.94	0.93	0.92	49	25	25	Carbamidomethylation; iTRAQ 4plex (K N-term); Oxidation (M)	68816	1-deoxy-D-xylulose-5-phosphate synthase OS=Neisseria gonorrhoeae (strain NCCP11945) GN=dxs PE=3 SV=1
1004	1889	A0A1D3G0I1	0.64	313.46	1.249E7	1.18E7	1.161E7	1.152E7	1.00	0.94	0.93	0.92	1.249E7	1.18E7	1.161E7	1.152E7	1.00	0.94	0.93	0.92	49	25	25	Carbamidomethylation; iTRAQ 4plex (K N-term); Oxidation (M)	68816	1-deoxy-D-xylulose-5-phosphate synthase OS=Neisseria gonorrhoeae GN=dxs PE=3 SV=1
1004	1980	A0A0M3GYK6	0.64	313.46	1.249E7	1.18E7	1.161E7	1.152E7	1.00	0.94	0.93	0.92	1.249E7	1.18E7	1.161E7	1.152E7	1.00	0.94	0.93	0.92	49	25	25	Carbamidomethylation; iTRAQ 4plex (K N-term); Oxidation (M)	68790	1-deoxy-D-xylulose-5-phosphate synthase OS=Neisseria gonorrhoeae MIA_2011_03-10 GN=dxs PE=3 SV=1
1004	1981	A0A1D3IZ33	0.64	313.46	1.249E7	1.18E7	1.161E7	1.152E7	1.00	0.94	0.93	0.92	1.249E7	1.18E7	1.161E7	1.152E7	1.00	0.94	0.93	0.92	49	25	25	Carbamidomethylation; iTRAQ 4plex (K N-term); Oxidation (M)	68786	1-deoxy-D-xylulose-5-phosphate synthase OS=Neisseria gonorrhoeae GN=dxs PE=3 SV=1
1004	1978	A0A1D3HMV6	0.64	313.46	1.249E7	1.18E7	1.161E7	1.152E7	1.00	0.94	0.93	0.92	1.249E7	1.18E7	1.161E7	1.152E7	1.00	0.94	0.93	0.92	49	25	25	Carbamidomethylation; iTRAQ 4plex (K N-term); Oxidation (M)	68790	1-deoxy-D-xylulose-5-phosphate synthase OS=Neisseria gonorrhoeae GN=dxs PE=3 SV=1
1004	1979	D6HAB6	0.64	313.46	1.249E7	1.18E7	1.161E7	1.152E7	1.00	0.94	0.93	0.92	1.249E7	1.18E7	1.161E7	1.152E7	1.00	0.94	0.93	0.92	49	25	25	Carbamidomethylation; iTRAQ 4plex (K N-term); Oxidation (M)	68790	1-deoxy-D-xylulose-5-phosphate synthase OS=Neisseria gonorrhoeae DGI2 GN=dxs PE=3 SV=1
1004	1890	A0A1D3HNM8	0.64	313.46	1.249E7	1.18E7	1.161E7	1.152E7	1.00	0.94	0.93	0.92	1.249E7	1.18E7	1.161E7	1.152E7	1.00	0.94	0.93	0.92	49	25	25	Carbamidomethylation; iTRAQ 4plex (K N-term); Oxidation (M)	68820	1-deoxy-D-xylulose-5-phosphate synthase OS=Neisseria gonorrhoeae GN=dxs PE=3 SV=1
859	4714	A0A1D3IVA3	8.95	313.26	2.615E7	2.844E7	2.766E7	3.417E7	1.00	1.09	1.06	1.31	2.615E7	2.844E7	2.766E7	3.417E7	1.00	1.09	1.06	1.31	72	19	19	iTRAQ 4plex (K N-term); Oxidation (M); Deamidation (NQ)	28216	Methionine aminopeptidase OS=Neisseria gonorrhoeae GN=map PE=3 SV=1
859	4715	A0A0M3GY09	8.95	313.26	2.615E7	2.844E7	2.766E7	3.417E7	1.00	1.09	1.06	1.31	2.615E7	2.844E7	2.766E7	3.417E7	1.00	1.09	1.06	1.31	72	19	19	iTRAQ 4plex (K N-term); Oxidation (M); Deamidation (NQ)	28216	Methionine aminopeptidase OS=Neisseria gonorrhoeae MIA_2011_03-10 GN=map PE=3 SV=1
859	4716	B4RQQ2	8.95	313.26	2.615E7	2.844E7	2.766E7	3.417E7	1.00	1.09	1.06	1.31	2.615E7	2.844E7	2.766E7	3.417E7	1.00	1.09	1.06	1.31	72	19	19	iTRAQ 4plex (K N-term); Oxidation (M); Deamidation (NQ)	28216	Methionine aminopeptidase OS=Neisseria gonorrhoeae (strain NCCP11945) GN=map PE=3 SV=1
859	4717	D6H9Z8	8.95	313.26	2.615E7	2.844E7	2.766E7	3.417E7	1.00	1.09	1.06	1.31	2.615E7	2.844E7	2.766E7	3.417E7	1.00	1.09	1.06	1.31	72	19	19	iTRAQ 4plex (K N-term); Oxidation (M); Deamidation (NQ)	28216	Methionine aminopeptidase OS=Neisseria gonorrhoeae DGI2 GN=map PE=3 SV=1
859	4718	Q5F5E6	8.95	313.26	2.615E7	2.844E7	2.766E7	3.417E7	1.00	1.09	1.06	1.31	2.615E7	2.844E7	2.766E7	3.417E7	1.00	1.09	1.06	1.31	72	19	19	iTRAQ 4plex (K N-term); Oxidation (M); Deamidation (NQ)	28216	Methionine aminopeptidase OS=Neisseria gonorrhoeae (strain ATCC 700825 / FA 1090) GN=map PE=3 SV=1
959	1682	A0A1D3I6Q7	0.93	313.01	2.4E5	5.782E5	5.372E5	5.693E5	1.00	2.41	2.24	2.37	2.4E5	5.782E5	5.372E5	5.693E5	1.00	2.41	2.24	2.37	2	31	1	iTRAQ 4plex (K N-term)	71731	Putative ATP-binding protein OS=Neisseria gonorrhoeae GN=WHOK_00458 PE=4 SV=1
959	1702	A0A1D3E6Q7	0.93	313.01	2.4E5	5.782E5	5.372E5	5.693E5	1.00	2.41	2.24	2.37	2.4E5	5.782E5	5.372E5	5.693E5	1.00	2.41	2.24	2.37	2	31	1	iTRAQ 4plex (K N-term)	71732	Putative ATP-binding protein OS=Neisseria gonorrhoeae GN=WHOW_00100 PE=4 SV=1
959	1703	A0A1D3E4J9	0.93	313.01	2.4E5	5.782E5	5.372E5	5.693E5	1.00	2.41	2.24	2.37	2.4E5	5.782E5	5.372E5	5.693E5	1.00	2.41	2.24	2.37	2	31	1	iTRAQ 4plex (K N-term)	71704	Putative ATP-binding protein OS=Neisseria gonorrhoeae GN=WHOF_00050 PE=4 SV=1
959	1722	D6H8A7	0.93	313.01	2.4E5	5.782E5	5.372E5	5.693E5	1.00	2.41	2.24	2.37	2.4E5	5.782E5	5.372E5	5.693E5	1.00	2.41	2.24	2.37	2	31	1	iTRAQ 4plex (K N-term)	72446	ABC transporter ATP-binding protein OS=Neisseria gonorrhoeae DGI2 GN=NGMG_01290 PE=4 SV=1
959	1723	A0A0M3GUT4	0.93	313.01	2.4E5	5.782E5	5.372E5	5.693E5	1.00	2.41	2.24	2.37	2.4E5	5.782E5	5.372E5	5.693E5	1.00	2.41	2.24	2.37	2	31	1	iTRAQ 4plex (K N-term)	72446	ABC transporter ATP-binding protein OS=Neisseria gonorrhoeae MIA_2011_03-10 GN=M736_08165 PE=4 SV=1
697	2662	A0A0M3H038	2.45	313.00	3.918E7	3.979E7	4.029E7	3.723E7	1.00	1.02	1.03	0.95	3.918E7	3.979E7	4.029E7	3.723E7	1.00	1.02	1.03	0.95	65	29	29	Carbamidomethylation; iTRAQ 4plex (K N-term); Oxidation (M); Deamidation (NQ)	42011	Putrescine-binding periplasmic protein OS=Neisseria gonorrhoeae MIA_2011_03-10 GN=M736_11710 PE=3 SV=1
697	2639	D6HBI6	2.45	313.00	3.918E7	3.979E7	4.029E7	3.723E7	1.00	1.02	1.03	0.95	3.918E7	3.979E7	4.029E7	3.723E7	1.00	1.02	1.03	0.95	65	29	29	Carbamidomethylation; iTRAQ 4plex (K N-term); Oxidation (M); Deamidation (NQ)	41983	Putrescine-binding periplasmic protein OS=Neisseria gonorrhoeae DGI2 GN=NGMG_02150 PE=3 SV=1
697	2640	A0A1D3HT74	2.45	313.00	3.918E7	3.979E7	4.029E7	3.723E7	1.00	1.02	1.03	0.95	3.918E7	3.979E7	4.029E7	3.723E7	1.00	1.02	1.03	0.95	65	29	29	Carbamidomethylation; iTRAQ 4plex (K N-term); Oxidation (M); Deamidation (NQ)	41983	Putrescine-binding periplasmic protein OS=Neisseria gonorrhoeae GN=potF_1 PE=3 SV=1
697	2641	B4RIZ2	2.45	313.00	3.918E7	3.979E7	4.029E7	3.723E7	1.00	1.02	1.03	0.95	3.918E7	3.979E7	4.029E7	3.723E7	1.00	1.02	1.03	0.95	65	29	29	Carbamidomethylation; iTRAQ 4plex (K N-term); Oxidation (M); Deamidation (NQ)	41983	Putrescine-binding periplasmic protein OS=Neisseria gonorrhoeae (strain NCCP11945) GN=NGK_0253 PE=3 SV=1
697	2637	Q5F7C5	2.45	313.00	3.918E7	3.979E7	4.029E7	3.723E7	1.00	1.02	1.03	0.95	3.918E7	3.979E7	4.029E7	3.723E7	1.00	1.02	1.03	0.95	64	29	29	Carbamidomethylation; iTRAQ 4plex (K N-term); Oxidation (M); Deamidation (NQ)	42544	Putrescine-binding periplasmic protein OS=Neisseria gonorrhoeae (strain ATCC 700825 / FA 1090) GN=NGO_1253 PE=3 SV=2
967	2778	A0A1D3E8U2	1.00	312.45	1.727E7	1.555E7	1.531E7	1.556E7	1.00	0.90	0.89	0.90	1.727E7	1.555E7	1.531E7	1.556E7	1.00	0.90	0.89	0.90	51	21	21	iTRAQ 4plex (K N-term); Deamidation (NQ)	48355	Uroporphyrin-III C-methyltransferase OS=Neisseria gonorrhoeae GN=hemX PE=4 SV=1
967	2779	Q5F9N3	1.00	312.45	1.727E7	1.555E7	1.531E7	1.556E7	1.00	0.90	0.89	0.90	1.727E7	1.555E7	1.531E7	1.556E7	1.00	0.90	0.89	0.90	51	21	21	iTRAQ 4plex (K N-term); Deamidation (NQ)	48355	Uroporphyrin-III methyltransferase OS=Neisseria gonorrhoeae (strain ATCC 700825 / FA 1090) GN=NGO_0360 PE=4 SV=2
967	2780	D6HB66	1.00	312.45	1.727E7	1.555E7	1.531E7	1.556E7	1.00	0.90	0.89	0.90	1.727E7	1.555E7	1.531E7	1.556E7	1.00	0.90	0.89	0.90	51	21	21	iTRAQ 4plex (K N-term); Deamidation (NQ)	48355	Uncharacterized protein OS=Neisseria gonorrhoeae DGI2 GN=NGMG_00112 PE=4 SV=1
967	2781	B4RK57	1.00	312.45	1.727E7	1.555E7	1.531E7	1.556E7	1.00	0.90	0.89	0.90	1.727E7	1.555E7	1.531E7	1.556E7	1.00	0.90	0.89	0.90	51	21	21	iTRAQ 4plex (K N-term); Deamidation (NQ)	48355	Uroporphyrin-III C-methyltransferase HemX putative OS=Neisseria gonorrhoeae (strain NCCP11945) GN=NGK_0517 PE=4 SV=1
951	1740	A0A0M3GZG8	12.61	312.37	7.848E6	1.844E7	1.868E7	2.03E7	1.00	2.35	2.38	2.59	7.848E6	1.844E7	1.868E7	2.03E7	1.00	2.35	2.38	2.59	50	30	30	Carbamidomethylation; iTRAQ 4plex (K N-term); Deamidation (NQ)	82100	Conjugal transfer protein TraE OS=Neisseria gonorrhoeae MIA_2011_03-10 GN=M736_02500 PE=4 SV=1
951	1741	A0A171IPR9	12.61	312.37	7.848E6	1.844E7	1.868E7	2.03E7	1.00	2.35	2.38	2.59	7.848E6	1.844E7	1.868E7	2.03E7	1.00	2.35	2.38	2.59	50	30	30	Carbamidomethylation; iTRAQ 4plex (K N-term); Deamidation (NQ)	82100	TraE OS=Neisseria gonorrhoeae TCDC-NG08107 GN=NGTW08_p0004 PE=4 SV=1
951	1742	D5K9K0	12.61	312.37	7.848E6	1.844E7	1.868E7	2.03E7	1.00	2.35	2.38	2.59	7.848E6	1.844E7	1.868E7	2.03E7	1.00	2.35	2.38	2.59	50	30	30	Carbamidomethylation; iTRAQ 4plex (K N-term); Deamidation (NQ)	82100	TraE OS=Neisseria gonorrhoeae PE=4 SV=1
951	1700	A0A1D3HLT9	12.61	312.37	7.848E6	1.844E7	1.868E7	2.03E7	1.00	2.35	2.38	2.59	7.848E6	1.844E7	1.868E7	2.03E7	1.00	2.35	2.38	2.59	50	30	30	Carbamidomethylation; iTRAQ 4plex (K N-term); Deamidation (NQ)	82716	DNA topoisomerase 3 OS=Neisseria gonorrhoeae GN=topB PE=4 SV=1
899	2148	A0A1D3FZ91	1.19	312.27	3.713E4	3.811E4	3.746E4	3.055E4	1.00	1.03	1.01	0.82	3.713E4	3.811E4	3.746E4	3.055E4	1.00	1.03	1.01	0.82	4	20	1	iTRAQ 4plex (K N-term); Deamidation (NQ)	66719	Protein translocase subunit SecD OS=Neisseria gonorrhoeae GN=secD PE=3 SV=1
955	1867	A0A0M3H136	1.71	312.25	9.819E6	1.12E7	1.124E7	1.058E7	1.00	1.14	1.15	1.08	9.819E6	1.12E7	1.124E7	1.058E7	1.00	1.14	1.15	1.08	47	35	35	Carbamidomethylation; iTRAQ 4plex (K N-term); Oxidation (M); Deamidation (NQ)	130326	Chromosome partition protein Smc OS=Neisseria gonorrhoeae MIA_2011_03-10 GN=smc PE=3 SV=1
818	2227	A0A1D3E7D1	3.77	311.88	8.264E5	9.572E5	1.109E6	1.095E6	1.00	1.16	1.34	1.32	8.264E5	9.572E5	1.109E6	1.095E6	1.00	1.16	1.34	1.32	7	22	2	iTRAQ 4plex (K N-term); Deamidation (NQ)	31234	dTDP-4-dehydrorhamnose reductase OS=Neisseria gonorrhoeae GN=rfbD PE=3 SV=1
750	6265	A0A0M3GV69	3.49	311.47	4.59E7	4.606E7	4.372E7	4.858E7	1.00	1.00	0.95	1.06	4.59E7	4.606E7	4.372E7	4.858E7	1.00	1.00	0.95	1.06	68	21	21	iTRAQ 4plex (K N-term); Oxidation (M); Deamidation (NQ)	22529	Peptidase S41 OS=Neisseria gonorrhoeae MIA_2011_03-10 GN=M736_07645 PE=4 SV=1
750	6266	A0A1D3J6K2	3.49	311.47	4.59E7	4.606E7	4.372E7	4.858E7	1.00	1.00	0.95	1.06	4.59E7	4.606E7	4.372E7	4.858E7	1.00	1.00	0.95	1.06	68	21	21	iTRAQ 4plex (K N-term); Oxidation (M); Deamidation (NQ)	22529	Cbb3-type cytochrome c oxidase subunit II OS=Neisseria gonorrhoeae GN=WHOF_01070 PE=4 SV=1
750	6267	D6H6L3	3.49	311.47	4.59E7	4.606E7	4.372E7	4.858E7	1.00	1.00	0.95	1.06	4.59E7	4.606E7	4.372E7	4.858E7	1.00	1.00	0.95	1.06	68	21	21	iTRAQ 4plex (K N-term); Oxidation (M); Deamidation (NQ)	22529	Cb-type cytochrome c oxidase subunit II OS=Neisseria gonorrhoeae DGI2 GN=NGMG_01786 PE=4 SV=1
750	6268	B4RN99	3.49	311.47	4.59E7	4.606E7	4.372E7	4.858E7	1.00	1.00	0.95	1.06	4.59E7	4.606E7	4.372E7	4.858E7	1.00	1.00	0.95	1.06	68	21	21	iTRAQ 4plex (K N-term); Oxidation (M); Deamidation (NQ)	22529	Cytochrome c oxidase subunit II OS=Neisseria gonorrhoeae (strain NCCP11945) GN=NGK_1609 PE=4 SV=1
750	6269	Q5F716	3.49	311.47	4.59E7	4.606E7	4.372E7	4.858E7	1.00	1.00	0.95	1.06	4.59E7	4.606E7	4.372E7	4.858E7	1.00	1.00	0.95	1.06	68	21	21	iTRAQ 4plex (K N-term); Oxidation (M); Deamidation (NQ)	22529	Cbb3-type cytochrome c oxidase subunit II OS=Neisseria gonorrhoeae (strain ATCC 700825 / FA 1090) GN=NGO_1373 PE=4 SV=1
945	1969	A0A1D3IZH0	0.42	311.38	8.934E4	1.338E5	1.287E5	1.4E5	1.00	1.50	1.44	1.57	8.934E4	1.338E5	1.287E5	1.4E5	1.00	1.50	1.44	1.57	1	43	1	iTRAQ 4plex (K N-term)	134181	RecBCD enzyme subunit RecB OS=Neisseria gonorrhoeae GN=recB PE=3 SV=1
883	3628	A0A1D3J228	2.39	311.34	6.078E5	1.562E6	1.594E6	1.511E6	1.00	2.57	2.62	2.49	6.078E5	1.562E6	1.594E6	1.511E6	1.00	2.57	2.62	2.49	3	18	1	iTRAQ 4plex (K N-term); Deamidation (NQ)	64968	Thiol:disulfide interchange protein DsbD OS=Neisseria gonorrhoeae GN=dipZ PE=3 SV=1
894	3581	A0A222QXS8	0.82	311.16	1.006E6	4.617E5	4.397E5	4.404E5	1.00	0.46	0.44	0.44	1.006E6	4.617E5	4.397E5	4.404E5	1.00	0.46	0.44	0.44	3	18	1	iTRAQ 4plex (K N-term)	66353	Thiol:disulfide interchange protein DsbD OS=Neisseria gonorrhoeae GN=dsbD PE=3 SV=1
894	3582	B4RL05	0.82	311.16	1.006E6	4.617E5	4.397E5	4.404E5	1.00	0.46	0.44	0.44	1.006E6	4.617E5	4.397E5	4.404E5	1.00	0.46	0.44	0.44	3	18	1	iTRAQ 4plex (K N-term)	66353	Thiol:disulfide interchange protein DsbD OS=Neisseria gonorrhoeae (strain NCCP11945) GN=dsbD PE=3 SV=1
894	3583	A0A0M3H0J0	0.82	311.16	1.006E6	4.617E5	4.397E5	4.404E5	1.00	0.46	0.44	0.44	1.006E6	4.617E5	4.397E5	4.404E5	1.00	0.46	0.44	0.44	3	18	1	iTRAQ 4plex (K N-term)	66353	Thiol:disulfide interchange protein DsbD OS=Neisseria gonorrhoeae MIA_2011_03-10 GN=dsbD PE=3 SV=1
894	3584	D6H8L0	0.82	311.16	1.006E6	4.617E5	4.397E5	4.404E5	1.00	0.46	0.44	0.44	1.006E6	4.617E5	4.397E5	4.404E5	1.00	0.46	0.44	0.44	3	18	1	iTRAQ 4plex (K N-term)	66353	Thiol:disulfide interchange protein DsbD OS=Neisseria gonorrhoeae DGI2 GN=dsbD PE=3 SV=1
894	3626	A0A1D3J423	0.82	311.16	1.006E6	4.617E5	4.397E5	4.404E5	1.00	0.46	0.44	0.44	1.006E6	4.617E5	4.397E5	4.404E5	1.00	0.46	0.44	0.44	3	18	1	iTRAQ 4plex (K N-term)	64942	Thiol:disulfide interchange protein DsbD OS=Neisseria gonorrhoeae GN=dipZ PE=3 SV=1
894	3627	Q5F823	0.82	311.16	1.006E6	4.617E5	4.397E5	4.404E5	1.00	0.46	0.44	0.44	1.006E6	4.617E5	4.397E5	4.404E5	1.00	0.46	0.44	0.44	3	18	1	iTRAQ 4plex (K N-term)	64942	Thiol:disulfide interchange protein DsbD OS=Neisseria gonorrhoeae (strain ATCC 700825 / FA 1090) GN=dsbD PE=3 SV=2
712	688	A0A1D3EK49	2.31	311.12	3.454E4	2.158E5	2.443E5	2.935E5	1.00	6.25	7.07	8.50	3.454E4	2.158E5	2.443E5	2.935E5	1.00	6.25	7.07	8.50	3	23	1	iTRAQ 4plex (K N-term)	36937	Glyceraldehyde-3-phosphate dehydrogenase OS=Neisseria gonorrhoeae GN=gap_1 PE=3 SV=1
712	689	D6H598	2.31	311.12	3.454E4	2.158E5	2.443E5	2.935E5	1.00	6.25	7.07	8.50	3.454E4	2.158E5	2.443E5	2.935E5	1.00	6.25	7.07	8.50	3	23	1	iTRAQ 4plex (K N-term)	36937	Glyceraldehyde-3-phosphate dehydrogenase OS=Neisseria gonorrhoeae DGI2 GN=NGMG_01992 PE=3 SV=1
712	690	B4RR40	2.31	311.12	3.454E4	2.158E5	2.443E5	2.935E5	1.00	6.25	7.07	8.50	3.454E4	2.158E5	2.443E5	2.935E5	1.00	6.25	7.07	8.50	3	23	1	iTRAQ 4plex (K N-term)	36937	Glyceraldehyde-3-phosphate dehydrogenase OS=Neisseria gonorrhoeae (strain NCCP11945) GN=NGK_2498 PE=3 SV=1
744	2381	A0A1D3FF95	0.77	310.58	4.723E4	4.175E4	3.431E4	3.848E4	1.00	0.88	0.73	0.81	4.723E4	4.175E4	3.431E4	3.848E4	1.00	0.88	0.73	0.81	3	29	1	iTRAQ 4plex (K N-term)	48757	Na(+)-translocating NADH-quinone reductase subunit A OS=Neisseria gonorrhoeae GN=nqrA PE=3 SV=1
744	2383	A0A1D3FH08	0.77	310.58	4.723E4	4.175E4	3.431E4	3.848E4	1.00	0.88	0.73	0.81	4.723E4	4.175E4	3.431E4	3.848E4	1.00	0.88	0.73	0.81	3	29	1	iTRAQ 4plex (K N-term)	48756	Na(+)-translocating NADH-quinone reductase subunit A OS=Neisseria gonorrhoeae GN=nqrA PE=3 SV=1
763	1560	B4RM67	0.67	310.57	3.452E7	3.413E7	3.373E7	3.459E7	1.00	0.99	0.98	1.00	3.452E7	3.413E7	3.373E7	3.459E7	1.00	0.99	0.98	1.00	62	26	26	Carbamidomethylation; iTRAQ 4plex (K N-term); Oxidation (M); Deamidation (NQ)	50502	3-isopropylmalate dehydratase large subunit OS=Neisseria gonorrhoeae (strain NCCP11945) GN=leuC PE=3 SV=1
763	1561	A0A1D3F389	0.67	310.57	3.452E7	3.413E7	3.373E7	3.459E7	1.00	0.99	0.98	1.00	3.452E7	3.413E7	3.373E7	3.459E7	1.00	0.99	0.98	1.00	62	26	26	Carbamidomethylation; iTRAQ 4plex (K N-term); Oxidation (M); Deamidation (NQ)	50502	3-isopropylmalate dehydratase large subunit OS=Neisseria gonorrhoeae GN=leuC PE=3 SV=1
867	1330	A0A1D3G2Y2	1.63	310.55	2.366E5	2.89E5	2.909E5	3.117E5	1.00	1.22	1.23	1.32	2.366E5	2.89E5	2.909E5	3.117E5	1.00	1.22	1.23	1.32	8	27	2	iTRAQ 4plex (K N-term); Oxidation (M); Deamidation (NQ)	72045	Murein transglycosylase/nitrite reductase transcriptional regulator OS=Neisseria gonorrhoeae GN=mltD PE=4 SV=1
867	1331	B4RME8	1.63	310.55	2.366E5	2.89E5	2.909E5	3.117E5	1.00	1.22	1.23	1.32	2.366E5	2.89E5	2.909E5	3.117E5	1.00	1.22	1.23	1.32	8	27	2	iTRAQ 4plex (K N-term); Oxidation (M); Deamidation (NQ)	72045	Membrane-bound lytic murein transglycosylase D OS=Neisseria gonorrhoeae (strain NCCP11945) GN=NGK_1308 PE=4 SV=1
800	1427	A0A1D3JAY7	2.61	310.43	3.014E7	3.258E7	3.508E7	3.541E7	1.00	1.08	1.16	1.18	3.014E7	3.258E7	3.508E7	3.541E7	1.00	1.08	1.16	1.18	61	24	24	Carbamidomethylation; iTRAQ 4plex (K N-term); Deamidation (NQ)	48841	Bifunctional protein GlmU OS=Neisseria gonorrhoeae GN=glmU PE=3 SV=1
800	1429	A0A1D3EQY6	2.61	310.43	3.014E7	3.258E7	3.508E7	3.541E7	1.00	1.08	1.16	1.18	3.014E7	3.258E7	3.508E7	3.541E7	1.00	1.08	1.16	1.18	61	24	24	Carbamidomethylation; iTRAQ 4plex (K N-term); Deamidation (NQ)	48841	Bifunctional protein GlmU OS=Neisseria gonorrhoeae GN=glmU PE=3 SV=1
800	1430	A0A1D3FTQ7	2.61	310.43	3.014E7	3.258E7	3.508E7	3.541E7	1.00	1.08	1.16	1.18	3.014E7	3.258E7	3.508E7	3.541E7	1.00	1.08	1.16	1.18	61	24	24	Carbamidomethylation; iTRAQ 4plex (K N-term); Deamidation (NQ)	48811	Bifunctional protein GlmU OS=Neisseria gonorrhoeae GN=glmU PE=3 SV=1
800	1579	B4RPK9	2.61	310.43	3.014E7	3.258E7	3.508E7	3.541E7	1.00	1.08	1.16	1.18	3.014E7	3.258E7	3.508E7	3.541E7	1.00	1.08	1.16	1.18	59	24	24	Carbamidomethylation; iTRAQ 4plex (K N-term); Deamidation (NQ)	50361	Bifunctional protein GlmU OS=Neisseria gonorrhoeae (strain NCCP11945) GN=glmU PE=3 SV=1
713	691	A0A1D3ER78	24.53	310.37	1.303E6	1.197E6	2.51E5	1.446E5	1.00	0.92	0.19	0.11	1.303E6	1.197E6	2.51E5	1.446E5	1.00	0.92	0.19	0.11	3	23	1	iTRAQ 4plex (K N-term)	36965	Glyceraldehyde-3-phosphate dehydrogenase OS=Neisseria gonorrhoeae GN=gap_1 PE=3 SV=1
713	692	Q5F5Z2	24.53	310.37	1.303E6	1.197E6	2.51E5	1.446E5	1.00	0.92	0.19	0.11	1.303E6	1.197E6	2.51E5	1.446E5	1.00	0.92	0.19	0.11	3	23	1	iTRAQ 4plex (K N-term)	36965	Glyceraldehyde-3-phosphate dehydrogenase OS=Neisseria gonorrhoeae (strain ATCC 700825 / FA 1090) GN=gapA PE=3 SV=1
488	813	A0A1D3J0V2	0.83	310.31	8.118E7	7.271E7	7.494E7	7.484E7	1.00	0.90	0.92	0.92	8.118E7	7.271E7	7.494E7	7.484E7	1.00	0.90	0.92	0.92	78	26	26	Carbamidomethylation; iTRAQ 4plex (K N-term); Oxidation (M); Deamidation (NQ)	45727	Adenylosuccinate synthetase OS=Neisseria gonorrhoeae GN=purA PE=3 SV=1
488	1025	A0A1D3G412	0.83	310.31	8.118E7	7.271E7	7.494E7	7.484E7	1.00	0.90	0.92	0.92	8.118E7	7.271E7	7.494E7	7.484E7	1.00	0.90	0.92	0.92	78	26	26	Carbamidomethylation; iTRAQ 4plex (K N-term); Oxidation (M); Deamidation (NQ)	45780	Adenylosuccinate synthetase OS=Neisseria gonorrhoeae GN=purA PE=3 SV=1
488	945	B4RK98	0.83	310.31	8.118E7	7.271E7	7.494E7	7.484E7	1.00	0.90	0.92	0.92	8.118E7	7.271E7	7.494E7	7.484E7	1.00	0.90	0.92	0.92	78	26	26	Carbamidomethylation; iTRAQ 4plex (K N-term); Oxidation (M); Deamidation (NQ)	45982	Adenylosuccinate synthetase OS=Neisseria gonorrhoeae (strain NCCP11945) GN=purA PE=3 SV=1
488	946	Q5F9J5	0.83	310.31	8.118E7	7.271E7	7.494E7	7.484E7	1.00	0.90	0.92	0.92	8.118E7	7.271E7	7.494E7	7.484E7	1.00	0.90	0.92	0.92	78	26	26	Carbamidomethylation; iTRAQ 4plex (K N-term); Oxidation (M); Deamidation (NQ)	45982	Adenylosuccinate synthetase OS=Neisseria gonorrhoeae (strain ATCC 700825 / FA 1090) GN=purA PE=3 SV=1
488	947	D6H986	0.83	310.31	8.118E7	7.271E7	7.494E7	7.484E7	1.00	0.90	0.92	0.92	8.118E7	7.271E7	7.494E7	7.484E7	1.00	0.90	0.92	0.92	78	26	26	Carbamidomethylation; iTRAQ 4plex (K N-term); Oxidation (M); Deamidation (NQ)	45982	Adenylosuccinate synthetase OS=Neisseria gonorrhoeae DGI2 GN=purA PE=3 SV=1
488	948	A0A222QWH9	0.83	310.31	8.118E7	7.271E7	7.494E7	7.484E7	1.00	0.90	0.92	0.92	8.118E7	7.271E7	7.494E7	7.484E7	1.00	0.90	0.92	0.92	78	26	26	Carbamidomethylation; iTRAQ 4plex (K N-term); Oxidation (M); Deamidation (NQ)	45982	Adenylosuccinate synthetase OS=Neisseria gonorrhoeae GN=purA PE=3 SV=1
974	2428	B4RKC2	0.90	310.22	1.272E7	1.391E7	1.413E7	1.367E7	1.00	1.09	1.11	1.07	1.272E7	1.391E7	1.413E7	1.367E7	1.00	1.09	1.11	1.07	55	22	22	Carbamidomethylation; iTRAQ 4plex (K N-term); Oxidation (M); Deamidation (NQ)	51407	Poly(A) polymerase I OS=Neisseria gonorrhoeae (strain NCCP11945) GN=pcnB PE=3 SV=1
974	2429	Q5F9H9	0.90	310.22	1.272E7	1.391E7	1.413E7	1.367E7	1.00	1.09	1.11	1.07	1.272E7	1.391E7	1.413E7	1.367E7	1.00	1.09	1.11	1.07	55	22	22	Carbamidomethylation; iTRAQ 4plex (K N-term); Oxidation (M); Deamidation (NQ)	51407	Poly(A) polymerase I OS=Neisseria gonorrhoeae (strain ATCC 700825 / FA 1090) GN=pcnB PE=3 SV=1
974	2430	A0A1D3EFV8	0.90	310.22	1.272E7	1.391E7	1.413E7	1.367E7	1.00	1.09	1.11	1.07	1.272E7	1.391E7	1.413E7	1.367E7	1.00	1.09	1.11	1.07	55	22	22	Carbamidomethylation; iTRAQ 4plex (K N-term); Oxidation (M); Deamidation (NQ)	51407	Poly(A) polymerase I OS=Neisseria gonorrhoeae GN=pcnB PE=3 SV=1
548	6908	A0A1D3EY67	7.13	310.09	1.19E8	1.1E8	1.186E8	1.317E8	1.00	0.92	1.00	1.11	1.19E8	1.1E8	1.186E8	1.317E8	1.00	0.92	1.00	1.11	69	21	21	Carbamidomethylation; iTRAQ 4plex (K N-term); Oxidation (M); Deamidation (NQ)	20745	Oxidoreductase OS=Neisseria gonorrhoeae GN=WHOO_00118 PE=4 SV=1
548	6909	A0A1D3F639	7.13	310.09	1.19E8	1.1E8	1.186E8	1.317E8	1.00	0.92	1.00	1.11	1.19E8	1.1E8	1.186E8	1.317E8	1.00	0.92	1.00	1.11	69	21	21	Carbamidomethylation; iTRAQ 4plex (K N-term); Oxidation (M); Deamidation (NQ)	20687	Oxidoreductase OS=Neisseria gonorrhoeae GN=WHOF_00118 PE=4 SV=1
548	6910	A0A0M3GXJ8	7.13	310.09	1.19E8	1.1E8	1.186E8	1.317E8	1.00	0.92	1.00	1.11	1.19E8	1.1E8	1.186E8	1.317E8	1.00	0.92	1.00	1.11	68	21	21	Carbamidomethylation; iTRAQ 4plex (K N-term); Oxidation (M); Deamidation (NQ)	20899	Oxidoreductase OS=Neisseria gonorrhoeae MIA_2011_03-10 GN=M736_06050 PE=4 SV=1
548	6911	B4RQ38	7.13	310.09	1.19E8	1.1E8	1.186E8	1.317E8	1.00	0.92	1.00	1.11	1.19E8	1.1E8	1.186E8	1.317E8	1.00	0.92	1.00	1.11	68	21	21	Carbamidomethylation; iTRAQ 4plex (K N-term); Oxidation (M); Deamidation (NQ)	20899	Oxidoreductase OS=Neisseria gonorrhoeae (strain NCCP11945) GN=NGK_0152 PE=4 SV=1
548	6912	D6HA60	7.13	310.09	1.19E8	1.1E8	1.186E8	1.317E8	1.00	0.92	1.00	1.11	1.19E8	1.1E8	1.186E8	1.317E8	1.00	0.92	1.00	1.11	68	21	21	Carbamidomethylation; iTRAQ 4plex (K N-term); Oxidation (M); Deamidation (NQ)	20899	Oxidoreductase OS=Neisseria gonorrhoeae DGI2 GN=NGMG_00376 PE=4 SV=1
942	4134	D5K9H5	40.04	310.01	7.774E6	4.072E7	3.392E7	3.939E7	1.00	5.24	4.36	5.07	7.774E6	4.072E7	3.392E7	3.939E7	1.00	5.24	4.36	5.07	62	15	15	Carbamidomethylation; iTRAQ 4plex (K N-term); Oxidation (M); Deamidation (NQ)	28884	TrbJ OS=Neisseria gonorrhoeae PE=4 SV=1
942	4135	A0A171IPT9	40.04	310.01	7.774E6	4.072E7	3.392E7	3.939E7	1.00	5.24	4.36	5.07	7.774E6	4.072E7	3.392E7	3.939E7	1.00	5.24	4.36	5.07	62	15	15	Carbamidomethylation; iTRAQ 4plex (K N-term); Oxidation (M); Deamidation (NQ)	28884	TrbJ OS=Neisseria gonorrhoeae TCDC-NG08107 GN=NGTW08_p0024 PE=4 SV=1
942	4136	A0A0M3GY15	40.04	310.01	7.774E6	4.072E7	3.392E7	3.939E7	1.00	5.24	4.36	5.07	7.774E6	4.072E7	3.392E7	3.939E7	1.00	5.24	4.36	5.07	62	15	15	Carbamidomethylation; iTRAQ 4plex (K N-term); Oxidation (M); Deamidation (NQ)	28884	Conjugal transfer protein TrbJ OS=Neisseria gonorrhoeae MIA_2011_03-10 GN=M736_02605 PE=4 SV=1
862	2144	A0A1D3F9U0	2.60	309.60	2.316E7	2.41E7	2.411E7	2.219E7	1.00	1.04	1.04	0.96	2.316E7	2.41E7	2.411E7	2.219E7	1.00	1.04	1.04	0.96	49	28	27	iTRAQ 4plex (K N-term); Oxidation (M); Deamidation (NQ)	69139	Ribonuclease II-related protein OS=Neisseria gonorrhoeae GN=rnb PE=4 SV=1
862	2145	A0A1D3F8I7	2.60	309.60	2.316E7	2.41E7	2.411E7	2.219E7	1.00	1.04	1.04	0.96	2.316E7	2.41E7	2.411E7	2.219E7	1.00	1.04	1.04	0.96	49	28	27	iTRAQ 4plex (K N-term); Oxidation (M); Deamidation (NQ)	69067	Ribonuclease II-related protein OS=Neisseria gonorrhoeae GN=rnb PE=4 SV=1
946	1970	A0A1D3GW37	0.35	309.37	1.025E5	7.198E4	7.157E4	7.187E4	1.00	0.70	0.70	0.70	1.025E5	7.198E4	7.157E4	7.187E4	1.00	0.70	0.70	0.70	1	43	1	iTRAQ 4plex (K N-term)	134142	RecBCD enzyme subunit RecB OS=Neisseria gonorrhoeae GN=recB PE=3 SV=1
706	7472	Q50971	1.08	309.35	2.909E4	3.677E4	3.024E4	3.002E4	1.00	1.26	1.04	1.03	2.909E4	3.677E4	3.024E4	3.002E4	1.00	1.26	1.04	1.03	13	15	1	iTRAQ 4plex (K N-term); Deamidation (NQ)	20112	PilP OS=Neisseria gonorrhoeae GN=pilP PE=4 SV=1
876	2017	A0A0M3GZ02	1.30	309.17	3.76E7	3.625E7	3.847E7	3.745E7	1.00	0.96	1.02	1.00	3.76E7	3.625E7	3.847E7	3.745E7	1.00	0.96	1.02	1.00	57	23	22	Carbamidomethylation; iTRAQ 4plex (K N-term); Oxidation (M); Deamidation (NQ)	46335	UPF0210 protein M736_03245 OS=Neisseria gonorrhoeae MIA_2011_03-10 GN=M736_03245 PE=3 SV=1
876	2018	D6H6U0	1.30	309.17	3.76E7	3.625E7	3.847E7	3.745E7	1.00	0.96	1.02	1.00	3.76E7	3.625E7	3.847E7	3.745E7	1.00	0.96	1.02	1.00	57	23	22	Carbamidomethylation; iTRAQ 4plex (K N-term); Oxidation (M); Deamidation (NQ)	46335	UPF0210 protein NGMG_02225 OS=Neisseria gonorrhoeae DGI2 GN=NGMG_02225 PE=3 SV=1
876	2019	Q5F786	1.30	309.17	3.76E7	3.625E7	3.847E7	3.745E7	1.00	0.96	1.02	1.00	3.76E7	3.625E7	3.847E7	3.745E7	1.00	0.96	1.02	1.00	57	23	22	Carbamidomethylation; iTRAQ 4plex (K N-term); Oxidation (M); Deamidation (NQ)	46335	UPF0210 protein NGO1297 OS=Neisseria gonorrhoeae (strain ATCC 700825 / FA 1090) GN=NGO1297 PE=3 SV=1
876	2020	A0A1D3GD81	1.30	309.17	3.76E7	3.625E7	3.847E7	3.745E7	1.00	0.96	1.02	1.00	3.76E7	3.625E7	3.847E7	3.745E7	1.00	0.96	1.02	1.00	57	23	22	Carbamidomethylation; iTRAQ 4plex (K N-term); Oxidation (M); Deamidation (NQ)	46335	UPF0210 protein WHOF_01481C OS=Neisseria gonorrhoeae GN=WHOF_01481C PE=3 SV=1
876	2022	B4RN07	1.30	309.17	3.76E7	3.625E7	3.847E7	3.745E7	1.00	0.96	1.02	1.00	3.76E7	3.625E7	3.847E7	3.745E7	1.00	0.96	1.02	1.00	57	23	22	Carbamidomethylation; iTRAQ 4plex (K N-term); Oxidation (M); Deamidation (NQ)	46466	UPF0210 protein NGK_1517 OS=Neisseria gonorrhoeae (strain NCCP11945) GN=NGK_1517 PE=3 SV=1
882	1389	Q5F901	1.28	309.15	2.29E5	7.627E4	6.655E4	6.656E4	1.00	0.33	0.29	0.29	2.29E5	7.627E4	6.655E4	6.656E4	1.00	0.33	0.29	0.29	3	26	1	iTRAQ 4plex (K N-term)	72089	Murein transglycosylase OS=Neisseria gonorrhoeae (strain ATCC 700825 / FA 1090) GN=NGO_0608 PE=4 SV=1
882	1459	A0A1D3ENY3	1.28	309.15	2.29E5	7.627E4	6.655E4	6.656E4	1.00	0.33	0.29	0.29	2.29E5	7.627E4	6.655E4	6.656E4	1.00	0.33	0.29	0.29	3	26	1	iTRAQ 4plex (K N-term)	72089	Murein transglycosylase/nitrite reductase transcriptional regulator OS=Neisseria gonorrhoeae GN=mltD PE=4 SV=1
1158	2014	A0A171IPU4	8.79	308.69	4.848E6	1.036E7	9.305E6	1.103E7	1.00	2.14	1.92	2.28	4.848E6	1.036E7	9.305E6	1.103E7	1.00	2.14	1.92	2.28	39	24	24	iTRAQ 4plex (K N-term); Deamidation (NQ)	95983	TrbE OS=Neisseria gonorrhoeae TCDC-NG08107 GN=NGTW08_p0029 PE=4 SV=1
1158	2015	A0A0M3GY20	8.79	308.69	4.848E6	1.036E7	9.305E6	1.103E7	1.00	2.14	1.92	2.28	4.848E6	1.036E7	9.305E6	1.103E7	1.00	2.14	1.92	2.28	39	24	24	iTRAQ 4plex (K N-term); Deamidation (NQ)	95983	Conjugal transfer protein TrbE OS=Neisseria gonorrhoeae MIA_2011_03-10 GN=M736_02630 PE=4 SV=1
1158	2016	D5K9I0	8.79	308.69	4.848E6	1.036E7	9.305E6	1.103E7	1.00	2.14	1.92	2.28	4.848E6	1.036E7	9.305E6	1.103E7	1.00	2.14	1.92	2.28	39	24	24	iTRAQ 4plex (K N-term); Deamidation (NQ)	95983	TrbE OS=Neisseria gonorrhoeae PE=4 SV=1
767	1925	A0A1D3EKJ9	0.51	308.12	2.931E5	3.888E5	4.242E5	3.809E5	1.00	1.33	1.45	1.30	2.931E5	3.888E5	4.242E5	3.809E5	1.00	1.33	1.45	1.30	3	30	1	iTRAQ 4plex (K N-term)	59505	Peptide chain release factor 3 OS=Neisseria gonorrhoeae GN=prfC PE=3 SV=1
826	1207	A0A1D3E9P5	1.13	307.75	2.38E7	2.659E7	2.739E7	2.698E7	1.00	1.12	1.15	1.13	2.38E7	2.659E7	2.739E7	2.698E7	1.00	1.12	1.15	1.13	70	24	24	Carbamidomethylation; iTRAQ 4plex (K N-term); Oxidation (M); Deamidation (NQ)	48360	Histidine--tRNA ligase OS=Neisseria gonorrhoeae GN=hisS PE=3 SV=1
773	2387	A0A1D3F0P4	0.45	307.42	3.429E7	3.579E7	3.602E7	3.54E7	1.00	1.04	1.05	1.03	3.429E7	3.579E7	3.602E7	3.54E7	1.00	1.04	1.05	1.03	56	20	20	Carbamidomethylation; iTRAQ 4plex (K N-term); Oxidation (M); Deamidation (NQ)	50312	UDP-N-acetylmuramate--L-alanine ligase OS=Neisseria gonorrhoeae GN=murC PE=3 SV=1
773	2405	A0A222QZB3	0.45	307.42	3.429E7	3.579E7	3.602E7	3.54E7	1.00	1.04	1.05	1.03	3.429E7	3.579E7	3.602E7	3.54E7	1.00	1.04	1.05	1.03	56	20	20	Carbamidomethylation; iTRAQ 4plex (K N-term); Oxidation (M); Deamidation (NQ)	50194	UDP-N-acetylmuramate--L-alanine ligase OS=Neisseria gonorrhoeae GN=murC PE=3 SV=1
773	2406	Q5F6L9	0.45	307.42	3.429E7	3.579E7	3.602E7	3.54E7	1.00	1.04	1.05	1.03	3.429E7	3.579E7	3.602E7	3.54E7	1.00	1.04	1.05	1.03	56	20	20	Carbamidomethylation; iTRAQ 4plex (K N-term); Oxidation (M); Deamidation (NQ)	50194	UDP-N-acetylmuramate--L-alanine ligase OS=Neisseria gonorrhoeae (strain ATCC 700825 / FA 1090) GN=murC PE=3 SV=2
773	2393	A0A1D3FMS4	0.45	307.42	3.429E7	3.579E7	3.602E7	3.54E7	1.00	1.04	1.05	1.03	3.429E7	3.579E7	3.602E7	3.54E7	1.00	1.04	1.05	1.03	56	20	20	Carbamidomethylation; iTRAQ 4plex (K N-term); Oxidation (M); Deamidation (NQ)	50326	UDP-N-acetylmuramate--L-alanine ligase OS=Neisseria gonorrhoeae GN=murC PE=3 SV=1
773	2407	D6H637	0.45	307.42	3.429E7	3.579E7	3.602E7	3.54E7	1.00	1.04	1.05	1.03	3.429E7	3.579E7	3.602E7	3.54E7	1.00	1.04	1.05	1.03	52	20	20	Carbamidomethylation; iTRAQ 4plex (K N-term); Oxidation (M); Deamidation (NQ)	54839	UDP-N-acetylmuramate--L-alanine ligase OS=Neisseria gonorrhoeae DGI2 GN=murC PE=3 SV=1
773	2416	B4RQC4	0.45	307.42	3.429E7	3.579E7	3.602E7	3.54E7	1.00	1.04	1.05	1.03	3.429E7	3.579E7	3.602E7	3.54E7	1.00	1.04	1.05	1.03	52	20	20	Carbamidomethylation; iTRAQ 4plex (K N-term); Oxidation (M); Deamidation (NQ)	54839	UDP-N-acetylmuramate--L-alanine ligase OS=Neisseria gonorrhoeae (strain NCCP11945) GN=murC PE=3 SV=1
782	1169	A0A1D3FNH4	1.32	307.27	3.133E7	2.632E7	2.678E7	2.648E7	1.00	0.84	0.85	0.85	3.133E7	2.632E7	2.678E7	2.648E7	1.00	0.84	0.85	0.85	69	26	26	Carbamidomethylation; iTRAQ 4plex (K N-term); Oxidation (M); Deamidation (NQ)	49659	Glutamate--cysteine ligase OS=Neisseria gonorrhoeae GN=WHOF_00719 PE=4 SV=1
782	1170	B4RM66	1.32	307.27	3.133E7	2.632E7	2.678E7	2.648E7	1.00	0.84	0.85	0.85	3.133E7	2.632E7	2.678E7	2.648E7	1.00	0.84	0.85	0.85	69	26	26	Carbamidomethylation; iTRAQ 4plex (K N-term); Oxidation (M); Deamidation (NQ)	49659	Glutamate--cysteine ligase OS=Neisseria gonorrhoeae (strain NCCP11945) GN=NGK_1226 PE=4 SV=1
782	1171	D6H703	1.32	307.27	3.133E7	2.632E7	2.678E7	2.648E7	1.00	0.84	0.85	0.85	3.133E7	2.632E7	2.678E7	2.648E7	1.00	0.84	0.85	0.85	69	26	26	Carbamidomethylation; iTRAQ 4plex (K N-term); Oxidation (M); Deamidation (NQ)	49659	Glutamate-cysteine ligase OS=Neisseria gonorrhoeae DGI2 GN=NGMG_01024 PE=4 SV=1
782	1172	A0A0M3GW61	1.32	307.27	3.133E7	2.632E7	2.678E7	2.648E7	1.00	0.84	0.85	0.85	3.133E7	2.632E7	2.678E7	2.648E7	1.00	0.84	0.85	0.85	69	26	26	Carbamidomethylation; iTRAQ 4plex (K N-term); Oxidation (M); Deamidation (NQ)	49659	Glutamate--cysteine ligase OS=Neisseria gonorrhoeae MIA_2011_03-10 GN=M736_00395 PE=4 SV=1
782	1173	Q5F8T0	1.32	307.27	3.133E7	2.632E7	2.678E7	2.648E7	1.00	0.84	0.85	0.85	3.133E7	2.632E7	2.678E7	2.648E7	1.00	0.84	0.85	0.85	69	26	26	Carbamidomethylation; iTRAQ 4plex (K N-term); Oxidation (M); Deamidation (NQ)	49659	Glutamate--cysteine ligase OS=Neisseria gonorrhoeae (strain ATCC 700825 / FA 1090) GN=NGO_0680 PE=4 SV=2
1040	2109	A0A0M3GXW0	1.52	307.26	1.295E7	1.528E7	1.543E7	1.58E7	1.00	1.18	1.19	1.22	1.295E7	1.528E7	1.543E7	1.58E7	1.00	1.18	1.19	1.22	54	24	24	Carbamidomethylation; iTRAQ 4plex (K N-term); Oxidation (M); Deamidation (NQ)	64980	Phosphoenolpyruvate-protein phosphotransferase OS=Neisseria gonorrhoeae MIA_2011_03-10 GN=M736_05105 PE=3 SV=1
1040	2110	A0A1D3F6H9	1.52	307.26	1.295E7	1.528E7	1.543E7	1.58E7	1.00	1.18	1.19	1.22	1.295E7	1.528E7	1.543E7	1.58E7	1.00	1.18	1.19	1.22	54	24	24	Carbamidomethylation; iTRAQ 4plex (K N-term); Oxidation (M); Deamidation (NQ)	64980	Phosphoenolpyruvate-protein phosphotransferase OS=Neisseria gonorrhoeae GN=ptsI PE=3 SV=1
1040	2111	D6HB34	1.52	307.26	1.295E7	1.528E7	1.543E7	1.58E7	1.00	1.18	1.19	1.22	1.295E7	1.528E7	1.543E7	1.58E7	1.00	1.18	1.19	1.22	54	24	24	Carbamidomethylation; iTRAQ 4plex (K N-term); Oxidation (M); Deamidation (NQ)	64980	Phosphoenolpyruvate-protein phosphotransferase OS=Neisseria gonorrhoeae DGI2 GN=NGMG_00659 PE=3 SV=1
1040	2112	Q5F591	1.52	307.26	1.295E7	1.528E7	1.543E7	1.58E7	1.00	1.18	1.19	1.22	1.295E7	1.528E7	1.543E7	1.58E7	1.00	1.18	1.19	1.22	54	24	24	Carbamidomethylation; iTRAQ 4plex (K N-term); Oxidation (M); Deamidation (NQ)	64980	Phosphoenolpyruvate-protein phosphotransferase OS=Neisseria gonorrhoeae (strain ATCC 700825 / FA 1090) GN=NGO_2038 PE=3 SV=1
871	1526	A0A0M3GUE2	1.22	307.22	1.801E7	1.909E7	1.915E7	1.995E7	1.00	1.06	1.06	1.11	1.801E7	1.909E7	1.915E7	1.995E7	1.00	1.06	1.06	1.11	67	20	20	Carbamidomethylation; iTRAQ 4plex (K N-term); Oxidation (M); Deamidation (NQ)	46519	Nitrogen assimilation regulatory protein NtrX OS=Neisseria gonorrhoeae MIA_2011_03-10 GN=M736_08790 PE=4 SV=1
871	1527	D6H4Z9	1.22	307.22	1.801E7	1.909E7	1.915E7	1.995E7	1.00	1.06	1.06	1.11	1.801E7	1.909E7	1.915E7	1.995E7	1.00	1.06	1.06	1.11	67	20	20	Carbamidomethylation; iTRAQ 4plex (K N-term); Oxidation (M); Deamidation (NQ)	46519	Uncharacterized protein OS=Neisseria gonorrhoeae DGI2 GN=NGMG_01893 PE=4 SV=1
871	1528	Q5F5Q1	1.22	307.22	1.801E7	1.909E7	1.915E7	1.995E7	1.00	1.06	1.06	1.11	1.801E7	1.909E7	1.915E7	1.995E7	1.00	1.06	1.06	1.11	67	20	20	Carbamidomethylation; iTRAQ 4plex (K N-term); Oxidation (M); Deamidation (NQ)	46519	Nitrogen assimilation regulatory protein NtrX OS=Neisseria gonorrhoeae (strain ATCC 700825 / FA 1090) GN=NGO_1866 PE=1 SV=1
871	1529	B4RPY0	1.22	307.22	1.801E7	1.909E7	1.915E7	1.995E7	1.00	1.06	1.06	1.11	1.801E7	1.909E7	1.915E7	1.995E7	1.00	1.06	1.06	1.11	67	20	20	Carbamidomethylation; iTRAQ 4plex (K N-term); Oxidation (M); Deamidation (NQ)	46519	Putative two-component system transcriptional response regulator OS=Neisseria gonorrhoeae (strain NCCP11945) GN=NGK_2403 PE=4 SV=1
871	1530	A0A1D3EW45	1.22	307.22	1.801E7	1.909E7	1.915E7	1.995E7	1.00	1.06	1.06	1.11	1.801E7	1.909E7	1.915E7	1.995E7	1.00	1.06	1.06	1.11	67	20	20	Carbamidomethylation; iTRAQ 4plex (K N-term); Oxidation (M); Deamidation (NQ)	46519	Two-component system transcriptional response regulator OS=Neisseria gonorrhoeae GN=glnG PE=4 SV=1
822	2228	A0A1D3EJH5	2.64	306.79	5.047E5	1.956E5	1.769E5	1.836E5	1.00	0.39	0.35	0.36	5.047E5	1.956E5	1.769E5	1.836E5	1.00	0.39	0.35	0.36	7	22	2	iTRAQ 4plex (K N-term)	31260	dTDP-4-dehydrorhamnose reductase OS=Neisseria gonorrhoeae GN=rfbD PE=3 SV=1
822	2229	A0A0M3GYB5	2.64	306.79	5.047E5	1.956E5	1.769E5	1.836E5	1.00	0.39	0.35	0.36	5.047E5	1.956E5	1.769E5	1.836E5	1.00	0.39	0.35	0.36	7	22	2	iTRAQ 4plex (K N-term)	31260	dTDP-4-dehydrorhamnose reductase OS=Neisseria gonorrhoeae MIA_2011_03-10 GN=M736_04585 PE=3 SV=1
822	2230	Q5F9Q9	2.64	306.79	5.047E5	1.956E5	1.769E5	1.836E5	1.00	0.39	0.35	0.36	5.047E5	1.956E5	1.769E5	1.836E5	1.00	0.39	0.35	0.36	7	22	2	iTRAQ 4plex (K N-term)	31260	dTDP-4-dehydrorhamnose reductase OS=Neisseria gonorrhoeae (strain ATCC 700825 / FA 1090) GN=NGO_0332 PE=3 SV=1
822	2231	D6HB96	2.64	306.79	5.047E5	1.956E5	1.769E5	1.836E5	1.00	0.39	0.35	0.36	5.047E5	1.956E5	1.769E5	1.836E5	1.00	0.39	0.35	0.36	7	22	2	iTRAQ 4plex (K N-term)	31260	dTDP-4-dehydrorhamnose reductase OS=Neisseria gonorrhoeae DGI2 GN=NGMG_00141 PE=3 SV=1
770	2973	D6H852	3.62	306.58	2.597E7	2.192E7	2.202E7	2.444E7	1.00	0.84	0.85	0.94	2.597E7	2.192E7	2.202E7	2.444E7	1.00	0.84	0.85	0.94	50	18	18	Carbamidomethylation; iTRAQ 4plex (K N-term); Oxidation (M); Deamidation (NQ)	49446	UDP-N-acetylmuramate--L-alanyl-gamma-D-glutamyl-meso-2 6-diaminoheptandioate ligase OS=Neisseria gonorrhoeae DGI2 GN=mpl PE=3 SV=1
770	2974	Q5F8G0	3.62	306.58	2.597E7	2.192E7	2.202E7	2.444E7	1.00	0.84	0.85	0.94	2.597E7	2.192E7	2.202E7	2.444E7	1.00	0.84	0.85	0.94	50	18	18	Carbamidomethylation; iTRAQ 4plex (K N-term); Oxidation (M); Deamidation (NQ)	49446	UDP-N-acetylmuramate--L-alanyl-gamma-D-glutamyl-meso-2 6-diaminoheptandioate ligase OS=Neisseria gonorrhoeae (strain ATCC 700825 / FA 1090) GN=mpl PE=3 SV=1
770	2975	B4RLI5	3.62	306.58	2.597E7	2.192E7	2.202E7	2.444E7	1.00	0.84	0.85	0.94	2.597E7	2.192E7	2.202E7	2.444E7	1.00	0.84	0.85	0.94	50	18	18	Carbamidomethylation; iTRAQ 4plex (K N-term); Oxidation (M); Deamidation (NQ)	49446	UDP-N-acetylmuramate--L-alanyl-gamma-D-glutamyl-meso-2 6-diaminoheptandioate ligase OS=Neisseria gonorrhoeae (strain NCCP11945) GN=mpl PE=3 SV=1
770	2976	A0A1D3E5C1	3.62	306.58	2.597E7	2.192E7	2.202E7	2.444E7	1.00	0.84	0.85	0.94	2.597E7	2.192E7	2.202E7	2.444E7	1.00	0.84	0.85	0.94	50	18	18	Carbamidomethylation; iTRAQ 4plex (K N-term); Oxidation (M); Deamidation (NQ)	49446	UDP-N-acetylmuramate--L-alanyl-gamma-D-glutamyl-meso-2 6-diaminoheptandioate ligase OS=Neisseria gonorrhoeae GN=mpl PE=3 SV=1
770	2977	A0A0M3H0A0	3.62	306.58	2.597E7	2.192E7	2.202E7	2.444E7	1.00	0.84	0.85	0.94	2.597E7	2.192E7	2.202E7	2.444E7	1.00	0.84	0.85	0.94	50	18	18	Carbamidomethylation; iTRAQ 4plex (K N-term); Oxidation (M); Deamidation (NQ)	49446	UDP-N-acetylmuramate--L-alanyl-gamma-D-glutamyl-meso-2 6-diaminoheptandioate ligase OS=Neisseria gonorrhoeae MIA_2011_03-10 GN=mpl PE=3 SV=1
932	5054	A0A1D3EUJ8	1.53	306.36	2.25E7	2.537E7	2.623E7	2.545E7	1.00	1.13	1.17	1.13	2.25E7	2.537E7	2.623E7	2.545E7	1.00	1.13	1.17	1.13	65	15	15	Carbamidomethylation; iTRAQ 4plex (K N-term); Oxidation (M); Deamidation (NQ)	30516	2-dehydro-3-deoxyphosphooctonate aldolase OS=Neisseria gonorrhoeae GN=kdsA PE=3 SV=1
932	5055	A0A0M3GYD9	1.53	306.36	2.25E7	2.537E7	2.623E7	2.545E7	1.00	1.13	1.17	1.13	2.25E7	2.537E7	2.623E7	2.545E7	1.00	1.13	1.17	1.13	65	15	15	Carbamidomethylation; iTRAQ 4plex (K N-term); Oxidation (M); Deamidation (NQ)	30516	2-dehydro-3-deoxyphosphooctonate aldolase OS=Neisseria gonorrhoeae MIA_2011_03-10 GN=kdsA PE=3 SV=1
932	5056	Q5F8Z0	1.53	306.36	2.25E7	2.537E7	2.623E7	2.545E7	1.00	1.13	1.17	1.13	2.25E7	2.537E7	2.623E7	2.545E7	1.00	1.13	1.17	1.13	65	15	15	Carbamidomethylation; iTRAQ 4plex (K N-term); Oxidation (M); Deamidation (NQ)	30516	2-dehydro-3-deoxyphosphooctonate aldolase OS=Neisseria gonorrhoeae (strain ATCC 700825 / FA 1090) GN=kdsA PE=3 SV=1
932	5057	D6H714	1.53	306.36	2.25E7	2.537E7	2.623E7	2.545E7	1.00	1.13	1.17	1.13	2.25E7	2.537E7	2.623E7	2.545E7	1.00	1.13	1.17	1.13	65	15	15	Carbamidomethylation; iTRAQ 4plex (K N-term); Oxidation (M); Deamidation (NQ)	30516	2-dehydro-3-deoxyphosphooctonate aldolase OS=Neisseria gonorrhoeae DGI2 GN=kdsA PE=3 SV=1
932	5058	B4RMD6	1.53	306.36	2.25E7	2.537E7	2.623E7	2.545E7	1.00	1.13	1.17	1.13	2.25E7	2.537E7	2.623E7	2.545E7	1.00	1.13	1.17	1.13	65	15	15	Carbamidomethylation; iTRAQ 4plex (K N-term); Oxidation (M); Deamidation (NQ)	30516	2-dehydro-3-deoxyphosphooctonate aldolase OS=Neisseria gonorrhoeae (strain NCCP11945) GN=kdsA PE=3 SV=1
662	3420	D6H8U6	2.99	306.29	7.541E7	7.162E7	7.573E7	7.86E7	1.00	0.95	1.00	1.04	7.541E7	7.162E7	7.573E7	7.86E7	1.00	0.95	1.00	1.04	56	21	21	iTRAQ 4plex (K N-term); Oxidation (M); Deamidation (NQ)	42089	Uncharacterized protein OS=Neisseria gonorrhoeae DGI2 GN=NGMG_01479 PE=4 SV=1
662	3421	A0A222QXK5	2.99	306.29	7.541E7	7.162E7	7.573E7	7.86E7	1.00	0.95	1.00	1.04	7.541E7	7.162E7	7.573E7	7.86E7	1.00	0.95	1.00	1.04	56	21	21	iTRAQ 4plex (K N-term); Oxidation (M); Deamidation (NQ)	42089	Peptidase OS=Neisseria gonorrhoeae GN=BZG33_03770 PE=4 SV=1
662	3622	A0A1D3I1S7	2.99	306.29	7.541E7	7.162E7	7.573E7	7.86E7	1.00	0.95	1.00	1.04	7.541E7	7.162E7	7.573E7	7.86E7	1.00	0.95	1.00	1.04	67	21	21	iTRAQ 4plex (K N-term); Oxidation (M); Deamidation (NQ)	34562	Membrane peptidase OS=Neisseria gonorrhoeae GN=nlpD PE=4 SV=1
662	3567	B4RKR5	2.99	306.29	7.541E7	7.162E7	7.573E7	7.86E7	1.00	0.95	1.00	1.04	7.541E7	7.162E7	7.573E7	7.86E7	1.00	0.95	1.00	1.04	60	21	21	iTRAQ 4plex (K N-term); Oxidation (M); Deamidation (NQ)	39011	Uncharacterized protein OS=Neisseria gonorrhoeae (strain NCCP11945) GN=NGK_0725 PE=4 SV=1
341	5675	D6H542	2.61	305.78	3.499E8	3.542E8	3.458E8	3.259E8	1.00	1.01	0.99	0.93	3.499E8	3.542E8	3.458E8	3.259E8	1.00	1.01	0.99	0.93	82	20	20	iTRAQ 4plex (K N-term); Oxidation (M); Acetylation (Protein N-term); Deamidation (NQ)	18922	50S ribosomal protein L6 OS=Neisseria gonorrhoeae DGI2 GN=rplF PE=3 SV=1
341	5676	A0A0M3GWI6	2.61	305.78	3.499E8	3.542E8	3.458E8	3.259E8	1.00	1.01	0.99	0.93	3.499E8	3.542E8	3.458E8	3.259E8	1.00	1.01	0.99	0.93	82	20	20	iTRAQ 4plex (K N-term); Oxidation (M); Acetylation (Protein N-term); Deamidation (NQ)	18922	50S ribosomal protein L6 OS=Neisseria gonorrhoeae MIA_2011_03-10 GN=rplF PE=3 SV=1
341	5677	A0A1D3EGW0	2.61	305.78	3.499E8	3.542E8	3.458E8	3.259E8	1.00	1.01	0.99	0.93	3.499E8	3.542E8	3.458E8	3.259E8	1.00	1.01	0.99	0.93	82	20	20	iTRAQ 4plex (K N-term); Oxidation (M); Acetylation (Protein N-term); Deamidation (NQ)	18922	50S ribosomal protein L6 OS=Neisseria gonorrhoeae GN=rplF PE=3 SV=1
877	1196	A0A1D3EK11	15.53	305.56	1.491E7	2.222E7	2.155E7	1.621E7	1.00	1.49	1.45	1.09	1.491E7	2.222E7	2.155E7	1.621E7	1.00	1.49	1.45	1.09	70	29	29	Carbamidomethylation; iTRAQ 4plex (K N-term); Oxidation (M); Deamidation (NQ)	61112	DNA repair protein RecN OS=Neisseria gonorrhoeae GN=recN PE=3 SV=1
877	1198	A0A0M3GYD0	15.53	305.56	1.491E7	2.222E7	2.155E7	1.621E7	1.00	1.49	1.45	1.09	1.491E7	2.222E7	2.155E7	1.621E7	1.00	1.49	1.45	1.09	70	29	29	Carbamidomethylation; iTRAQ 4plex (K N-term); Oxidation (M); Deamidation (NQ)	61112	DNA repair protein RecN OS=Neisseria gonorrhoeae MIA_2011_03-10 GN=M736_04085 PE=3 SV=1
273	2616	B4RQR1	2.64	305.43	4.96E8	5.359E8	5.124E8	4.926E8	1.00	1.08	1.03	0.99	4.96E8	5.359E8	5.124E8	4.926E8	1.00	1.08	1.03	0.99	81	33	33	iTRAQ 4plex (K N-term); Oxidation (M); Deamidation (NQ)	26356	30S ribosomal protein S2 OS=Neisseria gonorrhoeae (strain NCCP11945) GN=rpsB PE=3 SV=1
273	2610	Q5F5F3	2.64	305.43	4.96E8	5.359E8	5.124E8	4.926E8	1.00	1.08	1.03	0.99	4.96E8	5.359E8	5.124E8	4.926E8	1.00	1.08	1.03	0.99	79	33	33	iTRAQ 4plex (K N-term); Oxidation (M); Deamidation (NQ)	26917	30S ribosomal protein S2 OS=Neisseria gonorrhoeae (strain ATCC 700825 / FA 1090) GN=rpsB PE=3 SV=1
273	2611	A0A1D3F8Q9	2.64	305.43	4.96E8	5.359E8	5.124E8	4.926E8	1.00	1.08	1.03	0.99	4.96E8	5.359E8	5.124E8	4.926E8	1.00	1.08	1.03	0.99	79	33	33	iTRAQ 4plex (K N-term); Oxidation (M); Deamidation (NQ)	26917	30S ribosomal protein S2 OS=Neisseria gonorrhoeae GN=rpsB PE=3 SV=1
273	2612	A0A0M3GVW7	2.64	305.43	4.96E8	5.359E8	5.124E8	4.926E8	1.00	1.08	1.03	0.99	4.96E8	5.359E8	5.124E8	4.926E8	1.00	1.08	1.03	0.99	79	33	33	iTRAQ 4plex (K N-term); Oxidation (M); Deamidation (NQ)	26917	30S ribosomal protein S2 OS=Neisseria gonorrhoeae MIA_2011_03-10 GN=rpsB PE=3 SV=1
273	2613	D6HA07	2.64	305.43	4.96E8	5.359E8	5.124E8	4.926E8	1.00	1.08	1.03	0.99	4.96E8	5.359E8	5.124E8	4.926E8	1.00	1.08	1.03	0.99	79	33	33	iTRAQ 4plex (K N-term); Oxidation (M); Deamidation (NQ)	26917	30S ribosomal protein S2 OS=Neisseria gonorrhoeae DGI2 GN=rpsB PE=3 SV=1
569	2277	Q5F5A8	2.63	304.89	4.003E7	3.067E7	3.137E7	3.335E7	1.00	0.77	0.78	0.83	4.003E7	3.067E7	3.137E7	3.335E7	1.00	0.77	0.78	0.83	78	20	20	Carbamidomethylation; iTRAQ 4plex (K N-term); Oxidation (M); Deamidation (NQ)	35368	Glycerol-3-phosphate dehydrogenase [NAD(P)+] OS=Neisseria gonorrhoeae (strain ATCC 700825 / FA 1090) GN=gpsA PE=3 SV=1
569	2278	A0A1D3F4X4	2.63	304.89	4.003E7	3.067E7	3.137E7	3.335E7	1.00	0.77	0.78	0.83	4.003E7	3.067E7	3.137E7	3.335E7	1.00	0.77	0.78	0.83	78	20	20	Carbamidomethylation; iTRAQ 4plex (K N-term); Oxidation (M); Deamidation (NQ)	35368	Glycerol-3-phosphate dehydrogenase [NAD(P)+] OS=Neisseria gonorrhoeae GN=gpsA PE=3 SV=1
569	2279	A0A0M3GVT4	2.63	304.89	4.003E7	3.067E7	3.137E7	3.335E7	1.00	0.77	0.78	0.83	4.003E7	3.067E7	3.137E7	3.335E7	1.00	0.77	0.78	0.83	78	20	20	Carbamidomethylation; iTRAQ 4plex (K N-term); Oxidation (M); Deamidation (NQ)	35368	Glycerol-3-phosphate dehydrogenase [NAD(P)+] OS=Neisseria gonorrhoeae MIA_2011_03-10 GN=gpsA PE=3 SV=1
569	2280	D6H9V9	2.63	304.89	4.003E7	3.067E7	3.137E7	3.335E7	1.00	0.77	0.78	0.83	4.003E7	3.067E7	3.137E7	3.335E7	1.00	0.77	0.78	0.83	78	20	20	Carbamidomethylation; iTRAQ 4plex (K N-term); Oxidation (M); Deamidation (NQ)	35368	Glycerol-3-phosphate dehydrogenase [NAD(P)+] OS=Neisseria gonorrhoeae DGI2 GN=gpsA PE=3 SV=1
569	2281	B4RQK9	2.63	304.89	4.003E7	3.067E7	3.137E7	3.335E7	1.00	0.77	0.78	0.83	4.003E7	3.067E7	3.137E7	3.335E7	1.00	0.77	0.78	0.83	78	20	20	Carbamidomethylation; iTRAQ 4plex (K N-term); Oxidation (M); Deamidation (NQ)	35368	Glycerol-3-phosphate dehydrogenase [NAD(P)+] OS=Neisseria gonorrhoeae (strain NCCP11945) GN=gpsA PE=3 SV=1
249	3791	A0A1D3HAF5	200.00	304.58	1.8E6	1.909E7	2.492E6	1.663E6	1.00	10.60	1.38	0.92	1.8E6	1.909E7	2.492E6	1.663E6	1.00	10.60	1.38	0.92	10	26	4	iTRAQ 4plex (K N-term)	25806	Outer membrane protein OS=Neisseria gonorrhoeae GN=piiC_9 PE=4 SV=1
962	2247	A0A1D3HGS3	2.49	304.52	1.419E6	5.421E5	5.169E5	4.853E5	1.00	0.38	0.36	0.34	1.419E6	5.421E5	5.169E5	4.853E5	1.00	0.38	0.36	0.34	5	21	1	iTRAQ 4plex (K N-term); Deamidation (NQ)	28622	Indole-3-glycerol phosphate synthase OS=Neisseria gonorrhoeae GN=trpC PE=3 SV=1
962	2248	Q5F645	2.49	304.52	1.419E6	5.421E5	5.169E5	4.853E5	1.00	0.38	0.36	0.34	1.419E6	5.421E5	5.169E5	4.853E5	1.00	0.38	0.36	0.34	5	21	1	iTRAQ 4plex (K N-term); Deamidation (NQ)	28622	Indole-3-glycerol phosphate synthase OS=Neisseria gonorrhoeae (strain ATCC 700825 / FA 1090) GN=trpC PE=3 SV=1
521	5103	A0A1D3FV29	2.54	304.51	9.219E7	1.153E8	1.206E8	1.212E8	1.00	1.25	1.31	1.31	9.219E7	1.153E8	1.206E8	1.212E8	1.00	1.25	1.31	1.31	84	22	22	Carbamidomethylation; iTRAQ 4plex (K N-term); Oxidation (M); Deamidation (NQ)	25236	Thiol:disulfide interchange protein OS=Neisseria gonorrhoeae GN=dsbA_2 PE=4 SV=1
521	5104	B4RPE7	2.54	304.51	9.219E7	1.153E8	1.206E8	1.212E8	1.00	1.25	1.31	1.31	9.219E7	1.153E8	1.206E8	1.212E8	1.00	1.25	1.31	1.31	84	22	22	Carbamidomethylation; iTRAQ 4plex (K N-term); Oxidation (M); Deamidation (NQ)	25236	Putative thiol:disulphide interchange protein OS=Neisseria gonorrhoeae (strain NCCP11945) GN=NGK_2116 PE=4 SV=1
521	5105	D6H5G2	2.54	304.51	9.219E7	1.153E8	1.206E8	1.212E8	1.00	1.25	1.31	1.31	9.219E7	1.153E8	1.206E8	1.212E8	1.00	1.25	1.31	1.31	84	22	22	Carbamidomethylation; iTRAQ 4plex (K N-term); Oxidation (M); Deamidation (NQ)	25236	Uncharacterized protein OS=Neisseria gonorrhoeae DGI2 GN=NGMG_02056 PE=4 SV=1
521	5106	A0A0M3GWE2	2.54	304.51	9.219E7	1.153E8	1.206E8	1.212E8	1.00	1.25	1.31	1.31	9.219E7	1.153E8	1.206E8	1.212E8	1.00	1.25	1.31	1.31	83	22	22	Carbamidomethylation; iTRAQ 4plex (K N-term); Oxidation (M); Deamidation (NQ)	25420	DSBA oxidoreductase OS=Neisseria gonorrhoeae MIA_2011_03-10 GN=M736_08005 PE=4 SV=1
521	5107	Q5F649	2.54	304.51	9.219E7	1.153E8	1.206E8	1.212E8	1.00	1.25	1.31	1.31	9.219E7	1.153E8	1.206E8	1.212E8	1.00	1.25	1.31	1.31	83	22	22	Carbamidomethylation; iTRAQ 4plex (K N-term); Oxidation (M); Deamidation (NQ)	25420	DSBA oxidoreductase OS=Neisseria gonorrhoeae (strain ATCC 700825 / FA 1090) GN=NGO_1717 PE=4 SV=1
521	5108	A0A1D3FAW9	2.54	304.51	9.219E7	1.153E8	1.206E8	1.212E8	1.00	1.25	1.31	1.31	9.219E7	1.153E8	1.206E8	1.212E8	1.00	1.25	1.31	1.31	83	22	22	Carbamidomethylation; iTRAQ 4plex (K N-term); Oxidation (M); Deamidation (NQ)	25420	Thiol:disulfide interchange protein OS=Neisseria gonorrhoeae GN=dsbA_1 PE=4 SV=1
857	3538	A0A1D3II33	3.37	304.05	2.841E7	3.639E7	3.593E7	3.919E7	1.00	1.28	1.26	1.38	2.841E7	3.639E7	3.593E7	3.919E7	1.00	1.28	1.26	1.38	66	18	18	Carbamidomethylation; iTRAQ 4plex (K N-term); Oxidation (M); Deamidation (NQ)	32813	Methionyl-tRNA formyltransferase OS=Neisseria gonorrhoeae GN=fmt PE=3 SV=1
857	3539	B4RPX5	3.37	304.05	2.841E7	3.639E7	3.593E7	3.919E7	1.00	1.28	1.26	1.38	2.841E7	3.639E7	3.593E7	3.919E7	1.00	1.28	1.26	1.38	66	18	18	Carbamidomethylation; iTRAQ 4plex (K N-term); Oxidation (M); Deamidation (NQ)	32813	Methionyl-tRNA formyltransferase OS=Neisseria gonorrhoeae (strain NCCP11945) GN=fmt PE=3 SV=1
1031	892	A0A1D3E6V4	0.35	303.62	1.204E5	1.677E5	1.744E5	1.661E5	1.00	1.39	1.45	1.38	1.204E5	1.677E5	1.744E5	1.661E5	1.00	1.39	1.45	1.38	2	26	1	iTRAQ 4plex (K N-term)	57420	Type I restriction-modification system methyltransferase OS=Neisseria gonorrhoeae GN=WHOV_00491 PE=4 SV=1
1031	896	B4RKA6	0.35	303.62	1.204E5	1.677E5	1.744E5	1.661E5	1.00	1.39	1.45	1.38	1.204E5	1.677E5	1.744E5	1.661E5	1.00	1.39	1.45	1.38	2	26	1	iTRAQ 4plex (K N-term)	57420	Type I restriction enzyme EcoR124II M protein OS=Neisseria gonorrhoeae (strain NCCP11945) GN=NGK_0566 PE=4 SV=1
975	1986	A0A1D3EDC4	2.10	303.36	1.137E7	1.186E7	1.113E7	1.104E7	1.00	1.04	0.98	0.97	1.137E7	1.186E7	1.113E7	1.104E7	1.00	1.04	0.98	0.97	43	25	25	iTRAQ 4plex (K N-term); Oxidation (M); Deamidation (NQ)	72113	DNA topoisomerase 4 subunit B OS=Neisseria gonorrhoeae GN=parE PE=3 SV=1
975	1987	A0A0M3GVH8	2.10	303.36	1.137E7	1.186E7	1.113E7	1.104E7	1.00	1.04	0.98	0.97	1.137E7	1.186E7	1.113E7	1.104E7	1.00	1.04	0.98	0.97	43	25	25	iTRAQ 4plex (K N-term); Oxidation (M); Deamidation (NQ)	72113	DNA topoisomerase 4 subunit B OS=Neisseria gonorrhoeae MIA_2011_03-10 GN=parE PE=3 SV=1
975	1988	B4RN48	2.10	303.36	1.137E7	1.186E7	1.113E7	1.104E7	1.00	1.04	0.98	0.97	1.137E7	1.186E7	1.113E7	1.104E7	1.00	1.04	0.98	0.97	43	25	25	iTRAQ 4plex (K N-term); Oxidation (M); Deamidation (NQ)	72113	DNA topoisomerase 4 subunit B OS=Neisseria gonorrhoeae (strain NCCP11945) GN=parE PE=3 SV=1
975	1989	Q5F754	2.10	303.36	1.137E7	1.186E7	1.113E7	1.104E7	1.00	1.04	0.98	0.97	1.137E7	1.186E7	1.113E7	1.104E7	1.00	1.04	0.98	0.97	43	25	25	iTRAQ 4plex (K N-term); Oxidation (M); Deamidation (NQ)	72099	DNA topoisomerase 4 subunit B OS=Neisseria gonorrhoeae (strain ATCC 700825 / FA 1090) GN=parE PE=3 SV=1
975	1990	A0A1D3FAG7	2.10	303.36	1.137E7	1.186E7	1.113E7	1.104E7	1.00	1.04	0.98	0.97	1.137E7	1.186E7	1.113E7	1.104E7	1.00	1.04	0.98	0.97	43	25	25	iTRAQ 4plex (K N-term); Oxidation (M); Deamidation (NQ)	72171	DNA topoisomerase 4 subunit B OS=Neisseria gonorrhoeae GN=parE PE=3 SV=1
778	1924	A0A0M3GXP9	0.65	303.33	1.389E5	7.542E4	8.265E4	7.213E4	1.00	0.54	0.59	0.52	1.389E5	7.542E4	8.265E4	7.213E4	1.00	0.54	0.59	0.52	3	30	1	iTRAQ 4plex (K N-term)	59506	Peptide chain release factor 3 OS=Neisseria gonorrhoeae MIA_2011_03-10 GN=prfC PE=3 SV=1
778	1926	Q5FA25	0.65	303.33	1.389E5	7.542E4	8.265E4	7.213E4	1.00	0.54	0.59	0.52	1.389E5	7.542E4	8.265E4	7.213E4	1.00	0.54	0.59	0.52	3	30	1	iTRAQ 4plex (K N-term)	59506	Peptide chain release factor 3 OS=Neisseria gonorrhoeae (strain ATCC 700825 / FA 1090) GN=prfC PE=3 SV=1
1030	891	A0A0M3GXA9	0.24	303.28	1.708E5	1.406E5	1.389E5	1.464E5	1.00	0.82	0.81	0.86	1.708E5	1.406E5	1.389E5	1.464E5	1.00	0.82	0.81	0.86	2	26	1	iTRAQ 4plex (K N-term)	57450	Type I restriction endonuclease subunit M OS=Neisseria gonorrhoeae MIA_2011_03-10 GN=M736_03450 PE=4 SV=1
1030	895	A0A1D3J0X8	0.24	303.28	1.708E5	1.406E5	1.389E5	1.464E5	1.00	0.82	0.81	0.86	1.708E5	1.406E5	1.389E5	1.464E5	1.00	0.82	0.81	0.86	2	26	1	iTRAQ 4plex (K N-term)	57450	Type I restriction-modification system methyltransferase OS=Neisseria gonorrhoeae GN=WHOG_00075 PE=4 SV=1
1030	897	D6H958	0.24	303.28	1.708E5	1.406E5	1.389E5	1.464E5	1.00	0.82	0.81	0.86	1.708E5	1.406E5	1.389E5	1.464E5	1.00	0.82	0.81	0.86	2	26	1	iTRAQ 4plex (K N-term)	57450	Type I restriction enzyme EcoR124II M protein OS=Neisseria gonorrhoeae DGI2 GN=NGMG_00063 PE=4 SV=1
1030	893	Q5F9I9	0.24	303.28	1.708E5	1.406E5	1.389E5	1.464E5	1.00	0.82	0.81	0.86	1.708E5	1.406E5	1.389E5	1.464E5	1.00	0.82	0.81	0.86	2	26	1	iTRAQ 4plex (K N-term)	57480	Restriction endonuclease M subunit OS=Neisseria gonorrhoeae (strain ATCC 700825 / FA 1090) GN=NGO_0404 PE=4 SV=1
1030	894	A0A1D3GW63	0.24	303.28	1.708E5	1.406E5	1.389E5	1.464E5	1.00	0.82	0.81	0.86	1.708E5	1.406E5	1.389E5	1.464E5	1.00	0.82	0.81	0.86	2	26	1	iTRAQ 4plex (K N-term)	57480	Type I restriction-modification system methyltransferase OS=Neisseria gonorrhoeae GN=WHOF_00362 PE=4 SV=1
578	2249	Q5F4Z1	2.35	303.17	4.77E6	6.926E5	4.907E5	5.278E5	1.00	0.15	0.10	0.11	4.77E6	6.926E5	4.907E5	5.278E5	1.00	0.15	0.10	0.11	3	23	1	iTRAQ 4plex (K N-term)	32453	ATP synthase gamma chain OS=Neisseria gonorrhoeae (strain ATCC 700825 / FA 1090) GN=atpG PE=3 SV=1
578	2273	A0A1D3JAX4	2.35	303.17	4.77E6	6.926E5	4.907E5	5.278E5	1.00	0.15	0.10	0.11	4.77E6	6.926E5	4.907E5	5.278E5	1.00	0.15	0.10	0.11	3	23	1	iTRAQ 4plex (K N-term)	32522	ATP synthase gamma chain OS=Neisseria gonorrhoeae GN=atpG PE=3 SV=1
578	2274	A0A0M3GYX2	2.35	303.17	4.77E6	6.926E5	4.907E5	5.278E5	1.00	0.15	0.10	0.11	4.77E6	6.926E5	4.907E5	5.278E5	1.00	0.15	0.10	0.11	3	23	1	iTRAQ 4plex (K N-term)	32522	ATP synthase gamma chain OS=Neisseria gonorrhoeae MIA_2011_03-10 GN=atpG PE=3 SV=1
329	3084	D6H5M4	2.54	303.12	1.301E8	1.623E8	1.7E8	1.601E8	1.00	1.25	1.31	1.23	1.301E8	1.623E8	1.7E8	1.601E8	1.00	1.25	1.31	1.23	74	25	25	Carbamidomethylation; iTRAQ 4plex (K N-term); Oxidation (M); Deamidation (NQ)	27691	Enoyl-[acyl-carrier-protein] reductase [NADH] OS=Neisseria gonorrhoeae DGI2 GN=NGMG_02197 PE=3 SV=1
329	3085	A0A1D3INF0	2.54	303.12	1.301E8	1.623E8	1.7E8	1.601E8	1.00	1.25	1.31	1.23	1.301E8	1.623E8	1.7E8	1.601E8	1.00	1.25	1.31	1.23	74	25	25	Carbamidomethylation; iTRAQ 4plex (K N-term); Oxidation (M); Deamidation (NQ)	27691	Enoyl-[acyl-carrier-protein] reductase [NADH] OS=Neisseria gonorrhoeae GN=fabI PE=3 SV=1
329	3086	B4RNM9	2.54	303.12	1.301E8	1.623E8	1.7E8	1.601E8	1.00	1.25	1.31	1.23	1.301E8	1.623E8	1.7E8	1.601E8	1.00	1.25	1.31	1.23	74	25	25	Carbamidomethylation; iTRAQ 4plex (K N-term); Oxidation (M); Deamidation (NQ)	27691	Enoyl-[acyl-carrier-protein] reductase [NADH] OS=Neisseria gonorrhoeae (strain NCCP11945) GN=NGK_2053 PE=3 SV=1
329	3087	Q5F696	2.54	303.12	1.301E8	1.623E8	1.7E8	1.601E8	1.00	1.25	1.31	1.23	1.301E8	1.623E8	1.7E8	1.601E8	1.00	1.25	1.31	1.23	74	25	25	Carbamidomethylation; iTRAQ 4plex (K N-term); Oxidation (M); Deamidation (NQ)	27691	Enoyl-[acyl-carrier-protein] reductase [NADH] OS=Neisseria gonorrhoeae (strain ATCC 700825 / FA 1090) GN=NGO_1666 PE=3 SV=1
329	3088	A0A0M3GZ49	2.54	303.12	1.301E8	1.623E8	1.7E8	1.601E8	1.00	1.25	1.31	1.23	1.301E8	1.623E8	1.7E8	1.601E8	1.00	1.25	1.31	1.23	74	25	25	Carbamidomethylation; iTRAQ 4plex (K N-term); Oxidation (M); Deamidation (NQ)	27691	Enoyl-[acyl-carrier-protein] reductase [NADH] OS=Neisseria gonorrhoeae MIA_2011_03-10 GN=M736_03115 PE=3 SV=1
979	2601	A0A0M3GWZ4	0.41	302.90	2.714E5	4.086E5	4.055E5	3.784E5	1.00	1.51	1.49	1.39	2.714E5	4.086E5	4.055E5	3.784E5	1.00	1.51	1.49	1.39	3	21	1	iTRAQ 4plex (K N-term)	28592	Indole-3-glycerol phosphate synthase OS=Neisseria gonorrhoeae MIA_2011_03-10 GN=trpC PE=3 SV=1
979	2602	D6H5F8	0.41	302.90	2.714E5	4.086E5	4.055E5	3.784E5	1.00	1.51	1.49	1.39	2.714E5	4.086E5	4.055E5	3.784E5	1.00	1.51	1.49	1.39	3	21	1	iTRAQ 4plex (K N-term)	28592	Indole-3-glycerol phosphate synthase OS=Neisseria gonorrhoeae DGI2 GN=trpC PE=3 SV=1
979	2603	B4RPF1	0.41	302.90	2.714E5	4.086E5	4.055E5	3.784E5	1.00	1.51	1.49	1.39	2.714E5	4.086E5	4.055E5	3.784E5	1.00	1.51	1.49	1.39	3	21	1	iTRAQ 4plex (K N-term)	28592	Indole-3-glycerol phosphate synthase OS=Neisseria gonorrhoeae (strain NCCP11945) GN=trpC PE=3 SV=1
979	2604	A0A1D3FIH2	0.41	302.90	2.714E5	4.086E5	4.055E5	3.784E5	1.00	1.51	1.49	1.39	2.714E5	4.086E5	4.055E5	3.784E5	1.00	1.51	1.49	1.39	3	21	1	iTRAQ 4plex (K N-term)	28592	Indole-3-glycerol phosphate synthase OS=Neisseria gonorrhoeae GN=trpC PE=3 SV=1
1042	2488	A0A1D3FDW4	1.55	302.31	2.027E7	2.142E7	2.172E7	2.26E7	1.00	1.06	1.07	1.12	2.027E7	2.142E7	2.172E7	2.26E7	1.00	1.06	1.07	1.12	47	17	17	Carbamidomethylation; iTRAQ 4plex (K N-term); Oxidation (M); Deamidation (NQ)	47793	Phosphoglucosamine mutase OS=Neisseria gonorrhoeae GN=glmM PE=3 SV=1
1042	2489	A0A1D3IC47	1.55	302.31	2.027E7	2.142E7	2.172E7	2.26E7	1.00	1.06	1.07	1.12	2.027E7	2.142E7	2.172E7	2.26E7	1.00	1.06	1.07	1.12	47	17	17	Carbamidomethylation; iTRAQ 4plex (K N-term); Oxidation (M); Deamidation (NQ)	47823	Phosphoglucosamine mutase OS=Neisseria gonorrhoeae GN=glmM PE=3 SV=1
1042	2490	A0A1D3F1E2	1.55	302.31	2.027E7	2.142E7	2.172E7	2.26E7	1.00	1.06	1.07	1.12	2.027E7	2.142E7	2.172E7	2.26E7	1.00	1.06	1.07	1.12	47	17	17	Carbamidomethylation; iTRAQ 4plex (K N-term); Oxidation (M); Deamidation (NQ)	47823	Phosphoglucosamine mutase OS=Neisseria gonorrhoeae GN=glmM PE=3 SV=1
1042	2492	B4RN57	1.55	302.31	2.027E7	2.142E7	2.172E7	2.26E7	1.00	1.06	1.07	1.12	2.027E7	2.142E7	2.172E7	2.26E7	1.00	1.06	1.07	1.12	47	17	17	Carbamidomethylation; iTRAQ 4plex (K N-term); Oxidation (M); Deamidation (NQ)	47954	Phosphoglucosamine mutase OS=Neisseria gonorrhoeae (strain NCCP11945) GN=glmM PE=3 SV=1
1042	2493	A0A0M3GVH2	1.55	302.31	2.027E7	2.142E7	2.172E7	2.26E7	1.00	1.06	1.07	1.12	2.027E7	2.142E7	2.172E7	2.26E7	1.00	1.06	1.07	1.12	47	17	17	Carbamidomethylation; iTRAQ 4plex (K N-term); Oxidation (M); Deamidation (NQ)	47954	Phosphoglucosamine mutase OS=Neisseria gonorrhoeae MIA_2011_03-10 GN=glmM PE=3 SV=1
1042	2494	D6H6P9	1.55	302.31	2.027E7	2.142E7	2.172E7	2.26E7	1.00	1.06	1.07	1.12	2.027E7	2.142E7	2.172E7	2.26E7	1.00	1.06	1.07	1.12	47	17	17	Carbamidomethylation; iTRAQ 4plex (K N-term); Oxidation (M); Deamidation (NQ)	47954	Phosphoglucosamine mutase OS=Neisseria gonorrhoeae DGI2 GN=glmM PE=3 SV=1
1042	2495	Q5F746	1.55	302.31	2.027E7	2.142E7	2.172E7	2.26E7	1.00	1.06	1.07	1.12	2.027E7	2.142E7	2.172E7	2.26E7	1.00	1.06	1.07	1.12	47	17	17	Carbamidomethylation; iTRAQ 4plex (K N-term); Oxidation (M); Deamidation (NQ)	47954	Phosphoglucosamine mutase OS=Neisseria gonorrhoeae (strain ATCC 700825 / FA 1090) GN=glmM PE=3 SV=1
1042	2496	A0A222R675	1.55	302.31	2.027E7	2.142E7	2.172E7	2.26E7	1.00	1.06	1.07	1.12	2.027E7	2.142E7	2.172E7	2.26E7	1.00	1.06	1.07	1.12	47	17	17	Carbamidomethylation; iTRAQ 4plex (K N-term); Oxidation (M); Deamidation (NQ)	47954	Phosphoglucosamine mutase OS=Neisseria gonorrhoeae GN=glmM PE=3 SV=1
199	3517	A0A1D3GB94	1.84	302.06	3.285E8	3.314E8	3.227E8	3.115E8	1.00	1.01	0.98	0.95	3.285E8	3.314E8	3.227E8	3.115E8	1.00	1.01	0.98	0.95	84	27	27	iTRAQ 4plex (K N-term); Oxidation (M); Deamidation (NQ)	24122	50S ribosomal protein L1 OS=Neisseria gonorrhoeae GN=rplA PE=3 SV=1
199	3518	A0A0M3GW64	1.84	302.06	3.285E8	3.314E8	3.227E8	3.115E8	1.00	1.01	0.98	0.95	3.285E8	3.314E8	3.227E8	3.115E8	1.00	1.01	0.98	0.95	84	27	27	iTRAQ 4plex (K N-term); Oxidation (M); Deamidation (NQ)	24122	50S ribosomal protein L1 OS=Neisseria gonorrhoeae MIA_2011_03-10 GN=rplA PE=3 SV=1
199	3519	B4RQV9	1.84	302.06	3.285E8	3.314E8	3.227E8	3.115E8	1.00	1.01	0.98	0.95	3.285E8	3.314E8	3.227E8	3.115E8	1.00	1.01	0.98	0.95	84	27	27	iTRAQ 4plex (K N-term); Oxidation (M); Deamidation (NQ)	24122	50S ribosomal protein L1 OS=Neisseria gonorrhoeae (strain NCCP11945) GN=rplA PE=3 SV=1
199	3520	D6H511	1.84	302.06	3.285E8	3.314E8	3.227E8	3.115E8	1.00	1.01	0.98	0.95	3.285E8	3.314E8	3.227E8	3.115E8	1.00	1.01	0.98	0.95	84	27	27	iTRAQ 4plex (K N-term); Oxidation (M); Deamidation (NQ)	24122	50S ribosomal protein L1 OS=Neisseria gonorrhoeae DGI2 GN=rplA PE=3 SV=1
199	3521	Q5F5R2	1.84	302.06	3.285E8	3.314E8	3.227E8	3.115E8	1.00	1.01	0.98	0.95	3.285E8	3.314E8	3.227E8	3.115E8	1.00	1.01	0.98	0.95	84	27	27	iTRAQ 4plex (K N-term); Oxidation (M); Deamidation (NQ)	24122	50S ribosomal protein L1 OS=Neisseria gonorrhoeae (strain ATCC 700825 / FA 1090) GN=rplA PE=3 SV=1
294	4022	A0A1D3IWR6	2.10	302.01	3.343E8	3.437E8	3.337E8	3.206E8	1.00	1.03	1.00	0.96	3.343E8	3.437E8	3.337E8	3.206E8	1.00	1.03	1.00	0.96	69	27	27	iTRAQ 4plex (K N-term); Oxidation (M); Deamidation (NQ)	25826	30S ribosomal protein S3 OS=Neisseria gonorrhoeae GN=rpsC PE=3 SV=1
294	4023	B4RQY4	2.10	302.01	3.343E8	3.437E8	3.337E8	3.206E8	1.00	1.03	1.00	0.96	3.343E8	3.437E8	3.337E8	3.206E8	1.00	1.03	1.00	0.96	69	27	27	iTRAQ 4plex (K N-term); Oxidation (M); Deamidation (NQ)	25826	30S ribosomal protein S3 OS=Neisseria gonorrhoeae (strain NCCP11945) GN=rpsC PE=3 SV=1
294	4024	D6H533	2.10	302.01	3.343E8	3.437E8	3.337E8	3.206E8	1.00	1.03	1.00	0.96	3.343E8	3.437E8	3.337E8	3.206E8	1.00	1.03	1.00	0.96	69	27	27	iTRAQ 4plex (K N-term); Oxidation (M); Deamidation (NQ)	25826	30S ribosomal protein S3 OS=Neisseria gonorrhoeae DGI2 GN=rpsC PE=3 SV=1
294	4025	A0A0M3GYK2	2.10	302.01	3.343E8	3.437E8	3.337E8	3.206E8	1.00	1.03	1.00	0.96	3.343E8	3.437E8	3.337E8	3.206E8	1.00	1.03	1.00	0.96	69	27	27	iTRAQ 4plex (K N-term); Oxidation (M); Deamidation (NQ)	25826	30S ribosomal protein S3 OS=Neisseria gonorrhoeae MIA_2011_03-10 GN=rpsC PE=3 SV=1
294	4026	Q5F5T3	2.10	302.01	3.343E8	3.437E8	3.337E8	3.206E8	1.00	1.03	1.00	0.96	3.343E8	3.437E8	3.337E8	3.206E8	1.00	1.03	1.00	0.96	69	27	27	iTRAQ 4plex (K N-term); Oxidation (M); Deamidation (NQ)	25826	30S ribosomal protein S3 OS=Neisseria gonorrhoeae (strain ATCC 700825 / FA 1090) GN=rpsC PE=3 SV=1
714	1175	B4RMB5	1.16	301.96	4.197E7	4.301E7	4.292E7	4.474E7	1.00	1.03	1.02	1.07	4.197E7	4.301E7	4.292E7	4.474E7	1.00	1.03	1.02	1.07	69	27	27	Carbamidomethylation; iTRAQ 4plex (K N-term); Oxidation (M); Deamidation (NQ)	43416	Putative L-lactate dehydrogenase OS=Neisseria gonorrhoeae (strain NCCP11945) GN=NGK_1275 PE=3 SV=1
[truncated: 6,206 more rows]
